# Supplementary material for: A stereodivergent multicomponent approach for the synthesis of C–N atropisomeric peptide analogues
Source: Chem Sci. 2024 Sep 16;15(40):16743–51. doi: 10.1039/d4sc04700a (PMC11418089; doi:10.1039/d4sc04700a)
Supplement: SC-015-D4SC04700A-s001 [file SC-015-D4SC04700A-s001.zip › CompData/_2_Imine-BzOH/ImineBzOH5Afreq.out]

                                 *****************
                                 * O   R   C   A *
                                 *****************

                                            #,                                       
                                            ###                                      
                                            ####                                     
                                            #####                                    
                                            ######                                   
                                           ########,                                 
                                     ,,################,,,,,                         
                               ,,#################################,,                 
                          ,,##########################################,,             
                       ,#########################################, ''#####,          
                    ,#############################################,,   '####,        
                  ,##################################################,,,,####,       
                ,###########''''           ''''###############################       
              ,#####''   ,,,,##########,,,,          '''####'''          '####       
            ,##' ,,,,###########################,,,                        '##       
           ' ,,###''''                  '''############,,,                           
         ,,##''                                '''############,,,,        ,,,,,,###''
      ,#''                                            '''#######################'''  
     '                                                          ''''####''''         
             ,#######,   #######,   ,#######,      ##                                
            ,#'     '#,  ##    ##  ,#'     '#,    #''#        ######   ,####,        
            ##       ##  ##   ,#'  ##            #'  '#       #        #'  '#        
            ##       ##  #######   ##           ,######,      #####,   #    #        
            '#,     ,#'  ##    ##  '#,     ,#' ,#      #,         ##   #,  ,#        
             '#######'   ##     ##  '#######'  #'      '#     #####' # '####'        


                  #######################################################
                  #                        -***-                        #
                  #          Department of theory and spectroscopy      #
                  #    Directorship and core code : Frank Neese         #
                  #        Max Planck Institute fuer Kohlenforschung    #
                  #                Kaiser Wilhelm Platz 1               #
                  #                 D-45470 Muelheim/Ruhr               #
                  #                      Germany                        #
                  #                                                     #
                  #                  All rights reserved                #
                  #                        -***-                        #
                  #######################################################


                         Program Version 5.0.2 -  RELEASE  -


 With contributions from (in alphabetic order):
   Daniel Aravena         : Magnetic Suceptibility
   Michael Atanasov       : Ab Initio Ligand Field Theory (pilot matlab implementation)
   Alexander A. Auer      : GIAO ZORA, VPT2 properties, NMR spectrum
   Ute Becker             : Parallelization
   Giovanni Bistoni       : ED, misc. LED, open-shell LED, HFLD
   Martin Brehm           : Molecular dynamics
   Dmytro Bykov           : SCF Hessian
   Vijay G. Chilkuri      : MRCI spin determinant printing, contributions to CSF-ICE
   Dipayan Datta          : RHF DLPNO-CCSD density
   Achintya Kumar Dutta   : EOM-CC, STEOM-CC
   Dmitry Ganyushin       : Spin-Orbit,Spin-Spin,Magnetic field MRCI
   Miquel Garcia          : C-PCM and meta-GGA Hessian, CC/C-PCM, Gaussian charge scheme
   Yang Guo               : DLPNO-NEVPT2, F12-NEVPT2, CIM, IAO-localization
   Andreas Hansen         : Spin unrestricted coupled pair/coupled cluster methods
   Benjamin Helmich-Paris : MC-RPA, TRAH-SCF, COSX integrals
   Lee Huntington         : MR-EOM, pCC
   Robert Izsak           : Overlap fitted RIJCOSX, COSX-SCS-MP3, EOM
   Marcus Kettner         : VPT2
   Christian Kollmar      : KDIIS, OOCD, Brueckner-CCSD(T), CCSD density, CASPT2, CASPT2-K
   Simone Kossmann        : Meta GGA functionals, TD-DFT gradient, OOMP2, MP2 Hessian
   Martin Krupicka        : Initial AUTO-CI
   Lucas Lang             : DCDCAS
   Marvin Lechner         : AUTO-CI (C++ implementation), FIC-MRCC
   Dagmar Lenk            : GEPOL surface, SMD
   Dimitrios Liakos       : Extrapolation schemes; Compound Job, initial MDCI parallelization
   Dimitrios Manganas     : Further ROCIS development; embedding schemes
   Dimitrios Pantazis     : SARC Basis sets
   Anastasios Papadopoulos: AUTO-CI, single reference methods and gradients
   Taras Petrenko         : DFT Hessian,TD-DFT gradient, ASA, ECA, R-Raman, ABS, FL, XAS/XES, NRVS
   Peter Pinski           : DLPNO-MP2, DLPNO-MP2 Gradient
   Christoph Reimann      : Effective Core Potentials
   Marius Retegan         : Local ZFS, SOC
   Christoph Riplinger    : Optimizer, TS searches, QM/MM, DLPNO-CCSD(T), (RO)-DLPNO pert. Triples
   Tobias Risthaus        : Range-separated hybrids, TD-DFT gradient, RPA, STAB
   Michael Roemelt        : Original ROCIS implementation
   Masaaki Saitow         : Open-shell DLPNO-CCSD energy and density
   Barbara Sandhoefer     : DKH picture change effects
   Avijit Sen             : IP-ROCIS
   Kantharuban Sivalingam : CASSCF convergence, NEVPT2, FIC-MRCI
   Bernardo de Souza      : ESD, SOC TD-DFT
   Georgi Stoychev        : AutoAux, RI-MP2 NMR, DLPNO-MP2 response
   Willem Van den Heuvel  : Paramagnetic NMR
   Boris Wezisla          : Elementary symmetry handling
   Frank Wennmohs         : Technical directorship


 We gratefully acknowledge several colleagues who have allowed us to
 interface, adapt or use parts of their codes:
   Stefan Grimme, W. Hujo, H. Kruse, P. Pracht,  : VdW corrections, initial TS optimization,
                  C. Bannwarth, S. Ehlert          DFT functionals, gCP, sTDA/sTD-DF
   Ed Valeev, F. Pavosevic, A. Kumar             : LibInt (2-el integral package), F12 methods
   Garnet Chan, S. Sharma, J. Yang, R. Olivares  : DMRG
   Ulf Ekstrom                                   : XCFun DFT Library
   Mihaly Kallay                                 : mrcc  (arbitrary order and MRCC methods)
   Jiri Pittner, Ondrej Demel                    : Mk-CCSD
   Frank Weinhold                                : gennbo (NPA and NBO analysis)
   Christopher J. Cramer and Donald G. Truhlar   : smd solvation model
   Lars Goerigk                                  : TD-DFT with DH, B97 family of functionals
   V. Asgeirsson, H. Jonsson                     : NEB implementation
   FAccTs GmbH                                   : IRC, NEB, NEB-TS, DLPNO-Multilevel, CI-OPT
                                                   MM, QMMM, 2- and 3-layer-ONIOM, Crystal-QMMM,
                                                   LR-CPCM, SF, NACMEs, symmetry and pop. for TD-DFT,
                                                   nearIR, NL-DFT gradient (VV10), updates on ESD,
                                                   ML-optimized integration grids
   S Lehtola, MJT Oliveira, MAL Marques          : LibXC Library
   Liviu Ungur et al                             : ANISO software


 Your calculation uses the libint2 library for the computation of 2-el integrals
 For citations please refer to: http://libint.valeyev.net

 Your ORCA version has been built with support for libXC version: 5.1.0
 For citations please refer to: https://tddft.org/programs/libxc/

 This ORCA versions uses:
   CBLAS   interface :  Fast vector & matrix operations
   LAPACKE interface :  Fast linear algebra routines
   SCALAPACK package :  Parallel linear algebra routines
   Shared memory     :  Shared parallel matrices
   BLAS/LAPACK       :  OpenBLAS 0.3.15  USE64BITINT DYNAMIC_ARCH NO_AFFINITY Zen SINGLE_THREADED
        Core in use  :  Zen
   Copyright (c) 2011-2014, The OpenBLAS Project


Your calculation utilizes the atom-pairwise dispersion correction
with the Becke-Johnson damping scheme (D3BJ)
Cite in your paper:
S.Grimme, S.Ehrlich, L.Goerigk, J Comput Chem, (2011), 32, 1456–1465 
S.Grimme, J.Antony, S.Ehrlich and H.Krieg, J.Chem.Phys., 132, (2010), 154104 
   

Your calculation utilizes the SMD solvation module
Please cite in your paper:
A.V. Marenich, C.J. Cramer, D.G. Truhlar J. Phys. Chem. B, 113, (2009), 6378 

================================================================================

----- Orbital basis set information -----
Your calculation utilizes the basis: def2-TZVP
   F. Weigend and R. Ahlrichs, Phys. Chem. Chem. Phys. 7, 3297 (2005).

----- AuxJ basis set information -----
Your calculation utilizes the auxiliary basis: def2/J
   F. Weigend, Phys. Chem. Chem. Phys. 8, 1057 (2006).

================================================================================
                                        WARNINGS
                       Please study these warnings very carefully!
================================================================================

WARNING: Gradients needed for Numerical Frequencies
  ===> : Setting RunTyp to EnGrad

WARNING: The environment variable RSH_COMMAND is not set!
  ===> : All Displacements for the Numerical Hessian or Gradient calculation
         will be started on localhost

INFO   : the flag for use of the SHARK integral package has been found!

================================================================================
                                       INPUT FILE
================================================================================
NAME = ImineBzOH5Afreq.inp
|  1> ! PBE0 D3 def2-tzvp NumFreq
|  2> %maxcore 2660
|  3> %pal nprocs 30
|  4> end
|  5> %CPCM SMD TRUE
|  6>    SMDSOLVENT "2,2,2-TRIFLUOROETHANOL"
|  7> end
|  8> 
|  9> *xyz 0 1
| 10> O  1.698381  4.225179  1.288231
| 11> O  1.694956  1.989530  1.197062
| 12> N  1.667848  4.590083  3.589631
| 13> N  4.253959  4.132263  3.898388
| 14> C  2.262373  4.232716  2.557799
| 15> C  3.746621  3.926042  2.543774
| 16> H  3.866838  2.874310  2.259054
| 17> C  4.393241  4.775448  1.464880
| 18> C  4.304123  6.163606  1.504338
| 19> H  3.791332  6.649061  2.327551
| 20> C  4.842892  6.928686  0.482365
| 21> H  4.768151  8.009775  0.523606
| 22> C  5.465872  6.313639  -0.596804
| 23> H  5.884538  6.913474  -1.397273
| 24> C  5.541517  4.929813  -0.650182
| 25> H  6.017310  4.441420  -1.493272
| 26> C  5.004247  4.165329  0.376724
| 27> H  5.055364  3.082080  0.331388
| 28> C  0.262473  4.996209  3.686997
| 29> C  0.058601  6.289713  2.902840
| 30> H  0.754134  7.058700  3.249453
| 31> H  -0.959367  6.654546  3.058117
| 32> H  0.210078  6.141248  1.832661
| 33> C  0.005252  5.257195  5.166067
| 34> H  0.166697  4.349183  5.752417
| 35> H  -1.022778  5.591209  5.323139
| 36> H  0.682146  6.029824  5.539870
| 37> C  -0.675522  3.898420  3.193489
| 38> H  -1.703640  4.155934  3.458415
| 39> H  -0.433669  2.942900  3.665335
| 40> H  -0.632222  3.773953  2.111136
| 41> C  5.269995  3.279742  4.379893
| 42> C  5.300866  2.822083  5.716333
| 43> C  6.410558  2.061151  6.086844
| 44> H  6.478616  1.692732  7.100705
| 45> C  7.438738  1.736780  5.214305
| 46> H  8.272625  1.137385  5.561898
| 47> C  7.381927  2.184613  3.907398
| 48> H  8.170382  1.949523  3.201060
| 49> C  6.306637  2.955604  3.504695
| 50> H  6.277333  3.332312  2.490738
| 51> C  4.182068  3.081583  6.734182
| 52> C  4.524324  2.500468  8.107004
| 53> H  4.662609  1.417453  8.075240
| 54> H  3.694489  2.705479  8.787324
| 55> H  5.423045  2.953054  8.534087
| 56> C  3.943071  4.582001  6.960563
| 57> H  4.878797  5.088150  7.212015
| 58> H  3.256190  4.710652  7.801440
| 59> H  3.498183  5.107443  6.116445
| 60> C  2.892246  2.381679  6.283145
| 61> H  2.537460  2.693512  5.299908
| 62> H  2.092030  2.585647  7.000076
| 63> H  3.045011  1.299762  6.248290
| 64> C  1.594790  3.050491  0.631151
| 65> C  1.331478  3.235967  -0.804134
| 66> C  0.973873  2.120931  -1.559358
| 67> H  0.874961  1.157673  -1.073061
| 68> C  0.744644  2.254247  -2.917082
| 69> H  0.460805  1.389314  -3.505236
| 70> C  0.880821  3.496938  -3.524110
| 71> H  0.704887  3.599563  -4.589165
| 72> C  1.242637  4.608079  -2.773367
| 73> H  1.353094  5.574767  -3.250780
| 74> C  1.466349  4.482891  -1.412726
| 75> H  1.755560  5.345597  -0.825793
| 76> H  3.446559  4.192569  4.509572
| 77> O  3.505851  7.417848  4.741283
| 78> C  4.722988  7.479662  4.783988
| 79> C  5.457297  8.711933  5.157577
| 80> C  4.727760  9.851443  5.487548
| 81> H  3.645108  9.811877  5.468371
| 82> C  5.384706  11.019596  5.834562
| 83> H  4.814795  11.905341  6.090913
| 84> C  6.773436  11.055010  5.853119
| 85> H  7.287878  11.970332  6.124374
| 86> C  7.504482  9.920911  5.524601
| 87> H  8.588046  9.949346  5.538923
| 88> C  6.850033  8.750180  5.177240
| 89> H  7.417688  7.864743  4.919936
| 90> O  5.504521  6.460781  4.493753
| 91> H  4.956105  5.651272  4.229415
| 92> *
| 93> 
| 94>                          ****END OF INPUT****
================================================================================

                     *******************************
                     * Energy+Gradient Calculation *
                     *******************************

---------------------------------
CARTESIAN COORDINATES (ANGSTROEM)
---------------------------------
  O      1.698381    4.225179    1.288231
  O      1.694956    1.989530    1.197062
  N      1.667848    4.590083    3.589631
  N      4.253959    4.132263    3.898388
  C      2.262373    4.232716    2.557799
  C      3.746621    3.926042    2.543774
  H      3.866838    2.874310    2.259054
  C      4.393241    4.775448    1.464880
  C      4.304123    6.163606    1.504338
  H      3.791332    6.649061    2.327551
  C      4.842892    6.928686    0.482365
  H      4.768151    8.009775    0.523606
  C      5.465872    6.313639   -0.596804
  H      5.884538    6.913474   -1.397273
  C      5.541517    4.929813   -0.650182
  H      6.017310    4.441420   -1.493272
  C      5.004247    4.165329    0.376724
  H      5.055364    3.082080    0.331388
  C      0.262473    4.996209    3.686997
  C      0.058601    6.289713    2.902840
  H      0.754134    7.058700    3.249453
  H     -0.959367    6.654546    3.058117
  H      0.210078    6.141248    1.832661
  C      0.005252    5.257195    5.166067
  H      0.166697    4.349183    5.752417
  H     -1.022778    5.591209    5.323139
  H      0.682146    6.029824    5.539870
  C     -0.675522    3.898420    3.193489
  H     -1.703640    4.155934    3.458415
  H     -0.433669    2.942900    3.665335
  H     -0.632222    3.773953    2.111136
  C      5.269995    3.279742    4.379893
  C      5.300866    2.822083    5.716333
  C      6.410558    2.061151    6.086844
  H      6.478616    1.692732    7.100705
  C      7.438738    1.736780    5.214305
  H      8.272625    1.137385    5.561898
  C      7.381927    2.184613    3.907398
  H      8.170382    1.949523    3.201060
  C      6.306637    2.955604    3.504695
  H      6.277333    3.332312    2.490738
  C      4.182068    3.081583    6.734182
  C      4.524324    2.500468    8.107004
  H      4.662609    1.417453    8.075240
  H      3.694489    2.705479    8.787324
  H      5.423045    2.953054    8.534087
  C      3.943071    4.582001    6.960563
  H      4.878797    5.088150    7.212015
  H      3.256190    4.710652    7.801440
  H      3.498183    5.107443    6.116445
  C      2.892246    2.381679    6.283145
  H      2.537460    2.693512    5.299908
  H      2.092030    2.585647    7.000076
  H      3.045011    1.299762    6.248290
  C      1.594790    3.050491    0.631151
  C      1.331478    3.235967   -0.804134
  C      0.973873    2.120931   -1.559358
  H      0.874961    1.157673   -1.073061
  C      0.744644    2.254247   -2.917082
  H      0.460805    1.389314   -3.505236
  C      0.880821    3.496938   -3.524110
  H      0.704887    3.599563   -4.589165
  C      1.242637    4.608079   -2.773367
  H      1.353094    5.574767   -3.250780
  C      1.466349    4.482891   -1.412726
  H      1.755560    5.345597   -0.825793
  H      3.446559    4.192569    4.509572
  O      3.505851    7.417848    4.741283
  C      4.722988    7.479662    4.783988
  C      5.457297    8.711933    5.157577
  C      4.727760    9.851443    5.487548
  H      3.645108    9.811877    5.468371
  C      5.384706   11.019596    5.834562
  H      4.814795   11.905341    6.090913
  C      6.773436   11.055010    5.853119
  H      7.287878   11.970332    6.124374
  C      7.504482    9.920911    5.524601
  H      8.588046    9.949346    5.538923
  C      6.850033    8.750180    5.177240
  H      7.417688    7.864743    4.919936
  O      5.504521    6.460781    4.493753
  H      4.956105    5.651272    4.229415

----------------------------
CARTESIAN COORDINATES (A.U.)
----------------------------
  NO LB      ZA    FRAG     MASS         X           Y           Z
   0 O     8.0000    0    15.999    3.209475    7.984431    2.434404
   1 O     8.0000    0    15.999    3.203003    3.759667    2.262119
   2 N     7.0000    0    14.007    3.151776    8.674000    6.783420
   3 N     7.0000    0    14.007    8.038817    7.808845    7.366886
   4 C     6.0000    0    12.011    4.275265    7.998674    4.833540
   5 C     6.0000    0    12.011    7.080088    7.419144    4.807036
   6 H     1.0000    0     1.008    7.307265    5.431659    4.268993
   7 C     6.0000    0    12.011    8.302022    9.024289    2.768222
   8 C     6.0000    0    12.011    8.133614   11.647527    2.842787
   9 H     1.0000    0     1.008    7.164579   12.564904    4.398434
  10 C     6.0000    0    12.011    9.151740   13.093319    0.911538
  11 H     1.0000    0     1.008    9.010500   15.136281    0.989472
  12 C     6.0000    0    12.011   10.329001   11.931049   -1.127796
  13 H     1.0000    0     1.008   11.120165   13.064572   -2.640463
  14 C     6.0000    0    12.011   10.471949    9.315996   -1.228666
  15 H     1.0000    0     1.008   11.371068    8.393067   -2.821875
  16 C     6.0000    0    12.011    9.456656    7.871331    0.711905
  17 H     1.0000    0     1.008    9.553253    5.824287    0.626233
  18 C     6.0000    0    12.011    0.496002    9.441467    6.967415
  19 C     6.0000    0    12.011    0.110740   11.885835    5.485573
  20 H     1.0000    0     1.008    1.425107   13.339010    6.140576
  21 H     1.0000    0     1.008   -1.812941   12.575269    5.779004
  22 H     1.0000    0     1.008    0.396990   11.605277    3.463227
  23 C     6.0000    0    12.011    0.009925    9.934659    9.762452
  24 H     1.0000    0     1.008    0.315012    8.218765   10.870493
  25 H     1.0000    0     1.008   -1.932770   10.565854   10.059275
  26 H     1.0000    0     1.008    1.289069   11.394716   10.468837
  27 C     6.0000    0    12.011   -1.276552    7.366946    6.034820
  28 H     1.0000    0     1.008   -3.219413    7.853577    6.535457
  29 H     1.0000    0     1.008   -0.819516    5.561275    6.926479
  30 H     1.0000    0     1.008   -1.194726    7.131738    3.989469
  31 C     6.0000    0    12.011    9.958847    6.197814    8.276798
  32 C     6.0000    0    12.011   10.017185    5.332964   10.802304
  33 C     6.0000    0    12.011   12.114199    3.895011   11.502468
  34 H     1.0000    0     1.008   12.242810    3.198800   13.418388
  35 C     6.0000    0    12.011   14.057178    3.282039    9.853608
  36 H     1.0000    0     1.008   15.632996    2.149346   10.510464
  37 C     6.0000    0    12.011   13.949820    4.128320    7.383912
  38 H     1.0000    0     1.008   15.439784    3.684065    6.049127
  39 C     6.0000    0    12.011   11.917817    5.585282    6.622914
  40 H     1.0000    0     1.008   11.862440    6.297157    4.706813
  41 C     6.0000    0    12.011    7.902963    5.823348   12.725760
  42 C     6.0000    0    12.011    8.549733    4.725200   15.320017
  43 H     1.0000    0     1.008    8.811054    2.678598   15.259992
  44 H     1.0000    0     1.008    6.981572    5.112614   16.605636
  45 H     1.0000    0     1.008   10.248070    5.580463   16.127087
  46 C     6.0000    0    12.011    7.451324    8.658727   13.153558
  47 H     1.0000    0     1.008    9.219590    9.615210   13.628733
  48 H     1.0000    0     1.008    6.153307    8.901842   14.742585
  49 H     1.0000    0     1.008    6.610608    9.651669   11.558406
  50 C     6.0000    0    12.011    5.465553    4.500721   11.873423
  51 H     1.0000    0     1.008    4.795104    5.090000   10.015375
  52 H     1.0000    0     1.008    3.953364    4.886165   13.228227
  53 H     1.0000    0     1.008    5.754237    2.456194   11.807557
  54 C     6.0000    0    12.011    3.013716    5.764593    1.192703
  55 C     6.0000    0    12.011    2.516129    6.115091   -1.519593
  56 C     6.0000    0    12.011    1.840353    4.007979   -2.946760
  57 H     1.0000    0     1.008    1.653437    2.187685   -2.027791
  58 C     6.0000    0    12.011    1.407173    4.259909   -5.512486
  59 H     1.0000    0     1.008    0.870795    2.625423   -6.623936
  60 C     6.0000    0    12.011    1.664510    6.608255   -6.659603
  61 H     1.0000    0     1.008    1.332043    6.802188   -8.672265
  62 C     6.0000    0    12.011    2.348244    8.708007   -5.240904
  63 H     1.0000    0     1.008    2.556977   10.534783   -6.143084
  64 C     6.0000    0    12.011    2.770998    8.471436   -2.669665
  65 H     1.0000    0     1.008    3.317528   10.101714   -1.560523
  66 H     1.0000    0     1.008    6.513053    7.922807    8.521856
  67 O     8.0000    0    15.999    6.625098   14.017701    8.959726
  68 C     6.0000    0    12.011    8.925154   14.134513    9.040427
  69 C     6.0000    0    12.011   10.312797   16.463167    9.746408
  70 C     6.0000    0    12.011    8.934172   18.616529   10.369963
  71 H     1.0000    0     1.008    6.888256   18.541760   10.333724
  72 C     6.0000    0    12.011   10.175620   20.824019   11.025724
  73 H     1.0000    0     1.008    9.098644   22.497834   11.510157
  74 C     6.0000    0    12.011   12.799939   20.890941   11.060792
  75 H     1.0000    0     1.008   13.772094   22.620649   11.573390
  76 C     6.0000    0    12.011   14.181416   18.747805   10.439983
  77 H     1.0000    0     1.008   16.229055   18.801539   10.467048
  78 C     6.0000    0    12.011   12.944686   16.535444    9.783566
  79 H     1.0000    0     1.008   14.017399   14.862210    9.297332
  80 O     8.0000    0    15.999   10.402037   12.209107    8.491962
  81 H     1.0000    0     1.008    9.365681   10.679356    7.992436

--------------------------------
INTERNAL COORDINATES (ANGSTROEM)
--------------------------------
 O      0   0   0     0.000000000000     0.00000000     0.00000000
 O      1   0   0     2.237509769451     0.00000000     0.00000000
 N      1   2   0     2.330349577489   101.34270319     0.00000000
 N      3   1   2     2.644409223583    94.32333370    79.29800989
 C      3   1   2     1.243321529025    29.44092680    71.99108877
 C      4   3   1     1.461129027869    64.95181099   356.04082194
 H      6   4   3     1.096201534989   109.76314387   243.06647846
 C      6   4   3     1.517768177447   115.60136030   120.91091495
 C      8   6   4     1.391575217030   120.71897506   298.13421861
 H      9   8   6     1.084574022405   119.88768340     1.68983018
 C      9   8   6     1.385658058285   120.32956059   183.05392296
 H     11   9   8     1.084453993069   119.70821852   180.03093437
 C     11   9   8     1.389601605918   120.17908510     0.60252958
 H     13  11   9     1.084358735263   120.10199621   179.82352405
 C     13  11   9     1.386919527292   119.73309385     0.27370539
 H     15  13  11     1.084300442404   120.21695193   179.40411802
 C     15  13  11     1.388391433275   119.98843104   359.54965964
 H     17  15  13     1.085401629161   120.02748353   179.46319514
 C      3   1   2     1.466116419817    96.97991191   254.86387482
 C     19   3   1     1.526308812478   109.18839168   296.13043883
 H     20  19   3     1.093273859574   110.37934360   305.04670946
 H     20  19   3     1.092461859125   109.53957803   185.97035030
 H     20  19   3     1.090995064056   111.72095330    65.94967021
 C     19   3   1     1.523786205456   105.88555387   178.52308862
 H     24  19   3     1.092866232743   110.70395468   298.76117414
 H     24  19   3     1.092283226219   110.53811829   178.60968582
 H     24  19   3     1.093100975064   110.39321102    58.54369052
 C     19   3   1     1.525950672404   111.62112995    59.46864968
 H     28  19   3     1.092486094921   109.29768795   169.14940634
 H     28  19   3     1.092771701558   110.69330805    50.26733119
 H     28  19   3     1.090346248078   112.25640307   288.65226038
 C      4   3   1     1.411016751765   148.06451361   251.31384109
 C     32   4   3     1.412967321817   122.28923083   306.41688885
 C     33  32   4     1.395604616146   116.42838235   184.36683509
 H     34  33  32     1.080869362248   119.00837832   179.77382646
 C     34  33  32     1.386973310688   123.36295854   359.19541936
 H     36  34  33     1.084187616809   119.85290484   180.30155529
 C     36  34  33     1.382674145364   119.23653304     0.22330617
 H     38  36  34     1.084362469550   121.03733335   179.90555657
 C     38  36  34     1.383056547069   119.19027987     0.57309525
 H     40  38  36     1.082070441112   119.20696502   178.08581532
 C     33  32   4     1.534622364494   123.82346274     6.22867289
 C     42  33  32     1.529533934388   111.58760642   181.85443306
 H     43  42  33     1.092269739188   112.26794803   299.11335065
 H     43  42  33     1.092470109315   108.52172089   180.46322134
 H     43  42  33     1.093130098445   112.16872840    61.63783428
 C     42  33  32     1.536106147990   112.10734360   300.43315338
 H     47  42  33     1.093159670671   110.66954891   307.36053087
 H     47  42  33     1.093357543117   109.02725446   188.90530450
 H     47  42  33     1.089288678832   114.86654161    69.60705927
 C     42  33  32     1.535233134175   109.91040649    64.34863414
 H     51  42  33     1.090810672781   114.06341741   301.70949702
 H     51  42  33     1.093589799898   109.70222528   181.14962659
 H     51  42  33     1.093204651993   110.06899262    62.54039794
 C      2   1   3     1.206617889391    30.76005307   169.72617626
 C     55   2   1     1.470978445507   125.68683515   181.06434844
 C     56  55   2     1.393395101002   118.28711340     9.90333337
 H     57  56  55     1.083574792304   119.44294176     1.49156201
 C     57  56  55     1.383377587817   119.82549601   181.26453989
 H     59  57  56     1.083789093932   119.94092032   180.35388928
 C     59  57  56     1.389715110947   119.90991229     0.44760878
 H     61  59  57     1.084355484150   119.85165721   179.74884965
 C     61  59  57     1.388942112468   120.31710963   359.81781935
 H     63  61  59     1.083794081347   120.13254109   179.67618666
 C     63  61  59     1.384580450956   120.06131451   359.82779257
 H     65  63  61     1.082771901855   120.25240430   179.55368190
 H      4   3   1     1.014434549634    44.08475431   195.38252996
 O     10   9   8     2.549242048248   155.04031624    71.36449000
 C     68  10   9     1.219453633555    86.36909485    29.86096137
 C     69  68  10     1.482319218604   123.05217887   124.05285591
 C     70  69  68     1.392690969063   118.71182326     0.59008373
 H     71  70  69     1.083544451690   119.29660546     0.25977195
 C     71  70  69     1.384405357733   120.08018176   180.30745437
 H     73  71  70     1.084001193794   119.95124348   179.99304070
 C     73  71  70     1.389305411544   119.94663580     0.00000000
 H     75  73  71     1.084455720660   119.93634067   179.96194130
 C     75  73  71     1.388716267724   120.14724227     0.00000000
 H     77  75  73     1.084031646681   120.10886545   179.97696865
 C     77  75  73     1.385487001846   120.04755646     0.00000000
 H     79  77  75     1.082790944001   120.19371553   179.95308932
 O     69  68  10     1.316491047245   123.06358875   304.52822370
 H     81  69  68     1.012886720409   110.77190334     0.61045711

---------------------------
INTERNAL COORDINATES (A.U.)
---------------------------
 O      0   0   0     0.000000000000     0.00000000     0.00000000
 O      1   0   0     4.228280686235     0.00000000     0.00000000
 N      1   2   0     4.403722497754   101.34270319     0.00000000
 N      3   1   2     4.997209218587    94.32333370    79.29800989
 C      3   1   2     2.349537186266    29.44092680    71.99108877
 C      4   3   1     2.761133708995    64.95181099   356.04082194
 H      6   4   3     2.071520688714   109.76314387   243.06647846
 C      6   4   3     2.868166190156   115.60136030   120.91091495
 C      8   6   4     2.629696054939   120.71897506   298.13421861
 H      9   8   6     2.049547874310   119.88768340     1.68983018
 C      9   8   6     2.618514245420   120.32956059   183.05392296
 H     11   9   8     2.049321051737   119.70821852   180.03093437
 C     11   9   8     2.625966470442   120.17908510     0.60252958
 H     13  11   9     2.049141040573   120.10199621   179.82352405
 C     13  11   9     2.620898076370   119.73309385     0.27370539
 H     15  13  11     2.049030883034   120.21695193   179.40411802
 C     15  13  11     2.623679575573   119.98843104   359.54965964
 H     17  15  13     2.051111824427   120.02748353   179.46319514
 C      3   1   2     2.770558513899    96.97991191   254.86387482
 C     19   3   1     2.884305651375   109.18839168   296.13043883
 H     20  19   3     2.065988183969   110.37934360   305.04670946
 H     20  19   3     2.064453725500   109.53957803   185.97035030
 H     20  19   3     2.061681884526   111.72095330    65.94967021
 C     19   3   1     2.879538614958   105.88555387   178.52308862
 H     24  19   3     2.065217880894   110.70395468   298.76117414
 H     24  19   3     2.064116158230   110.53811829   178.60968582
 H     24  19   3     2.065661479593   110.39321102    58.54369052
 C     19   3   1     2.883628864716   111.62112995    59.46864968
 H     28  19   3     2.064499524518   109.29768795   169.14940634
 H     28  19   3     2.065039242843   110.69330805    50.26733119
 H     28  19   3     2.060455800016   112.25640307   288.65226038
 C      4   3   1     2.666435231211   148.06451361   251.31384109
 C     32   4   3     2.670121274414   122.28923083   306.41688885
 C     33  32   4     2.637310515753   116.42838235   184.36683509
 H     34  33  32     2.042547081194   119.00837832   179.77382646
 C     34  33  32     2.620999712259   123.36295854   359.19541936
 H     36  34  33     2.048817673559   119.85290484   180.30155529
 C     36  34  33     2.612875467192   119.23653304     0.22330617
 H     38  36  34     2.049148097352   121.03733335   179.90555657
 C     38  36  34     2.613598101687   119.19027987     0.57309525
 H     40  38  36     2.044816791314   119.20696502   178.08581532
 C     33  32   4     2.900015987884   123.82346274     6.22867289
 C     42  33  32     2.890400248533   111.58760642   181.85443306
 H     43  42  33     2.064090671435   112.26794803   299.11335065
 H     43  42  33     2.064469316100   108.52172089   180.46322134
 H     43  42  33     2.065716514807   112.16872840    61.63783428
 C     42  33  32     2.902819932335   112.10734360   300.43315338
 H     47  42  33     2.065772398215   110.66954891   307.36053087
 H     47  42  33     2.066146322948   109.02725446   188.90530450
 H     47  42  33     2.058457283774   114.86654161    69.60705927
 C     42  33  32     2.901170175312   109.91040649    64.34863414
 H     51  42  33     2.061333435515   114.06341741   301.70949702
 H     51  42  33     2.066585224657   109.70222528   181.14962659
 H     51  42  33     2.065857400595   110.06899262    62.54039794
 C      2   1   3     2.280177359239    30.76005307   169.72617626
 C     55   2   1     2.779746410909   125.68683515   181.06434844
 C     56  55   2     2.633135137242   118.28711340     9.90333337
 H     57  56  55     2.047659603075   119.44294176     1.49156201
 C     57  56  55     2.614204780778   119.82549601   181.26453989
 H     59  57  56     2.048064574462   119.94092032   180.35388928
 C     59  57  56     2.626180963862   119.90991229     0.44760878
 H     61  59  57     2.049134896859   119.85165721   179.74884965
 C     61  59  57     2.624720208434   120.31710963   359.81781935
 H     63  61  59     2.048073999310   120.13254109   179.67618666
 C     63  61  59     2.616477862688   120.06131451   359.82779257
 H     65  63  61     2.046142360010   120.25240430   179.55368190
 H      4   3   1     1.917003479597    44.08475431   195.38252996
 O     10   9   8     4.817369320265   155.04031624    71.36449000
 C     68  10   9     2.304433400434    86.36909485    29.86096137
 C     69  68  10     2.801177366210   123.05217887   124.05285591
 C     70  69  68     2.631804520715   118.71182326     0.59008373
 H     71  70  69     2.047602267625   119.29660546     0.25977195
 C     71  70  69     2.616146984449   120.08018176   180.30745437
 H     73  71  70     2.048465385115   119.95124348   179.99304070
 C     73  71  70     2.625406744193   119.94663580     0.00000000
 H     75  73  71     2.049324316412   119.93634067   179.96194130
 C     75  73  71     2.624293423719   120.14724227     0.00000000
 H     77  75  73     2.048522932730   120.10886545   179.97696865
 C     77  75  73     2.618190995596   120.04755646     0.00000000
 H     79  77  75     2.046178344451   120.19371553   179.95308932
 O     69  68  10     2.487807537051   123.06358875   304.52822370
 H     81  69  68     1.914078506259   110.77190334     0.61045711

---------------------
BASIS SET INFORMATION
---------------------
There are 4 groups of distinct atoms

 Group   1 Type O   : 11s6p2d1f contracted to 5s3p2d1f pattern {62111/411/11/1}
 Group   2 Type N   : 11s6p2d1f contracted to 5s3p2d1f pattern {62111/411/11/1}
 Group   3 Type C   : 11s6p2d1f contracted to 5s3p2d1f pattern {62111/411/11/1}
 Group   4 Type H   : 5s1p contracted to 3s1p pattern {311/1}

Atom   0O    basis set group =>   1
Atom   1O    basis set group =>   1
Atom   2N    basis set group =>   2
Atom   3N    basis set group =>   2
Atom   4C    basis set group =>   3
Atom   5C    basis set group =>   3
Atom   6H    basis set group =>   4
Atom   7C    basis set group =>   3
Atom   8C    basis set group =>   3
Atom   9H    basis set group =>   4
Atom  10C    basis set group =>   3
Atom  11H    basis set group =>   4
Atom  12C    basis set group =>   3
Atom  13H    basis set group =>   4
Atom  14C    basis set group =>   3
Atom  15H    basis set group =>   4
Atom  16C    basis set group =>   3
Atom  17H    basis set group =>   4
Atom  18C    basis set group =>   3
Atom  19C    basis set group =>   3
Atom  20H    basis set group =>   4
Atom  21H    basis set group =>   4
Atom  22H    basis set group =>   4
Atom  23C    basis set group =>   3
Atom  24H    basis set group =>   4
Atom  25H    basis set group =>   4
Atom  26H    basis set group =>   4
Atom  27C    basis set group =>   3
Atom  28H    basis set group =>   4
Atom  29H    basis set group =>   4
Atom  30H    basis set group =>   4
Atom  31C    basis set group =>   3
Atom  32C    basis set group =>   3
Atom  33C    basis set group =>   3
Atom  34H    basis set group =>   4
Atom  35C    basis set group =>   3
Atom  36H    basis set group =>   4
Atom  37C    basis set group =>   3
Atom  38H    basis set group =>   4
Atom  39C    basis set group =>   3
Atom  40H    basis set group =>   4
Atom  41C    basis set group =>   3
Atom  42C    basis set group =>   3
Atom  43H    basis set group =>   4
Atom  44H    basis set group =>   4
Atom  45H    basis set group =>   4
Atom  46C    basis set group =>   3
Atom  47H    basis set group =>   4
Atom  48H    basis set group =>   4
Atom  49H    basis set group =>   4
Atom  50C    basis set group =>   3
Atom  51H    basis set group =>   4
Atom  52H    basis set group =>   4
Atom  53H    basis set group =>   4
Atom  54C    basis set group =>   3
Atom  55C    basis set group =>   3
Atom  56C    basis set group =>   3
Atom  57H    basis set group =>   4
Atom  58C    basis set group =>   3
Atom  59H    basis set group =>   4
Atom  60C    basis set group =>   3
Atom  61H    basis set group =>   4
Atom  62C    basis set group =>   3
Atom  63H    basis set group =>   4
Atom  64C    basis set group =>   3
Atom  65H    basis set group =>   4
Atom  66H    basis set group =>   4
Atom  67O    basis set group =>   1
Atom  68C    basis set group =>   3
Atom  69C    basis set group =>   3
Atom  70C    basis set group =>   3
Atom  71H    basis set group =>   4
Atom  72C    basis set group =>   3
Atom  73H    basis set group =>   4
Atom  74C    basis set group =>   3
Atom  75H    basis set group =>   4
Atom  76C    basis set group =>   3
Atom  77H    basis set group =>   4
Atom  78C    basis set group =>   3
Atom  79H    basis set group =>   4
Atom  80O    basis set group =>   1
Atom  81H    basis set group =>   4
---------------------------------
AUXILIARY/J BASIS SET INFORMATION
---------------------------------
There are 4 groups of distinct atoms

 Group   1 Type O   : 12s5p4d2f1g contracted to 6s4p3d1f1g pattern {711111/2111/211/2/1}
 Group   2 Type N   : 12s5p4d2f1g contracted to 6s4p3d1f1g pattern {711111/2111/211/2/1}
 Group   3 Type C   : 12s5p4d2f1g contracted to 6s4p3d1f1g pattern {711111/2111/211/2/1}
 Group   4 Type H   : 5s2p1d contracted to 3s1p1d pattern {311/2/1}

Atom   0O    basis set group =>   1
Atom   1O    basis set group =>   1
Atom   2N    basis set group =>   2
Atom   3N    basis set group =>   2
Atom   4C    basis set group =>   3
Atom   5C    basis set group =>   3
Atom   6H    basis set group =>   4
Atom   7C    basis set group =>   3
Atom   8C    basis set group =>   3
Atom   9H    basis set group =>   4
Atom  10C    basis set group =>   3
Atom  11H    basis set group =>   4
Atom  12C    basis set group =>   3
Atom  13H    basis set group =>   4
Atom  14C    basis set group =>   3
Atom  15H    basis set group =>   4
Atom  16C    basis set group =>   3
Atom  17H    basis set group =>   4
Atom  18C    basis set group =>   3
Atom  19C    basis set group =>   3
Atom  20H    basis set group =>   4
Atom  21H    basis set group =>   4
Atom  22H    basis set group =>   4
Atom  23C    basis set group =>   3
Atom  24H    basis set group =>   4
Atom  25H    basis set group =>   4
Atom  26H    basis set group =>   4
Atom  27C    basis set group =>   3
Atom  28H    basis set group =>   4
Atom  29H    basis set group =>   4
Atom  30H    basis set group =>   4
Atom  31C    basis set group =>   3
Atom  32C    basis set group =>   3
Atom  33C    basis set group =>   3
Atom  34H    basis set group =>   4
Atom  35C    basis set group =>   3
Atom  36H    basis set group =>   4
Atom  37C    basis set group =>   3
Atom  38H    basis set group =>   4
Atom  39C    basis set group =>   3
Atom  40H    basis set group =>   4
Atom  41C    basis set group =>   3
Atom  42C    basis set group =>   3
Atom  43H    basis set group =>   4
Atom  44H    basis set group =>   4
Atom  45H    basis set group =>   4
Atom  46C    basis set group =>   3
Atom  47H    basis set group =>   4
Atom  48H    basis set group =>   4
Atom  49H    basis set group =>   4
Atom  50C    basis set group =>   3
Atom  51H    basis set group =>   4
Atom  52H    basis set group =>   4
Atom  53H    basis set group =>   4
Atom  54C    basis set group =>   3
Atom  55C    basis set group =>   3
Atom  56C    basis set group =>   3
Atom  57H    basis set group =>   4
Atom  58C    basis set group =>   3
Atom  59H    basis set group =>   4
Atom  60C    basis set group =>   3
Atom  61H    basis set group =>   4
Atom  62C    basis set group =>   3
Atom  63H    basis set group =>   4
Atom  64C    basis set group =>   3
Atom  65H    basis set group =>   4
Atom  66H    basis set group =>   4
Atom  67O    basis set group =>   1
Atom  68C    basis set group =>   3
Atom  69C    basis set group =>   3
Atom  70C    basis set group =>   3
Atom  71H    basis set group =>   4
Atom  72C    basis set group =>   3
Atom  73H    basis set group =>   4
Atom  74C    basis set group =>   3
Atom  75H    basis set group =>   4
Atom  76C    basis set group =>   3
Atom  77H    basis set group =>   4
Atom  78C    basis set group =>   3
Atom  79H    basis set group =>   4
Atom  80O    basis set group =>   1
Atom  81H    basis set group =>   4


           ************************************************************
           *        Program running with 30 parallel MPI-processes    *
           *              working on a common directory               *
           ************************************************************
------------------------------------------------------------------------------
                           ORCA GTO INTEGRAL CALCULATION
                           -- RI-GTO INTEGRALS CHOSEN --
------------------------------------------------------------------------------
------------------------------------------------------------------------------
                   ___                                                        
                  /   \      - P O W E R E D   B Y -                         
                 /     \                                                     
                 |  |  |   _    _      __       _____    __    __             
                 |  |  |  | |  | |    /  \     |  _  \  |  |  /  |          
                  \  \/   | |  | |   /    \    | | | |  |  | /  /          
                 / \  \   | |__| |  /  /\  \   | |_| |  |  |/  /          
                |  |  |   |  __  | /  /__\  \  |    /   |      \           
                |  |  |   | |  | | |   __   |  |    \   |  |\   \          
                \     /   | |  | | |  |  |  |  | |\  \  |  | \   \       
                 \___/    |_|  |_| |__|  |__|  |_| \__\ |__|  \__/        
                                                                              
                      - O R C A' S   B I G   F R I E N D -                    
                                      &                                       
                       - I N T E G R A L  F E E D E R -                       
                                                                              
 v1 FN, 2020, v2 2021                                                         
------------------------------------------------------------------------------


Reading SHARK input file ImineBzOH5Afreq.SHARKINP.tmp ... ok
----------------------
SHARK INTEGRAL PACKAGE
----------------------

Number of atoms                             ...     82
Number of basis functions                   ...   1542
Number of shells                            ...    622
Maximum angular momentum                    ...      3
Integral batch strategy                     ... SHARK/LIBINT Hybrid
RI-J (if used) integral strategy            ... SPLIT-RIJ (Revised 2003 algorithm where possible)
Printlevel                                  ...      1
Contraction scheme used                     ... SEGMENTED contraction
Coulomb Range Separation                    ... NOT USED
Exchange Range Separation                   ... NOT USED
Finite Nucleus Model                        ... NOT USED
Auxiliary Coulomb fitting basis             ... AVAILABLE
   # of basis functions in Aux-J            ...   2498
   # of shells in Aux-J                     ...    830
   Maximum angular momentum in Aux-J        ...      4
Auxiliary J/K fitting basis                 ... NOT available
Auxiliary Correlation fitting basis         ... NOT available
Auxiliary 'external' fitting basis          ... NOT available
Integral threshold                          ...     2.500000e-11
Primitive cut-off                           ...     2.500000e-12
Primitive pair pre-selection threshold      ...     2.500000e-12

Calculating pre-screening integrals         ... done (  0.3 sec) Dimension = 622
Organizing shell pair data                  ... done (  1.0 sec)
Shell pair information
Total number of shell pairs                 ...    193753
Shell pairs after pre-screening             ...    108952
Total number of primitive shell pairs       ...    584784
Primitive shell pairs kept                  ...    204046
          la=0 lb=0:  30340 shell pairs
          la=1 lb=0:  32829 shell pairs
          la=1 lb=1:   8952 shell pairs
          la=2 lb=0:  14621 shell pairs
          la=2 lb=1:   8080 shell pairs
          la=2 lb=2:   1805 shell pairs
          la=3 lb=0:   6678 shell pairs
          la=3 lb=1:   3727 shell pairs
          la=3 lb=2:   1566 shell pairs
          la=3 lb=3:    354 shell pairs

Calculating one electron integrals          ... done (  0.2 sec)
Calculating RI/J V-Matrix + Cholesky decomp.... done (  1.1 sec)
Calculating Nuclear repulsion               ... done (  0.0 sec) ENN=   5109.848765228016 Eh

SHARK setup successfully completed in   5.5 seconds

Maximum memory used throughout the entire GTOINT-calculation: 160.4 MB
[1711143873.903345] [node100:2979062:0]          mpool.c:43   UCX  WARN  object 0xa91ea80 was not returned to mpool ucp_requests
[1711143873.903367] [node100:2979062:0]          mpool.c:43   UCX  WARN  object 0xa91ec40 was not returned to mpool ucp_requests
[1711143873.903372] [node100:2979062:0]          mpool.c:43   UCX  WARN  object 0xa91ee00 was not returned to mpool ucp_requests
[1711143873.903375] [node100:2979062:0]          mpool.c:43   UCX  WARN  object 0xa91efc0 was not returned to mpool ucp_requests
[1711143873.903378] [node100:2979062:0]          mpool.c:43   UCX  WARN  object 0xa91f180 was not returned to mpool ucp_requests
[1711143873.905847] [node100:2979064:0]          mpool.c:43   UCX  WARN  object 0xc83b880 was not returned to mpool ucp_requests
[1711143873.905858] [node100:2979064:0]          mpool.c:43   UCX  WARN  object 0xc83ba40 was not returned to mpool ucp_requests
[1711143873.905864] [node100:2979064:0]          mpool.c:43   UCX  WARN  object 0xc83bc00 was not returned to mpool ucp_requests
[1711143873.905867] [node100:2979064:0]          mpool.c:43   UCX  WARN  object 0xc83bdc0 was not returned to mpool ucp_requests
[1711143873.905871] [node100:2979064:0]          mpool.c:43   UCX  WARN  object 0xc83bf80 was not returned to mpool ucp_requests
[1711143873.910222] [node100:2979009:0]          mpool.c:43   UCX  WARN  object 0xaebeac0 was not returned to mpool ucp_requests
[1711143873.910242] [node100:2979009:0]          mpool.c:43   UCX  WARN  object 0xaebec80 was not returned to mpool ucp_requests
[1711143873.910247] [node100:2979009:0]          mpool.c:43   UCX  WARN  object 0xaebee40 was not returned to mpool ucp_requests
[1711143873.910252] [node100:2979009:0]          mpool.c:43   UCX  WARN  object 0xaebf000 was not returned to mpool ucp_requests
[1711143873.910255] [node100:2979009:0]          mpool.c:43   UCX  WARN  object 0xaebf1c0 was not returned to mpool ucp_requests
[1711143873.910314] [node100:2979030:0]          mpool.c:43   UCX  WARN  object 0xb62e980 was not returned to mpool ucp_requests
[1711143873.910335] [node100:2979030:0]          mpool.c:43   UCX  WARN  object 0xb62eb40 was not returned to mpool ucp_requests
[1711143873.910340] [node100:2979030:0]          mpool.c:43   UCX  WARN  object 0xb62ed00 was not returned to mpool ucp_requests
[1711143873.910343] [node100:2979030:0]          mpool.c:43   UCX  WARN  object 0xb62eec0 was not returned to mpool ucp_requests
[1711143873.910347] [node100:2979030:0]          mpool.c:43   UCX  WARN  object 0xb62f080 was not returned to mpool ucp_requests
[1711143873.910328] [node100:2979053:0]          mpool.c:43   UCX  WARN  object 0xbd088c0 was not returned to mpool ucp_requests
[1711143873.910343] [node100:2979053:0]          mpool.c:43   UCX  WARN  object 0xbd08a80 was not returned to mpool ucp_requests
[1711143873.910346] [node100:2979053:0]          mpool.c:43   UCX  WARN  object 0xbd08c40 was not returned to mpool ucp_requests
[1711143873.910348] [node100:2979053:0]          mpool.c:43   UCX  WARN  object 0xbd08e00 was not returned to mpool ucp_requests
[1711143873.910351] [node100:2979053:0]          mpool.c:43   UCX  WARN  object 0xbd08fc0 was not returned to mpool ucp_requests
[1711143873.910406] [node100:2979019:0]          mpool.c:43   UCX  WARN  object 0xad13900 was not returned to mpool ucp_requests
[1711143873.910418] [node100:2979019:0]          mpool.c:43   UCX  WARN  object 0xad13ac0 was not returned to mpool ucp_requests
[1711143873.910421] [node100:2979019:0]          mpool.c:43   UCX  WARN  object 0xad13c80 was not returned to mpool ucp_requests
[1711143873.910424] [node100:2979019:0]          mpool.c:43   UCX  WARN  object 0xad13e40 was not returned to mpool ucp_requests
[1711143873.910426] [node100:2979019:0]          mpool.c:43   UCX  WARN  object 0xad14000 was not returned to mpool ucp_requests
[1711143873.911992] [node100:2979033:0]          mpool.c:43   UCX  WARN  object 0xaab1840 was not returned to mpool ucp_requests
[1711143873.912005] [node100:2979033:0]          mpool.c:43   UCX  WARN  object 0xaab1a00 was not returned to mpool ucp_requests
[1711143873.912008] [node100:2979033:0]          mpool.c:43   UCX  WARN  object 0xaab1bc0 was not returned to mpool ucp_requests
[1711143873.912011] [node100:2979033:0]          mpool.c:43   UCX  WARN  object 0xaab1d80 was not returned to mpool ucp_requests
[1711143873.912013] [node100:2979033:0]          mpool.c:43   UCX  WARN  object 0xaab1f40 was not returned to mpool ucp_requests
[1711143873.912005] [node100:2979056:0]          mpool.c:43   UCX  WARN  object 0xb017900 was not returned to mpool ucp_requests
[1711143873.912018] [node100:2979056:0]          mpool.c:43   UCX  WARN  object 0xb017ac0 was not returned to mpool ucp_requests
[1711143873.912021] [node100:2979056:0]          mpool.c:43   UCX  WARN  object 0xb017c80 was not returned to mpool ucp_requests
[1711143873.912023] [node100:2979056:0]          mpool.c:43   UCX  WARN  object 0xb017e40 was not returned to mpool ucp_requests
[1711143873.912026] [node100:2979056:0]          mpool.c:43   UCX  WARN  object 0xb018000 was not returned to mpool ucp_requests
[1711143873.912068] [node100:2979003:0]          mpool.c:43   UCX  WARN  object 0xc6beb00 was not returned to mpool ucp_requests
[1711143873.912079] [node100:2979003:0]          mpool.c:43   UCX  WARN  object 0xc6becc0 was not returned to mpool ucp_requests
[1711143873.912082] [node100:2979003:0]          mpool.c:43   UCX  WARN  object 0xc6bee80 was not returned to mpool ucp_requests
[1711143873.912084] [node100:2979003:0]          mpool.c:43   UCX  WARN  object 0xc6bf040 was not returned to mpool ucp_requests
[1711143873.912087] [node100:2979003:0]          mpool.c:43   UCX  WARN  object 0xc6bf200 was not returned to mpool ucp_requests
[1711143873.912155] [node100:2979006:0]          mpool.c:43   UCX  WARN  object 0xaf41ac0 was not returned to mpool ucp_requests
[1711143873.912166] [node100:2979006:0]          mpool.c:43   UCX  WARN  object 0xaf41c80 was not returned to mpool ucp_requests
[1711143873.912169] [node100:2979006:0]          mpool.c:43   UCX  WARN  object 0xaf41e40 was not returned to mpool ucp_requests
[1711143873.912171] [node100:2979006:0]          mpool.c:43   UCX  WARN  object 0xaf42000 was not returned to mpool ucp_requests
[1711143873.912173] [node100:2979006:0]          mpool.c:43   UCX  WARN  object 0xaf421c0 was not returned to mpool ucp_requests
[1711143873.921073] [node100:2978994:0]          mpool.c:43   UCX  WARN  object 0xc3a8b00 was not returned to mpool ucp_requests
[1711143873.921091] [node100:2978994:0]          mpool.c:43   UCX  WARN  object 0xc3a8cc0 was not returned to mpool ucp_requests
[1711143873.921096] [node100:2978994:0]          mpool.c:43   UCX  WARN  object 0xc3a8e80 was not returned to mpool ucp_requests
[1711143873.921100] [node100:2978994:0]          mpool.c:43   UCX  WARN  object 0xc3a9040 was not returned to mpool ucp_requests
[1711143873.921104] [node100:2978994:0]          mpool.c:43   UCX  WARN  object 0xc3a9200 was not returned to mpool ucp_requests
[1711143873.921108] [node100:2978994:0]          mpool.c:43   UCX  WARN  object 0xc3a93c0 was not returned to mpool ucp_requests
[1711143873.927443] [node100:2979036:0]          mpool.c:43   UCX  WARN  object 0xc389980 was not returned to mpool ucp_requests
[1711143873.927461] [node100:2979036:0]          mpool.c:43   UCX  WARN  object 0xc389b40 was not returned to mpool ucp_requests
[1711143873.927465] [node100:2979036:0]          mpool.c:43   UCX  WARN  object 0xc389d00 was not returned to mpool ucp_requests
[1711143873.927467] [node100:2979036:0]          mpool.c:43   UCX  WARN  object 0xc389ec0 was not returned to mpool ucp_requests
[1711143873.927471] [node100:2979036:0]          mpool.c:43   UCX  WARN  object 0xc38a080 was not returned to mpool ucp_requests
[1711143873.927636] [node100:2979039:0]          mpool.c:43   UCX  WARN  object 0xc1519c0 was not returned to mpool ucp_requests
[1711143873.927658] [node100:2979039:0]          mpool.c:43   UCX  WARN  object 0xc151b80 was not returned to mpool ucp_requests
[1711143873.927661] [node100:2979039:0]          mpool.c:43   UCX  WARN  object 0xc151d40 was not returned to mpool ucp_requests
[1711143873.927663] [node100:2979039:0]          mpool.c:43   UCX  WARN  object 0xc151f00 was not returned to mpool ucp_requests
[1711143873.927666] [node100:2979039:0]          mpool.c:43   UCX  WARN  object 0xc1520c0 was not returned to mpool ucp_requests
[1711143873.930674] [node100:2978988:0]          mpool.c:43   UCX  WARN  object 0xab46a80 was not returned to mpool ucp_requests
[1711143873.930690] [node100:2978988:0]          mpool.c:43   UCX  WARN  object 0xab46c40 was not returned to mpool ucp_requests
[1711143873.930693] [node100:2978988:0]          mpool.c:43   UCX  WARN  object 0xab46e00 was not returned to mpool ucp_requests
[1711143873.930695] [node100:2978988:0]          mpool.c:43   UCX  WARN  object 0xab46fc0 was not returned to mpool ucp_requests
[1711143873.930698] [node100:2978988:0]          mpool.c:43   UCX  WARN  object 0xab47180 was not returned to mpool ucp_requests
[1711143873.930700] [node100:2978988:0]          mpool.c:43   UCX  WARN  object 0xab47340 was not returned to mpool ucp_requests
[1711143873.933055] [node100:2979022:0]          mpool.c:43   UCX  WARN  object 0xab7e9c0 was not returned to mpool ucp_requests
[1711143873.933066] [node100:2979022:0]          mpool.c:43   UCX  WARN  object 0xab7eb80 was not returned to mpool ucp_requests
[1711143873.933071] [node100:2979022:0]          mpool.c:43   UCX  WARN  object 0xab7ed40 was not returned to mpool ucp_requests
[1711143873.933075] [node100:2979022:0]          mpool.c:43   UCX  WARN  object 0xab7ef00 was not returned to mpool ucp_requests
[1711143873.933078] [node100:2979022:0]          mpool.c:43   UCX  WARN  object 0xab7f0c0 was not returned to mpool ucp_requests
[1711143873.933560] [node100:2979016:0]          mpool.c:43   UCX  WARN  object 0xb881a80 was not returned to mpool ucp_requests
[1711143873.933571] [node100:2979016:0]          mpool.c:43   UCX  WARN  object 0xb881c40 was not returned to mpool ucp_requests
[1711143873.933575] [node100:2979016:0]          mpool.c:43   UCX  WARN  object 0xb881e00 was not returned to mpool ucp_requests
[1711143873.933578] [node100:2979016:0]          mpool.c:43   UCX  WARN  object 0xb881fc0 was not returned to mpool ucp_requests
[1711143873.933581] [node100:2979016:0]          mpool.c:43   UCX  WARN  object 0xb882180 was not returned to mpool ucp_requests
[1711143873.935269] [node100:2979050:0]          mpool.c:43   UCX  WARN  object 0xaa5db00 was not returned to mpool ucp_requests
[1711143873.935296] [node100:2979050:0]          mpool.c:43   UCX  WARN  object 0xaa5dcc0 was not returned to mpool ucp_requests
[1711143873.935299] [node100:2979050:0]          mpool.c:43   UCX  WARN  object 0xaa5de80 was not returned to mpool ucp_requests
[1711143873.935301] [node100:2979050:0]          mpool.c:43   UCX  WARN  object 0xaa5e040 was not returned to mpool ucp_requests
[1711143873.935304] [node100:2979050:0]          mpool.c:43   UCX  WARN  object 0xaa5e200 was not returned to mpool ucp_requests
[1711143873.938117] [node100:2979059:0]          mpool.c:43   UCX  WARN  object 0xb42e980 was not returned to mpool ucp_requests
[1711143873.938128] [node100:2979059:0]          mpool.c:43   UCX  WARN  object 0xb42eb40 was not returned to mpool ucp_requests
[1711143873.938132] [node100:2979059:0]          mpool.c:43   UCX  WARN  object 0xb42ed00 was not returned to mpool ucp_requests
[1711143873.938135] [node100:2979059:0]          mpool.c:43   UCX  WARN  object 0xb42eec0 was not returned to mpool ucp_requests
[1711143873.938139] [node100:2979059:0]          mpool.c:43   UCX  WARN  object 0xb42f080 was not returned to mpool ucp_requests
[1711143873.938213] [node100:2978997:0]          mpool.c:43   UCX  WARN  object 0xc556a40 was not returned to mpool ucp_requests
[1711143873.938224] [node100:2978997:0]          mpool.c:43   UCX  WARN  object 0xc556c00 was not returned to mpool ucp_requests
[1711143873.938228] [node100:2978997:0]          mpool.c:43   UCX  WARN  object 0xc556dc0 was not returned to mpool ucp_requests
[1711143873.938231] [node100:2978997:0]          mpool.c:43   UCX  WARN  object 0xc556f80 was not returned to mpool ucp_requests
[1711143873.938234] [node100:2978997:0]          mpool.c:43   UCX  WARN  object 0xc557140 was not returned to mpool ucp_requests
[1711143873.938237] [node100:2978997:0]          mpool.c:43   UCX  WARN  object 0xc557300 was not returned to mpool ucp_requests
[1711143873.938090] [node100:2979027:0]          mpool.c:43   UCX  WARN  object 0xb3ebb40 was not returned to mpool ucp_requests
[1711143873.938104] [node100:2979027:0]          mpool.c:43   UCX  WARN  object 0xb3ebd00 was not returned to mpool ucp_requests
[1711143873.938108] [node100:2979027:0]          mpool.c:43   UCX  WARN  object 0xb3ebec0 was not returned to mpool ucp_requests
[1711143873.938110] [node100:2979027:0]          mpool.c:43   UCX  WARN  object 0xb3ec080 was not returned to mpool ucp_requests
[1711143873.938112] [node100:2979027:0]          mpool.c:43   UCX  WARN  object 0xb3ec240 was not returned to mpool ucp_requests
[1711143873.938089] [node100:2979044:0]          mpool.c:43   UCX  WARN  object 0xbd52a40 was not returned to mpool ucp_requests
[1711143873.938099] [node100:2979044:0]          mpool.c:43   UCX  WARN  object 0xbd52c00 was not returned to mpool ucp_requests
[1711143873.946318] [node100:2978985:0]          mpool.c:43   UCX  WARN  object 0xb0d0940 was not returned to mpool ucp_requests
[1711143873.946338] [node100:2978985:0]          mpool.c:43   UCX  WARN  object 0xb0d0b00 was not returned to mpool ucp_requests
[1711143873.946343] [node100:2978985:0]          mpool.c:43   UCX  WARN  object 0xb0d0cc0 was not returned to mpool ucp_requests
[1711143873.946346] [node100:2978985:0]          mpool.c:43   UCX  WARN  object 0xb0d0e80 was not returned to mpool ucp_requests
[1711143873.946349] [node100:2978985:0]          mpool.c:43   UCX  WARN  object 0xb0d1040 was not returned to mpool ucp_requests
[1711143873.946352] [node100:2978985:0]          mpool.c:43   UCX  WARN  object 0xb0d1200 was not returned to mpool ucp_requests
[1711143873.953289] [node100:2978991:0]          mpool.c:43   UCX  WARN  object 0xb577a80 was not returned to mpool ucp_requests
[1711143873.953312] [node100:2978991:0]          mpool.c:43   UCX  WARN  object 0xb577c40 was not returned to mpool ucp_requests
[1711143873.953318] [node100:2978991:0]          mpool.c:43   UCX  WARN  object 0xb577e00 was not returned to mpool ucp_requests
[1711143873.953321] [node100:2978991:0]          mpool.c:43   UCX  WARN  object 0xb577fc0 was not returned to mpool ucp_requests
[1711143873.953323] [node100:2978991:0]          mpool.c:43   UCX  WARN  object 0xb578180 was not returned to mpool ucp_requests
[1711143873.953325] [node100:2978991:0]          mpool.c:43   UCX  WARN  object 0xb578340 was not returned to mpool ucp_requests
[1711143873.967768] [node100:2978999:0]          mpool.c:43   UCX  WARN  object 0xc070ac0 was not returned to mpool ucp_requests
[1711143873.967785] [node100:2978999:0]          mpool.c:43   UCX  WARN  object 0xc070c80 was not returned to mpool ucp_requests
[1711143873.967788] [node100:2978999:0]          mpool.c:43   UCX  WARN  object 0xc070e40 was not returned to mpool ucp_requests
[1711143873.967791] [node100:2978999:0]          mpool.c:43   UCX  WARN  object 0xc071000 was not returned to mpool ucp_requests
[1711143873.967793] [node100:2978999:0]          mpool.c:43   UCX  WARN  object 0xc0711c0 was not returned to mpool ucp_requests
[1711143873.967795] [node100:2978999:0]          mpool.c:43   UCX  WARN  object 0xc071380 was not returned to mpool ucp_requests
[1711143873.968474] [node100:2979047:0]          mpool.c:43   UCX  WARN  object 0xc57fa40 was not returned to mpool ucp_requests
[1711143873.968486] [node100:2979047:0]          mpool.c:43   UCX  WARN  object 0xc57fc00 was not returned to mpool ucp_requests
[1711143873.968491] [node100:2979047:0]          mpool.c:43   UCX  WARN  object 0xc57fdc0 was not returned to mpool ucp_requests
[1711143873.968494] [node100:2979047:0]          mpool.c:43   UCX  WARN  object 0xc57ff80 was not returned to mpool ucp_requests
[1711143873.968497] [node100:2979047:0]          mpool.c:43   UCX  WARN  object 0xc580140 was not returned to mpool ucp_requests
[1711143873.968147] [node100:2979066:0]          mpool.c:43   UCX  WARN  object 0xba3f780 was not returned to mpool ucp_requests
[1711143873.968160] [node100:2979066:0]          mpool.c:43   UCX  WARN  object 0xba3f940 was not returned to mpool ucp_requests
[1711143873.968164] [node100:2979066:0]          mpool.c:43   UCX  WARN  object 0xba3fb00 was not returned to mpool ucp_requests
[1711143873.968168] [node100:2979066:0]          mpool.c:43   UCX  WARN  object 0xba3fcc0 was not returned to mpool ucp_requests
[1711143873.968171] [node100:2979066:0]          mpool.c:43   UCX  WARN  object 0xba3fe80 was not returned to mpool ucp_requests
[1711143873.971569] [node100:2979012:0]          mpool.c:43   UCX  WARN  object 0xb552a80 was not returned to mpool ucp_requests
[1711143873.971583] [node100:2979012:0]          mpool.c:43   UCX  WARN  object 0xb552c40 was not returned to mpool ucp_requests
[1711143873.971593] [node100:2979012:0]          mpool.c:43   UCX  WARN  object 0xb552e00 was not returned to mpool ucp_requests
[1711143873.971595] [node100:2979012:0]          mpool.c:43   UCX  WARN  object 0xb552fc0 was not returned to mpool ucp_requests
[1711143873.971598] [node100:2979012:0]          mpool.c:43   UCX  WARN  object 0xb553180 was not returned to mpool ucp_requests
[1711143873.974920] [node100:2979042:0]          mpool.c:43   UCX  WARN  object 0xc41ea80 was not returned to mpool ucp_requests
[1711143873.974933] [node100:2979042:0]          mpool.c:43   UCX  WARN  object 0xc41ec40 was not returned to mpool ucp_requests
[1711143873.974937] [node100:2979042:0]          mpool.c:43   UCX  WARN  object 0xc41ee00 was not returned to mpool ucp_requests
[1711143873.974941] [node100:2979042:0]          mpool.c:43   UCX  WARN  object 0xc41efc0 was not returned to mpool ucp_requests
[1711143873.974944] [node100:2979042:0]          mpool.c:43   UCX  WARN  object 0xc41f180 was not returned to mpool ucp_requests
[1711143874.043478] [node100:2978980:0]          mpool.c:43   UCX  WARN  object 0xc334c00 was not returned to mpool ucp_requests
[1711143874.043495] [node100:2978980:0]          mpool.c:43   UCX  WARN  object 0xc334dc0 was not returned to mpool ucp_requests
[1711143874.043499] [node100:2978980:0]          mpool.c:43   UCX  WARN  object 0xc334f80 was not returned to mpool ucp_requests


           ************************************************************
           *        Program running with 30 parallel MPI-processes    *
           *              working on a common directory               *
           ************************************************************
-------------------------------------------------------------------------------
                                 ORCA SCF
-------------------------------------------------------------------------------

------------
SCF SETTINGS
------------
Hamiltonian:
 Density Functional     Method          .... DFT(GTOs)
 Exchange Functional    Exchange        .... PBE
   PBE kappa parameter   XKappa         ....  0.804000
   PBE mue parameter    XMuePBE         ....  0.219520
 Correlation Functional Correlation     .... PBE
   PBE beta parameter  CBetaPBE         ....  0.066725
 LDA part of GGA corr.  LDAOpt          .... PW91-LDA
 Gradients option       PostSCFGGA      .... off
 Hybrid DFT is turned on
   Fraction HF Exchange ScalHFX         ....  0.250000
   Scaling of DF-GGA-X  ScalDFX         ....  0.750000
   Scaling of DF-GGA-C  ScalDFC         ....  1.000000
   Scaling of DF-LDA-C  ScalLDAC        ....  1.000000
   Perturbative correction              ....  0.000000
   Density functional embedding theory  .... OFF
   NL short-range parameter             ....  6.900000
 RI-approximation to the Coulomb term is turned on
   Number of AuxJ basis functions       .... 2498
   RIJ-COSX (HFX calculated with COS-X)).... on


General Settings:
 Integral files         IntName         .... ImineBzOH5Afreq
 Hartree-Fock type      HFTyp           .... RHF
 Total Charge           Charge          ....    0
 Multiplicity           Mult            ....    1
 Number of Electrons    NEL             ....  302
 Basis Dimension        Dim             .... 1542
 Nuclear Repulsion      ENuc            ....   5109.8487652280 Eh

Convergence Acceleration:
 DIIS                   CNVDIIS         .... on
   Start iteration      DIISMaxIt       ....    12
   Startup error        DIISStart       ....  0.200000
   # of expansion vecs  DIISMaxEq       ....     5
   Bias factor          DIISBfac        ....   1.050
   Max. coefficient     DIISMaxC        ....  10.000
 Trust-Rad. Augm. Hess. CNVTRAH         .... auto
   Auto Start mean grad. ratio tolernc. ....  1.125000
   Auto Start start iteration           ....    20
   Auto Start num. interpolation iter.  ....    10
   Max. Number of Micro iterations      ....    16
   Max. Number of Macro iterations      .... Maxiter - #DIIS iter
   Number of Davidson start vectors     ....     2
   Converg. threshold I  (grad. norm)   ....   1.000e-05
   Converg. threshold II (energy diff.) ....   1.000e-08
   Grad. Scal. Fac. for Micro threshold ....   0.100
   Minimum threshold for Micro iter.    ....   0.010
   NR start threshold (gradient norm)   ....   0.001
   Initial trust radius                 ....   0.400
   Minimum AH scaling param. (alpha)    ....   1.000
   Maximum AH scaling param. (alpha)    .... 1000.000
   Orbital update algorithm             .... Taylor
   White noise on init. David. guess    .... on
   Maximum white noise                  ....   0.010
   Quad. conv. algorithm                .... NR
 SOSCF                  CNVSOSCF        .... on
   Start iteration      SOSCFMaxIt      ....   150
   Startup grad/error   SOSCFStart      ....  0.003300
 Level Shifting         CNVShift        .... on
   Level shift para.    LevelShift      ....    0.2500
   Turn off err/grad.   ShiftErr        ....    0.0010
 Zerner damping         CNVZerner       .... off
 Static damping         CNVDamp         .... on
   Fraction old density DampFac         ....    0.7000
   Max. Damping (<1)    DampMax         ....    0.9800
   Min. Damping (>=0)   DampMin         ....    0.0000
   Turn off err/grad.   DampErr         ....    0.1000
 Fernandez-Rico         CNVRico         .... off

SCF Procedure:
 Maximum # iterations   MaxIter         ....   125
 SCF integral mode      SCFMode         .... Direct
   Integral package                     .... SHARK and LIBINT hybrid scheme
 Reset frequency        DirectResetFreq ....    20
 Integral Threshold     Thresh          ....  2.500e-11 Eh
 Primitive CutOff       TCut            ....  2.500e-12 Eh

Convergence Tolerance:
 Convergence Check Mode ConvCheckMode   .... Total+1el-Energy
 Convergence forced     ConvForced      .... 0
 Energy Change          TolE            ....  1.000e-08 Eh
 1-El. energy change                    ....  1.000e-05 Eh
 Orbital Gradient       TolG            ....  1.000e-05
 Orbital Rotation angle TolX            ....  1.000e-05
 DIIS Error             TolErr          ....  5.000e-07


Diagonalization of the overlap matrix:
Smallest eigenvalue                        ... 3.634e-06
Time for diagonalization                   ...    1.362 sec
Threshold for overlap eigenvalues          ... 1.000e-08
Number of eigenvalues below threshold      ... 0
Time for construction of square roots      ...    1.345 sec
Total time needed                          ...    3.338 sec

Time for model grid setup =    1.754 sec

------------------------------
INITIAL GUESS: MODEL POTENTIAL
------------------------------
Loading Hartree-Fock densities                     ... done
Calculating cut-offs                               ... done
Initializing the effective Hamiltonian             ... done
Setting up the integral package (SHARK)            ... done
Starting the Coulomb interaction                   ... done (   1.9 sec)
Reading the grid                                   ... done
Mapping shells                                     ... done
Starting the XC term evaluation                    ... done (   0.9 sec)
  promolecular density results
     # of electrons  =    301.979741718
     EX              =   -241.776137701
     EC              =    -10.128017236
     EX+EC           =   -251.904154937
Transforming the Hamiltonian                       ... done (   1.7 sec)
Diagonalizing the Hamiltonian                      ... done (   1.7 sec)
Back transforming the eigenvectors                 ... done (   0.1 sec)
Now organizing SCF variables                       ... done
                      ------------------
                      INITIAL GUESS DONE (   8.6 sec)
                      ------------------
-------------------
DFT GRID GENERATION
-------------------

General Integration Accuracy     IntAcc      ... 4.388
Radial Grid Type                 RadialGrid  ... OptM3 with GC (2021)
Angular Grid (max. ang.)         AngularGrid ... 4 (Lebedev-302)
Angular grid pruning method      GridPruning ... 4 (adaptive)
Weight generation scheme         WeightScheme... Becke
Basis function cutoff            BFCut       ... 1.0000e-11
Integration weight cutoff        WCut        ... 1.0000e-14
Angular grids for H and He will be reduced by one unit
Partially contracted basis set               ... off
Rotationally invariant grid construction     ... off

Total number of grid points                  ...   374796
Total number of batches                      ...     5900
Average number of points per batch           ...       63
Average number of grid points per atom       ...     4571
Time for grid setup =    3.005 sec

--------------------
COSX GRID GENERATION
--------------------

GRIDX 1
-------
General Integration Accuracy     IntAcc      ... 3.816
Radial Grid Type                 RadialGrid  ... OptM3 with GC (2021)
Angular Grid (max. ang.)         AngularGrid ... 1 (Lebedev-50)
Angular grid pruning method      GridPruning ... 4 (adaptive)
Weight generation scheme         WeightScheme... Becke
Basis function cutoff            BFCut       ... 1.0000e-11
Integration weight cutoff        WCut        ... 1.0000e-14
Angular grids for H and He will be reduced by one unit
Partially contracted basis set               ... on
Rotationally invariant grid construction     ... off

Total number of grid points                  ...    47525
Total number of batches                      ...      782
Average number of points per batch           ...       60
Average number of grid points per atom       ...      580
UseSFitting                                  ... on

GRIDX 2
-------
General Integration Accuracy     IntAcc      ... 4.020
Radial Grid Type                 RadialGrid  ... OptM3 with GC (2021)
Angular Grid (max. ang.)         AngularGrid ... 2 (Lebedev-110)
Angular grid pruning method      GridPruning ... 4 (adaptive)
Weight generation scheme         WeightScheme... Becke
Basis function cutoff            BFCut       ... 1.0000e-11
Integration weight cutoff        WCut        ... 1.0000e-14
Angular grids for H and He will be reduced by one unit
Partially contracted basis set               ... on
Rotationally invariant grid construction     ... off

Total number of grid points                  ...   100802
Total number of batches                      ...     1613
Average number of points per batch           ...       62
Average number of grid points per atom       ...     1229
UseSFitting                                  ... on

GRIDX 3
-------
General Integration Accuracy     IntAcc      ... 4.338
Radial Grid Type                 RadialGrid  ... OptM3 with GC (2021)
Angular Grid (max. ang.)         AngularGrid ... 3 (Lebedev-194)
Angular grid pruning method      GridPruning ... 4 (adaptive)
Weight generation scheme         WeightScheme... Becke
Basis function cutoff            BFCut       ... 1.0000e-11
Integration weight cutoff        WCut        ... 1.0000e-14
Angular grids for H and He will be reduced by one unit
Partially contracted basis set               ... on
Rotationally invariant grid construction     ... off

Total number of grid points                  ...   218866
Total number of batches                      ...     3458
Average number of points per batch           ...       63
Average number of grid points per atom       ...     2669
UseSFitting                                  ... on

Time for X-Grid setup             =   10.992 sec


--------------------
CPCM SOLVATION MODEL
--------------------
CPCM parameters:
  Epsilon                                         ...      26.7260
  Refrac                                          ...       1.2907
  Rsolv                                           ...       1.3000
  Surface type                                    ... GAUSSIAN VDW
  Epsilon function type                           ...         CPCM
Solvent:                                     ... 2,2,2-TRIFLUOROETHANOL
SMD-CDS solvent descriptors:
  Soln                                       ...    1.2907
  Soln25                                     ... Unavailable
  Sola                                       ...    0.5700
  Solb                                       ...    0.2500
  Solg                                       ...   42.0200
  Solc                                       ...    0.0000
  Solh                                       ...    0.5000
Radii:
 Radius for O  used is    2.8724 Bohr (=   1.5200 Ang.)
 Radius for N  used is    3.5716 Bohr (=   1.8900 Ang.)
 Radius for C  used is    3.4960 Bohr (=   1.8500 Ang.)
 Radius for H  used is    2.2677 Bohr (=   1.2000 Ang.)
Calculating surface                               ...        done! (  0.0s)
GEPOL surface points                              ...         4734
GEPOL Volume                                      ...    3976.3947
GEPOL Surface-area                                ...    2213.9764
Calculating surface distance matrix               ...        done! (  0.2s)
Performing Cholesky decomposition & store         ...        done! (  1.6s)
Overall time for CPCM initialization              ...                 1.8s
--------------
SCF ITERATIONS
--------------
ITER       Energy         Delta-E        Max-DP      RMS-DP      [F,P]     Damp
               ***  Starting incremental Fock matrix formation  ***
  0  -1803.8537242997   0.000000000000 0.04999648  0.00047649  0.2748245 0.7000
  1  -1804.3437655433  -0.490041243577 0.03564383  0.00036585  0.1193438 0.7000
                               ***Turning on DIIS***
  2  -1804.5509328930  -0.207167349679 0.05746123  0.00070075  0.0394324 0.0000
  3  -1804.8654618036  -0.314528910658 0.04591786  0.00024969  0.0585863 0.0000
  4  -1804.9357545616  -0.070292757999 0.01572907  0.00009767  0.0149577 0.0000
  5  -1804.9392346083  -0.003480046636 0.00633051  0.00004313  0.0097262 0.0000
                      *** Initiating the SOSCF procedure ***
                           *** Shutting down DIIS ***
                      *** Re-Reading the Fockian *** 
                      *** Removing any level shift *** 
ITER      Energy       Delta-E        Grad      Rot      Max-DP    RMS-DP
  6  -1804.93961150  -0.0003768966  0.000249  0.000249  0.002339  0.000017
               *** Restarting incremental Fock matrix formation ***
  7  -1804.93959104   0.0000204644  0.000119  0.000401  0.006505  0.000038
  8  -1804.93958846   0.0000025823  0.000198  0.000258  0.000862  0.000006
  9  -1804.93959593  -0.0000074689  0.000021  0.000053  0.000878  0.000005
 10  -1804.93959582   0.0000001099  0.000027  0.000029  0.000094  0.000001
 11  -1804.93959601  -0.0000001965  0.000005  0.000014  0.000232  0.000001
 12  -1804.93959604  -0.0000000298  0.000008  0.000010  0.000256  0.000001
                  ***Gradient check signals convergence***
              ***Rediagonalizing the Fockian in SOSCF/NRSCF***

               *****************************************************
               *                     SUCCESS                       *
               *           SCF CONVERGED AFTER  13 CYCLES          *
               *****************************************************

Old exchange energy                            =    -61.835045497 Eh
New exchange energy                            =    -61.835020271 Eh
Exchange energy change after final integration =      0.000025226 Eh
Total energy after final integration           =  -1804.939570636 Eh
Final COS-X integration done in                =    37.745 sec

SMD CDS free energy correction energy :                 3.19982     Kcal/mol
Total Energy after SMD CDS correction =             -1804.934471393 Eh

----------------
TOTAL SCF ENERGY
----------------

Total Energy       :        -1804.93447139 Eh          -49114.76391 eV

Components:
Nuclear Repulsion  :         5109.84876523 Eh          139046.05387 eV
Electronic Energy  :        -6914.78323662 Eh         -188160.81778 eV
One Electron Energy:       -12627.87765329 Eh         -343622.02035 eV
Two Electron Energy:         5713.09441667 Eh          155461.20257 eV
Max COSX asymmetry :            0.00000243 Eh               0.00007 eV
CPCM Dielectric    :           -0.04382532 Eh              -1.19255 eV
SMD CDS (Gcds)     :            0.00509924 Eh               0.13876 eV

Virial components:
Potential Energy   :        -3601.47929815 Eh          -98001.23399 eV
Kinetic Energy     :         1796.54482676 Eh           48886.47008 eV
Virial Ratio       :            2.00466988


DFT components:
N(Alpha)           :      151.000473775245 electrons
N(Beta)            :      151.000473775245 electrons
N(Total)           :      302.000947550490 electrons
E(X)               :     -184.932450986737 Eh       
E(C)               :      -10.113138185657 Eh       
E(XC)              :     -195.045589172394 Eh       
DFET-embed. en.    :        0.000000000000 Eh       
CPCM Solvation Model Properties:
Surface-charge          :           -0.08714515
Charge-correction       :           -0.00077747 Eh              -0.02116 eV
Free-energy (cav+disp)  :            0.00509924 Eh               0.13876 eV

---------------
SCF CONVERGENCE
---------------

  Last Energy change         ...    1.8068e-07  Tolerance :   1.0000e-08
  Last MAX-Density change    ...    2.7756e-15  Tolerance :   1.0000e-07
  Last RMS-Density change    ...    1.1310e-17  Tolerance :   5.0000e-09
  Last Orbital Gradient      ...    1.3803e-06  Tolerance :   1.0000e-05
  Last Orbital Rotation      ...    3.1416e-06  Tolerance :   1.0000e-05

             **** THE GBW FILE WAS UPDATED (ImineBzOH5Afreq.gbw) ****
             **** DENSITY ImineBzOH5Afreq.scfp WAS UPDATED ****
             **** ENERGY FILE WAS UPDATED (ImineBzOH5Afreq.en.tmp) ****
             **** THE GBW FILE WAS UPDATED (ImineBzOH5Afreq.gbw) ****
             **** DENSITY ImineBzOH5Afreq.scfp WAS UPDATED ****
----------------
ORBITAL ENERGIES
----------------

  NO   OCC          E(Eh)            E(eV) 
   0   2.0000     -19.275655      -524.5172 
   1   2.0000     -19.237379      -523.4757 
   2   2.0000     -19.213060      -522.8139 
   3   2.0000     -19.193296      -522.2761 
   4   2.0000     -14.404676      -391.9712 
   5   2.0000     -14.386230      -391.4692 
   6   2.0000     -10.374412      -282.3021 
   7   2.0000     -10.355367      -281.7839 
   8   2.0000     -10.335328      -281.2386 
   9   2.0000     -10.281213      -279.7660 
  10   2.0000     -10.266936      -279.3775 
  11   2.0000     -10.265790      -279.3464 
  12   2.0000     -10.250393      -278.9274 
  13   2.0000     -10.242551      -278.7140 
  14   2.0000     -10.240853      -278.6678 
  15   2.0000     -10.240417      -278.6559 
  16   2.0000     -10.240310      -278.6530 
  17   2.0000     -10.239793      -278.6389 
  18   2.0000     -10.237747      -278.5832 
  19   2.0000     -10.234862      -278.5048 
  20   2.0000     -10.234179      -278.4862 
  21   2.0000     -10.233893      -278.4784 
  22   2.0000     -10.233639      -278.4715 
  23   2.0000     -10.233320      -278.4628 
  24   2.0000     -10.233125      -278.4575 
  25   2.0000     -10.229905      -278.3699 
  26   2.0000     -10.229821      -278.3676 
  27   2.0000     -10.227850      -278.3139 
  28   2.0000     -10.227186      -278.2959 
  29   2.0000     -10.226768      -278.2845 
  30   2.0000     -10.226443      -278.2757 
  31   2.0000     -10.226026      -278.2643 
  32   2.0000     -10.220668      -278.1185 
  33   2.0000     -10.218459      -278.0584 
  34   2.0000     -10.218132      -278.0495 
  35   2.0000     -10.215064      -277.9660 
  36   2.0000     -10.202515      -277.6246 
  37   2.0000     -10.202446      -277.6227 
  38   2.0000     -10.200998      -277.5833 
  39   2.0000     -10.200537      -277.5707 
  40   2.0000     -10.198761      -277.5224 
  41   2.0000     -10.197916      -277.4994 
  42   2.0000      -1.171320       -31.8732 
  43   2.0000      -1.134423       -30.8692 
  44   2.0000      -1.078165       -29.3384 
  45   2.0000      -1.041082       -28.3293 
  46   2.0000      -0.990557       -26.9544 
  47   2.0000      -0.957894       -26.0656 
  48   2.0000      -0.901033       -24.5184 
  49   2.0000      -0.895134       -24.3578 
  50   2.0000      -0.894487       -24.3402 
  51   2.0000      -0.879126       -23.9222 
  52   2.0000      -0.841066       -22.8866 
  53   2.0000      -0.835338       -22.7307 
  54   2.0000      -0.803940       -21.8763 
  55   2.0000      -0.801840       -21.8192 
  56   2.0000      -0.794496       -21.6193 
  57   2.0000      -0.782934       -21.3047 
  58   2.0000      -0.778149       -21.1745 
  59   2.0000      -0.773866       -21.0580 
  60   2.0000      -0.761795       -20.7295 
  61   2.0000      -0.756720       -20.5914 
  62   2.0000      -0.729125       -19.8405 
  63   2.0000      -0.707003       -19.2385 
  64   2.0000      -0.705816       -19.2062 
  65   2.0000      -0.702634       -19.1196 
  66   2.0000      -0.701824       -19.0976 
  67   2.0000      -0.695077       -18.9140 
  68   2.0000      -0.680020       -18.5043 
  69   2.0000      -0.647432       -17.6175 
  70   2.0000      -0.642132       -17.4733 
  71   2.0000      -0.633207       -17.2304 
  72   2.0000      -0.630856       -17.1665 
  73   2.0000      -0.628556       -17.1039 
  74   2.0000      -0.625400       -17.0180 
  75   2.0000      -0.610082       -16.6012 
  76   2.0000      -0.605799       -16.4846 
  77   2.0000      -0.599025       -16.3003 
  78   2.0000      -0.576914       -15.6986 
  79   2.0000      -0.568722       -15.4757 
  80   2.0000      -0.553207       -15.0535 
  81   2.0000      -0.550912       -14.9911 
  82   2.0000      -0.537444       -14.6246 
  83   2.0000      -0.534337       -14.5400 
  84   2.0000      -0.526203       -14.3187 
  85   2.0000      -0.517043       -14.0695 
  86   2.0000      -0.507893       -13.8205 
  87   2.0000      -0.501458       -13.6454 
  88   2.0000      -0.497765       -13.5449 
  89   2.0000      -0.492741       -13.4082 
  90   2.0000      -0.491611       -13.3774 
  91   2.0000      -0.481207       -13.0943 
  92   2.0000      -0.477000       -12.9798 
  93   2.0000      -0.474591       -12.9143 
  94   2.0000      -0.472099       -12.8465 
  95   2.0000      -0.470255       -12.7963 
  96   2.0000      -0.464589       -12.6421 
  97   2.0000      -0.462079       -12.5738 
  98   2.0000      -0.460498       -12.5308 
  99   2.0000      -0.458010       -12.4631 
 100   2.0000      -0.456299       -12.4165 
 101   2.0000      -0.452315       -12.3081 
 102   2.0000      -0.448111       -12.1937 
 103   2.0000      -0.446160       -12.1406 
 104   2.0000      -0.446008       -12.1365 
 105   2.0000      -0.440020       -11.9735 
 106   2.0000      -0.439563       -11.9611 
 107   2.0000      -0.436302       -11.8724 
 108   2.0000      -0.433738       -11.8026 
 109   2.0000      -0.429883       -11.6977 
 110   2.0000      -0.420703       -11.4479 
 111   2.0000      -0.412269       -11.2184 
 112   2.0000      -0.404543       -11.0082 
 113   2.0000      -0.403631       -10.9834 
 114   2.0000      -0.401471       -10.9246 
 115   2.0000      -0.395723       -10.7682 
 116   2.0000      -0.393445       -10.7062 
 117   2.0000      -0.391314       -10.6482 
 118   2.0000      -0.389916       -10.6102 
 119   2.0000      -0.383401       -10.4329 
 120   2.0000      -0.381896       -10.3919 
 121   2.0000      -0.377043       -10.2599 
 122   2.0000      -0.373984       -10.1766 
 123   2.0000      -0.370884       -10.0923 
 124   2.0000      -0.370138       -10.0720 
 125   2.0000      -0.368005       -10.0139 
 126   2.0000      -0.363556        -9.8928 
 127   2.0000      -0.361782        -9.8446 
 128   2.0000      -0.361098        -9.8260 
 129   2.0000      -0.359282        -9.7766 
 130   2.0000      -0.357327        -9.7234 
 131   2.0000      -0.353539        -9.6203 
 132   2.0000      -0.351627        -9.5682 
 133   2.0000      -0.340575        -9.2675 
 134   2.0000      -0.338470        -9.2102 
 135   2.0000      -0.337333        -9.1793 
 136   2.0000      -0.329850        -8.9757 
 137   2.0000      -0.326998        -8.8981 
 138   2.0000      -0.324339        -8.8257 
 139   2.0000      -0.320011        -8.7079 
 140   2.0000      -0.306959        -8.3528 
 141   2.0000      -0.297788        -8.1032 
 142   2.0000      -0.285341        -7.7645 
 143   2.0000      -0.283719        -7.7204 
 144   2.0000      -0.280385        -7.6297 
 145   2.0000      -0.278480        -7.5778 
 146   2.0000      -0.276254        -7.5173 
 147   2.0000      -0.271346        -7.3837 
 148   2.0000      -0.265292        -7.2190 
 149   2.0000      -0.262027        -7.1301 
 150   2.0000      -0.232498        -6.3266 
 151   0.0000      -0.062754        -1.7076 
 152   0.0000      -0.050814        -1.3827 
 153   0.0000      -0.020384        -0.5547 
 154   0.0000      -0.016505        -0.4491 
 155   0.0000      -0.015063        -0.4099 
 156   0.0000      -0.012611        -0.3432 
 157   0.0000      -0.004269        -0.1162 
 158   0.0000       0.001180         0.0321 
 159   0.0000       0.003075         0.0837 
 160   0.0000       0.042295         1.1509 
 161   0.0000       0.045249         1.2313 
 162   0.0000       0.054257         1.4764 
 163   0.0000       0.059834         1.6282 
 164   0.0000       0.066456         1.8084 
 165   0.0000       0.066862         1.8194 
 166   0.0000       0.072194         1.9645 
 167   0.0000       0.075250         2.0477 
 168   0.0000       0.078160         2.1268 
 169   0.0000       0.087187         2.3725 
 170   0.0000       0.088034         2.3955 
 171   0.0000       0.089818         2.4441 
 172   0.0000       0.092477         2.5164 
 173   0.0000       0.093188         2.5358 
 174   0.0000       0.096890         2.6365 
 175   0.0000       0.103423         2.8143 
 176   0.0000       0.107338         2.9208 
 177   0.0000       0.107848         2.9347 
 178   0.0000       0.110065         2.9950 
 179   0.0000       0.111569         3.0360 
 180   0.0000       0.111894         3.0448 
 181   0.0000       0.113236         3.0813 
 182   0.0000       0.117088         3.1861 
 183   0.0000       0.121339         3.3018 
 184   0.0000       0.121892         3.3169 
 185   0.0000       0.124649         3.3919 
 186   0.0000       0.128785         3.5044 
 187   0.0000       0.132328         3.6008 
 188   0.0000       0.135534         3.6881 
 189   0.0000       0.136279         3.7084 
 190   0.0000       0.138195         3.7605 
 191   0.0000       0.141576         3.8525 
 192   0.0000       0.144328         3.9274 
 193   0.0000       0.145943         3.9713 
 194   0.0000       0.148405         4.0383 
 195   0.0000       0.150758         4.1023 
 196   0.0000       0.153153         4.1675 
 197   0.0000       0.154368         4.2006 
 198   0.0000       0.155043         4.2189 
 199   0.0000       0.160197         4.3592 
 200   0.0000       0.162042         4.4094 
 201   0.0000       0.163643         4.4530 
 202   0.0000       0.166282         4.5248 
 203   0.0000       0.167131         4.5479 
 204   0.0000       0.171559         4.6684 
 205   0.0000       0.172049         4.6817 
 206   0.0000       0.173762         4.7283 
 207   0.0000       0.176758         4.8098 
 208   0.0000       0.180998         4.9252 
 209   0.0000       0.183448         4.9919 
 210   0.0000       0.185749         5.0545 
 211   0.0000       0.189374         5.1531 
 212   0.0000       0.191113         5.2004 
 213   0.0000       0.191862         5.2208 
 214   0.0000       0.195434         5.3180 
 215   0.0000       0.198336         5.3970 
 216   0.0000       0.203026         5.5246 
 217   0.0000       0.206414         5.6168 
 218   0.0000       0.207882         5.6567 
 219   0.0000       0.208699         5.6790 
 220   0.0000       0.210708         5.7336 
 221   0.0000       0.214930         5.8486 
 222   0.0000       0.217896         5.9293 
 223   0.0000       0.219186         5.9644 
 224   0.0000       0.221854         6.0370 
 225   0.0000       0.223265         6.0753 
 226   0.0000       0.223411         6.0793 
 227   0.0000       0.227150         6.1811 
 228   0.0000       0.229598         6.2477 
 229   0.0000       0.231478         6.2988 
 230   0.0000       0.232373         6.3232 
 231   0.0000       0.235894         6.4190 
 232   0.0000       0.236948         6.4477 
 233   0.0000       0.237991         6.4761 
 234   0.0000       0.240003         6.5308 
 235   0.0000       0.244795         6.6612 
 236   0.0000       0.246182         6.6990 
 237   0.0000       0.247328         6.7301 
 238   0.0000       0.249391         6.7863 
 239   0.0000       0.251797         6.8517 
 240   0.0000       0.253131         6.8880 
 241   0.0000       0.255283         6.9466 
 242   0.0000       0.256750         6.9865 
 243   0.0000       0.257781         7.0146 
 244   0.0000       0.261755         7.1227 
 245   0.0000       0.262406         7.1404 
 246   0.0000       0.264532         7.1983 
 247   0.0000       0.267650         7.2831 
 248   0.0000       0.269765         7.3407 
 249   0.0000       0.272345         7.4109 
 250   0.0000       0.276437         7.5222 
 251   0.0000       0.276768         7.5312 
 252   0.0000       0.280909         7.6439 
 253   0.0000       0.283637         7.7182 
 254   0.0000       0.286130         7.7860 
 255   0.0000       0.287678         7.8281 
 256   0.0000       0.291774         7.9396 
 257   0.0000       0.292377         7.9560 
 258   0.0000       0.297725         8.1015 
 259   0.0000       0.301933         8.2160 
 260   0.0000       0.307620         8.3708 
 261   0.0000       0.309399         8.4192 
 262   0.0000       0.311310         8.4712 
 263   0.0000       0.312386         8.5005 
 264   0.0000       0.313887         8.5413 
 265   0.0000       0.319448         8.6926 
 266   0.0000       0.324720         8.8361 
 267   0.0000       0.325930         8.8690 
 268   0.0000       0.326784         8.8922 
 269   0.0000       0.329034         8.9535 
 270   0.0000       0.331096         9.0096 
 271   0.0000       0.333873         9.0851 
 272   0.0000       0.335285         9.1236 
 273   0.0000       0.336476         9.1560 
 274   0.0000       0.340281         9.2595 
 275   0.0000       0.342561         9.3216 
 276   0.0000       0.344379         9.3710 
 277   0.0000       0.348090         9.4720 
 278   0.0000       0.350829         9.5465 
 279   0.0000       0.351092         9.5537 
 280   0.0000       0.356222         9.6933 
 281   0.0000       0.360458         9.8086 
 282   0.0000       0.361489         9.8366 
 283   0.0000       0.362521         9.8647 
 284   0.0000       0.366681         9.9779 
 285   0.0000       0.367477         9.9995 
 286   0.0000       0.369260        10.0481 
 287   0.0000       0.371310        10.1038 
 288   0.0000       0.372499        10.1362 
 289   0.0000       0.374456        10.1895 
 290   0.0000       0.381721        10.3872 
 291   0.0000       0.384695        10.4681 
 292   0.0000       0.387252        10.5377 
 293   0.0000       0.388674        10.5764 
 294   0.0000       0.389832        10.6079 
 295   0.0000       0.390993        10.6395 
 296   0.0000       0.394325        10.7301 
 297   0.0000       0.398600        10.8465 
 298   0.0000       0.399315        10.8659 
 299   0.0000       0.401880        10.9357 
 300   0.0000       0.402389        10.9496 
 301   0.0000       0.404676        11.0118 
 302   0.0000       0.406397        11.0586 
 303   0.0000       0.408371        11.1123 
 304   0.0000       0.412336        11.2202 
 305   0.0000       0.414466        11.2782 
 306   0.0000       0.418390        11.3850 
 307   0.0000       0.421698        11.4750 
 308   0.0000       0.423572        11.5260 
 309   0.0000       0.426138        11.5958 
 310   0.0000       0.429069        11.6756 
 311   0.0000       0.431775        11.7492 
 312   0.0000       0.432417        11.7667 
 313   0.0000       0.435766        11.8578 
 314   0.0000       0.436108        11.8671 
 315   0.0000       0.438102        11.9214 
 316   0.0000       0.440277        11.9805 
 317   0.0000       0.441566        12.0156 
 318   0.0000       0.444375        12.0921 
 319   0.0000       0.444927        12.1071 
 320   0.0000       0.446618        12.1531 
 321   0.0000       0.448934        12.2161 
 322   0.0000       0.450369        12.2552 
 323   0.0000       0.452635        12.3168 
 324   0.0000       0.453839        12.3496 
 325   0.0000       0.455601        12.3975 
 326   0.0000       0.459579        12.5058 
 327   0.0000       0.462117        12.5748 
 328   0.0000       0.462401        12.5826 
 329   0.0000       0.464528        12.6405 
 330   0.0000       0.466003        12.6806 
 331   0.0000       0.469698        12.7811 
 332   0.0000       0.473207        12.8766 
 333   0.0000       0.474977        12.9248 
 334   0.0000       0.475727        12.9452 
 335   0.0000       0.476951        12.9785 
 336   0.0000       0.479224        13.0403 
 337   0.0000       0.481772        13.1097 
 338   0.0000       0.484785        13.1917 
 339   0.0000       0.488341        13.2884 
 340   0.0000       0.489748        13.3267 
 341   0.0000       0.491398        13.3716 
 342   0.0000       0.493200        13.4206 
 343   0.0000       0.494332        13.4515 
 344   0.0000       0.497052        13.5255 
 345   0.0000       0.498243        13.5579 
 346   0.0000       0.501681        13.6514 
 347   0.0000       0.503139        13.6911 
 348   0.0000       0.504114        13.7177 
 349   0.0000       0.508837        13.8462 
 350   0.0000       0.510603        13.8942 
 351   0.0000       0.512194        13.9375 
 352   0.0000       0.512771        13.9532 
 353   0.0000       0.513674        13.9778 
 354   0.0000       0.515644        14.0314 
 355   0.0000       0.517218        14.0742 
 356   0.0000       0.519592        14.1388 
 357   0.0000       0.522268        14.2116 
 358   0.0000       0.524221        14.2648 
 359   0.0000       0.525622        14.3029 
 360   0.0000       0.526673        14.3315 
 361   0.0000       0.530280        14.4296 
 362   0.0000       0.532904        14.5010 
 363   0.0000       0.537227        14.6187 
 364   0.0000       0.539857        14.6903 
 365   0.0000       0.543320        14.7845 
 366   0.0000       0.547707        14.9039 
 367   0.0000       0.548031        14.9127 
 368   0.0000       0.550192        14.9715 
 369   0.0000       0.555316        15.1109 
 370   0.0000       0.557774        15.1778 
 371   0.0000       0.562037        15.2938 
 372   0.0000       0.567437        15.4407 
 373   0.0000       0.569018        15.4838 
 374   0.0000       0.569903        15.5079 
 375   0.0000       0.572014        15.5653 
 376   0.0000       0.579022        15.7560 
 377   0.0000       0.580649        15.8003 
 378   0.0000       0.584825        15.9139 
 379   0.0000       0.588877        16.0242 
 380   0.0000       0.593048        16.1376 
 381   0.0000       0.595033        16.1917 
 382   0.0000       0.601969        16.3804 
 383   0.0000       0.604131        16.4392 
 384   0.0000       0.607898        16.5417 
 385   0.0000       0.612057        16.6549 
 386   0.0000       0.614564        16.7231 
 387   0.0000       0.618958        16.8427 
 388   0.0000       0.622484        16.9386 
 389   0.0000       0.625846        17.0301 
 390   0.0000       0.626865        17.0579 
 391   0.0000       0.629573        17.1316 
 392   0.0000       0.635071        17.2812 
 393   0.0000       0.638279        17.3684 
 394   0.0000       0.640628        17.4324 
 395   0.0000       0.643215        17.5028 
 396   0.0000       0.648531        17.6474 
 397   0.0000       0.650690        17.7062 
 398   0.0000       0.657855        17.9011 
 399   0.0000       0.658102        17.9079 
 400   0.0000       0.664346        18.0778 
 401   0.0000       0.667197        18.1554 
 402   0.0000       0.670202        18.2371 
 403   0.0000       0.673433        18.3250 
 404   0.0000       0.678860        18.4727 
 405   0.0000       0.679121        18.4798 
 406   0.0000       0.683516        18.5994 
 407   0.0000       0.686410        18.6782 
 408   0.0000       0.688851        18.7446 
 409   0.0000       0.692507        18.8441 
 410   0.0000       0.698651        19.0113 
 411   0.0000       0.703431        19.1413 
 412   0.0000       0.706131        19.2148 
 413   0.0000       0.708210        19.2714 
 414   0.0000       0.713010        19.4020 
 415   0.0000       0.713585        19.4176 
 416   0.0000       0.714346        19.4383 
 417   0.0000       0.718193        19.5430 
 418   0.0000       0.719752        19.5855 
 419   0.0000       0.722867        19.6702 
 420   0.0000       0.725119        19.7315 
 421   0.0000       0.728220        19.8159 
 422   0.0000       0.729872        19.8608 
 423   0.0000       0.734735        19.9932 
 424   0.0000       0.738100        20.0847 
 425   0.0000       0.740001        20.1364 
 426   0.0000       0.741802        20.1855 
 427   0.0000       0.743047        20.2193 
 428   0.0000       0.749552        20.3964 
 429   0.0000       0.751422        20.4472 
 430   0.0000       0.753889        20.5144 
 431   0.0000       0.755677        20.5630 
 432   0.0000       0.759771        20.6744 
 433   0.0000       0.762487        20.7483 
 434   0.0000       0.765329        20.8257 
 435   0.0000       0.766861        20.8674 
 436   0.0000       0.768179        20.9032 
 437   0.0000       0.771881        21.0040 
 438   0.0000       0.773943        21.0601 
 439   0.0000       0.776988        21.1429 
 440   0.0000       0.783905        21.3311 
 441   0.0000       0.786504        21.4019 
 442   0.0000       0.787824        21.4378 
 443   0.0000       0.791390        21.5348 
 444   0.0000       0.792549        21.5664 
 445   0.0000       0.796480        21.6733 
 446   0.0000       0.801123        21.7997 
 447   0.0000       0.807502        21.9733 
 448   0.0000       0.809344        22.0234 
 449   0.0000       0.812009        22.0959 
 450   0.0000       0.817753        22.2522 
 451   0.0000       0.819944        22.3118 
 452   0.0000       0.821778        22.3617 
 453   0.0000       0.826875        22.5004 
 454   0.0000       0.828470        22.5438 
 455   0.0000       0.830800        22.6072 
 456   0.0000       0.835295        22.7295 
 457   0.0000       0.838312        22.8116 
 458   0.0000       0.840495        22.8710 
 459   0.0000       0.842720        22.9316 
 460   0.0000       0.843607        22.9557 
 461   0.0000       0.848436        23.0871 
 462   0.0000       0.851900        23.1814 
 463   0.0000       0.856125        23.2964 
 464   0.0000       0.861207        23.4346 
 465   0.0000       0.864567        23.5261 
 466   0.0000       0.869472        23.6595 
 467   0.0000       0.875135        23.8136 
 468   0.0000       0.877023        23.8650 
 469   0.0000       0.878955        23.9176 
 470   0.0000       0.880124        23.9494 
 471   0.0000       0.886641        24.1267 
 472   0.0000       0.888073        24.1657 
 473   0.0000       0.892419        24.2840 
 474   0.0000       0.894732        24.3469 
 475   0.0000       0.897604        24.4250 
 476   0.0000       0.900713        24.5096 
 477   0.0000       0.905340        24.6356 
 478   0.0000       0.907351        24.6903 
 479   0.0000       0.909015        24.7356 
 480   0.0000       0.913135        24.8477 
 481   0.0000       0.917931        24.9782 
 482   0.0000       0.919193        25.0125 
 483   0.0000       0.920122        25.0378 
 484   0.0000       0.929410        25.2905 
 485   0.0000       0.930748        25.3269 
 486   0.0000       0.932602        25.3774 
 487   0.0000       0.935713        25.4620 
 488   0.0000       0.941547        25.6208 
 489   0.0000       0.945299        25.7229 
 490   0.0000       0.948207        25.8020 
 491   0.0000       0.951131        25.8816 
 492   0.0000       0.956347        26.0235 
 493   0.0000       0.958989        26.0954 
 494   0.0000       0.963320        26.2133 
 495   0.0000       0.964602        26.2482 
 496   0.0000       0.972452        26.4618 
 497   0.0000       0.973591        26.4928 
 498   0.0000       0.977073        26.5875 
 499   0.0000       0.984592        26.7921 
 500   0.0000       0.990941        26.9649 
 501   0.0000       0.993988        27.0478 
 502   0.0000       0.997527        27.1441 
 503   0.0000       1.000517        27.2255 
 504   0.0000       1.002505        27.2796 
 505   0.0000       1.012765        27.5587 
 506   0.0000       1.014977        27.6189 
 507   0.0000       1.016593        27.6629 
 508   0.0000       1.021329        27.7918 
 509   0.0000       1.024868        27.8881 
 510   0.0000       1.030535        28.0423 
 511   0.0000       1.034192        28.1418 
 512   0.0000       1.039221        28.2787 
 513   0.0000       1.047365        28.5003 
 514   0.0000       1.049560        28.5600 
 515   0.0000       1.052605        28.6428 
 516   0.0000       1.056245        28.7419 
 517   0.0000       1.064950        28.9788 
 518   0.0000       1.068852        29.0849 
 519   0.0000       1.070878        29.1401 
 520   0.0000       1.074364        29.2349 
 521   0.0000       1.078323        29.3427 
 522   0.0000       1.083637        29.4873 
 523   0.0000       1.086086        29.5539 
 524   0.0000       1.089873        29.6569 
 525   0.0000       1.090939        29.6860 
 526   0.0000       1.094133        29.7729 
 527   0.0000       1.101670        29.9780 
 528   0.0000       1.106895        30.1201 
 529   0.0000       1.110525        30.2189 
 530   0.0000       1.113353        30.2959 
 531   0.0000       1.119432        30.4613 
 532   0.0000       1.128740        30.7146 
 533   0.0000       1.129990        30.7486 
 534   0.0000       1.132037        30.8043 
 535   0.0000       1.136761        30.9328 
 536   0.0000       1.137669        30.9575 
 537   0.0000       1.143060        31.1042 
 538   0.0000       1.146641        31.2017 
 539   0.0000       1.150990        31.3200 
 540   0.0000       1.151353        31.3299 
 541   0.0000       1.156392        31.4670 
 542   0.0000       1.156938        31.4819 
 543   0.0000       1.160270        31.5726 
 544   0.0000       1.169643        31.8276 
 545   0.0000       1.172338        31.9009 
 546   0.0000       1.175801        31.9952 
 547   0.0000       1.183004        32.1912 
 548   0.0000       1.184847        32.2413 
 549   0.0000       1.189085        32.3567 
 550   0.0000       1.193758        32.4838 
 551   0.0000       1.194323        32.4992 
 552   0.0000       1.201637        32.6982 
 553   0.0000       1.202926        32.7333 
 554   0.0000       1.203858        32.7586 
 555   0.0000       1.211731        32.9729 
 556   0.0000       1.223763        33.3003 
 557   0.0000       1.224321        33.3155 
 558   0.0000       1.227232        33.3947 
 559   0.0000       1.229919        33.4678 
 560   0.0000       1.233089        33.5541 
 561   0.0000       1.234221        33.5849 
 562   0.0000       1.236211        33.6390 
 563   0.0000       1.242984        33.8233 
 564   0.0000       1.245868        33.9018 
 565   0.0000       1.247191        33.9378 
 566   0.0000       1.250883        34.0383 
 567   0.0000       1.252344        34.0780 
 568   0.0000       1.259324        34.2679 
 569   0.0000       1.261755        34.3341 
 570   0.0000       1.264083        34.3974 
 571   0.0000       1.271892        34.6099 
 572   0.0000       1.272668        34.6311 
 573   0.0000       1.273897        34.6645 
 574   0.0000       1.275243        34.7011 
 575   0.0000       1.284036        34.9404 
 576   0.0000       1.286348        35.0033 
 577   0.0000       1.287080        35.0232 
 578   0.0000       1.290512        35.1166 
 579   0.0000       1.291068        35.1317 
 580   0.0000       1.296360        35.2757 
 581   0.0000       1.298570        35.3359 
 582   0.0000       1.304075        35.4857 
 583   0.0000       1.306398        35.5489 
 584   0.0000       1.308524        35.6068 
 585   0.0000       1.312789        35.7228 
 586   0.0000       1.314822        35.7781 
 587   0.0000       1.322921        35.9985 
 588   0.0000       1.335180        36.3321 
 589   0.0000       1.338867        36.4324 
 590   0.0000       1.343478        36.5579 
 591   0.0000       1.344979        36.5987 
 592   0.0000       1.349888        36.7323 
 593   0.0000       1.354821        36.8666 
 594   0.0000       1.358090        36.9555 
 595   0.0000       1.364859        37.1397 
 596   0.0000       1.369923        37.2775 
 597   0.0000       1.375090        37.4181 
 598   0.0000       1.377749        37.4905 
 599   0.0000       1.386101        37.7177 
 600   0.0000       1.386618        37.7318 
 601   0.0000       1.392562        37.8935 
 602   0.0000       1.397636        38.0316 
 603   0.0000       1.400241        38.1025 
 604   0.0000       1.406985        38.2860 
 605   0.0000       1.408575        38.3293 
 606   0.0000       1.412009        38.4227 
 607   0.0000       1.416563        38.5466 
 608   0.0000       1.418927        38.6110 
 609   0.0000       1.422241        38.7011 
 610   0.0000       1.426411        38.8146 
 611   0.0000       1.431419        38.9509 
 612   0.0000       1.441191        39.2168 
 613   0.0000       1.441533        39.2261 
 614   0.0000       1.450210        39.4622 
 615   0.0000       1.453799        39.5599 
 616   0.0000       1.458043        39.6754 
 617   0.0000       1.461858        39.7792 
 618   0.0000       1.468738        39.9664 
 619   0.0000       1.472763        40.0759 
 620   0.0000       1.476369        40.1740 
 621   0.0000       1.480475        40.2858 
 622   0.0000       1.483699        40.3735 
 623   0.0000       1.486844        40.4591 
 624   0.0000       1.490933        40.5704 
 625   0.0000       1.495051        40.6824 
 626   0.0000       1.497949        40.7613 
 627   0.0000       1.502214        40.8773 
 628   0.0000       1.503445        40.9108 
 629   0.0000       1.509459        41.0745 
 630   0.0000       1.510635        41.1065 
 631   0.0000       1.517536        41.2942 
 632   0.0000       1.523250        41.4497 
 633   0.0000       1.524335        41.4793 
 634   0.0000       1.528788        41.6004 
 635   0.0000       1.532142        41.6917 
 636   0.0000       1.534049        41.7436 
 637   0.0000       1.536223        41.8028 
 638   0.0000       1.542576        41.9756 
 639   0.0000       1.546269        42.0761 
 640   0.0000       1.553669        42.2775 
 641   0.0000       1.556326        42.3498 
 642   0.0000       1.561377        42.4872 
 643   0.0000       1.565582        42.6016 
 644   0.0000       1.568047        42.6687 
 645   0.0000       1.572928        42.8015 
 646   0.0000       1.575042        42.8591 
 647   0.0000       1.578945        42.9653 
 648   0.0000       1.582144        43.0523 
 649   0.0000       1.587445        43.1966 
 650   0.0000       1.593510        43.3616 
 651   0.0000       1.596049        43.4307 
 652   0.0000       1.604590        43.6631 
 653   0.0000       1.605396        43.6850 
 654   0.0000       1.608720        43.7755 
 655   0.0000       1.610758        43.8309 
 656   0.0000       1.613032        43.8928 
 657   0.0000       1.615185        43.9514 
 658   0.0000       1.621473        44.1225 
 659   0.0000       1.623060        44.1657 
 660   0.0000       1.623776        44.1852 
 661   0.0000       1.627042        44.2741 
 662   0.0000       1.628154        44.3043 
 663   0.0000       1.633647        44.4538 
 664   0.0000       1.635170        44.4952 
 665   0.0000       1.637151        44.5491 
 666   0.0000       1.639390        44.6101 
 667   0.0000       1.643654        44.7261 
 668   0.0000       1.646219        44.7959 
 669   0.0000       1.647499        44.8307 
 670   0.0000       1.649673        44.8899 
 671   0.0000       1.650883        44.9228 
 672   0.0000       1.653521        44.9946 
 673   0.0000       1.656058        45.0636 
 674   0.0000       1.660867        45.1945 
 675   0.0000       1.662731        45.2452 
 676   0.0000       1.667716        45.3809 
 677   0.0000       1.670688        45.4617 
 678   0.0000       1.671461        45.4828 
 679   0.0000       1.677853        45.6567 
 680   0.0000       1.679137        45.6916 
 681   0.0000       1.681734        45.7623 
 682   0.0000       1.683322        45.8055 
 683   0.0000       1.684714        45.8434 
 684   0.0000       1.688946        45.9586 
 685   0.0000       1.692116        46.0448 
 686   0.0000       1.696725        46.1702 
 687   0.0000       1.697604        46.1942 
 688   0.0000       1.705297        46.4035 
 689   0.0000       1.706670        46.4408 
 690   0.0000       1.708125        46.4804 
 691   0.0000       1.710272        46.5389 
 692   0.0000       1.713058        46.6147 
 693   0.0000       1.715159        46.6718 
 694   0.0000       1.716482        46.7079 
 695   0.0000       1.718396        46.7599 
 696   0.0000       1.723287        46.8930 
 697   0.0000       1.724751        46.9329 
 698   0.0000       1.729055        47.0500 
 699   0.0000       1.731393        47.1136 
 700   0.0000       1.732827        47.1526 
 701   0.0000       1.736177        47.2438 
 702   0.0000       1.741014        47.3754 
 703   0.0000       1.742857        47.4256 
 704   0.0000       1.748705        47.5847 
 705   0.0000       1.754476        47.7417 
 706   0.0000       1.761860        47.9427 
 707   0.0000       1.764665        48.0190 
 708   0.0000       1.766808        48.0773 
 709   0.0000       1.770784        48.1855 
 710   0.0000       1.773427        48.2574 
 711   0.0000       1.777943        48.3803 
 712   0.0000       1.785633        48.5895 
 713   0.0000       1.795332        48.8535 
 714   0.0000       1.799123        48.9566 
 715   0.0000       1.803511        49.0760 
 716   0.0000       1.809950        49.2512 
 717   0.0000       1.810591        49.2687 
 718   0.0000       1.823667        49.6245 
 719   0.0000       1.831342        49.8334 
 720   0.0000       1.833708        49.8977 
 721   0.0000       1.837193        49.9926 
 722   0.0000       1.839472        50.0546 
 723   0.0000       1.847992        50.2864 
 724   0.0000       1.851711        50.3876 
 725   0.0000       1.863039        50.6959 
 726   0.0000       1.866524        50.7907 
 727   0.0000       1.870501        50.8989 
 728   0.0000       1.873941        50.9925 
 729   0.0000       1.878441        51.1150 
 730   0.0000       1.883157        51.2433 
 731   0.0000       1.888519        51.3892 
 732   0.0000       1.892599        51.5002 
 733   0.0000       1.898107        51.6501 
 734   0.0000       1.903065        51.7850 
 735   0.0000       1.906267        51.8722 
 736   0.0000       1.913383        52.0658 
 737   0.0000       1.918489        52.2047 
 738   0.0000       1.921340        52.2823 
 739   0.0000       1.923341        52.3368 
 740   0.0000       1.926299        52.4172 
 741   0.0000       1.938691        52.7545 
 742   0.0000       1.947203        52.9861 
 743   0.0000       1.950110        53.0652 
 744   0.0000       1.953261        53.1509 
 745   0.0000       1.957030        53.2535 
 746   0.0000       1.960342        53.3436 
 747   0.0000       1.965477        53.4834 
 748   0.0000       1.972960        53.6870 
 749   0.0000       1.981702        53.9248 
 750   0.0000       1.983315        53.9688 
 751   0.0000       1.986815        54.0640 
 752   0.0000       1.989921        54.1485 
 753   0.0000       1.993424        54.2438 
 754   0.0000       2.002743        54.4974 
 755   0.0000       2.005953        54.5848 
 756   0.0000       2.011046        54.7233 
 757   0.0000       2.015168        54.8355 
 758   0.0000       2.019685        54.9584 
 759   0.0000       2.022676        55.0398 
 760   0.0000       2.024998        55.1030 
 761   0.0000       2.026681        55.1488 
 762   0.0000       2.036184        55.4074 
 763   0.0000       2.046261        55.6816 
 764   0.0000       2.048641        55.7463 
 765   0.0000       2.048942        55.7545 
 766   0.0000       2.057560        55.9891 
 767   0.0000       2.061751        56.1031 
 768   0.0000       2.063502        56.1507 
 769   0.0000       2.070008        56.3278 
 770   0.0000       2.073539        56.4239 
 771   0.0000       2.079779        56.5937 
 772   0.0000       2.086369        56.7730 
 773   0.0000       2.087357        56.7999 
 774   0.0000       2.092372        56.9363 
 775   0.0000       2.095995        57.0349 
 776   0.0000       2.100763        57.1647 
 777   0.0000       2.101808        57.1931 
 778   0.0000       2.102939        57.2239 
 779   0.0000       2.108087        57.3640 
 780   0.0000       2.109169        57.3934 
 781   0.0000       2.117701        57.6256 
 782   0.0000       2.123584        57.7857 
 783   0.0000       2.125429        57.8359 
 784   0.0000       2.131334        57.9965 
 785   0.0000       2.133358        58.0516 
 786   0.0000       2.140497        58.2459 
 787   0.0000       2.144924        58.3664 
 788   0.0000       2.147483        58.4360 
 789   0.0000       2.150959        58.5306 
 790   0.0000       2.153726        58.6059 
 791   0.0000       2.162039        58.8321 
 792   0.0000       2.167221        58.9731 
 793   0.0000       2.170552        59.0637 
 794   0.0000       2.179022        59.2942 
 795   0.0000       2.182176        59.3800 
 796   0.0000       2.185110        59.4599 
 797   0.0000       2.193891        59.6988 
 798   0.0000       2.196538        59.7708 
 799   0.0000       2.198261        59.8177 
 800   0.0000       2.202635        59.9367 
 801   0.0000       2.211115        60.1675 
 802   0.0000       2.215962        60.2994 
 803   0.0000       2.219986        60.4089 
 804   0.0000       2.221409        60.4476 
 805   0.0000       2.223977        60.5175 
 806   0.0000       2.230952        60.7073 
 807   0.0000       2.231625        60.7256 
 808   0.0000       2.237115        60.8750 
 809   0.0000       2.239558        60.9415 
 810   0.0000       2.241737        61.0008 
 811   0.0000       2.247320        61.1527 
 812   0.0000       2.254072        61.3364 
 813   0.0000       2.256660        61.4068 
 814   0.0000       2.257658        61.4340 
 815   0.0000       2.263348        61.5888 
 816   0.0000       2.268725        61.7351 
 817   0.0000       2.273538        61.8661 
 818   0.0000       2.282464        62.1090 
 819   0.0000       2.286215        62.2111 
 820   0.0000       2.287964        62.2587 
 821   0.0000       2.296192        62.4826 
 822   0.0000       2.304882        62.7190 
 823   0.0000       2.305718        62.7418 
 824   0.0000       2.315888        63.0185 
 825   0.0000       2.320048        63.1317 
 826   0.0000       2.325761        63.2872 
 827   0.0000       2.330558        63.4177 
 828   0.0000       2.340093        63.6772 
 829   0.0000       2.340876        63.6985 
 830   0.0000       2.344448        63.7957 
 831   0.0000       2.345693        63.8295 
 832   0.0000       2.353548        64.0433 
 833   0.0000       2.353769        64.0493 
 834   0.0000       2.357712        64.1566 
 835   0.0000       2.361545        64.2609 
 836   0.0000       2.367643        64.4269 
 837   0.0000       2.370842        64.5139 
 838   0.0000       2.374196        64.6052 
 839   0.0000       2.375288        64.6349 
 840   0.0000       2.383304        64.8530 
 841   0.0000       2.387523        64.9678 
 842   0.0000       2.397403        65.2367 
 843   0.0000       2.399643        65.2976 
 844   0.0000       2.405674        65.4617 
 845   0.0000       2.409278        65.5598 
 846   0.0000       2.413849        65.6842 
 847   0.0000       2.417214        65.7757 
 848   0.0000       2.421363        65.8886 
 849   0.0000       2.426249        66.0216 
 850   0.0000       2.430005        66.1238 
 851   0.0000       2.431848        66.1740 
 852   0.0000       2.439704        66.3877 
 853   0.0000       2.444036        66.5056 
 854   0.0000       2.451485        66.7083 
 855   0.0000       2.458164        66.8900 
 856   0.0000       2.458293        66.8936 
 857   0.0000       2.462416        67.0057 
 858   0.0000       2.465824        67.0985 
 859   0.0000       2.475698        67.3672 
 860   0.0000       2.479572        67.4726 
 861   0.0000       2.484997        67.6202 
 862   0.0000       2.488620        67.7188 
 863   0.0000       2.497812        67.9689 
 864   0.0000       2.501211        68.0614 
 865   0.0000       2.502378        68.0932 
 866   0.0000       2.510428        68.3122 
 867   0.0000       2.513450        68.3945 
 868   0.0000       2.517387        68.5016 
 869   0.0000       2.520697        68.5917 
 870   0.0000       2.527201        68.7686 
 871   0.0000       2.532963        68.9254 
 872   0.0000       2.537025        69.0360 
 873   0.0000       2.537561        69.0506 
 874   0.0000       2.545804        69.2749 
 875   0.0000       2.547208        69.3131 
 876   0.0000       2.554904        69.5225 
 877   0.0000       2.557476        69.5925 
 878   0.0000       2.562907        69.7402 
 879   0.0000       2.567046        69.8529 
 880   0.0000       2.570174        69.9380 
 881   0.0000       2.574123        70.0454 
 882   0.0000       2.580002        70.2054 
 883   0.0000       2.582375        70.2700 
 884   0.0000       2.585673        70.3597 
 885   0.0000       2.587741        70.4160 
 886   0.0000       2.595024        70.6142 
 887   0.0000       2.597781        70.6892 
 888   0.0000       2.600670        70.7678 
 889   0.0000       2.602639        70.8214 
 890   0.0000       2.607620        70.9570 
 891   0.0000       2.611558        71.0641 
 892   0.0000       2.612578        71.0919 
 893   0.0000       2.615976        71.1843 
 894   0.0000       2.620894        71.3182 
 895   0.0000       2.621533        71.3355 
 896   0.0000       2.625478        71.4429 
 897   0.0000       2.626087        71.4595 
 898   0.0000       2.629449        71.5509 
 899   0.0000       2.640091        71.8405 
 900   0.0000       2.642010        71.8927 
 901   0.0000       2.646028        72.0021 
 902   0.0000       2.646881        72.0253 
 903   0.0000       2.650288        72.1180 
 904   0.0000       2.654666        72.2371 
 905   0.0000       2.658443        72.3399 
 906   0.0000       2.661474        72.4224 
 907   0.0000       2.664026        72.4918 
 908   0.0000       2.666121        72.5488 
 909   0.0000       2.666830        72.5681 
 910   0.0000       2.668285        72.6077 
 911   0.0000       2.670591        72.6705 
 912   0.0000       2.673102        72.7388 
 913   0.0000       2.675801        72.8123 
 914   0.0000       2.679752        72.9198 
 915   0.0000       2.680553        72.9416 
 916   0.0000       2.682095        72.9835 
 917   0.0000       2.686873        73.1135 
 918   0.0000       2.690846        73.2216 
 919   0.0000       2.692400        73.2639 
 920   0.0000       2.696795        73.3835 
 921   0.0000       2.698150        73.4204 
 922   0.0000       2.702703        73.5443 
 923   0.0000       2.703634        73.5696 
 924   0.0000       2.704503        73.5933 
 925   0.0000       2.708618        73.7052 
 926   0.0000       2.709780        73.7369 
 927   0.0000       2.712477        73.8102 
 928   0.0000       2.714008        73.8519 
 929   0.0000       2.716876        73.9300 
 930   0.0000       2.721734        74.0622 
 931   0.0000       2.723836        74.1194 
 932   0.0000       2.727107        74.2083 
 933   0.0000       2.733853        74.3919 
 934   0.0000       2.735553        74.4382 
 935   0.0000       2.737637        74.4949 
 936   0.0000       2.738117        74.5080 
 937   0.0000       2.742583        74.6295 
 938   0.0000       2.744170        74.6727 
 939   0.0000       2.747769        74.7706 
 940   0.0000       2.751355        74.8682 
 941   0.0000       2.757194        75.0271 
 942   0.0000       2.759911        75.1010 
 943   0.0000       2.763424        75.1966 
 944   0.0000       2.764521        75.2265 
 945   0.0000       2.767868        75.3175 
 946   0.0000       2.773603        75.4736 
 947   0.0000       2.777054        75.5675 
 948   0.0000       2.781614        75.6916 
 949   0.0000       2.782027        75.7028 
 950   0.0000       2.785134        75.7874 
 951   0.0000       2.787516        75.8522 
 952   0.0000       2.791333        75.9560 
 953   0.0000       2.792474        75.9871 
 954   0.0000       2.798478        76.1505 
 955   0.0000       2.800150        76.1959 
 956   0.0000       2.803802        76.2953 
 957   0.0000       2.806690        76.3739 
 958   0.0000       2.811922        76.5163 
 959   0.0000       2.813486        76.5589 
 960   0.0000       2.819203        76.7144 
 961   0.0000       2.824793        76.8665 
 962   0.0000       2.826717        76.9189 
 963   0.0000       2.832864        77.0862 
 964   0.0000       2.833439        77.1018 
 965   0.0000       2.836466        77.1842 
 966   0.0000       2.837971        77.2251 
 967   0.0000       2.840006        77.2805 
 968   0.0000       2.842034        77.3357 
 969   0.0000       2.848092        77.5005 
 970   0.0000       2.852319        77.6156 
 971   0.0000       2.853399        77.6449 
 972   0.0000       2.857829        77.7655 
 973   0.0000       2.862230        77.8852 
 974   0.0000       2.865019        77.9611 
 975   0.0000       2.870182        78.1016 
 976   0.0000       2.872098        78.1538 
 977   0.0000       2.877287        78.2950 
 978   0.0000       2.880592        78.3849 
 979   0.0000       2.882590        78.4393 
 980   0.0000       2.887669        78.5775 
 981   0.0000       2.891877        78.6920 
 982   0.0000       2.893733        78.7425 
 983   0.0000       2.896860        78.8276 
 984   0.0000       2.899401        78.8967 
 985   0.0000       2.903232        79.0010 
 986   0.0000       2.912193        79.2448 
 987   0.0000       2.912899        79.2640 
 988   0.0000       2.915134        79.3248 
 989   0.0000       2.921960        79.5106 
 990   0.0000       2.923964        79.5651 
 991   0.0000       2.925377        79.6036 
 992   0.0000       2.928206        79.6805 
 993   0.0000       2.932931        79.8091 
 994   0.0000       2.937004        79.9199 
 995   0.0000       2.938842        79.9700 
 996   0.0000       2.943669        80.1013 
 997   0.0000       2.948649        80.2368 
 998   0.0000       2.954807        80.4044 
 999   0.0000       2.960537        80.5603 
 1000   0.0000       2.963897        80.6517 
 1001   0.0000       2.965323        80.6906 
 1002   0.0000       2.969356        80.8003 
 1003   0.0000       2.974909        80.9514 
 1004   0.0000       2.978363        81.0454 
 1005   0.0000       2.981940        81.1427 
 1006   0.0000       2.983755        81.1921 
 1007   0.0000       2.991301        81.3974 
 1008   0.0000       2.994877        81.4948 
 1009   0.0000       3.001308        81.6697 
 1010   0.0000       3.004015        81.7434 
 1011   0.0000       3.015197        82.0477 
 1012   0.0000       3.015890        82.0665 
 1013   0.0000       3.023709        82.2793 
 1014   0.0000       3.025206        82.3201 
 1015   0.0000       3.026774        82.3627 
 1016   0.0000       3.033153        82.5363 
 1017   0.0000       3.037812        82.6631 
 1018   0.0000       3.038169        82.6728 
 1019   0.0000       3.042363        82.7869 
 1020   0.0000       3.044193        82.8367 
 1021   0.0000       3.051997        83.0491 
 1022   0.0000       3.053848        83.0994 
 1023   0.0000       3.056304        83.1663 
 1024   0.0000       3.061411        83.3052 
 1025   0.0000       3.069038        83.5128 
 1026   0.0000       3.079667        83.8020 
 1027   0.0000       3.082054        83.8669 
 1028   0.0000       3.092776        84.1587 
 1029   0.0000       3.097323        84.2824 
 1030   0.0000       3.102942        84.4353 
 1031   0.0000       3.105379        84.5017 
 1032   0.0000       3.112078        84.6839 
 1033   0.0000       3.114518        84.7503 
 1034   0.0000       3.124974        85.0349 
 1035   0.0000       3.129522        85.1586 
 1036   0.0000       3.132889        85.2502 
 1037   0.0000       3.135952        85.3336 
 1038   0.0000       3.139785        85.4379 
 1039   0.0000       3.142097        85.5008 
 1040   0.0000       3.145033        85.5807 
 1041   0.0000       3.147681        85.6528 
 1042   0.0000       3.151213        85.7489 
 1043   0.0000       3.151687        85.7618 
 1044   0.0000       3.154753        85.8452 
 1045   0.0000       3.155245        85.8586 
 1046   0.0000       3.159093        85.9633 
 1047   0.0000       3.160310        85.9964 
 1048   0.0000       3.163131        86.0732 
 1049   0.0000       3.167162        86.1829 
 1050   0.0000       3.170313        86.2686 
 1051   0.0000       3.173053        86.3432 
 1052   0.0000       3.176102        86.4261 
 1053   0.0000       3.178278        86.4853 
 1054   0.0000       3.181601        86.5758 
 1055   0.0000       3.186670        86.7137 
 1056   0.0000       3.190203        86.8098 
 1057   0.0000       3.195884        86.9644 
 1058   0.0000       3.198291        87.0299 
 1059   0.0000       3.198772        87.0430 
 1060   0.0000       3.201271        87.1110 
 1061   0.0000       3.205534        87.2270 
 1062   0.0000       3.207956        87.2929 
 1063   0.0000       3.209449        87.3335 
 1064   0.0000       3.212206        87.4086 
 1065   0.0000       3.213775        87.4513 
 1066   0.0000       3.216445        87.5239 
 1067   0.0000       3.218705        87.5854 
 1068   0.0000       3.225533        87.7712 
 1069   0.0000       3.228233        87.8447 
 1070   0.0000       3.229419        87.8770 
 1071   0.0000       3.237310        88.0917 
 1072   0.0000       3.239241        88.1442 
 1073   0.0000       3.243602        88.2629 
 1074   0.0000       3.246720        88.3478 
 1075   0.0000       3.250925        88.4622 
 1076   0.0000       3.253569        88.5341 
 1077   0.0000       3.254923        88.5710 
 1078   0.0000       3.255147        88.5770 
 1079   0.0000       3.265765        88.8660 
 1080   0.0000       3.269990        88.9810 
 1081   0.0000       3.272863        89.0591 
 1082   0.0000       3.276650        89.1622 
 1083   0.0000       3.279441        89.2381 
 1084   0.0000       3.281334        89.2896 
 1085   0.0000       3.285843        89.4123 
 1086   0.0000       3.289781        89.5195 
 1087   0.0000       3.290419        89.5369 
 1088   0.0000       3.294512        89.6482 
 1089   0.0000       3.295191        89.6667 
 1090   0.0000       3.303000        89.8792 
 1091   0.0000       3.307853        90.0113 
 1092   0.0000       3.311949        90.1227 
 1093   0.0000       3.313944        90.1770 
 1094   0.0000       3.316965        90.2592 
 1095   0.0000       3.321251        90.3758 
 1096   0.0000       3.323193        90.4287 
 1097   0.0000       3.323973        90.4499 
 1098   0.0000       3.330244        90.6205 
 1099   0.0000       3.335146        90.7539 
 1100   0.0000       3.336471        90.7900 
 1101   0.0000       3.342323        90.9492 
 1102   0.0000       3.344153        90.9990 
 1103   0.0000       3.347424        91.0880 
 1104   0.0000       3.351692        91.2042 
 1105   0.0000       3.352231        91.2189 
 1106   0.0000       3.355970        91.3206 
 1107   0.0000       3.359248        91.4098 
 1108   0.0000       3.360979        91.4569 
 1109   0.0000       3.364328        91.5480 
 1110   0.0000       3.368176        91.6527 
 1111   0.0000       3.369648        91.6928 
 1112   0.0000       3.371453        91.7419 
 1113   0.0000       3.373970        91.8104 
 1114   0.0000       3.376114        91.8687 
 1115   0.0000       3.377799        91.9146 
 1116   0.0000       3.378767        91.9409 
 1117   0.0000       3.379827        91.9698 
 1118   0.0000       3.383100        92.0588 
 1119   0.0000       3.384249        92.0901 
 1120   0.0000       3.388545        92.2070 
 1121   0.0000       3.392414        92.3123 
 1122   0.0000       3.396437        92.4218 
 1123   0.0000       3.398384        92.4747 
 1124   0.0000       3.400468        92.5314 
 1125   0.0000       3.402992        92.6001 
 1126   0.0000       3.406875        92.7058 
 1127   0.0000       3.407634        92.7264 
 1128   0.0000       3.409680        92.7821 
 1129   0.0000       3.411360        92.8278 
 1130   0.0000       3.413562        92.8877 
 1131   0.0000       3.416108        92.9570 
 1132   0.0000       3.420652        93.0807 
 1133   0.0000       3.423166        93.1491 
 1134   0.0000       3.428849        93.3037 
 1135   0.0000       3.430789        93.3565 
 1136   0.0000       3.431684        93.3809 
 1137   0.0000       3.435110        93.4741 
 1138   0.0000       3.442140        93.6654 
 1139   0.0000       3.446708        93.7897 
 1140   0.0000       3.447295        93.8057 
 1141   0.0000       3.451296        93.9145 
 1142   0.0000       3.453373        93.9711 
 1143   0.0000       3.457171        94.0744 
 1144   0.0000       3.464972        94.2867 
 1145   0.0000       3.465448        94.2996 
 1146   0.0000       3.468257        94.3761 
 1147   0.0000       3.472686        94.4966 
 1148   0.0000       3.473318        94.5138 
 1149   0.0000       3.474558        94.5475 
 1150   0.0000       3.476859        94.6101 
 1151   0.0000       3.483144        94.7812 
 1152   0.0000       3.485085        94.8340 
 1153   0.0000       3.488228        94.9195 
 1154   0.0000       3.490457        94.9802 
 1155   0.0000       3.491718        95.0145 
 1156   0.0000       3.497205        95.1638 
 1157   0.0000       3.500915        95.2647 
 1158   0.0000       3.501998        95.2942 
 1159   0.0000       3.505221        95.3819 
 1160   0.0000       3.509999        95.5119 
 1161   0.0000       3.511294        95.5472 
 1162   0.0000       3.517309        95.7108 
 1163   0.0000       3.522545        95.8533 
 1164   0.0000       3.524425        95.9045 
 1165   0.0000       3.526759        95.9680 
 1166   0.0000       3.531461        96.0959 
 1167   0.0000       3.538155        96.2781 
 1168   0.0000       3.542443        96.3948 
 1169   0.0000       3.543224        96.4160 
 1170   0.0000       3.553518        96.6962 
 1171   0.0000       3.556732        96.7836 
 1172   0.0000       3.558658        96.8360 
 1173   0.0000       3.568609        97.1068 
 1174   0.0000       3.570404        97.1556 
 1175   0.0000       3.572316        97.2076 
 1176   0.0000       3.573910        97.2510 
 1177   0.0000       3.578546        97.3772 
 1178   0.0000       3.582958        97.4972 
 1179   0.0000       3.585631        97.5700 
 1180   0.0000       3.591888        97.7402 
 1181   0.0000       3.596113        97.8552 
 1182   0.0000       3.597867        97.9030 
 1183   0.0000       3.602317        98.0240 
 1184   0.0000       3.604482        98.0829 
 1185   0.0000       3.613432        98.3265 
 1186   0.0000       3.616294        98.4044 
 1187   0.0000       3.619843        98.5009 
 1188   0.0000       3.629495        98.7636 
 1189   0.0000       3.631692        98.8234 
 1190   0.0000       3.635962        98.9396 
 1191   0.0000       3.641313        99.0852 
 1192   0.0000       3.644130        99.1618 
 1193   0.0000       3.651875        99.3726 
 1194   0.0000       3.660673        99.6120 
 1195   0.0000       3.662497        99.6616 
 1196   0.0000       3.665923        99.7548 
 1197   0.0000       3.666830        99.7795 
 1198   0.0000       3.670945        99.8915 
 1199   0.0000       3.678215       100.0893 
 1200   0.0000       3.682048       100.1936 
 1201   0.0000       3.686158       100.3055 
 1202   0.0000       3.691824       100.4596 
 1203   0.0000       3.695160       100.5504 
 1204   0.0000       3.704004       100.7911 
 1205   0.0000       3.712037       101.0097 
 1206   0.0000       3.713254       101.0428 
 1207   0.0000       3.716024       101.1181 
 1208   0.0000       3.717025       101.1454 
 1209   0.0000       3.725542       101.3771 
 1210   0.0000       3.726672       101.4079 
 1211   0.0000       3.737141       101.6928 
 1212   0.0000       3.744291       101.8873 
 1213   0.0000       3.745216       101.9125 
 1214   0.0000       3.753292       102.1323 
 1215   0.0000       3.759903       102.3122 
 1216   0.0000       3.773913       102.6934 
 1217   0.0000       3.775701       102.7421 
 1218   0.0000       3.779590       102.8479 
 1219   0.0000       3.788915       103.1016 
 1220   0.0000       3.792660       103.2035 
 1221   0.0000       3.794638       103.2574 
 1222   0.0000       3.805607       103.5558 
 1223   0.0000       3.808666       103.6391 
 1224   0.0000       3.815679       103.8299 
 1225   0.0000       3.822043       104.0031 
 1226   0.0000       3.829709       104.2117 
 1227   0.0000       3.832571       104.2895 
 1228   0.0000       3.842678       104.5646 
 1229   0.0000       3.847572       104.6977 
 1230   0.0000       3.864493       105.1582 
 1231   0.0000       3.866715       105.2187 
 1232   0.0000       3.867682       105.2450 
 1233   0.0000       3.877975       105.5251 
 1234   0.0000       3.881515       105.6214 
 1235   0.0000       3.892727       105.9265 
 1236   0.0000       3.897818       106.0650 
 1237   0.0000       3.907631       106.3320 
 1238   0.0000       3.910720       106.4161 
 1239   0.0000       3.912115       106.4541 
 1240   0.0000       3.928010       106.8866 
 1241   0.0000       3.940808       107.2348 
 1242   0.0000       3.942380       107.2776 
 1243   0.0000       3.953277       107.5741 
 1244   0.0000       3.961245       107.7910 
 1245   0.0000       3.964516       107.8800 
 1246   0.0000       3.971632       108.0736 
 1247   0.0000       3.974690       108.1568 
 1248   0.0000       3.977013       108.2200 
 1249   0.0000       3.981727       108.3483 
 1250   0.0000       3.992153       108.6320 
 1251   0.0000       3.995174       108.7142 
 1252   0.0000       4.005990       109.0085 
 1253   0.0000       4.018514       109.3493 
 1254   0.0000       4.029386       109.6452 
 1255   0.0000       4.031721       109.7087 
 1256   0.0000       4.041454       109.9736 
 1257   0.0000       4.048191       110.1569 
 1258   0.0000       4.052307       110.2689 
 1259   0.0000       4.058623       110.4408 
 1260   0.0000       4.059442       110.4630 
 1261   0.0000       4.073460       110.8445 
 1262   0.0000       4.078956       110.9940 
 1263   0.0000       4.090678       111.3130 
 1264   0.0000       4.092203       111.3545 
 1265   0.0000       4.093269       111.3835 
 1266   0.0000       4.101255       111.6008 
 1267   0.0000       4.106479       111.7430 
 1268   0.0000       4.109327       111.8205 
 1269   0.0000       4.113645       111.9380 
 1270   0.0000       4.124688       112.2385 
 1271   0.0000       4.131961       112.4364 
 1272   0.0000       4.142519       112.7237 
 1273   0.0000       4.146152       112.8225 
 1274   0.0000       4.148303       112.8811 
 1275   0.0000       4.158788       113.1664 
 1276   0.0000       4.161962       113.2527 
 1277   0.0000       4.165007       113.3356 
 1278   0.0000       4.166086       113.3650 
 1279   0.0000       4.171728       113.5185 
 1280   0.0000       4.175917       113.6325 
 1281   0.0000       4.181871       113.7945 
 1282   0.0000       4.184156       113.8567 
 1283   0.0000       4.186967       113.9332 
 1284   0.0000       4.191771       114.0639 
 1285   0.0000       4.197151       114.2103 
 1286   0.0000       4.204919       114.4217 
 1287   0.0000       4.209501       114.5463 
 1288   0.0000       4.210944       114.5856 
 1289   0.0000       4.212867       114.6379 
 1290   0.0000       4.218578       114.7933 
 1291   0.0000       4.228776       115.0708 
 1292   0.0000       4.230361       115.1140 
 1293   0.0000       4.232086       115.1609 
 1294   0.0000       4.233050       115.1871 
 1295   0.0000       4.233216       115.1917 
 1296   0.0000       4.234681       115.2315 
 1297   0.0000       4.239862       115.3725 
 1298   0.0000       4.245407       115.5234 
 1299   0.0000       4.246881       115.5635 
 1300   0.0000       4.251551       115.6906 
 1301   0.0000       4.252258       115.7098 
 1302   0.0000       4.253895       115.7544 
 1303   0.0000       4.255742       115.8046 
 1304   0.0000       4.257091       115.8413 
 1305   0.0000       4.262351       115.9845 
 1306   0.0000       4.265462       116.0691 
 1307   0.0000       4.269318       116.1740 
 1308   0.0000       4.275694       116.3475 
 1309   0.0000       4.277060       116.3847 
 1310   0.0000       4.284750       116.5940 
 1311   0.0000       4.293133       116.8221 
 1312   0.0000       4.296232       116.9064 
 1313   0.0000       4.306919       117.1972 
 1314   0.0000       4.308237       117.2331 
 1315   0.0000       4.318546       117.5136 
 1316   0.0000       4.329722       117.8177 
 1317   0.0000       4.338145       118.0469 
 1318   0.0000       4.345322       118.2422 
 1319   0.0000       4.346579       118.2764 
 1320   0.0000       4.354013       118.4787 
 1321   0.0000       4.356602       118.5492 
 1322   0.0000       4.359886       118.6385 
 1323   0.0000       4.364860       118.7739 
 1324   0.0000       4.371123       118.9443 
 1325   0.0000       4.375009       119.0501 
 1326   0.0000       4.384025       119.2954 
 1327   0.0000       4.394455       119.5792 
 1328   0.0000       4.396731       119.6411 
 1329   0.0000       4.403861       119.8352 
 1330   0.0000       4.410815       120.0244 
 1331   0.0000       4.418369       120.2299 
 1332   0.0000       4.422231       120.3350 
 1333   0.0000       4.425623       120.4273 
 1334   0.0000       4.436859       120.7331 
 1335   0.0000       4.447056       121.0105 
 1336   0.0000       4.457394       121.2919 
 1337   0.0000       4.464811       121.4937 
 1338   0.0000       4.473729       121.7364 
 1339   0.0000       4.474518       121.7578 
 1340   0.0000       4.483883       122.0127 
 1341   0.0000       4.490648       122.1967 
 1342   0.0000       4.496723       122.3621 
 1343   0.0000       4.507506       122.6555 
 1344   0.0000       4.513777       122.8261 
 1345   0.0000       4.519499       122.9818 
 1346   0.0000       4.528138       123.2169 
 1347   0.0000       4.544176       123.6533 
 1348   0.0000       4.550992       123.8388 
 1349   0.0000       4.563044       124.1667 
 1350   0.0000       4.570382       124.3664 
 1351   0.0000       4.571965       124.4095 
 1352   0.0000       4.586292       124.7994 
 1353   0.0000       4.590651       124.9180 
 1354   0.0000       4.607873       125.3866 
 1355   0.0000       4.614322       125.5621 
 1356   0.0000       4.632436       126.0550 
 1357   0.0000       4.640913       126.2857 
 1358   0.0000       4.651992       126.5871 
 1359   0.0000       4.659739       126.7979 
 1360   0.0000       4.661999       126.8594 
 1361   0.0000       4.670831       127.0998 
 1362   0.0000       4.672492       127.1450 
 1363   0.0000       4.675774       127.2343 
 1364   0.0000       4.678971       127.3213 
 1365   0.0000       4.693105       127.7059 
 1366   0.0000       4.699503       127.8800 
 1367   0.0000       4.706293       128.0648 
 1368   0.0000       4.715480       128.3147 
 1369   0.0000       4.728401       128.6663 
 1370   0.0000       4.748602       129.2160 
 1371   0.0000       4.755924       129.4153 
 1372   0.0000       4.767402       129.7276 
 1373   0.0000       4.768733       129.7638 
 1374   0.0000       4.771583       129.8414 
 1375   0.0000       4.782948       130.1506 
 1376   0.0000       4.790854       130.3658 
 1377   0.0000       4.805645       130.7683 
 1378   0.0000       4.818850       131.1276 
 1379   0.0000       4.820949       131.1847 
 1380   0.0000       4.839637       131.6932 
 1381   0.0000       4.843102       131.7875 
 1382   0.0000       4.867327       132.4467 
 1383   0.0000       4.875995       132.6826 
 1384   0.0000       4.878623       132.7541 
 1385   0.0000       4.897405       133.2652 
 1386   0.0000       4.900610       133.3524 
 1387   0.0000       4.912453       133.6746 
 1388   0.0000       4.915184       133.7490 
 1389   0.0000       4.917317       133.8070 
 1390   0.0000       4.928548       134.1126 
 1391   0.0000       4.938633       134.3870 
 1392   0.0000       4.949615       134.6859 
 1393   0.0000       4.952715       134.7702 
 1394   0.0000       4.971612       135.2845 
 1395   0.0000       4.984154       135.6257 
 1396   0.0000       4.985375       135.6589 
 1397   0.0000       4.989013       135.7579 
 1398   0.0000       4.998783       136.0238 
 1399   0.0000       5.011234       136.3626 
 1400   0.0000       5.036802       137.0583 
 1401   0.0000       5.042528       137.2142 
 1402   0.0000       5.058228       137.6414 
 1403   0.0000       5.070733       137.9817 
 1404   0.0000       5.085859       138.3933 
 1405   0.0000       5.101837       138.8280 
 1406   0.0000       5.109392       139.0336 
 1407   0.0000       5.118762       139.2886 
 1408   0.0000       5.141827       139.9162 
 1409   0.0000       5.155609       140.2913 
 1410   0.0000       5.161436       140.4498 
 1411   0.0000       5.170429       140.6945 
 1412   0.0000       5.178460       140.9131 
 1413   0.0000       5.199300       141.4802 
 1414   0.0000       5.204001       141.6081 
 1415   0.0000       5.216191       141.9398 
 1416   0.0000       5.217624       141.9788 
 1417   0.0000       5.236772       142.4998 
 1418   0.0000       5.238737       142.5533 
 1419   0.0000       5.240215       142.5935 
 1420   0.0000       5.246122       142.7542 
 1421   0.0000       5.252696       142.9331 
 1422   0.0000       5.258676       143.0959 
 1423   0.0000       5.263884       143.2376 
 1424   0.0000       5.279732       143.6688 
 1425   0.0000       5.302208       144.2804 
 1426   0.0000       5.314190       144.6065 
 1427   0.0000       5.327034       144.9560 
 1428   0.0000       5.340704       145.3279 
 1429   0.0000       5.352908       145.6600 
 1430   0.0000       5.373087       146.2091 
 1431   0.0000       5.378671       146.3611 
 1432   0.0000       5.386525       146.5748 
 1433   0.0000       5.392220       146.7298 
 1434   0.0000       5.395747       146.8257 
 1435   0.0000       5.408043       147.1603 
 1436   0.0000       5.428546       147.7183 
 1437   0.0000       5.436720       147.9407 
 1438   0.0000       5.452322       148.3652 
 1439   0.0000       5.466442       148.7495 
 1440   0.0000       5.472684       148.9193 
 1441   0.0000       5.487395       149.3196 
 1442   0.0000       5.496478       149.5668 
 1443   0.0000       5.522511       150.2752 
 1444   0.0000       5.532811       150.5555 
 1445   0.0000       5.540178       150.7559 
 1446   0.0000       5.564035       151.4051 
 1447   0.0000       5.573180       151.6539 
 1448   0.0000       5.589680       152.1029 
 1449   0.0000       5.591120       152.1421 
 1450   0.0000       5.607988       152.6011 
 1451   0.0000       5.632943       153.2802 
 1452   0.0000       5.635528       153.3505 
 1453   0.0000       5.647171       153.6673 
 1454   0.0000       5.696391       155.0067 
 1455   0.0000       5.702762       155.1800 
 1456   0.0000       5.721565       155.6917 
 1457   0.0000       5.761569       156.7803 
 1458   0.0000       5.788944       157.5252 
 1459   0.0000       5.798534       157.7861 
 1460   0.0000       5.824661       158.4971 
 1461   0.0000       5.898377       160.5030 
 1462   0.0000       5.942251       161.6969 
 1463   0.0000       5.949960       161.9067 
 1464   0.0000       5.969990       162.4517 
 1465   0.0000       5.997410       163.1978 
 1466   0.0000       6.031394       164.1226 
 1467   0.0000       6.068268       165.1260 
 1468   0.0000       6.082638       165.5170 
 1469   0.0000       6.150903       167.3746 
 1470   0.0000       6.169353       167.8766 
 1471   0.0000       6.184299       168.2833 
 1472   0.0000       6.254762       170.2007 
 1473   0.0000       6.375758       173.4932 
 1474   0.0000       6.384144       173.7214 
 1475   0.0000       6.389078       173.8556 
 1476   0.0000       6.442471       175.3085 
 1477   0.0000       6.483046       176.4127 
 1478   0.0000       6.499570       176.8623 
 1479   0.0000       6.531796       177.7392 
 1480   0.0000       6.541206       177.9953 
 1481   0.0000       6.564310       178.6239 
 1482   0.0000       6.611328       179.9034 
 1483   0.0000       6.778398       184.4496 
 1484   0.0000       6.792927       184.8449 
 1485   0.0000       6.818599       185.5435 
 1486   0.0000       6.828405       185.8103 
 1487   0.0000       6.857748       186.6088 
 1488   0.0000       6.886639       187.3950 
 1489   0.0000       6.975139       189.8032 
 1490   0.0000       6.990563       190.2229 
 1491   0.0000       7.077157       192.5792 
 1492   0.0000       7.079620       192.6462 
 1493   0.0000       7.146273       194.4600 
 1494   0.0000       7.192301       195.7125 
 1495   0.0000       7.216417       196.3687 
 1496   0.0000       7.294417       198.4912 
 1497   0.0000       7.394072       201.2029 
 1498   0.0000       7.517460       204.5605 
 1499   0.0000       7.538668       205.1376 
 1500   0.0000      22.188326       603.7750 
 1501   0.0000      22.211129       604.3955 
 1502   0.0000      22.348127       608.1234 
 1503   0.0000      22.390767       609.2837 
 1504   0.0000      22.524417       612.9206 
 1505   0.0000      22.556923       613.8051 
 1506   0.0000      22.559770       613.8825 
 1507   0.0000      22.574345       614.2791 
 1508   0.0000      22.584620       614.5588 
 1509   0.0000      22.633524       615.8895 
 1510   0.0000      22.669191       616.8600 
 1511   0.0000      22.672518       616.9506 
 1512   0.0000      22.697218       617.6227 
 1513   0.0000      22.699743       617.6914 
 1514   0.0000      22.708583       617.9320 
 1515   0.0000      22.725118       618.3819 
 1516   0.0000      22.741539       618.8287 
 1517   0.0000      22.825284       621.1075 
 1518   0.0000      22.851641       621.8248 
 1519   0.0000      22.855549       621.9311 
 1520   0.0000      22.872479       622.3918 
 1521   0.0000      22.908744       623.3786 
 1522   0.0000      22.914597       623.5379 
 1523   0.0000      22.928205       623.9082 
 1524   0.0000      22.950873       624.5250 
 1525   0.0000      22.963286       624.8628 
 1526   0.0000      22.999940       625.8602 
 1527   0.0000      23.085213       628.1806 
 1528   0.0000      23.111243       628.8889 
 1529   0.0000      23.271864       633.2596 
 1530   0.0000      23.280101       633.4837 
 1531   0.0000      23.360806       635.6799 
 1532   0.0000      23.422136       637.3487 
 1533   0.0000      23.491717       639.2421 
 1534   0.0000      23.627297       642.9314 
 1535   0.0000      23.633270       643.0940 
 1536   0.0000      32.983442       897.5251 
 1537   0.0000      33.066300       899.7798 
 1538   0.0000      44.113362      1200.3856 
 1539   0.0000      44.175295      1202.0709 
 1540   0.0000      44.384995      1207.7771 
 1541   0.0000      44.611208      1213.9327 

                    ********************************
                    * MULLIKEN POPULATION ANALYSIS *
                    ********************************

-----------------------
MULLIKEN ATOMIC CHARGES
-----------------------
   0 O :   -0.262241
   1 O :   -0.419664
   2 N :   -0.250910
   3 N :   -0.293975
   4 C :    0.157611
   5 C :    0.249604
   6 H :    0.165681
   7 C :    0.122400
   8 C :   -0.265195
   9 H :    0.174360
  10 C :   -0.201278
  11 H :    0.155863
  12 C :   -0.154802
  13 H :    0.157990
  14 C :   -0.146315
  15 H :    0.156546
  16 C :   -0.244179
  17 H :    0.160339
  18 C :    0.130594
  19 C :   -0.439145
  20 H :    0.140856
  21 H :    0.146705
  22 H :    0.146409
  23 C :   -0.400909
  24 H :    0.140047
  25 H :    0.142777
  26 H :    0.136847
  27 C :   -0.430709
  28 H :    0.147579
  29 H :    0.138761
  30 H :    0.142248
  31 C :    0.149697
  32 C :    0.027614
  33 C :   -0.184300
  34 H :    0.156248
  35 C :   -0.219764
  36 H :    0.150952
  37 C :   -0.178778
  38 H :    0.152172
  39 C :   -0.275652
  40 H :    0.151014
  41 C :    0.097562
  42 C :   -0.456604
  43 H :    0.147468
  44 H :    0.148783
  45 H :    0.147363
  46 C :   -0.449275
  47 H :    0.139686
  48 H :    0.144684
  49 H :    0.141479
  50 C :   -0.426927
  51 H :    0.134093
  52 H :    0.141436
  53 H :    0.141512
  54 C :    0.427047
  55 C :    0.085934
  56 C :   -0.232546
  57 H :    0.162448
  58 C :   -0.141638
  59 H :    0.164269
  60 C :   -0.127189
  61 H :    0.165369
  62 C :   -0.135690
  63 H :    0.162796
  64 C :   -0.239057
  65 H :    0.178181
  66 H :    0.204734
  67 O :   -0.493922
  68 C :    0.423560
  69 C :    0.136632
  70 C :   -0.233891
  71 H :    0.158774
  72 C :   -0.135226
  73 H :    0.162319
  74 C :   -0.142096
  75 H :    0.163448
  76 C :   -0.134139
  77 H :    0.161923
  78 C :   -0.255040
  79 H :    0.163332
  80 O :   -0.387544
  81 H :    0.352855
Sum of atomic charges:    0.0000000

--------------------------------
MULLIKEN REDUCED ORBITAL CHARGES
--------------------------------
  0 O s       :     3.775887  s :     3.775887
      pz      :     1.329780  p :     4.442848
      px      :     1.660250
      py      :     1.452818
      dz2     :     0.010467  d :     0.041312
      dxz     :     0.007026
      dyz     :     0.010565
      dx2y2   :     0.007593
      dxy     :     0.005661
      f0      :     0.000402  f :     0.002194
      f+1     :     0.000418
      f-1     :     0.000372
      f+2     :     0.000371
      f-2     :     0.000241
      f+3     :     0.000187
      f-3     :     0.000204
  1 O s       :     3.823472  s :     3.823472
      pz      :     1.680319  p :     4.564104
      px      :     1.440248
      py      :     1.443538
      dz2     :     0.004516  d :     0.030185
      dxz     :     0.002505
      dyz     :     0.008518
      dx2y2   :     0.006264
      dxy     :     0.008381
      f0      :     0.000161  f :     0.001902
      f+1     :     0.000007
      f-1     :     0.000499
      f+2     :     0.000334
      f-2     :     0.000318
      f+3     :     0.000347
      f-3     :     0.000236
  2 N s       :     3.605047  s :     3.605047
      pz      :     1.284296  p :     3.580479
      px      :     1.154291
      py      :     1.141891
      dz2     :     0.014232  d :     0.061401
      dxz     :     0.013865
      dyz     :     0.011842
      dx2y2   :     0.011405
      dxy     :     0.010057
      f0      :     0.000731  f :     0.003983
      f+1     :     0.000567
      f-1     :     0.000369
      f+2     :     0.000709
      f-2     :     0.000534
      f+3     :     0.000547
      f-3     :     0.000527
  3 N s       :     3.400535  s :     3.400535
      pz      :     1.142545  p :     3.825536
      px      :     1.163473
      py      :     1.519518
      dz2     :     0.013169  d :     0.064625
      dxz     :     0.018280
      dyz     :     0.012699
      dx2y2   :     0.011903
      dxy     :     0.008573
      f0      :     0.000554  f :     0.003280
      f+1     :     0.000508
      f-1     :     0.000440
      f+2     :     0.000488
      f-2     :     0.000355
      f+3     :     0.000508
      f-3     :     0.000427
  4 C s       :     3.172582  s :     3.172582
      pz      :     0.588901  p :     2.431173
      px      :     0.940015
      py      :     0.902258
      dz2     :     0.070793  d :     0.219098
      dxz     :     0.056246
      dyz     :     0.041320
      dx2y2   :     0.024807
      dxy     :     0.025933
      f0      :     0.005557  f :     0.019536
      f+1     :     0.003131
      f-1     :     0.002754
      f+2     :     0.003514
      f-2     :     0.002185
      f+3     :     0.001181
      f-3     :     0.001213
  5 C s       :     2.936216  s :     2.936216
      pz      :     0.785567  p :     2.645702
      px      :     0.911131
      py      :     0.949003
      dz2     :     0.040313  d :     0.158034
      dxz     :     0.031919
      dyz     :     0.036656
      dx2y2   :     0.030051
      dxy     :     0.019095
      f0      :     0.002341  f :     0.010444
      f+1     :     0.002061
      f-1     :     0.001788
      f+2     :     0.001399
      f-2     :     0.001084
      f+3     :     0.000747
      f-3     :     0.001025
  6 H s       :     0.811473  s :     0.811473
      pz      :     0.004642  p :     0.022847
      px      :     0.004254
      py      :     0.013951
  7 C s       :     3.220233  s :     3.220233
      pz      :     0.771263  p :     2.507182
      px      :     0.936403
      py      :     0.799516
      dz2     :     0.028891  d :     0.140261
      dxz     :     0.017273
      dyz     :     0.040566
      dx2y2   :     0.025899
      dxy     :     0.027631
      f0      :     0.001845  f :     0.009925
      f+1     :     0.001027
      f-1     :     0.001086
      f+2     :     0.002533
      f-2     :     0.000942
      f+3     :     0.001722
      f-3     :     0.000768
  8 C s       :     3.214534  s :     3.214534
      pz      :     1.054898  p :     2.945315
      px      :     0.945865
      py      :     0.944552
      dz2     :     0.018404  d :     0.098013
      dxz     :     0.011628
      dyz     :     0.030151
      dx2y2   :     0.015297
      dxy     :     0.022533
      f0      :     0.001181  f :     0.007333
      f+1     :     0.000812
      f-1     :     0.000767
      f+2     :     0.001768
      f-2     :     0.000708
      f+3     :     0.001412
      f-3     :     0.000685
  9 H s       :     0.802736  s :     0.802736
      pz      :     0.010375  p :     0.022904
      px      :     0.006733
      py      :     0.005796
 10 C s       :     3.225947  s :     3.225947
      pz      :     0.943525  p :     2.872746
      px      :     0.948118
      py      :     0.981104
      dz2     :     0.030696  d :     0.095362
      dxz     :     0.017336
      dyz     :     0.018059
      dx2y2   :     0.019615
      dxy     :     0.009656
      f0      :     0.001351  f :     0.007223
      f+1     :     0.000891
      f-1     :     0.001054
      f+2     :     0.001738
      f-2     :     0.000886
      f+3     :     0.000475
      f-3     :     0.000829
 11 H s       :     0.822135  s :     0.822135
      pz      :     0.003854  p :     0.022002
      px      :     0.004379
      py      :     0.013769
 12 C s       :     3.188950  s :     3.188950
      pz      :     0.966158  p :     2.865001
      px      :     0.957971
      py      :     0.940872
      dz2     :     0.016169  d :     0.093680
      dxz     :     0.009031
      dyz     :     0.032552
      dx2y2   :     0.014228
      dxy     :     0.021700
      f0      :     0.001252  f :     0.007171
      f+1     :     0.000768
      f-1     :     0.000702
      f+2     :     0.001783
      f-2     :     0.000643
      f+3     :     0.001447
      f-3     :     0.000576
 13 H s       :     0.819998  s :     0.819998
      pz      :     0.009406  p :     0.022011
      px      :     0.005880
      py      :     0.006726
 14 C s       :     3.186893  s :     3.186893
      pz      :     0.964839  p :     2.857052
      px      :     0.959841
      py      :     0.932372
      dz2     :     0.018300  d :     0.095122
      dxz     :     0.009865
      dyz     :     0.029697
      dx2y2   :     0.015673
      dxy     :     0.021586
      f0      :     0.001148  f :     0.007248
      f+1     :     0.000797
      f-1     :     0.000791
      f+2     :     0.001741
      f-2     :     0.000665
      f+3     :     0.001427
      f-3     :     0.000678
 15 H s       :     0.821411  s :     0.821411
      pz      :     0.010027  p :     0.022044
      px      :     0.006347
      py      :     0.005670
 16 C s       :     3.238623  s :     3.238623
      pz      :     0.935472  p :     2.899342
      px      :     0.964679
      py      :     0.999191
      dz2     :     0.030750  d :     0.098863
      dxz     :     0.018510
      dyz     :     0.019345
      dx2y2   :     0.020927
      dxy     :     0.009331
      f0      :     0.001400  f :     0.007351
      f+1     :     0.000918
      f-1     :     0.001074
      f+2     :     0.001734
      f-2     :     0.000920
      f+3     :     0.000452
      f-3     :     0.000853
 17 H s       :     0.817635  s :     0.817635
      pz      :     0.003826  p :     0.022027
      px      :     0.004396
      py      :     0.013805
 18 C s       :     3.077863  s :     3.077863
      pz      :     0.920760  p :     2.563149
      px      :     0.755247
      py      :     0.887142
      dz2     :     0.045578  d :     0.215180
      dxz     :     0.040416
      dyz     :     0.041160
      dx2y2   :     0.044677
      dxy     :     0.043349
      f0      :     0.001955  f :     0.013214
      f+1     :     0.001740
      f-1     :     0.002315
      f+2     :     0.001482
      f-2     :     0.001324
      f+3     :     0.002215
      f-3     :     0.002184
 19 C s       :     3.279113  s :     3.279113
      pz      :     1.047000  p :     3.099816
      px      :     1.080233
      py      :     0.972583
      dz2     :     0.019830  d :     0.056765
      dxz     :     0.002914
      dyz     :     0.007838
      dx2y2   :     0.008958
      dxy     :     0.017225
      f0      :     0.000727  f :     0.003450
      f+1     :     0.000114
      f-1     :     0.000793
      f+2     :     0.000216
      f-2     :     0.000370
      f+3     :     0.000607
      f-3     :     0.000624
 20 H s       :     0.838011  s :     0.838011
      pz      :     0.005036  p :     0.021133
      px      :     0.007501
      py      :     0.008596
 21 H s       :     0.831989  s :     0.831989
      pz      :     0.004511  p :     0.021305
      px      :     0.011312
      py      :     0.005482
 22 H s       :     0.832009  s :     0.832009
      pz      :     0.012510  p :     0.021583
      px      :     0.004605
      py      :     0.004467
 23 C s       :     3.257129  s :     3.257129
      pz      :     0.929074  p :     3.083441
      px      :     1.074498
      py      :     1.079869
      dz2     :     0.009869  d :     0.056798
      dxz     :     0.011277
      dyz     :     0.019896
      dx2y2   :     0.007990
      dxy     :     0.007766
      f0      :     0.001011  f :     0.003540
      f+1     :     0.000726
      f-1     :     0.000801
      f+2     :     0.000200
      f-2     :     0.000130
      f+3     :     0.000301
      f-3     :     0.000372
 24 H s       :     0.838835  s :     0.838835
      pz      :     0.006965  p :     0.021117
      px      :     0.004531
      py      :     0.009621
 25 H s       :     0.836164  s :     0.836164
      pz      :     0.004507  p :     0.021059
      px      :     0.011383
      py      :     0.005169
 26 H s       :     0.842038  s :     0.842038
      pz      :     0.005449  p :     0.021115
      px      :     0.007312
      py      :     0.008354
 27 C s       :     3.269986  s :     3.269986
      pz      :     1.069982  p :     3.101027
      px      :     1.028737
      py      :     1.002308
      dz2     :     0.015524  d :     0.056286
      dxz     :     0.004944
      dyz     :     0.010018
      dx2y2   :     0.019690
      dxy     :     0.006110
      f0      :     0.000903  f :     0.003410
      f+1     :     0.000219
      f-1     :     0.000354
      f+2     :     0.000194
      f-2     :     0.000304
      f+3     :     0.000699
      f-3     :     0.000737
 28 H s       :     0.831059  s :     0.831059
      pz      :     0.004868  p :     0.021362
      px      :     0.011803
      py      :     0.004691
 29 H s       :     0.840081  s :     0.840081
      pz      :     0.005754  p :     0.021158
      px      :     0.004578
      py      :     0.010826
 30 H s       :     0.836087  s :     0.836087
      pz      :     0.012572  p :     0.021665
      px      :     0.004524
      py      :     0.004570
 31 C s       :     3.045952  s :     3.045952
      pz      :     0.905328  p :     2.633050
      px      :     0.852339
      py      :     0.875383
      dz2     :     0.032671  d :     0.158351
      dxz     :     0.038989
      dyz     :     0.027167
      dx2y2   :     0.039798
      dxy     :     0.019726
      f0      :     0.001729  f :     0.012950
      f+1     :     0.002736
      f-1     :     0.001456
      f+2     :     0.001337
      f-2     :     0.002221
      f+3     :     0.001860
      f-3     :     0.001610
 32 C s       :     3.332366  s :     3.332366
      pz      :     0.851648  p :     2.502304
      px      :     0.796515
      py      :     0.854141
      dz2     :     0.030662  d :     0.128309
      dxz     :     0.033492
      dyz     :     0.023051
      dx2y2   :     0.022545
      dxy     :     0.018559
      f0      :     0.001629  f :     0.009407
      f+1     :     0.002073
      f-1     :     0.001093
      f+2     :     0.001050
      f-2     :     0.001431
      f+3     :     0.001354
      f-3     :     0.000777
 33 C s       :     3.201572  s :     3.201572
      pz      :     0.990902  p :     2.877959
      px      :     0.934622
      py      :     0.952435
      dz2     :     0.023970  d :     0.097319
      dxz     :     0.018998
      dyz     :     0.013569
      dx2y2   :     0.022937
      dxy     :     0.017845
      f0      :     0.000874  f :     0.007449
      f+1     :     0.001257
      f-1     :     0.000750
      f+2     :     0.000840
      f-2     :     0.001315
      f+3     :     0.001542
      f-3     :     0.000873
 34 H s       :     0.820038  s :     0.820038
      pz      :     0.013649  p :     0.023714
      px      :     0.004367
      py      :     0.005698
 35 C s       :     3.219589  s :     3.219589
      pz      :     0.940055  p :     2.899178
      px      :     0.972679
      py      :     0.986444
      dz2     :     0.028455  d :     0.093780
      dxz     :     0.024697
      dyz     :     0.019311
      dx2y2   :     0.007537
      dxy     :     0.013780
      f0      :     0.001291  f :     0.007217
      f+1     :     0.001741
      f-1     :     0.000869
      f+2     :     0.000731
      f-2     :     0.001182
      f+3     :     0.000654
      f-3     :     0.000750
 36 H s       :     0.826982  s :     0.826982
      pz      :     0.004685  p :     0.022066
      px      :     0.009823
      py      :     0.007558
 37 C s       :     3.209413  s :     3.209413
      pz      :     0.944928  p :     2.867030
      px      :     0.961856
      py      :     0.960246
      dz2     :     0.017771  d :     0.095067
      dxz     :     0.032407
      dyz     :     0.019455
      dx2y2   :     0.017220
      dxy     :     0.008214
      f0      :     0.001184  f :     0.007266
      f+1     :     0.001527
      f-1     :     0.001040
      f+2     :     0.000672
      f-2     :     0.000975
      f+3     :     0.001256
      f-3     :     0.000612
 38 H s       :     0.825888  s :     0.825888
      pz      :     0.007965  p :     0.021940
      px      :     0.009203
      py      :     0.004773
 39 C s       :     3.313887  s :     3.313887
      pz      :     0.997858  p :     2.863935
      px      :     0.890154
      py      :     0.975923
      dz2     :     0.020116  d :     0.090355
      dxz     :     0.019415
      dyz     :     0.014019
      dx2y2   :     0.020787
      dxy     :     0.016017
      f0      :     0.000780  f :     0.007474
      f+1     :     0.001302
      f-1     :     0.000818
      f+2     :     0.000826
      f-2     :     0.001277
      f+3     :     0.001538
      f-3     :     0.000933
 40 H s       :     0.825299  s :     0.825299
      pz      :     0.013547  p :     0.023687
      px      :     0.004112
      py      :     0.006028
 41 C s       :     2.984244  s :     2.984244
      pz      :     0.909077  p :     2.722594
      px      :     0.902994
      py      :     0.910523
      dz2     :     0.034696  d :     0.185543
      dxz     :     0.042014
      dyz     :     0.035012
      dx2y2   :     0.038025
      dxy     :     0.035796
      f0      :     0.001559  f :     0.010057
      f+1     :     0.001786
      f-1     :     0.001010
      f+2     :     0.001569
      f-2     :     0.001183
      f+3     :     0.001755
      f-3     :     0.001195
 42 C s       :     3.297830  s :     3.297830
      pz      :     0.951790  p :     3.093557
      px      :     1.084584
      py      :     1.057183
      dz2     :     0.012395  d :     0.061620
      dxz     :     0.020604
      dyz     :     0.008811
      dx2y2   :     0.013999
      dxy     :     0.005811
      f0      :     0.000912  f :     0.003598
      f+1     :     0.000567
      f-1     :     0.000628
      f+2     :     0.000584
      f-2     :     0.000301
      f+3     :     0.000086
      f-3     :     0.000520
 43 H s       :     0.831405  s :     0.831405
      pz      :     0.004355  p :     0.021127
      px      :     0.004588
      py      :     0.012184
 44 H s       :     0.829825  s :     0.829825
      pz      :     0.007816  p :     0.021392
      px      :     0.008824
      py      :     0.004752
 45 H s       :     0.831731  s :     0.831731
      pz      :     0.005689  p :     0.020906
      px      :     0.009783
      py      :     0.005434
 46 C s       :     3.272493  s :     3.272493
      pz      :     1.096539  p :     3.114784
      px      :     1.080099
      py      :     0.938146
      dz2     :     0.005834  d :     0.058671
      dxz     :     0.010695
      dyz     :     0.015508
      dx2y2   :     0.008387
      dxy     :     0.018247
      f0      :     0.000231  f :     0.003328
      f+1     :     0.000545
      f-1     :     0.000361
      f+2     :     0.000679
      f-2     :     0.000195
      f+3     :     0.000596
      f-3     :     0.000720
 47 H s       :     0.838971  s :     0.838971
      pz      :     0.004993  p :     0.021343
      px      :     0.010001
      py      :     0.006349
 48 H s       :     0.833897  s :     0.833897
      pz      :     0.009324  p :     0.021420
      px      :     0.007546
      py      :     0.004550
 49 H s       :     0.835720  s :     0.835720
      pz      :     0.009534  p :     0.022801
      px      :     0.006106
      py      :     0.007162
 50 C s       :     3.263969  s :     3.263969
      pz      :     1.074683  p :     3.100756
      px      :     0.971297
      py      :     1.054776
      dz2     :     0.009559  d :     0.058866
      dxz     :     0.019152
      dyz     :     0.003439
      dx2y2   :     0.020024
      dxy     :     0.006691
      f0      :     0.000332  f :     0.003336
      f+1     :     0.000724
      f-1     :     0.000276
      f+2     :     0.000365
      f-2     :     0.000324
      f+3     :     0.000684
      f-3     :     0.000630
 51 H s       :     0.843118  s :     0.843118
      pz      :     0.011653  p :     0.022789
      px      :     0.005827
      py      :     0.005310
 52 H s       :     0.837198  s :     0.837198
      pz      :     0.007713  p :     0.021366
      px      :     0.009001
      py      :     0.004652
 53 H s       :     0.837300  s :     0.837300
      pz      :     0.004491  p :     0.021188
      px      :     0.004403
      py      :     0.012295
 54 C s       :     3.058027  s :     3.058027
      pz      :     0.775213  p :     2.220783
      px      :     0.747156
      py      :     0.698414
      dz2     :     0.062971  d :     0.268829
      dxz     :     0.034234
      dyz     :     0.070888
      dx2y2   :     0.036747
      dxy     :     0.063989
      f0      :     0.001875  f :     0.025314
      f+1     :     0.000908
      f-1     :     0.009499
      f+2     :     0.003205
      f-2     :     0.003788
      f+3     :     0.003663
      f-3     :     0.002375
 55 C s       :     3.255056  s :     3.255056
      pz      :     0.724920  p :     2.519453
      px      :     0.979536
      py      :     0.814996
      dz2     :     0.036102  d :     0.129538
      dxz     :     0.014682
      dyz     :     0.032317
      dx2y2   :     0.022090
      dxy     :     0.024348
      f0      :     0.001366  f :     0.010019
      f+1     :     0.000928
      f-1     :     0.003107
      f+2     :     0.001156
      f-2     :     0.001198
      f+3     :     0.001245
      f-3     :     0.001018
 56 C s       :     3.257524  s :     3.257524
      pz      :     0.964721  p :     2.870229
      px      :     0.927823
      py      :     0.977686
      dz2     :     0.021715  d :     0.097468
      dxz     :     0.019887
      dyz     :     0.035501
      dx2y2   :     0.011424
      dxy     :     0.008942
      f0      :     0.001011  f :     0.007324
      f+1     :     0.001276
      f-1     :     0.002012
      f+2     :     0.000912
      f-2     :     0.000633
      f+3     :     0.000637
      f-3     :     0.000844
 57 H s       :     0.815070  s :     0.815070
      pz      :     0.006096  p :     0.022482
      px      :     0.004338
      py      :     0.012048
 58 C s       :     3.175387  s :     3.175387
      pz      :     0.939800  p :     2.865398
      px      :     0.960584
      py      :     0.965015
      dz2     :     0.020717  d :     0.093622
      dxz     :     0.015948
      dyz     :     0.035899
      dx2y2   :     0.009070
      dxy     :     0.011988
      f0      :     0.000944  f :     0.007231
      f+1     :     0.001187
      f-1     :     0.002045
      f+2     :     0.000793
      f-2     :     0.000576
      f+3     :     0.001047
      f-3     :     0.000641
 59 H s       :     0.813621  s :     0.813621
      pz      :     0.006669  p :     0.022110
      px      :     0.005191
      py      :     0.010250
 60 C s       :     3.185354  s :     3.185354
      pz      :     0.994513  p :     2.839547
      px      :     0.921928
      py      :     0.923106
      dz2     :     0.028014  d :     0.095139
      dxz     :     0.007002
      dyz     :     0.021745
      dx2y2   :     0.017116
      dxy     :     0.021261
      f0      :     0.000773  f :     0.007150
      f+1     :     0.000319
      f-1     :     0.001869
      f+2     :     0.000925
      f-2     :     0.000986
      f+3     :     0.001274
      f-3     :     0.001004
 61 H s       :     0.812647  s :     0.812647
      pz      :     0.013720  p :     0.021983
      px      :     0.004534
      py      :     0.003729
 62 C s       :     3.178510  s :     3.178510
      pz      :     0.928992  p :     2.857254
      px      :     0.959113
      py      :     0.969149
      dz2     :     0.022615  d :     0.092701
      dxz     :     0.017565
      dyz     :     0.032490
      dx2y2   :     0.011286
      dxy     :     0.008746
      f0      :     0.000977  f :     0.007224
      f+1     :     0.001260
      f-1     :     0.002023
      f+2     :     0.000878
      f-2     :     0.000543
      f+3     :     0.000672
      f-3     :     0.000872
 63 H s       :     0.815085  s :     0.815085
      pz      :     0.005624  p :     0.022119
      px      :     0.004588
      py      :     0.011907
 64 C s       :     3.257319  s :     3.257319
      pz      :     0.960532  p :     2.873644
      px      :     0.927397
      py      :     0.985714
      dz2     :     0.022187  d :     0.100748
      dxz     :     0.018828
      dyz     :     0.038251
      dx2y2   :     0.008450
      dxy     :     0.013032
      f0      :     0.000969  f :     0.007346
      f+1     :     0.001199
      f-1     :     0.002097
      f+2     :     0.000794
      f-2     :     0.000631
      f+3     :     0.001039
      f-3     :     0.000616
 65 H s       :     0.799233  s :     0.799233
      pz      :     0.007203  p :     0.022586
      px      :     0.005039
      py      :     0.010344
 66 H s       :     0.749837  s :     0.749837
      pz      :     0.012989  p :     0.045428
      px      :     0.021329
      py      :     0.011110
 67 O s       :     3.862224  s :     3.862224
      pz      :     1.498426  p :     4.601558
      px      :     1.322876
      py      :     1.780257
      dz2     :     0.002611  d :     0.028323
      dxz     :     0.009718
      dyz     :     0.000239
      dx2y2   :     0.008081
      dxy     :     0.007674
      f0      :     0.000196  f :     0.001816
      f+1     :     0.000190
      f-1     :     0.000025
      f+2     :     0.000419
      f-2     :     0.000017
      f+3     :     0.000430
      f-3     :     0.000541
 68 C s       :     3.047799  s :     3.047799
      pz      :     0.733282  p :     2.237603
      px      :     0.739469
      py      :     0.764852
      dz2     :     0.013837  d :     0.265485
      dxz     :     0.067119
      dyz     :     0.031539
      dx2y2   :     0.057273
      dxy     :     0.095716
      f0      :     0.002535  f :     0.025553
      f+1     :     0.001767
      f-1     :     0.001695
      f+2     :     0.003444
      f-2     :     0.002391
      f+3     :     0.003828
      f-3     :     0.009893
 69 C s       :     3.201518  s :     3.201518
      pz      :     0.963336  p :     2.523060
      px      :     0.783594
      py      :     0.776130
      dz2     :     0.010300  d :     0.128788
      dxz     :     0.024265
      dyz     :     0.015349
      dx2y2   :     0.035328
      dxy     :     0.043545
      f0      :     0.001393  f :     0.010002
      f+1     :     0.000671
      f-1     :     0.001141
      f+2     :     0.001251
      f-2     :     0.000814
      f+3     :     0.001350
      f-3     :     0.003383
 70 C s       :     3.247451  s :     3.247451
      pz      :     0.931316  p :     2.881494
      px      :     1.007564
      py      :     0.942615
      dz2     :     0.008672  d :     0.097632
      dxz     :     0.006982
      dyz     :     0.021079
      dx2y2   :     0.039131
      dxy     :     0.021767
      f0      :     0.000939  f :     0.007314
      f+1     :     0.000732
      f-1     :     0.001119
      f+2     :     0.000458
      f-2     :     0.001017
      f+3     :     0.001015
      f-3     :     0.002034
 71 H s       :     0.818618  s :     0.818618
      pz      :     0.004297  p :     0.022608
      px      :     0.014382
      py      :     0.003929
 72 C s       :     3.171124  s :     3.171124
      pz      :     0.961198  p :     2.863273
      px      :     0.938061
      py      :     0.964014
      dz2     :     0.006211  d :     0.093611
      dxz     :     0.018091
      dyz     :     0.009790
      dx2y2   :     0.025302
      dxy     :     0.034217
      f0      :     0.001206  f :     0.007217
      f+1     :     0.000546
      f-1     :     0.000917
      f+2     :     0.001023
      f-2     :     0.000480
      f+3     :     0.000912
      f-3     :     0.002134
 73 H s       :     0.815600  s :     0.815600
      pz      :     0.005071  p :     0.022082
      px      :     0.006445
      py      :     0.010566
 74 C s       :     3.189521  s :     3.189521
      pz      :     0.934365  p :     2.850614
      px      :     0.938746
      py      :     0.977504
      dz2     :     0.005995  d :     0.094806
      dxz     :     0.019752
      dyz     :     0.009377
      dx2y2   :     0.026064
      dxy     :     0.033618
      f0      :     0.001201  f :     0.007155
      f+1     :     0.000546
      f-1     :     0.000847
      f+2     :     0.000999
      f-2     :     0.000536
      f+3     :     0.000934
      f-3     :     0.002092
 75 H s       :     0.814584  s :     0.814584
      pz      :     0.004965  p :     0.021968
      px      :     0.005947
      py      :     0.011056
 76 C s       :     3.170819  s :     3.170819
      pz      :     0.958274  p :     2.862624
      px      :     0.982136
      py      :     0.922213
      dz2     :     0.008121  d :     0.093460
      dxz     :     0.007223
      dyz     :     0.019168
      dx2y2   :     0.037896
      dxy     :     0.021053
      f0      :     0.000969  f :     0.007236
      f+1     :     0.000744
      f-1     :     0.001123
      f+2     :     0.000434
      f-2     :     0.000972
      f+3     :     0.000997
      f-3     :     0.001998
 77 H s       :     0.816000  s :     0.816000
      pz      :     0.004500  p :     0.022077
      px      :     0.013907
      py      :     0.003670
 78 C s       :     3.273123  s :     3.273123
      pz      :     0.937533  p :     2.874738
      px      :     0.947998
      py      :     0.989206
      dz2     :     0.006138  d :     0.099854
      dxz     :     0.020191
      dyz     :     0.010748
      dx2y2   :     0.027287
      dxy     :     0.035489
      f0      :     0.001170  f :     0.007325
      f+1     :     0.000539
      f-1     :     0.000910
      f+2     :     0.001083
      f-2     :     0.000488
      f+3     :     0.000971
      f-3     :     0.002165
 79 H s       :     0.814156  s :     0.814156
      pz      :     0.004928  p :     0.022512
      px      :     0.006427
      py      :     0.011157
 80 O s       :     3.773906  s :     3.773906
      pz      :     1.681459  p :     4.581376
      px      :     1.593164
      py      :     1.306753
      dz2     :     0.003607  d :     0.030554
      dxz     :     0.004891
      dyz     :     0.003129
      dx2y2   :     0.005336
      dxy     :     0.013591
      f0      :     0.000281  f :     0.001707
      f+1     :     0.000140
      f-1     :     0.000313
      f+2     :     0.000102
      f-2     :     0.000258
      f+3     :     0.000411
      f-3     :     0.000201
 81 H s       :     0.588697  s :     0.588697
      pz      :     0.012917  p :     0.058448
      px      :     0.015464
      py      :     0.030067


                     *******************************
                     * LOEWDIN POPULATION ANALYSIS *
                     *******************************

----------------------
LOEWDIN ATOMIC CHARGES
----------------------
   0 O :    0.351998
   1 O :    0.086567
   2 N :    0.189172
   3 N :    0.133912
   4 C :   -0.309060
   5 C :   -0.206608
   6 H :    0.183938
   7 C :   -0.142333
   8 C :   -0.108200
   9 H :    0.161141
  10 C :   -0.143852
  11 H :    0.156572
  12 C :   -0.145871
  13 H :    0.155428
  14 C :   -0.145207
  15 H :    0.156354
  16 C :   -0.116803
  17 H :    0.162909
  18 C :   -0.400954
  19 C :   -0.263303
  20 H :    0.129439
  21 H :    0.135057
  22 H :    0.127599
  23 C :   -0.272747
  24 H :    0.127339
  25 H :    0.130137
  26 H :    0.126694
  27 C :   -0.262638
  28 H :    0.135412
  29 H :    0.131372
  30 H :    0.129482
  31 C :   -0.186299
  32 C :   -0.076231
  33 C :   -0.119597
  34 H :    0.162634
  35 C :   -0.171618
  36 H :    0.152446
  37 C :   -0.158224
  38 H :    0.154675
  39 C :   -0.130289
  40 H :    0.163809
  41 C :   -0.314841
  42 C :   -0.270243
  43 H :    0.128478
  44 H :    0.132237
  45 H :    0.129516
  46 C :   -0.264478
  47 H :    0.131870
  48 H :    0.133013
  49 H :    0.118460
  50 C :   -0.263057
  51 H :    0.121272
  52 H :    0.131920
  53 H :    0.131517
  54 C :   -0.425196
  55 C :   -0.137187
  56 C :   -0.080552
  57 H :    0.163877
  58 C :   -0.134118
  59 H :    0.159247
  60 C :   -0.118392
  61 H :    0.159564
  62 C :   -0.134515
  63 H :    0.159376
  64 C :   -0.086216
  65 H :    0.164374
  66 H :    0.180481
  67 O :    0.018299
  68 C :   -0.496196
  69 C :   -0.137998
  70 C :   -0.090186
  71 H :    0.160826
  72 C :   -0.139776
  73 H :    0.157695
  74 C :   -0.127235
  75 H :    0.158034
  76 C :   -0.140051
  77 H :    0.157757
  78 C :   -0.094655
  79 H :    0.160957
  80 O :    0.127477
  81 H :    0.184397

-------------------------------
LOEWDIN REDUCED ORBITAL CHARGES
-------------------------------
  0 O s       :     3.214172  s :     3.214172
      pz      :     1.330278  p :     4.318972
      px      :     1.519968
      py      :     1.468726
      dz2     :     0.029323  d :     0.108018
      dxz     :     0.019740
      dyz     :     0.030843
      dx2y2   :     0.017299
      dxy     :     0.010813
      f0      :     0.001268  f :     0.006840
      f+1     :     0.001001
      f-1     :     0.001703
      f+2     :     0.001039
      f-2     :     0.000596
      f+3     :     0.000535
      f-3     :     0.000698
  1 O s       :     3.389409  s :     3.389409
      pz      :     1.578799  p :     4.451225
      px      :     1.346475
      py      :     1.525950
      dz2     :     0.010428  d :     0.066607
      dxz     :     0.003458
      dyz     :     0.023098
      dx2y2   :     0.018120
      dxy     :     0.011502
      f0      :     0.000636  f :     0.006192
      f+1     :     0.000027
      f-1     :     0.001564
      f+2     :     0.001454
      f-2     :     0.000606
      f+3     :     0.000798
      f-3     :     0.001107
  2 N s       :     3.013970  s :     3.013970
      pz      :     1.362427  p :     3.571334
      px      :     1.160167
      py      :     1.048740
      dz2     :     0.045904  d :     0.208283
      dxz     :     0.061121
      dyz     :     0.025579
      dx2y2   :     0.037081
      dxy     :     0.038598
      f0      :     0.003878  f :     0.017241
      f+1     :     0.003101
      f-1     :     0.002110
      f+2     :     0.002629
      f-2     :     0.002184
      f+3     :     0.001520
      f-3     :     0.001819
  3 N s       :     2.949329  s :     2.949329
      pz      :     1.117784  p :     3.684211
      px      :     1.178171
      py      :     1.388256
      dz2     :     0.045519  d :     0.217294
      dxz     :     0.070656
      dyz     :     0.036552
      dx2y2   :     0.035766
      dxy     :     0.028800
      f0      :     0.002430  f :     0.015254
      f+1     :     0.002229
      f-1     :     0.002709
      f+2     :     0.002805
      f-2     :     0.001726
      f+3     :     0.001955
      f-3     :     0.001401
  4 C s       :     2.726828  s :     2.726828
      pz      :     0.890667  p :     2.684349
      px      :     0.952487
      py      :     0.841195
      dz2     :     0.276479  d :     0.783711
      dxz     :     0.208116
      dyz     :     0.129093
      dx2y2   :     0.090671
      dxy     :     0.079353
      f0      :     0.032699  f :     0.114172
      f+1     :     0.021405
      f-1     :     0.014616
      f+2     :     0.020302
      f-2     :     0.014409
      f+3     :     0.004818
      f-3     :     0.005924
  5 C s       :     2.718394  s :     2.718394
      pz      :     0.892452  p :     2.859655
      px      :     0.960082
      py      :     1.007121
      dz2     :     0.148045  d :     0.561679
      dxz     :     0.113350
      dyz     :     0.122472
      dx2y2   :     0.113586
      dxy     :     0.064227
      f0      :     0.013701  f :     0.066879
      f+1     :     0.012461
      f-1     :     0.011438
      f+2     :     0.008236
      f-2     :     0.009007
      f+3     :     0.005164
      f-3     :     0.006873
  6 H s       :     0.755619  s :     0.755619
      pz      :     0.012094  p :     0.060443
      px      :     0.011789
      py      :     0.036561
  7 C s       :     2.704666  s :     2.704666
      pz      :     0.952315  p :     2.857461
      px      :     0.874589
      py      :     1.030558
      dz2     :     0.101542  d :     0.522397
      dxz     :     0.068314
      dyz     :     0.156530
      dx2y2   :     0.096382
      dxy     :     0.099629
      f0      :     0.010944  f :     0.057808
      f+1     :     0.006453
      f-1     :     0.007398
      f+2     :     0.012542
      f-2     :     0.005943
      f+3     :     0.008816
      f-3     :     0.005712
  8 C s       :     2.754847  s :     2.754847
      pz      :     0.981028  p :     2.921452
      px      :     0.906107
      py      :     1.034317
      dz2     :     0.067829  d :     0.388529
      dxz     :     0.044297
      dyz     :     0.123349
      dx2y2   :     0.070381
      dxy     :     0.082673
      f0      :     0.007432  f :     0.043371
      f+1     :     0.004594
      f-1     :     0.006037
      f+2     :     0.008603
      f-2     :     0.004381
      f+3     :     0.006882
      f-3     :     0.005441
  9 H s       :     0.776307  s :     0.776307
      pz      :     0.027616  p :     0.062553
      px      :     0.018717
      py      :     0.016219
 10 C s       :     2.764398  s :     2.764398
      pz      :     1.023834  p :     2.943419
      px      :     0.923980
      py      :     0.995605
      dz2     :     0.120661  d :     0.392639
      dxz     :     0.073562
      dyz     :     0.083084
      dx2y2   :     0.080235
      dxy     :     0.035098
      f0      :     0.006856  f :     0.043396
      f+1     :     0.006269
      f-1     :     0.007766
      f+2     :     0.008625
      f-2     :     0.006995
      f+3     :     0.002870
      f-3     :     0.004015
 11 H s       :     0.783179  s :     0.783179
      pz      :     0.011332  p :     0.060249
      px      :     0.012642
      py      :     0.036275
 12 C s       :     2.765344  s :     2.765344
      pz      :     0.984442  p :     2.945723
      px      :     0.912034
      py      :     1.049246
      dz2     :     0.067536  d :     0.391475
      dxz     :     0.040270
      dyz     :     0.136290
      dx2y2   :     0.065190
      dxy     :     0.082188
      f0      :     0.008000  f :     0.043329
      f+1     :     0.005022
      f-1     :     0.005465
      f+2     :     0.008714
      f-2     :     0.004032
      f+3     :     0.007344
      f-3     :     0.004751
 13 H s       :     0.784277  s :     0.784277
      pz      :     0.025327  p :     0.060295
      px      :     0.016341
      py      :     0.018627
 14 C s       :     2.764630  s :     2.764630
      pz      :     0.979746  p :     2.945809
      px      :     0.909285
      py      :     1.056778
      dz2     :     0.068830  d :     0.391453
      dxz     :     0.040460
      dyz     :     0.129074
      dx2y2   :     0.069212
      dxy     :     0.083877
      f0      :     0.007364  f :     0.043315
      f+1     :     0.004545
      f-1     :     0.006072
      f+2     :     0.008703
      f-2     :     0.004343
      f+3     :     0.006907
      f-3     :     0.005380
 15 H s       :     0.783334  s :     0.783334
      pz      :     0.026818  p :     0.060313
      px      :     0.017516
      py      :     0.015979
 16 C s       :     2.757484  s :     2.757484
      pz      :     1.014777  p :     2.924713
      px      :     0.914423
      py      :     0.995514
      dz2     :     0.120375  d :     0.391441
      dxz     :     0.072692
      dyz     :     0.084009
      dx2y2   :     0.080073
      dxy     :     0.034292
      f0      :     0.006936  f :     0.043165
      f+1     :     0.006146
      f-1     :     0.007859
      f+2     :     0.008397
      f-2     :     0.007063
      f+3     :     0.002718
      f-3     :     0.004048
 17 H s       :     0.776435  s :     0.776435
      pz      :     0.011085  p :     0.060656
      px      :     0.012795
      py      :     0.036775
 18 C s       :     2.701035  s :     2.701035
      pz      :     1.013998  p :     2.892934
      px      :     0.877834
      py      :     1.001102
      dz2     :     0.161803  d :     0.721105
      dxz     :     0.123754
      dyz     :     0.136253
      dx2y2   :     0.157338
      dxy     :     0.141956
      f0      :     0.011418  f :     0.085880
      f+1     :     0.012859
      f-1     :     0.013518
      f+2     :     0.011036
      f-2     :     0.009980
      f+3     :     0.013788
      f-3     :     0.013281
 19 C s       :     2.826587  s :     2.826587
      pz      :     1.057112  p :     3.154374
      px      :     1.070996
      py      :     1.026266
      dz2     :     0.088370  d :     0.258165
      dxz     :     0.012029
      dyz     :     0.043450
      dx2y2   :     0.044578
      dxy     :     0.069738
      f0      :     0.002886  f :     0.024177
      f+1     :     0.001695
      f-1     :     0.004792
      f+2     :     0.003703
      f-2     :     0.004287
      f+3     :     0.003285
      f-3     :     0.003529
 20 H s       :     0.807923  s :     0.807923
      pz      :     0.015737  p :     0.062638
      px      :     0.022970
      py      :     0.023931
 21 H s       :     0.802470  s :     0.802470
      pz      :     0.013860  p :     0.062473
      px      :     0.033240
      py      :     0.015373
 22 H s       :     0.808644  s :     0.808644
      pz      :     0.035927  p :     0.063758
      px      :     0.014237
      py      :     0.013594
 23 C s       :     2.830369  s :     2.830369
      pz      :     1.014348  p :     3.156813
      px      :     1.074037
      py      :     1.068429
      dz2     :     0.060404  d :     0.261238
      dxz     :     0.045962
      dyz     :     0.086576
      dx2y2   :     0.033730
      dxy     :     0.034566
      f0      :     0.005435  f :     0.024327
      f+1     :     0.005646
      f-1     :     0.004704
      f+2     :     0.002963
      f-2     :     0.002521
      f+3     :     0.001398
      f-3     :     0.001659
 24 H s       :     0.810226  s :     0.810226
      pz      :     0.019050  p :     0.062435
      px      :     0.014015
      py      :     0.029370
 25 H s       :     0.807780  s :     0.807780
      pz      :     0.012896  p :     0.062083
      px      :     0.033508
      py      :     0.015679
 26 H s       :     0.810968  s :     0.810968
      pz      :     0.015132  p :     0.062338
      px      :     0.022311
      py      :     0.024895
 27 C s       :     2.826220  s :     2.826220
      pz      :     1.064667  p :     3.154718
      px      :     1.048256
      py      :     1.041795
      dz2     :     0.071294  d :     0.257557
      dxz     :     0.022067
      dyz     :     0.046697
      dx2y2   :     0.079056
      dxy     :     0.038442
      f0      :     0.003746  f :     0.024143
      f+1     :     0.002159
      f-1     :     0.002137
      f+2     :     0.003687
      f-2     :     0.004458
      f+3     :     0.003905
      f-3     :     0.004050
 28 H s       :     0.802160  s :     0.802160
      pz      :     0.014960  p :     0.062428
      px      :     0.032945
      py      :     0.014523
 29 H s       :     0.805988  s :     0.805988
      pz      :     0.017880  p :     0.062640
      px      :     0.014406
      py      :     0.030354
 30 H s       :     0.806707  s :     0.806707
      pz      :     0.036748  p :     0.063811
      px      :     0.013748
      py      :     0.013315
 31 C s       :     2.699248  s :     2.699248
      pz      :     1.011611  p :     2.794596
      px      :     0.914813
      py      :     0.868172
      dz2     :     0.138572  d :     0.617793
      dxz     :     0.146676
      dyz     :     0.105895
      dx2y2   :     0.124060
      dxy     :     0.102591
      f0      :     0.009726  f :     0.074662
      f+1     :     0.017009
      f-1     :     0.008605
      f+2     :     0.009011
      f-2     :     0.011322
      f+3     :     0.009823
      f-3     :     0.009167
 32 C s       :     2.703830  s :     2.703830
      pz      :     0.966728  p :     2.825938
      px      :     0.958299
      py      :     0.900911
      dz2     :     0.124254  d :     0.493223
      dxz     :     0.133287
      dyz     :     0.086746
      dx2y2   :     0.078052
      dxy     :     0.070885
      f0      :     0.009760  f :     0.053241
      f+1     :     0.012506
      f-1     :     0.006707
      f+2     :     0.004873
      f-2     :     0.008281
      f+3     :     0.005768
      f-3     :     0.005346
 33 C s       :     2.752162  s :     2.752162
      pz      :     0.989558  p :     2.925917
      px      :     1.009154
      py      :     0.927205
      dz2     :     0.102876  d :     0.398705
      dxz     :     0.084785
      dyz     :     0.053177
      dx2y2   :     0.083278
      dxy     :     0.074588
      f0      :     0.005245  f :     0.042814
      f+1     :     0.009458
      f-1     :     0.003865
      f+2     :     0.005859
      f-2     :     0.007552
      f+3     :     0.004793
      f-3     :     0.006042
 34 H s       :     0.774224  s :     0.774224
      pz      :     0.035347  p :     0.063142
      px      :     0.011960
      py      :     0.015835
 35 C s       :     2.761936  s :     2.761936
      pz      :     1.051286  p :     2.970107
      px      :     0.984423
      py      :     0.934397
      dz2     :     0.118604  d :     0.395662
      dxz     :     0.115218
      dyz     :     0.079637
      dx2y2   :     0.027110
      dxy     :     0.055093
      f0      :     0.008169  f :     0.043913
      f+1     :     0.012126
      f-1     :     0.005592
      f+2     :     0.005710
      f-2     :     0.006347
      f+3     :     0.002274
      f-3     :     0.003694
 36 H s       :     0.787084  s :     0.787084
      pz      :     0.013554  p :     0.060470
      px      :     0.026275
      py      :     0.020641
 37 C s       :     2.762328  s :     2.762328
      pz      :     1.028156  p :     2.948299
      px      :     0.983118
      py      :     0.937025
      dz2     :     0.084191  d :     0.402993
      dxz     :     0.137326
      dyz     :     0.077748
      dx2y2   :     0.060357
      dxy     :     0.043371
      f0      :     0.008701  f :     0.044604
      f+1     :     0.010037
      f-1     :     0.007218
      f+2     :     0.002819
      f-2     :     0.005982
      f+3     :     0.005372
      f-3     :     0.004474
 38 H s       :     0.785277  s :     0.785277
      pz      :     0.021749  p :     0.060048
      px      :     0.024665
      py      :     0.013634
 39 C s       :     2.752981  s :     2.752981
      pz      :     0.981849  p :     2.951979
      px      :     1.014275
      py      :     0.955855
      dz2     :     0.092866  d :     0.382264
      dxz     :     0.084581
      dyz     :     0.055084
      dx2y2   :     0.078993
      dxy     :     0.070739
      f0      :     0.004834  f :     0.043066
      f+1     :     0.009300
      f-1     :     0.004032
      f+2     :     0.006090
      f-2     :     0.007605
      f+3     :     0.005090
      f-3     :     0.006115
 40 H s       :     0.772152  s :     0.772152
      pz      :     0.035286  p :     0.064039
      px      :     0.011768
      py      :     0.016984
 41 C s       :     2.686418  s :     2.686418
      pz      :     0.971480  p :     2.925492
      px      :     0.965474
      py      :     0.988539
      dz2     :     0.125215  d :     0.634710
      dxz     :     0.140520
      dyz     :     0.116004
      dx2y2   :     0.136117
      dxy     :     0.116854
      f0      :     0.010863  f :     0.068222
      f+1     :     0.010485
      f-1     :     0.008614
      f+2     :     0.009782
      f-2     :     0.008999
      f+3     :     0.011476
      f-3     :     0.008003
 42 C s       :     2.824389  s :     2.824389
      pz      :     1.018205  p :     3.146420
      px      :     1.068373
      py      :     1.059842
      dz2     :     0.057538  d :     0.274914
      dxz     :     0.089620
      dyz     :     0.042204
      dx2y2   :     0.062026
      dxy     :     0.023527
      f0      :     0.005540  f :     0.024520
      f+1     :     0.003341
      f-1     :     0.004887
      f+2     :     0.003345
      f-2     :     0.003880
      f+3     :     0.000897
      f-3     :     0.002631
 43 H s       :     0.808666  s :     0.808666
      pz      :     0.012938  p :     0.062856
      px      :     0.013908
      py      :     0.036010
 44 H s       :     0.805592  s :     0.805592
      pz      :     0.020993  p :     0.062171
      px      :     0.026865
      py      :     0.014314
 45 H s       :     0.807928  s :     0.807928
      pz      :     0.016137  p :     0.062556
      px      :     0.029029
      py      :     0.017389
 46 C s       :     2.823074  s :     2.823074
      pz      :     1.069409  p :     3.151568
      px      :     1.071555
      py      :     1.010604
      dz2     :     0.029189  d :     0.265845
      dxz     :     0.047739
      dyz     :     0.069883
      dx2y2   :     0.045625
      dxy     :     0.073409
      f0      :     0.002180  f :     0.023991
      f+1     :     0.002592
      f-1     :     0.003669
      f+2     :     0.004164
      f-2     :     0.002099
      f+3     :     0.004474
      f-3     :     0.004813
 47 H s       :     0.805561  s :     0.805561
      pz      :     0.015009  p :     0.062570
      px      :     0.030293
      py      :     0.017267
 48 H s       :     0.804639  s :     0.804639
      pz      :     0.027237  p :     0.062348
      px      :     0.022312
      py      :     0.012800
 49 H s       :     0.815595  s :     0.815595
      pz      :     0.028828  p :     0.065945
      px      :     0.018077
      py      :     0.019041
 50 C s       :     2.823782  s :     2.823782
      pz      :     1.064498  p :     3.147896
      px      :     1.022700
      py      :     1.060699
      dz2     :     0.049574  d :     0.267350
      dxz     :     0.082137
      dyz     :     0.016310
      dx2y2   :     0.083636
      dxy     :     0.035693
      f0      :     0.002069  f :     0.024029
      f+1     :     0.003661
      f-1     :     0.003015
      f+2     :     0.002822
      f-2     :     0.003768
      f+3     :     0.004702
      f-3     :     0.003991
 51 H s       :     0.812952  s :     0.812952
      pz      :     0.033420  p :     0.065776
      px      :     0.016011
      py      :     0.016345
 52 H s       :     0.805681  s :     0.805681
      pz      :     0.023529  p :     0.062399
      px      :     0.024650
      py      :     0.014220
 53 H s       :     0.806160  s :     0.806160
      pz      :     0.013670  p :     0.062322
      px      :     0.013309
      py      :     0.035344
 54 C s       :     2.735003  s :     2.735003
      pz      :     0.958409  p :     2.597502
      px      :     0.731372
      py      :     0.907721
      dz2     :     0.211067  d :     0.937319
      dxz     :     0.092145
      dyz     :     0.277768
      dx2y2   :     0.176794
      dxy     :     0.179546
      f0      :     0.011872  f :     0.155372
      f+1     :     0.004828
      f-1     :     0.058235
      f+2     :     0.020491
      f-2     :     0.025429
      f+3     :     0.016036
      f-3     :     0.018481
 55 C s       :     2.701582  s :     2.701582
      pz      :     0.951223  p :     2.880850
      px      :     0.887701
      py      :     1.041925
      dz2     :     0.146121  d :     0.498265
      dxz     :     0.049007
      dyz     :     0.139627
      dx2y2   :     0.079708
      dxy     :     0.083803
      f0      :     0.007602  f :     0.056490
      f+1     :     0.004755
      f-1     :     0.019216
      f+2     :     0.007146
      f-2     :     0.007813
      f+3     :     0.004666
      f-3     :     0.005292
 56 C s       :     2.756998  s :     2.756998
      pz      :     1.040207  p :     2.894034
      px      :     0.858205
      py      :     0.995622
      dz2     :     0.101235  d :     0.386065
      dxz     :     0.068205
      dyz     :     0.139552
      dx2y2   :     0.048496
      dxy     :     0.028576
      f0      :     0.007398  f :     0.043455
      f+1     :     0.006161
      f-1     :     0.013807
      f+2     :     0.004751
      f-2     :     0.004545
      f+3     :     0.002887
      f-3     :     0.003906
 57 H s       :     0.774483  s :     0.774483
      pz      :     0.016798  p :     0.061640
      px      :     0.012584
      py      :     0.032258
 58 C s       :     2.764039  s :     2.764039
      pz      :     1.040076  p :     2.941504
      px      :     0.885357
      py      :     1.016071
      dz2     :     0.093933  d :     0.385350
      dxz     :     0.056105
      dyz     :     0.153694
      dx2y2   :     0.041038
      dxy     :     0.040580
      f0      :     0.007369  f :     0.043226
      f+1     :     0.005897
      f-1     :     0.014376
      f+2     :     0.004765
      f-2     :     0.002957
      f+3     :     0.004185
      f-3     :     0.003676
 59 H s       :     0.780244  s :     0.780244
      pz      :     0.018372  p :     0.060509
      px      :     0.014564
      py      :     0.027573
 60 C s       :     2.767631  s :     2.767631
      pz      :     0.994396  p :     2.916981
      px      :     0.859010
      py      :     1.063574
      dz2     :     0.116985  d :     0.390646
      dxz     :     0.020422
      dyz     :     0.101662
      dx2y2   :     0.073783
      dxy     :     0.077794
      f0      :     0.004011  f :     0.043134
      f+1     :     0.001314
      f-1     :     0.013736
      f+2     :     0.006741
      f-2     :     0.007174
      f+3     :     0.004921
      f-3     :     0.005238
 61 H s       :     0.780180  s :     0.780180
      pz      :     0.036380  p :     0.060256
      px      :     0.012834
      py      :     0.011042
 62 C s       :     2.764195  s :     2.764195
      pz      :     1.047241  p :     2.941750
      px      :     0.889822
      py      :     1.004688
      dz2     :     0.106255  d :     0.385385
      dxz     :     0.064267
      dyz     :     0.138200
      dx2y2   :     0.049080
      dxy     :     0.027584
      f0      :     0.007446  f :     0.043184
      f+1     :     0.006154
      f-1     :     0.014158
      f+2     :     0.004606
      f-2     :     0.004104
      f+3     :     0.002874
      f-3     :     0.003842
 63 H s       :     0.780090  s :     0.780090
      pz      :     0.015746  p :     0.060534
      px      :     0.013069
      py      :     0.031720
 64 C s       :     2.758160  s :     2.758160
      pz      :     1.040134  p :     2.898290
      px      :     0.857189
      py      :     1.000967
      dz2     :     0.091810  d :     0.386349
      dxz     :     0.061839
      dyz     :     0.149421
      dx2y2   :     0.040087
      dxy     :     0.043193
      f0      :     0.007376  f :     0.043416
      f+1     :     0.006048
      f-1     :     0.014036
      f+2     :     0.004633
      f-2     :     0.003240
      f+3     :     0.004444
      f-3     :     0.003639
 65 H s       :     0.773469  s :     0.773469
      pz      :     0.019611  p :     0.062157
      px      :     0.014445
      py      :     0.028101
 66 H s       :     0.695158  s :     0.695158
      pz      :     0.033141  p :     0.124360
      px      :     0.058320
      py      :     0.032900
 67 O s       :     3.401298  s :     3.401298
      pz      :     1.397987  p :     4.509549
      px      :     1.493232
      py      :     1.618330
      dz2     :     0.007891  d :     0.064952
      dxz     :     0.013753
      dyz     :     0.000299
      dx2y2   :     0.024033
      dxy     :     0.018976
      f0      :     0.000455  f :     0.005902
      f+1     :     0.000944
      f-1     :     0.000112
      f+2     :     0.000810
      f-2     :     0.000041
      f+3     :     0.001768
      f-3     :     0.001771
 68 C s       :     2.742358  s :     2.742358
      pz      :     0.737791  p :     2.630025
      px      :     0.978149
      py      :     0.914086
      dz2     :     0.078149  d :     0.964849
      dxz     :     0.195780
      dyz     :     0.097076
      dx2y2   :     0.245922
      dxy     :     0.347921
      f0      :     0.010148  f :     0.158964
      f+1     :     0.013680
      f-1     :     0.008951
      f+2     :     0.023376
      f-2     :     0.016010
      f+3     :     0.025879
      f-3     :     0.060920
 69 C s       :     2.705645  s :     2.705645
      pz      :     0.879552  p :     2.880954
      px      :     1.029575
      py      :     0.971827
      dz2     :     0.040032  d :     0.495534
      dxz     :     0.081931
      dyz     :     0.054618
      dx2y2   :     0.147694
      dxy     :     0.171259
      f0      :     0.004126  f :     0.055865
      f+1     :     0.004537
      f-1     :     0.004514
      f+2     :     0.007577
      f-2     :     0.005433
      f+3     :     0.009216
      f-3     :     0.020462
 70 C s       :     2.757569  s :     2.757569
      pz      :     0.866105  p :     2.902372
      px      :     1.000870
      py      :     1.035396
      dz2     :     0.037015  d :     0.386881
      dxz     :     0.020274
      dyz     :     0.076233
      dx2y2   :     0.155622
      dxy     :     0.097736
      f0      :     0.002996  f :     0.043364
      f+1     :     0.003670
      f-1     :     0.004236
      f+2     :     0.003201
      f-2     :     0.007515
      f+3     :     0.007634
      f-3     :     0.014112
 71 H s       :     0.777413  s :     0.777413
      pz      :     0.012453  p :     0.061761
      px      :     0.038075
      py      :     0.011234
 72 C s       :     2.764396  s :     2.764396
      pz      :     0.890707  p :     2.945128
      px      :     1.049302
      py      :     1.005119
      dz2     :     0.027644  d :     0.387041
      dxz     :     0.064660
      dyz     :     0.033242
      dx2y2   :     0.111911
      dxy     :     0.149585
      f0      :     0.003444  f :     0.043211
      f+1     :     0.003834
      f-1     :     0.003382
      f+2     :     0.006780
      f-2     :     0.003155
      f+3     :     0.007468
      f-3     :     0.015147
 73 H s       :     0.781895  s :     0.781895
      pz      :     0.014286  p :     0.060410
      px      :     0.017930
      py      :     0.028194
 74 C s       :     2.767414  s :     2.767414
      pz      :     0.866647  p :     2.925192
      px      :     1.056003
      py      :     1.002543
      dz2     :     0.027196  d :     0.391429
      dxz     :     0.070312
      dyz     :     0.032710
      dx2y2   :     0.117656
      dxy     :     0.143555
      f0      :     0.003431  f :     0.043200
      f+1     :     0.004000
      f-1     :     0.003169
      f+2     :     0.006525
      f-2     :     0.003592
      f+3     :     0.007431
      f-3     :     0.015052
 75 H s       :     0.781744  s :     0.781744
      pz      :     0.013964  p :     0.060223
      px      :     0.016677
      py      :     0.029582
 76 C s       :     2.764657  s :     2.764657
      pz      :     0.894982  p :     2.945208
      px      :     0.996398
      py      :     1.053829
      dz2     :     0.035323  d :     0.387022
      dxz     :     0.019987
      dyz     :     0.072748
      dx2y2   :     0.161439
      dxy     :     0.097526
      f0      :     0.003045  f :     0.043164
      f+1     :     0.003582
      f-1     :     0.004251
      f+2     :     0.003264
      f-2     :     0.007043
      f+3     :     0.007581
      f-3     :     0.014397
 77 H s       :     0.781810  s :     0.781810
      pz      :     0.012850  p :     0.060433
      px      :     0.036718
      py      :     0.010864
 78 C s       :     2.758788  s :     2.758788
      pz      :     0.866360  p :     2.906028
      px      :     1.029118
      py      :     1.010551
      dz2     :     0.027858  d :     0.386597
      dxz     :     0.068387
      dyz     :     0.035326
      dx2y2   :     0.112501
      dxy     :     0.142524
      f0      :     0.003444  f :     0.043241
      f+1     :     0.003771
      f-1     :     0.003386
      f+2     :     0.007286
      f-2     :     0.003148
      f+3     :     0.007448
      f-3     :     0.014758
 79 H s       :     0.777216  s :     0.777216
      pz      :     0.014107  p :     0.061826
      px      :     0.017936
      py      :     0.029783
 80 O s       :     3.315494  s :     3.315494
      pz      :     1.574361  p :     4.481789
      px      :     1.587518
      py      :     1.319909
      dz2     :     0.007920  d :     0.070195
      dxz     :     0.006904
      dyz     :     0.009449
      dx2y2   :     0.016752
      dxy     :     0.029170
      f0      :     0.000510  f :     0.005046
      f+1     :     0.000312
      f-1     :     0.000544
      f+2     :     0.000224
      f-2     :     0.000759
      f+3     :     0.001404
      f-3     :     0.001293
 81 H s       :     0.625698  s :     0.625698
      pz      :     0.036564  p :     0.189906
      px      :     0.058067
      py      :     0.095275


                      *****************************
                      * MAYER POPULATION ANALYSIS *
                      *****************************

  NA   - Mulliken gross atomic population
  ZA   - Total nuclear charge
  QA   - Mulliken gross atomic charge
  VA   - Mayer's total valence
  BVA  - Mayer's bonded valence
  FA   - Mayer's free valence

  ATOM       NA         ZA         QA         VA         BVA        FA
  0 O      8.2622     8.0000    -0.2622     2.1562     2.1562     0.0000
  1 O      8.4197     8.0000    -0.4197     2.0859     2.0859     0.0000
  2 N      7.2509     7.0000    -0.2509     2.8964     2.8964    -0.0000
  3 N      7.2940     7.0000    -0.2940     3.0753     3.0753    -0.0000
  4 C      5.8424     6.0000     0.1576     4.0916     4.0916    -0.0000
  5 C      5.7504     6.0000     0.2496     3.7425     3.7425    -0.0000
  6 H      0.8343     1.0000     0.1657     0.9914     0.9914    -0.0000
  7 C      5.8776     6.0000     0.1224     3.6157     3.6157     0.0000
  8 C      6.2652     6.0000    -0.2652     3.9742     3.9742     0.0000
  9 H      0.8256     1.0000     0.1744     0.9629     0.9629     0.0000
 10 C      6.2013     6.0000    -0.2013     3.9558     3.9558     0.0000
 11 H      0.8441     1.0000     0.1559     0.9635     0.9635     0.0000
 12 C      6.1548     6.0000    -0.1548     3.8745     3.8745    -0.0000
 13 H      0.8420     1.0000     0.1580     0.9598     0.9598    -0.0000
 14 C      6.1463     6.0000    -0.1463     3.8740     3.8740     0.0000
 15 H      0.8435     1.0000     0.1565     0.9619     0.9619     0.0000
 16 C      6.2442     6.0000    -0.2442     3.9328     3.9328     0.0000
 17 H      0.8397     1.0000     0.1603     0.9690     0.9690     0.0000
 18 C      5.8694     6.0000     0.1306     3.9490     3.9490    -0.0000
 19 C      6.4391     6.0000    -0.4391     3.8749     3.8749     0.0000
 20 H      0.8591     1.0000     0.1409     0.9806     0.9806     0.0000
 21 H      0.8533     1.0000     0.1467     0.9699     0.9699     0.0000
 22 H      0.8536     1.0000     0.1464     0.9803     0.9803    -0.0000
 23 C      6.4009     6.0000    -0.4009     3.8282     3.8282     0.0000
 24 H      0.8600     1.0000     0.1400     0.9760     0.9760     0.0000
 25 H      0.8572     1.0000     0.1428     0.9729     0.9729     0.0000
 26 H      0.8632     1.0000     0.1368     0.9809     0.9809     0.0000
 27 C      6.4307     6.0000    -0.4307     3.8938     3.8938    -0.0000
 28 H      0.8524     1.0000     0.1476     0.9692     0.9692     0.0000
 29 H      0.8612     1.0000     0.1388     0.9772     0.9772    -0.0000
 30 H      0.8578     1.0000     0.1422     0.9760     0.9760     0.0000
 31 C      5.8503     6.0000     0.1497     3.9085     3.9085     0.0000
 32 C      5.9724     6.0000     0.0276     3.6715     3.6715    -0.0000
 33 C      6.1843     6.0000    -0.1843     3.7740     3.7740    -0.0000
 34 H      0.8438     1.0000     0.1562     0.9609     0.9609    -0.0000
 35 C      6.2198     6.0000    -0.2198     3.9101     3.9101    -0.0000
 36 H      0.8490     1.0000     0.1510     0.9632     0.9632    -0.0000
 37 C      6.1788     6.0000    -0.1788     3.8456     3.8456     0.0000
 38 H      0.8478     1.0000     0.1522     0.9625     0.9625     0.0000
 39 C      6.2757     6.0000    -0.2757     3.9314     3.9314     0.0000
 40 H      0.8490     1.0000     0.1510     0.9732     0.9732     0.0000
 41 C      5.9024     6.0000     0.0976     3.8741     3.8741     0.0000
 42 C      6.4566     6.0000    -0.4566     3.8626     3.8626    -0.0000
 43 H      0.8525     1.0000     0.1475     0.9678     0.9678    -0.0000
 44 H      0.8512     1.0000     0.1488     0.9728     0.9728    -0.0000
 45 H      0.8526     1.0000     0.1474     0.9676     0.9676    -0.0000
 46 C      6.4493     6.0000    -0.4493     3.8764     3.8764    -0.0000
 47 H      0.8603     1.0000     0.1397     0.9726     0.9726    -0.0000
 48 H      0.8553     1.0000     0.1447     0.9706     0.9706     0.0000
 49 H      0.8585     1.0000     0.1415     0.9877     0.9877     0.0000
 50 C      6.4269     6.0000    -0.4269     3.8579     3.8579    -0.0000
 51 H      0.8659     1.0000     0.1341     1.0061     1.0061     0.0000
 52 H      0.8586     1.0000     0.1414     0.9724     0.9724    -0.0000
 53 H      0.8585     1.0000     0.1415     0.9721     0.9721    -0.0000
 54 C      5.5730     6.0000     0.4270     4.0632     4.0632    -0.0000
 55 C      5.9141     6.0000     0.0859     3.6125     3.6125    -0.0000
 56 C      6.2325     6.0000    -0.2325     3.9728     3.9728     0.0000
 57 H      0.8376     1.0000     0.1624     0.9807     0.9807     0.0000
 58 C      6.1416     6.0000    -0.1416     3.8908     3.8908    -0.0000
 59 H      0.8357     1.0000     0.1643     0.9605     0.9605     0.0000
 60 C      6.1272     6.0000    -0.1272     3.9050     3.9050     0.0000
 61 H      0.8346     1.0000     0.1654     0.9582     0.9582     0.0000
 62 C      6.1357     6.0000    -0.1357     3.8893     3.8893     0.0000
 63 H      0.8372     1.0000     0.1628     0.9619     0.9619     0.0000
 64 C      6.2391     6.0000    -0.2391     3.9624     3.9624     0.0000
 65 H      0.8218     1.0000     0.1782     0.9638     0.9638     0.0000
 66 H      0.7953     1.0000     0.2047     1.0038     1.0038     0.0000
 67 O      8.4939     8.0000    -0.4939     1.9776     1.9776    -0.0000
 68 C      5.5764     6.0000     0.4236     4.0933     4.0933    -0.0000
 69 C      5.8634     6.0000     0.1366     3.5662     3.5662     0.0000
 70 C      6.2339     6.0000    -0.2339     3.9753     3.9753     0.0000
 71 H      0.8412     1.0000     0.1588     0.9846     0.9846     0.0000
 72 C      6.1352     6.0000    -0.1352     3.8897     3.8897     0.0000
 73 H      0.8377     1.0000     0.1623     0.9602     0.9602     0.0000
 74 C      6.1421     6.0000    -0.1421     3.9186     3.9186     0.0000
 75 H      0.8366     1.0000     0.1634     0.9587     0.9587    -0.0000
 76 C      6.1341     6.0000    -0.1341     3.8862     3.8862     0.0000
 77 H      0.8381     1.0000     0.1619     0.9606     0.9606     0.0000
 78 C      6.2550     6.0000    -0.2550     3.9937     3.9937    -0.0000
 79 H      0.8367     1.0000     0.1633     0.9812     0.9812    -0.0000
 80 O      8.3875     8.0000    -0.3875     2.0689     2.0689    -0.0000
 81 H      0.6471     1.0000     0.3529     0.9307     0.9307    -0.0000

  Mayer bond orders larger than 0.100000
B(  0-O ,  4-C ) :   0.8863 B(  0-O , 54-C ) :   1.0990 B(  1-O , 54-C ) :   1.8973 
B(  2-N ,  4-C ) :   1.8670 B(  2-N , 18-C ) :   0.8970 B(  3-N ,  5-C ) :   0.9033 
B(  3-N , 31-C ) :   1.0627 B(  3-N , 66-H ) :   0.8700 B(  3-N , 81-H ) :   0.1952 
B(  4-C ,  5-C ) :   0.9815 B(  5-C ,  6-H ) :   0.9264 B(  5-C ,  7-C ) :   0.8456 
B(  7-C ,  8-C ) :   1.3565 B(  7-C , 16-C ) :   1.3353 B(  8-C ,  9-H ) :   0.9458 
B(  8-C , 10-C ) :   1.4476 B( 10-C , 11-H ) :   0.9796 B( 10-C , 12-C ) :   1.3750 
B( 12-C , 13-H ) :   0.9736 B( 12-C , 14-C ) :   1.3873 B( 14-C , 15-H ) :   0.9794 
B( 14-C , 16-C ) :   1.3980 B( 16-C , 17-H ) :   0.9755 B( 18-C , 19-C ) :   0.9704 
B( 18-C , 23-C ) :   0.9696 B( 18-C , 27-C ) :   0.9765 B( 19-C , 20-H ) :   0.9641 
B( 19-C , 21-H ) :   0.9625 B( 19-C , 22-H ) :   0.9633 B( 23-C , 24-H ) :   0.9680 
B( 23-C , 25-H ) :   0.9685 B( 23-C , 26-H ) :   0.9653 B( 27-C , 28-H ) :   0.9599 
B( 27-C , 29-H ) :   0.9660 B( 27-C , 30-H ) :   0.9626 B( 31-C , 32-C ) :   1.3440 
B( 31-C , 39-C ) :   1.4129 B( 32-C , 33-C ) :   1.2960 B( 32-C , 41-C ) :   0.9867 
B( 33-C , 34-H ) :   0.9757 B( 33-C , 35-C ) :   1.3961 B( 35-C , 36-H ) :   0.9887 
B( 35-C , 37-C ) :   1.3731 B( 37-C , 38-H ) :   0.9854 B( 37-C , 39-C ) :   1.3771 
B( 39-C , 40-H ) :   0.9695 B( 41-C , 42-C ) :   0.9448 B( 41-C , 46-C ) :   0.9677 
B( 41-C , 50-C ) :   0.9620 B( 42-C , 43-H ) :   0.9649 B( 42-C , 44-H ) :   0.9668 
B( 42-C , 45-H ) :   0.9695 B( 46-C , 47-H ) :   0.9637 B( 46-C , 48-H ) :   0.9578 
B( 46-C , 49-H ) :   0.9532 B( 50-C , 51-H ) :   0.9542 B( 50-C , 52-H ) :   0.9607 
B( 50-C , 53-H ) :   0.9656 B( 54-C , 55-C ) :   0.9807 B( 55-C , 56-C ) :   1.3257 
B( 55-C , 64-C ) :   1.3544 B( 56-C , 57-H ) :   0.9671 B( 56-C , 58-C ) :   1.4347 
B( 58-C , 59-H ) :   0.9705 B( 58-C , 60-C ) :   1.3819 B( 60-C , 61-H ) :   0.9653 
B( 60-C , 62-C ) :   1.3838 B( 62-C , 63-H ) :   0.9719 B( 62-C , 64-C ) :   1.4265 
B( 64-C , 65-H ) :   0.9585 B( 67-O , 68-C ) :   1.8064 B( 68-C , 69-C ) :   0.9873 
B( 68-C , 80-O ) :   1.2839 B( 69-C , 70-C ) :   1.3392 B( 69-C , 78-C ) :   1.3624 
B( 70-C , 71-H ) :   0.9619 B( 70-C , 72-C ) :   1.4313 B( 72-C , 73-H ) :   0.9700 
B( 72-C , 74-C ) :   1.3877 B( 74-C , 75-H ) :   0.9654 B( 74-C , 76-C ) :   1.3923 
B( 76-C , 77-H ) :   0.9694 B( 76-C , 78-C ) :   1.4310 B( 78-C , 79-H ) :   0.9634 
B( 80-O , 81-H ) :   0.7262 

-------
TIMINGS
-------

Total SCF time: 0 days 0 hours 8 min 21 sec 

Total time                  ....     501.775 sec
Sum of individual times     ....     476.809 sec  ( 95.0%)

Fock matrix formation       ....     406.781 sec  ( 81.1%)
  Split-RI-J                ....      48.877 sec  ( 12.0% of F)
  Chain of spheres X        ....     206.829 sec  ( 50.8% of F)
  XC integration            ....      48.292 sec  ( 11.9% of F)
    Basis function eval.    ....       2.183 sec  (  4.5% of XC)
    Density eval.           ....       4.737 sec  (  9.8% of XC)
    XC-Functional eval.     ....       0.178 sec  (  0.4% of XC)
    XC-Potential eval.      ....       2.791 sec  (  5.8% of XC)
Diagonalization             ....      10.686 sec  (  2.1%)
Density matrix formation    ....       2.994 sec  (  0.6%)
Population analysis         ....       2.244 sec  (  0.4%)
Initial guess               ....       6.881 sec  (  1.4%)
Orbital Transformation      ....       0.000 sec  (  0.0%)
Orbital Orthonormalization  ....       0.000 sec  (  0.0%)
DIIS solution               ....      14.770 sec  (  2.9%)
SOSCF solution              ....      16.700 sec  (  3.3%)
Grid generation             ....      15.752 sec  (  3.1%)

Maximum memory used throughout the entire SCF-calculation: 581.0 MB
[1711144380.363942] [node100:2979818:0]          mpool.c:43   UCX  WARN  object 0x13ae1880 was not returned to mpool ucp_requests
[1711144380.363965] [node100:2979818:0]          mpool.c:43   UCX  WARN  object 0x13ae1a40 was not returned to mpool ucp_requests
[1711144380.363968] [node100:2979818:0]          mpool.c:43   UCX  WARN  object 0x13ae1c00 was not returned to mpool ucp_requests
[1711144380.363971] [node100:2979818:0]          mpool.c:43   UCX  WARN  object 0x13ae1dc0 was not returned to mpool ucp_requests
[1711144380.363974] [node100:2979818:0]          mpool.c:43   UCX  WARN  object 0x13ae2300 was not returned to mpool ucp_requests
[1711144380.404370] [node100:2979833:0]          mpool.c:43   UCX  WARN  object 0x13cf3cc0 was not returned to mpool ucp_requests
[1711144380.404391] [node100:2979833:0]          mpool.c:43   UCX  WARN  object 0x13cf4040 was not returned to mpool ucp_requests
[1711144380.404397] [node100:2979833:0]          mpool.c:43   UCX  WARN  object 0x13cf4200 was not returned to mpool ucp_requests
[1711144380.428951] [node100:2979836:0]          mpool.c:43   UCX  WARN  object 0x143127c0 was not returned to mpool ucp_requests
[1711144380.428968] [node100:2979836:0]          mpool.c:43   UCX  WARN  object 0x14312b40 was not returned to mpool ucp_requests
[1711144380.428977] [node100:2979836:0]          mpool.c:43   UCX  WARN  object 0x14312d00 was not returned to mpool ucp_requests
[1711144380.430520] [node100:2979817:0]          mpool.c:43   UCX  WARN  object 0x12f0ba80 was not returned to mpool ucp_requests
[1711144380.430534] [node100:2979817:0]          mpool.c:43   UCX  WARN  object 0x12f0bc40 was not returned to mpool ucp_requests
[1711144380.430539] [node100:2979817:0]          mpool.c:43   UCX  WARN  object 0x12f0be00 was not returned to mpool ucp_requests
[1711144380.430544] [node100:2979817:0]          mpool.c:43   UCX  WARN  object 0x12f0bfc0 was not returned to mpool ucp_requests
[1711144380.430547] [node100:2979817:0]          mpool.c:43   UCX  WARN  object 0x12f0c500 was not returned to mpool ucp_requests
[1711144380.433009] [node100:2979831:0]          mpool.c:43   UCX  WARN  object 0x13b3dac0 was not returned to mpool ucp_requests
[1711144380.433029] [node100:2979831:0]          mpool.c:43   UCX  WARN  object 0x13b3de40 was not returned to mpool ucp_requests
[1711144380.433035] [node100:2979831:0]          mpool.c:43   UCX  WARN  object 0x13b3e000 was not returned to mpool ucp_requests
[1711144380.437015] [node100:2979840:0]          mpool.c:43   UCX  WARN  object 0x14a168c0 was not returned to mpool ucp_requests
[1711144380.437027] [node100:2979840:0]          mpool.c:43   UCX  WARN  object 0x14a16c40 was not returned to mpool ucp_requests
[1711144380.437033] [node100:2979840:0]          mpool.c:43   UCX  WARN  object 0x14a16e00 was not returned to mpool ucp_requests
[1711144380.444151] [node100:2979821:0]          mpool.c:43   UCX  WARN  object 0x14369b80 was not returned to mpool ucp_requests
[1711144380.444166] [node100:2979821:0]          mpool.c:43   UCX  WARN  object 0x14369d40 was not returned to mpool ucp_requests
[1711144380.444171] [node100:2979821:0]          mpool.c:43   UCX  WARN  object 0x14369f00 was not returned to mpool ucp_requests
[1711144380.445990] [node100:2979813:0]          mpool.c:43   UCX  WARN  object 0x1397aa40 was not returned to mpool ucp_requests
[1711144380.446004] [node100:2979813:0]          mpool.c:43   UCX  WARN  object 0x1397ac00 was not returned to mpool ucp_requests
[1711144380.446009] [node100:2979813:0]          mpool.c:43   UCX  WARN  object 0x1397adc0 was not returned to mpool ucp_requests
[1711144380.446014] [node100:2979813:0]          mpool.c:43   UCX  WARN  object 0x1397af80 was not returned to mpool ucp_requests
[1711144380.446634] [node100:2979838:0]          mpool.c:43   UCX  WARN  object 0x13186b80 was not returned to mpool ucp_requests
[1711144380.446649] [node100:2979838:0]          mpool.c:43   UCX  WARN  object 0x13186d40 was not returned to mpool ucp_requests
[1711144380.446654] [node100:2979838:0]          mpool.c:43   UCX  WARN  object 0x13186f00 was not returned to mpool ucp_requests
[1711144380.449199] [node100:2979824:0]          mpool.c:43   UCX  WARN  object 0x13ed8bc0 was not returned to mpool ucp_requests
[1711144380.449220] [node100:2979824:0]          mpool.c:43   UCX  WARN  object 0x13ed8d80 was not returned to mpool ucp_requests
[1711144380.449226] [node100:2979824:0]          mpool.c:43   UCX  WARN  object 0x13ed8f40 was not returned to mpool ucp_requests
[1711144380.450876] [node100:2979822:0]          mpool.c:43   UCX  WARN  object 0x1406e680 was not returned to mpool ucp_requests
[1711144380.450900] [node100:2979822:0]          mpool.c:43   UCX  WARN  object 0x1406ebc0 was not returned to mpool ucp_requests
[1711144380.450904] [node100:2979822:0]          mpool.c:43   UCX  WARN  object 0x1406ef40 was not returned to mpool ucp_requests
[1711144380.451754] [node100:2979814:0]          mpool.c:43   UCX  WARN  object 0x14010bc0 was not returned to mpool ucp_requests
[1711144380.451768] [node100:2979814:0]          mpool.c:43   UCX  WARN  object 0x14010d80 was not returned to mpool ucp_requests
[1711144380.451771] [node100:2979814:0]          mpool.c:43   UCX  WARN  object 0x14010f40 was not returned to mpool ucp_requests
[1711144380.451774] [node100:2979814:0]          mpool.c:43   UCX  WARN  object 0x14011100 was not returned to mpool ucp_requests
[1711144380.453331] [node100:2979819:0]          mpool.c:43   UCX  WARN  object 0x13556840 was not returned to mpool ucp_requests
[1711144380.453345] [node100:2979819:0]          mpool.c:43   UCX  WARN  object 0x13556a00 was not returned to mpool ucp_requests
[1711144380.453350] [node100:2979819:0]          mpool.c:43   UCX  WARN  object 0x13556bc0 was not returned to mpool ucp_requests
[1711144380.453904] [node100:2979826:0]          mpool.c:43   UCX  WARN  object 0x141c5800 was not returned to mpool ucp_requests
[1711144380.453918] [node100:2979826:0]          mpool.c:43   UCX  WARN  object 0x141c5d40 was not returned to mpool ucp_requests
[1711144380.453921] [node100:2979826:0]          mpool.c:43   UCX  WARN  object 0x141c5f00 was not returned to mpool ucp_requests
[1711144380.455079] [node100:2979835:0]          mpool.c:43   UCX  WARN  object 0x13c2e980 was not returned to mpool ucp_requests
[1711144380.455093] [node100:2979835:0]          mpool.c:43   UCX  WARN  object 0x13c2ed00 was not returned to mpool ucp_requests
[1711144380.455099] [node100:2979835:0]          mpool.c:43   UCX  WARN  object 0x13c2eec0 was not returned to mpool ucp_requests
[1711144380.454544] [node100:2979837:0]          mpool.c:43   UCX  WARN  object 0x13959ac0 was not returned to mpool ucp_requests
[1711144380.454558] [node100:2979837:0]          mpool.c:43   UCX  WARN  object 0x13959e40 was not returned to mpool ucp_requests
[1711144380.454562] [node100:2979837:0]          mpool.c:43   UCX  WARN  object 0x1395a000 was not returned to mpool ucp_requests
[1711144380.455926] [node100:2979839:0]          mpool.c:43   UCX  WARN  object 0x132f3940 was not returned to mpool ucp_requests
[1711144380.455938] [node100:2979839:0]          mpool.c:43   UCX  WARN  object 0x132f3b00 was not returned to mpool ucp_requests
[1711144380.455943] [node100:2979839:0]          mpool.c:43   UCX  WARN  object 0x132f3cc0 was not returned to mpool ucp_requests
[1711144380.454991] [node100:2979816:0]          mpool.c:43   UCX  WARN  object 0x134888c0 was not returned to mpool ucp_requests
[1711144380.455004] [node100:2979816:0]          mpool.c:43   UCX  WARN  object 0x13488a80 was not returned to mpool ucp_requests
[1711144380.455008] [node100:2979816:0]          mpool.c:43   UCX  WARN  object 0x13488c40 was not returned to mpool ucp_requests
[1711144380.455011] [node100:2979816:0]          mpool.c:43   UCX  WARN  object 0x13488e00 was not returned to mpool ucp_requests
[1711144380.456480] [node100:2979825:0]          mpool.c:43   UCX  WARN  object 0x142f0700 was not returned to mpool ucp_requests
[1711144380.456494] [node100:2979825:0]          mpool.c:43   UCX  WARN  object 0x142f0a80 was not returned to mpool ucp_requests
[1711144380.456499] [node100:2979825:0]          mpool.c:43   UCX  WARN  object 0x142f0e00 was not returned to mpool ucp_requests
[1711144380.456605] [node100:2979832:0]          mpool.c:43   UCX  WARN  object 0x148d5740 was not returned to mpool ucp_requests
[1711144380.456619] [node100:2979832:0]          mpool.c:43   UCX  WARN  object 0x148d6000 was not returned to mpool ucp_requests
[1711144380.456624] [node100:2979832:0]          mpool.c:43   UCX  WARN  object 0x148d61c0 was not returned to mpool ucp_requests
[1711144380.456667] [node100:2979823:0]          mpool.c:43   UCX  WARN  object 0x148c5a40 was not returned to mpool ucp_requests
[1711144380.456687] [node100:2979823:0]          mpool.c:43   UCX  WARN  object 0x148c5dc0 was not returned to mpool ucp_requests
[1711144380.456693] [node100:2979823:0]          mpool.c:43   UCX  WARN  object 0x148c5f80 was not returned to mpool ucp_requests
[1711144380.457320] [node100:2979829:0]          mpool.c:43   UCX  WARN  object 0x12d49400 was not returned to mpool ucp_requests
[1711144380.457334] [node100:2979829:0]          mpool.c:43   UCX  WARN  object 0x12d49940 was not returned to mpool ucp_requests
[1711144380.457340] [node100:2979829:0]          mpool.c:43   UCX  WARN  object 0x12d49b00 was not returned to mpool ucp_requests
[1711144380.458195] [node100:2979827:0]          mpool.c:43   UCX  WARN  object 0x12fdc440 was not returned to mpool ucp_requests
[1711144380.458209] [node100:2979827:0]          mpool.c:43   UCX  WARN  object 0x12fdc980 was not returned to mpool ucp_requests
[1711144380.458215] [node100:2979827:0]          mpool.c:43   UCX  WARN  object 0x12fdcec0 was not returned to mpool ucp_requests
[1711144380.459817] [node100:2979815:0]          mpool.c:43   UCX  WARN  object 0x149ee500 was not returned to mpool ucp_requests
[1711144380.459841] [node100:2979815:0]          mpool.c:43   UCX  WARN  object 0x149eea40 was not returned to mpool ucp_requests
[1711144380.459848] [node100:2979815:0]          mpool.c:43   UCX  WARN  object 0x149eedc0 was not returned to mpool ucp_requests
[1711144380.459850] [node100:2979815:0]          mpool.c:43   UCX  WARN  object 0x149ef140 was not returned to mpool ucp_requests
[1711144380.460439] [node100:2979834:0]          mpool.c:43   UCX  WARN  object 0x13f8ca40 was not returned to mpool ucp_requests
[1711144380.460467] [node100:2979834:0]          mpool.c:43   UCX  WARN  object 0x13f8cc00 was not returned to mpool ucp_requests
[1711144380.460470] [node100:2979834:0]          mpool.c:43   UCX  WARN  object 0x13f8cdc0 was not returned to mpool ucp_requests
[1711144380.460538] [node100:2979830:0]          mpool.c:43   UCX  WARN  object 0x13df42c0 was not returned to mpool ucp_requests
[1711144380.460554] [node100:2979830:0]          mpool.c:43   UCX  WARN  object 0x13df4480 was not returned to mpool ucp_requests
[1711144380.460559] [node100:2979830:0]          mpool.c:43   UCX  WARN  object 0x13df4d40 was not returned to mpool ucp_requests
[1711144380.461123] [node100:2979812:0]          mpool.c:43   UCX  WARN  object 0x12ea7800 was not returned to mpool ucp_requests
[1711144380.461137] [node100:2979812:0]          mpool.c:43   UCX  WARN  object 0x12ea7b80 was not returned to mpool ucp_requests
[1711144380.460926] [node100:2979820:0]          mpool.c:43   UCX  WARN  object 0x1312c880 was not returned to mpool ucp_requests
[1711144380.460942] [node100:2979820:0]          mpool.c:43   UCX  WARN  object 0x1312ca40 was not returned to mpool ucp_requests
[1711144380.460947] [node100:2979820:0]          mpool.c:43   UCX  WARN  object 0x1312cc00 was not returned to mpool ucp_requests
[1711144380.461136] [node100:2979828:0]          mpool.c:43   UCX  WARN  object 0x13038800 was not returned to mpool ucp_requests
[1711144380.461149] [node100:2979828:0]          mpool.c:43   UCX  WARN  object 0x13038f00 was not returned to mpool ucp_requests
[1711144380.461154] [node100:2979828:0]          mpool.c:43   UCX  WARN  object 0x13039280 was not returned to mpool ucp_requests


-------------------------------------------------------------------------------
                          DFT DISPERSION CORRECTION                            
                                                                               
                              DFTD3 V3.1  Rev 1                                
                          USING Becke-Johnson damping                          
-------------------------------------------------------------------------------
The PBE0 functional is recognized
Active option DFTDOPT                   ...         4   

molecular C6(AA) [au] = 70476.937925 


            DFT-D V3
 parameters
 s6 scaling factor         :     1.0000 
 a1 scaling factor         :     0.4145 
 s8 scaling factor         :     1.2177 
 a2 scaling factor         :     4.8593 
 ad hoc parameters k1-k3   :    16.0000     1.3333    -4.0000 

 Edisp/kcal,au: -68.850764436973  -0.109720665485 
 E6   /kcal   : -44.463240724 
 E8   /kcal   : -24.387523713 
 % E8         :  35.420846685 

-------------------------   ----------------
Dispersion correction           -0.109720665
-------------------------   ----------------


-------------------------   --------------------
FINAL SINGLE POINT ENERGY     -1805.044192058374
-------------------------   --------------------


           ************************************************************
           *        Program running with 30 parallel MPI-processes    *
           *              working on a common directory               *
           ************************************************************
------------------------------------------------------------------------------
                         ORCA SCF GRADIENT CALCULATION
------------------------------------------------------------------------------

 ... reading COSX grid (gridx3)
Gradient of the Kohn-Sham DFT energy:
Kohn-Sham wavefunction type      ... RKS
Hartree-Fock exchange scaling    ...    0.250
Number of operators              ...    1
Number of atoms                  ...   82
Basis set dimensions             ... 1542
Integral neglect threshold       ... 2.5e-11
Integral primitive cutoff        ... 2.5e-12
SHARK Integral package           ... ON

Nuc. rep. gradient       (SHARK) ... done (  0.1 sec)
HCore & Overlap gradient (SHARK) ... done (  1.5 sec)
RI-J gradient            (SHARK) ... done (  7.5 sec)
COSX-gradient                    ... done ( 49.9 sec)
Exchange-correlation gradient    ... done
Dispersion correction            ... done

------------------
CARTESIAN GRADIENT
------------------

   1   O   :    0.000026771    0.000008713   -0.000023882
   2   O   :    0.000002383    0.000005407    0.000000157
   3   N   :    0.000026233    0.000030949    0.000002495
   4   N   :   -0.000022329   -0.000029681    0.000074031
   5   C   :    0.000002434   -0.000003135    0.000015740
   6   C   :   -0.000009706    0.000009440    0.000007186
   7   H   :    0.000024575    0.000014135   -0.000009169
   8   C   :    0.000016909    0.000011144   -0.000028584
   9   C   :    0.000003650    0.000008900   -0.000001875
  10   H   :    0.000113805   -0.000014689   -0.000037842
  11   C   :    0.000008962    0.000004093   -0.000001037
  12   H   :    0.000013358    0.000001850   -0.000003491
  13   C   :    0.000011385   -0.000004735   -0.000002305
  14   H   :    0.000010140   -0.000001305   -0.000002890
  15   C   :    0.000007189    0.000007886   -0.000001934
  16   H   :    0.000007200    0.000001064   -0.000003095
  17   C   :    0.000002608    0.000000734    0.000008174
  18   H   :    0.000003438    0.000000138   -0.000001504
  19   C   :   -0.000004024   -0.000013156   -0.000000759
  20   C   :    0.000018393    0.000015651    0.000008643
  21   H   :   -0.000083006    0.000016704    0.000023129
  22   H   :    0.000015266    0.000014004   -0.000000579
  23   H   :    0.000013896    0.000002244   -0.000010275
  24   C   :    0.000004071    0.000008789   -0.000005808
  25   H   :    0.000009212    0.000009382   -0.000002055
  26   H   :    0.000011146    0.000008341   -0.000000291
  27   H   :    0.000011650    0.000010669   -0.000001069
  28   C   :   -0.000010750    0.000020886   -0.000004138
  29   H   :    0.000005896    0.000011311   -0.000000963
  30   H   :    0.000006526    0.000010073    0.000001556
  31   H   :    0.000001188    0.000011747    0.000006492
  32   C   :   -0.000002570   -0.000002026    0.000000437
  33   C   :    0.000004410    0.000000153   -0.000001077
  34   C   :    0.000004234    0.000000928   -0.000001367
  35   H   :    0.000004080   -0.000000727   -0.000003966
  36   C   :    0.000003624   -0.000001746   -0.000004110
  37   H   :    0.000003026   -0.000004148   -0.000003222
  38   C   :    0.000004681   -0.000002911   -0.000003054
  39   H   :    0.000003363   -0.000003493   -0.000002838
  40   C   :    0.000003150    0.000002397   -0.000003078
  41   H   :    0.000004367    0.000001366   -0.000008475
  42   C   :    0.000006300    0.000000707   -0.000002735
  43   C   :    0.000005066    0.000001008   -0.000001841
  44   H   :    0.000004302    0.000002832   -0.000002418
  45   H   :    0.000006057    0.000004302   -0.000002037
  46   H   :    0.000006443    0.000001450   -0.000002186
  47   C   :    0.000010308    0.000004190   -0.000002910
  48   H   :    0.000010006    0.000002352   -0.000003433
  49   H   :    0.000010240    0.000004943   -0.000002461
  50   H   :    0.000010303    0.000004912   -0.000005828
  51   C   :    0.000006834    0.000007422   -0.000001402
  52   H   :    0.000003881    0.000004445   -0.000000790
  53   H   :    0.000005630    0.000007265   -0.000001600
  54   H   :    0.000003358    0.000003486   -0.000001957
  55   C   :    0.000005889    0.000006642    0.000002289
  56   C   :    0.000002761    0.000006479    0.000000071
  57   C   :    0.000001375    0.000008397   -0.000002291
  58   H   :    0.000001009    0.000008400   -0.000001377
  59   C   :    0.000002818    0.000008963   -0.000001389
  60   H   :    0.000000871    0.000008578   -0.000001330
  61   C   :    0.000004484    0.000007597   -0.000001863
  62   H   :    0.000004398    0.000008282   -0.000001502
  63   C   :    0.000006424    0.000007850   -0.000001510
  64   H   :    0.000008284    0.000007366   -0.000002006
  65   C   :    0.000008444    0.000005994    0.000000310
  66   H   :    0.000006479    0.000007842   -0.000000300
  67   H   :    0.000009850    0.000013433   -0.000002952
  68   O   :    0.000011989    0.000002170    0.000000862
  69   C   :    0.000017385   -0.000003705    0.000006789
  70   C   :    0.000017261    0.000000216   -0.000003205
  71   C   :    0.000018165    0.000002400   -0.000003708
  72   H   :    0.000017133    0.000003821   -0.000002443
  73   C   :    0.000019868    0.000000209   -0.000002968
  74   H   :    0.000020952    0.000002422   -0.000002973
  75   C   :    0.000019549   -0.000001114   -0.000004025
  76   H   :    0.000021410   -0.000001709   -0.000003536
  77   C   :    0.000017867   -0.000003247   -0.000003344
  78   H   :    0.000017520   -0.000004497   -0.000003739
  79   C   :    0.000015129    0.000000344   -0.000003664
  80   H   :    0.000014354   -0.000002489   -0.000003507
  81   O   :   -0.000031753    0.000000409    0.000065207
  82   H   :    0.000071679    0.000012617   -0.000146806

Difference to translation invariance:
           :    0.0007011533    0.0003303326   -0.0001832019

Difference to rotation invariance:
           :   -0.0032675874    0.0065670005   -0.0078579069

Norm of the cartesian gradient     ...    0.0002798814
RMS gradient                       ...    0.0000178446
MAX gradient                       ...    0.0001468065

-------
TIMINGS
-------

Total SCF gradient time            ...       88.192 sec

One electron gradient       ....       1.482 sec  (  1.7%)
RI-J Coulomb gradient       ....       7.495 sec  (  8.5%)
COSX gradient               ....      49.864 sec  ( 56.5%)
XC gradient                 ....       7.916 sec  (  9.0%)
CPCM gradient               ....       3.081 sec  (  3.5%)
   A-Matrix (El+Nuc)        ....       0.991 sec  (  1.1%)
   Potential                ....       2.089 sec  (  2.4%)

Maximum memory used throughout the entire SCFGRAD-calculation: 354.6 MB

                            ***************************************
                            *     ORCA property calculations      *
                            ***************************************

                                    ---------------------
                                    Active property flags
                                    ---------------------
   (+) Dipole Moment


------------------------------------------------------------------------------
                       ORCA ELECTRIC PROPERTIES CALCULATION
------------------------------------------------------------------------------

Dipole Moment Calculation                       ... on
Quadrupole Moment Calculation                   ... off
Polarizability Calculation                      ... off
GBWName                                         ... ImineBzOH5Afreq.gbw
Electron density                                ... ImineBzOH5Afreq.scfp
The origin for moment calculation is the CENTER OF MASS  = ( 6.961032,  9.352608  5.682430)

-------------
DIPOLE MOMENT
-------------
                                X             Y             Z
Electronic contribution:     12.33061       4.47077     -23.78335
Nuclear contribution   :    -12.52732      -3.95590      21.88915
                        -----------------------------------------
Total Dipole Moment    :     -0.19671       0.51487      -1.89420
                        -----------------------------------------
Magnitude (a.u.)       :      1.97276
Magnitude (Debye)      :      5.01436


--------------------
Rotational spectrum 
--------------------
 
Rotational constants in cm-1:     0.003408     0.001976     0.001750 
Rotational constants in MHz :   102.183518    59.244051    52.455173 

 Dipole components along the rotational axes: 
x,y,z [a.u.] :    -1.325585     1.382963    -0.471186 
x,y,z [Debye]:    -3.369370     3.515212    -1.197660 

 

----------------------------------------------------------------------------
                           ORCA NUMERICAL FREQUENCIES
                              (30-process run)
----------------------------------------------------------------------------

Number of atoms                ... 82
Central differences            ... used
Number of displacements        ... 492
Numerical increment            ... 5.000e-03 bohr
IR-spectrum generation         ... on
Raman-spectrum generation      ... off
Surface Crossing Hessian       ... off

The output will be reduced. Please look at the following files:
SCF program output             ... >ImineBzOH5Afreq.lastscf
Integral program output        ... >ImineBzOH5Afreq.lastint
Gradient program output        ... >ImineBzOH5Afreq.lastgrad
Dipole moment program output   ... >ImineBzOH5Afreq.lastmom
AutoCI program output          ... >ImineBzOH5Afreq.lastautoci

	<< Calculating on displaced geometry   7 (of 492) >>
	<< Calculating on displaced geometry   6 (of 492) >>
	<< Calculating on displaced geometry   5 (of 492) >>
	<< Calculating on displaced geometry   9 (of 492) >>
	<< Calculating on displaced geometry   8 (of 492) >>
	<< Calculating on displaced geometry  12 (of 492) >>
	<< Calculating on displaced geometry   2 (of 492) >>
	<< Calculating on displaced geometry   3 (of 492) >>
	<< Calculating on displaced geometry  11 (of 492) >>
	<< Calculating on displaced geometry   4 (of 492) >>
	<< Calculating on displaced geometry  29 (of 492) >>
	<< Calculating on displaced geometry  23 (of 492) >>
	<< Calculating on displaced geometry  10 (of 492) >>
	<< Calculating on displaced geometry  20 (of 492) >>
	<< Calculating on displaced geometry  26 (of 492) >>
	<< Calculating on displaced geometry  28 (of 492) >>
	<< Calculating on displaced geometry  27 (of 492) >>
	<< Calculating on displaced geometry   1 (of 492) >>
	<< Calculating on displaced geometry  21 (of 492) >>
	<< Calculating on displaced geometry  13 (of 492) >>
	<< Calculating on displaced geometry  30 (of 492) >>
	<< Calculating on displaced geometry  14 (of 492) >>
	<< Calculating on displaced geometry  25 (of 492) >>
	<< Calculating on displaced geometry  16 (of 492) >>
	<< Calculating on displaced geometry  24 (of 492) >>
	<< Calculating on displaced geometry  22 (of 492) >>
	<< Calculating on displaced geometry  19 (of 492) >>
	<< Calculating on displaced geometry  15 (of 492) >>
	<< Calculating on displaced geometry  17 (of 492) >>
	<< Calculating on displaced geometry  18 (of 492) >>
	<< Calculating on displaced geometry  31 (of 492) >>
	<< Calculating on displaced geometry  32 (of 492) >>
	<< Calculating on displaced geometry  33 (of 492) >>
	<< Calculating on displaced geometry  35 (of 492) >>
	<< Calculating on displaced geometry  34 (of 492) >>
	<< Calculating on displaced geometry  36 (of 492) >>
	<< Calculating on displaced geometry  37 (of 492) >>
	<< Calculating on displaced geometry  38 (of 492) >>
	<< Calculating on displaced geometry  39 (of 492) >>
	<< Calculating on displaced geometry  40 (of 492) >>
	<< Calculating on displaced geometry  41 (of 492) >>
	<< Calculating on displaced geometry  42 (of 492) >>
	<< Calculating on displaced geometry  43 (of 492) >>
	<< Calculating on displaced geometry  44 (of 492) >>
	<< Calculating on displaced geometry  45 (of 492) >>
	<< Calculating on displaced geometry  46 (of 492) >>
	<< Calculating on displaced geometry  47 (of 492) >>
	<< Calculating on displaced geometry  48 (of 492) >>
	<< Calculating on displaced geometry  49 (of 492) >>
	<< Calculating on displaced geometry  50 (of 492) >>
	<< Calculating on displaced geometry  51 (of 492) >>
	<< Calculating on displaced geometry  52 (of 492) >>
	<< Calculating on displaced geometry  53 (of 492) >>
	<< Calculating on displaced geometry  54 (of 492) >>
	<< Calculating on displaced geometry  55 (of 492) >>
	<< Calculating on displaced geometry  56 (of 492) >>
	<< Calculating on displaced geometry  57 (of 492) >>
	<< Calculating on displaced geometry  58 (of 492) >>
	<< Calculating on displaced geometry  59 (of 492) >>
	<< Calculating on displaced geometry  60 (of 492) >>
	<< Calculating on displaced geometry  61 (of 492) >>
	<< Calculating on displaced geometry  62 (of 492) >>
	<< Calculating on displaced geometry  63 (of 492) >>
	<< Calculating on displaced geometry  64 (of 492) >>
	<< Calculating on displaced geometry  65 (of 492) >>
	<< Calculating on displaced geometry  66 (of 492) >>
	<< Calculating on displaced geometry  67 (of 492) >>
	<< Calculating on displaced geometry  68 (of 492) >>
	<< Calculating on displaced geometry  69 (of 492) >>
	<< Calculating on displaced geometry  70 (of 492) >>
	<< Calculating on displaced geometry  71 (of 492) >>
	<< Calculating on displaced geometry  72 (of 492) >>
	<< Calculating on displaced geometry  73 (of 492) >>
	<< Calculating on displaced geometry  74 (of 492) >>
	<< Calculating on displaced geometry  75 (of 492) >>
	<< Calculating on displaced geometry  76 (of 492) >>
	<< Calculating on displaced geometry  77 (of 492) >>
	<< Calculating on displaced geometry  78 (of 492) >>
	<< Calculating on displaced geometry  79 (of 492) >>
	<< Calculating on displaced geometry  80 (of 492) >>
	<< Calculating on displaced geometry  81 (of 492) >>
	<< Calculating on displaced geometry  82 (of 492) >>
	<< Calculating on displaced geometry  83 (of 492) >>
	<< Calculating on displaced geometry  84 (of 492) >>
	<< Calculating on displaced geometry  85 (of 492) >>
	<< Calculating on displaced geometry  86 (of 492) >>
	<< Calculating on displaced geometry  87 (of 492) >>
	<< Calculating on displaced geometry  88 (of 492) >>
	<< Calculating on displaced geometry  89 (of 492) >>
	<< Calculating on displaced geometry  90 (of 492) >>
	<< Calculating on displaced geometry  91 (of 492) >>
	<< Calculating on displaced geometry  92 (of 492) >>
	<< Calculating on displaced geometry  93 (of 492) >>
	<< Calculating on displaced geometry  94 (of 492) >>
	<< Calculating on displaced geometry  95 (of 492) >>
	<< Calculating on displaced geometry  96 (of 492) >>
	<< Calculating on displaced geometry  97 (of 492) >>
	<< Calculating on displaced geometry  98 (of 492) >>
	<< Calculating on displaced geometry  99 (of 492) >>
	<< Calculating on displaced geometry 100 (of 492) >>
	<< Calculating on displaced geometry 101 (of 492) >>
	<< Calculating on displaced geometry 102 (of 492) >>
	<< Calculating on displaced geometry 103 (of 492) >>
	<< Calculating on displaced geometry 104 (of 492) >>
	<< Calculating on displaced geometry 105 (of 492) >>
	<< Calculating on displaced geometry 106 (of 492) >>
	<< Calculating on displaced geometry 107 (of 492) >>
	<< Calculating on displaced geometry 108 (of 492) >>
	<< Calculating on displaced geometry 109 (of 492) >>
	<< Calculating on displaced geometry 110 (of 492) >>
	<< Calculating on displaced geometry 111 (of 492) >>
	<< Calculating on displaced geometry 112 (of 492) >>
	<< Calculating on displaced geometry 113 (of 492) >>
	<< Calculating on displaced geometry 114 (of 492) >>
	<< Calculating on displaced geometry 115 (of 492) >>
	<< Calculating on displaced geometry 116 (of 492) >>
	<< Calculating on displaced geometry 117 (of 492) >>
	<< Calculating on displaced geometry 118 (of 492) >>
	<< Calculating on displaced geometry 119 (of 492) >>
	<< Calculating on displaced geometry 120 (of 492) >>
	<< Calculating on displaced geometry 121 (of 492) >>
	<< Calculating on displaced geometry 122 (of 492) >>
	<< Calculating on displaced geometry 123 (of 492) >>
	<< Calculating on displaced geometry 124 (of 492) >>
	<< Calculating on displaced geometry 125 (of 492) >>
	<< Calculating on displaced geometry 126 (of 492) >>
	<< Calculating on displaced geometry 127 (of 492) >>
	<< Calculating on displaced geometry 128 (of 492) >>
	<< Calculating on displaced geometry 129 (of 492) >>
	<< Calculating on displaced geometry 130 (of 492) >>
	<< Calculating on displaced geometry 131 (of 492) >>
	<< Calculating on displaced geometry 132 (of 492) >>
	<< Calculating on displaced geometry 133 (of 492) >>
	<< Calculating on displaced geometry 134 (of 492) >>
	<< Calculating on displaced geometry 135 (of 492) >>
	<< Calculating on displaced geometry 136 (of 492) >>
	<< Calculating on displaced geometry 137 (of 492) >>
	<< Calculating on displaced geometry 138 (of 492) >>
	<< Calculating on displaced geometry 139 (of 492) >>
	<< Calculating on displaced geometry 140 (of 492) >>
	<< Calculating on displaced geometry 141 (of 492) >>
	<< Calculating on displaced geometry 142 (of 492) >>
	<< Calculating on displaced geometry 143 (of 492) >>
	<< Calculating on displaced geometry 144 (of 492) >>
	<< Calculating on displaced geometry 145 (of 492) >>
	<< Calculating on displaced geometry 146 (of 492) >>
	<< Calculating on displaced geometry 147 (of 492) >>
	<< Calculating on displaced geometry 148 (of 492) >>
	<< Calculating on displaced geometry 149 (of 492) >>
	<< Calculating on displaced geometry 150 (of 492) >>
	<< Calculating on displaced geometry 151 (of 492) >>
	<< Calculating on displaced geometry 152 (of 492) >>
	<< Calculating on displaced geometry 153 (of 492) >>
	<< Calculating on displaced geometry 154 (of 492) >>
	<< Calculating on displaced geometry 155 (of 492) >>
	<< Calculating on displaced geometry 156 (of 492) >>
	<< Calculating on displaced geometry 157 (of 492) >>
	<< Calculating on displaced geometry 158 (of 492) >>
	<< Calculating on displaced geometry 159 (of 492) >>
	<< Calculating on displaced geometry 160 (of 492) >>
	<< Calculating on displaced geometry 161 (of 492) >>
	<< Calculating on displaced geometry 162 (of 492) >>
	<< Calculating on displaced geometry 163 (of 492) >>
	<< Calculating on displaced geometry 164 (of 492) >>
	<< Calculating on displaced geometry 165 (of 492) >>
	<< Calculating on displaced geometry 166 (of 492) >>
	<< Calculating on displaced geometry 167 (of 492) >>
	<< Calculating on displaced geometry 168 (of 492) >>
	<< Calculating on displaced geometry 169 (of 492) >>
	<< Calculating on displaced geometry 170 (of 492) >>
	<< Calculating on displaced geometry 171 (of 492) >>
	<< Calculating on displaced geometry 172 (of 492) >>
	<< Calculating on displaced geometry 173 (of 492) >>
	<< Calculating on displaced geometry 174 (of 492) >>
	<< Calculating on displaced geometry 175 (of 492) >>
	<< Calculating on displaced geometry 176 (of 492) >>
	<< Calculating on displaced geometry 177 (of 492) >>
	<< Calculating on displaced geometry 178 (of 492) >>
	<< Calculating on displaced geometry 179 (of 492) >>
	<< Calculating on displaced geometry 180 (of 492) >>
	<< Calculating on displaced geometry 181 (of 492) >>
	<< Calculating on displaced geometry 182 (of 492) >>
	<< Calculating on displaced geometry 183 (of 492) >>
	<< Calculating on displaced geometry 184 (of 492) >>
	<< Calculating on displaced geometry 185 (of 492) >>
	<< Calculating on displaced geometry 186 (of 492) >>
	<< Calculating on displaced geometry 187 (of 492) >>
	<< Calculating on displaced geometry 188 (of 492) >>
	<< Calculating on displaced geometry 189 (of 492) >>
	<< Calculating on displaced geometry 190 (of 492) >>
	<< Calculating on displaced geometry 191 (of 492) >>
	<< Calculating on displaced geometry 192 (of 492) >>
	<< Calculating on displaced geometry 193 (of 492) >>
	<< Calculating on displaced geometry 194 (of 492) >>
	<< Calculating on displaced geometry 195 (of 492) >>
	<< Calculating on displaced geometry 196 (of 492) >>
	<< Calculating on displaced geometry 197 (of 492) >>
	<< Calculating on displaced geometry 198 (of 492) >>
	<< Calculating on displaced geometry 199 (of 492) >>
	<< Calculating on displaced geometry 200 (of 492) >>
	<< Calculating on displaced geometry 201 (of 492) >>
	<< Calculating on displaced geometry 202 (of 492) >>
	<< Calculating on displaced geometry 203 (of 492) >>
	<< Calculating on displaced geometry 204 (of 492) >>
	<< Calculating on displaced geometry 205 (of 492) >>
	<< Calculating on displaced geometry 206 (of 492) >>
	<< Calculating on displaced geometry 207 (of 492) >>
	<< Calculating on displaced geometry 208 (of 492) >>
	<< Calculating on displaced geometry 209 (of 492) >>
	<< Calculating on displaced geometry 210 (of 492) >>
	<< Calculating on displaced geometry 211 (of 492) >>
	<< Calculating on displaced geometry 212 (of 492) >>
	<< Calculating on displaced geometry 213 (of 492) >>
	<< Calculating on displaced geometry 214 (of 492) >>
	<< Calculating on displaced geometry 215 (of 492) >>
	<< Calculating on displaced geometry 216 (of 492) >>
	<< Calculating on displaced geometry 217 (of 492) >>
	<< Calculating on displaced geometry 218 (of 492) >>
	<< Calculating on displaced geometry 219 (of 492) >>
	<< Calculating on displaced geometry 220 (of 492) >>
	<< Calculating on displaced geometry 221 (of 492) >>
	<< Calculating on displaced geometry 222 (of 492) >>
	<< Calculating on displaced geometry 223 (of 492) >>
	<< Calculating on displaced geometry 224 (of 492) >>
	<< Calculating on displaced geometry 225 (of 492) >>
	<< Calculating on displaced geometry 226 (of 492) >>
	<< Calculating on displaced geometry 227 (of 492) >>
	<< Calculating on displaced geometry 228 (of 492) >>
	<< Calculating on displaced geometry 229 (of 492) >>
	<< Calculating on displaced geometry 230 (of 492) >>
	<< Calculating on displaced geometry 231 (of 492) >>
	<< Calculating on displaced geometry 232 (of 492) >>
	<< Calculating on displaced geometry 233 (of 492) >>
	<< Calculating on displaced geometry 234 (of 492) >>
	<< Calculating on displaced geometry 235 (of 492) >>
	<< Calculating on displaced geometry 236 (of 492) >>
	<< Calculating on displaced geometry 237 (of 492) >>
	<< Calculating on displaced geometry 238 (of 492) >>
	<< Calculating on displaced geometry 239 (of 492) >>
	<< Calculating on displaced geometry 240 (of 492) >>
	<< Calculating on displaced geometry 241 (of 492) >>
	<< Calculating on displaced geometry 242 (of 492) >>
	<< Calculating on displaced geometry 243 (of 492) >>
	<< Calculating on displaced geometry 244 (of 492) >>
	<< Calculating on displaced geometry 245 (of 492) >>
	<< Calculating on displaced geometry 246 (of 492) >>
	<< Calculating on displaced geometry 247 (of 492) >>
	<< Calculating on displaced geometry 248 (of 492) >>
	<< Calculating on displaced geometry 249 (of 492) >>
	<< Calculating on displaced geometry 250 (of 492) >>
	<< Calculating on displaced geometry 251 (of 492) >>
	<< Calculating on displaced geometry 252 (of 492) >>
	<< Calculating on displaced geometry 253 (of 492) >>
	<< Calculating on displaced geometry 254 (of 492) >>
	<< Calculating on displaced geometry 255 (of 492) >>
	<< Calculating on displaced geometry 256 (of 492) >>
	<< Calculating on displaced geometry 257 (of 492) >>
	<< Calculating on displaced geometry 258 (of 492) >>
	<< Calculating on displaced geometry 259 (of 492) >>
	<< Calculating on displaced geometry 260 (of 492) >>
	<< Calculating on displaced geometry 261 (of 492) >>
	<< Calculating on displaced geometry 262 (of 492) >>
	<< Calculating on displaced geometry 263 (of 492) >>
	<< Calculating on displaced geometry 264 (of 492) >>
	<< Calculating on displaced geometry 265 (of 492) >>
	<< Calculating on displaced geometry 266 (of 492) >>
	<< Calculating on displaced geometry 267 (of 492) >>
	<< Calculating on displaced geometry 268 (of 492) >>
	<< Calculating on displaced geometry 269 (of 492) >>
	<< Calculating on displaced geometry 270 (of 492) >>
	<< Calculating on displaced geometry 271 (of 492) >>
	<< Calculating on displaced geometry 272 (of 492) >>
	<< Calculating on displaced geometry 273 (of 492) >>
	<< Calculating on displaced geometry 274 (of 492) >>
	<< Calculating on displaced geometry 275 (of 492) >>
	<< Calculating on displaced geometry 276 (of 492) >>
	<< Calculating on displaced geometry 278 (of 492) >>
	<< Calculating on displaced geometry 277 (of 492) >>
	<< Calculating on displaced geometry 279 (of 492) >>
	<< Calculating on displaced geometry 280 (of 492) >>
	<< Calculating on displaced geometry 281 (of 492) >>
	<< Calculating on displaced geometry 282 (of 492) >>
	<< Calculating on displaced geometry 283 (of 492) >>
	<< Calculating on displaced geometry 284 (of 492) >>
	<< Calculating on displaced geometry 285 (of 492) >>
	<< Calculating on displaced geometry 286 (of 492) >>
	<< Calculating on displaced geometry 287 (of 492) >>
	<< Calculating on displaced geometry 288 (of 492) >>
	<< Calculating on displaced geometry 289 (of 492) >>
	<< Calculating on displaced geometry 290 (of 492) >>
	<< Calculating on displaced geometry 291 (of 492) >>
	<< Calculating on displaced geometry 292 (of 492) >>
	<< Calculating on displaced geometry 293 (of 492) >>
	<< Calculating on displaced geometry 294 (of 492) >>
	<< Calculating on displaced geometry 295 (of 492) >>
	<< Calculating on displaced geometry 296 (of 492) >>
	<< Calculating on displaced geometry 297 (of 492) >>
	<< Calculating on displaced geometry 298 (of 492) >>
	<< Calculating on displaced geometry 299 (of 492) >>
	<< Calculating on displaced geometry 300 (of 492) >>
	<< Calculating on displaced geometry 301 (of 492) >>
	<< Calculating on displaced geometry 302 (of 492) >>
	<< Calculating on displaced geometry 303 (of 492) >>
	<< Calculating on displaced geometry 304 (of 492) >>
	<< Calculating on displaced geometry 305 (of 492) >>
	<< Calculating on displaced geometry 306 (of 492) >>
	<< Calculating on displaced geometry 307 (of 492) >>
	<< Calculating on displaced geometry 308 (of 492) >>
	<< Calculating on displaced geometry 309 (of 492) >>
	<< Calculating on displaced geometry 310 (of 492) >>
	<< Calculating on displaced geometry 311 (of 492) >>
	<< Calculating on displaced geometry 312 (of 492) >>
	<< Calculating on displaced geometry 313 (of 492) >>
	<< Calculating on displaced geometry 314 (of 492) >>
	<< Calculating on displaced geometry 315 (of 492) >>
	<< Calculating on displaced geometry 316 (of 492) >>
	<< Calculating on displaced geometry 317 (of 492) >>
	<< Calculating on displaced geometry 318 (of 492) >>
	<< Calculating on displaced geometry 319 (of 492) >>
	<< Calculating on displaced geometry 320 (of 492) >>
	<< Calculating on displaced geometry 321 (of 492) >>
	<< Calculating on displaced geometry 322 (of 492) >>
	<< Calculating on displaced geometry 323 (of 492) >>
	<< Calculating on displaced geometry 324 (of 492) >>
	<< Calculating on displaced geometry 325 (of 492) >>
	<< Calculating on displaced geometry 326 (of 492) >>
	<< Calculating on displaced geometry 327 (of 492) >>
	<< Calculating on displaced geometry 328 (of 492) >>
	<< Calculating on displaced geometry 329 (of 492) >>
	<< Calculating on displaced geometry 330 (of 492) >>
	<< Calculating on displaced geometry 331 (of 492) >>
	<< Calculating on displaced geometry 332 (of 492) >>
	<< Calculating on displaced geometry 333 (of 492) >>
	<< Calculating on displaced geometry 334 (of 492) >>
	<< Calculating on displaced geometry 335 (of 492) >>
	<< Calculating on displaced geometry 336 (of 492) >>
	<< Calculating on displaced geometry 337 (of 492) >>
	<< Calculating on displaced geometry 338 (of 492) >>
	<< Calculating on displaced geometry 339 (of 492) >>
	<< Calculating on displaced geometry 340 (of 492) >>
	<< Calculating on displaced geometry 341 (of 492) >>
	<< Calculating on displaced geometry 342 (of 492) >>
	<< Calculating on displaced geometry 343 (of 492) >>
	<< Calculating on displaced geometry 344 (of 492) >>
	<< Calculating on displaced geometry 345 (of 492) >>
	<< Calculating on displaced geometry 346 (of 492) >>
	<< Calculating on displaced geometry 347 (of 492) >>
	<< Calculating on displaced geometry 348 (of 492) >>
	<< Calculating on displaced geometry 350 (of 492) >>
	<< Calculating on displaced geometry 349 (of 492) >>
	<< Calculating on displaced geometry 351 (of 492) >>
	<< Calculating on displaced geometry 352 (of 492) >>
	<< Calculating on displaced geometry 353 (of 492) >>
	<< Calculating on displaced geometry 354 (of 492) >>
	<< Calculating on displaced geometry 355 (of 492) >>
	<< Calculating on displaced geometry 356 (of 492) >>
	<< Calculating on displaced geometry 357 (of 492) >>
	<< Calculating on displaced geometry 358 (of 492) >>
	<< Calculating on displaced geometry 359 (of 492) >>
	<< Calculating on displaced geometry 360 (of 492) >>
	<< Calculating on displaced geometry 361 (of 492) >>
	<< Calculating on displaced geometry 362 (of 492) >>
	<< Calculating on displaced geometry 363 (of 492) >>
	<< Calculating on displaced geometry 364 (of 492) >>
	<< Calculating on displaced geometry 365 (of 492) >>
	<< Calculating on displaced geometry 366 (of 492) >>
	<< Calculating on displaced geometry 367 (of 492) >>
	<< Calculating on displaced geometry 368 (of 492) >>
	<< Calculating on displaced geometry 369 (of 492) >>
	<< Calculating on displaced geometry 370 (of 492) >>
	<< Calculating on displaced geometry 371 (of 492) >>
	<< Calculating on displaced geometry 372 (of 492) >>
	<< Calculating on displaced geometry 373 (of 492) >>
	<< Calculating on displaced geometry 374 (of 492) >>
	<< Calculating on displaced geometry 375 (of 492) >>
	<< Calculating on displaced geometry 376 (of 492) >>
	<< Calculating on displaced geometry 377 (of 492) >>
	<< Calculating on displaced geometry 378 (of 492) >>
	<< Calculating on displaced geometry 379 (of 492) >>
	<< Calculating on displaced geometry 380 (of 492) >>
	<< Calculating on displaced geometry 381 (of 492) >>
	<< Calculating on displaced geometry 382 (of 492) >>
	<< Calculating on displaced geometry 383 (of 492) >>
	<< Calculating on displaced geometry 384 (of 492) >>
	<< Calculating on displaced geometry 385 (of 492) >>
	<< Calculating on displaced geometry 386 (of 492) >>
	<< Calculating on displaced geometry 387 (of 492) >>
	<< Calculating on displaced geometry 388 (of 492) >>
	<< Calculating on displaced geometry 389 (of 492) >>
	<< Calculating on displaced geometry 390 (of 492) >>
	<< Calculating on displaced geometry 391 (of 492) >>
	<< Calculating on displaced geometry 392 (of 492) >>
	<< Calculating on displaced geometry 393 (of 492) >>
	<< Calculating on displaced geometry 394 (of 492) >>
	<< Calculating on displaced geometry 395 (of 492) >>
	<< Calculating on displaced geometry 396 (of 492) >>
	<< Calculating on displaced geometry 397 (of 492) >>
	<< Calculating on displaced geometry 398 (of 492) >>
	<< Calculating on displaced geometry 399 (of 492) >>
	<< Calculating on displaced geometry 400 (of 492) >>
	<< Calculating on displaced geometry 401 (of 492) >>
	<< Calculating on displaced geometry 402 (of 492) >>
	<< Calculating on displaced geometry 403 (of 492) >>
	<< Calculating on displaced geometry 404 (of 492) >>
	<< Calculating on displaced geometry 405 (of 492) >>
	<< Calculating on displaced geometry 406 (of 492) >>
	<< Calculating on displaced geometry 407 (of 492) >>
	<< Calculating on displaced geometry 408 (of 492) >>
	<< Calculating on displaced geometry 409 (of 492) >>
	<< Calculating on displaced geometry 410 (of 492) >>
	<< Calculating on displaced geometry 411 (of 492) >>
	<< Calculating on displaced geometry 412 (of 492) >>
	<< Calculating on displaced geometry 413 (of 492) >>
	<< Calculating on displaced geometry 414 (of 492) >>
	<< Calculating on displaced geometry 415 (of 492) >>
	<< Calculating on displaced geometry 416 (of 492) >>
	<< Calculating on displaced geometry 417 (of 492) >>
	<< Calculating on displaced geometry 418 (of 492) >>
	<< Calculating on displaced geometry 419 (of 492) >>
	<< Calculating on displaced geometry 420 (of 492) >>
	<< Calculating on displaced geometry 421 (of 492) >>
	<< Calculating on displaced geometry 422 (of 492) >>
	<< Calculating on displaced geometry 423 (of 492) >>
	<< Calculating on displaced geometry 424 (of 492) >>
	<< Calculating on displaced geometry 425 (of 492) >>
	<< Calculating on displaced geometry 426 (of 492) >>
	<< Calculating on displaced geometry 427 (of 492) >>
	<< Calculating on displaced geometry 428 (of 492) >>
	<< Calculating on displaced geometry 429 (of 492) >>
	<< Calculating on displaced geometry 430 (of 492) >>
	<< Calculating on displaced geometry 431 (of 492) >>
	<< Calculating on displaced geometry 432 (of 492) >>
	<< Calculating on displaced geometry 433 (of 492) >>
	<< Calculating on displaced geometry 434 (of 492) >>
	<< Calculating on displaced geometry 435 (of 492) >>
	<< Calculating on displaced geometry 436 (of 492) >>
	<< Calculating on displaced geometry 437 (of 492) >>
	<< Calculating on displaced geometry 438 (of 492) >>
	<< Calculating on displaced geometry 439 (of 492) >>
	<< Calculating on displaced geometry 440 (of 492) >>
	<< Calculating on displaced geometry 441 (of 492) >>
	<< Calculating on displaced geometry 442 (of 492) >>
	<< Calculating on displaced geometry 443 (of 492) >>
	<< Calculating on displaced geometry 444 (of 492) >>
	<< Calculating on displaced geometry 445 (of 492) >>
	<< Calculating on displaced geometry 446 (of 492) >>
	<< Calculating on displaced geometry 447 (of 492) >>
	<< Calculating on displaced geometry 448 (of 492) >>
	<< Calculating on displaced geometry 449 (of 492) >>
	<< Calculating on displaced geometry 450 (of 492) >>
	<< Calculating on displaced geometry 451 (of 492) >>
	<< Calculating on displaced geometry 452 (of 492) >>
	<< Calculating on displaced geometry 453 (of 492) >>
	<< Calculating on displaced geometry 454 (of 492) >>
	<< Calculating on displaced geometry 455 (of 492) >>
	<< Calculating on displaced geometry 456 (of 492) >>
	<< Calculating on displaced geometry 457 (of 492) >>
	<< Calculating on displaced geometry 458 (of 492) >>
	<< Calculating on displaced geometry 459 (of 492) >>
	<< Calculating on displaced geometry 460 (of 492) >>
	<< Calculating on displaced geometry 461 (of 492) >>
	<< Calculating on displaced geometry 462 (of 492) >>
	<< Calculating on displaced geometry 463 (of 492) >>
	<< Calculating on displaced geometry 464 (of 492) >>
	<< Calculating on displaced geometry 465 (of 492) >>
	<< Calculating on displaced geometry 466 (of 492) >>
	<< Calculating on displaced geometry 467 (of 492) >>
	<< Calculating on displaced geometry 468 (of 492) >>
	<< Calculating on displaced geometry 469 (of 492) >>
	<< Calculating on displaced geometry 470 (of 492) >>
	<< Calculating on displaced geometry 471 (of 492) >>
	<< Calculating on displaced geometry 472 (of 492) >>
	<< Calculating on displaced geometry 473 (of 492) >>
	<< Calculating on displaced geometry 474 (of 492) >>
	<< Calculating on displaced geometry 475 (of 492) >>
	<< Calculating on displaced geometry 476 (of 492) >>
	<< Calculating on displaced geometry 477 (of 492) >>
	<< Calculating on displaced geometry 478 (of 492) >>
	<< Calculating on displaced geometry 479 (of 492) >>
	<< Calculating on displaced geometry 480 (of 492) >>
	<< Calculating on displaced geometry 481 (of 492) >>
	<< Calculating on displaced geometry 482 (of 492) >>
	<< Calculating on displaced geometry 483 (of 492) >>
	<< Calculating on displaced geometry 484 (of 492) >>
	<< Calculating on displaced geometry 485 (of 492) >>
	<< Calculating on displaced geometry 486 (of 492) >>
	<< Calculating on displaced geometry 487 (of 492) >>
	<< Calculating on displaced geometry 488 (of 492) >>
	<< Calculating on displaced geometry 489 (of 492) >>
	<< Calculating on displaced geometry 490 (of 492) >>
	<< Calculating on displaced geometry 491 (of 492) >>
	<< Calculating on displaced geometry 492 (of 492) >>

-----------------------
VIBRATIONAL FREQUENCIES
-----------------------

Scaling factor for frequencies =  1.000000000 (already applied!)

   0:         0.00 cm**-1
   1:         0.00 cm**-1
   2:         0.00 cm**-1
   3:         0.00 cm**-1
   4:         0.00 cm**-1
   5:         0.00 cm**-1
   6:       -27.20 cm**-1 ***imaginary mode***
   7:        12.18 cm**-1
   8:        16.09 cm**-1
   9:        18.41 cm**-1
  10:        23.76 cm**-1
  11:        29.04 cm**-1
  12:        32.13 cm**-1
  13:        36.57 cm**-1
  14:        43.04 cm**-1
  15:        52.71 cm**-1
  16:        59.51 cm**-1
  17:        65.20 cm**-1
  18:        68.87 cm**-1
  19:        75.10 cm**-1
  20:        80.74 cm**-1
  21:        83.22 cm**-1
  22:        87.71 cm**-1
  23:       101.20 cm**-1
  24:       106.59 cm**-1
  25:       112.32 cm**-1
  26:       134.77 cm**-1
  27:       158.49 cm**-1
  28:       160.97 cm**-1
  29:       171.32 cm**-1
  30:       177.83 cm**-1
  31:       188.03 cm**-1
  32:       195.11 cm**-1
  33:       211.06 cm**-1
  34:       221.30 cm**-1
  35:       227.76 cm**-1
  36:       247.63 cm**-1
  37:       250.04 cm**-1
  38:       265.75 cm**-1
  39:       277.73 cm**-1
  40:       284.85 cm**-1
  41:       295.60 cm**-1
  42:       310.52 cm**-1
  43:       326.87 cm**-1
  44:       339.74 cm**-1
  45:       344.37 cm**-1
  46:       352.86 cm**-1
  47:       365.25 cm**-1
  48:       380.22 cm**-1
  49:       386.58 cm**-1
  50:       400.84 cm**-1
  51:       402.64 cm**-1
  52:       413.03 cm**-1
  53:       416.37 cm**-1
  54:       417.45 cm**-1
  55:       421.38 cm**-1
  56:       433.42 cm**-1
  57:       438.77 cm**-1
  58:       449.24 cm**-1
  59:       460.76 cm**-1
  60:       472.56 cm**-1
  61:       490.84 cm**-1
  62:       509.22 cm**-1
  63:       514.28 cm**-1
  64:       516.87 cm**-1
  65:       532.93 cm**-1
  66:       544.33 cm**-1
  67:       578.49 cm**-1
  68:       591.13 cm**-1
  69:       602.76 cm**-1
  70:       622.71 cm**-1
  71:       626.75 cm**-1
  72:       626.77 cm**-1
  73:       634.87 cm**-1
  74:       649.24 cm**-1
  75:       672.95 cm**-1
  76:       689.41 cm**-1
  77:       706.31 cm**-1
  78:       707.21 cm**-1
  79:       709.54 cm**-1
  80:       726.97 cm**-1
  81:       727.83 cm**-1
  82:       732.87 cm**-1
  83:       741.32 cm**-1
  84:       769.66 cm**-1
  85:       781.80 cm**-1
  86:       788.41 cm**-1
  87:       809.48 cm**-1
  88:       816.84 cm**-1
  89:       823.23 cm**-1
  90:       836.90 cm**-1
  91:       839.36 cm**-1
  92:       849.80 cm**-1
  93:       862.38 cm**-1
  94:       868.55 cm**-1
  95:       869.00 cm**-1
  96:       871.94 cm**-1
  97:       879.51 cm**-1
  98:       887.26 cm**-1
  99:       898.21 cm**-1
 100:       908.72 cm**-1
 101:       939.28 cm**-1
 102:       942.79 cm**-1
 103:       943.49 cm**-1
 104:       955.00 cm**-1
 105:       958.25 cm**-1
 106:       965.16 cm**-1
 107:       966.39 cm**-1
 108:       969.96 cm**-1
 109:       971.98 cm**-1
 110:       972.58 cm**-1
 111:       990.67 cm**-1
 112:      1002.56 cm**-1
 113:      1005.67 cm**-1
 114:      1006.12 cm**-1
 115:      1008.82 cm**-1
 116:      1022.55 cm**-1
 117:      1022.89 cm**-1
 118:      1023.17 cm**-1
 119:      1025.93 cm**-1
 120:      1026.96 cm**-1
 121:      1032.92 cm**-1
 122:      1035.46 cm**-1
 123:      1045.84 cm**-1
 124:      1049.75 cm**-1
 125:      1053.73 cm**-1
 126:      1054.07 cm**-1
 127:      1057.98 cm**-1
 128:      1062.62 cm**-1
 129:      1064.22 cm**-1
 130:      1085.41 cm**-1
 131:      1101.21 cm**-1
 132:      1104.42 cm**-1
 133:      1104.99 cm**-1
 134:      1117.39 cm**-1
 135:      1120.07 cm**-1
 136:      1132.20 cm**-1
 137:      1145.44 cm**-1
 138:      1155.37 cm**-1
 139:      1165.99 cm**-1
 140:      1167.91 cm**-1
 141:      1169.10 cm**-1
 142:      1169.91 cm**-1
 143:      1184.99 cm**-1
 144:      1187.11 cm**-1
 145:      1189.40 cm**-1
 146:      1197.11 cm**-1
 147:      1228.47 cm**-1
 148:      1229.46 cm**-1
 149:      1232.36 cm**-1
 150:      1244.54 cm**-1
 151:      1251.59 cm**-1
 152:      1259.16 cm**-1
 153:      1269.02 cm**-1
 154:      1281.20 cm**-1
 155:      1288.58 cm**-1
 156:      1300.12 cm**-1
 157:      1301.17 cm**-1
 158:      1330.20 cm**-1
 159:      1335.36 cm**-1
 160:      1340.44 cm**-1
 161:      1342.36 cm**-1
 162:      1356.81 cm**-1
 163:      1366.30 cm**-1
 164:      1375.13 cm**-1
 165:      1377.56 cm**-1
 166:      1379.62 cm**-1
 167:      1384.70 cm**-1
 168:      1385.46 cm**-1
 169:      1393.30 cm**-1
 170:      1395.38 cm**-1
 171:      1403.94 cm**-1
 172:      1413.57 cm**-1
 173:      1454.47 cm**-1
 174:      1455.82 cm**-1
 175:      1458.50 cm**-1
 176:      1460.45 cm**-1
 177:      1464.88 cm**-1
 178:      1466.90 cm**-1
 179:      1470.30 cm**-1
 180:      1473.58 cm**-1
 181:      1474.18 cm**-1
 182:      1476.85 cm**-1
 183:      1483.23 cm**-1
 184:      1486.35 cm**-1
 185:      1486.93 cm**-1
 186:      1489.96 cm**-1
 187:      1492.26 cm**-1
 188:      1494.47 cm**-1
 189:      1512.52 cm**-1
 190:      1527.99 cm**-1
 191:      1530.92 cm**-1
 192:      1532.03 cm**-1
 193:      1541.27 cm**-1
 194:      1574.09 cm**-1
 195:      1639.82 cm**-1
 196:      1646.18 cm**-1
 197:      1646.49 cm**-1
 198:      1652.98 cm**-1
 199:      1664.65 cm**-1
 200:      1665.43 cm**-1
 201:      1667.20 cm**-1
 202:      1669.79 cm**-1
 203:      1710.06 cm**-1
 204:      1753.73 cm**-1
 205:      1815.44 cm**-1
 206:      2830.61 cm**-1
 207:      3044.52 cm**-1
 208:      3047.05 cm**-1
 209:      3047.45 cm**-1
 210:      3054.37 cm**-1
 211:      3054.92 cm**-1
 212:      3055.70 cm**-1
 213:      3059.29 cm**-1
 214:      3117.75 cm**-1
 215:      3117.93 cm**-1
 216:      3124.48 cm**-1
 217:      3126.72 cm**-1
 218:      3128.08 cm**-1
 219:      3130.06 cm**-1
 220:      3131.42 cm**-1
 221:      3134.72 cm**-1
 222:      3136.61 cm**-1
 223:      3147.01 cm**-1
 224:      3150.34 cm**-1
 225:      3155.68 cm**-1
 226:      3184.63 cm**-1
 227:      3192.15 cm**-1
 228:      3192.66 cm**-1
 229:      3194.35 cm**-1
 230:      3196.82 cm**-1
 231:      3202.12 cm**-1
 232:      3204.25 cm**-1
 233:      3206.49 cm**-1
 234:      3206.83 cm**-1
 235:      3211.45 cm**-1
 236:      3212.14 cm**-1
 237:      3212.99 cm**-1
 238:      3219.73 cm**-1
 239:      3220.82 cm**-1
 240:      3225.56 cm**-1
 241:      3225.68 cm**-1
 242:      3228.22 cm**-1
 243:      3237.65 cm**-1
 244:      3255.26 cm**-1
 245:      3506.25 cm**-1


------------
NORMAL MODES
------------

These modes are the cartesian displacements weighted by the diagonal matrix
M(i,i)=1/sqrt(m[i]) where m[i] is the mass of the displaced atom
Thus, these vectors are normalized but *not* orthogonal

                  0          1          2          3          4          5    
      0       0.000000   0.000000   0.000000   0.000000   0.000000   0.000000
      1       0.000000   0.000000   0.000000   0.000000   0.000000   0.000000
      2       0.000000   0.000000   0.000000   0.000000   0.000000   0.000000
      3       0.000000   0.000000   0.000000   0.000000   0.000000   0.000000
      4       0.000000   0.000000   0.000000   0.000000   0.000000   0.000000
      5       0.000000   0.000000   0.000000   0.000000   0.000000   0.000000
      6       0.000000   0.000000   0.000000   0.000000   0.000000   0.000000
      7       0.000000   0.000000   0.000000   0.000000   0.000000   0.000000
      8       0.000000   0.000000   0.000000   0.000000   0.000000   0.000000
      9       0.000000   0.000000   0.000000   0.000000   0.000000   0.000000
     10       0.000000   0.000000   0.000000   0.000000   0.000000   0.000000
     11       0.000000   0.000000   0.000000   0.000000   0.000000   0.000000
     12       0.000000   0.000000   0.000000   0.000000   0.000000   0.000000
     13       0.000000   0.000000   0.000000   0.000000   0.000000   0.000000
     14       0.000000   0.000000   0.000000   0.000000   0.000000   0.000000
     15       0.000000   0.000000   0.000000   0.000000   0.000000   0.000000
     16       0.000000   0.000000   0.000000   0.000000   0.000000   0.000000
     17       0.000000   0.000000   0.000000   0.000000   0.000000   0.000000
     18       0.000000   0.000000   0.000000   0.000000   0.000000   0.000000
     19       0.000000   0.000000   0.000000   0.000000   0.000000   0.000000
     20       0.000000   0.000000   0.000000   0.000000   0.000000   0.000000
     21       0.000000   0.000000   0.000000   0.000000   0.000000   0.000000
     22       0.000000   0.000000   0.000000   0.000000   0.000000   0.000000
     23       0.000000   0.000000   0.000000   0.000000   0.000000   0.000000
     24       0.000000   0.000000   0.000000   0.000000   0.000000   0.000000
     25       0.000000   0.000000   0.000000   0.000000   0.000000   0.000000
     26       0.000000   0.000000   0.000000   0.000000   0.000000   0.000000
     27       0.000000   0.000000   0.000000   0.000000   0.000000   0.000000
     28       0.000000   0.000000   0.000000   0.000000   0.000000   0.000000
     29       0.000000   0.000000   0.000000   0.000000   0.000000   0.000000
     30       0.000000   0.000000   0.000000   0.000000   0.000000   0.000000
     31       0.000000   0.000000   0.000000   0.000000   0.000000   0.000000
     32       0.000000   0.000000   0.000000   0.000000   0.000000   0.000000
     33       0.000000   0.000000   0.000000   0.000000   0.000000   0.000000
     34       0.000000   0.000000   0.000000   0.000000   0.000000   0.000000
     35       0.000000   0.000000   0.000000   0.000000   0.000000   0.000000
     36       0.000000   0.000000   0.000000   0.000000   0.000000   0.000000
     37       0.000000   0.000000   0.000000   0.000000   0.000000   0.000000
     38       0.000000   0.000000   0.000000   0.000000   0.000000   0.000000
     39       0.000000   0.000000   0.000000   0.000000   0.000000   0.000000
     40       0.000000   0.000000   0.000000   0.000000   0.000000   0.000000
     41       0.000000   0.000000   0.000000   0.000000   0.000000   0.000000
     42       0.000000   0.000000   0.000000   0.000000   0.000000   0.000000
     43       0.000000   0.000000   0.000000   0.000000   0.000000   0.000000
     44       0.000000   0.000000   0.000000   0.000000   0.000000   0.000000
     45       0.000000   0.000000   0.000000   0.000000   0.000000   0.000000
     46       0.000000   0.000000   0.000000   0.000000   0.000000   0.000000
     47       0.000000   0.000000   0.000000   0.000000   0.000000   0.000000
     48       0.000000   0.000000   0.000000   0.000000   0.000000   0.000000
     49       0.000000   0.000000   0.000000   0.000000   0.000000   0.000000
     50       0.000000   0.000000   0.000000   0.000000   0.000000   0.000000
     51       0.000000   0.000000   0.000000   0.000000   0.000000   0.000000
     52       0.000000   0.000000   0.000000   0.000000   0.000000   0.000000
     53       0.000000   0.000000   0.000000   0.000000   0.000000   0.000000
     54       0.000000   0.000000   0.000000   0.000000   0.000000   0.000000
     55       0.000000   0.000000   0.000000   0.000000   0.000000   0.000000
     56       0.000000   0.000000   0.000000   0.000000   0.000000   0.000000
     57       0.000000   0.000000   0.000000   0.000000   0.000000   0.000000
     58       0.000000   0.000000   0.000000   0.000000   0.000000   0.000000
     59       0.000000   0.000000   0.000000   0.000000   0.000000   0.000000
     60       0.000000   0.000000   0.000000   0.000000   0.000000   0.000000
     61       0.000000   0.000000   0.000000   0.000000   0.000000   0.000000
     62       0.000000   0.000000   0.000000   0.000000   0.000000   0.000000
     63       0.000000   0.000000   0.000000   0.000000   0.000000   0.000000
     64       0.000000   0.000000   0.000000   0.000000   0.000000   0.000000
     65       0.000000   0.000000   0.000000   0.000000   0.000000   0.000000
     66       0.000000   0.000000   0.000000   0.000000   0.000000   0.000000
     67       0.000000   0.000000   0.000000   0.000000   0.000000   0.000000
     68       0.000000   0.000000   0.000000   0.000000   0.000000   0.000000
     69       0.000000   0.000000   0.000000   0.000000   0.000000   0.000000
     70       0.000000   0.000000   0.000000   0.000000   0.000000   0.000000
     71       0.000000   0.000000   0.000000   0.000000   0.000000   0.000000
     72       0.000000   0.000000   0.000000   0.000000   0.000000   0.000000
     73       0.000000   0.000000   0.000000   0.000000   0.000000   0.000000
     74       0.000000   0.000000   0.000000   0.000000   0.000000   0.000000
     75       0.000000   0.000000   0.000000   0.000000   0.000000   0.000000
     76       0.000000   0.000000   0.000000   0.000000   0.000000   0.000000
     77       0.000000   0.000000   0.000000   0.000000   0.000000   0.000000
     78       0.000000   0.000000   0.000000   0.000000   0.000000   0.000000
     79       0.000000   0.000000   0.000000   0.000000   0.000000   0.000000
     80       0.000000   0.000000   0.000000   0.000000   0.000000   0.000000
     81       0.000000   0.000000   0.000000   0.000000   0.000000   0.000000
     82       0.000000   0.000000   0.000000   0.000000   0.000000   0.000000
     83       0.000000   0.000000   0.000000   0.000000   0.000000   0.000000
     84       0.000000   0.000000   0.000000   0.000000   0.000000   0.000000
     85       0.000000   0.000000   0.000000   0.000000   0.000000   0.000000
     86       0.000000   0.000000   0.000000   0.000000   0.000000   0.000000
     87       0.000000   0.000000   0.000000   0.000000   0.000000   0.000000
     88       0.000000   0.000000   0.000000   0.000000   0.000000   0.000000
     89       0.000000   0.000000   0.000000   0.000000   0.000000   0.000000
     90       0.000000   0.000000   0.000000   0.000000   0.000000   0.000000
     91       0.000000   0.000000   0.000000   0.000000   0.000000   0.000000
     92       0.000000   0.000000   0.000000   0.000000   0.000000   0.000000
     93       0.000000   0.000000   0.000000   0.000000   0.000000   0.000000
     94       0.000000   0.000000   0.000000   0.000000   0.000000   0.000000
     95       0.000000   0.000000   0.000000   0.000000   0.000000   0.000000
     96       0.000000   0.000000   0.000000   0.000000   0.000000   0.000000
     97       0.000000   0.000000   0.000000   0.000000   0.000000   0.000000
     98       0.000000   0.000000   0.000000   0.000000   0.000000   0.000000
     99       0.000000   0.000000   0.000000   0.000000   0.000000   0.000000
    100       0.000000   0.000000   0.000000   0.000000   0.000000   0.000000
    101       0.000000   0.000000   0.000000   0.000000   0.000000   0.000000
    102       0.000000   0.000000   0.000000   0.000000   0.000000   0.000000
    103       0.000000   0.000000   0.000000   0.000000   0.000000   0.000000
    104       0.000000   0.000000   0.000000   0.000000   0.000000   0.000000
    105       0.000000   0.000000   0.000000   0.000000   0.000000   0.000000
    106       0.000000   0.000000   0.000000   0.000000   0.000000   0.000000
    107       0.000000   0.000000   0.000000   0.000000   0.000000   0.000000
    108       0.000000   0.000000   0.000000   0.000000   0.000000   0.000000
    109       0.000000   0.000000   0.000000   0.000000   0.000000   0.000000
    110       0.000000   0.000000   0.000000   0.000000   0.000000   0.000000
    111       0.000000   0.000000   0.000000   0.000000   0.000000   0.000000
    112       0.000000   0.000000   0.000000   0.000000   0.000000   0.000000
    113       0.000000   0.000000   0.000000   0.000000   0.000000   0.000000
    114       0.000000   0.000000   0.000000   0.000000   0.000000   0.000000
    115       0.000000   0.000000   0.000000   0.000000   0.000000   0.000000
    116       0.000000   0.000000   0.000000   0.000000   0.000000   0.000000
    117       0.000000   0.000000   0.000000   0.000000   0.000000   0.000000
    118       0.000000   0.000000   0.000000   0.000000   0.000000   0.000000
    119       0.000000   0.000000   0.000000   0.000000   0.000000   0.000000
    120       0.000000   0.000000   0.000000   0.000000   0.000000   0.000000
    121       0.000000   0.000000   0.000000   0.000000   0.000000   0.000000
    122       0.000000   0.000000   0.000000   0.000000   0.000000   0.000000
    123       0.000000   0.000000   0.000000   0.000000   0.000000   0.000000
    124       0.000000   0.000000   0.000000   0.000000   0.000000   0.000000
    125       0.000000   0.000000   0.000000   0.000000   0.000000   0.000000
    126       0.000000   0.000000   0.000000   0.000000   0.000000   0.000000
    127       0.000000   0.000000   0.000000   0.000000   0.000000   0.000000
    128       0.000000   0.000000   0.000000   0.000000   0.000000   0.000000
    129       0.000000   0.000000   0.000000   0.000000   0.000000   0.000000
    130       0.000000   0.000000   0.000000   0.000000   0.000000   0.000000
    131       0.000000   0.000000   0.000000   0.000000   0.000000   0.000000
    132       0.000000   0.000000   0.000000   0.000000   0.000000   0.000000
    133       0.000000   0.000000   0.000000   0.000000   0.000000   0.000000
    134       0.000000   0.000000   0.000000   0.000000   0.000000   0.000000
    135       0.000000   0.000000   0.000000   0.000000   0.000000   0.000000
    136       0.000000   0.000000   0.000000   0.000000   0.000000   0.000000
    137       0.000000   0.000000   0.000000   0.000000   0.000000   0.000000
    138       0.000000   0.000000   0.000000   0.000000   0.000000   0.000000
    139       0.000000   0.000000   0.000000   0.000000   0.000000   0.000000
    140       0.000000   0.000000   0.000000   0.000000   0.000000   0.000000
    141       0.000000   0.000000   0.000000   0.000000   0.000000   0.000000
    142       0.000000   0.000000   0.000000   0.000000   0.000000   0.000000
    143       0.000000   0.000000   0.000000   0.000000   0.000000   0.000000
    144       0.000000   0.000000   0.000000   0.000000   0.000000   0.000000
    145       0.000000   0.000000   0.000000   0.000000   0.000000   0.000000
    146       0.000000   0.000000   0.000000   0.000000   0.000000   0.000000
    147       0.000000   0.000000   0.000000   0.000000   0.000000   0.000000
    148       0.000000   0.000000   0.000000   0.000000   0.000000   0.000000
    149       0.000000   0.000000   0.000000   0.000000   0.000000   0.000000
    150       0.000000   0.000000   0.000000   0.000000   0.000000   0.000000
    151       0.000000   0.000000   0.000000   0.000000   0.000000   0.000000
    152       0.000000   0.000000   0.000000   0.000000   0.000000   0.000000
    153       0.000000   0.000000   0.000000   0.000000   0.000000   0.000000
    154       0.000000   0.000000   0.000000   0.000000   0.000000   0.000000
    155       0.000000   0.000000   0.000000   0.000000   0.000000   0.000000
    156       0.000000   0.000000   0.000000   0.000000   0.000000   0.000000
    157       0.000000   0.000000   0.000000   0.000000   0.000000   0.000000
    158       0.000000   0.000000   0.000000   0.000000   0.000000   0.000000
    159       0.000000   0.000000   0.000000   0.000000   0.000000   0.000000
    160       0.000000   0.000000   0.000000   0.000000   0.000000   0.000000
    161       0.000000   0.000000   0.000000   0.000000   0.000000   0.000000
    162       0.000000   0.000000   0.000000   0.000000   0.000000   0.000000
    163       0.000000   0.000000   0.000000   0.000000   0.000000   0.000000
    164       0.000000   0.000000   0.000000   0.000000   0.000000   0.000000
    165       0.000000   0.000000   0.000000   0.000000   0.000000   0.000000
    166       0.000000   0.000000   0.000000   0.000000   0.000000   0.000000
    167       0.000000   0.000000   0.000000   0.000000   0.000000   0.000000
    168       0.000000   0.000000   0.000000   0.000000   0.000000   0.000000
    169       0.000000   0.000000   0.000000   0.000000   0.000000   0.000000
    170       0.000000   0.000000   0.000000   0.000000   0.000000   0.000000
    171       0.000000   0.000000   0.000000   0.000000   0.000000   0.000000
    172       0.000000   0.000000   0.000000   0.000000   0.000000   0.000000
    173       0.000000   0.000000   0.000000   0.000000   0.000000   0.000000
    174       0.000000   0.000000   0.000000   0.000000   0.000000   0.000000
    175       0.000000   0.000000   0.000000   0.000000   0.000000   0.000000
    176       0.000000   0.000000   0.000000   0.000000   0.000000   0.000000
    177       0.000000   0.000000   0.000000   0.000000   0.000000   0.000000
    178       0.000000   0.000000   0.000000   0.000000   0.000000   0.000000
    179       0.000000   0.000000   0.000000   0.000000   0.000000   0.000000
    180       0.000000   0.000000   0.000000   0.000000   0.000000   0.000000
    181       0.000000   0.000000   0.000000   0.000000   0.000000   0.000000
    182       0.000000   0.000000   0.000000   0.000000   0.000000   0.000000
    183       0.000000   0.000000   0.000000   0.000000   0.000000   0.000000
    184       0.000000   0.000000   0.000000   0.000000   0.000000   0.000000
    185       0.000000   0.000000   0.000000   0.000000   0.000000   0.000000
    186       0.000000   0.000000   0.000000   0.000000   0.000000   0.000000
    187       0.000000   0.000000   0.000000   0.000000   0.000000   0.000000
    188       0.000000   0.000000   0.000000   0.000000   0.000000   0.000000
    189       0.000000   0.000000   0.000000   0.000000   0.000000   0.000000
    190       0.000000   0.000000   0.000000   0.000000   0.000000   0.000000
    191       0.000000   0.000000   0.000000   0.000000   0.000000   0.000000
    192       0.000000   0.000000   0.000000   0.000000   0.000000   0.000000
    193       0.000000   0.000000   0.000000   0.000000   0.000000   0.000000
    194       0.000000   0.000000   0.000000   0.000000   0.000000   0.000000
    195       0.000000   0.000000   0.000000   0.000000   0.000000   0.000000
    196       0.000000   0.000000   0.000000   0.000000   0.000000   0.000000
    197       0.000000   0.000000   0.000000   0.000000   0.000000   0.000000
    198       0.000000   0.000000   0.000000   0.000000   0.000000   0.000000
    199       0.000000   0.000000   0.000000   0.000000   0.000000   0.000000
    200       0.000000   0.000000   0.000000   0.000000   0.000000   0.000000
    201       0.000000   0.000000   0.000000   0.000000   0.000000   0.000000
    202       0.000000   0.000000   0.000000   0.000000   0.000000   0.000000
    203       0.000000   0.000000   0.000000   0.000000   0.000000   0.000000
    204       0.000000   0.000000   0.000000   0.000000   0.000000   0.000000
    205       0.000000   0.000000   0.000000   0.000000   0.000000   0.000000
    206       0.000000   0.000000   0.000000   0.000000   0.000000   0.000000
    207       0.000000   0.000000   0.000000   0.000000   0.000000   0.000000
    208       0.000000   0.000000   0.000000   0.000000   0.000000   0.000000
    209       0.000000   0.000000   0.000000   0.000000   0.000000   0.000000
    210       0.000000   0.000000   0.000000   0.000000   0.000000   0.000000
    211       0.000000   0.000000   0.000000   0.000000   0.000000   0.000000
    212       0.000000   0.000000   0.000000   0.000000   0.000000   0.000000
    213       0.000000   0.000000   0.000000   0.000000   0.000000   0.000000
    214       0.000000   0.000000   0.000000   0.000000   0.000000   0.000000
    215       0.000000   0.000000   0.000000   0.000000   0.000000   0.000000
    216       0.000000   0.000000   0.000000   0.000000   0.000000   0.000000
    217       0.000000   0.000000   0.000000   0.000000   0.000000   0.000000
    218       0.000000   0.000000   0.000000   0.000000   0.000000   0.000000
    219       0.000000   0.000000   0.000000   0.000000   0.000000   0.000000
    220       0.000000   0.000000   0.000000   0.000000   0.000000   0.000000
    221       0.000000   0.000000   0.000000   0.000000   0.000000   0.000000
    222       0.000000   0.000000   0.000000   0.000000   0.000000   0.000000
    223       0.000000   0.000000   0.000000   0.000000   0.000000   0.000000
    224       0.000000   0.000000   0.000000   0.000000   0.000000   0.000000
    225       0.000000   0.000000   0.000000   0.000000   0.000000   0.000000
    226       0.000000   0.000000   0.000000   0.000000   0.000000   0.000000
    227       0.000000   0.000000   0.000000   0.000000   0.000000   0.000000
    228       0.000000   0.000000   0.000000   0.000000   0.000000   0.000000
    229       0.000000   0.000000   0.000000   0.000000   0.000000   0.000000
    230       0.000000   0.000000   0.000000   0.000000   0.000000   0.000000
    231       0.000000   0.000000   0.000000   0.000000   0.000000   0.000000
    232       0.000000   0.000000   0.000000   0.000000   0.000000   0.000000
    233       0.000000   0.000000   0.000000   0.000000   0.000000   0.000000
    234       0.000000   0.000000   0.000000   0.000000   0.000000   0.000000
    235       0.000000   0.000000   0.000000   0.000000   0.000000   0.000000
    236       0.000000   0.000000   0.000000   0.000000   0.000000   0.000000
    237       0.000000   0.000000   0.000000   0.000000   0.000000   0.000000
    238       0.000000   0.000000   0.000000   0.000000   0.000000   0.000000
    239       0.000000   0.000000   0.000000   0.000000   0.000000   0.000000
    240       0.000000   0.000000   0.000000   0.000000   0.000000   0.000000
    241       0.000000   0.000000   0.000000   0.000000   0.000000   0.000000
    242       0.000000   0.000000   0.000000   0.000000   0.000000   0.000000
    243       0.000000   0.000000   0.000000   0.000000   0.000000   0.000000
    244       0.000000   0.000000   0.000000   0.000000   0.000000   0.000000
    245       0.000000   0.000000   0.000000   0.000000   0.000000   0.000000
                  6          7          8          9         10         11    
      0       0.012536   0.003722   0.028610  -0.035331  -0.056621   0.015884
      1      -0.004064   0.000692   0.017784  -0.032458   0.015366  -0.000067
      2      -0.018627  -0.028057   0.005496  -0.006303   0.040575  -0.008600
      3       0.029464  -0.089745   0.017603   0.017125  -0.110268   0.047433
      4      -0.005521  -0.003147   0.018894  -0.030535   0.015275  -0.000199
      5      -0.000148   0.077756  -0.028179  -0.061769   0.052275  -0.005656
      6      -0.000338   0.014682   0.046767  -0.038742  -0.011688   0.012991
      7       0.040318   0.052019   0.016033  -0.046684   0.042295  -0.004309
      8      -0.027641  -0.032809   0.002844  -0.006262   0.038938  -0.007360
      9      -0.004546   0.014344   0.038518  -0.034913  -0.010230   0.020287
     10       0.002180   0.034457  -0.015918  -0.006574  -0.002080  -0.002826
     11       0.001910  -0.038120  -0.005014  -0.009194  -0.006799  -0.008176
     12       0.006667   0.007258   0.035902  -0.035454  -0.037548   0.016497
     13       0.020038   0.028710   0.000694  -0.039619   0.021197   0.004389
     14      -0.016743  -0.028607   0.001832  -0.007203   0.031609  -0.008379
     15       0.004932   0.006091   0.028272  -0.033146  -0.042083   0.018461
     16       0.013640   0.026661  -0.040132  -0.032134  -0.002579   0.017593
     17      -0.002212  -0.033604   0.001931  -0.004761   0.005429  -0.011157
     18       0.001132   0.004445  -0.003145  -0.027808  -0.063931   0.025712
     19       0.015062   0.024961  -0.051866  -0.035710  -0.006663   0.023103
     20      -0.008838  -0.028902   0.031433   0.010511   0.010376  -0.027291
     21       0.016791   0.001370   0.047500  -0.040302  -0.049926   0.013464
     22       0.018997   0.020013  -0.089565  -0.042858  -0.020534   0.038569
     23       0.010407  -0.042051  -0.024266  -0.017204  -0.013141   0.001321
     24       0.080246   0.005984   0.093821  -0.039943  -0.019652  -0.003917
     25       0.020639   0.020583  -0.085520  -0.042623  -0.018668   0.037067
     26       0.064154  -0.049469  -0.058656  -0.026579  -0.014741   0.017364
     27       0.137259   0.011276   0.114933  -0.028786   0.013190  -0.014097
     28       0.009135   0.028297  -0.048484  -0.037367  -0.006234   0.020633
     29       0.106412  -0.050769  -0.066869  -0.022336  -0.001524   0.020490
     30       0.080190   0.003684   0.112361  -0.053157  -0.031562  -0.007936
     31       0.033837   0.012682  -0.130013  -0.050702  -0.033241   0.056704
     32       0.074019  -0.056784  -0.082240  -0.039544  -0.031952   0.030003
     33       0.130920   0.006861   0.148827  -0.053186  -0.008540  -0.021607
     34       0.035673   0.013150  -0.126445  -0.050341  -0.031554   0.055236
     35       0.116126  -0.063316  -0.110094  -0.047850  -0.034024   0.043571
     36       0.018567  -0.002903   0.084172  -0.065910  -0.072350   0.005232
     37       0.044135   0.004606  -0.178349  -0.059273  -0.049701   0.077964
     38       0.032620  -0.055886  -0.071195  -0.042201  -0.046214   0.025684
     39       0.018918  -0.004424   0.099067  -0.076243  -0.081474   0.002075
     40       0.053805  -0.001289  -0.212153  -0.065484  -0.060874   0.092776
     41       0.039947  -0.061081  -0.088722  -0.052238  -0.059341   0.035126
     42      -0.039923  -0.007626   0.037183  -0.064540  -0.100814   0.021794
     43       0.042565   0.004021  -0.182219  -0.059564  -0.051318   0.079538
     44      -0.016961  -0.048226  -0.036954  -0.031335  -0.042953   0.008697
     45      -0.084842  -0.012856   0.014904  -0.073867  -0.132990   0.031614
     46       0.052342  -0.002502  -0.220385  -0.066292  -0.064195   0.096159
     47      -0.047984  -0.047420  -0.027434  -0.032704  -0.053645   0.004619
     48      -0.039948  -0.005604   0.018747  -0.051973  -0.090016   0.025900
     49       0.029240   0.011904  -0.137630  -0.051584  -0.036771   0.059816
     50      -0.026981  -0.041427  -0.013444  -0.018702  -0.026456  -0.003749
     51      -0.085960  -0.009181  -0.016761  -0.051949  -0.113975   0.037729
     52       0.028612   0.011504  -0.140436  -0.051947  -0.037949   0.060912
     53      -0.064543  -0.035169   0.014734  -0.010330  -0.024170  -0.018980
     54      -0.010461   0.021236   0.056534  -0.042731  -0.006078   0.008267
     55       0.013006   0.073525   0.049964  -0.058853   0.056296  -0.020568
     56      -0.040535  -0.033615   0.004277  -0.008947   0.062696  -0.006522
     57      -0.115682   0.073117   0.065293  -0.071757  -0.039625  -0.005263
     58      -0.094734   0.103950   0.026360  -0.083274   0.013519  -0.017617
     59      -0.192713   0.003515  -0.037870  -0.041996   0.000086   0.001991
     60      -0.133134   0.078683   0.097851  -0.070021  -0.026741  -0.018987
     61      -0.013117   0.076777   0.020736  -0.067163   0.033918  -0.009853
     62      -0.340074   0.052223  -0.091077  -0.080601  -0.071242   0.012181
     63      -0.122664   0.075579   0.080386  -0.071083  -0.033363  -0.011614
     64      -0.123410   0.120886   0.059348  -0.087531   0.020574  -0.033748
     65      -0.170713  -0.020163  -0.016150  -0.027697   0.024555  -0.001710
     66      -0.183594   0.107882   0.023644  -0.096867  -0.086073   0.003632
     67      -0.220271   0.133074  -0.016655  -0.111004  -0.042730  -0.007406
     68      -0.183795   0.003771  -0.037316  -0.041299   0.001610   0.001799
     69       0.024255   0.010941   0.078700  -0.036243   0.043331   0.003470
     70       0.179436   0.033584   0.105960  -0.022413   0.136358  -0.033691
     71      -0.063667  -0.028385  -0.001627  -0.014322   0.057307  -0.005186
     72       0.099870  -0.022826   0.085920  -0.016734   0.071962   0.003298
     73       0.260524   0.009911   0.127425  -0.003522   0.170051  -0.038346
     74       0.041633  -0.055571   0.029756   0.009592   0.101857  -0.012522
     75       0.010326   0.018523   0.081840  -0.040503   0.046169   0.002472
     76       0.138722   0.057808   0.114414  -0.034888   0.136861  -0.036750
     77      -0.068292  -0.030313   0.001155  -0.015811   0.075111  -0.005282
     78      -0.008472   0.028752   0.085322  -0.046185   0.049669   0.001602
     79       0.265068   0.001980   0.118560  -0.000835   0.162722  -0.036027
     80      -0.181389   0.004453  -0.040136  -0.040509  -0.009024   0.003110
     81       0.033624  -0.007824   0.035220  -0.026104  -0.017366   0.020309
     82      -0.097448   0.118908   0.046136  -0.089404   0.025633  -0.027082
     83       0.121800  -0.079768   0.053638   0.027830   0.153323  -0.015247
     84       0.023753   0.000611   0.039878  -0.030980  -0.012153   0.017749
     85      -0.106509   0.131533   0.076660  -0.094107   0.043679  -0.041207
     86       0.092306  -0.059278   0.041968   0.013584   0.155667  -0.011358
     87       0.080569  -0.028101   0.018388  -0.014587  -0.008520   0.031679
     88      -0.021061   0.090242   0.062488  -0.068585   0.056329  -0.028564
     89       0.251474  -0.126783   0.095222   0.063789   0.210573  -0.024150
     90       0.032580  -0.020570   0.033755  -0.018696  -0.036081   0.019887
     91      -0.245422   0.169869  -0.002469  -0.128973  -0.045223  -0.016744
     92       0.138249  -0.085851   0.059001   0.032508   0.160402  -0.016402
     93      -0.004292   0.014633   0.035402  -0.012566  -0.008684  -0.015427
     94      -0.000284   0.033867  -0.013976   0.028761  -0.014020  -0.047375
     95      -0.004510  -0.039624   0.005392   0.003515  -0.030604  -0.011765
     96      -0.002812   0.010224   0.028941   0.024232   0.012797  -0.003714
     97      -0.005875   0.023704  -0.004546   0.086749  -0.023089  -0.016302
     98      -0.006719  -0.043175   0.008831   0.023165  -0.034504  -0.000523
     99      -0.000234   0.010652   0.026283   0.049543   0.010397  -0.047220
    100      -0.003882   0.023807  -0.003466   0.128786  -0.040014  -0.088775
    101      -0.010296  -0.044197   0.019232   0.033459  -0.061987  -0.019709
    102       0.001896   0.007555   0.021745   0.079253   0.026350  -0.041555
    103      -0.007415   0.016490   0.004180   0.175015  -0.046976  -0.069235
    104      -0.011712  -0.046647   0.022319   0.048344  -0.065644  -0.013183
    105      -0.000077   0.014723   0.028830   0.039768  -0.011965  -0.099784
    106       0.002325   0.032792  -0.012540   0.113926  -0.048295  -0.187025
    107      -0.012583  -0.042673   0.025609   0.027317  -0.085231  -0.045024
    108       0.002174   0.014709   0.026310   0.060381  -0.012764  -0.132898
    109       0.003823   0.032156  -0.011513   0.148630  -0.061647  -0.240929
    110      -0.015401  -0.043777   0.033482   0.037637  -0.106313  -0.058433
    111      -0.003253   0.018676   0.034318   0.001861  -0.032580  -0.107929
    112       0.005412   0.041984  -0.023281   0.053080  -0.038466  -0.210770
    113      -0.011447  -0.039779   0.021665   0.008319  -0.081025  -0.052545
    114      -0.003887   0.021970   0.036190  -0.008112  -0.050261  -0.148323
    115       0.008768   0.048866  -0.031061   0.038763  -0.044368  -0.284790
    116      -0.013278  -0.038435   0.026363   0.001841  -0.098732  -0.072672
    117      -0.005630   0.018578   0.037739  -0.023974  -0.030516  -0.064487
    118       0.003969   0.042618  -0.023720   0.010931  -0.021452  -0.141310
    119      -0.007909  -0.038230   0.011808  -0.003640  -0.053729  -0.035425
    120      -0.008620   0.021052   0.041852  -0.052707  -0.046164  -0.067108
    121       0.005908   0.050053  -0.031558  -0.035836  -0.014541  -0.162639
    122      -0.007333  -0.035607   0.008785  -0.020088  -0.050688  -0.043353
    123      -0.005595   0.005079   0.024180   0.036503   0.036795   0.049869
    124      -0.014932   0.013757   0.003005   0.098094  -0.014695   0.082291
    125      -0.007134  -0.046429   0.001730   0.034607  -0.010278   0.034053
    126      -0.004446  -0.004223   0.015551   0.081734   0.056833   0.071273
    127      -0.020975  -0.003780   0.008514   0.167790  -0.028382   0.115296
    128      -0.010039  -0.051672   0.006247   0.052934  -0.021160   0.043113
    129       0.002885  -0.004624   0.014041   0.114777   0.041392   0.000054
    130      -0.019806  -0.003436   0.008144   0.170583  -0.030035   0.104932
    131      -0.016440  -0.064963   0.011838   0.097995  -0.031648   0.082339
    132      -0.006850  -0.008438   0.012011   0.088875   0.073304   0.112363
    133      -0.030492  -0.011701   0.012861   0.170875  -0.021716   0.194818
    134      -0.010124  -0.054377   0.000653   0.060724  -0.002897   0.069386
    135      -0.008013  -0.006605   0.013803   0.075669   0.071725   0.117617
    136      -0.017582  -0.009932   0.008976   0.214514  -0.043724   0.075242
    137      -0.005996  -0.040112   0.009366   0.015479  -0.036265  -0.012381
    138      -0.015106   0.008437   0.026103  -0.008901   0.061887   0.135518
    139      -0.017307   0.011813   0.004515   0.098936  -0.012761   0.101747
    140       0.000733  -0.030132  -0.006044  -0.022564   0.004139  -0.010960
    141      -0.016511   0.008248   0.025719  -0.022300   0.073543   0.167442
    142      -0.008743   0.004972   0.003291   0.139219  -0.027553   0.060848
    143      -0.011539  -0.015778  -0.002452  -0.054180  -0.009809  -0.048664
    144      -0.003636   0.001382   0.021384  -0.002044   0.079480   0.161378
    145      -0.026573   0.004447   0.009485   0.109413  -0.009047   0.165186
    146       0.011497  -0.034732  -0.010671  -0.018589   0.017886   0.000300
    147      -0.034644   0.018476   0.032068  -0.037789   0.053211   0.143306
    148      -0.019450   0.023922   0.002250   0.050225  -0.000916   0.093779
    149       0.009396  -0.027896  -0.010668  -0.037376   0.015884  -0.019487
    150      -0.002032   0.005541   0.024938   0.050011   0.017886  -0.005185
    151      -0.017556   0.022420   0.003578   0.038693   0.005659   0.134869
    152      -0.013568  -0.061728  -0.001809   0.089379   0.011829   0.110140
    153       0.000769   0.009006   0.030824   0.023069   0.002745  -0.020361
    154      -0.015687   0.037403  -0.000496  -0.014848   0.013554   0.109204
    155      -0.014228  -0.058131  -0.005255   0.081967   0.019712   0.107460
    156      -0.005661   0.003433   0.021465   0.057120   0.034731   0.031464
    157      -0.022188   0.012986   0.008764   0.045965   0.014609   0.214074
    158      -0.016181  -0.061283  -0.007117   0.095016   0.028095   0.128082
    159       0.000886   0.004035   0.022862   0.082261   0.001589  -0.067830
    160      -0.017021   0.022654   0.003069   0.041828   0.003564   0.124538
    161      -0.016892  -0.077249   0.004344   0.133713   0.005076   0.155104
    162       0.015497  -0.047573   0.008802  -0.001198  -0.054240   0.026925
    163      -0.010338  -0.025843   0.028396  -0.018774   0.014254  -0.002506
    164      -0.006709   0.027528  -0.008870  -0.036268   0.040549  -0.006357
    165      -0.005457  -0.040681  -0.029052   0.006805   0.034409   0.010584
    166      -0.021109  -0.082143   0.052477   0.010686   0.012185  -0.009041
    167      -0.004520   0.019037   0.000971  -0.034139   0.024343  -0.004105
    168      -0.015648  -0.064236  -0.061763   0.029188   0.047888   0.021592
    169      -0.026372  -0.106429   0.067511   0.022819   0.018165  -0.016531
    170       0.008332   0.065864  -0.005431  -0.062669   0.008923   0.001709
    171      -0.004104  -0.089057  -0.054444   0.040198  -0.025352   0.045126
    172      -0.023917  -0.083119   0.060637   0.010056   0.026713  -0.017636
    173       0.015535   0.106919  -0.017617  -0.085667   0.011193   0.004254
    174      -0.041481  -0.053850  -0.105325   0.036702   0.157675   0.002315
    175      -0.034435  -0.160087   0.091260   0.050857   0.012619  -0.022464
    176       0.011810   0.058820   0.004187  -0.061203  -0.010083   0.004410
    177      -0.049607  -0.069894  -0.130984   0.053048   0.168910   0.010640
    178      -0.038481  -0.179031   0.102894   0.060279   0.017224  -0.028298
    179       0.021740   0.094557  -0.000467  -0.083016  -0.022381   0.008946
    180      -0.057616  -0.021446  -0.117918   0.022751   0.257426  -0.028212
    181      -0.037147  -0.189686   0.100502   0.066856  -0.000434  -0.020562
    182       0.002663   0.005608   0.020159  -0.031629  -0.014192   0.001411
    183      -0.079191  -0.013300  -0.154552   0.029033   0.349995  -0.044265
    184      -0.043255  -0.231704   0.119464   0.088795  -0.006551  -0.024790
    185       0.005651   0.000121   0.028148  -0.030531  -0.030190   0.003652
    186      -0.046453   0.000491  -0.084671   0.001177   0.240719  -0.038360
    187      -0.032056  -0.165496   0.085437   0.054768  -0.005855  -0.013207
    188      -0.010298  -0.040814   0.026413  -0.003369   0.001901  -0.004573
    189      -0.058976   0.025846  -0.095465  -0.009407   0.320888  -0.062513
    190      -0.034349  -0.189162   0.092860   0.067524  -0.015852  -0.011833
    191      -0.017797  -0.082952   0.039040   0.020066  -0.000029  -0.007346
    192      -0.019907  -0.008275  -0.039303  -0.007370   0.127052  -0.018638
    193      -0.024173  -0.111810   0.061180   0.026740   0.000948  -0.007517
    194      -0.014015  -0.034453   0.016630  -0.004555   0.021262  -0.007249
    195      -0.010236   0.008615  -0.012608  -0.023832   0.114528  -0.026512
    196      -0.020242  -0.093048   0.049293   0.017539  -0.003586  -0.001731
    197      -0.024625  -0.070175   0.020717   0.016989   0.033892  -0.011744
    198      -0.005799   0.018725   0.041113  -0.034128   0.003887   0.019323
    199      -0.002920   0.039519  -0.004314  -0.006449   0.005054   0.021232
    200       0.000036  -0.033147  -0.002608  -0.008146   0.011052  -0.010782
    201       0.012975   0.012151  -0.025631   0.001621  -0.015210   0.016961
    202       0.004583   0.028208  -0.029482   0.045018  -0.010999  -0.015827
    203       0.014803  -0.006195  -0.068089  -0.068591  -0.002787  -0.068196
    204       0.012574   0.011459  -0.028772   0.002287  -0.015769   0.015176
    205      -0.001055   0.022817  -0.004351   0.008964  -0.001230  -0.001994
    206       0.035152   0.015524  -0.023378  -0.033015  -0.005598  -0.037458
    207       0.013340   0.009219  -0.069918   0.030276  -0.025825  -0.010444
    208       0.000036   0.003699   0.010025  -0.024025   0.003566   0.004510
    209       0.028180   0.083065   0.009343   0.019928  -0.002239  -0.010177
    210       0.013897   0.007365  -0.109357   0.058784  -0.036268  -0.035500
    211       0.002137  -0.001147  -0.009993  -0.002060  -0.005181  -0.001473
    212       0.022300   0.095719  -0.008453   0.006691   0.005087  -0.044607
    213       0.013853   0.007735  -0.107669   0.058121  -0.035900  -0.034243
    214       0.001509   0.009369  -0.036148   0.040352  -0.015963  -0.010554
    215       0.026415   0.053852  -0.047177  -0.046268   0.008176  -0.095713
    216       0.014712   0.005049  -0.150617   0.088127  -0.047131  -0.061943
    217       0.004915  -0.018792   0.003608  -0.034397  -0.000089   0.003991
    218       0.011236   0.159727   0.023424   0.060627   0.008207  -0.013339
    219       0.015333   0.003707  -0.181419   0.110647  -0.055280  -0.081485
    220       0.006452  -0.022104  -0.012361  -0.016597  -0.007049  -0.000676
    221       0.007303   0.167828   0.009973   0.049103   0.014040  -0.040600
    222       0.014803   0.004813  -0.152149   0.088728  -0.047443  -0.063119
    223       0.005920  -0.032641   0.037224  -0.089874   0.013837   0.014786
    224       0.004573   0.214067   0.072936   0.130846   0.003717   0.054145
    225       0.015422   0.003336  -0.183910   0.111491  -0.055748  -0.083347
    226       0.008339  -0.046784   0.047813  -0.115535   0.017862   0.018608
    227      -0.004764   0.264794   0.097514   0.174438   0.005870   0.079685
    228       0.014140   0.006510  -0.112792   0.060101  -0.037026  -0.038195
    229       0.004011  -0.028405   0.057454  -0.112442   0.022636   0.020887
    230       0.009669   0.203102   0.090462   0.145077  -0.003531   0.088365
    231       0.014180   0.006212  -0.114018   0.060528  -0.037278  -0.039133
    232       0.005103  -0.039464   0.084323  -0.156565   0.033743   0.029721
    233       0.003899   0.245909   0.128737   0.200361  -0.007006   0.140976
    234       0.013406   0.008724  -0.071622   0.030791  -0.026191  -0.011796
    235       0.000852  -0.009909   0.043693  -0.079340   0.017390   0.015747
    236       0.021836   0.136665   0.058927   0.089186  -0.006443   0.055698
    237       0.012814   0.010245  -0.040836   0.008503  -0.018055   0.007690
    238      -0.000508  -0.006204   0.059320  -0.096943   0.024203   0.020295
    239       0.025171   0.127180   0.072632   0.100756  -0.012053   0.082699
    240       0.011372   0.013339   0.002566  -0.019097  -0.008356   0.033286
    241      -0.009825   0.033040   0.011972  -0.006833   0.005864   0.007282
    242       0.060089  -0.016511   0.001287  -0.034867  -0.012221  -0.023121
    243       0.009660   0.015260   0.026285  -0.034051  -0.003460   0.045291
    244      -0.002038   0.039552   0.000591   0.006296   0.003010  -0.001685
    245       0.045223  -0.038156  -0.010900  -0.038846  -0.011774  -0.018294
                 12         13         14         15         16         17    
      0      -0.021338   0.000550   0.020048  -0.044749   0.031681   0.004170
      1      -0.011057   0.008437  -0.011253   0.036028  -0.003754  -0.024205
      2       0.034505   0.009492  -0.002028  -0.001015  -0.005516  -0.020501
      3       0.167256  -0.052142  -0.061784  -0.075488   0.014173  -0.237661
      4      -0.009100   0.008025  -0.012328   0.036396  -0.003548  -0.024932
      5      -0.005984   0.021280   0.002684   0.028249  -0.005602   0.009505
      6       0.027454   0.008124   0.031823   0.009775   0.055649   0.008089
      7       0.020682  -0.009785  -0.042718   0.017535   0.023880  -0.083356
      8       0.027630   0.014075   0.004718   0.008860  -0.011150  -0.006471
      9       0.029150   0.004740   0.033583  -0.019374   0.026574   0.013759
     10       0.052207  -0.007952   0.021881  -0.020167  -0.041217  -0.014806
     11      -0.008607   0.000745  -0.019684  -0.036214  -0.006855  -0.035961
     12       0.008712   0.003714   0.027705  -0.021141   0.039901   0.002933
     13       0.012585   0.000823  -0.017203   0.026087  -0.004910  -0.052037
     14       0.019393   0.008082  -0.006122  -0.011335  -0.010162  -0.019470
     15       0.012356   0.004527   0.033371  -0.024025   0.040887   0.007163
     16       0.026916   0.003905   0.007820   0.006883  -0.015369  -0.037542
     17       0.000120  -0.000709  -0.018251  -0.038250  -0.013633  -0.028175
     18       0.017286   0.006637   0.048506  -0.038659   0.046542   0.014029
     19       0.023285   0.006961   0.008357   0.010153  -0.007101  -0.039631
     20       0.019595  -0.012077  -0.015554  -0.056327  -0.039386  -0.023645
     21      -0.012695   0.002869   0.018964   0.000530   0.015618   0.002465
     22       0.011078   0.017002   0.014702   0.018515   0.021651  -0.037209
     23      -0.025926   0.008411  -0.021223  -0.015358  -0.002454  -0.027039
     24      -0.056136  -0.004703  -0.036281  -0.007057   0.007311   0.098869
     25       0.010181   0.016189   0.012292   0.018243   0.020194  -0.034175
     26      -0.073155   0.020607  -0.044419  -0.010363   0.045485   0.050050
     27      -0.065105  -0.013834  -0.070277  -0.073374   0.071102   0.157444
     28       0.023405   0.005880   0.005071   0.009939  -0.007546  -0.046391
     29      -0.085971   0.020832  -0.060953  -0.046898   0.099870   0.094776
     30      -0.091962   0.000914  -0.048412   0.084796  -0.096816   0.120991
     31      -0.009508   0.028951   0.017705   0.030711   0.057206  -0.017522
     32      -0.106699   0.033156  -0.046667   0.047418   0.019060   0.074197
     33      -0.128417  -0.004643  -0.094030   0.084467  -0.111003   0.204407
     34      -0.010417   0.028177   0.015334   0.030297   0.054826  -0.014211
     35      -0.146939   0.043551  -0.066404   0.056444   0.056384   0.137191
     36      -0.081992   0.014006  -0.001689   0.182033  -0.189906   0.036461
     37      -0.027822   0.042637   0.025596   0.043943   0.095916  -0.005338
     38      -0.090922   0.033057  -0.024350   0.096255  -0.056290   0.018298
     39      -0.111594   0.018886  -0.010856   0.260123  -0.279093   0.054352
     40      -0.042574   0.052283   0.029628   0.053640   0.122570   0.007443
     41      -0.117398   0.042829  -0.026050   0.144341  -0.082964   0.037099
     42      -0.033444   0.020568   0.057300   0.175800  -0.166022  -0.071392
     43      -0.026868   0.043465   0.028004   0.044120   0.098810  -0.008424
     44      -0.040498   0.020129   0.000403   0.081034  -0.094945  -0.062502
     45      -0.023932   0.030594   0.095058   0.247626  -0.234071  -0.139972
     46      -0.041541   0.054217   0.034007   0.054002   0.129466   0.003212
     47      -0.026665   0.019565   0.018235   0.115886  -0.151149  -0.108003
     48       0.000755   0.014857   0.065936   0.083424  -0.060058  -0.083536
     49      -0.007535   0.030544   0.022287   0.031844   0.060846  -0.025348
     50      -0.007991   0.007616   0.001085   0.023547  -0.066574  -0.081161
     51       0.035621   0.021067   0.109900   0.088144  -0.051787  -0.158965
     52      -0.007467   0.031276   0.023652   0.032472   0.062721  -0.026601
     53       0.030718  -0.002466   0.018691   0.014332  -0.103963  -0.137024
     54       0.022927   0.008373   0.024745   0.017641   0.067680   0.013641
     55      -0.006688  -0.013359  -0.078511   0.020472   0.060765  -0.078024
     56       0.059513   0.029012   0.036708   0.078754  -0.000135   0.023667
     57      -0.025724  -0.005129  -0.041030  -0.031087   0.090224   0.027208
     58      -0.024608  -0.012924  -0.101264   0.011381   0.067598  -0.052626
     59       0.043047   0.033302   0.016770   0.077213   0.004883   0.062403
     60      -0.019844  -0.007691  -0.052618  -0.019279   0.066371   0.089360
     61      -0.011641  -0.009357  -0.074369   0.018248   0.072257  -0.093553
     62       0.003501   0.030443  -0.018625   0.038382   0.039823   0.029784
     63      -0.023767  -0.006338  -0.046976  -0.025732   0.081008   0.054410
     64      -0.033815  -0.019933  -0.129477   0.005189   0.056728  -0.005371
     65       0.077235   0.041902   0.044107   0.126656  -0.029030   0.129488
     66      -0.065684  -0.011979  -0.071202  -0.083938   0.130189  -0.043560
     67      -0.041243  -0.009233  -0.115704   0.004497   0.079450  -0.042966
     68       0.039874   0.031742   0.014486   0.070672   0.008824   0.050903
     69       0.057716   0.022720   0.060409   0.094996   0.084698   0.035207
     70       0.016235  -0.016229  -0.055177   0.038632   0.066557  -0.123978
     71       0.061700   0.032118   0.038974   0.089752   0.002005   0.035650
     72       0.103159   0.032163   0.108343   0.140944   0.074824   0.039486
     73       0.034172  -0.016081  -0.036390   0.050889   0.065124  -0.143317
     74       0.076595   0.029620   0.054335   0.095773   0.002513   0.003989
     75       0.052006   0.023051   0.054089   0.098404   0.091447   0.038607
     76      -0.011605  -0.020196  -0.085185   0.025961   0.083921  -0.125040
     77       0.083936   0.042899   0.061755   0.139886   0.009992   0.060082
     78       0.044156   0.023281   0.045350   0.101853   0.099281   0.042898
     79       0.045406  -0.013809  -0.024242   0.055893   0.056802  -0.138674
     80       0.025714   0.025943   0.002053   0.040826  -0.005164   0.052232
     81       0.038285   0.007281   0.047939   0.000324   0.036503  -0.008304
     82      -0.040447  -0.015918  -0.121344   0.008334   0.086571  -0.048697
     83       0.106057   0.037011   0.088375   0.140746   0.002353   0.000023
     84       0.035411   0.009340   0.046463   0.009479   0.044754   0.000350
     85      -0.050998  -0.020844  -0.149554   0.012941   0.110913  -0.047398
     86       0.104847   0.049692   0.109998   0.171296   0.010418   0.032603
     87       0.060889   0.016567   0.092549   0.019524   0.016677  -0.009839
     88      -0.018486  -0.016301  -0.102094   0.020382   0.078454  -0.070556
     89       0.138663   0.031267   0.103698   0.154909  -0.003710  -0.043691
     90       0.034903  -0.005071   0.022291  -0.036071   0.027242  -0.035244
     91      -0.079419  -0.012129  -0.144229  -0.017711   0.090140  -0.004187
     92       0.110298   0.036009   0.089791   0.141787   0.001519  -0.006131
     93       0.002906   0.010601   0.013754  -0.013324   0.013012   0.000311
     94       0.024025  -0.002820   0.011896  -0.007708  -0.037749  -0.014045
     95       0.001020  -0.003878   0.003893  -0.032348   0.020237  -0.019187
     96      -0.049737   0.004800  -0.026028  -0.004023   0.003562  -0.011235
     97      -0.019477  -0.014732   0.011060   0.029837   0.024147   0.016094
     98      -0.013910  -0.008132   0.004406  -0.019396   0.042834  -0.007793
     99      -0.079996   0.012241  -0.046522   0.012717   0.019128  -0.015475
    100      -0.058974  -0.002052  -0.005370   0.065231   0.072901   0.024176
    101      -0.003914  -0.004693   0.031494   0.001782   0.094525   0.019920
    102      -0.121474   0.008637  -0.077335   0.023501   0.019591  -0.021600
    103      -0.095769  -0.010459  -0.008027   0.097919   0.128071   0.052055
    104      -0.014477  -0.007457   0.032642   0.013016   0.114723   0.030644
    105      -0.061442   0.024801  -0.030306   0.017648   0.034204  -0.014845
    106      -0.053715   0.021671  -0.019427   0.060162   0.050807  -0.007963
    107       0.016269   0.001094   0.055872   0.009007   0.119879   0.032078
    108      -0.086841   0.030753  -0.047640   0.031707   0.047524  -0.018574
    109      -0.086432   0.031055  -0.032361   0.089721   0.092764  -0.001401
    110       0.020854   0.002978   0.075185   0.026220   0.160297   0.052383
    111      -0.007655   0.029553   0.009247   0.002667   0.028083  -0.012528
    112      -0.005428   0.032066  -0.016593   0.013976  -0.034164  -0.053547
    113       0.030012   0.004355   0.054912  -0.005966   0.090841   0.015994
    114       0.010489   0.039473   0.023981   0.004053   0.034678  -0.015407
    115       0.001068   0.049850  -0.027207   0.005307  -0.064938  -0.087085
    116       0.048168   0.009467   0.074932  -0.001556   0.108516   0.023935
    117       0.023657   0.021903   0.030655  -0.013051   0.016449  -0.004014
    118       0.034114   0.020035  -0.000182  -0.018515  -0.076017  -0.054915
    119       0.022429   0.001385   0.028758  -0.027110   0.039137  -0.010352
    120       0.061646   0.024660   0.059436  -0.022004   0.011498  -0.002380
    121       0.071933   0.029003   0.002942  -0.049957  -0.134718  -0.087607
    122       0.034918   0.004596   0.028677  -0.038031   0.015914  -0.023674
    123      -0.074645  -0.009765  -0.047948  -0.015144  -0.030479  -0.034597
    124      -0.019494  -0.038126   0.027618   0.026972   0.021866   0.018766
    125      -0.042341  -0.018331  -0.024134  -0.030056   0.007778  -0.033498
    126      -0.137312  -0.019195  -0.092266  -0.004926  -0.046991  -0.052940
    127      -0.074178  -0.050906   0.022580   0.068223   0.073339   0.047618
    128      -0.049964  -0.021500  -0.015221  -0.015304   0.033787  -0.016937
    129      -0.170874  -0.005470  -0.109400   0.028807   0.000679  -0.033084
    130      -0.077508  -0.048730   0.020243   0.071780   0.078403   0.049539
    131      -0.081316  -0.034140  -0.011218   0.010372   0.068676   0.004683
    132      -0.152615  -0.029580  -0.106192  -0.014556  -0.075835  -0.070260
    133      -0.069518  -0.069405   0.036468   0.058054   0.056850   0.044314
    134      -0.070239  -0.028603  -0.036593  -0.024088   0.003316  -0.037206
    135      -0.136275  -0.029507  -0.095672  -0.021164  -0.079392  -0.069547
    136      -0.116882  -0.045497   0.007995   0.105975   0.124296   0.070871
    137      -0.006302  -0.005366   0.007602  -0.021261   0.047966  -0.006407
    138      -0.030327  -0.027828  -0.028733  -0.061956  -0.098329  -0.074494
    139      -0.017428  -0.042672   0.031795   0.024484   0.017413   0.015889
    140      -0.004261  -0.002658  -0.030283  -0.061524  -0.036219  -0.057605
    141      -0.019924  -0.035841  -0.026504  -0.077860  -0.124235  -0.092208
    142      -0.058669  -0.037422   0.014630   0.058822   0.066198   0.040057
    143       0.040679   0.016658  -0.003660  -0.071539  -0.037931  -0.040109
    144      -0.052932  -0.040264  -0.050301  -0.065164  -0.113899  -0.097549
    145      -0.017872  -0.060324   0.043852   0.018777   0.008375   0.008948
    146      -0.022602  -0.010104  -0.049700  -0.063276  -0.047511  -0.075289
    147       0.017212  -0.021129   0.005619  -0.080377  -0.113912  -0.066503
    148       0.026361  -0.033921   0.041395  -0.004934  -0.023613  -0.000708
    149      -0.002381  -0.001252  -0.042114  -0.069584  -0.052600  -0.071435
    150      -0.081715   0.003334  -0.046733   0.007955   0.009038  -0.008535
    151       0.033474  -0.047751   0.045745  -0.020753  -0.038645  -0.016862
    152      -0.106069  -0.041449  -0.056913  -0.022432  -0.011781  -0.054124
    153      -0.042019   0.008148  -0.018207   0.004293   0.029038   0.007189
    154       0.076859  -0.037143   0.052705  -0.048906  -0.073501  -0.030136
    155      -0.106010  -0.039763  -0.064450  -0.030118  -0.030257  -0.063669
    156      -0.098085  -0.006184  -0.061407  -0.002011  -0.020657  -0.029075
    157       0.032087  -0.069548   0.054741  -0.031854  -0.051470  -0.031457
    158      -0.123759  -0.045733  -0.075788  -0.030351  -0.041199  -0.072661
    159      -0.111062   0.017945  -0.059427   0.041073   0.050819   0.019406
    160       0.030240  -0.045178   0.043801  -0.016717  -0.033660  -0.013306
    161      -0.136595  -0.056727  -0.054276  -0.001975   0.018125  -0.042669
    162       0.072981  -0.025949  -0.024166  -0.055335   0.018806  -0.112512
    163      -0.008367   0.007511  -0.009075   0.028724  -0.002718  -0.021303
    164       0.012423   0.015612   0.002306   0.010196  -0.004892  -0.006367
    165       0.046608  -0.016933  -0.022134  -0.031357   0.012479  -0.063166
    166      -0.008266   0.007419   0.002993   0.006992   0.000419  -0.009049
    167       0.017842   0.014129   0.003506   0.003520  -0.003445  -0.015626
    168       0.159718  -0.056177  -0.175015   0.069546   0.009302   0.040923
    169      -0.032567   0.016099   0.040392  -0.023286   0.002312  -0.016508
    170      -0.000044   0.020059   0.021290  -0.000362  -0.004675  -0.054820
    171       0.271052  -0.097183  -0.304296   0.128382   0.011495   0.082319
    172      -0.052808   0.023409   0.060631  -0.027977   0.001082  -0.033146
    173      -0.017563   0.026236   0.035270   0.002150  -0.006652  -0.079441
    174       0.131252  -0.043071  -0.166307   0.100981   0.003831   0.103346
    175      -0.031056   0.015627   0.053021  -0.048660   0.005500  -0.006489
    176       0.005085   0.017789   0.020875  -0.007889  -0.003480  -0.064614
    177       0.218467  -0.073430  -0.287739   0.183952   0.001646   0.194003
    178      -0.050220   0.022625   0.083493  -0.073457   0.006812  -0.015263
    179      -0.009106   0.022245   0.035036  -0.011692  -0.004356  -0.095720
    180      -0.011063   0.010186   0.001895   0.024868   0.001023   0.047298
    181      -0.003806   0.005737   0.025059  -0.041410   0.006945   0.014607
    182       0.028633   0.009546   0.001531  -0.010272  -0.001142  -0.034014
    183      -0.035667   0.021869   0.013389   0.047763  -0.003491   0.093535
    184      -0.001519   0.004757   0.032907  -0.060119   0.009420   0.023164
    185       0.032893   0.007531   0.000454  -0.015940  -0.000156  -0.040902
    186      -0.120750   0.047995   0.152947  -0.078778   0.004036  -0.065411
    187       0.020330  -0.002856  -0.012682  -0.010396   0.005192   0.024354
    188       0.045847   0.004042  -0.015488  -0.006171   0.000005   0.005739
    189      -0.232287   0.089624   0.285119  -0.139716   0.001873  -0.111811
    190       0.041499  -0.010584  -0.034593  -0.004684   0.006413   0.042188
    191       0.063020  -0.002038  -0.029430  -0.008643   0.001974   0.031175
    192      -0.090715   0.033686   0.136462  -0.102704   0.009855  -0.113582
    193       0.017626  -0.001772  -0.022565   0.012990   0.001869   0.010715
    194       0.040715   0.006451  -0.013763   0.000051  -0.001302   0.012199
    195      -0.172995   0.061790   0.247385  -0.178263   0.012778  -0.192013
    196       0.036258  -0.008609  -0.051804   0.036547   0.000589   0.018081
    197       0.054050   0.002597  -0.025573   0.002956  -0.000956   0.039614
    198       0.031266   0.004184   0.028819  -0.020759   0.018645   0.015720
    199       0.071973  -0.018182   0.038188  -0.020964  -0.020951   0.008409
    200      -0.006930   0.001019  -0.026533  -0.036998  -0.018714  -0.036129
    201       0.027925  -0.003746   0.025879  -0.034769   0.047124   0.086647
    202       0.036446   0.016489   0.013948  -0.028154  -0.119703   0.044745
    203      -0.039907  -0.100865  -0.051625  -0.115187  -0.059100   0.007689
    204       0.028207  -0.004738   0.025583  -0.034579   0.045093   0.083125
    205       0.034005   0.000562   0.019133  -0.042983  -0.101575   0.052628
    206      -0.036281  -0.041630  -0.047575  -0.083048  -0.017544   0.049221
    207       0.027773  -0.005794   0.017456  -0.031044   0.008122   0.061348
    208       0.026828   0.000467   0.015313  -0.055517  -0.083112   0.068260
    209      -0.008608  -0.040032  -0.017370  -0.052504  -0.014602   0.043567
    210       0.027967  -0.003311   0.008603  -0.025769  -0.031625   0.029825
    211       0.029460   0.061744  -0.011280  -0.071459  -0.108662   0.055383
    212      -0.017414  -0.246227   0.054835   0.012329  -0.015382   0.022768
    213       0.028142  -0.002379   0.008748  -0.026049  -0.030046   0.031053
    214       0.038652   0.111379  -0.028116  -0.072664  -0.147511   0.025341
    215      -0.048780  -0.411574   0.084575   0.034356  -0.013932   0.021544
    216       0.027673  -0.001606  -0.000801  -0.019471  -0.072619  -0.005152
    217       0.020552   0.059633  -0.016657  -0.087186  -0.085699   0.081206
    218       0.013667  -0.241681   0.090715   0.052744  -0.017862   0.001380
    219       0.027527   0.000426  -0.008046  -0.014335  -0.102625  -0.031994
    220       0.022781   0.109087  -0.038323  -0.099796  -0.105400   0.068919
    221       0.005690  -0.407013   0.149120   0.107360  -0.016489  -0.015716
    222       0.027423  -0.002877  -0.000843  -0.019048  -0.073778  -0.006242
    223       0.008322  -0.007249   0.005757  -0.086522  -0.037321   0.122548
    224       0.056148  -0.020229   0.051048   0.023225  -0.023351  -0.000816
    225       0.027277  -0.001724  -0.007930  -0.014278  -0.104981  -0.032188
    226       0.000807  -0.010558   0.001739  -0.098294  -0.018600   0.142864
    227       0.081832  -0.010940   0.077975   0.053869  -0.027374  -0.020224
    228       0.027327  -0.005496   0.008157  -0.024532  -0.034347   0.025738
    229       0.005538  -0.069121   0.032909  -0.070253  -0.011952   0.136625
    230       0.065474   0.187253  -0.022647  -0.044987  -0.023467   0.021317
    231       0.027142  -0.006353   0.008087  -0.024242  -0.035329   0.024869
    232      -0.004276  -0.121803   0.050613  -0.069193   0.027635   0.169294
    233       0.098826   0.360398  -0.054060  -0.068746  -0.027860   0.018872
    234       0.027524  -0.007081   0.017419  -0.030883   0.006474   0.060496
    235       0.015208  -0.064048   0.037290  -0.055869  -0.036431   0.109374
    236       0.032378   0.173267  -0.055136  -0.080386  -0.017930   0.044176
    237       0.027541  -0.009316   0.024679  -0.036171   0.036181   0.087811
    238       0.013041  -0.112285   0.058196  -0.044574  -0.017330   0.122391
    239       0.039849   0.333571  -0.110822  -0.130296  -0.018450   0.058344
    240       0.028269  -0.005271   0.031442  -0.037718   0.066360   0.093415
    241       0.039772  -0.018513   0.028924  -0.047511  -0.096099   0.041135
    242      -0.052557   0.026266  -0.065268  -0.066073   0.023699   0.091294
    243       0.029003  -0.004213   0.035563  -0.038996   0.067478   0.095621
    244       0.034354  -0.017288   0.022800  -0.052786  -0.095286   0.068520
    245      -0.051250   0.017567  -0.059797  -0.064971   0.007876   0.055781
                 18         19         20         21         22         23    
      0       0.004449  -0.012724  -0.116123   0.033698  -0.051633   0.011553
      1       0.007662  -0.036112  -0.020397   0.059901  -0.180137  -0.030267
      2      -0.024809   0.028243   0.031353   0.002244   0.026951   0.061808
      3       0.059136   0.136519   0.273356  -0.072417  -0.045650  -0.008367
      4       0.008307  -0.036103  -0.018394   0.060591  -0.187634  -0.035542
      5      -0.035786  -0.013856  -0.061565   0.055788  -0.032264   0.112704
      6       0.053190   0.006105  -0.057581  -0.014540   0.012043   0.019251
      7      -0.002410  -0.003231   0.016726   0.022633   0.036156   0.018075
      8      -0.017129   0.019801   0.025079   0.005951  -0.017430   0.036073
      9       0.006906  -0.005626  -0.046886   0.007938   0.004566   0.047646
     10      -0.018489  -0.024523   0.026672   0.010456  -0.039657   0.069524
     11      -0.033521   0.014398  -0.027008   0.023825  -0.023410  -0.013789
     12       0.025947  -0.001749  -0.078883   0.011173  -0.020567   0.026809
     13       0.001437  -0.022316   0.007196   0.043531  -0.087871   0.016984
     14      -0.033566   0.021096   0.015435   0.013285   0.004194   0.039254
     15       0.025644  -0.003192  -0.079494   0.008241  -0.016426   0.027042
     16      -0.003754  -0.022723   0.009311   0.031803  -0.068604   0.049091
     17      -0.041934   0.016129  -0.009690   0.020525  -0.010410   0.001090
     18       0.024775  -0.000934  -0.088178  -0.006779   0.012379   0.032787
     19      -0.001478  -0.020673   0.005782   0.031009  -0.064035   0.046297
     20      -0.049714   0.011790   0.005748   0.014377  -0.014550   0.013065
     21       0.026658  -0.009116  -0.074417   0.016537  -0.041230   0.006324
     22       0.002195  -0.014247  -0.009473   0.021997  -0.036206   0.036497
     23      -0.037632   0.020172  -0.017361   0.015854  -0.002261  -0.022388
     24      -0.000484   0.040197  -0.003019  -0.063837  -0.118389   0.097809
     25       0.001491  -0.013060  -0.006143   0.019541  -0.041775   0.041838
     26      -0.054873   0.068162   0.005998  -0.058016   0.009054   0.003303
     27      -0.014092   0.078821  -0.008107  -0.106569  -0.171196   0.138924
     28       0.003309  -0.023608   0.004220   0.034330  -0.076507   0.059773
     29      -0.064334   0.097563  -0.001886  -0.092934  -0.006665   0.019498
     30      -0.018600   0.041485   0.094048  -0.094951  -0.100693   0.138629
     31      -0.000077   0.002943  -0.017719  -0.003717   0.004829   0.023265
     32      -0.065962   0.081269   0.048251  -0.092471   0.055200   0.009478
     33      -0.044503   0.085155   0.164402  -0.169353  -0.164476   0.225958
     34      -0.001317   0.004349  -0.013745  -0.006263  -0.000061   0.028128
     35      -0.081421   0.123521   0.070126  -0.157826   0.068196   0.037292
     36      -0.005482  -0.015397   0.108241  -0.029790   0.011696   0.062969
     37       0.000231   0.016700  -0.032977  -0.023031   0.054890   0.000199
     38      -0.058726   0.040977   0.064715  -0.044119   0.092212  -0.021054
     39      -0.021045  -0.015625   0.191356  -0.054555   0.036489   0.093013
     40      -0.000463   0.028116  -0.040148  -0.040349   0.088500  -0.013114
     41      -0.067317   0.049336   0.102742  -0.069967   0.130403  -0.015394
     42       0.027332  -0.072688   0.012991   0.069285   0.095703  -0.057118
     43       0.001506   0.015397  -0.036828  -0.020619   0.059832  -0.004947
     44      -0.039641  -0.010758   0.029286   0.039284   0.081184  -0.061346
     45       0.038416  -0.119514   0.016878   0.125518   0.188534  -0.126654
     46       0.000685   0.027045  -0.047567  -0.037511   0.099566  -0.023492
     47      -0.032910  -0.043923   0.037768   0.080782   0.110552  -0.089817
     48       0.042304  -0.065598  -0.077225   0.085847   0.062153  -0.076556
     49       0.003307  -0.000781  -0.025225   0.002958   0.012502   0.014553
     50      -0.030309  -0.018891  -0.009986   0.065072   0.029574  -0.057374
     51       0.063180  -0.105221  -0.136927   0.150111   0.129292  -0.153418
     52       0.003766  -0.001128  -0.027350   0.003629   0.016141   0.011857
     53      -0.019053  -0.056444  -0.026607   0.121714   0.018375  -0.078260
     54       0.064512   0.012341  -0.055814  -0.029434   0.021684  -0.003902
     55       0.005291   0.019437   0.012289  -0.002894   0.076940  -0.028485
     56       0.049774   0.012764   0.056455  -0.041646  -0.030791  -0.034924
     57       0.038280   0.056527  -0.041837  -0.051074   0.049383   0.019123
     58       0.009660   0.041654   0.038268  -0.024607   0.056452  -0.028109
     59       0.064793   0.037097   0.095719  -0.071990  -0.072253  -0.042148
     60       0.054510   0.065104   0.013520  -0.086922  -0.065290   0.047241
     61       0.003090   0.020341  -0.002546   0.004961   0.112012  -0.044085
     62       0.047195   0.065951   0.077286  -0.065192   0.030517  -0.061839
     63       0.045608   0.060786  -0.017895  -0.067387   0.000277   0.030062
     64       0.012786   0.059979   0.081332  -0.056448  -0.016355   0.000621
     65       0.105473   0.022303   0.150400  -0.104029  -0.221203  -0.038199
     66      -0.000466   0.076538  -0.095255  -0.019730   0.211689   0.006002
     67       0.016247   0.059297   0.052734  -0.035618   0.059779  -0.043517
     68       0.058020   0.037099   0.085282  -0.065351  -0.049627  -0.041524
     69       0.133467  -0.001842  -0.041879  -0.077860   0.029471  -0.097231
     70       0.004141  -0.006742  -0.031377   0.023058   0.147473  -0.050865
     71       0.062824   0.014934   0.067233  -0.055101  -0.041928  -0.048666
     72       0.177190  -0.021339  -0.028940  -0.065871  -0.013177  -0.101951
     73       0.009166  -0.020444  -0.046634   0.041986   0.164680  -0.052098
     74       0.058197  -0.000733   0.039927  -0.028553  -0.002921  -0.049016
     75       0.135419   0.000531  -0.043389  -0.092847   0.044028  -0.117828
     76      -0.012115   0.003371  -0.045055  -0.005884   0.200312  -0.087878
     77       0.111478   0.009256   0.086666  -0.092120  -0.057881  -0.106260
     78       0.136291   0.003008  -0.045686  -0.113639   0.063018  -0.145178
     79       0.017959  -0.022170  -0.035682   0.054265   0.132879  -0.032284
     80       0.028064   0.038099   0.083232  -0.054433  -0.073382   0.000289
     81       0.043531  -0.008137  -0.067737   0.011159  -0.016027   0.040824
     82       0.007157   0.054042   0.033052  -0.038872   0.091499  -0.042556
     83       0.088212  -0.025282   0.033443  -0.040743   0.008643  -0.094381
     84       0.051146  -0.006378  -0.068769   0.000969  -0.004549   0.028887
     85       0.017509   0.076731   0.052202  -0.069587   0.124721  -0.084223
     86       0.107249  -0.040642   0.010573  -0.050320   0.020559  -0.099828
     87       0.048795  -0.042536  -0.095943   0.037501  -0.032958   0.061131
     88       0.012691   0.039304   0.028898  -0.027853   0.095239  -0.052894
     89       0.096554  -0.036972   0.040102  -0.032182   0.025572  -0.125506
     90       0.021912   0.011299  -0.040794   0.019262  -0.035364   0.054770
     91      -0.009324   0.070810   0.029509  -0.044501   0.065066  -0.000122
     92       0.088851  -0.026250   0.034944  -0.039540   0.010942  -0.097439
     93      -0.002777  -0.000427  -0.050239   0.002350   0.010105   0.040026
     94      -0.020030  -0.023235   0.020660  -0.004022  -0.025263   0.054002
     95      -0.022506   0.000034  -0.041140   0.014230  -0.016497  -0.021127
     96      -0.003172   0.007587  -0.023018   0.010215   0.012722  -0.000814
     97       0.017124  -0.026754   0.047600  -0.010245  -0.009925   0.031342
     98      -0.008372  -0.001964  -0.034006   0.012239  -0.011255  -0.032856
     99      -0.014557   0.000902  -0.004365   0.002316   0.017425  -0.043252
    100       0.007334  -0.042949   0.073644  -0.030382   0.003994  -0.030564
    101       0.004964  -0.015160  -0.037405  -0.004031   0.002469  -0.034703
    102      -0.010795   0.008544   0.023883   0.009446   0.018693  -0.075220
    103       0.039235  -0.044580   0.102022  -0.033467   0.020440  -0.062340
    104       0.016178  -0.016256  -0.028810  -0.005852   0.008516  -0.044059
    105      -0.032973  -0.017620  -0.022295  -0.016326   0.018932  -0.047064
    106      -0.049340  -0.062695   0.059047  -0.051628  -0.004736  -0.052751
    107       0.003944  -0.030267  -0.053582  -0.017963   0.007223  -0.031514
    108      -0.043965  -0.023945  -0.007053  -0.024836   0.022827  -0.082301
    109      -0.058285  -0.078503   0.079219  -0.070594   0.005866  -0.105586
    110       0.014949  -0.042326  -0.055485  -0.030307   0.016216  -0.038022
    111      -0.039103  -0.028184  -0.062443  -0.023788   0.013079   0.004182
    112      -0.096056  -0.062686   0.011893  -0.045351  -0.028547  -0.001435
    113      -0.011472  -0.029884  -0.068067  -0.015032  -0.000885  -0.016826
    114      -0.056595  -0.044072  -0.081792  -0.038895   0.012352   0.010658
    115      -0.145431  -0.080722  -0.009049  -0.059606  -0.038259  -0.011487
    116      -0.014444  -0.041538  -0.082703  -0.027058   0.001488  -0.006050
    117      -0.021919  -0.018002  -0.074871  -0.011206   0.010114   0.044715
    118      -0.077883  -0.040255  -0.003262  -0.018228  -0.038261   0.056869
    119      -0.023656  -0.014618  -0.061523   0.003518  -0.012661  -0.014238
    120      -0.023632  -0.026600  -0.101451  -0.011554   0.008706   0.071845
    121      -0.112330  -0.042161  -0.030582  -0.011074  -0.054681   0.089641
    122      -0.036461  -0.015341  -0.070464   0.007030  -0.018615  -0.003775
    123      -0.012528  -0.004138  -0.030656   0.003745   0.003473  -0.021107
    124       0.021091  -0.053819   0.022503  -0.045056  -0.008039   0.051206
    125      -0.016658  -0.006983  -0.035859   0.015114  -0.023509  -0.059966
    126       0.027571   0.040070  -0.002555   0.073888  -0.005383  -0.025570
    127       0.121225   0.017781   0.058938   0.057375   0.006011   0.108663
    128       0.015982   0.012577  -0.028242   0.041533  -0.015748  -0.035835
    129       0.076296   0.091078   0.050111   0.144180   0.007166  -0.020146
    130       0.125573   0.023316   0.065275   0.064816   0.007342   0.108147
    131       0.086930   0.056670  -0.011529   0.107333  -0.006438   0.012489
    132       0.025319   0.039544  -0.011135   0.076787  -0.014720  -0.028810
    133       0.125581   0.004413   0.028849   0.041892   0.002016   0.131638
    134       0.011711   0.015879  -0.029755   0.049607  -0.025901  -0.047127
    135       0.011411   0.024948  -0.023542   0.054849  -0.014789  -0.028530
    136       0.190830   0.078692   0.109141   0.143980   0.019107   0.132249
    137      -0.023485  -0.019757  -0.037043  -0.009662  -0.009756  -0.054044
    138      -0.126253  -0.125787  -0.111254  -0.155035  -0.005902  -0.072669
    139       0.013448  -0.065232   0.012102  -0.060196  -0.007044   0.051704
    140      -0.089674  -0.046529  -0.052567  -0.046237  -0.039190  -0.103803
    141      -0.158147  -0.163551  -0.134913  -0.196454  -0.008026  -0.081494
    142       0.112665   0.023016   0.071773   0.070755   0.000952   0.107435
    143      -0.170774  -0.084028  -0.083631  -0.154568  -0.046657  -0.183586
    144      -0.088022  -0.112631  -0.096252  -0.094546  -0.004741  -0.020793
    145      -0.002134  -0.104426  -0.017027  -0.102086  -0.001339   0.047205
    146      -0.056283  -0.030140  -0.035863   0.009092  -0.039090  -0.061213
    147      -0.230327  -0.200052  -0.166321  -0.303040  -0.009899  -0.163515
    148      -0.072011  -0.117444  -0.022213  -0.151905  -0.016314   0.005659
    149      -0.086006  -0.041102  -0.043554  -0.024572  -0.042416  -0.082548
    150       0.036829   0.053505   0.007241   0.076269   0.012814   0.007774
    151      -0.086079  -0.165560  -0.046642  -0.189856  -0.021845   0.004576
    152       0.010525   0.002558  -0.036694   0.037713  -0.030425  -0.070530
    153       0.033920   0.045565   0.001949   0.068929   0.024136   0.031503
    154      -0.147055  -0.206129  -0.062883  -0.244692  -0.038185  -0.026657
    155      -0.008628  -0.008460  -0.040134   0.021248  -0.039630  -0.089164
    156       0.015269   0.029349  -0.008119   0.046269   0.001711  -0.017852
    157      -0.105065  -0.214531  -0.085470  -0.245209  -0.017315   0.005275
    158      -0.007833  -0.010034  -0.042497   0.020566  -0.043947  -0.098970
    159       0.107041   0.138999   0.062955   0.182429   0.020289   0.036106
    160      -0.077603  -0.153908  -0.038837  -0.175651  -0.021326   0.007642
    161       0.058913   0.022557  -0.033586   0.069904  -0.013602  -0.037704
    162       0.026655   0.061714   0.082470  -0.021112  -0.028483   0.007411
    163       0.007396  -0.031955  -0.013794   0.051921  -0.169034  -0.045296
    164      -0.031427   0.007650  -0.018088   0.029566   0.001519   0.092502
    165       0.009133   0.037718   0.039691  -0.008367  -0.006498   0.021166
    166      -0.001001  -0.020844  -0.013394   0.031894  -0.098165  -0.029761
    167      -0.029405   0.014787  -0.008442   0.025405   0.004705   0.098577
    168      -0.018374  -0.012391  -0.042387   0.020437  -0.004918   0.021506
    169      -0.004708  -0.005981  -0.003568   0.015277  -0.041072  -0.002096
    170      -0.011581   0.017301   0.015929   0.036883  -0.079845   0.062283
    171      -0.030012  -0.033032  -0.086045   0.037202  -0.007683   0.018727
    172       0.003433  -0.005260   0.008957   0.019497  -0.079104  -0.019903
    173       0.002113   0.014642   0.031975   0.048524  -0.155103   0.026965
    174      -0.032544  -0.042713  -0.080156   0.031677  -0.005749   0.022724
    175      -0.018617   0.010323  -0.005944  -0.007252   0.065960   0.054379
    176      -0.010446   0.024057   0.022364   0.033056  -0.070559   0.067509
    177      -0.055782  -0.087687  -0.155968   0.057852  -0.006937   0.021270
    178      -0.021107   0.023948   0.005380  -0.021176   0.111726   0.079517
    179       0.004495   0.025852   0.042527   0.040845  -0.137324   0.031321
    180      -0.015404  -0.014280  -0.015276   0.008169  -0.010807   0.022589
    181      -0.029275   0.009191  -0.022886  -0.011434   0.113039   0.078848
    182      -0.028418   0.028005   0.002061   0.019410   0.023895   0.116985
    183      -0.024763  -0.036451  -0.037347   0.014941  -0.017214   0.019490
    184      -0.039841   0.021134  -0.025836  -0.028533   0.194515   0.119225
    185      -0.027898   0.032866   0.005468   0.016625   0.032892   0.121473
    186       0.012848   0.041418   0.075176  -0.023383  -0.005959   0.026975
    187      -0.026088  -0.007103  -0.035373   0.006200   0.054340   0.050421
    188      -0.046678   0.025291  -0.022887   0.008643   0.107485   0.156530
    189       0.026207   0.065559   0.128461  -0.042911  -0.006010   0.028839
    190      -0.034715  -0.008683  -0.050076   0.002939   0.092125   0.068796
    191      -0.061061   0.027658  -0.040375  -0.002485   0.184060   0.194248
    192       0.023074   0.063033   0.092000  -0.028192  -0.002732   0.027692
    193      -0.011220  -0.021280  -0.028003   0.027322  -0.053385  -0.005710
    194      -0.046529   0.020235  -0.024464   0.011293   0.095353   0.148257
    195       0.041873   0.101016   0.150686  -0.048660   0.001377   0.032485
    196      -0.008273  -0.034022  -0.037449   0.040359  -0.098502  -0.031097
    197      -0.059527   0.020217  -0.038536   0.002078   0.157580   0.180859
    198      -0.009654  -0.008001  -0.029840   0.006410   0.018917   0.052509
    199      -0.034949  -0.047216   0.057069  -0.000031  -0.008227   0.051907
    200      -0.051659   0.013118  -0.008449   0.022170  -0.009631  -0.004951
    201      -0.109130  -0.058170   0.123853   0.063814   0.013209  -0.051434
    202       0.042008   0.206698  -0.100067  -0.021114   0.012877  -0.055060
    203       0.244486  -0.323870   0.069073  -0.004799   0.086728   0.068996
    204      -0.105680  -0.061401   0.122177   0.062907   0.013722  -0.047881
    205       0.031890   0.115451  -0.051362  -0.002745   0.038302  -0.033268
    206       0.139880  -0.106075   0.024460  -0.016916  -0.008707  -0.012557
    207      -0.056590  -0.027634   0.074115   0.041601   0.015142  -0.042099
    208       0.021564   0.081950  -0.022875   0.009291   0.039406  -0.037820
    209       0.085299  -0.056646   0.021071  -0.010571  -0.009753  -0.016877
    210       0.000335   0.010921   0.008871   0.011724   0.010356  -0.021546
    211       0.074475   0.079778  -0.053177  -0.008977   0.037995  -0.025927
    212       0.028525   0.037191  -0.016288  -0.011997  -0.012480  -0.017908
    213      -0.002034   0.009223   0.011689   0.013013   0.010635  -0.022450
    214       0.125407   0.109545  -0.110744  -0.034534   0.037691  -0.005031
    215       0.042681   0.066038  -0.039170  -0.025461  -0.027498  -0.018846
    216       0.060865   0.051253  -0.062015  -0.021628   0.003687   0.003648
    217       0.066504   0.036379  -0.010325   0.004406   0.037184  -0.039320
    218      -0.055981   0.109825  -0.030693   0.004861   0.003217  -0.019886
    219       0.105556   0.080672  -0.114562  -0.046640  -0.001648   0.023180
    220       0.110500   0.029984  -0.034278  -0.011322   0.035369  -0.025862
    221      -0.108242   0.196761  -0.064530   0.003649  -0.002377  -0.022970
    222       0.062789   0.052764  -0.064383  -0.022812   0.003287   0.004456
    223       0.003527   0.001721   0.061950   0.036830   0.037213  -0.069321
    224      -0.074662   0.070092  -0.002683   0.024183   0.029008  -0.015701
    225       0.108241   0.083410  -0.117017  -0.047509  -0.001195   0.022258
    226      -0.002404  -0.031254   0.094866   0.046414   0.034754  -0.079793
    227      -0.140667   0.123196  -0.013998   0.038639   0.045801  -0.014095
    228       0.005676   0.014373   0.001398   0.007718   0.008410  -0.017141
    229      -0.052332   0.008550   0.091791   0.056301   0.039442  -0.083875
    230      -0.008247  -0.038402   0.039615   0.024425   0.032561  -0.012987
    231       0.007257   0.015547  -0.000467   0.006834   0.008136  -0.016568
    232      -0.104567  -0.018485   0.150060   0.082234   0.038786  -0.107345
    233      -0.019723  -0.075898   0.063335   0.039132   0.053310  -0.007962
    234      -0.054410  -0.025842   0.071562   0.040545   0.014966  -0.041706
    235      -0.040820   0.047195   0.048633   0.042432   0.041920  -0.067524
    236       0.068026  -0.092339   0.048428   0.006431   0.009739  -0.016518
    237      -0.098840  -0.054805   0.123967   0.065614   0.020732  -0.062011
    238      -0.082359   0.050968   0.073254   0.057839   0.044386  -0.080557
    239       0.113737  -0.168329   0.077231   0.007696   0.013431  -0.014749
    240      -0.127502  -0.084573   0.142246   0.071858   0.014177  -0.041361
    241       0.038678   0.033610  -0.022957   0.007723   0.064249   0.005260
    242       0.057788   0.114098  -0.034409  -0.034446  -0.114996  -0.104862
    243      -0.111463  -0.071781   0.117531   0.062353   0.018456  -0.030083
    244       0.034073   0.046576  -0.002765   0.007126   0.058136  -0.027851
    245       0.048317   0.068746  -0.031757  -0.010893  -0.071527  -0.080839
                 24         25         26         27         28         29    
      0       0.012301  -0.026873  -0.023336   0.086021   0.015220  -0.008111
      1      -0.020444  -0.078491   0.066891   0.024027  -0.014123   0.022458
      2      -0.026867   0.005658   0.032268  -0.034217   0.022248   0.011900
      3      -0.020868  -0.025891   0.056012  -0.163627   0.048686   0.016235
      4      -0.020409  -0.086381   0.078137   0.025782  -0.009399   0.027532
      5      -0.047950   0.012343  -0.002544   0.045952  -0.067777   0.032059
      6       0.005220   0.005378  -0.014136  -0.037723  -0.013540  -0.049700
      7      -0.031471   0.026024  -0.019211  -0.070556  -0.112400  -0.198687
      8      -0.016728  -0.015478   0.039049   0.007833   0.039110   0.045951
      9      -0.020795  -0.012275   0.031425   0.000695   0.039625  -0.010819
     10       0.028098   0.048547  -0.081811   0.041518   0.088657  -0.035323
     11       0.019728  -0.016656  -0.028300   0.027345   0.025784  -0.023003
     12       0.002437  -0.006414  -0.015054  -0.003909   0.008449  -0.018288
     13      -0.029274  -0.006088  -0.010809  -0.022010  -0.060683  -0.056942
     14      -0.018081  -0.012062   0.034484   0.012799   0.033216   0.013308
     15       0.009770   0.001907  -0.026720  -0.004516   0.023762  -0.000111
     16      -0.007608   0.041172  -0.091754  -0.014989   0.005904   0.019147
     17       0.007794  -0.019979   0.001832   0.046031   0.040196  -0.034752
     18       0.040965   0.029261  -0.078709   0.009397   0.077896   0.037985
     19      -0.008156   0.041991  -0.097000  -0.023082   0.001721   0.035455
     20       0.023289  -0.013696   0.001358   0.077354   0.079472  -0.079053
     21       0.004876  -0.002000  -0.030371  -0.003064  -0.007606  -0.020936
     22      -0.002886   0.038689  -0.097272  -0.031454   0.002809   0.060447
     23       0.009935  -0.026865   0.010322   0.047823   0.023441  -0.037916
     24       0.031923  -0.051211  -0.072103  -0.016274  -0.011292   0.001770
     25      -0.002043   0.038030  -0.103598  -0.034685   0.002296   0.065934
     26       0.034325  -0.089001   0.060155   0.057581   0.019821  -0.069381
     27       0.055005  -0.078675  -0.088370  -0.009334   0.000792   0.013421
     28      -0.005924   0.060536  -0.152437  -0.044113   0.007398   0.100706
     29       0.049920  -0.118253   0.077868   0.065989   0.021734  -0.085945
     30       0.030725  -0.052164  -0.088275  -0.042904  -0.014117   0.033060
     31       0.005836   0.008994  -0.050758  -0.027650   0.000860   0.045177
     32       0.040175  -0.114285   0.097377   0.052526   0.018477  -0.074253
     33       0.057210  -0.102834  -0.124662  -0.057775  -0.016568   0.047780
     34       0.006732   0.007884  -0.054619  -0.028662   0.000744   0.046669
     35       0.063945  -0.173088   0.131104   0.051267   0.016116  -0.084338
     36      -0.007343   0.022034  -0.048341  -0.048325  -0.006874   0.049999
     37       0.011951  -0.014117  -0.000172  -0.023057  -0.001143   0.030348
     38       0.015051  -0.058814   0.091495   0.046841   0.024370  -0.055257
     39      -0.010834   0.026415  -0.053765  -0.069215  -0.004090   0.079667
     40       0.017218  -0.033563   0.037720  -0.018634  -0.003008   0.015562
     41       0.017139  -0.071064   0.117099   0.039280   0.024486  -0.050860
     42      -0.041090   0.097351   0.004161  -0.019716   0.001228   0.024735
     43       0.011004  -0.012771   0.004159  -0.021623  -0.000932   0.028629
     44      -0.012924   0.018317   0.049187   0.049407   0.031186  -0.033281
     45      -0.071867   0.165770   0.042222  -0.016441   0.011591   0.034308
     46       0.016511  -0.034381   0.052277  -0.012413  -0.001465   0.004680
     47      -0.033493   0.069400   0.042809   0.045993   0.037391  -0.014076
     48      -0.029482   0.076071   0.006155  -0.000517  -0.000464  -0.009783
     49       0.003145   0.016029  -0.052244  -0.029730   0.000172   0.052798
     50      -0.012555   0.028006   0.009757   0.052037   0.030426  -0.032422
     51      -0.047553   0.127235   0.039605   0.011700   0.009789  -0.018985
     52       0.003098   0.016198  -0.049189  -0.029270   0.000387   0.051899
     53      -0.028876   0.082586  -0.020563   0.055809   0.038724  -0.025028
     54       0.022793   0.002685  -0.018608  -0.018592   0.006168  -0.020236
     55       0.003987   0.007903   0.005544  -0.012358  -0.031534  -0.068255
     56       0.023413  -0.001368  -0.008960   0.025139   0.003294   0.009212
     57       0.038360  -0.001395  -0.009949   0.021512   0.112319   0.158091
     58       0.011444   0.008989  -0.004811  -0.012550  -0.042767  -0.079469
     59       0.031947   0.001474  -0.028703   0.015861  -0.043295  -0.055423
     60       0.053997  -0.006364  -0.076860   0.009046   0.063215   0.141264
     61      -0.002231   0.009736   0.029738  -0.015423  -0.040183  -0.110849
     62       0.030021   0.010151   0.027349   0.045687   0.046814   0.045708
     63       0.046382  -0.004415  -0.038644   0.017712   0.093235   0.155158
     64       0.028697   0.003559  -0.052199  -0.006345  -0.037932  -0.020867
     65       0.044144  -0.005694  -0.104450  -0.023486  -0.178898  -0.211603
     66       0.025321   0.008678   0.074682   0.061785   0.248102   0.305177
     67       0.013396   0.011071   0.006905  -0.013189  -0.050498  -0.100475
     68       0.029527   0.002211  -0.017281   0.021231  -0.021325  -0.029353
     69       0.074864   0.015207  -0.071022   0.015268  -0.009164  -0.030315
     70       0.011140   0.008212   0.030699   0.017597   0.052238   0.058748
     71       0.032106   0.000897  -0.023204   0.027009  -0.014676  -0.015462
     72       0.079096   0.025956  -0.110297  -0.018697  -0.119587  -0.191823
     73       0.010184   0.010288   0.037052   0.017463   0.059945   0.071495
     74       0.029229   0.001159  -0.002527   0.035873   0.027930   0.048751
     75       0.085710   0.014817  -0.072074   0.033674   0.020601   0.015157
     76       0.029348   0.002752   0.049676   0.069070   0.164267   0.226603
     77       0.065367   0.010216  -0.070832   0.039114  -0.057807  -0.073919
     78       0.099205   0.014407  -0.074342   0.057486   0.059074   0.072818
     79       0.001302   0.012842   0.026036  -0.009639  -0.001455  -0.019888
     80       0.007742  -0.007425  -0.007161   0.006495  -0.027823  -0.040197
     81      -0.017766   0.000111  -0.008716  -0.071238  -0.061445  -0.151598
     82       0.030632   0.007262  -0.000893   0.025857   0.016324   0.024009
     83       0.045423   0.005546  -0.017623   0.047140   0.028116   0.057590
     84      -0.008219   0.003096  -0.012665  -0.066841  -0.050530  -0.132475
     85       0.069716   0.000660  -0.000646   0.121192   0.118233   0.239725
     86       0.044273   0.023521  -0.033278  -0.028206  -0.028478  -0.077126
     87      -0.047841   0.011578  -0.014003  -0.167576  -0.159244  -0.362309
     88       0.029494   0.005294   0.002231   0.037957   0.023621   0.044275
     89       0.058515  -0.004011  -0.008747   0.120498   0.092714   0.206090
     90      -0.021883  -0.015677   0.004267  -0.014857  -0.028429  -0.067003
     91       0.012608   0.013988  -0.007315  -0.046726  -0.051407  -0.128540
     92       0.046704   0.004276  -0.016122   0.056416   0.036637   0.077362
     93      -0.003709  -0.007181   0.063225   0.022800   0.053458  -0.029763
     94       0.053818   0.053377  -0.050840   0.059475   0.101274  -0.055792
     95       0.038409  -0.023228  -0.046399   0.005170   0.032450  -0.022185
     96      -0.054614  -0.029355   0.018409   0.032678   0.055288  -0.035340
     97      -0.056016   0.010955  -0.063815   0.059449   0.099879  -0.052775
     98       0.002005  -0.040311  -0.054418  -0.002671   0.028357  -0.017521
     99      -0.104555  -0.057354  -0.008131   0.008738   0.005968  -0.004642
    100      -0.155320  -0.045445  -0.080707   0.014373   0.012962   0.003025
    101      -0.047564  -0.070642  -0.015211  -0.026577  -0.002600   0.005129
    102      -0.164424  -0.080398  -0.060916   0.013604  -0.002264   0.001185
    103      -0.283357  -0.105573  -0.107794   0.003663  -0.005769   0.021204
    104      -0.090710  -0.091207  -0.020921  -0.030142  -0.008721   0.011117
    105      -0.066823  -0.048676   0.042535  -0.034723  -0.058079   0.032934
    106      -0.070765  -0.015296  -0.037595  -0.035985  -0.086402   0.054985
    107      -0.032901  -0.071711   0.026417  -0.060854  -0.040780   0.030323
    108      -0.108487  -0.072259   0.030778  -0.060251  -0.113410   0.066697
    109      -0.148979  -0.060191  -0.041741  -0.088598  -0.184482   0.117536
    110      -0.067904  -0.092658   0.047804  -0.090332  -0.077208   0.057204
    111       0.046635   0.004873   0.117907  -0.038466  -0.042794   0.019687
    112       0.148414   0.089768   0.025413  -0.016808  -0.050836   0.016878
    113       0.037031  -0.038240   0.043186  -0.054698  -0.029353   0.018105
    114       0.105381   0.028483   0.173297  -0.067908  -0.085054   0.040996
    115       0.264495   0.139756   0.077267  -0.053801  -0.117954   0.045242
    116       0.063790  -0.028576   0.087491  -0.075096  -0.053886   0.032340
    117       0.071250   0.020721   0.119310  -0.005414   0.024639  -0.018078
    118       0.198300   0.121055   0.009077   0.045368   0.064991  -0.050365
    119       0.072440  -0.014754  -0.002891  -0.020851   0.013607  -0.011232
    120       0.132422   0.048822   0.162805  -0.011498   0.032877  -0.024019
    121       0.339286   0.193089   0.039086   0.056612   0.084494  -0.069869
    122       0.122636   0.012135   0.006197  -0.015395   0.020841  -0.018985
    123      -0.015082  -0.007933   0.000104   0.007879   0.027600  -0.019457
    124      -0.025906   0.043354   0.026357   0.047481   0.054096  -0.033808
    125       0.041224  -0.021083  -0.102715  -0.032394   0.005572  -0.000935
    126       0.071309   0.028421  -0.040740  -0.028444  -0.011990   0.003314
    127       0.070860   0.075515   0.113355   0.027947   0.004533  -0.014269
    128       0.062372  -0.016861  -0.059094  -0.034474  -0.006156   0.002481
    129       0.026333  -0.006084  -0.066815  -0.026376  -0.026375   0.012084
    130       0.062759   0.070220   0.107595   0.028736   0.003842  -0.013597
    131       0.146839   0.014399   0.020405  -0.049386  -0.039211   0.014005
    132       0.131965   0.062281  -0.045755  -0.043846  -0.024207   0.008603
    133       0.156039   0.121351   0.181645   0.016486  -0.007171  -0.012949
    134       0.110697   0.010499  -0.086097  -0.049997  -0.017647   0.008635
    135       0.122261   0.059775  -0.035141  -0.037407  -0.014618   0.003341
    136       0.074153   0.062764   0.121991   0.020998  -0.022894  -0.000954
    137      -0.048208  -0.069363  -0.079763  -0.007890   0.028634  -0.011805
    138      -0.021948   0.002946   0.061978  -0.028713  -0.050073   0.026000
    139      -0.014572   0.049006   0.055153   0.038884   0.029969  -0.021786
    140      -0.033764  -0.038833  -0.196371  -0.006567   0.072935  -0.031570
    141      -0.008000   0.010132   0.097412  -0.053238  -0.107203   0.057368
    142       0.027148   0.057336   0.045469   0.038937   0.025071  -0.023686
    143      -0.169267  -0.085733  -0.311773   0.085079   0.297527  -0.145367
    144       0.067861   0.039358   0.141537  -0.095465  -0.217377   0.111365
    145       0.023453   0.056190   0.130776   0.002311  -0.050149   0.021201
    146       0.033134  -0.010486  -0.143524  -0.055404  -0.051090   0.031433
    147      -0.133869  -0.044025  -0.006203   0.034806   0.114462  -0.054057
    148      -0.081533   0.031620   0.016307   0.069963   0.097308  -0.054317
    149      -0.015388  -0.024651  -0.181705  -0.019617   0.028480  -0.009808
    150      -0.031739  -0.031323  -0.021189   0.043399   0.091697  -0.057130
    151      -0.053940   0.056842   0.045526   0.020606   0.002140  -0.002705
    152       0.144697   0.029133  -0.076554  -0.099459  -0.100205   0.061003
    153      -0.049209  -0.045284   0.035705   0.045681   0.064741  -0.047161
    154      -0.111937   0.042129  -0.058689   0.051281   0.103432  -0.052162
    155       0.131101   0.029174  -0.129436  -0.089683  -0.057510   0.041853
    156      -0.008253  -0.009854  -0.040924   0.018580   0.066316  -0.038571
    157       0.002550   0.093284   0.177852  -0.051112  -0.174231   0.093947
    158       0.154836   0.042618  -0.136154  -0.106468  -0.077850   0.054164
    159      -0.040825  -0.056507  -0.079243   0.092232   0.196650  -0.116785
    160      -0.057291   0.052601   0.032978   0.029137   0.021649  -0.013643
    161       0.213562   0.051710   0.062621  -0.150781  -0.249017   0.139893
    162      -0.006155  -0.014636   0.000355   0.068348  -0.025969   0.010805
    163      -0.013765  -0.085833   0.081402   0.014061   0.013227   0.020274
    164      -0.038107   0.012931   0.011545  -0.018407  -0.013232   0.017631
    165      -0.007760   0.000505  -0.025111   0.243756  -0.115202   0.029863
    166      -0.007871  -0.060362   0.066891  -0.015157   0.038112   0.009550
    167      -0.040682   0.013692   0.017125  -0.055527   0.001293   0.019384
    168      -0.008284  -0.002445  -0.012844   0.192823  -0.089523   0.029117
    169      -0.008326  -0.028216   0.036613  -0.017881   0.025064   0.003895
    170      -0.041815  -0.031536   0.056960  -0.027507   0.005945   0.031353
    171      -0.008246  -0.007892  -0.013932   0.261834  -0.114963   0.039654
    172      -0.008198  -0.048966   0.056914  -0.021523   0.035786   0.006659
    173      -0.041635  -0.073170   0.096324  -0.021368   0.021694   0.038757
    174      -0.007930  -0.003197   0.012586  -0.035541   0.015367   0.004473
    175      -0.011605   0.033436  -0.022688  -0.001711  -0.015528   0.000388
    176      -0.042561  -0.026394   0.048593   0.012880  -0.015435   0.036320
    177      -0.007223  -0.007818   0.027310  -0.121173   0.061321  -0.002657
    178      -0.013501   0.060567  -0.048246   0.002817  -0.033586  -0.000893
    179      -0.040162  -0.064060   0.079102   0.047661  -0.011184   0.041764
    180      -0.008239  -0.001860   0.027687  -0.205423   0.086840  -0.016738
    181      -0.013072   0.059326  -0.048155   0.019714  -0.038138   0.001722
    182      -0.045492   0.026176   0.000546   0.019879  -0.045234   0.034442
    183      -0.007525  -0.006622   0.058159  -0.454793   0.203759  -0.044502
    184      -0.014534   0.105042  -0.093479   0.048985  -0.073775   0.000212
    185      -0.045776   0.031425  -0.008912   0.064077  -0.068115   0.038935
    186      -0.009301   0.006546   0.001305  -0.037063  -0.000155   0.000369
    187      -0.012462   0.025397  -0.013939   0.000996  -0.012654   0.004643
    188      -0.045914   0.071540  -0.036466  -0.032091  -0.041044   0.022226
    189      -0.009909   0.010319   0.007550  -0.130808   0.035406  -0.010562
    190      -0.012870   0.046017  -0.034377   0.009386  -0.025446   0.002814
    191      -0.046899   0.114241  -0.076504  -0.036667  -0.058912   0.016071
    192      -0.008992   0.008176  -0.026836   0.200922  -0.105557   0.026143
    193      -0.009682  -0.036231   0.045952  -0.017863   0.027545   0.008467
    194      -0.044815   0.063847  -0.024879  -0.071974  -0.017872   0.017379
    195      -0.010196   0.013015  -0.039194   0.271864  -0.140567   0.036383
    196      -0.007539  -0.062734   0.070160  -0.020077   0.043784   0.008772
    197      -0.046802   0.098835  -0.053037  -0.102883  -0.023446   0.011425
    198      -0.041459  -0.022320   0.060202   0.010219   0.046958  -0.022368
    199      -0.005335   0.020298  -0.105248   0.023998   0.085866  -0.047952
    200      -0.003620  -0.025972   0.007075   0.040525   0.036851  -0.034959
    201       0.015617   0.032994  -0.002346  -0.000742  -0.004908   0.002118
    202      -0.025232   0.003187   0.017060  -0.014492  -0.020455   0.009846
    203       0.026292  -0.166879  -0.004594  -0.006362  -0.023227   0.008890
    204       0.017167   0.027904  -0.003897  -0.000374  -0.004475   0.001889
    205      -0.005455  -0.070251   0.004919  -0.009656  -0.013616   0.007361
    206      -0.031110   0.110829   0.026984  -0.000099   0.001121   0.003210
    207       0.010083   0.014701  -0.000106  -0.004956  -0.013158   0.005776
    208      -0.001856  -0.070370  -0.000681  -0.011686  -0.019317   0.009766
    209      -0.031074   0.131661   0.039950   0.009071   0.028508  -0.004095
    210      -0.000879  -0.000943   0.001996  -0.004646  -0.007407   0.005273
    211      -0.010655  -0.068637   0.004032  -0.011497  -0.015339   0.009810
    212      -0.025365   0.088702   0.030324   0.006702   0.023152  -0.002705
    213      -0.000316  -0.000446   0.001865  -0.004712  -0.007838   0.005318
    214      -0.017727  -0.097531   0.003257  -0.011960  -0.011705   0.009527
    215      -0.039070   0.131783   0.040645   0.010176   0.033363  -0.004331
    216      -0.013000  -0.016954   0.003806  -0.002631   0.002390   0.002857
    217      -0.012093  -0.024703   0.012997  -0.009203  -0.011054   0.009330
    218       0.001193  -0.031452  -0.002869  -0.005318  -0.009293   0.004360
    219      -0.021669  -0.028654   0.004742  -0.000758   0.010054   0.000485
    220      -0.019099  -0.021244   0.017220  -0.006826  -0.003056   0.007123
    221       0.006063  -0.068913  -0.015270  -0.009366  -0.019778   0.006716
    222      -0.013529  -0.016849   0.004009  -0.002471   0.002945   0.002694
    223      -0.006033   0.020876   0.018292  -0.008789  -0.013739   0.010801
    224       0.025141  -0.123568  -0.026283  -0.014675  -0.035348   0.010095
    225      -0.022311  -0.028927   0.005531  -0.001458   0.008894   0.001270
    226      -0.008691   0.063207   0.027362  -0.005629  -0.006878   0.009321
    227       0.050755  -0.243382  -0.059738  -0.027251  -0.069725   0.017793
    228      -0.002403  -0.001098   0.001886  -0.003262  -0.003882   0.003844
    229       0.003861   0.011595   0.010696  -0.011718  -0.024419   0.013094
    230       0.015379  -0.056825  -0.004675  -0.006305  -0.013267   0.004647
    231      -0.002798  -0.001091   0.002018  -0.003208  -0.003595   0.003793
    232       0.009610   0.046746   0.013118  -0.011375  -0.027799   0.013728
    233       0.033398  -0.122530  -0.019195  -0.011081  -0.027186   0.007207
    234       0.009505   0.014346   0.000094  -0.005015  -0.013077   0.006011
    235       0.006015  -0.038005   0.001101  -0.013771  -0.027822   0.013339
    236      -0.015035   0.080690   0.030152   0.005918   0.020037  -0.002615
    237       0.017888   0.025573  -0.000451  -0.007253  -0.021396   0.008835
    238       0.012596  -0.040870  -0.002344  -0.016040  -0.035245   0.015563
    239      -0.019549   0.114418   0.040546   0.009232   0.028436  -0.004558
    240       0.017175   0.025346  -0.005128   0.003951   0.007607  -0.002385
    241       0.013938  -0.145935  -0.003320  -0.001881   0.004124   0.000919
    242      -0.094172   0.382207   0.040293  -0.007198  -0.009836   0.006721
    243       0.001707   0.009603   0.005665  -0.000254   0.010890  -0.002114
    244       0.003919  -0.080085   0.007963  -0.003169  -0.003188   0.003703
    245      -0.049488   0.194163   0.017075  -0.012079  -0.035262   0.014695
                 30         31         32         33         34         35    
      0      -0.015395   0.016033  -0.047476  -0.065082   0.018602  -0.001665
      1       0.010306   0.052195   0.013655  -0.025815   0.013054   0.022218
      2       0.002334  -0.005181   0.007207   0.066581  -0.021844  -0.021378
      3      -0.008669   0.031328  -0.001114  -0.057341   0.015965   0.017004
      4       0.012066   0.061280   0.016725  -0.020864   0.013704   0.025966
      5       0.012609   0.066233   0.016792  -0.065388   0.024375   0.034581
      6       0.003516   0.072288  -0.009231   0.045154  -0.021746  -0.013829
      7       0.014817  -0.049094   0.012352   0.035067  -0.013853  -0.013349
      8      -0.000809  -0.006343  -0.000145   0.065617  -0.024494  -0.027186
      9       0.008245  -0.065019   0.010601   0.045103   0.030077   0.008034
     10      -0.002880  -0.006488  -0.027588   0.047808   0.020355   0.027181
     11      -0.021384  -0.032085  -0.046825  -0.021207  -0.022377  -0.024248
     12      -0.005277   0.036027  -0.020673  -0.008655   0.002070  -0.003434
     13       0.006118  -0.023843   0.006700  -0.016854   0.000769  -0.001025
     14      -0.003084  -0.033682  -0.005981   0.049088  -0.015206  -0.023819
     15      -0.007338   0.003652  -0.017574  -0.011489   0.007869   0.000453
     16      -0.009825  -0.083784  -0.018764   0.002916  -0.017659  -0.024507
     17      -0.020146  -0.035294  -0.045135  -0.005316  -0.013106  -0.026528
     18      -0.016843  -0.008191  -0.038422   0.005664  -0.006787  -0.009125
     19      -0.010646  -0.098573  -0.018940  -0.000065  -0.026815  -0.035330
     20      -0.018747   0.017028  -0.051480   0.015769   0.015249   0.011990
     21      -0.020501   0.019862  -0.035559  -0.085471   0.012961  -0.010299
     22      -0.008918  -0.111926  -0.017427   0.000897  -0.041578  -0.050933
     23      -0.033817  -0.035698  -0.064830  -0.054379  -0.029436  -0.061517
     24      -0.015278  -0.026116  -0.037420  -0.089134   0.000785  -0.029744
     25      -0.008249  -0.121734  -0.017261   0.001679  -0.044923  -0.054528
     26      -0.018985   0.029495  -0.049241  -0.056251  -0.001905  -0.032580
     27      -0.024655  -0.038015  -0.054602  -0.119845   0.001886  -0.042839
     28      -0.017842  -0.185225  -0.031309   0.002289  -0.072241  -0.087629
     29      -0.018729   0.057759  -0.050905  -0.075100   0.014517  -0.021178
     30       0.017458  -0.061528   0.003558   0.001606  -0.016016  -0.016041
     31       0.006961  -0.049229   0.004491   0.005304  -0.011928  -0.011157
     32       0.010154   0.073480  -0.011550  -0.005899   0.017224   0.010218
     33       0.034360  -0.105873   0.011726   0.033328  -0.033319  -0.027708
     34       0.007177  -0.054435   0.004032   0.006828  -0.014153  -0.013535
     35       0.034921   0.125500   0.015102   0.011350   0.043220   0.049920
     36       0.029696  -0.031778   0.043951   0.074736  -0.006368   0.025523
     37       0.021368   0.020611   0.027183   0.008669   0.019843   0.031880
     38       0.009355   0.051990  -0.001227   0.033866   0.005193   0.010393
     39       0.060801  -0.049924   0.090024   0.177482  -0.015305   0.054365
     40       0.031853   0.071771   0.043204   0.013063   0.042071   0.061922
     41       0.033436   0.080868   0.034833   0.090896   0.017105   0.047944
     42      -0.006518   0.026773   0.015378  -0.006136   0.018115   0.022368
     43       0.020588   0.025139   0.026975   0.006258   0.021518   0.032852
     44      -0.025680  -0.010361  -0.038972  -0.011007  -0.020561  -0.039739
     45      -0.009133   0.057517   0.034154   0.018091   0.031187   0.045474
     46       0.030995   0.089386   0.042377   0.007571   0.049148   0.067214
     47      -0.033229  -0.030285  -0.037402   0.001917  -0.029344  -0.046791
     48      -0.028081   0.044584  -0.025714  -0.090235   0.025476   0.000570
     49       0.004868  -0.052584   0.003987   0.001788  -0.014327  -0.014152
     50      -0.046660  -0.054840  -0.073791  -0.057029  -0.039260  -0.079758
     51      -0.042285   0.083291  -0.033102  -0.121383   0.042922   0.010263
     52       0.005142  -0.048890   0.004757   0.001141  -0.012599  -0.012220
     53      -0.070148  -0.104368  -0.101334  -0.074812  -0.063472  -0.119767
     54      -0.000637   0.091650  -0.016675   0.037919  -0.024400  -0.013865
     55       0.005434  -0.027027   0.007430   0.007511  -0.000122  -0.001215
     56      -0.002556  -0.031836  -0.003921   0.021474  -0.009052  -0.015190
     57      -0.015809   0.121224  -0.033145   0.077331  -0.053177  -0.043545
     58       0.005537  -0.035918   0.005273  -0.001408   0.005451   0.001527
     59       0.001282  -0.052559  -0.003954  -0.003077   0.007190  -0.003408
     60      -0.018680   0.016184  -0.035219  -0.011110  -0.018487  -0.034820
     61       0.010370   0.006358   0.011355   0.026884  -0.002632   0.005931
     62      -0.003512   0.062510  -0.012496   0.113006  -0.045672  -0.031220
     63      -0.017567   0.074655  -0.034606   0.035370  -0.036023  -0.039008
     64      -0.002999  -0.102112  -0.003533  -0.052350   0.018997  -0.005423
     65       0.009860  -0.200751   0.006969  -0.158251   0.088335   0.043037
     66      -0.022948   0.287133  -0.043802   0.252261  -0.140580  -0.091499
     67       0.008642  -0.011211   0.006034   0.018553   0.003326   0.004906
     68      -0.000226  -0.030797  -0.005504   0.019987  -0.005476  -0.010905
     69      -0.006279   0.089428  -0.023987  -0.070922   0.013517   0.028049
     70      -0.003060  -0.006645   0.005302   0.033387  -0.012638  -0.010356
     71      -0.002290  -0.039260  -0.005079  -0.002918   0.000559  -0.006588
     72       0.000788   0.042320  -0.054062  -0.113970   0.103806   0.052054
     73      -0.003994  -0.011754  -0.003062   0.048509   0.000853  -0.012913
     74      -0.005579  -0.034100  -0.009322   0.032847  -0.003960  -0.017511
     75      -0.009814   0.106261  -0.017196  -0.087560  -0.003975   0.032422
     76      -0.013486   0.047629   0.030014   0.026471  -0.085197  -0.014262
     77      -0.003444  -0.044108  -0.013750  -0.097825   0.040898   0.030705
     78      -0.014300   0.128738  -0.006819  -0.112326  -0.027930   0.038715
     79       0.001847  -0.040173  -0.015676   0.051292   0.037981  -0.010955
     80       0.002365  -0.041811   0.007387   0.035205  -0.028853  -0.024812
     81       0.012329   0.119585  -0.013686   0.124023  -0.069382  -0.047902
     82      -0.003949  -0.051293   0.002643  -0.055786   0.035356   0.023223
     83      -0.007601  -0.033407  -0.001731  -0.003770  -0.001537  -0.006340
     84       0.010619   0.120694  -0.011681   0.109342  -0.066702  -0.039379
     85      -0.024842  -0.138310  -0.006823  -0.205070   0.144898   0.073953
     86       0.006053   0.054815   0.015546   0.082902  -0.097090  -0.022049
     87       0.032818   0.216886  -0.000769   0.271615  -0.186713  -0.095218
     88      -0.005945  -0.064402   0.000667  -0.060339   0.046795   0.019849
     89      -0.022092  -0.109925  -0.012333  -0.088084   0.081388   0.010934
     90       0.003372   0.050497  -0.028575   0.068660  -0.000724  -0.041734
     91       0.010794   0.019054   0.011487   0.027020  -0.041929   0.005037
     92      -0.009449  -0.043887  -0.003208  -0.013968   0.009771  -0.004503
     93      -0.006850  -0.077953   0.019109   0.022102   0.024394   0.007355
     94      -0.011817   0.023098  -0.006669   0.025035   0.017308   0.039260
     95       0.007135  -0.017116  -0.011917   0.004853  -0.005506   0.018726
     96      -0.011437  -0.066622   0.004773   0.001541   0.004150   0.014009
     97      -0.015096   0.029169   0.007723   0.022750   0.025179   0.032131
     98       0.011721  -0.020528   0.000376   0.008252  -0.003115   0.023297
     99      -0.004528  -0.035430  -0.023408  -0.004808  -0.005945   0.002728
    100      -0.002255   0.052950  -0.027178   0.015185   0.013534   0.011060
    101       0.020258  -0.062397   0.013942   0.016392   0.008971   0.012085
    102      -0.008020   0.007865  -0.059135  -0.008751  -0.013254   0.001499
    103       0.003106   0.044743  -0.042585   0.023047   0.018119   0.013854
    104       0.021870  -0.068322   0.009989   0.018270   0.009424   0.013416
    105       0.007927  -0.049931  -0.008149  -0.009424  -0.007431  -0.023106
    106       0.005073   0.080309  -0.041977  -0.015662  -0.018330  -0.031963
    107       0.034455  -0.091743   0.040181   0.025507   0.022097  -0.000602
    108       0.013272  -0.029869  -0.032970  -0.024269  -0.025184  -0.045190
    109       0.019409   0.099273  -0.068910  -0.030617  -0.035569  -0.070916
    110       0.046336  -0.107524   0.053327   0.035308   0.034981  -0.014902
    111       0.007758  -0.082786   0.042251   0.004008   0.012988  -0.017284
    112      -0.007729   0.069240  -0.005381  -0.026662  -0.025367  -0.013353
    113       0.030610  -0.094004   0.050798   0.021566   0.019402   0.005996
    114       0.013150  -0.095938   0.065784  -0.000764   0.012162  -0.033227
    115      -0.004646   0.081740   0.005635  -0.052230  -0.047825  -0.035798
    116       0.035592  -0.112724   0.073283   0.024890   0.026040  -0.004250
    117       0.001742  -0.105237   0.055921   0.025921   0.033210   0.010349
    118      -0.021118   0.043003   0.004599   0.002337  -0.001129   0.034714
    119       0.019307  -0.054751   0.024565   0.016427   0.008762   0.024498
    120       0.004580  -0.145257   0.084360   0.036462   0.048392   0.017884
    121      -0.029879   0.051538   0.012256   0.002479  -0.005422   0.048046
    122       0.014990  -0.048219   0.024882   0.014423   0.006195   0.028523
    123       0.001221  -0.049449   0.013618   0.004901   0.003524   0.018856
    124      -0.031783   0.007938   0.004461  -0.001377   0.010480  -0.000737
    125       0.031923   0.018595   0.014042   0.025442   0.007278   0.033176
    126       0.021440   0.013860   0.031190   0.020686   0.033803  -0.012276
    127      -0.038041  -0.018031   0.022611  -0.047718  -0.040744  -0.026784
    128       0.027062  -0.007894   0.020269   0.004460  -0.020831   0.032562
    129       0.015054  -0.002979  -0.066317   0.065499   0.026449   0.074426
    130      -0.038736  -0.019667   0.008590  -0.040146  -0.040369  -0.013839
    131       0.022131  -0.036496   0.057126  -0.042250  -0.066013   0.001564
    132       0.031058   0.054522   0.082616   0.003498   0.050775  -0.073699
    133      -0.036306  -0.018338   0.122636  -0.114735  -0.062667  -0.120819
    134       0.038470   0.041861   0.053022   0.003327   0.005276  -0.012754
    135       0.028516   0.043937   0.090510  -0.003713   0.046730  -0.076935
    136      -0.043744  -0.040343  -0.040150  -0.028723  -0.064203   0.031720
    137       0.017893  -0.048277  -0.039872   0.036696  -0.022877   0.108055
    138       0.004581  -0.071693  -0.005447  -0.021404  -0.032151   0.014059
    139      -0.033289  -0.002780  -0.008400  -0.007055   0.003923  -0.005645
    140       0.033615   0.050332   0.036305   0.048568   0.024758   0.059117
    141       0.005025  -0.099674  -0.075165   0.014411  -0.000229   0.019655
    142      -0.038267  -0.007278  -0.095098   0.088235   0.113005  -0.003227
    143       0.043676   0.165024   0.473775  -0.278930  -0.316179   0.033678
    144      -0.006434  -0.162506  -0.350161   0.238776   0.234822   0.039631
    145      -0.026491  -0.035991  -0.043031  -0.020308  -0.008898  -0.018421
    146       0.023621  -0.018078  -0.238838   0.262283   0.244012   0.081799
    147       0.022184   0.020056   0.398187  -0.351072  -0.376837  -0.013807
    148      -0.033898   0.018243   0.105738  -0.099847  -0.104353  -0.002627
    149       0.022376   0.014265  -0.102901   0.160068   0.134780   0.073683
    150      -0.002758  -0.082472   0.029918  -0.001488  -0.009371   0.044578
    151      -0.032858   0.030573  -0.027261   0.019299   0.038350  -0.018886
    152       0.050225   0.077190   0.021601   0.020723   0.011051  -0.010991
    153      -0.023171  -0.189451  -0.114931   0.020872  -0.190805   0.346255
    154      -0.008545   0.133165   0.136611   0.034683   0.311301  -0.382083
    155       0.064712   0.147970   0.124947   0.017531   0.162385  -0.233805
    156       0.012568  -0.005656   0.092778  -0.003904   0.093004  -0.121893
    157      -0.054938  -0.045268  -0.247501   0.040423  -0.218234   0.355857
    158       0.073586   0.184195   0.154229   0.012321   0.198517  -0.303134
    159       0.003964  -0.080960   0.131057  -0.028616   0.051778  -0.064995
    160      -0.031035   0.034751  -0.005626   0.015433   0.057791  -0.049564
    161       0.022008  -0.046688  -0.211072   0.022746  -0.324868   0.460170
    162       0.002536   0.009515  -0.004393  -0.016951   0.005751   0.001182
    163       0.008258   0.039485   0.010612   0.011675   0.002059   0.009398
    164       0.003398   0.028818   0.005862  -0.010726   0.003427   0.005598
    165       0.025626  -0.001213   0.027520   0.039289  -0.007156  -0.000528
    166       0.001931   0.020719   0.001030   0.041876  -0.010381  -0.008613
    167       0.000022   0.042765   0.002114  -0.024500   0.007296   0.009086
    168       0.022179   0.004419   0.026151   0.040343  -0.007840   0.000122
    169       0.000119   0.012562  -0.001423   0.023665  -0.006135  -0.006141
    170       0.005127   0.059439   0.007804  -0.001130   0.002784   0.007604
    171       0.029343   0.006071   0.034117   0.057463  -0.011648  -0.000914
    172       0.000729   0.018348  -0.000710   0.035542  -0.008977  -0.008266
    173       0.007717   0.071152   0.010763   0.024616  -0.003244   0.003535
    174      -0.002084   0.014848  -0.001616  -0.003592   0.001337   0.001615
    175       0.000505   0.004594   0.000177  -0.016694   0.004904   0.004633
    176       0.009582   0.058978   0.013200   0.003986   0.001978   0.008402
    177      -0.011551   0.021672  -0.012792  -0.014889   0.003141   0.000752
    178       0.000739   0.002482   0.001212  -0.035717   0.010288   0.010078
    179       0.013853   0.059011   0.017135   0.037403  -0.006774   0.000865
    180      -0.020164   0.018951  -0.022679  -0.044105   0.010588   0.003993
    181       0.002426   0.002359   0.003131  -0.028425   0.008296   0.008859
    182       0.009548   0.055107   0.014511  -0.027020   0.010379   0.016893
    183      -0.047555   0.029360  -0.055368  -0.094330   0.021132   0.004476
    184       0.004465  -0.007112   0.006386  -0.048371   0.013556   0.014378
    185       0.014296   0.052515   0.020261  -0.020661   0.009162   0.017367
    186      -0.000668   0.007804   0.001924  -0.012790   0.004295   0.005392
    187       0.001370   0.012463   0.001258  -0.013368   0.004561   0.005265
    188       0.001976   0.045885   0.005727  -0.062410   0.018430   0.021147
    189      -0.009444   0.007943  -0.006467  -0.032469   0.008562   0.007641
    190       0.001255   0.007978   0.000959  -0.024909   0.007471   0.007558
    191      -0.000258   0.037005   0.003228  -0.090572   0.025401   0.026426
    192       0.023333  -0.000412   0.027919   0.031751  -0.005252   0.002917
    193       0.001145   0.021434   0.000273   0.025540  -0.005894  -0.004621
    194      -0.002129   0.045301   0.000951  -0.061370   0.017458   0.018698
    195       0.030610  -0.000767   0.036384   0.041171  -0.007588   0.003534
    196       0.001075   0.021848  -0.000696   0.044144  -0.011099  -0.010087
    197      -0.005568   0.043572  -0.001828  -0.090687   0.025493   0.025530
    198       0.011199  -0.092054   0.014411   0.060316   0.041174   0.001275
    199       0.035463   0.005092  -0.023962   0.097156   0.038487   0.057940
    200      -0.020394  -0.065675  -0.041838  -0.003317  -0.009553  -0.032632
    201      -0.001990   0.007279   0.000295  -0.001664  -0.000722   0.000956
    202       0.055086   0.010127  -0.001211  -0.017111  -0.015766  -0.015572
    203      -0.162910   0.009640   0.019834  -0.001946  -0.004711  -0.000592
    204      -0.005001   0.007721   0.000174  -0.002379  -0.001743   0.000106
    205       0.014532  -0.000018  -0.000070  -0.005482  -0.001126  -0.002300
    206      -0.023910  -0.000179   0.008629   0.007108   0.001717   0.004829
    207      -0.008050   0.014157   0.002836  -0.010765  -0.010132  -0.007259
    208      -0.066473  -0.002291   0.006519   0.005808   0.005734   0.004534
    209       0.252270  -0.005619  -0.016906  -0.013146  -0.003332  -0.004693
    210      -0.002925   0.005139   0.002097  -0.004475  -0.003833  -0.002766
    211      -0.053918  -0.007445   0.006238   0.009470   0.009648   0.007518
    212       0.221748  -0.006972  -0.016556  -0.013096  -0.002726  -0.005228
    213      -0.003477   0.005755   0.002176  -0.004955  -0.004346  -0.003148
    214      -0.067249  -0.016866   0.006647   0.017884   0.017645   0.013577
    215       0.287660  -0.011113  -0.021242  -0.015075  -0.002200  -0.005473
    216       0.004785  -0.007354   0.000402   0.004929   0.005584   0.004374
    217       0.017015  -0.002826   0.001867   0.000679   0.003953   0.002502
    218      -0.030665  -0.001596   0.001288   0.001228   0.001565   0.000228
    219       0.009492  -0.016290  -0.000940   0.011682   0.012093   0.009398
    220       0.047675  -0.008411  -0.000749   0.003104   0.007306   0.004948
    221      -0.125199  -0.002208   0.007254   0.007903   0.004454   0.002955
    222       0.006328  -0.007883   0.000215   0.005256   0.005971   0.004663
    223       0.070599   0.007436  -0.001260  -0.011839  -0.005602  -0.005669
    224      -0.233194   0.005761   0.017703   0.012998   0.004494   0.005348
    225       0.011625  -0.015729  -0.000767   0.010752   0.011444   0.008741
    226       0.152916   0.010077  -0.007225  -0.020490  -0.010540  -0.010417
    227      -0.520641   0.011728   0.039643   0.031772   0.010757   0.013629
    228      -0.000222   0.002118   0.001272  -0.001840  -0.001245  -0.000615
    229       0.007289   0.013987   0.003910  -0.011468  -0.008047  -0.006654
    230      -0.028906   0.004467   0.002131  -0.003138  -0.002136  -0.002237
    231       0.000518   0.001813   0.001195  -0.001642  -0.001044  -0.000471
    232       0.028997   0.023335   0.003113  -0.020177  -0.015960  -0.012749
    233      -0.121584   0.009229   0.008721  -0.000800  -0.002722  -0.001954
    234      -0.007778   0.013930   0.002898  -0.010689  -0.009951  -0.007159
    235      -0.064720   0.008298   0.008310  -0.001386  -0.001088  -0.000563
    236       0.228320  -0.002189  -0.016733  -0.017004  -0.006164  -0.007788
    237      -0.012509   0.022891   0.004448  -0.017532  -0.016265  -0.012060
    238      -0.091620   0.013720   0.011025  -0.003353  -0.003848  -0.002407
    239       0.309875  -0.002352  -0.022856  -0.024033  -0.009471  -0.011348
    240       0.001485  -0.006714  -0.002685   0.012330   0.012749   0.011022
    241       0.078418  -0.011733  -0.010546  -0.002253   0.007266   0.001270
    242      -0.235429  -0.004605   0.031564   0.042801   0.011838   0.021746
    243       0.011830  -0.025119  -0.000036   0.025746   0.023267   0.015022
    244       0.068182   0.008649   0.001378  -0.003335   0.005128   0.007810
    245      -0.222992  -0.015069   0.003472   0.002014  -0.006888  -0.007992
                 36         37         38         39         40         41    
      0       0.002741   0.004962   0.082587  -0.063286   0.035590   0.074090
      1      -0.014902   0.016007   0.031927   0.014882   0.068288  -0.028875
      2       0.015660  -0.021755  -0.056851   0.000843  -0.077624   0.001559
      3      -0.013154   0.022272   0.015695   0.007484   0.048300  -0.024129
      4      -0.018117   0.019420   0.038210   0.017913   0.077888  -0.041042
      5      -0.022150   0.024816   0.053416   0.024140   0.134088  -0.050464
      6       0.007097  -0.021761   0.011404   0.004663  -0.007471   0.012336
      7       0.015103  -0.023260  -0.016096   0.007133   0.018472   0.040436
      8       0.016275  -0.022434  -0.040597   0.004113  -0.010646  -0.009697
      9       0.026740  -0.001668  -0.011442  -0.065450   0.011334   0.020520
     10       0.022325   0.004376   0.002186  -0.010354   0.001845   0.032869
     11      -0.009320   0.004278   0.020936   0.008810  -0.012003   0.013087
     12       0.006079  -0.006580   0.018106  -0.020977  -0.007805   0.030272
     13       0.003003  -0.000643  -0.011561   0.015452   0.057957   0.003580
     14       0.017558  -0.016712  -0.027892  -0.017478  -0.027969   0.012897
     15       0.008101  -0.005872  -0.010554  -0.016497  -0.015173   0.023719
     16       0.004235   0.008790   0.012385  -0.011409   0.014572   0.005085
     17       0.007306   0.003690   0.021072  -0.019277  -0.004049   0.016805
     18      -0.002004   0.004620   0.034176  -0.032736  -0.049675   0.021409
     19      -0.000745   0.011640   0.024586  -0.016919   0.011064  -0.001920
     20       0.017651  -0.000743   0.001227  -0.005571  -0.003056   0.039775
     21       0.017867  -0.016057  -0.114329   0.031948  -0.003529  -0.001158
     22      -0.012491   0.015558   0.051687  -0.030111  -0.001345  -0.014033
     23       0.003907   0.008771   0.011834  -0.023743   0.009446  -0.017636
     24       0.021986  -0.016309  -0.149351   0.038766  -0.013288  -0.026680
     25      -0.014262   0.016346   0.052638  -0.030743  -0.003371  -0.016553
     26       0.017593  -0.000886  -0.038502  -0.006991   0.014121  -0.021138
     27       0.037981  -0.025004  -0.183429   0.043442  -0.035662  -0.048762
     28      -0.024592   0.023330   0.086694  -0.046859  -0.009715  -0.029511
     29       0.033439  -0.009025  -0.081350   0.005409   0.005423  -0.025378
     30      -0.010178   0.002321  -0.029573   0.007983  -0.005038  -0.007718
     31      -0.006905   0.001844   0.006719  -0.002386  -0.007231  -0.004550
     32       0.007625  -0.002824  -0.010359  -0.002159   0.018661  -0.001279
     33      -0.024204   0.013740   0.014460  -0.010989  -0.000850  -0.011559
     34      -0.007864   0.003119   0.011166  -0.004656  -0.006745  -0.005186
     35       0.008260  -0.014468  -0.045575   0.023052   0.012308   0.008053
     36      -0.024144   0.008459   0.081081  -0.011803  -0.007240   0.026734
     37      -0.000099  -0.013238  -0.041415   0.028560  -0.015598   0.007361
     38      -0.004220   0.008483   0.079035  -0.029843   0.021444   0.011798
     39      -0.054650   0.026121   0.237137  -0.049821  -0.003498   0.061231
     40       0.004443  -0.022161  -0.068775   0.046161  -0.017601   0.016442
     41      -0.016777   0.011041   0.140303  -0.036640   0.021951   0.036604
     42       0.014427  -0.012958  -0.053633   0.025300  -0.018202  -0.002530
     43       0.001345  -0.014211  -0.046304   0.029917  -0.015848   0.006393
     44       0.005770   0.011383   0.054127  -0.035625   0.012503  -0.017338
     45       0.022356  -0.016622  -0.037429   0.026179  -0.027848  -0.001447
     46       0.009501  -0.024828  -0.080347   0.048826  -0.014138   0.015740
     47       0.005462   0.015533   0.083368  -0.046336   0.006156  -0.022226
     48       0.031428  -0.025351  -0.168586   0.052456  -0.014264  -0.018267
     49      -0.007471   0.001293   0.003148  -0.000255  -0.012507  -0.007022
     50       0.008795   0.013848   0.020248  -0.036839   0.014109  -0.033058
     51       0.047753  -0.038955  -0.243215   0.078648  -0.026121  -0.026995
     52      -0.006868   0.000330  -0.000717   0.001561  -0.013092  -0.006898
     53       0.010259   0.024051   0.040305  -0.059949   0.019403  -0.049597
     54       0.001262  -0.012991   0.035504   0.005904  -0.003640   0.002042
     55       0.005809  -0.006205  -0.005399   0.000123   0.011336   0.017204
     56       0.011361  -0.012482  -0.038282   0.010263   0.029715  -0.000678
     57       0.002548  -0.021035   0.006639   0.049563   0.052259  -0.067759
     58       0.008060  -0.015238  -0.003272   0.009476   0.031137   0.009569
     59       0.014278  -0.025916  -0.025751   0.014992   0.050619   0.002107
     60       0.021469  -0.054143  -0.074129   0.067697   0.027760  -0.082430
     61      -0.002075   0.010447   0.036524  -0.020374   0.005909   0.042748
     62      -0.002034  -0.014735   0.046095   0.045561   0.159794  -0.039659
     63       0.012204  -0.039352  -0.029501   0.058743   0.039522  -0.077492
     64       0.024439  -0.047082  -0.077069   0.044111   0.035221  -0.034657
     65       0.038728  -0.070569  -0.087457  -0.007585  -0.048334   0.036598
     66      -0.024073   0.021797   0.088768   0.077212   0.180131  -0.101603
[truncated: 704,083 more chars]
