# Supplementary material for: A stereodivergent multicomponent approach for the synthesis of C–N atropisomeric peptide analogues
Source: Chem Sci. 2024 Sep 16;15(40):16743–51. doi: 10.1039/d4sc04700a (PMC11418089; doi:10.1039/d4sc04700a)
Supplement: SC-015-D4SC04700A-s001 [file SC-015-D4SC04700A-s001.zip › CompData/_2_Imine-BzOH/ImineBzOH5optc.out]

                                 *****************
                                 * O   R   C   A *
                                 *****************

                                            #,                                       
                                            ###                                      
                                            ####                                     
                                            #####                                    
                                            ######                                   
                                           ########,                                 
                                     ,,################,,,,,                         
                               ,,#################################,,                 
                          ,,##########################################,,             
                       ,#########################################, ''#####,          
                    ,#############################################,,   '####,        
                  ,##################################################,,,,####,       
                ,###########''''           ''''###############################       
              ,#####''   ,,,,##########,,,,          '''####'''          '####       
            ,##' ,,,,###########################,,,                        '##       
           ' ,,###''''                  '''############,,,                           
         ,,##''                                '''############,,,,        ,,,,,,###''
      ,#''                                            '''#######################'''  
     '                                                          ''''####''''         
             ,#######,   #######,   ,#######,      ##                                
            ,#'     '#,  ##    ##  ,#'     '#,    #''#        ######   ,####,        
            ##       ##  ##   ,#'  ##            #'  '#       #        #'  '#        
            ##       ##  #######   ##           ,######,      #####,   #    #        
            '#,     ,#'  ##    ##  '#,     ,#' ,#      #,         ##   #,  ,#        
             '#######'   ##     ##  '#######'  #'      '#     #####' # '####'        


                  #######################################################
                  #                        -***-                        #
                  #          Department of theory and spectroscopy      #
                  #    Directorship and core code : Frank Neese         #
                  #        Max Planck Institute fuer Kohlenforschung    #
                  #                Kaiser Wilhelm Platz 1               #
                  #                 D-45470 Muelheim/Ruhr               #
                  #                      Germany                        #
                  #                                                     #
                  #                  All rights reserved                #
                  #                        -***-                        #
                  #######################################################


                         Program Version 5.0.2 -  RELEASE  -


 With contributions from (in alphabetic order):
   Daniel Aravena         : Magnetic Suceptibility
   Michael Atanasov       : Ab Initio Ligand Field Theory (pilot matlab implementation)
   Alexander A. Auer      : GIAO ZORA, VPT2 properties, NMR spectrum
   Ute Becker             : Parallelization
   Giovanni Bistoni       : ED, misc. LED, open-shell LED, HFLD
   Martin Brehm           : Molecular dynamics
   Dmytro Bykov           : SCF Hessian
   Vijay G. Chilkuri      : MRCI spin determinant printing, contributions to CSF-ICE
   Dipayan Datta          : RHF DLPNO-CCSD density
   Achintya Kumar Dutta   : EOM-CC, STEOM-CC
   Dmitry Ganyushin       : Spin-Orbit,Spin-Spin,Magnetic field MRCI
   Miquel Garcia          : C-PCM and meta-GGA Hessian, CC/C-PCM, Gaussian charge scheme
   Yang Guo               : DLPNO-NEVPT2, F12-NEVPT2, CIM, IAO-localization
   Andreas Hansen         : Spin unrestricted coupled pair/coupled cluster methods
   Benjamin Helmich-Paris : MC-RPA, TRAH-SCF, COSX integrals
   Lee Huntington         : MR-EOM, pCC
   Robert Izsak           : Overlap fitted RIJCOSX, COSX-SCS-MP3, EOM
   Marcus Kettner         : VPT2
   Christian Kollmar      : KDIIS, OOCD, Brueckner-CCSD(T), CCSD density, CASPT2, CASPT2-K
   Simone Kossmann        : Meta GGA functionals, TD-DFT gradient, OOMP2, MP2 Hessian
   Martin Krupicka        : Initial AUTO-CI
   Lucas Lang             : DCDCAS
   Marvin Lechner         : AUTO-CI (C++ implementation), FIC-MRCC
   Dagmar Lenk            : GEPOL surface, SMD
   Dimitrios Liakos       : Extrapolation schemes; Compound Job, initial MDCI parallelization
   Dimitrios Manganas     : Further ROCIS development; embedding schemes
   Dimitrios Pantazis     : SARC Basis sets
   Anastasios Papadopoulos: AUTO-CI, single reference methods and gradients
   Taras Petrenko         : DFT Hessian,TD-DFT gradient, ASA, ECA, R-Raman, ABS, FL, XAS/XES, NRVS
   Peter Pinski           : DLPNO-MP2, DLPNO-MP2 Gradient
   Christoph Reimann      : Effective Core Potentials
   Marius Retegan         : Local ZFS, SOC
   Christoph Riplinger    : Optimizer, TS searches, QM/MM, DLPNO-CCSD(T), (RO)-DLPNO pert. Triples
   Tobias Risthaus        : Range-separated hybrids, TD-DFT gradient, RPA, STAB
   Michael Roemelt        : Original ROCIS implementation
   Masaaki Saitow         : Open-shell DLPNO-CCSD energy and density
   Barbara Sandhoefer     : DKH picture change effects
   Avijit Sen             : IP-ROCIS
   Kantharuban Sivalingam : CASSCF convergence, NEVPT2, FIC-MRCI
   Bernardo de Souza      : ESD, SOC TD-DFT
   Georgi Stoychev        : AutoAux, RI-MP2 NMR, DLPNO-MP2 response
   Willem Van den Heuvel  : Paramagnetic NMR
   Boris Wezisla          : Elementary symmetry handling
   Frank Wennmohs         : Technical directorship


 We gratefully acknowledge several colleagues who have allowed us to
 interface, adapt or use parts of their codes:
   Stefan Grimme, W. Hujo, H. Kruse, P. Pracht,  : VdW corrections, initial TS optimization,
                  C. Bannwarth, S. Ehlert          DFT functionals, gCP, sTDA/sTD-DF
   Ed Valeev, F. Pavosevic, A. Kumar             : LibInt (2-el integral package), F12 methods
   Garnet Chan, S. Sharma, J. Yang, R. Olivares  : DMRG
   Ulf Ekstrom                                   : XCFun DFT Library
   Mihaly Kallay                                 : mrcc  (arbitrary order and MRCC methods)
   Jiri Pittner, Ondrej Demel                    : Mk-CCSD
   Frank Weinhold                                : gennbo (NPA and NBO analysis)
   Christopher J. Cramer and Donald G. Truhlar   : smd solvation model
   Lars Goerigk                                  : TD-DFT with DH, B97 family of functionals
   V. Asgeirsson, H. Jonsson                     : NEB implementation
   FAccTs GmbH                                   : IRC, NEB, NEB-TS, DLPNO-Multilevel, CI-OPT
                                                   MM, QMMM, 2- and 3-layer-ONIOM, Crystal-QMMM,
                                                   LR-CPCM, SF, NACMEs, symmetry and pop. for TD-DFT,
                                                   nearIR, NL-DFT gradient (VV10), updates on ESD,
                                                   ML-optimized integration grids
   S Lehtola, MJT Oliveira, MAL Marques          : LibXC Library
   Liviu Ungur et al                             : ANISO software


 Your calculation uses the libint2 library for the computation of 2-el integrals
 For citations please refer to: http://libint.valeyev.net

 Your ORCA version has been built with support for libXC version: 5.1.0
 For citations please refer to: https://tddft.org/programs/libxc/

 This ORCA versions uses:
   CBLAS   interface :  Fast vector & matrix operations
   LAPACKE interface :  Fast linear algebra routines
   SCALAPACK package :  Parallel linear algebra routines
   Shared memory     :  Shared parallel matrices
   BLAS/LAPACK       :  OpenBLAS 0.3.15  USE64BITINT DYNAMIC_ARCH NO_AFFINITY Zen SINGLE_THREADED
        Core in use  :  Zen
   Copyright (c) 2011-2014, The OpenBLAS Project


Your calculation utilizes the atom-pairwise dispersion correction
with the Becke-Johnson damping scheme (D3BJ)
Cite in your paper:
S.Grimme, S.Ehrlich, L.Goerigk, J Comput Chem, (2011), 32, 1456–1465 
S.Grimme, J.Antony, S.Ehrlich and H.Krieg, J.Chem.Phys., 132, (2010), 154104 
   

Your calculation utilizes the SMD solvation module
Please cite in your paper:
A.V. Marenich, C.J. Cramer, D.G. Truhlar J. Phys. Chem. B, 113, (2009), 6378 

================================================================================

----- Orbital basis set information -----
Your calculation utilizes the basis: def2-TZVP
   F. Weigend and R. Ahlrichs, Phys. Chem. Chem. Phys. 7, 3297 (2005).

----- AuxJ basis set information -----
Your calculation utilizes the auxiliary basis: def2/J
   F. Weigend, Phys. Chem. Chem. Phys. 8, 1057 (2006).

================================================================================
                                        WARNINGS
                       Please study these warnings very carefully!
================================================================================


WARNING: Geometry Optimization
  ===> : Switching off AutoStart
         For restart on a previous wavefunction, please use MOREAD

INFO   : the flag for use of the SHARK integral package has been found!

================================================================================
                                       INPUT FILE
================================================================================
NAME = ImineBzOH5optc.inp
|  1> ! PBE0 D3 def2-tzvp Opt
|  2> %maxcore 2660
|  3> %geom
|  4> maxiter 70
|  5> MaxStep 0.15
|  6> end
|  7> %pal nprocs 20
|  8> end
|  9> %CPCM SMD TRUE
| 10>    SMDSOLVENT "2,2,2-TRIFLUOROETHANOL"
| 11> end
| 12> 
| 13> *xyz 0 1
| 14> O  1.698374  4.223186  1.287982
| 15> O  1.693339  1.987460  1.198940
| 16> N  1.668053  4.589989  3.589075
| 17> N  4.253904  4.131379  3.898239
| 18> C  2.262368  4.231425  2.557551
| 19> C  3.746728  3.925555  2.543505
| 20> H  3.868104  2.874257  2.257731
| 21> C  4.392123  4.777341  1.465766
| 22> C  4.298576  6.165200  1.506273
| 23> H  3.782986  6.648323  2.329203
| 24> C  4.836076  6.932786  0.485519
| 25> H  4.757860  8.013602  0.527498
| 26> C  5.462107  6.320524  -0.593482
| 27> H  5.879754  6.922300  -1.393030
| 28> C  5.542057  4.936974  -0.647939
| 29> H  6.020182  4.450768  -1.490973
| 30> C  5.006057  4.169955  0.377754
| 31> H  5.060442  3.086907  0.331534
| 32> C  0.263476  4.998863  3.685476
| 33> C  0.063661  6.292545  2.900528
| 34> H  0.762444  7.059118  3.246054
| 35> H  -0.952869  6.661245  3.056080
| 36> H  0.214046  6.142715  1.830389
| 37> C  0.005867  5.261083  5.164256
| 38> H  0.165071  4.353002  5.751114
| 39> H  -1.021567  5.597291  5.320557
| 40> H  0.684129  6.032470  5.538135
| 41> C  -0.676682  3.903052  3.191733
| 42> H  -1.704426  4.163083  3.455663
| 43> H  -0.437426  2.947212  3.664249
| 44> H  -0.632733  3.777938  2.109487
| 45> C  5.270227  3.279107  4.379570
| 46> C  5.301131  2.821135  5.715903
| 47> C  6.411017  2.060444  6.086325
| 48> H  6.479098  1.691794  7.100104
| 49> C  7.439383  1.736625  5.213800
| 50> H  8.273423  1.137399  5.561314
| 51> C  7.382568  2.184806  3.907010
| 52> H  8.171181  1.950172  3.200695
| 53> C  6.307069  2.955555  3.504398
| 54> H  6.277756  3.332537  2.490550
| 55> C  4.182214  3.080149  6.733753
| 56> C  4.524524  2.498733  8.106433
| 57> H  4.663037  1.415754  8.074380
| 58> H  3.694620  2.703391  8.786774
| 59> H  5.423134  2.951388  8.533675
| 60> C  3.942953  4.580469  6.960538
| 61> H  4.878593  5.086711  7.212125
| 62> H  3.256054  4.708779  7.801455
| 63> H  3.497972  5.106066  6.116567
| 64> C  2.892526  2.380137  6.282487
| 65> H  2.537723  2.692119  5.299302
| 66> H  2.092237  2.583810  6.999419
| 67> H  3.045468  1.298256  6.247391
| 68> C  1.594018  3.047966  0.632011
| 69> C  1.331068  3.232292  -0.803487
| 70> C  0.972440  2.116880  -1.557668
| 71> H  0.872475  1.154202  -1.070438
| 72> C  0.743529  2.249099  -2.915553
| 73> H  0.458889  1.383878  -3.502897
| 74> C  0.881061  3.491050  -3.523783
| 75> H  0.705381  3.592808  -4.588963
| 76> C  1.243895  4.602558  -2.774079
| 77> H  1.355407  5.568665  -3.252424
| 78> C  1.467278  4.478480  -1.413282
| 79> H  1.757265  5.341474  -0.827154
| 80> H  3.446535  4.191299  4.509487
| 81> O  3.505590  7.417051  4.743355
| 82> C  4.722757  7.478846  4.784943
| 83> C  5.457412  8.711019  5.158214
| 84> C  4.728192  9.850430  5.489225
| 85> H  3.645522  9.810867  5.471085
| 86> C  5.385468  11.018486  5.835947
| 87> H  4.815801  11.904150  6.093115
| 88> C  6.774215  11.053908  5.853160
| 89> H  7.288915  11.969155  6.124177
| 90> C  7.504948  9.919909  5.523603
| 91> H  8.588526  9.948347  5.536877
| 92> C  6.850168  8.749276  5.176535
| 93> H  7.417581  7.863922  4.918416
| 94> O  5.504091  6.460093  4.493722
| 95> H  4.955679  5.650605  4.229319
| 96> *
| 97> 
| 98>                          ****END OF INPUT****
================================================================================

                       *****************************
                       * Geometry Optimization Run *
                       *****************************

Geometry optimization settings:
Update method            Update   .... BFGS
Choice of coordinates    CoordSys .... Z-matrix Internals
Initial Hessian          InHess   .... Almoef's Model

Convergence Tolerances:
Energy Change            TolE     ....  5.0000e-06 Eh
Max. Gradient            TolMAXG  ....  3.0000e-04 Eh/bohr
RMS Gradient             TolRMSG  ....  1.0000e-04 Eh/bohr
Max. Displacement        TolMAXD  ....  4.0000e-03 bohr
RMS Displacement         TolRMSD  ....  2.0000e-03 bohr
Strict Convergence                ....  False
------------------------------------------------------------------------------
                        ORCA OPTIMIZATION COORDINATE SETUP
------------------------------------------------------------------------------

The optimization will be done in new redundant internal coordinates
Making redundant internal coordinates   ...  (new redundants) done
Evaluating the initial hessian          ...  (Almloef) done
Evaluating the coordinates              ...  done
Calculating the B-matrix                .... done
Calculating the G-matrix                .... done
Diagonalizing the G-matrix              .... done
Small eigenvalue found = 9.716e-04
Small eigenvalue found = 1.821e-03
Small eigenvalue found = 3.166e-03
Small eigenvalue found = 3.581e-03
Small eigenvalue found = 5.375e-03
Small eigenvalue found = 6.710e-03
Small eigenvalue found = 7.808e-03
Small eigenvalue found = 9.362e-03
Small eigenvalue found = 1.101e-02
Small eigenvalue found = 1.341e-02
Small eigenvalue found = 1.472e-02
Small eigenvalue found = 1.938e-02
Small eigenvalue found = 2.480e-02
Small eigenvalue found = 2.650e-02
The first mode is                       ....  210
The number of degrees of freedom        ....  240

    -----------------------------------------------------------------
                    Redundant Internal Coordinates


    -----------------------------------------------------------------
         Definition                    Initial Value    Approx d2E/dq
    -----------------------------------------------------------------
      1. B(C   4,O   0)                  1.3892         0.561180   
      2. B(C   4,N   2)                  1.2433         0.959201   
      3. B(C   5,C   4)                  1.5156         0.393852   
      4. B(C   5,N   3)                  1.4611         0.430919   
      5. B(H   6,C   5)                  1.0962         0.352007   
      6. B(C   7,C   5)                  1.5178         0.390756   
      7. B(C   8,C   7)                  1.3916         0.621140   
      8. B(H   9,C   8)                  1.0846         0.367254   
      9. B(C  10,C   8)                  1.3857         0.634855   
     10. B(H  11,C  10)                  1.0845         0.367510   
     11. B(C  12,C  10)                  1.3896         0.625687   
     12. B(H  13,C  12)                  1.0844         0.367636   
     13. B(C  14,C  12)                  1.3869         0.631888   
     14. B(H  15,C  14)                  1.0843         0.367720   
     15. B(C  16,C   7)                  1.3891         0.626862   
     16. B(C  16,C  14)                  1.3884         0.628475   
     17. B(H  17,C  16)                  1.0854         0.366241   
     18. B(C  18,N   2)                  1.4661         0.423194   
     19. B(C  19,C  18)                  1.5263         0.378646   
     20. B(H  20,C  19)                  1.0933         0.355752   
     21. B(H  21,C  19)                  1.0925         0.356860   
     22. B(H  22,C  19)                  1.0910         0.358791   
     23. B(C  23,C  18)                  1.5238         0.382206   
     24. B(H  24,C  23)                  1.0929         0.356327   
     25. B(H  25,C  23)                  1.0923         0.357090   
     26. B(H  26,C  23)                  1.0931         0.356025   
     27. B(C  27,C  18)                  1.5259         0.379194   
     28. B(H  28,C  27)                  1.0925         0.356822   
     29. B(H  29,C  27)                  1.0928         0.356455   
     30. B(H  30,C  27)                  1.0903         0.359650   
     31. B(C  31,N   3)                  1.4110         0.518024   
     32. B(C  32,C  31)                  1.4130         0.574241   
     33. B(C  33,C  32)                  1.3956         0.612066   
     34. B(H  34,C  33)                  1.0809         0.372379   
     35. B(C  35,C  33)                  1.3870         0.631782   
     36. B(H  36,C  35)                  1.0842         0.367873   
     37. B(C  37,C  35)                  1.3827         0.641834   
     38. B(H  38,C  37)                  1.0844         0.367634   
     39. B(C  39,C  37)                  1.3831         0.640936   
     40. B(C  39,C  31)                  1.3949         0.613725   
     41. B(H  40,C  39)                  1.0821         0.370753   
     42. B(C  41,C  32)                  1.5346         0.367277   
     43. B(C  42,C  41)                  1.5295         0.374216   
     44. B(H  43,C  42)                  1.0923         0.357108   
     45. B(H  44,C  42)                  1.0925         0.356848   
     46. B(H  45,C  42)                  1.0931         0.355984   
     47. B(C  46,C  41)                  1.5361         0.365281   
     48. B(H  47,C  46)                  1.0932         0.355944   
     49. B(H  48,C  46)                  1.0934         0.355683   
     50. B(H  49,C  46)                  1.0893         0.361044   
     51. B(C  50,C  41)                  1.5352         0.366456   
     52. B(H  51,C  50)                  1.0908         0.359028   
     53. B(H  52,C  50)                  1.0936         0.355384   
     54. B(H  52,H  24)                  2.8987         0.000090   
     55. B(H  53,C  50)                  1.0932         0.355890   
     56. B(C  54,O   1)                  1.2066         1.097582   
     57. B(C  54,O   0)                  1.3499         0.648326   
     58. B(C  55,C  54)                  1.4710         0.464029   
     59. B(C  56,C  55)                  1.3934         0.617055   
     60. B(H  57,C  56)                  1.0836         0.368700   
     61. B(C  58,C  56)                  1.3834         0.640183   
     62. B(H  59,C  58)                  1.0838         0.368410   
     63. B(C  60,C  58)                  1.3897         0.625456   
     64. B(H  61,C  60)                  1.0844         0.367645   
     65. B(C  62,C  60)                  1.3889         0.627234   
     66. B(H  63,C  62)                  1.0838         0.368403   
     67. B(C  64,C  62)                  1.3846         0.637360   
     68. B(C  64,C  55)                  1.3941         0.615559   
     69. B(H  65,H  13)                  4.4513         0.000000   
     70. B(H  65,C  64)                  1.0828         0.369789   
     71. B(H  66,N   3)                  1.0144         0.425730   
     72. B(C  68,O  67)                  1.2194         1.047096   
     73. B(C  69,C  68)                  1.4823         0.445075   
     74. B(C  70,C  69)                  1.3927         0.618651   
     75. B(H  71,H  20)                  4.5645         0.000000   
     76. B(H  71,C  70)                  1.0835         0.368742   
     77. B(C  72,C  70)                  1.3844         0.637767   
     78. B(H  73,C  72)                  1.0840         0.368125   
     79. B(C  74,C  72)                  1.3893         0.626393   
     80. B(H  75,C  74)                  1.0845         0.367510   
     81. B(C  76,C  74)                  1.3887         0.627750   
     82. B(H  77,C  76)                  1.0840         0.368082   
     83. B(C  78,C  76)                  1.3855         0.635241   
     84. B(C  78,C  69)                  1.3934         0.617037   
     85. B(H  79,H  47)                  4.4069         0.000000   
     86. B(H  79,C  78)                  1.0828         0.369765   
     87. B(O  80,C  68)                  1.3165         0.733083   
     88. B(H  81,H  66)                  2.1179         0.001579   
     89. B(H  81,N   3)                  1.7059         0.033566   
     90. B(H  81,O  80)                  1.0129         0.428147   
     91. A(C   4,O   0,C  54)          118.7258         0.424211   
     92. A(C   4,N   2,C  18)          126.3668         0.432623   
     93. A(C   5,N   3,H  66)          106.9021         0.336441   
     94. A(C   5,N   3,H  81)          116.6276         0.228242   
     95. A(C  31,N   3,H  66)          113.7904         0.346970   
     96. A(C   5,N   3,C  31)          118.7649         0.389124   
     97. A(H  66,N   3,H  81)           99.0829         0.208684   
     98. A(C  31,N   3,H  81)          100.1020         0.234166   
     99. A(O   0,C   4,N   2)          124.4611         0.455288   
    100. A(N   2,C   4,C   5)          122.2791         0.429884   
    101. A(O   0,C   4,C   5)          112.8263         0.390935   
    102. A(C   4,C   5,H   6)          107.7225         0.325929   
    103. A(N   3,C   5,C   7)          115.5768         0.372907   
    104. A(N   3,C   5,H   6)          109.7781         0.328812   
    105. A(N   3,C   5,C   4)          107.6339         0.373414   
    106. A(C   4,C   5,C   7)          108.0461         0.369494   
    107. A(H   6,C   5,C   7)          107.8201         0.325506   
    108. A(C   8,C   7,C  16)          119.2476         0.435071   
    109. A(C   5,C   7,C  16)          119.9153         0.400607   
    110. A(C   5,C   7,C   8)          120.6938         0.399960   
    111. A(C   7,C   8,C  10)          120.3277         0.436064   
    112. A(C   7,C   8,H   9)          119.8851         0.354197   
    113. A(H   9,C   8,C  10)          119.7727         0.355511   
    114. A(C   8,C  10,C  12)          120.1775         0.436638   
    115. A(C   8,C  10,H  11)          119.7093         0.355553   
    116. A(H  11,C  10,C  12)          120.1106         0.354677   
    117. A(H  13,C  12,C  14)          120.1624         0.355291   
    118. A(C  10,C  12,C  14)          119.7346         0.436270   
    119. A(C  10,C  12,H  13)          120.1014         0.354698   
    120. A(H  15,C  14,C  16)          119.7944         0.354979   
    121. A(C  12,C  14,H  15)          120.2159         0.355305   
    122. A(C  12,C  14,C  16)          119.9895         0.436619   
    123. A(C  14,C  16,H  17)          120.0297         0.354736   
    124. A(C   7,C  16,H  17)          119.4592         0.354582   
    125. A(C   7,C  16,C  14)          120.5105         0.435991   
    126. A(N   2,C  18,C  19)          109.1469         0.369739   
    127. A(C  23,C  18,C  27)          109.4770         0.365707   
    128. A(C  19,C  18,C  27)          111.1989         0.365121   
    129. A(N   2,C  18,C  27)          111.6371         0.369831   
    130. A(C  19,C  18,C  23)          109.3353         0.365616   
    131. A(N   2,C  18,C  23)          105.8891         0.370335   
    132. A(C  18,C  19,H  21)          109.5507         0.324556   
    133. A(C  18,C  19,H  20)          110.3698         0.324390   
    134. A(C  18,C  19,H  22)          111.7154         0.324844   
    135. A(H  20,C  19,H  22)          108.5533         0.290119   
    136. A(H  21,C  19,H  22)          108.3172         0.290261   
    137. A(H  20,C  19,H  21)          108.2455         0.289874   
    138. A(H  25,C  23,H  26)          108.5117         0.289938   
    139. A(H  24,C  23,H  26)          108.1983         0.289841   
    140. A(C  18,C  23,H  26)          110.3939         0.324930   
    141. A(H  24,C  23,H  25)          108.4178         0.289977   
    142. A(C  18,C  23,H  25)          110.5399         0.325090   
    143. A(C  18,C  23,H  24)          110.7024         0.324975   
    144. A(H  29,C  27,H  30)          108.6628         0.290318   
    145. A(H  28,C  27,H  30)          107.7596         0.290365   
    146. A(C  18,C  27,H  30)          112.2553         0.325049   
    147. A(H  28,C  27,H  29)          108.0411         0.289959   
    148. A(C  18,C  27,H  29)          110.6913         0.324572   
    149. A(C  18,C  27,H  28)          109.2997         0.324627   
    150. A(N   3,C  31,C  39)          117.4826         0.416831   
    151. A(N   3,C  31,C  32)          122.2863         0.411934   
    152. A(C  32,C  31,C  39)          120.1293         0.427350   
    153. A(C  31,C  32,C  33)          116.4288         0.427142   
    154. A(C  33,C  32,C  41)          119.7224         0.394610   
    155. A(C  31,C  32,C  41)          123.8231         0.390229   
    156. A(H  34,C  33,C  35)          117.6264         0.356055   
    157. A(C  32,C  33,C  35)          123.3626         0.434531   
    158. A(C  32,C  33,H  34)          119.0085         0.354145   
    159. A(H  36,C  35,C  37)          120.9105         0.356273   
    160. A(C  33,C  35,C  37)          119.2365         0.438265   
    161. A(C  33,C  35,H  36)          119.8530         0.355320   
    162. A(C  35,C  37,H  38)          121.0371         0.356234   
    163. A(H  38,C  37,C  39)          119.7690         0.356149   
    164. A(C  35,C  37,C  39)          119.1905         0.439404   
    165. A(C  37,C  39,H  40)          119.2071         0.356661   
    166. A(C  31,C  39,H  40)          119.1383         0.354045   
    167. A(C  31,C  39,C  37)          121.6447         0.435870   
    168. A(C  46,C  41,C  50)          110.9707         0.360775   
    169. A(C  42,C  41,C  50)          106.1693         0.362265   
    170. A(C  32,C  41,C  50)          109.9124         0.361110   
    171. A(C  42,C  41,C  46)          105.8805         0.362067   
    172. A(C  32,C  41,C  46)          112.1067         0.360913   
    173. A(C  32,C  41,C  42)          111.5865         0.362404   
    174. A(H  44,C  42,H  45)          107.6683         0.289902   
    175. A(H  43,C  42,H  45)          108.5294         0.289935   
    176. A(C  41,C  42,H  45)          112.1685         0.323798   
    177. A(H  43,C  42,H  44)          107.4786         0.290045   
    178. A(C  41,C  42,H  44)          108.5220         0.323927   
    179. A(C  41,C  42,H  43)          112.2679         0.323966   
    180. A(H  48,C  46,H  49)          106.4175         0.290396   
    181. A(H  47,C  46,H  49)          107.7284         0.290429   
    182. A(C  41,C  46,H  49)          114.8670         0.323265   
    183. A(H  47,C  46,H  48)          107.8402         0.289748   
    184. A(C  41,C  46,H  48)          109.0275         0.322473   
    185. A(C  41,C  46,H  47)          110.6693         0.322512   
    186. A(H  52,C  50,H  53)          107.9232         0.289703   
    187. A(H  51,C  50,H  53)          107.4346         0.290167   
    188. A(C  41,C  50,H  53)          110.0690         0.322673   
    189. A(H  51,C  50,H  52)          107.4334         0.290102   
    190. A(C  41,C  50,H  52)          109.7024         0.322598   
    191. A(C  41,C  50,H  51)          114.0647         0.323138   
    192. A(O   1,C  54,C  55)          125.6874         0.453730   
    193. A(O   0,C  54,C  55)          112.2677         0.412759   
    194. A(O   0,C  54,O   1)          122.0375         0.479174   
    195. A(C  56,C  55,C  64)          120.2637         0.433134   
    196. A(C  54,C  55,C  64)          121.4280         0.411635   
    197. A(C  54,C  55,C  56)          118.2877         0.411812   
    198. A(H  57,C  56,C  58)          120.7313         0.356253   
    199. A(C  55,C  56,C  58)          119.8255         0.436203   
    200. A(C  55,C  56,H  57)          119.4429         0.354037   
    201. A(H  59,C  58,C  60)          120.1491         0.354802   
    202. A(C  56,C  58,C  60)          119.9100         0.437267   
    203. A(C  56,C  58,H  59)          119.9408         0.356206   
    204. A(H  61,C  60,C  62)          119.8313         0.354848   
    205. A(C  58,C  60,C  62)          120.3170         0.435660   
    206. A(C  58,C  60,H  61)          119.8517         0.354677   
    207. A(H  63,C  62,C  64)          119.8059         0.355937   
    208. A(C  60,C  62,C  64)          120.0613         0.437142   
    209. A(C  60,C  62,H  63)          120.1326         0.354971   
    210. A(C  62,C  64,H  65)          120.2522         0.356164   
    211. A(C  55,C  64,H  65)          120.1233         0.354068   
    212. A(C  55,C  64,C  62)          119.6207         0.435665   
    213. A(N   3,H  66,H  81)           52.6900         0.137480   
    214. A(O  67,C  68,C  69)          123.0516         0.446474   
    215. A(C  69,C  68,O  80)          113.8791         0.418761   
    216. A(O  67,C  68,O  80)          123.0678         0.485924   
    217. A(C  68,C  69,C  70)          118.7126         0.408967   
    218. A(C  70,C  69,C  78)          119.8529         0.433522   
    219. A(C  68,C  69,C  78)          121.4337         0.408778   
    220. A(H  71,C  70,C  72)          120.6230         0.356031   
    221. A(C  69,C  70,C  72)          120.0803         0.436109   
    222. A(C  69,C  70,H  71)          119.2966         0.354199   
    223. A(H  73,C  72,C  74)          120.1020         0.354845   
    224. A(C  70,C  72,C  74)          119.9467         0.437087   
    225. A(C  70,C  72,H  73)          119.9512         0.355930   
    226. A(H  75,C  74,C  76)          119.9164         0.354875   
    227. A(C  72,C  74,C  76)          120.1471         0.435842   
    228. A(C  72,C  74,H  75)          119.9365         0.354745   
    229. A(H  77,C  76,C  78)          119.8436         0.355684   
    230. A(C  74,C  76,C  78)          120.0475         0.436945   
    231. A(C  74,C  76,H  77)          120.1089         0.354968   
    232. A(C  76,C  78,H  79)          120.1935         0.355959   
    233. A(C  69,C  78,H  79)          119.8811         0.354208   
    234. A(C  69,C  78,C  76)          119.9254         0.435592   
    235. A(C  68,O  80,H  81)          110.7842         0.368420   
    236. A(N   3,H  81,H  66)           28.2270         0.116281   
    237. A(H  66,H  81,O  80)          154.4141         0.137542   
    238. A(N   3,H  81,O  80)          170.1055         0.208838   
    239. D(C   5,C   4,N   2,C  18)    175.3410         0.074430   
    240. D(N   2,C   4,O   0,C  54)   -118.5280         0.022822   
    241. D(C   5,C   4,O   0,C  54)     68.9025         0.022822   
    242. D(O   0,C   4,N   2,C  18)      3.4457         0.074430   
    243. D(C   4,C   5,N   3,H  81)    -95.7665         0.016965   
    244. D(H   6,C   5,N   3,C  31)     27.3115         0.016965   
    245. D(N   3,C   5,C   4,O   0)    172.8548         0.011529   
    246. D(N   3,C   5,C   4,N   2)      0.1001         0.011529   
    247. D(H   6,C   5,C   4,O   0)    -68.8291         0.011529   
    248. D(C   7,C   5,N   3,H  66)    134.7536         0.016965   
    249. D(C   7,C   5,C   4,N   2)   -125.3511         0.011529   
    250. D(C   7,C   5,N   3,H  81)     25.0646         0.016965   
    251. D(H   6,C   5,N   3,H  81)    147.2495         0.016965   
    252. D(H   6,C   5,C   4,N   2)    118.4162         0.011529   
    253. D(C   7,C   5,C   4,O   0)     47.4036         0.011529   
    254. D(C   4,C   5,N   3,C  31)    144.2956         0.016965   
    255. D(C   7,C   5,N   3,C  31)    -94.8734         0.016965   
    256. D(H   6,C   5,N   3,H  66)   -103.0616         0.016965   
    257. D(C   4,C   5,N   3,H  66)     13.9225         0.016965   
    258. D(C  16,C   7,C   5,C   4)   -116.9777         0.011357   
    259. D(C  16,C   7,C   5,H   6)     -0.8086         0.011357   
    260. D(C  16,C   7,C   5,N   3)    122.4145         0.011357   
    261. D(C   8,C   7,C   5,C   4)     58.6391         0.011357   
    262. D(C   8,C   7,C   5,H   6)    174.8082         0.011357   
    263. D(C   8,C   7,C   5,N   3)    -61.9688         0.011357   
    264. D(C  10,C   8,C   7,C   5)   -176.9439         0.026703   
    265. D(H   9,C   8,C   7,C   5)      1.6701         0.026703   
    266. D(C  10,C   8,C   7,C  16)     -1.2982         0.026703   
    267. D(H   9,C   8,C   7,C  16)    177.3158         0.026703   
    268. D(H  11,C  10,C   8,C   7)   -179.9720         0.027973   
    269. D(H  11,C  10,C   8,H   9)      1.4124         0.027973   
    270. D(C  12,C  10,C   8,C   7)      0.6069         0.027973   
    271. D(C  12,C  10,C   8,H   9)   -178.0087         0.027973   
    272. D(C  14,C  12,C  10,H  11)   -179.1438         0.027120   
    273. D(C  14,C  12,C  10,C   8)      0.2750         0.027120   
    274. D(H  13,C  12,C  10,H  11)      0.4026         0.027120   
    275. D(H  13,C  12,C  10,C   8)    179.8213         0.027120   
    276. D(C  16,C  14,C  12,H  13)   -179.9981         0.027695   
    277. D(C  16,C  14,C  12,C  10)     -0.4520         0.027695   
    278. D(H  15,C  14,C  12,C  10)    179.3985         0.027695   
    279. D(H  15,C  14,C  12,H  13)     -0.1476         0.027695   
    280. D(H  17,C  16,C  14,H  15)     -0.3944         0.027378   
    281. D(H  17,C  16,C  14,C  12)    179.4566         0.027378   
    282. D(H  17,C  16,C   7,C   5)     -2.9080         0.027229   
    283. D(C   7,C  16,C  14,C  12)     -0.2519         0.027378   
    284. D(C   7,C  16,C  14,H  15)    179.8970         0.027378   
    285. D(C  14,C  16,C   7,C   5)    176.8022         0.027229   
    286. D(C  14,C  16,C   7,C   8)      1.1219         0.027229   
    287. D(H  17,C  16,C   7,C   8)   -178.5883         0.027229   
    288. D(C  27,C  18,N   2,C   4)     57.7255         0.014112   
    289. D(C  23,C  18,N   2,C   4)    176.7950         0.014112   
    290. D(C  19,C  18,N   2,C   4)    -65.6088         0.014112   
    291. D(H  22,C  19,C  18,C  27)    -57.5408         0.011431   
    292. D(H  22,C  19,C  18,C  23)   -178.5449         0.011431   
    293. D(H  22,C  19,C  18,N   2)     66.0536         0.011431   
    294. D(H  21,C  19,C  18,C  27)     62.4862         0.011431   
    295. D(H  21,C  19,C  18,C  23)    -58.5179         0.011431   
    296. D(H  21,C  19,C  18,N   2)   -173.9194         0.011431   
    297. D(H  20,C  19,C  18,C  27)   -178.4187         0.011431   
    298. D(H  20,C  19,C  18,N   2)    -54.8244         0.011431   
    299. D(H  20,C  19,C  18,C  23)     60.5772         0.011431   
    300. D(H  24,C  23,C  18,C  19)   -178.7173         0.011636   
    301. D(H  24,C  23,C  18,N   2)    -61.2472         0.011636   
    302. D(H  26,C  23,C  18,C  27)    179.0195         0.011636   
    303. D(H  26,C  23,C  18,C  19)    -58.9359         0.011636   
    304. D(H  26,C  23,C  18,N   2)     58.5342         0.011636   
    305. D(H  25,C  23,C  18,C  27)    -60.9128         0.011636   
    306. D(H  25,C  23,C  18,C  19)     61.1318         0.011636   
    307. D(H  25,C  23,C  18,N   2)    178.6019         0.011636   
    308. D(H  24,C  23,C  18,C  27)     59.2381         0.011636   
    309. D(H  30,C  27,C  18,C  19)     50.8421         0.011462   
    310. D(H  30,C  27,C  18,N   2)    -71.3200         0.011462   
    311. D(H  29,C  27,C  18,C  23)    -66.6257         0.011462   
    312. D(H  29,C  27,C  18,C  19)    172.4534         0.011462   
    313. D(H  29,C  27,C  18,N   2)     50.2913         0.011462   
    314. D(H  28,C  27,C  18,C  23)     52.2577         0.011462   
    315. D(H  28,C  27,C  18,C  19)    -68.6631         0.011462   
    316. D(H  30,C  27,C  18,C  23)    171.7630         0.011462   
    317. D(H  28,C  27,C  18,N   2)    169.1748         0.011462   
    318. D(C  39,C  31,N   3,H  81)    -86.1668         0.023084   
    319. D(C  39,C  31,N   3,H  66)    169.1317         0.023084   
    320. D(C  39,C  31,N   3,C   5)     41.9406         0.023084   
    321. D(C  32,C  31,N   3,H  81)     90.1659         0.023084   
    322. D(C  32,C  31,N   3,H  66)    -14.5357         0.023084   
    323. D(C  32,C  31,N   3,C   5)   -141.7267         0.023084   
    324. D(C  41,C  32,C  31,C  39)   -177.5414         0.022635   
    325. D(C  41,C  32,C  31,N   3)      6.2205         0.022635   
    326. D(C  33,C  32,C  31,C  39)      0.6014         0.022635   
    327. D(C  33,C  32,C  31,N   3)   -175.6368         0.022635   
    328. D(C  35,C  33,C  32,C  41)    177.4209         0.025883   
    329. D(C  35,C  33,C  32,C  31)     -0.8024         0.025883   
    330. D(H  34,C  33,C  32,C  41)     -2.0022         0.025883   
    331. D(H  34,C  33,C  32,C  31)    179.7744         0.025883   
    332. D(C  37,C  35,C  33,H  34)    179.6545         0.027685   
    333. D(C  37,C  35,C  33,C  32)      0.2239         0.027685   
    334. D(H  36,C  35,C  33,H  34)     -0.2682         0.027685   
    335. D(H  36,C  35,C  33,C  32)   -179.6989         0.027685   
    336. D(C  39,C  37,C  35,C  33)      0.5713         0.028633   
    337. D(H  38,C  37,C  35,H  36)     -0.1743         0.028633   
    338. D(H  38,C  37,C  35,C  33)    179.9038         0.028633   
    339. D(C  39,C  37,C  35,H  36)   -179.5068         0.028633   
    340. D(H  40,C  39,C  37,H  38)     -1.2555         0.028547   
    341. D(H  40,C  39,C  37,C  35)    178.0856         0.028547   
    342. D(C  31,C  39,C  37,H  38)    179.8969         0.028547   
    343. D(C  31,C  39,C  37,C  35)     -0.7620         0.028547   
    344. D(H  40,C  39,C  31,C  32)   -178.6903         0.026032   
    345. D(H  40,C  39,C  31,N   3)     -2.2748         0.026032   
    346. D(C  37,C  39,C  31,C  32)      0.1580         0.026032   
    347. D(C  37,C  39,C  31,N   3)    176.5735         0.026032   
    348. D(C  50,C  41,C  32,C  33)   -113.7388         0.010112   
    349. D(C  50,C  41,C  32,C  31)     64.3461         0.010112   
    350. D(C  46,C  41,C  32,C  33)    122.3442         0.010112   
    351. D(C  46,C  41,C  32,C  31)    -59.5709         0.010112   
    352. D(C  42,C  41,C  32,C  33)      3.7676         0.010112   
    353. D(C  42,C  41,C  32,C  31)   -178.1476         0.010112   
    354. D(H  45,C  42,C  41,C  50)   -178.6214         0.011180   
    355. D(H  45,C  42,C  41,C  32)     61.6378         0.011180   
    356. D(H  44,C  42,C  41,C  50)    -59.7961         0.011180   
    357. D(H  44,C  42,C  41,C  46)     58.2319         0.011180   
    358. D(H  44,C  42,C  41,C  32)   -179.5369         0.011180   
    359. D(H  43,C  42,C  41,C  50)     58.8546         0.011180   
    360. D(H  45,C  42,C  41,C  46)    -60.5934         0.011180   
    361. D(H  43,C  42,C  41,C  46)    176.8826         0.011180   
    362. D(H  43,C  42,C  41,C  32)    -60.8862         0.011180   
    363. D(H  47,C  46,C  41,C  50)   -175.9591         0.010684   
    364. D(H  47,C  46,C  41,C  42)     69.2629         0.010684   
    365. D(H  47,C  46,C  41,C  32)    -52.6354         0.010684   
    366. D(H  49,C  46,C  41,C  50)    -53.7125         0.010684   
    367. D(H  49,C  46,C  41,C  42)   -168.4905         0.010684   
    368. D(H  49,C  46,C  41,C  32)     69.6112         0.010684   
    369. D(H  48,C  46,C  41,C  50)     65.5860         0.010684   
    370. D(H  48,C  46,C  41,C  42)    -49.1920         0.010684   
    371. D(H  48,C  46,C  41,C  32)   -171.0903         0.010684   
    372. D(H  53,C  50,C  41,C  46)   -172.8820         0.010748   
    373. D(H  53,C  50,C  41,C  42)    -58.2845         0.010748   
    374. D(H  53,C  50,C  41,C  32)     62.5424         0.010748   
    375. D(H  52,C  50,C  41,C  46)    -54.2726         0.010748   
    376. D(H  52,C  50,C  41,C  42)     60.3249         0.010748   
    377. D(H  52,C  50,C  41,C  32)   -178.8482         0.010748   
    378. D(H  51,C  50,C  41,C  46)     66.2874         0.010748   
    379. D(H  51,C  50,C  41,C  42)   -179.1151         0.010748   
    380. D(H  51,C  50,C  41,C  32)    -58.2882         0.010748   
    381. D(C  55,C  54,O   0,C   4)   -164.3716         0.031051   
    382. D(O   1,C  54,O   0,C   4)     16.5610         0.031051   
    383. D(C  64,C  55,C  54,O   1)   -168.4310         0.014665   
    384. D(C  64,C  55,C  54,O   0)     12.5423         0.014665   
    385. D(C  56,C  55,C  54,O   1)      9.9202         0.014665   
    386. D(C  56,C  55,C  54,O   0)   -169.1066         0.014665   
    387. D(C  58,C  56,C  55,C  64)     -0.3636         0.026332   
    388. D(C  58,C  56,C  55,C  54)   -178.7347         0.026332   
    389. D(H  57,C  56,C  55,C  64)    179.8644         0.026332   
    390. D(H  57,C  56,C  55,C  54)      1.4933         0.026332   
    391. D(C  60,C  58,C  56,H  57)   -179.7824         0.028476   
    392. D(C  60,C  58,C  56,C  55)      0.4486         0.028476   
    393. D(H  59,C  58,C  56,H  57)      0.1234         0.028476   
    394. D(H  59,C  58,C  56,C  55)   -179.6456         0.028476   
    395. D(C  62,C  60,C  58,H  59)    179.9112         0.027099   
    396. D(C  62,C  60,C  58,C  56)     -0.1832         0.027099   
    397. D(H  61,C  60,C  58,H  59)     -0.1572         0.027099   
    398. D(H  61,C  60,C  58,C  56)    179.7484         0.027099   
    399. D(C  64,C  62,C  60,H  61)    179.8962         0.027263   
    400. D(C  64,C  62,C  60,C  58)     -0.1721         0.027263   
    401. D(H  63,C  62,C  60,H  61)     -0.2554         0.027263   
    402. D(H  63,C  62,C  60,C  58)    179.6763         0.027263   
    403. D(H  65,C  64,C  62,H  63)     -0.2943         0.028209   
    404. D(H  65,C  64,C  62,C  60)    179.5546         0.028209   
    405. D(C  55,C  64,C  62,H  63)   -179.5920         0.028209   
    406. D(C  55,C  64,C  62,C  60)      0.2569         0.028209   
    407. D(H  65,C  64,C  55,C  56)   -179.2887         0.026197   
    408. D(H  65,C  64,C  55,C  54)     -0.9698         0.026197   
    409. D(C  62,C  64,C  55,C  56)      0.0099         0.026197   
    410. D(C  62,C  64,C  55,C  54)    178.3288         0.026197   
    411. D(H  81,H  66,N   3,C  31)    105.3434         0.230048   
    412. D(H  81,H  66,N   3,C   5)   -121.5304         0.230048   
    413. D(C  78,C  69,C  68,O  80)      0.4820         0.013509   
    414. D(C  78,C  69,C  68,O  67)   -179.0835         0.013509   
    415. D(C  70,C  69,C  68,O  80)   -179.8432         0.013509   
    416. D(C  70,C  69,C  68,O  67)      0.5913         0.013509   
    417. D(C  72,C  70,C  69,C  78)     -0.0113         0.026477   
    418. D(C  72,C  70,C  69,C  68)   -179.6914         0.026477   
    419. D(H  71,C  70,C  69,C  78)    179.9411         0.026477   
    420. D(H  71,C  70,C  69,C  68)      0.2610         0.026477   
    421. D(C  74,C  72,C  70,H  71)   -179.9288         0.028247   
    422. D(C  74,C  72,C  70,C  69)      0.0229         0.028247   
    423. D(H  73,C  72,C  70,H  71)      0.0417         0.028247   
    424. D(H  73,C  72,C  70,C  69)    179.9935         0.028247   
    425. D(C  76,C  74,C  72,H  73)   -179.9869         0.027185   
    426. D(C  76,C  74,C  72,C  70)     -0.0163         0.027185   
    427. D(H  75,C  74,C  72,H  73)     -0.0091         0.027185   
    428. D(H  75,C  74,C  72,C  70)    179.9614         0.027185   
    429. D(C  78,C  76,C  74,H  75)   -179.9797         0.027311   
    430. D(C  78,C  76,C  74,C  72)     -0.0019         0.027311   
    431. D(H  77,C  76,C  74,H  75)     -0.0007         0.027311   
    432. D(H  77,C  76,C  74,C  72)    179.9771         0.027311   
    433. D(H  79,C  78,C  76,H  77)     -0.0264         0.028009   
    434. D(H  79,C  78,C  76,C  74)    179.9526         0.028009   
    435. D(C  69,C  78,C  76,H  77)   -179.9655         0.028009   
    436. D(C  69,C  78,C  76,C  74)      0.0136         0.028009   
    437. D(H  79,C  78,C  69,C  70)   -179.9462         0.026331   
    438. D(H  79,C  78,C  69,C  68)     -0.2751         0.026331   
    439. D(C  76,C  78,C  69,C  70)     -0.0070         0.026331   
    440. D(C  76,C  78,C  69,C  68)    179.6642         0.026331   
    441. D(H  81,O  80,C  68,C  69)   -178.9350         0.040619   
    442. D(H  81,O  80,C  68,O  67)      0.6305         0.040619   
    443. D(H  66,H  81,O  80,C  68)    -53.7020         0.210472   
    444. D(N   3,H  81,O  80,C  68)   -149.4582         0.210472   
    445. D(O  80,H  81,H  66,N   3)   -158.8090         0.001522   
    446. D(H  66,H  81,N   3,C  31)   -116.3230         0.002253   
    447. D(H  66,H  81,N   3,C   5)    114.1744         0.002253   
    448. D(O  80,H  81,N   3,H  66)    114.7021         0.002253   
    449. D(O  80,H  81,N   3,C  31)     -1.6209         0.002253   
    450. D(O  80,H  81,N   3,C   5)   -131.1235         0.002253   
    -----------------------------------------------------------------

Number of atoms                         .... 82
Number of degrees of freedom            .... 450

         *************************************************************
         *                GEOMETRY OPTIMIZATION CYCLE   1            *
         *************************************************************
---------------------------------
CARTESIAN COORDINATES (ANGSTROEM)
---------------------------------
  O      1.698374    4.223186    1.287982
  O      1.693339    1.987460    1.198940
  N      1.668053    4.589989    3.589075
  N      4.253904    4.131379    3.898239
  C      2.262368    4.231425    2.557551
  C      3.746728    3.925555    2.543505
  H      3.868104    2.874257    2.257731
  C      4.392123    4.777341    1.465766
  C      4.298576    6.165200    1.506273
  H      3.782986    6.648323    2.329203
  C      4.836076    6.932786    0.485519
  H      4.757860    8.013602    0.527498
  C      5.462107    6.320524   -0.593482
  H      5.879754    6.922300   -1.393030
  C      5.542057    4.936974   -0.647939
  H      6.020182    4.450768   -1.490973
  C      5.006057    4.169955    0.377754
  H      5.060442    3.086907    0.331534
  C      0.263476    4.998863    3.685476
  C      0.063661    6.292545    2.900528
  H      0.762444    7.059118    3.246054
  H     -0.952869    6.661245    3.056080
  H      0.214046    6.142715    1.830389
  C      0.005867    5.261083    5.164256
  H      0.165071    4.353002    5.751114
  H     -1.021567    5.597291    5.320557
  H      0.684129    6.032470    5.538135
  C     -0.676682    3.903052    3.191733
  H     -1.704426    4.163083    3.455663
  H     -0.437426    2.947212    3.664249
  H     -0.632733    3.777938    2.109487
  C      5.270227    3.279107    4.379570
  C      5.301131    2.821135    5.715903
  C      6.411017    2.060444    6.086325
  H      6.479098    1.691794    7.100104
  C      7.439383    1.736625    5.213800
  H      8.273423    1.137399    5.561314
  C      7.382568    2.184806    3.907010
  H      8.171181    1.950172    3.200695
  C      6.307069    2.955555    3.504398
  H      6.277756    3.332537    2.490550
  C      4.182214    3.080149    6.733753
  C      4.524524    2.498733    8.106433
  H      4.663037    1.415754    8.074380
  H      3.694620    2.703391    8.786774
  H      5.423134    2.951388    8.533675
  C      3.942953    4.580469    6.960538
  H      4.878593    5.086711    7.212125
  H      3.256054    4.708779    7.801455
  H      3.497972    5.106066    6.116567
  C      2.892526    2.380137    6.282487
  H      2.537723    2.692119    5.299302
  H      2.092237    2.583810    6.999419
  H      3.045468    1.298256    6.247391
  C      1.594018    3.047966    0.632011
  C      1.331068    3.232292   -0.803487
  C      0.972440    2.116880   -1.557668
  H      0.872475    1.154202   -1.070438
  C      0.743529    2.249099   -2.915553
  H      0.458889    1.383878   -3.502897
  C      0.881061    3.491050   -3.523783
  H      0.705381    3.592808   -4.588963
  C      1.243895    4.602558   -2.774079
  H      1.355407    5.568665   -3.252424
  C      1.467278    4.478480   -1.413282
  H      1.757265    5.341474   -0.827154
  H      3.446535    4.191299    4.509487
  O      3.505590    7.417051    4.743355
  C      4.722757    7.478846    4.784943
  C      5.457412    8.711019    5.158214
  C      4.728192    9.850430    5.489225
  H      3.645522    9.810867    5.471085
  C      5.385468   11.018486    5.835947
  H      4.815801   11.904150    6.093115
  C      6.774215   11.053908    5.853160
  H      7.288915   11.969155    6.124177
  C      7.504948    9.919909    5.523603
  H      8.588526    9.948347    5.536877
  C      6.850168    8.749276    5.176535
  H      7.417581    7.863922    4.918416
  O      5.504091    6.460093    4.493722
  H      4.955679    5.650605    4.229319

----------------------------
CARTESIAN COORDINATES (A.U.)
----------------------------
  NO LB      ZA    FRAG     MASS         X           Y           Z
   0 O     8.0000    0    15.999    3.209462    7.980665    2.433933
   1 O     8.0000    0    15.999    3.199947    3.755755    2.265668
   2 N     7.0000    0    14.007    3.152163    8.673822    6.782369
   3 N     7.0000    0    14.007    8.038714    7.807175    7.366604
   4 C     6.0000    0    12.011    4.275256    7.996234    4.833071
   5 C     6.0000    0    12.011    7.080290    7.418224    4.806528
   6 H     1.0000    0     1.008    7.309657    5.431559    4.266493
   7 C     6.0000    0    12.011    8.299910    9.027866    2.769896
   8 C     6.0000    0    12.011    8.123131   11.650540    2.846443
   9 H     1.0000    0     1.008    7.148808   12.563510    4.401556
  10 C     6.0000    0    12.011    9.138859   13.101067    0.917498
  11 H     1.0000    0     1.008    8.991052   15.143513    0.996827
  12 C     6.0000    0    12.011   10.321886   11.944059   -1.121518
  13 H     1.0000    0     1.008   11.111125   13.081251   -2.632445
  14 C     6.0000    0    12.011   10.472970    9.329529   -1.224427
  15 H     1.0000    0     1.008   11.376495    8.410733   -2.817531
  16 C     6.0000    0    12.011    9.460077    7.880073    0.713852
  17 H     1.0000    0     1.008    9.562849    5.833409    0.626508
  18 C     6.0000    0    12.011    0.497897    9.446482    6.964540
  19 C     6.0000    0    12.011    0.120302   11.891187    5.481204
  20 H     1.0000    0     1.008    1.440810   13.339800    6.134153
  21 H     1.0000    0     1.008   -1.800661   12.587929    5.775154
  22 H     1.0000    0     1.008    0.404488   11.608049    3.458934
  23 C     6.0000    0    12.011    0.011087    9.942006    9.759030
  24 H     1.0000    0     1.008    0.311939    8.225982   10.868030
  25 H     1.0000    0     1.008   -1.930482   10.577347   10.054396
  26 H     1.0000    0     1.008    1.292816   11.399716   10.465558
  27 C     6.0000    0    12.011   -1.278744    7.375699    6.031501
  28 H     1.0000    0     1.008   -3.220898    7.867087    6.530257
  29 H     1.0000    0     1.008   -0.826615    5.569424    6.924427
  30 H     1.0000    0     1.008   -1.195692    7.139268    3.986353
  31 C     6.0000    0    12.011    9.959286    6.196614    8.276188
  32 C     6.0000    0    12.011   10.017686    5.331173   10.801491
  33 C     6.0000    0    12.011   12.115066    3.893675   11.501487
  34 H     1.0000    0     1.008   12.243721    3.197027   13.417252
  35 C     6.0000    0    12.011   14.058396    3.281746    9.852654
  36 H     1.0000    0     1.008   15.634504    2.149373   10.509360
  37 C     6.0000    0    12.011   13.951032    4.128685    7.383179
  38 H     1.0000    0     1.008   15.441294    3.685291    6.048437
  39 C     6.0000    0    12.011   11.918633    5.585190    6.622352
  40 H     1.0000    0     1.008   11.863240    6.297582    4.706457
  41 C     6.0000    0    12.011    7.903239    5.820638   12.724949
  42 C     6.0000    0    12.011    8.550111    4.721921   15.318938
  43 H     1.0000    0     1.008    8.811863    2.675387   15.258367
  44 H     1.0000    0     1.008    6.981820    5.108669   16.604596
  45 H     1.0000    0     1.008   10.248238    5.577315   16.126309
  46 C     6.0000    0    12.011    7.451101    8.655832   13.153511
  47 H     1.0000    0     1.008    9.219205    9.612491   13.628941
  48 H     1.0000    0     1.008    6.153050    8.898303   14.742613
  49 H     1.0000    0     1.008    6.610209    9.649066   11.558637
  50 C     6.0000    0    12.011    5.466082    4.497807   11.872180
  51 H     1.0000    0     1.008    4.795601    5.087368   10.014229
  52 H     1.0000    0     1.008    3.953755    4.882693   13.226985
  53 H     1.0000    0     1.008    5.755100    2.453348   11.805858
  54 C     6.0000    0    12.011    3.012257    5.759821    1.194328
  55 C     6.0000    0    12.011    2.515354    6.108147   -1.518370
  56 C     6.0000    0    12.011    1.837645    4.000323   -2.943566
  57 H     1.0000    0     1.008    1.648739    2.181126   -2.022835
  58 C     6.0000    0    12.011    1.405066    4.250181   -5.509597
  59 H     1.0000    0     1.008    0.867175    2.615150   -6.619516
  60 C     6.0000    0    12.011    1.664964    6.597128   -6.658985
  61 H     1.0000    0     1.008    1.332977    6.789423   -8.671883
  62 C     6.0000    0    12.011    2.350621    8.697574   -5.242250
  63 H     1.0000    0     1.008    2.561348   10.523252   -6.146191
  64 C     6.0000    0    12.011    2.772754    8.463101   -2.670716
  65 H     1.0000    0     1.008    3.320750   10.093923   -1.563095
  66 H     1.0000    0     1.008    6.513007    7.920407    8.521695
  67 O     8.0000    0    15.999    6.624605   14.016195    8.963642
  68 C     6.0000    0    12.011    8.924717   14.132971    9.042232
  69 C     6.0000    0    12.011   10.313014   16.461440    9.747612
  70 C     6.0000    0    12.011    8.934988   18.614615   10.373132
  71 H     1.0000    0     1.008    6.889038   18.539852   10.338852
  72 C     6.0000    0    12.011   10.177060   20.821921   11.028342
  73 H     1.0000    0     1.008    9.100545   22.495583   11.514319
  74 C     6.0000    0    12.011   12.801411   20.888859   11.060869
  75 H     1.0000    0     1.008   13.774053   22.618425   11.573017
  76 C     6.0000    0    12.011   14.182296   18.745911   10.438097
  77 H     1.0000    0     1.008   16.229962   18.799651   10.463181
  78 C     6.0000    0    12.011   12.944941   16.533736    9.782233
  79 H     1.0000    0     1.008   14.017197   14.860659    9.294459
  80 O     8.0000    0    15.999   10.401225   12.207807    8.491904
  81 H     1.0000    0     1.008    9.364876   10.678096    7.992255

--------------------------------
INTERNAL COORDINATES (ANGSTROEM)
--------------------------------
 O      0   0   0     0.000000000000     0.00000000     0.00000000
 O      1   0   0     2.237504095206     0.00000000     0.00000000
 N      1   2   0     2.330341777186   101.33496200     0.00000000
 N      3   1   2     2.644339408094    94.32568851    79.31563924
 C      3   1   2     1.243310188126    29.44127889    71.99815925
 C      4   3   1     1.461128065814    64.95015723   356.09969096
 H      6   4   3     1.096187209037   109.77813186   242.97198791
 C      6   4   3     1.517760009996   115.57683731   120.78712542
 C      8   6   4     1.391597809045   120.69383418   298.03121360
 H      9   8   6     1.084644949340   119.88514603     1.67013110
 C      9   8   6     1.385652642588   120.32773762   183.05611510
 H     11   9   8     1.084455257239   119.70934633   180.02797136
 C     11   9   8     1.389612437914   120.17753663     0.60692182
 H     13  11   9     1.084361736271   120.10135202   179.82134795
 C     13  11   9     1.386927600796   119.73464051     0.27495555
 H     15  13  11     1.084299827177   120.21592817   179.39846817
 C     15  13  11     1.388402058703   119.98945984   359.54802344
 H     17  15  13     1.085397156311   120.02971232   179.45664364
 C      3   1   2     1.466051721327    96.96684028   254.79286327
 C     19   3   1     1.526329752725   109.14689218   296.09675945
 H     20  19   3     1.093306938647   110.36981434   305.17560806
 H     20  19   3     1.092460230674   109.55069441   186.08058861
 H     20  19   3     1.090991364057   111.71536769    66.05358980
 C     19   3   1     1.523782141148   105.88914879   178.50047191
 H     24  19   3     1.092867479771   110.70241570   298.75280688
 H     24  19   3     1.092284965666   110.53987406   178.60191386
 H     24  19   3     1.093097777444   110.39394255    58.53422401
 C     19   3   1     1.525936093922   111.63709448    59.43105892
 H     28  19   3     1.092489311342   109.29974755   169.17476941
 H     28  19   3     1.092769376123   110.69126202    50.29131326
 H     28  19   3     1.090340053430   112.25529040   288.68000712
 C      4   3   1     1.411013654744   148.10140074   251.36577499
 C     32   4   3     1.412968257566   122.28626623   306.43487460
 C     33  32   4     1.395603879531   116.42876260   184.36320700
 H     34  33  32     1.080872659429   119.00851763   179.77440209
 C     34  33  32     1.386973413711   123.36264509   359.19757256
 H     36  34  33     1.084186561839   119.85296284   180.30113056
 C     36  34  33     1.382676483161   119.23645768     0.22391946
 H     38  36  34     1.084363618419   121.03713732   179.90380036
 C     38  36  34     1.383057678676   119.19054230     0.57129571
 H     40  38  36     1.082063975649   119.20711578   178.08559762
 C     33  32   4     1.534627683702   123.82308731     6.22045293
 C     42  33  32     1.529532962559   111.58649606   181.85243848
 H     43  42  33     1.092271376728   112.26786760   299.11379320
 H     43  42  33     1.092469414886   108.52201006   180.46314662
 H     43  42  33     1.093129547533   112.16845152    61.63781431
 C     42  33  32     1.536111117317   112.10668096   300.42911731
 H     47  42  33     1.093160185304   110.66931106   307.36461761
 H     47  42  33     1.093359544336   109.02752289   188.90973710
 H     47  42  33     1.089287540373   114.86697679    69.61118669
 C     42  33  32     1.535237095775   109.91240700    64.34607277
 H     51  42  33     1.090811936751   114.06474931   301.71180544
 H     51  42  33     1.093588893083   109.70243456   181.15180344
 H     51  42  33     1.093201483141   110.06902034    62.54239961
 C      2   1   3     1.206625927170    30.75960066   169.73248974
 C     55   2   1     1.470976983090   125.68737495   181.06251844
 C     56  55   2     1.393394040783   118.28768077     9.92016351
 H     57  56  55     1.083575103908   119.44285359     1.49329758
 C     57  56  55     1.383377671898   119.82549347   181.26529885
 H     59  57  56     1.083789777945   119.94083818   180.35436042
 C     59  57  56     1.389712585510   119.91003774     0.44858700
 H     61  59  57     1.084355377800   119.85172253   179.74842237
 C     61  59  57     1.388940111465   120.31699108   359.81676584
 H     63  61  59     1.083794999351   120.13262823   179.67625423
 C     63  61  59     1.384580727145   120.06133654   359.82790298
 H     65  63  61     1.082772892434   120.25219823   179.55459308
 H      4   3   1     1.014425564576    44.10378756   195.47845064
 O     10   9   8     2.548729322212   154.78671019    71.84177466
 C     68  10   9     1.219444008414    86.50012744    29.30276684
 C     69  68  10     1.482329083029   123.05158882   124.06229931
 C     70  69  68     1.392690747238   118.71257128     0.59127219
 H     71  70  69     1.083544470462   119.29663505     0.26102729
 C     71  70  69     1.384406986618   120.08034301   180.30864492
 H     73  71  70     1.084000273067   119.95124115   179.99345437
 C     73  71  70     1.389305306785   119.94673528     0.00000000
 H     75  73  71     1.084455335778   119.93648848   179.96137103
 C     75  73  71     1.388716049284   120.14710795     0.00000000
 H     77  75  73     1.084032380053   120.10889269   179.97705036
 C     77  75  73     1.385487158263   120.04752741     0.00000000
 H     79  77  75     1.082790208695   120.19347361   179.95260689
 O     69  68  10     1.316491612357   123.06777172   304.53633194
 H     81  69  68     1.012884736926   110.78419859     0.63050867

---------------------------
INTERNAL COORDINATES (A.U.)
---------------------------
 O      0   0   0     0.000000000000     0.00000000     0.00000000
 O      1   0   0     4.228269963467     0.00000000     0.00000000
 N      1   2   0     4.403707757317   101.33496200     0.00000000
 N      3   1   2     4.997077286432    94.32568851    79.31563924
 C      3   1   2     2.349515755072    29.44127889    71.99815925
 C      4   3   1     2.761131890974    64.95015723   356.09969096
 H      6   4   3     2.071493616587   109.77813186   242.97198791
 C      6   4   3     2.868150755909   115.57683731   120.78712542
 C      8   6   4     2.629738747660   120.69383418   298.03121360
 H      9   8   6     2.049681906794   119.88514603     1.67013110
 C      9   8   6     2.618504011236   120.32773762   183.05611510
 H     11   9   8     2.049323440673   119.70934633   180.02797136
 C     11   9   8     2.625986939949   120.17753663     0.60692182
 H     13  11   9     2.049146711656   120.10135202   179.82134795
 C     13  11   9     2.620913333080   119.73464051     0.27495555
 H     15  13  11     2.049029720423   120.21592817   179.39846817
 C     15  13  11     2.623699654721   119.98945984   359.54802344
 H     17  15  13     2.051103371966   120.02971232   179.45664364
 C      3   1   2     2.770436251472    96.96684028   254.79286327
 C     19   3   1     2.884345222706   109.14689218   296.09675945
 H     20  19   3     2.066050694359   110.36981434   305.17560806
 H     20  19   3     2.064450648174   109.55069441   186.08058861
 H     20  19   3     2.061674892540   111.71536769    66.05358980
 C     19   3   1     2.879530934529   105.88914879   178.50047191
 H     24  19   3     2.065220237436   110.70241570   298.75280688
 H     24  19   3     2.064119445309   110.53987406   178.60191386
 H     24  19   3     2.065655436968   110.39394255    58.53422401
 C     19   3   1     2.883601315378   111.63709448    59.43105892
 H     28  19   3     2.064505602673   109.29974755   169.17476941
 H     28  19   3     2.065034848408   110.69126202    50.29131326
 H     28  19   3     2.060444093827   112.25529040   288.68000712
 C      4   3   1     2.666429378689   148.10140074   251.36577499
 C     32   4   3     2.670123042724   122.28626623   306.43487460
 C     33  32   4     2.637309123751   116.42876260   184.36320700
 H     34  33  32     2.042553311965   119.00851763   179.77440209
 C     34  33  32     2.620999906944   123.36264509   359.19757256
 H     36  34  33     2.048815679953   119.85296284   180.30113056
 C     36  34  33     2.612879884987   119.23645768     0.22391946
 H     38  36  34     2.049150268399   121.03713732   179.90380036
 C     38  36  34     2.613600240115   119.19054230     0.57129571
 H     40  38  36     2.044804573358   119.20711578   178.08559762
 C     33  32   4     2.900026039731   123.82308731     6.22045293
 C     42  33  32     2.890398412043   111.58649606   181.85243848
 H     43  42  33     2.064093765937   112.26786760   299.11379320
 H     43  42  33     2.064468003819   108.52201006   180.46314662
 H     43  42  33     2.065715473734   112.16845152    61.63781431
 C     42  33  32     2.902829323002   112.10668096   300.42911731
 H     47  42  33     2.065773370730   110.66931106   307.36461761
 H     47  42  33     2.066150104703   109.02752289   188.90973710
 H     47  42  33     2.058455132397   114.86697679    69.61118669
 C     42  33  32     2.901177661652   109.91240700    64.34607277
 H     51  42  33     2.061335824071   114.06474931   301.71180544
 H     51  42  33     2.066583511025   109.70243456   181.15180344
 H     51  42  33     2.065851412332   110.06902034    62.54239961
 C      2   1   3     2.280192548439    30.75960066   169.73248974
 C     55   2   1     2.779743647341   125.68737495   181.06251844
 C     56  55   2     2.633133133717   118.28768077     9.92016351
 H     57  56  55     2.047660191921   119.44285359     1.49329758
 C     57  56  55     2.614204939670   119.82549347   181.26529885
 H     59  57  56     2.048065867058   119.94083818   180.35436042
 C     59  57  56     2.626176191478   119.91003774     0.44858700
 H     61  59  57     2.049134695887   119.85172253   179.74842237
 C     61  59  57     2.624716427087   120.31699108   359.81676584
 H     63  61  59     2.048075734087   120.13262823   179.67625423
 C     63  61  59     2.616478384610   120.06133654   359.82790298
 H     65  63  61     2.046144231933   120.25219823   179.55459308
 H      4   3   1     1.916986500297    44.10378756   195.47845064
 O     10   9   8     4.816400408476   154.78671019    71.84177466
 C     68  10   9     2.304415211555    86.50012744    29.30276684
 C     69  68  10     2.801196007272   123.05158882   124.06229931
 C     70  69  68     2.631804101526   118.71257128     0.59127219
 H     71  70  69     2.047602303098   119.29663505     0.26102729
 C     71  70  69     2.616150062595   120.08034301   180.30864492
 H     73  71  70     2.048463645192   119.95124115   179.99345437
 C     73  71  70     2.625406546228   119.94673528     0.00000000
 H     75  73  71     2.049323589091   119.93648848   179.96137103
 C     75  73  71     2.624293010928   120.14710795     0.00000000
 H     77  75  73     2.048524318604   120.10889269   179.97705036
 C     77  75  73     2.618191291183   120.04752741     0.00000000
 H     79  77  75     2.046176954925   120.19347361   179.95260689
 O     69  68  10     2.487808604959   123.06777172   304.53633194
 H     81  69  68     1.914074758018   110.78419859     0.63050867

---------------------
BASIS SET INFORMATION
---------------------
There are 4 groups of distinct atoms

 Group   1 Type O   : 11s6p2d1f contracted to 5s3p2d1f pattern {62111/411/11/1}
 Group   2 Type N   : 11s6p2d1f contracted to 5s3p2d1f pattern {62111/411/11/1}
 Group   3 Type C   : 11s6p2d1f contracted to 5s3p2d1f pattern {62111/411/11/1}
 Group   4 Type H   : 5s1p contracted to 3s1p pattern {311/1}

Atom   0O    basis set group =>   1
Atom   1O    basis set group =>   1
Atom   2N    basis set group =>   2
Atom   3N    basis set group =>   2
Atom   4C    basis set group =>   3
Atom   5C    basis set group =>   3
Atom   6H    basis set group =>   4
Atom   7C    basis set group =>   3
Atom   8C    basis set group =>   3
Atom   9H    basis set group =>   4
Atom  10C    basis set group =>   3
Atom  11H    basis set group =>   4
Atom  12C    basis set group =>   3
Atom  13H    basis set group =>   4
Atom  14C    basis set group =>   3
Atom  15H    basis set group =>   4
Atom  16C    basis set group =>   3
Atom  17H    basis set group =>   4
Atom  18C    basis set group =>   3
Atom  19C    basis set group =>   3
Atom  20H    basis set group =>   4
Atom  21H    basis set group =>   4
Atom  22H    basis set group =>   4
Atom  23C    basis set group =>   3
Atom  24H    basis set group =>   4
Atom  25H    basis set group =>   4
Atom  26H    basis set group =>   4
Atom  27C    basis set group =>   3
Atom  28H    basis set group =>   4
Atom  29H    basis set group =>   4
Atom  30H    basis set group =>   4
Atom  31C    basis set group =>   3
Atom  32C    basis set group =>   3
Atom  33C    basis set group =>   3
Atom  34H    basis set group =>   4
Atom  35C    basis set group =>   3
Atom  36H    basis set group =>   4
Atom  37C    basis set group =>   3
Atom  38H    basis set group =>   4
Atom  39C    basis set group =>   3
Atom  40H    basis set group =>   4
Atom  41C    basis set group =>   3
Atom  42C    basis set group =>   3
Atom  43H    basis set group =>   4
Atom  44H    basis set group =>   4
Atom  45H    basis set group =>   4
Atom  46C    basis set group =>   3
Atom  47H    basis set group =>   4
Atom  48H    basis set group =>   4
Atom  49H    basis set group =>   4
Atom  50C    basis set group =>   3
Atom  51H    basis set group =>   4
Atom  52H    basis set group =>   4
Atom  53H    basis set group =>   4
Atom  54C    basis set group =>   3
Atom  55C    basis set group =>   3
Atom  56C    basis set group =>   3
Atom  57H    basis set group =>   4
Atom  58C    basis set group =>   3
Atom  59H    basis set group =>   4
Atom  60C    basis set group =>   3
Atom  61H    basis set group =>   4
Atom  62C    basis set group =>   3
Atom  63H    basis set group =>   4
Atom  64C    basis set group =>   3
Atom  65H    basis set group =>   4
Atom  66H    basis set group =>   4
Atom  67O    basis set group =>   1
Atom  68C    basis set group =>   3
Atom  69C    basis set group =>   3
Atom  70C    basis set group =>   3
Atom  71H    basis set group =>   4
Atom  72C    basis set group =>   3
Atom  73H    basis set group =>   4
Atom  74C    basis set group =>   3
Atom  75H    basis set group =>   4
Atom  76C    basis set group =>   3
Atom  77H    basis set group =>   4
Atom  78C    basis set group =>   3
Atom  79H    basis set group =>   4
Atom  80O    basis set group =>   1
Atom  81H    basis set group =>   4
---------------------------------
AUXILIARY/J BASIS SET INFORMATION
---------------------------------
There are 4 groups of distinct atoms

 Group   1 Type O   : 12s5p4d2f1g contracted to 6s4p3d1f1g pattern {711111/2111/211/2/1}
 Group   2 Type N   : 12s5p4d2f1g contracted to 6s4p3d1f1g pattern {711111/2111/211/2/1}
 Group   3 Type C   : 12s5p4d2f1g contracted to 6s4p3d1f1g pattern {711111/2111/211/2/1}
 Group   4 Type H   : 5s2p1d contracted to 3s1p1d pattern {311/2/1}

Atom   0O    basis set group =>   1
Atom   1O    basis set group =>   1
Atom   2N    basis set group =>   2
Atom   3N    basis set group =>   2
Atom   4C    basis set group =>   3
Atom   5C    basis set group =>   3
Atom   6H    basis set group =>   4
Atom   7C    basis set group =>   3
Atom   8C    basis set group =>   3
Atom   9H    basis set group =>   4
Atom  10C    basis set group =>   3
Atom  11H    basis set group =>   4
Atom  12C    basis set group =>   3
Atom  13H    basis set group =>   4
Atom  14C    basis set group =>   3
Atom  15H    basis set group =>   4
Atom  16C    basis set group =>   3
Atom  17H    basis set group =>   4
Atom  18C    basis set group =>   3
Atom  19C    basis set group =>   3
Atom  20H    basis set group =>   4
Atom  21H    basis set group =>   4
Atom  22H    basis set group =>   4
Atom  23C    basis set group =>   3
Atom  24H    basis set group =>   4
Atom  25H    basis set group =>   4
Atom  26H    basis set group =>   4
Atom  27C    basis set group =>   3
Atom  28H    basis set group =>   4
Atom  29H    basis set group =>   4
Atom  30H    basis set group =>   4
Atom  31C    basis set group =>   3
Atom  32C    basis set group =>   3
Atom  33C    basis set group =>   3
Atom  34H    basis set group =>   4
Atom  35C    basis set group =>   3
Atom  36H    basis set group =>   4
Atom  37C    basis set group =>   3
Atom  38H    basis set group =>   4
Atom  39C    basis set group =>   3
Atom  40H    basis set group =>   4
Atom  41C    basis set group =>   3
Atom  42C    basis set group =>   3
Atom  43H    basis set group =>   4
Atom  44H    basis set group =>   4
Atom  45H    basis set group =>   4
Atom  46C    basis set group =>   3
Atom  47H    basis set group =>   4
Atom  48H    basis set group =>   4
Atom  49H    basis set group =>   4
Atom  50C    basis set group =>   3
Atom  51H    basis set group =>   4
Atom  52H    basis set group =>   4
Atom  53H    basis set group =>   4
Atom  54C    basis set group =>   3
Atom  55C    basis set group =>   3
Atom  56C    basis set group =>   3
Atom  57H    basis set group =>   4
Atom  58C    basis set group =>   3
Atom  59H    basis set group =>   4
Atom  60C    basis set group =>   3
Atom  61H    basis set group =>   4
Atom  62C    basis set group =>   3
Atom  63H    basis set group =>   4
Atom  64C    basis set group =>   3
Atom  65H    basis set group =>   4
Atom  66H    basis set group =>   4
Atom  67O    basis set group =>   1
Atom  68C    basis set group =>   3
Atom  69C    basis set group =>   3
Atom  70C    basis set group =>   3
Atom  71H    basis set group =>   4
Atom  72C    basis set group =>   3
Atom  73H    basis set group =>   4
Atom  74C    basis set group =>   3
Atom  75H    basis set group =>   4
Atom  76C    basis set group =>   3
Atom  77H    basis set group =>   4
Atom  78C    basis set group =>   3
Atom  79H    basis set group =>   4
Atom  80O    basis set group =>   1
Atom  81H    basis set group =>   4


           ************************************************************
           *        Program running with 20 parallel MPI-processes    *
           *              working on a common directory               *
           ************************************************************
------------------------------------------------------------------------------
                           ORCA GTO INTEGRAL CALCULATION
                           -- RI-GTO INTEGRALS CHOSEN --
------------------------------------------------------------------------------
------------------------------------------------------------------------------
                   ___                                                        
                  /   \      - P O W E R E D   B Y -                         
                 /     \                                                     
                 |  |  |   _    _      __       _____    __    __             
                 |  |  |  | |  | |    /  \     |  _  \  |  |  /  |          
                  \  \/   | |  | |   /    \    | | | |  |  | /  /          
                 / \  \   | |__| |  /  /\  \   | |_| |  |  |/  /          
                |  |  |   |  __  | /  /__\  \  |    /   |      \           
                |  |  |   | |  | | |   __   |  |    \   |  |\   \          
                \     /   | |  | | |  |  |  |  | |\  \  |  | \   \       
                 \___/    |_|  |_| |__|  |__|  |_| \__\ |__|  \__/        
                                                                              
                      - O R C A' S   B I G   F R I E N D -                    
                                      &                                       
                       - I N T E G R A L  F E E D E R -                       
                                                                              
 v1 FN, 2020, v2 2021                                                         
------------------------------------------------------------------------------


Reading SHARK input file ImineBzOH5optc.SHARKINP.tmp ... ok
----------------------
SHARK INTEGRAL PACKAGE
----------------------

Number of atoms                             ...     82
Number of basis functions                   ...   1542
Number of shells                            ...    622
Maximum angular momentum                    ...      3
Integral batch strategy                     ... SHARK/LIBINT Hybrid
RI-J (if used) integral strategy            ... SPLIT-RIJ (Revised 2003 algorithm where possible)
Printlevel                                  ...      1
Contraction scheme used                     ... SEGMENTED contraction
Coulomb Range Separation                    ... NOT USED
Exchange Range Separation                   ... NOT USED
Finite Nucleus Model                        ... NOT USED
Auxiliary Coulomb fitting basis             ... AVAILABLE
   # of basis functions in Aux-J            ...   2498
   # of shells in Aux-J                     ...    830
   Maximum angular momentum in Aux-J        ...      4
Auxiliary J/K fitting basis                 ... NOT available
Auxiliary Correlation fitting basis         ... NOT available
Auxiliary 'external' fitting basis          ... NOT available
Integral threshold                          ...     2.500000e-11
Primitive cut-off                           ...     2.500000e-12
Primitive pair pre-selection threshold      ...     2.500000e-12

Calculating pre-screening integrals         ... done (  0.1 sec) Dimension = 622
Organizing shell pair data                  ... done (  1.1 sec)
Shell pair information
Total number of shell pairs                 ...    193753
Shell pairs after pre-screening             ...    108961
Total number of primitive shell pairs       ...    584784
Primitive shell pairs kept                  ...    204075
          la=0 lb=0:  30347 shell pairs
          la=1 lb=0:  32831 shell pairs
          la=1 lb=1:   8951 shell pairs
          la=2 lb=0:  14621 shell pairs
          la=2 lb=1:   8083 shell pairs
          la=2 lb=2:   1803 shell pairs
          la=3 lb=0:   6681 shell pairs
          la=3 lb=1:   3728 shell pairs
          la=3 lb=2:   1562 shell pairs
          la=3 lb=3:    354 shell pairs

Calculating one electron integrals          ... done (  0.3 sec)
Calculating RI/J V-Matrix + Cholesky decomp.... done (  1.1 sec)
Calculating Nuclear repulsion               ... done (  0.0 sec) ENN=   5109.987457244154 Eh

SHARK setup successfully completed in   5.3 seconds

Maximum memory used throughout the entire GTOINT-calculation: 160.4 MB
[1711023048.384165] [node052:2393565:0]          mpool.c:43   UCX  WARN  object 0xc701440 was not returned to mpool ucp_requests
[1711023048.384186] [node052:2393565:0]          mpool.c:43   UCX  WARN  object 0xc701600 was not returned to mpool ucp_requests
[1711023048.384197] [node052:2393565:0]          mpool.c:43   UCX  WARN  object 0xc7017c0 was not returned to mpool ucp_requests
[1711023048.384199] [node052:2393565:0]          mpool.c:43   UCX  WARN  object 0xc701980 was not returned to mpool ucp_requests
[1711023048.384202] [node052:2393565:0]          mpool.c:43   UCX  WARN  object 0xc701b40 was not returned to mpool ucp_requests
[1711023048.384204] [node052:2393565:0]          mpool.c:43   UCX  WARN  object 0xc701d00 was not returned to mpool ucp_requests
[1711023048.384206] [node052:2393565:0]          mpool.c:43   UCX  WARN  object 0xc701ec0 was not returned to mpool ucp_requests
[1711023048.384209] [node052:2393565:0]          mpool.c:43   UCX  WARN  object 0xc702080 was not returned to mpool ucp_requests
[1711023048.384211] [node052:2393565:0]          mpool.c:43   UCX  WARN  object 0xc702240 was not returned to mpool ucp_requests
[1711023048.384214] [node052:2393565:0]          mpool.c:43   UCX  WARN  object 0xc702400 was not returned to mpool ucp_requests
[1711023048.384216] [node052:2393565:0]          mpool.c:43   UCX  WARN  object 0xc7025c0 was not returned to mpool ucp_requests
[1711023048.384218] [node052:2393565:0]          mpool.c:43   UCX  WARN  object 0xc702780 was not returned to mpool ucp_requests
[1711023048.384220] [node052:2393565:0]          mpool.c:43   UCX  WARN  object 0xc702940 was not returned to mpool ucp_requests
[1711023048.384223] [node052:2393565:0]          mpool.c:43   UCX  WARN  object 0xc702b00 was not returned to mpool ucp_requests
[1711023048.384225] [node052:2393565:0]          mpool.c:43   UCX  WARN  object 0xc702cc0 was not returned to mpool ucp_requests
[1711023048.384227] [node052:2393565:0]          mpool.c:43   UCX  WARN  object 0xc702e80 was not returned to mpool ucp_requests
[1711023048.386222] [node052:2393564:0]          mpool.c:43   UCX  WARN  object 0xb3df5c0 was not returned to mpool ucp_requests
[1711023048.386237] [node052:2393564:0]          mpool.c:43   UCX  WARN  object 0xb3df780 was not returned to mpool ucp_requests
[1711023048.386243] [node052:2393564:0]          mpool.c:43   UCX  WARN  object 0xb3df940 was not returned to mpool ucp_requests
[1711023048.386246] [node052:2393564:0]          mpool.c:43   UCX  WARN  object 0xb3dfb00 was not returned to mpool ucp_requests
[1711023048.386249] [node052:2393564:0]          mpool.c:43   UCX  WARN  object 0xb3dfcc0 was not returned to mpool ucp_requests
[1711023048.386253] [node052:2393564:0]          mpool.c:43   UCX  WARN  object 0xb3dfe80 was not returned to mpool ucp_requests
[1711023048.386257] [node052:2393564:0]          mpool.c:43   UCX  WARN  object 0xb3e0040 was not returned to mpool ucp_requests
[1711023048.386259] [node052:2393564:0]          mpool.c:43   UCX  WARN  object 0xb3e0200 was not returned to mpool ucp_requests
[1711023048.386264] [node052:2393564:0]          mpool.c:43   UCX  WARN  object 0xb3e03c0 was not returned to mpool ucp_requests
[1711023048.386269] [node052:2393564:0]          mpool.c:43   UCX  WARN  object 0xb3e0580 was not returned to mpool ucp_requests
[1711023048.386271] [node052:2393564:0]          mpool.c:43   UCX  WARN  object 0xb3e0740 was not returned to mpool ucp_requests
[1711023048.386275] [node052:2393564:0]          mpool.c:43   UCX  WARN  object 0xb3e0900 was not returned to mpool ucp_requests
[1711023048.386279] [node052:2393564:0]          mpool.c:43   UCX  WARN  object 0xb3e0ac0 was not returned to mpool ucp_requests
[1711023048.386282] [node052:2393564:0]          mpool.c:43   UCX  WARN  object 0xb3e0c80 was not returned to mpool ucp_requests
[1711023048.386286] [node052:2393564:0]          mpool.c:43   UCX  WARN  object 0xb3e0e40 was not returned to mpool ucp_requests
[1711023048.386288] [node052:2393564:0]          mpool.c:43   UCX  WARN  object 0xb3e1000 was not returned to mpool ucp_requests
[1711023048.389751] [node052:2393563:0]          mpool.c:43   UCX  WARN  object 0xb4ad4c0 was not returned to mpool ucp_requests
[1711023048.389770] [node052:2393563:0]          mpool.c:43   UCX  WARN  object 0xb4ad680 was not returned to mpool ucp_requests
[1711023048.389773] [node052:2393563:0]          mpool.c:43   UCX  WARN  object 0xb4ad840 was not returned to mpool ucp_requests
[1711023048.389776] [node052:2393563:0]          mpool.c:43   UCX  WARN  object 0xb4ada00 was not returned to mpool ucp_requests
[1711023048.389778] [node052:2393563:0]          mpool.c:43   UCX  WARN  object 0xb4adbc0 was not returned to mpool ucp_requests
[1711023048.389780] [node052:2393563:0]          mpool.c:43   UCX  WARN  object 0xb4add80 was not returned to mpool ucp_requests
[1711023048.389783] [node052:2393563:0]          mpool.c:43   UCX  WARN  object 0xb4adf40 was not returned to mpool ucp_requests
[1711023048.389785] [node052:2393563:0]          mpool.c:43   UCX  WARN  object 0xb4ae100 was not returned to mpool ucp_requests
[1711023048.389787] [node052:2393563:0]          mpool.c:43   UCX  WARN  object 0xb4ae2c0 was not returned to mpool ucp_requests
[1711023048.389790] [node052:2393563:0]          mpool.c:43   UCX  WARN  object 0xb4ae480 was not returned to mpool ucp_requests
[1711023048.389792] [node052:2393563:0]          mpool.c:43   UCX  WARN  object 0xb4ae640 was not returned to mpool ucp_requests
[1711023048.389794] [node052:2393563:0]          mpool.c:43   UCX  WARN  object 0xb4ae800 was not returned to mpool ucp_requests
[1711023048.389797] [node052:2393563:0]          mpool.c:43   UCX  WARN  object 0xb4ae9c0 was not returned to mpool ucp_requests
[1711023048.389799] [node052:2393563:0]          mpool.c:43   UCX  WARN  object 0xb4aeb80 was not returned to mpool ucp_requests
[1711023048.389802] [node052:2393563:0]          mpool.c:43   UCX  WARN  object 0xb4aed40 was not returned to mpool ucp_requests
[1711023048.389804] [node052:2393563:0]          mpool.c:43   UCX  WARN  object 0xb4aef00 was not returned to mpool ucp_requests
[1711023048.391313] [node052:2393574:0]          mpool.c:43   UCX  WARN  object 0xb744680 was not returned to mpool ucp_requests
[1711023048.391325] [node052:2393574:0]          mpool.c:43   UCX  WARN  object 0xb744840 was not returned to mpool ucp_requests
[1711023048.391328] [node052:2393574:0]          mpool.c:43   UCX  WARN  object 0xb744a00 was not returned to mpool ucp_requests
[1711023048.391331] [node052:2393574:0]          mpool.c:43   UCX  WARN  object 0xb744bc0 was not returned to mpool ucp_requests
[1711023048.391333] [node052:2393574:0]          mpool.c:43   UCX  WARN  object 0xb744d80 was not returned to mpool ucp_requests
[1711023048.391336] [node052:2393574:0]          mpool.c:43   UCX  WARN  object 0xb744f40 was not returned to mpool ucp_requests
[1711023048.391338] [node052:2393574:0]          mpool.c:43   UCX  WARN  object 0xb745100 was not returned to mpool ucp_requests
[1711023048.391340] [node052:2393574:0]          mpool.c:43   UCX  WARN  object 0xb7452c0 was not returned to mpool ucp_requests
[1711023048.391342] [node052:2393574:0]          mpool.c:43   UCX  WARN  object 0xb745480 was not returned to mpool ucp_requests
[1711023048.391345] [node052:2393574:0]          mpool.c:43   UCX  WARN  object 0xb745640 was not returned to mpool ucp_requests
[1711023048.391347] [node052:2393574:0]          mpool.c:43   UCX  WARN  object 0xb745800 was not returned to mpool ucp_requests
[1711023048.391350] [node052:2393574:0]          mpool.c:43   UCX  WARN  object 0xb7459c0 was not returned to mpool ucp_requests
[1711023048.391352] [node052:2393574:0]          mpool.c:43   UCX  WARN  object 0xb745b80 was not returned to mpool ucp_requests
[1711023048.391355] [node052:2393574:0]          mpool.c:43   UCX  WARN  object 0xb745d40 was not returned to mpool ucp_requests
[1711023048.391357] [node052:2393574:0]          mpool.c:43   UCX  WARN  object 0xb745f00 was not returned to mpool ucp_requests
[1711023048.393120] [node052:2393556:0]          mpool.c:43   UCX  WARN  object 0xc697a80 was not returned to mpool ucp_requests
[1711023048.393135] [node052:2393556:0]          mpool.c:43   UCX  WARN  object 0xc697c40 was not returned to mpool ucp_requests
[1711023048.393141] [node052:2393556:0]          mpool.c:43   UCX  WARN  object 0xc697e00 was not returned to mpool ucp_requests
[1711023048.393145] [node052:2393556:0]          mpool.c:43   UCX  WARN  object 0xc697fc0 was not returned to mpool ucp_requests
[1711023048.393148] [node052:2393556:0]          mpool.c:43   UCX  WARN  object 0xc698180 was not returned to mpool ucp_requests
[1711023048.393152] [node052:2393556:0]          mpool.c:43   UCX  WARN  object 0xc698340 was not returned to mpool ucp_requests
[1711023048.393155] [node052:2393556:0]          mpool.c:43   UCX  WARN  object 0xc698500 was not returned to mpool ucp_requests
[1711023048.393159] [node052:2393556:0]          mpool.c:43   UCX  WARN  object 0xc6986c0 was not returned to mpool ucp_requests
[1711023048.393161] [node052:2393556:0]          mpool.c:43   UCX  WARN  object 0xc698880 was not returned to mpool ucp_requests
[1711023048.393166] [node052:2393556:0]          mpool.c:43   UCX  WARN  object 0xc698a40 was not returned to mpool ucp_requests
[1711023048.393168] [node052:2393556:0]          mpool.c:43   UCX  WARN  object 0xc698c00 was not returned to mpool ucp_requests
[1711023048.393172] [node052:2393556:0]          mpool.c:43   UCX  WARN  object 0xc698dc0 was not returned to mpool ucp_requests
[1711023048.393175] [node052:2393556:0]          mpool.c:43   UCX  WARN  object 0xc698f80 was not returned to mpool ucp_requests
[1711023048.394865] [node052:2393572:0]          mpool.c:43   UCX  WARN  object 0xc5e9600 was not returned to mpool ucp_requests
[1711023048.394877] [node052:2393572:0]          mpool.c:43   UCX  WARN  object 0xc5e97c0 was not returned to mpool ucp_requests
[1711023048.394881] [node052:2393572:0]          mpool.c:43   UCX  WARN  object 0xc5e9980 was not returned to mpool ucp_requests
[1711023048.394883] [node052:2393572:0]          mpool.c:43   UCX  WARN  object 0xc5e9b40 was not returned to mpool ucp_requests
[1711023048.394885] [node052:2393572:0]          mpool.c:43   UCX  WARN  object 0xc5e9d00 was not returned to mpool ucp_requests
[1711023048.394888] [node052:2393572:0]          mpool.c:43   UCX  WARN  object 0xc5e9ec0 was not returned to mpool ucp_requests
[1711023048.394890] [node052:2393572:0]          mpool.c:43   UCX  WARN  object 0xc5ea080 was not returned to mpool ucp_requests
[1711023048.394892] [node052:2393572:0]          mpool.c:43   UCX  WARN  object 0xc5ea240 was not returned to mpool ucp_requests
[1711023048.394895] [node052:2393572:0]          mpool.c:43   UCX  WARN  object 0xc5ea400 was not returned to mpool ucp_requests
[1711023048.394897] [node052:2393572:0]          mpool.c:43   UCX  WARN  object 0xc5ea5c0 was not returned to mpool ucp_requests
[1711023048.394899] [node052:2393572:0]          mpool.c:43   UCX  WARN  object 0xc5ea780 was not returned to mpool ucp_requests
[1711023048.394902] [node052:2393572:0]          mpool.c:43   UCX  WARN  object 0xc5ea940 was not returned to mpool ucp_requests
[1711023048.394904] [node052:2393572:0]          mpool.c:43   UCX  WARN  object 0xc5eab00 was not returned to mpool ucp_requests
[1711023048.394906] [node052:2393572:0]          mpool.c:43   UCX  WARN  object 0xc5eacc0 was not returned to mpool ucp_requests
[1711023048.394909] [node052:2393572:0]          mpool.c:43   UCX  WARN  object 0xc5eae80 was not returned to mpool ucp_requests
[1711023048.395591] [node052:2393568:0]          mpool.c:43   UCX  WARN  object 0xbbcf340 was not returned to mpool ucp_requests
[1711023048.395611] [node052:2393568:0]          mpool.c:43   UCX  WARN  object 0xbbcf500 was not returned to mpool ucp_requests
[1711023048.395614] [node052:2393568:0]          mpool.c:43   UCX  WARN  object 0xbbcf6c0 was not returned to mpool ucp_requests
[1711023048.395616] [node052:2393568:0]          mpool.c:43   UCX  WARN  object 0xbbcf880 was not returned to mpool ucp_requests
[1711023048.395619] [node052:2393568:0]          mpool.c:43   UCX  WARN  object 0xbbcfa40 was not returned to mpool ucp_requests
[1711023048.395621] [node052:2393568:0]          mpool.c:43   UCX  WARN  object 0xbbcfc00 was not returned to mpool ucp_requests
[1711023048.395623] [node052:2393568:0]          mpool.c:43   UCX  WARN  object 0xbbcfdc0 was not returned to mpool ucp_requests
[1711023048.395626] [node052:2393568:0]          mpool.c:43   UCX  WARN  object 0xbbcff80 was not returned to mpool ucp_requests
[1711023048.395628] [node052:2393568:0]          mpool.c:43   UCX  WARN  object 0xbbd0140 was not returned to mpool ucp_requests
[1711023048.395630] [node052:2393568:0]          mpool.c:43   UCX  WARN  object 0xbbd0300 was not returned to mpool ucp_requests
[1711023048.395633] [node052:2393568:0]          mpool.c:43   UCX  WARN  object 0xbbd04c0 was not returned to mpool ucp_requests
[1711023048.395635] [node052:2393568:0]          mpool.c:43   UCX  WARN  object 0xbbd0680 was not returned to mpool ucp_requests
[1711023048.395637] [node052:2393568:0]          mpool.c:43   UCX  WARN  object 0xbbd0840 was not returned to mpool ucp_requests
[1711023048.395639] [node052:2393568:0]          mpool.c:43   UCX  WARN  object 0xbbd0a00 was not returned to mpool ucp_requests
[1711023048.395642] [node052:2393568:0]          mpool.c:43   UCX  WARN  object 0xbbd0bc0 was not returned to mpool ucp_requests
[1711023048.395644] [node052:2393568:0]          mpool.c:43   UCX  WARN  object 0xbbd0d80 was not returned to mpool ucp_requests
[1711023048.395646] [node052:2393568:0]          mpool.c:43   UCX  WARN  object 0xbbd0f40 was not returned to mpool ucp_requests
[1711023048.397714] [node052:2393562:0]          mpool.c:43   UCX  WARN  object 0xb506440 was not returned to mpool ucp_requests
[1711023048.397726] [node052:2393562:0]          mpool.c:43   UCX  WARN  object 0xb506600 was not returned to mpool ucp_requests
[1711023048.397731] [node052:2393562:0]          mpool.c:43   UCX  WARN  object 0xb5067c0 was not returned to mpool ucp_requests
[1711023048.397736] [node052:2393562:0]          mpool.c:43   UCX  WARN  object 0xb506980 was not returned to mpool ucp_requests
[1711023048.397740] [node052:2393562:0]          mpool.c:43   UCX  WARN  object 0xb506b40 was not returned to mpool ucp_requests
[1711023048.397744] [node052:2393562:0]          mpool.c:43   UCX  WARN  object 0xb506d00 was not returned to mpool ucp_requests
[1711023048.397747] [node052:2393562:0]          mpool.c:43   UCX  WARN  object 0xb506ec0 was not returned to mpool ucp_requests
[1711023048.397751] [node052:2393562:0]          mpool.c:43   UCX  WARN  object 0xb507080 was not returned to mpool ucp_requests
[1711023048.397753] [node052:2393562:0]          mpool.c:43   UCX  WARN  object 0xb507240 was not returned to mpool ucp_requests
[1711023048.397757] [node052:2393562:0]          mpool.c:43   UCX  WARN  object 0xb507400 was not returned to mpool ucp_requests
[1711023048.397760] [node052:2393562:0]          mpool.c:43   UCX  WARN  object 0xb5075c0 was not returned to mpool ucp_requests
[1711023048.397764] [node052:2393562:0]          mpool.c:43   UCX  WARN  object 0xb507780 was not returned to mpool ucp_requests
[1711023048.397766] [node052:2393562:0]          mpool.c:43   UCX  WARN  object 0xb507940 was not returned to mpool ucp_requests
[1711023048.397770] [node052:2393562:0]          mpool.c:43   UCX  WARN  object 0xb507b00 was not returned to mpool ucp_requests
[1711023048.397773] [node052:2393562:0]          mpool.c:43   UCX  WARN  object 0xb507cc0 was not returned to mpool ucp_requests
[1711023048.397777] [node052:2393562:0]          mpool.c:43   UCX  WARN  object 0xb507e80 was not returned to mpool ucp_requests
[1711023048.402429] [node052:2393569:0]          mpool.c:43   UCX  WARN  object 0xaaeb500 was not returned to mpool ucp_requests
[1711023048.402442] [node052:2393569:0]          mpool.c:43   UCX  WARN  object 0xaaeb6c0 was not returned to mpool ucp_requests
[1711023048.402447] [node052:2393569:0]          mpool.c:43   UCX  WARN  object 0xaaeb880 was not returned to mpool ucp_requests
[1711023048.402451] [node052:2393569:0]          mpool.c:43   UCX  WARN  object 0xaaeba40 was not returned to mpool ucp_requests
[1711023048.402454] [node052:2393569:0]          mpool.c:43   UCX  WARN  object 0xaaebc00 was not returned to mpool ucp_requests
[1711023048.402459] [node052:2393569:0]          mpool.c:43   UCX  WARN  object 0xaaebdc0 was not returned to mpool ucp_requests
[1711023048.402463] [node052:2393569:0]          mpool.c:43   UCX  WARN  object 0xaaebf80 was not returned to mpool ucp_requests
[1711023048.402467] [node052:2393569:0]          mpool.c:43   UCX  WARN  object 0xaaec140 was not returned to mpool ucp_requests
[1711023048.402469] [node052:2393569:0]          mpool.c:43   UCX  WARN  object 0xaaec300 was not returned to mpool ucp_requests
[1711023048.402473] [node052:2393569:0]          mpool.c:43   UCX  WARN  object 0xaaec4c0 was not returned to mpool ucp_requests
[1711023048.402477] [node052:2393569:0]          mpool.c:43   UCX  WARN  object 0xaaec680 was not returned to mpool ucp_requests
[1711023048.402481] [node052:2393569:0]          mpool.c:43   UCX  WARN  object 0xaaec840 was not returned to mpool ucp_requests
[1711023048.402484] [node052:2393569:0]          mpool.c:43   UCX  WARN  object 0xaaeca00 was not returned to mpool ucp_requests
[1711023048.402488] [node052:2393569:0]          mpool.c:43   UCX  WARN  object 0xaaecbc0 was not returned to mpool ucp_requests
[1711023048.402491] [node052:2393569:0]          mpool.c:43   UCX  WARN  object 0xaaecd80 was not returned to mpool ucp_requests
[1711023048.402494] [node052:2393569:0]          mpool.c:43   UCX  WARN  object 0xaaecf40 was not returned to mpool ucp_requests
[1711023048.402497] [node052:2393569:0]          mpool.c:43   UCX  WARN  object 0xaaed100 was not returned to mpool ucp_requests
[1711023048.402984] [node052:2393567:0]          mpool.c:43   UCX  WARN  object 0xbf50400 was not returned to mpool ucp_requests
[1711023048.402996] [node052:2393567:0]          mpool.c:43   UCX  WARN  object 0xbf505c0 was not returned to mpool ucp_requests
[1711023048.403001] [node052:2393567:0]          mpool.c:43   UCX  WARN  object 0xbf50780 was not returned to mpool ucp_requests
[1711023048.403003] [node052:2393567:0]          mpool.c:43   UCX  WARN  object 0xbf50940 was not returned to mpool ucp_requests
[1711023048.403006] [node052:2393567:0]          mpool.c:43   UCX  WARN  object 0xbf50b00 was not returned to mpool ucp_requests
[1711023048.403009] [node052:2393567:0]          mpool.c:43   UCX  WARN  object 0xbf50cc0 was not returned to mpool ucp_requests
[1711023048.403011] [node052:2393567:0]          mpool.c:43   UCX  WARN  object 0xbf50e80 was not returned to mpool ucp_requests
[1711023048.403014] [node052:2393567:0]          mpool.c:43   UCX  WARN  object 0xbf51040 was not returned to mpool ucp_requests
[1711023048.403016] [node052:2393567:0]          mpool.c:43   UCX  WARN  object 0xbf51200 was not returned to mpool ucp_requests
[1711023048.403021] [node052:2393567:0]          mpool.c:43   UCX  WARN  object 0xbf513c0 was not returned to mpool ucp_requests
[1711023048.403025] [node052:2393567:0]          mpool.c:43   UCX  WARN  object 0xbf51580 was not returned to mpool ucp_requests
[1711023048.403027] [node052:2393567:0]          mpool.c:43   UCX  WARN  object 0xbf51740 was not returned to mpool ucp_requests
[1711023048.403031] [node052:2393567:0]          mpool.c:43   UCX  WARN  object 0xbf51900 was not returned to mpool ucp_requests
[1711023048.403034] [node052:2393567:0]          mpool.c:43   UCX  WARN  object 0xbf51ac0 was not returned to mpool ucp_requests
[1711023048.403036] [node052:2393567:0]          mpool.c:43   UCX  WARN  object 0xbf51c80 was not returned to mpool ucp_requests
[1711023048.403040] [node052:2393567:0]          mpool.c:43   UCX  WARN  object 0xbf51e40 was not returned to mpool ucp_requests
[1711023048.403043] [node052:2393567:0]          mpool.c:43   UCX  WARN  object 0xbf52000 was not returned to mpool ucp_requests
[1711023048.403168] [node052:2393566:0]          mpool.c:43   UCX  WARN  object 0xba1a540 was not returned to mpool ucp_requests
[1711023048.403183] [node052:2393566:0]          mpool.c:43   UCX  WARN  object 0xba1a700 was not returned to mpool ucp_requests
[1711023048.403186] [node052:2393566:0]          mpool.c:43   UCX  WARN  object 0xba1a8c0 was not returned to mpool ucp_requests
[1711023048.403194] [node052:2393566:0]          mpool.c:43   UCX  WARN  object 0xba1aa80 was not returned to mpool ucp_requests
[1711023048.403197] [node052:2393566:0]          mpool.c:43   UCX  WARN  object 0xba1ac40 was not returned to mpool ucp_requests
[1711023048.403199] [node052:2393566:0]          mpool.c:43   UCX  WARN  object 0xba1ae00 was not returned to mpool ucp_requests
[1711023048.403201] [node052:2393566:0]          mpool.c:43   UCX  WARN  object 0xba1afc0 was not returned to mpool ucp_requests
[1711023048.403204] [node052:2393566:0]          mpool.c:43   UCX  WARN  object 0xba1b180 was not returned to mpool ucp_requests
[1711023048.403206] [node052:2393566:0]          mpool.c:43   UCX  WARN  object 0xba1b340 was not returned to mpool ucp_requests
[1711023048.403208] [node052:2393566:0]          mpool.c:43   UCX  WARN  object 0xba1b500 was not returned to mpool ucp_requests
[1711023048.403211] [node052:2393566:0]          mpool.c:43   UCX  WARN  object 0xba1b6c0 was not returned to mpool ucp_requests
[1711023048.403213] [node052:2393566:0]          mpool.c:43   UCX  WARN  object 0xba1b880 was not returned to mpool ucp_requests
[1711023048.403215] [node052:2393566:0]          mpool.c:43   UCX  WARN  object 0xba1ba40 was not returned to mpool ucp_requests
[1711023048.403218] [node052:2393566:0]          mpool.c:43   UCX  WARN  object 0xba1bc00 was not returned to mpool ucp_requests
[1711023048.403220] [node052:2393566:0]          mpool.c:43   UCX  WARN  object 0xba1bdc0 was not returned to mpool ucp_requests
[1711023048.403222] [node052:2393566:0]          mpool.c:43   UCX  WARN  object 0xba1bf80 was not returned to mpool ucp_requests
[1711023048.403341] [node052:2393573:0]          mpool.c:43   UCX  WARN  object 0xbc20740 was not returned to mpool ucp_requests
[1711023048.403360] [node052:2393573:0]          mpool.c:43   UCX  WARN  object 0xbc20900 was not returned to mpool ucp_requests
[1711023048.403365] [node052:2393573:0]          mpool.c:43   UCX  WARN  object 0xbc20ac0 was not returned to mpool ucp_requests
[1711023048.403368] [node052:2393573:0]          mpool.c:43   UCX  WARN  object 0xbc20c80 was not returned to mpool ucp_requests
[1711023048.403372] [node052:2393573:0]          mpool.c:43   UCX  WARN  object 0xbc20e40 was not returned to mpool ucp_requests
[1711023048.403375] [node052:2393573:0]          mpool.c:43   UCX  WARN  object 0xbc21000 was not returned to mpool ucp_requests
[1711023048.403377] [node052:2393573:0]          mpool.c:43   UCX  WARN  object 0xbc211c0 was not returned to mpool ucp_requests
[1711023048.403379] [node052:2393573:0]          mpool.c:43   UCX  WARN  object 0xbc21380 was not returned to mpool ucp_requests
[1711023048.403382] [node052:2393573:0]          mpool.c:43   UCX  WARN  object 0xbc21540 was not returned to mpool ucp_requests
[1711023048.403384] [node052:2393573:0]          mpool.c:43   UCX  WARN  object 0xbc21700 was not returned to mpool ucp_requests
[1711023048.403386] [node052:2393573:0]          mpool.c:43   UCX  WARN  object 0xbc218c0 was not returned to mpool ucp_requests
[1711023048.403389] [node052:2393573:0]          mpool.c:43   UCX  WARN  object 0xbc21a80 was not returned to mpool ucp_requests
[1711023048.403391] [node052:2393573:0]          mpool.c:43   UCX  WARN  object 0xbc21c40 was not returned to mpool ucp_requests
[1711023048.403393] [node052:2393573:0]          mpool.c:43   UCX  WARN  object 0xbc21e00 was not returned to mpool ucp_requests
[1711023048.403395] [node052:2393573:0]          mpool.c:43   UCX  WARN  object 0xbc21fc0 was not returned to mpool ucp_requests
[1711023048.403510] [node052:2393570:0]          mpool.c:43   UCX  WARN  object 0xc515500 was not returned to mpool ucp_requests
[1711023048.403524] [node052:2393570:0]          mpool.c:43   UCX  WARN  object 0xc5156c0 was not returned to mpool ucp_requests
[1711023048.403527] [node052:2393570:0]          mpool.c:43   UCX  WARN  object 0xc515880 was not returned to mpool ucp_requests
[1711023048.403530] [node052:2393570:0]          mpool.c:43   UCX  WARN  object 0xc515a40 was not returned to mpool ucp_requests
[1711023048.403534] [node052:2393570:0]          mpool.c:43   UCX  WARN  object 0xc515c00 was not returned to mpool ucp_requests
[1711023048.403538] [node052:2393570:0]          mpool.c:43   UCX  WARN  object 0xc515dc0 was not returned to mpool ucp_requests
[1711023048.403542] [node052:2393570:0]          mpool.c:43   UCX  WARN  object 0xc515f80 was not returned to mpool ucp_requests
[1711023048.403546] [node052:2393570:0]          mpool.c:43   UCX  WARN  object 0xc516140 was not returned to mpool ucp_requests
[1711023048.403550] [node052:2393570:0]          mpool.c:43   UCX  WARN  object 0xc516300 was not returned to mpool ucp_requests
[1711023048.403553] [node052:2393570:0]          mpool.c:43   UCX  WARN  object 0xc5164c0 was not returned to mpool ucp_requests
[1711023048.403557] [node052:2393570:0]          mpool.c:43   UCX  WARN  object 0xc516680 was not returned to mpool ucp_requests
[1711023048.403560] [node052:2393570:0]          mpool.c:43   UCX  WARN  object 0xc516840 was not returned to mpool ucp_requests
[1711023048.403564] [node052:2393570:0]          mpool.c:43   UCX  WARN  object 0xc516a00 was not returned to mpool ucp_requests
[1711023048.403569] [node052:2393570:0]          mpool.c:43   UCX  WARN  object 0xc516bc0 was not returned to mpool ucp_requests
[1711023048.403573] [node052:2393570:0]          mpool.c:43   UCX  WARN  object 0xc516d80 was not returned to mpool ucp_requests
[1711023048.403576] [node052:2393570:0]          mpool.c:43   UCX  WARN  object 0xc516f40 was not returned to mpool ucp_requests
[1711023048.403580] [node052:2393570:0]          mpool.c:43   UCX  WARN  object 0xc517100 was not returned to mpool ucp_requests
[1711023048.405114] [node052:2393559:0]          mpool.c:43   UCX  WARN  object 0xc16d580 was not returned to mpool ucp_requests
[1711023048.405127] [node052:2393559:0]          mpool.c:43   UCX  WARN  object 0xc16d740 was not returned to mpool ucp_requests
[1711023048.405133] [node052:2393559:0]          mpool.c:43   UCX  WARN  object 0xc16d900 was not returned to mpool ucp_requests
[1711023048.405136] [node052:2393559:0]          mpool.c:43   UCX  WARN  object 0xc16dac0 was not returned to mpool ucp_requests
[1711023048.405139] [node052:2393559:0]          mpool.c:43   UCX  WARN  object 0xc16dc80 was not returned to mpool ucp_requests
[1711023048.405141] [node052:2393559:0]          mpool.c:43   UCX  WARN  object 0xc16de40 was not returned to mpool ucp_requests
[1711023048.405143] [node052:2393559:0]          mpool.c:43   UCX  WARN  object 0xc16e000 was not returned to mpool ucp_requests
[1711023048.405146] [node052:2393559:0]          mpool.c:43   UCX  WARN  object 0xc16e1c0 was not returned to mpool ucp_requests
[1711023048.405148] [node052:2393559:0]          mpool.c:43   UCX  WARN  object 0xc16e380 was not returned to mpool ucp_requests
[1711023048.405150] [node052:2393559:0]          mpool.c:43   UCX  WARN  object 0xc16e540 was not returned to mpool ucp_requests
[1711023048.405154] [node052:2393559:0]          mpool.c:43   UCX  WARN  object 0xc16e700 was not returned to mpool ucp_requests
[1711023048.405158] [node052:2393559:0]          mpool.c:43   UCX  WARN  object 0xc16e8c0 was not returned to mpool ucp_requests
[1711023048.405162] [node052:2393559:0]          mpool.c:43   UCX  WARN  object 0xc16ea80 was not returned to mpool ucp_requests
[1711023048.405165] [node052:2393559:0]          mpool.c:43   UCX  WARN  object 0xc16ec40 was not returned to mpool ucp_requests
[1711023048.405168] [node052:2393559:0]          mpool.c:43   UCX  WARN  object 0xc16ee00 was not returned to mpool ucp_requests
[1711023048.405172] [node052:2393559:0]          mpool.c:43   UCX  WARN  object 0xc16efc0 was not returned to mpool ucp_requests
[1711023048.408631] [node052:2393560:0]          mpool.c:43   UCX  WARN  object 0xc4df4c0 was not returned to mpool ucp_requests
[1711023048.408645] [node052:2393560:0]          mpool.c:43   UCX  WARN  object 0xc4df680 was not returned to mpool ucp_requests
[1711023048.408648] [node052:2393560:0]          mpool.c:43   UCX  WARN  object 0xc4df840 was not returned to mpool ucp_requests
[1711023048.408651] [node052:2393560:0]          mpool.c:43   UCX  WARN  object 0xc4dfa00 was not returned to mpool ucp_requests
[1711023048.408653] [node052:2393560:0]          mpool.c:43   UCX  WARN  object 0xc4dfbc0 was not returned to mpool ucp_requests
[1711023048.408655] [node052:2393560:0]          mpool.c:43   UCX  WARN  object 0xc4dfd80 was not returned to mpool ucp_requests
[1711023048.408658] [node052:2393560:0]          mpool.c:43   UCX  WARN  object 0xc4dff40 was not returned to mpool ucp_requests
[1711023048.408641] [node052:2393571:0]          mpool.c:43   UCX  WARN  object 0xb1c16c0 was not returned to mpool ucp_requests
[1711023048.408651] [node052:2393571:0]          mpool.c:43   UCX  WARN  object 0xb1c1880 was not returned to mpool ucp_requests
[1711023048.408655] [node052:2393571:0]          mpool.c:43   UCX  WARN  object 0xb1c1a40 was not returned to mpool ucp_requests
[1711023048.408657] [node052:2393571:0]          mpool.c:43   UCX  WARN  object 0xb1c1c00 was not returned to mpool ucp_requests
[1711023048.408659] [node052:2393571:0]          mpool.c:43   UCX  WARN  object 0xb1c1dc0 was not returned to mpool ucp_requests
[1711023048.408663] [node052:2393571:0]          mpool.c:43   UCX  WARN  object 0xb1c1f80 was not returned to mpool ucp_requests
[1711023048.408665] [node052:2393571:0]          mpool.c:43   UCX  WARN  object 0xb1c2140 was not returned to mpool ucp_requests
[1711023048.408667] [node052:2393571:0]          mpool.c:43   UCX  WARN  object 0xb1c2300 was not returned to mpool ucp_requests
[1711023048.408670] [node052:2393571:0]          mpool.c:43   UCX  WARN  object 0xb1c24c0 was not returned to mpool ucp_requests
[1711023048.408672] [node052:2393571:0]          mpool.c:43   UCX  WARN  object 0xb1c2680 was not returned to mpool ucp_requests
[1711023048.408674] [node052:2393571:0]          mpool.c:43   UCX  WARN  object 0xb1c2840 was not returned to mpool ucp_requests
[1711023048.408676] [node052:2393571:0]          mpool.c:43   UCX  WARN  object 0xb1c2a00 was not returned to mpool ucp_requests
[1711023048.408678] [node052:2393571:0]          mpool.c:43   UCX  WARN  object 0xb1c2bc0 was not returned to mpool ucp_requests
[1711023048.408660] [node052:2393560:0]          mpool.c:43   UCX  WARN  object 0xc4e0100 was not returned to mpool ucp_requests
[1711023048.408663] [node052:2393560:0]          mpool.c:43   UCX  WARN  object 0xc4e02c0 was not returned to mpool ucp_requests
[1711023048.408665] [node052:2393560:0]          mpool.c:43   UCX  WARN  object 0xc4e0480 was not returned to mpool ucp_requests
[1711023048.408668] [node052:2393560:0]          mpool.c:43   UCX  WARN  object 0xc4e0640 was not returned to mpool ucp_requests
[1711023048.408670] [node052:2393560:0]          mpool.c:43   UCX  WARN  object 0xc4e0800 was not returned to mpool ucp_requests
[1711023048.408672] [node052:2393560:0]          mpool.c:43   UCX  WARN  object 0xc4e09c0 was not returned to mpool ucp_requests
[1711023048.408674] [node052:2393560:0]          mpool.c:43   UCX  WARN  object 0xc4e0b80 was not returned to mpool ucp_requests
[1711023048.408676] [node052:2393560:0]          mpool.c:43   UCX  WARN  object 0xc4e0d40 was not returned to mpool ucp_requests
[1711023048.408679] [node052:2393560:0]          mpool.c:43   UCX  WARN  object 0xc4e0f00 was not returned to mpool ucp_requests
[1711023048.408681] [node052:2393571:0]          mpool.c:43   UCX  WARN  object 0xb1c2d80 was not returned to mpool ucp_requests
[1711023048.408685] [node052:2393571:0]          mpool.c:43   UCX  WARN  object 0xb1c2f40 was not returned to mpool ucp_requests
[1711023048.408747] [node052:2393557:0]          mpool.c:43   UCX  WARN  object 0xb902900 was not returned to mpool ucp_requests
[1711023048.408768] [node052:2393557:0]          mpool.c:43   UCX  WARN  object 0xb902ac0 was not returned to mpool ucp_requests
[1711023048.408772] [node052:2393557:0]          mpool.c:43   UCX  WARN  object 0xb902c80 was not returned to mpool ucp_requests
[1711023048.408775] [node052:2393557:0]          mpool.c:43   UCX  WARN  object 0xb902e40 was not returned to mpool ucp_requests
[1711023048.408779] [node052:2393557:0]          mpool.c:43   UCX  WARN  object 0xb903000 was not returned to mpool ucp_requests
[1711023048.408783] [node052:2393557:0]          mpool.c:43   UCX  WARN  object 0xb9031c0 was not returned to mpool ucp_requests
[1711023048.408785] [node052:2393557:0]          mpool.c:43   UCX  WARN  object 0xb903380 was not returned to mpool ucp_requests
[1711023048.408788] [node052:2393557:0]          mpool.c:43   UCX  WARN  object 0xb903540 was not returned to mpool ucp_requests
[1711023048.408790] [node052:2393557:0]          mpool.c:43   UCX  WARN  object 0xb903700 was not returned to mpool ucp_requests
[1711023048.408793] [node052:2393557:0]          mpool.c:43   UCX  WARN  object 0xb9038c0 was not returned to mpool ucp_requests
[1711023048.408795] [node052:2393557:0]          mpool.c:43   UCX  WARN  object 0xb903a80 was not returned to mpool ucp_requests
[1711023048.408797] [node052:2393557:0]          mpool.c:43   UCX  WARN  object 0xb903c40 was not returned to mpool ucp_requests
[1711023048.408799] [node052:2393557:0]          mpool.c:43   UCX  WARN  object 0xb903e00 was not returned to mpool ucp_requests
[1711023048.408802] [node052:2393557:0]          mpool.c:43   UCX  WARN  object 0xb903fc0 was not returned to mpool ucp_requests
[1711023048.408804] [node052:2393557:0]          mpool.c:43   UCX  WARN  object 0xb904180 was not returned to mpool ucp_requests
[1711023048.408808] [node052:2393558:0]          mpool.c:43   UCX  WARN  object 0xb99fb80 was not returned to mpool ucp_requests
[1711023048.408832] [node052:2393558:0]          mpool.c:43   UCX  WARN  object 0xb99fd40 was not returned to mpool ucp_requests
[1711023048.408836] [node052:2393558:0]          mpool.c:43   UCX  WARN  object 0xb99ff00 was not returned to mpool ucp_requests
[1711023048.408838] [node052:2393558:0]          mpool.c:43   UCX  WARN  object 0xb9a00c0 was not returned to mpool ucp_requests
[1711023048.408841] [node052:2393558:0]          mpool.c:43   UCX  WARN  object 0xb9a0280 was not returned to mpool ucp_requests
[1711023048.408843] [node052:2393558:0]          mpool.c:43   UCX  WARN  object 0xb9a0440 was not returned to mpool ucp_requests
[1711023048.408845] [node052:2393558:0]          mpool.c:43   UCX  WARN  object 0xb9a0600 was not returned to mpool ucp_requests
[1711023048.408848] [node052:2393558:0]          mpool.c:43   UCX  WARN  object 0xb9a07c0 was not returned to mpool ucp_requests
[1711023048.408850] [node052:2393558:0]          mpool.c:43   UCX  WARN  object 0xb9a0980 was not returned to mpool ucp_requests
[1711023048.408853] [node052:2393558:0]          mpool.c:43   UCX  WARN  object 0xb9a0b40 was not returned to mpool ucp_requests
[1711023048.408855] [node052:2393558:0]          mpool.c:43   UCX  WARN  object 0xb9a0d00 was not returned to mpool ucp_requests
[1711023048.408857] [node052:2393558:0]          mpool.c:43   UCX  WARN  object 0xb9a0ec0 was not returned to mpool ucp_requests
[1711023048.408860] [node052:2393558:0]          mpool.c:43   UCX  WARN  object 0xb9a1080 was not returned to mpool ucp_requests
[1711023048.408885] [node052:2393561:0]          mpool.c:43   UCX  WARN  object 0xb198640 was not returned to mpool ucp_requests
[1711023048.408897] [node052:2393561:0]          mpool.c:43   UCX  WARN  object 0xb198800 was not returned to mpool ucp_requests
[1711023048.408900] [node052:2393561:0]          mpool.c:43   UCX  WARN  object 0xb1989c0 was not returned to mpool ucp_requests
[1711023048.408903] [node052:2393561:0]          mpool.c:43   UCX  WARN  object 0xb198b80 was not returned to mpool ucp_requests
[1711023048.408906] [node052:2393561:0]          mpool.c:43   UCX  WARN  object 0xb198d40 was not returned to mpool ucp_requests
[1711023048.408908] [node052:2393561:0]          mpool.c:43   UCX  WARN  object 0xb198f00 was not returned to mpool ucp_requests
[1711023048.408910] [node052:2393561:0]          mpool.c:43   UCX  WARN  object 0xb1990c0 was not returned to mpool ucp_requests
[1711023048.408913] [node052:2393561:0]          mpool.c:43   UCX  WARN  object 0xb199280 was not returned to mpool ucp_requests
[1711023048.408915] [node052:2393561:0]          mpool.c:43   UCX  WARN  object 0xb199440 was not returned to mpool ucp_requests
[1711023048.408917] [node052:2393561:0]          mpool.c:43   UCX  WARN  object 0xb199600 was not returned to mpool ucp_requests
[1711023048.408920] [node052:2393561:0]          mpool.c:43   UCX  WARN  object 0xb1997c0 was not returned to mpool ucp_requests
[1711023048.408922] [node052:2393561:0]          mpool.c:43   UCX  WARN  object 0xb199980 was not returned to mpool ucp_requests
[1711023048.408924] [node052:2393561:0]          mpool.c:43   UCX  WARN  object 0xb199b40 was not returned to mpool ucp_requests
[1711023048.408927] [node052:2393561:0]          mpool.c:43   UCX  WARN  object 0xb199d00 was not returned to mpool ucp_requests
[1711023048.408929] [node052:2393561:0]          mpool.c:43   UCX  WARN  object 0xb199ec0 was not returned to mpool ucp_requests
[1711023048.408932] [node052:2393561:0]          mpool.c:43   UCX  WARN  object 0xb19a080 was not returned to mpool ucp_requests


           ************************************************************
           *        Program running with 20 parallel MPI-processes    *
           *              working on a common directory               *
           ************************************************************
-------------------------------------------------------------------------------
                                 ORCA SCF
-------------------------------------------------------------------------------

------------
SCF SETTINGS
------------
Hamiltonian:
 Density Functional     Method          .... DFT(GTOs)
 Exchange Functional    Exchange        .... PBE
   PBE kappa parameter   XKappa         ....  0.804000
   PBE mue parameter    XMuePBE         ....  0.219520
 Correlation Functional Correlation     .... PBE
   PBE beta parameter  CBetaPBE         ....  0.066725
 LDA part of GGA corr.  LDAOpt          .... PW91-LDA
 Gradients option       PostSCFGGA      .... off
 Hybrid DFT is turned on
   Fraction HF Exchange ScalHFX         ....  0.250000
   Scaling of DF-GGA-X  ScalDFX         ....  0.750000
   Scaling of DF-GGA-C  ScalDFC         ....  1.000000
   Scaling of DF-LDA-C  ScalLDAC        ....  1.000000
   Perturbative correction              ....  0.000000
   Density functional embedding theory  .... OFF
   NL short-range parameter             ....  6.900000
 RI-approximation to the Coulomb term is turned on
   Number of AuxJ basis functions       .... 2498
   RIJ-COSX (HFX calculated with COS-X)).... on


General Settings:
 Integral files         IntName         .... ImineBzOH5optc
 Hartree-Fock type      HFTyp           .... RHF
 Total Charge           Charge          ....    0
 Multiplicity           Mult            ....    1
 Number of Electrons    NEL             ....  302
 Basis Dimension        Dim             .... 1542
 Nuclear Repulsion      ENuc            ....   5109.9874572442 Eh

Convergence Acceleration:
 DIIS                   CNVDIIS         .... on
   Start iteration      DIISMaxIt       ....    12
   Startup error        DIISStart       ....  0.200000
   # of expansion vecs  DIISMaxEq       ....     5
   Bias factor          DIISBfac        ....   1.050
   Max. coefficient     DIISMaxC        ....  10.000
 Trust-Rad. Augm. Hess. CNVTRAH         .... auto
   Auto Start mean grad. ratio tolernc. ....  1.125000
   Auto Start start iteration           ....    20
   Auto Start num. interpolation iter.  ....    10
   Max. Number of Micro iterations      ....    16
   Max. Number of Macro iterations      .... Maxiter - #DIIS iter
   Number of Davidson start vectors     ....     2
   Converg. threshold I  (grad. norm)   ....   1.000e-05
   Converg. threshold II (energy diff.) ....   1.000e-08
   Grad. Scal. Fac. for Micro threshold ....   0.100
   Minimum threshold for Micro iter.    ....   0.010
   NR start threshold (gradient norm)   ....   0.001
   Initial trust radius                 ....   0.400
   Minimum AH scaling param. (alpha)    ....   1.000
   Maximum AH scaling param. (alpha)    .... 1000.000
   Orbital update algorithm             .... Taylor
   White noise on init. David. guess    .... on
   Maximum white noise                  ....   0.010
   Quad. conv. algorithm                .... NR
 SOSCF                  CNVSOSCF        .... on
   Start iteration      SOSCFMaxIt      ....   150
   Startup grad/error   SOSCFStart      ....  0.003300
 Level Shifting         CNVShift        .... on
   Level shift para.    LevelShift      ....    0.2500
   Turn off err/grad.   ShiftErr        ....    0.0010
 Zerner damping         CNVZerner       .... off
 Static damping         CNVDamp         .... on
   Fraction old density DampFac         ....    0.7000
   Max. Damping (<1)    DampMax         ....    0.9800
   Min. Damping (>=0)   DampMin         ....    0.0000
   Turn off err/grad.   DampErr         ....    0.1000
 Fernandez-Rico         CNVRico         .... off

SCF Procedure:
 Maximum # iterations   MaxIter         ....   125
 SCF integral mode      SCFMode         .... Direct
   Integral package                     .... SHARK and LIBINT hybrid scheme
 Reset frequency        DirectResetFreq ....    20
 Integral Threshold     Thresh          ....  2.500e-11 Eh
 Primitive CutOff       TCut            ....  2.500e-12 Eh

Convergence Tolerance:
 Convergence Check Mode ConvCheckMode   .... Total+1el-Energy
 Convergence forced     ConvForced      .... 0
 Energy Change          TolE            ....  1.000e-08 Eh
 1-El. energy change                    ....  1.000e-05 Eh
 Orbital Gradient       TolG            ....  1.000e-05
 Orbital Rotation angle TolX            ....  1.000e-05
 DIIS Error             TolErr          ....  5.000e-07


Diagonalization of the overlap matrix:
Smallest eigenvalue                        ... 3.634e-06
Time for diagonalization                   ...    0.641 sec
Threshold for overlap eigenvalues          ... 1.000e-08
Number of eigenvalues below threshold      ... 0
Time for construction of square roots      ...    0.804 sec
Total time needed                          ...    1.594 sec

Time for model grid setup =    1.114 sec

------------------------------
INITIAL GUESS: MODEL POTENTIAL
------------------------------
Loading Hartree-Fock densities                     ... done
Calculating cut-offs                               ... done
Initializing the effective Hamiltonian             ... done
Setting up the integral package (SHARK)            ... done
Starting the Coulomb interaction                   ... done (   1.6 sec)
Reading the grid                                   ... done
Mapping shells                                     ... done
Starting the XC term evaluation                    ... done (   0.6 sec)
  promolecular density results
     # of electrons  =    301.979893413
     EX              =   -241.776191606
     EC              =    -10.128034457
     EX+EC           =   -251.904226063
Transforming the Hamiltonian                       ... done (   0.2 sec)
Diagonalizing the Hamiltonian                      ... done (   0.5 sec)
Back transforming the eigenvectors                 ... done (   0.1 sec)
Now organizing SCF variables                       ... done
                      ------------------
                      INITIAL GUESS DONE (   4.4 sec)
                      ------------------
-------------------
DFT GRID GENERATION
-------------------

General Integration Accuracy     IntAcc      ... 4.388
Radial Grid Type                 RadialGrid  ... OptM3 with GC (2021)
Angular Grid (max. ang.)         AngularGrid ... 4 (Lebedev-302)
Angular grid pruning method      GridPruning ... 4 (adaptive)
Weight generation scheme         WeightScheme... Becke
Basis function cutoff            BFCut       ... 1.0000e-11
Integration weight cutoff        WCut        ... 1.0000e-14
Angular grids for H and He will be reduced by one unit
Partially contracted basis set               ... off
Rotationally invariant grid construction     ... off

Total number of grid points                  ...   374793
Total number of batches                      ...     5900
Average number of points per batch           ...       63
Average number of grid points per atom       ...     4571
Time for grid setup =    3.143 sec

--------------------
COSX GRID GENERATION
--------------------

GRIDX 1
-------
General Integration Accuracy     IntAcc      ... 3.816
Radial Grid Type                 RadialGrid  ... OptM3 with GC (2021)
Angular Grid (max. ang.)         AngularGrid ... 1 (Lebedev-50)
Angular grid pruning method      GridPruning ... 4 (adaptive)
Weight generation scheme         WeightScheme... Becke
Basis function cutoff            BFCut       ... 1.0000e-11
Integration weight cutoff        WCut        ... 1.0000e-14
Angular grids for H and He will be reduced by one unit
Partially contracted basis set               ... on
Rotationally invariant grid construction     ... off

Total number of grid points                  ...    47520
Total number of batches                      ...      783
Average number of points per batch           ...       60
Average number of grid points per atom       ...      580
UseSFitting                                  ... on

GRIDX 2
-------
General Integration Accuracy     IntAcc      ... 4.020
Radial Grid Type                 RadialGrid  ... OptM3 with GC (2021)
Angular Grid (max. ang.)         AngularGrid ... 2 (Lebedev-110)
Angular grid pruning method      GridPruning ... 4 (adaptive)
Weight generation scheme         WeightScheme... Becke
Basis function cutoff            BFCut       ... 1.0000e-11
Integration weight cutoff        WCut        ... 1.0000e-14
Angular grids for H and He will be reduced by one unit
Partially contracted basis set               ... on
Rotationally invariant grid construction     ... off

Total number of grid points                  ...   100809
Total number of batches                      ...     1613
Average number of points per batch           ...       62
Average number of grid points per atom       ...     1229
UseSFitting                                  ... on

GRIDX 3
-------
General Integration Accuracy     IntAcc      ... 4.338
Radial Grid Type                 RadialGrid  ... OptM3 with GC (2021)
Angular Grid (max. ang.)         AngularGrid ... 3 (Lebedev-194)
Angular grid pruning method      GridPruning ... 4 (adaptive)
Weight generation scheme         WeightScheme... Becke
Basis function cutoff            BFCut       ... 1.0000e-11
Integration weight cutoff        WCut        ... 1.0000e-14
Angular grids for H and He will be reduced by one unit
Partially contracted basis set               ... on
Rotationally invariant grid construction     ... off

Total number of grid points                  ...   218868
Total number of batches                      ...     3458
Average number of points per batch           ...       63
Average number of grid points per atom       ...     2669
UseSFitting                                  ... on

Time for X-Grid setup             =    7.465 sec


--------------------
CPCM SOLVATION MODEL
--------------------
CPCM parameters:
  Epsilon                                         ...      26.7260
  Refrac                                          ...       1.2907
  Rsolv                                           ...       1.3000
  Surface type                                    ... GAUSSIAN VDW
  Epsilon function type                           ...         CPCM
Solvent:                                     ... 2,2,2-TRIFLUOROETHANOL
SMD-CDS solvent descriptors:
  Soln                                       ...    1.2907
  Soln25                                     ... Unavailable
  Sola                                       ...    0.5700
  Solb                                       ...    0.2500
  Solg                                       ...   42.0200
  Solc                                       ...    0.0000
  Solh                                       ...    0.5000
Radii:
 Radius for O  used is    2.8724 Bohr (=   1.5200 Ang.)
 Radius for N  used is    3.5716 Bohr (=   1.8900 Ang.)
 Radius for C  used is    3.4960 Bohr (=   1.8500 Ang.)
 Radius for H  used is    2.2677 Bohr (=   1.2000 Ang.)
Calculating surface                               ...        done! (  0.0s)
GEPOL surface points                              ...         4735
GEPOL Volume                                      ...    3976.7027
GEPOL Surface-area                                ...    2214.3402
Calculating surface distance matrix               ...        done! (  0.3s)
Performing Cholesky decomposition & store         ...        done! (  1.6s)
Overall time for CPCM initialization              ...                 1.9s
--------------
SCF ITERATIONS
--------------
ITER       Energy         Delta-E        Max-DP      RMS-DP      [F,P]     Damp
               ***  Starting incremental Fock matrix formation  ***
  0  -1803.8537329778   0.000000000000 0.04999973  0.00047640  0.2748100 0.7000
  1  -1804.3437637862  -0.490030808431 0.03546692  0.00036575  0.1193373 0.7000
                               ***Turning on DIIS***
  2  -1804.5509297996  -0.207166013410 0.05693096  0.00070042  0.0394316 0.0000
  3  -1804.8654527736  -0.314522973923 0.04589288  0.00024958  0.0585850 0.0000
  4  -1804.9357454355  -0.070292661902 0.01571033  0.00009765  0.0149566 0.0000
  5  -1804.9392253154  -0.003479879965 0.00626201  0.00004309  0.0097263 0.0000
                      *** Initiating the SOSCF procedure ***
                           *** Shutting down DIIS ***
                      *** Re-Reading the Fockian *** 
                      *** Removing any level shift *** 
ITER      Energy       Delta-E        Grad      Rot      Max-DP    RMS-DP
  6  -1804.93960224  -0.0003769223  0.000249  0.000249  0.002331  0.000017
               *** Restarting incremental Fock matrix formation ***
  7  -1804.93958207   0.0000201722  0.000119  0.000401  0.005103  0.000037
  8  -1804.93957949   0.0000025801  0.000199  0.000258  0.000675  0.000006
  9  -1804.93958696  -0.0000074721  0.000021  0.000053  0.000690  0.000005
 10  -1804.93958684   0.0000001178  0.000027  0.000029  0.000097  0.000001
 11  -1804.93958702  -0.0000001801  0.000005  0.000015  0.000181  0.000001
 12  -1804.93958705  -0.0000000323  0.000008  0.000010  0.000239  0.000001
                  ***Gradient check signals convergence***
              ***Rediagonalizing the Fockian in SOSCF/NRSCF***

               *****************************************************
               *                     SUCCESS                       *
               *           SCF CONVERGED AFTER  13 CYCLES          *
               *****************************************************

Old exchange energy                            =    -61.835054342 Eh
New exchange energy                            =    -61.835029293 Eh
Exchange energy change after final integration =      0.000025049 Eh
Total energy after final integration           =  -1804.939561825 Eh
Final COS-X integration done in                =    52.348 sec

SMD CDS free energy correction energy :                 3.19866     Kcal/mol
Total Energy after SMD CDS correction =             -1804.934464429 Eh

----------------
TOTAL SCF ENERGY
----------------

Total Energy       :        -1804.93446443 Eh          -49114.76372 eV

Components:
Nuclear Repulsion  :         5109.98745724 Eh          139049.82787 eV
Electronic Energy  :        -6914.92192167 Eh         -188164.59159 eV
One Electron Energy:       -12628.15364191 Eh         -343629.53038 eV
Two Electron Energy:         5713.23172024 Eh          155464.93879 eV
Max COSX asymmetry :            0.00000243 Eh               0.00007 eV
CPCM Dielectric    :           -0.04382933 Eh              -1.19266 eV
SMD CDS (Gcds)     :            0.00509740 Eh               0.13871 eV

Virial components:
Potential Energy   :        -3601.47951716 Eh          -98001.23995 eV
Kinetic Energy     :         1796.54505273 Eh           48886.47623 eV
Virial Ratio       :            2.00466975


DFT components:
N(Alpha)           :      151.000478880346 electrons
N(Beta)            :      151.000478880346 electrons
N(Total)           :      302.000957760693 electrons
E(X)               :     -184.932470241167 Eh       
E(C)               :      -10.113149268464 Eh       
E(XC)              :     -195.045619509632 Eh       
DFET-embed. en.    :        0.000000000000 Eh       
CPCM Solvation Model Properties:
Surface-charge          :           -0.08714489
Charge-correction       :           -0.00077688 Eh              -0.02114 eV
Free-energy (cav+disp)  :            0.00509740 Eh               0.13871 eV

---------------
SCF CONVERGENCE
---------------

  Last Energy change         ...    1.7830e-07  Tolerance :   1.0000e-08
  Last MAX-Density change    ...    3.2196e-15  Tolerance :   1.0000e-07
  Last RMS-Density change    ...    1.1502e-17  Tolerance :   5.0000e-09
  Last Orbital Gradient      ...    1.3820e-06  Tolerance :   1.0000e-05
  Last Orbital Rotation      ...    3.1451e-06  Tolerance :   1.0000e-05

             **** THE GBW FILE WAS UPDATED (ImineBzOH5optc.gbw) ****
             **** DENSITY ImineBzOH5optc.scfp WAS UPDATED ****
             **** ENERGY FILE WAS UPDATED (ImineBzOH5optc.en.tmp) ****
             **** THE GBW FILE WAS UPDATED (ImineBzOH5optc.gbw) ****
             **** DENSITY ImineBzOH5optc.scfp WAS UPDATED ****
----------------
ORBITAL ENERGIES
----------------

  NO   OCC          E(Eh)            E(eV) 
   0   2.0000     -19.275644      -524.5169 
   1   2.0000     -19.237375      -523.4756 
   2   2.0000     -19.213056      -522.8138 
   3   2.0000     -19.193290      -522.2760 
   4   2.0000     -14.404675      -391.9711 
   5   2.0000     -14.386218      -391.4689 
   6   2.0000     -10.374408      -282.3020 
   7   2.0000     -10.355362      -281.7837 
   8   2.0000     -10.335303      -281.2379 
   9   2.0000     -10.281212      -279.7660 
  10   2.0000     -10.266938      -279.3776 
  11   2.0000     -10.265778      -279.3460 
  12   2.0000     -10.250392      -278.9273 
  13   2.0000     -10.242547      -278.7139 
  14   2.0000     -10.240849      -278.6677 
  15   2.0000     -10.240416      -278.6559 
  16   2.0000     -10.240312      -278.6531 
  17   2.0000     -10.239792      -278.6389 
  18   2.0000     -10.237746      -278.5832 
  19   2.0000     -10.234858      -278.5047 
  20   2.0000     -10.234176      -278.4861 
  21   2.0000     -10.233892      -278.4784 
  22   2.0000     -10.233636      -278.4714 
  23   2.0000     -10.233320      -278.4628 
  24   2.0000     -10.233124      -278.4575 
  25   2.0000     -10.229903      -278.3698 
  26   2.0000     -10.229819      -278.3675 
  27   2.0000     -10.227855      -278.3141 
  28   2.0000     -10.227187      -278.2959 
  29   2.0000     -10.226771      -278.2846 
  30   2.0000     -10.226444      -278.2757 
  31   2.0000     -10.226029      -278.2644 
  32   2.0000     -10.220669      -278.1186 
  33   2.0000     -10.218459      -278.0584 
  34   2.0000     -10.218134      -278.0496 
  35   2.0000     -10.215063      -277.9660 
  36   2.0000     -10.202505      -277.6243 
  37   2.0000     -10.202446      -277.6227 
  38   2.0000     -10.201005      -277.5835 
  39   2.0000     -10.200536      -277.5707 
  40   2.0000     -10.198761      -277.5224 
  41   2.0000     -10.197917      -277.4994 
  42   2.0000      -1.171319       -31.8732 
  43   2.0000      -1.134409       -30.8688 
  44   2.0000      -1.078159       -29.3382 
  45   2.0000      -1.041083       -28.3293 
  46   2.0000      -0.990565       -26.9546 
  47   2.0000      -0.957907       -26.0660 
  48   2.0000      -0.901033       -24.5184 
  49   2.0000      -0.895131       -24.3578 
  50   2.0000      -0.894492       -24.3404 
  51   2.0000      -0.879124       -23.9222 
  52   2.0000      -0.841067       -22.8866 
  53   2.0000      -0.835337       -22.7307 
  54   2.0000      -0.803932       -21.8761 
  55   2.0000      -0.801842       -21.8192 
  56   2.0000      -0.794492       -21.6192 
  57   2.0000      -0.782934       -21.3047 
  58   2.0000      -0.778146       -21.1744 
  59   2.0000      -0.773867       -21.0580 
  60   2.0000      -0.761792       -20.7294 
  61   2.0000      -0.756715       -20.5913 
  62   2.0000      -0.729121       -19.8404 
  63   2.0000      -0.707008       -19.2387 
  64   2.0000      -0.705818       -19.2063 
  65   2.0000      -0.702640       -19.1198 
  66   2.0000      -0.701822       -19.0975 
  67   2.0000      -0.695072       -18.9139 
  68   2.0000      -0.680021       -18.5043 
  69   2.0000      -0.647430       -17.6175 
  70   2.0000      -0.642131       -17.4733 
  71   2.0000      -0.633205       -17.2304 
  72   2.0000      -0.630857       -17.1665 
  73   2.0000      -0.628545       -17.1036 
  74   2.0000      -0.625403       -17.0181 
  75   2.0000      -0.610080       -16.6011 
  76   2.0000      -0.605803       -16.4847 
  77   2.0000      -0.599021       -16.3002 
  78   2.0000      -0.576909       -15.6985 
  79   2.0000      -0.568722       -15.4757 
  80   2.0000      -0.553206       -15.0535 
  81   2.0000      -0.550917       -14.9912 
  82   2.0000      -0.537438       -14.6244 
  83   2.0000      -0.534354       -14.5405 
  84   2.0000      -0.526201       -14.3186 
  85   2.0000      -0.517045       -14.0695 
  86   2.0000      -0.507885       -13.8203 
  87   2.0000      -0.501455       -13.6453 
  88   2.0000      -0.497756       -13.5446 
  89   2.0000      -0.492731       -13.4079 
  90   2.0000      -0.491604       -13.3772 
  91   2.0000      -0.481199       -13.0941 
  92   2.0000      -0.476994       -12.9797 
  93   2.0000      -0.474586       -12.9141 
  94   2.0000      -0.472090       -12.8462 
  95   2.0000      -0.470254       -12.7963 
  96   2.0000      -0.464606       -12.6426 
  97   2.0000      -0.462083       -12.5739 
  98   2.0000      -0.460500       -12.5308 
  99   2.0000      -0.458005       -12.4630 
 100   2.0000      -0.456289       -12.4163 
 101   2.0000      -0.452320       -12.3083 
 102   2.0000      -0.448096       -12.1933 
 103   2.0000      -0.446163       -12.1407 
 104   2.0000      -0.446009       -12.1365 
 105   2.0000      -0.440018       -11.9735 
 106   2.0000      -0.439561       -11.9611 
 107   2.0000      -0.436309       -11.8726 
 108   2.0000      -0.433747       -11.8029 
 109   2.0000      -0.429892       -11.6980 
 110   2.0000      -0.420686       -11.4475 
 111   2.0000      -0.412268       -11.2184 
 112   2.0000      -0.404564       -11.0087 
 113   2.0000      -0.403625       -10.9832 
 114   2.0000      -0.401466       -10.9245 
 115   2.0000      -0.395721       -10.7681 
 116   2.0000      -0.393443       -10.7061 
 117   2.0000      -0.391306       -10.6480 
 118   2.0000      -0.389913       -10.6101 
 119   2.0000      -0.383399       -10.4328 
 120   2.0000      -0.381894       -10.3919 
 121   2.0000      -0.377041       -10.2598 
 122   2.0000      -0.373984       -10.1766 
 123   2.0000      -0.370884       -10.0923 
 124   2.0000      -0.370135       -10.0719 
 125   2.0000      -0.368008       -10.0140 
 126   2.0000      -0.363554        -9.8928 
 127   2.0000      -0.361782        -9.8446 
 128   2.0000      -0.361096        -9.8259 
 129   2.0000      -0.359279        -9.7765 
 130   2.0000      -0.357324        -9.7233 
 131   2.0000      -0.353546        -9.6205 
 132   2.0000      -0.351631        -9.5684 
 133   2.0000      -0.340570        -9.2674 
 134   2.0000      -0.338466        -9.2101 
 135   2.0000      -0.337314        -9.1788 
 136   2.0000      -0.329847        -8.9756 
 137   2.0000      -0.326998        -8.8981 
 138   2.0000      -0.324341        -8.8258 
 139   2.0000      -0.320004        -8.7078 
 140   2.0000      -0.306956        -8.3527 
 141   2.0000      -0.297796        -8.1034 
 142   2.0000      -0.285328        -7.7642 
 143   2.0000      -0.283714        -7.7203 
 144   2.0000      -0.280386        -7.6297 
 145   2.0000      -0.278477        -7.5778 
 146   2.0000      -0.276252        -7.5172 
 147   2.0000      -0.271347        -7.3837 
 148   2.0000      -0.265297        -7.2191 
 149   2.0000      -0.262028        -7.1301 
 150   2.0000      -0.232493        -6.3265 
 151   0.0000      -0.062741        -1.7073 
 152   0.0000      -0.050810        -1.3826 
 153   0.0000      -0.020414        -0.5555 
 154   0.0000      -0.016509        -0.4492 
 155   0.0000      -0.015040        -0.4093 
 156   0.0000      -0.012608        -0.3431 
 157   0.0000      -0.004287        -0.1167 
 158   0.0000       0.001183         0.0322 
 159   0.0000       0.003118         0.0849 
 160   0.0000       0.042299         1.1510 
 161   0.0000       0.045240         1.2311 
 162   0.0000       0.054253         1.4763 
 163   0.0000       0.059839         1.6283 
 164   0.0000       0.066452         1.8082 
 165   0.0000       0.066867         1.8195 
 166   0.0000       0.072182         1.9642 
 167   0.0000       0.075233         2.0472 
 168   0.0000       0.078175         2.1272 
 169   0.0000       0.087193         2.3726 
 170   0.0000       0.088034         2.3955 
 171   0.0000       0.089813         2.4439 
 172   0.0000       0.092472         2.5163 
 173   0.0000       0.093198         2.5360 
 174   0.0000       0.096928         2.6376 
 175   0.0000       0.103415         2.8141 
 176   0.0000       0.107344         2.9210 
 177   0.0000       0.107862         2.9351 
 178   0.0000       0.110070         2.9952 
 179   0.0000       0.111577         3.0362 
 180   0.0000       0.111910         3.0452 
 181   0.0000       0.113227         3.0811 
 182   0.0000       0.117108         3.1867 
 183   0.0000       0.121356         3.3023 
 184   0.0000       0.121898         3.3170 
 185   0.0000       0.124653         3.3920 
 186   0.0000       0.128802         3.5049 
 187   0.0000       0.132323         3.6007 
 188   0.0000       0.135557         3.6887 
 189   0.0000       0.136266         3.7080 
 190   0.0000       0.138185         3.7602 
 191   0.0000       0.141559         3.8520 
 192   0.0000       0.144316         3.9270 
 193   0.0000       0.145957         3.9717 
 194   0.0000       0.148384         4.0377 
 195   0.0000       0.150768         4.1026 
 196   0.0000       0.153209         4.1690 
 197   0.0000       0.154361         4.2004 
 198   0.0000       0.155026         4.2185 
 199   0.0000       0.160209         4.3595 
 200   0.0000       0.162042         4.4094 
 201   0.0000       0.163677         4.4539 
 202   0.0000       0.166259         4.5242 
 203   0.0000       0.167132         4.5479 
 204   0.0000       0.171545         4.6680 
 205   0.0000       0.172046         4.6816 
 206   0.0000       0.173794         4.7292 
 207   0.0000       0.176735         4.8092 
 208   0.0000       0.181010         4.9255 
 209   0.0000       0.183445         4.9918 
 210   0.0000       0.185739         5.0542 
 211   0.0000       0.189372         5.1531 
 212   0.0000       0.191089         5.1998 
 213   0.0000       0.191895         5.2217 
 214   0.0000       0.195437         5.3181 
 215   0.0000       0.198393         5.3985 
 216   0.0000       0.202995         5.5238 
 217   0.0000       0.206367         5.6155 
 218   0.0000       0.207896         5.6571 
 219   0.0000       0.208665         5.6781 
 220   0.0000       0.210693         5.7332 
 221   0.0000       0.214905         5.8479 
 222   0.0000       0.217902         5.9294 
 223   0.0000       0.219185         5.9643 
 224   0.0000       0.221848         6.0368 
 225   0.0000       0.223249         6.0749 
 226   0.0000       0.223402         6.0791 
 227   0.0000       0.227143         6.1809 
 228   0.0000       0.229602         6.2478 
 229   0.0000       0.231488         6.2991 
 230   0.0000       0.232343         6.3224 
 231   0.0000       0.235906         6.4193 
 232   0.0000       0.236957         6.4479 
 233   0.0000       0.237991         6.4761 
 234   0.0000       0.240013         6.5311 
 235   0.0000       0.244799         6.6613 
 236   0.0000       0.246190         6.6992 
 237   0.0000       0.247343         6.7305 
 238   0.0000       0.249399         6.7865 
 239   0.0000       0.251796         6.8517 
 240   0.0000       0.253134         6.8881 
 241   0.0000       0.255297         6.9470 
 242   0.0000       0.256746         6.9864 
 243   0.0000       0.257792         7.0149 
 244   0.0000       0.261765         7.1230 
 245   0.0000       0.262410         7.1405 
 246   0.0000       0.264570         7.1993 
 247   0.0000       0.267594         7.2816 
 248   0.0000       0.269797         7.3415 
 249   0.0000       0.272406         7.4125 
 250   0.0000       0.276443         7.5224 
 251   0.0000       0.276770         7.5313 
 252   0.0000       0.280917         7.6441 
 253   0.0000       0.283672         7.7191 
 254   0.0000       0.286118         7.7857 
 255   0.0000       0.287668         7.8278 
 256   0.0000       0.291832         7.9411 
 257   0.0000       0.292342         7.9550 
 258   0.0000       0.297758         8.1024 
 259   0.0000       0.301914         8.2155 
 260   0.0000       0.307623         8.3708 
 261   0.0000       0.309410         8.4195 
 262   0.0000       0.311273         8.4702 
 263   0.0000       0.312368         8.5000 
 264   0.0000       0.313894         8.5415 
 265   0.0000       0.319454         8.6928 
 266   0.0000       0.324734         8.8365 
 267   0.0000       0.325976         8.8703 
 268   0.0000       0.326791         8.8924 
 269   0.0000       0.329027         8.9533 
 270   0.0000       0.331043         9.0081 
 271   0.0000       0.333878         9.0853 
 272   0.0000       0.335277         9.1234 
 273   0.0000       0.336487         9.1563 
 274   0.0000       0.340275         9.2593 
 275   0.0000       0.342607         9.3228 
 276   0.0000       0.344345         9.3701 
 277   0.0000       0.348198         9.4750 
 278   0.0000       0.350877         9.5478 
 279   0.0000       0.351062         9.5529 
 280   0.0000       0.356188         9.6924 
 281   0.0000       0.360461         9.8087 
 282   0.0000       0.361458         9.8358 
 283   0.0000       0.362538         9.8652 
 284   0.0000       0.366664         9.9774 
 285   0.0000       0.367473         9.9995 
 286   0.0000       0.369286        10.0488 
 287   0.0000       0.371292        10.1034 
 288   0.0000       0.372489        10.1359 
 289   0.0000       0.374460        10.1896 
 290   0.0000       0.381729        10.3874 
 291   0.0000       0.384705        10.4684 
 292   0.0000       0.387326        10.5397 
 293   0.0000       0.388688        10.5767 
 294   0.0000       0.389818        10.6075 
 295   0.0000       0.390980        10.6391 
 296   0.0000       0.394413        10.7325 
 297   0.0000       0.398577        10.8458 
 298   0.0000       0.399288        10.8652 
 299   0.0000       0.401824        10.9342 
 300   0.0000       0.402410        10.9501 
 301   0.0000       0.404690        11.0122 
 302   0.0000       0.406350        11.0573 
 303   0.0000       0.408383        11.1127 
 304   0.0000       0.412346        11.2205 
 305   0.0000       0.414522        11.2797 
 306   0.0000       0.418379        11.3847 
 307   0.0000       0.421705        11.4752 
 308   0.0000       0.423620        11.5273 
 309   0.0000       0.426157        11.5963 
 310   0.0000       0.429087        11.6760 
 311   0.0000       0.431800        11.7499 
 312   0.0000       0.432399        11.7662 
 313   0.0000       0.435775        11.8580 
 314   0.0000       0.436104        11.8670 
 315   0.0000       0.438143        11.9225 
 316   0.0000       0.440263        11.9802 
 317   0.0000       0.441579        12.0160 
 318   0.0000       0.444394        12.0926 
 319   0.0000       0.444938        12.1074 
 320   0.0000       0.446646        12.1538 
 321   0.0000       0.448953        12.2166 
 322   0.0000       0.450376        12.2554 
 323   0.0000       0.452635        12.3168 
 324   0.0000       0.453850        12.3499 
 325   0.0000       0.455605        12.3976 
 326   0.0000       0.459619        12.5069 
 327   0.0000       0.462140        12.5755 
 328   0.0000       0.462405        12.5827 
 329   0.0000       0.464555        12.6412 
 330   0.0000       0.466093        12.6830 
 331   0.0000       0.469639        12.7795 
 332   0.0000       0.473240        12.8775 
 333   0.0000       0.474981        12.9249 
 334   0.0000       0.475759        12.9461 
 335   0.0000       0.476922        12.9777 
 336   0.0000       0.479220        13.0402 
 337   0.0000       0.481747        13.1090 
 338   0.0000       0.484830        13.1929 
 339   0.0000       0.488313        13.2877 
 340   0.0000       0.489795        13.3280 
 341   0.0000       0.491440        13.3728 
 342   0.0000       0.493187        13.4203 
 343   0.0000       0.494311        13.4509 
 344   0.0000       0.497070        13.5260 
 345   0.0000       0.498283        13.5590 
 346   0.0000       0.501682        13.6515 
 347   0.0000       0.503119        13.6906 
 348   0.0000       0.504091        13.7170 
 349   0.0000       0.508844        13.8464 
 350   0.0000       0.510606        13.8943 
 351   0.0000       0.512233        13.9386 
 352   0.0000       0.512794        13.9538 
 353   0.0000       0.513699        13.9785 
 354   0.0000       0.515631        14.0310 
 355   0.0000       0.517141        14.0721 
 356   0.0000       0.519588        14.1387 
 357   0.0000       0.522340        14.2136 
 358   0.0000       0.524196        14.2641 
 359   0.0000       0.525610        14.3026 
 360   0.0000       0.526750        14.3336 
 361   0.0000       0.530260        14.4291 
 362   0.0000       0.532932        14.5018 
 363   0.0000       0.537244        14.6191 
 364   0.0000       0.539889        14.6911 
 365   0.0000       0.543405        14.7868 
 366   0.0000       0.547646        14.9022 
 367   0.0000       0.548061        14.9135 
 368   0.0000       0.550265        14.9735 
 369   0.0000       0.555359        15.1121 
 370   0.0000       0.557828        15.1793 
 371   0.0000       0.562054        15.2943 
 372   0.0000       0.567491        15.4422 
 373   0.0000       0.569102        15.4860 
 374   0.0000       0.569909        15.5080 
 375   0.0000       0.571926        15.5629 
 376   0.0000       0.579000        15.7554 
 377   0.0000       0.580638        15.8000 
 378   0.0000       0.584939        15.9170 
 379   0.0000       0.588867        16.0239 
 380   0.0000       0.592998        16.1363 
 381   0.0000       0.594841        16.1865 
 382   0.0000       0.601924        16.3792 
 383   0.0000       0.604163        16.4401 
 384   0.0000       0.607786        16.5387 
 385   0.0000       0.612183        16.6583 
 386   0.0000       0.614645        16.7253 
 387   0.0000       0.618946        16.8424 
 388   0.0000       0.622555        16.9406 
 389   0.0000       0.625737        17.0272 
 390   0.0000       0.626937        17.0598 
 391   0.0000       0.629723        17.1356 
 392   0.0000       0.635174        17.2840 
 393   0.0000       0.638213        17.3666 
 394   0.0000       0.640603        17.4317 
 395   0.0000       0.643341        17.5062 
 396   0.0000       0.648458        17.6454 
 397   0.0000       0.650708        17.7067 
 398   0.0000       0.657844        17.9008 
 399   0.0000       0.658164        17.9096 
 400   0.0000       0.664381        18.0787 
 401   0.0000       0.667206        18.1556 
 402   0.0000       0.670150        18.2357 
 403   0.0000       0.673459        18.3258 
 404   0.0000       0.678851        18.4725 
 405   0.0000       0.679120        18.4798 
 406   0.0000       0.683476        18.5983 
 407   0.0000       0.686281        18.6747 
 408   0.0000       0.688880        18.7454 
 409   0.0000       0.692510        18.8442 
 410   0.0000       0.698595        19.0097 
 411   0.0000       0.703403        19.1406 
 412   0.0000       0.706161        19.2156 
 413   0.0000       0.708252        19.2725 
 414   0.0000       0.713049        19.4031 
 415   0.0000       0.713639        19.4191 
 416   0.0000       0.714326        19.4378 
 417   0.0000       0.718243        19.5444 
 418   0.0000       0.719807        19.5869 
 419   0.0000       0.722804        19.6685 
 420   0.0000       0.725113        19.7313 
 421   0.0000       0.728209        19.8156 
 422   0.0000       0.729940        19.8627 
 423   0.0000       0.734774        19.9942 
 424   0.0000       0.738226        20.0882 
 425   0.0000       0.739956        20.1352 
 426   0.0000       0.741794        20.1852 
 427   0.0000       0.743070        20.2200 
 428   0.0000       0.749565        20.3967 
 429   0.0000       0.751464        20.4484 
 430   0.0000       0.753873        20.5139 
 431   0.0000       0.755672        20.5629 
 432   0.0000       0.759650        20.6711 
 433   0.0000       0.762484        20.7483 
 434   0.0000       0.765358        20.8265 
 435   0.0000       0.766920        20.8689 
 436   0.0000       0.768167        20.9029 
 437   0.0000       0.771895        21.0043 
 438   0.0000       0.773926        21.0596 
 439   0.0000       0.777081        21.1454 
 440   0.0000       0.783939        21.3321 
 441   0.0000       0.786632        21.4053 
 442   0.0000       0.787860        21.4388 
 443   0.0000       0.791407        21.5353 
 444   0.0000       0.792559        21.5666 
 445   0.0000       0.796501        21.6739 
 446   0.0000       0.801061        21.7980 
 447   0.0000       0.807450        21.9718 
 448   0.0000       0.809379        22.0243 
 449   0.0000       0.812033        22.0966 
 450   0.0000       0.817848        22.2548 
 451   0.0000       0.819955        22.3121 
 452   0.0000       0.821754        22.3611 
 453   0.0000       0.826818        22.4989 
 454   0.0000       0.828454        22.5434 
 455   0.0000       0.830789        22.6069 
 456   0.0000       0.835219        22.7275 
 457   0.0000       0.838281        22.8108 
 458   0.0000       0.840730        22.8774 
 459   0.0000       0.842867        22.9356 
 460   0.0000       0.843576        22.9549 
 461   0.0000       0.848429        23.0869 
 462   0.0000       0.851901        23.1814 
 463   0.0000       0.856055        23.2944 
 464   0.0000       0.861215        23.4349 
 465   0.0000       0.864595        23.5268 
 466   0.0000       0.869491        23.6601 
 467   0.0000       0.875149        23.8140 
 468   0.0000       0.876917        23.8621 
 469   0.0000       0.878990        23.9185 
 470   0.0000       0.880107        23.9489 
 471   0.0000       0.886682        24.1278 
 472   0.0000       0.888067        24.1655 
 473   0.0000       0.892368        24.2826 
 474   0.0000       0.894833        24.3497 
 475   0.0000       0.897602        24.4250 
 476   0.0000       0.900710        24.5096 
 477   0.0000       0.905355        24.6360 
 478   0.0000       0.907364        24.6906 
 479   0.0000       0.909183        24.7401 
 480   0.0000       0.913164        24.8485 
 481   0.0000       0.917838        24.9756 
 482   0.0000       0.919093        25.0098 
 483   0.0000       0.920230        25.0407 
 484   0.0000       0.929433        25.2912 
 485   0.0000       0.930768        25.3275 
 486   0.0000       0.932465        25.3737 
 487   0.0000       0.935769        25.4636 
 488   0.0000       0.941672        25.6242 
 489   0.0000       0.945306        25.7231 
 490   0.0000       0.948231        25.8027 
 491   0.0000       0.951170        25.8827 
 492   0.0000       0.956530        26.0285 
 493   0.0000       0.958944        26.0942 
 494   0.0000       0.963318        26.2132 
 495   0.0000       0.964521        26.2459 
 496   0.0000       0.972512        26.4634 
 497   0.0000       0.973477        26.4897 
 498   0.0000       0.976966        26.5846 
 499   0.0000       0.984745        26.7963 
 500   0.0000       0.991012        26.9668 
 501   0.0000       0.993998        27.0481 
 502   0.0000       0.997557        27.1449 
 503   0.0000       1.000414        27.2227 
 504   0.0000       1.002541        27.2805 
 505   0.0000       1.012795        27.5595 
 506   0.0000       1.014964        27.6186 
 507   0.0000       1.016573        27.6624 
 508   0.0000       1.021372        27.7929 
 509   0.0000       1.024873        27.8882 
 510   0.0000       1.030562        28.0430 
 511   0.0000       1.034248        28.1433 
 512   0.0000       1.039262        28.2798 
 513   0.0000       1.047388        28.5009 
 514   0.0000       1.049563        28.5601 
 515   0.0000       1.052802        28.6482 
 516   0.0000       1.056201        28.7407 
 517   0.0000       1.064810        28.9750 
 518   0.0000       1.068930        29.0871 
 519   0.0000       1.070880        29.1401 
 520   0.0000       1.074334        29.2341 
 521   0.0000       1.078448        29.3461 
 522   0.0000       1.083641        29.4874 
 523   0.0000       1.086183        29.5565 
 524   0.0000       1.089813        29.6553 
 525   0.0000       1.090899        29.6849 
 526   0.0000       1.094051        29.7706 
 527   0.0000       1.101721        29.9794 
 528   0.0000       1.106995        30.1229 
 529   0.0000       1.110491        30.2180 
 530   0.0000       1.113511        30.3002 
 531   0.0000       1.119458        30.4620 
 532   0.0000       1.128752        30.7149 
 533   0.0000       1.129997        30.7488 
 534   0.0000       1.132165        30.8078 
 535   0.0000       1.136798        30.9338 
 536   0.0000       1.137665        30.9574 
 537   0.0000       1.143009        31.1029 
 538   0.0000       1.146478        31.1973 
 539   0.0000       1.151035        31.3213 
 540   0.0000       1.151344        31.3297 
 541   0.0000       1.156462        31.4689 
 542   0.0000       1.157041        31.4847 
 543   0.0000       1.160276        31.5727 
 544   0.0000       1.169679        31.8286 
 545   0.0000       1.172276        31.8992 
 546   0.0000       1.175786        31.9948 
 547   0.0000       1.182975        32.1904 
 548   0.0000       1.184806        32.2402 
 549   0.0000       1.189182        32.3593 
 550   0.0000       1.193682        32.4817 
 551   0.0000       1.194222        32.4964 
 552   0.0000       1.201620        32.6977 
 553   0.0000       1.202882        32.7321 
 554   0.0000       1.203787        32.7567 
 555   0.0000       1.211823        32.9754 
 556   0.0000       1.223751        33.3000 
 557   0.0000       1.224301        33.3149 
 558   0.0000       1.227271        33.3957 
 559   0.0000       1.230041        33.4711 
 560   0.0000       1.233090        33.5541 
 561   0.0000       1.234219        33.5848 
 562   0.0000       1.236255        33.6402 
 563   0.0000       1.243039        33.8248 
 564   0.0000       1.245928        33.9034 
 565   0.0000       1.247222        33.9386 
 566   0.0000       1.250803        34.0361 
 567   0.0000       1.252413        34.0799 
 568   0.0000       1.259302        34.2673 
 569   0.0000       1.261776        34.3347 
 570   0.0000       1.264124        34.3986 
 571   0.0000       1.271893        34.6100 
 572   0.0000       1.272622        34.6298 
 573   0.0000       1.273824        34.6625 
 574   0.0000       1.275220        34.7005 
 575   0.0000       1.284051        34.9408 
 576   0.0000       1.286402        35.0048 
 577   0.0000       1.287028        35.0218 
 578   0.0000       1.290487        35.1159 
 579   0.0000       1.290977        35.1293 
 580   0.0000       1.296370        35.2760 
 581   0.0000       1.298784        35.3417 
 582   0.0000       1.304052        35.4850 
 583   0.0000       1.306400        35.5490 
 584   0.0000       1.308571        35.6080 
 585   0.0000       1.312721        35.7209 
 586   0.0000       1.314774        35.7768 
 587   0.0000       1.322888        35.9976 
 588   0.0000       1.335206        36.3328 
 589   0.0000       1.339088        36.4384 
 590   0.0000       1.343459        36.5574 
 591   0.0000       1.345007        36.5995 
 592   0.0000       1.349942        36.7338 
 593   0.0000       1.354789        36.8657 
 594   0.0000       1.357984        36.9526 
 595   0.0000       1.364948        37.1421 
 596   0.0000       1.369993        37.2794 
 597   0.0000       1.375050        37.4170 
 598   0.0000       1.377861        37.4935 
 599   0.0000       1.386052        37.7164 
 600   0.0000       1.386614        37.7317 
 601   0.0000       1.392658        37.8961 
 602   0.0000       1.397629        38.0314 
 603   0.0000       1.400300        38.1041 
 604   0.0000       1.407065        38.2882 
 605   0.0000       1.408623        38.3306 
 606   0.0000       1.411981        38.4220 
 607   0.0000       1.416614        38.5480 
 608   0.0000       1.418931        38.6111 
 609   0.0000       1.422306        38.7029 
 610   0.0000       1.426477        38.8164 
 611   0.0000       1.431406        38.9505 
 612   0.0000       1.441195        39.2169 
 613   0.0000       1.441484        39.2248 
 614   0.0000       1.450207        39.4621 
 615   0.0000       1.453829        39.5607 
 616   0.0000       1.458076        39.6763 
 617   0.0000       1.461896        39.7802 
 618   0.0000       1.468721        39.9659 
 619   0.0000       1.472752        40.0756 
 620   0.0000       1.476383        40.1744 
 621   0.0000       1.480459        40.2853 
 622   0.0000       1.483706        40.3737 
 623   0.0000       1.486797        40.4578 
 624   0.0000       1.490921        40.5700 
 625   0.0000       1.494903        40.6784 
 626   0.0000       1.497977        40.7620 
 627   0.0000       1.502249        40.8783 
 628   0.0000       1.503429        40.9104 
 629   0.0000       1.509499        41.0756 
 630   0.0000       1.510683        41.1078 
 631   0.0000       1.517516        41.2937 
 632   0.0000       1.523257        41.4499 
 633   0.0000       1.524365        41.4801 
 634   0.0000       1.528788        41.6004 
 635   0.0000       1.532181        41.6928 
 636   0.0000       1.534084        41.7445 
 637   0.0000       1.536235        41.8031 
 638   0.0000       1.542547        41.9748 
 639   0.0000       1.546348        42.0783 
 640   0.0000       1.553655        42.2771 
 641   0.0000       1.556417        42.3523 
 642   0.0000       1.561405        42.4880 
 643   0.0000       1.565465        42.5985 
 644   0.0000       1.568090        42.6699 
 645   0.0000       1.572951        42.8022 
 646   0.0000       1.574990        42.8577 
 647   0.0000       1.578971        42.9660 
 648   0.0000       1.582217        43.0543 
 649   0.0000       1.587445        43.1966 
 650   0.0000       1.593538        43.3624 
 651   0.0000       1.596091        43.4319 
 652   0.0000       1.604608        43.6636 
 653   0.0000       1.605423        43.6858 
 654   0.0000       1.608757        43.7765 
 655   0.0000       1.610752        43.8308 
 656   0.0000       1.612883        43.8888 
 657   0.0000       1.615124        43.9497 
 658   0.0000       1.621427        44.1213 
 659   0.0000       1.623041        44.1652 
 660   0.0000       1.623793        44.1856 
 661   0.0000       1.627032        44.2738 
 662   0.0000       1.628053        44.3016 
 663   0.0000       1.633658        44.4541 
 664   0.0000       1.635122        44.4939 
 665   0.0000       1.637148        44.5491 
 666   0.0000       1.639422        44.6109 
 667   0.0000       1.643712        44.7277 
 668   0.0000       1.646200        44.7954 
 669   0.0000       1.647484        44.8303 
 670   0.0000       1.649689        44.8903 
 671   0.0000       1.650816        44.9210 
 672   0.0000       1.653591        44.9965 
 673   0.0000       1.656074        45.0641 
 674   0.0000       1.660822        45.1933 
 675   0.0000       1.662807        45.2473 
 676   0.0000       1.667632        45.3786 
 677   0.0000       1.670798        45.4647 
 678   0.0000       1.671465        45.4829 
 679   0.0000       1.677816        45.6557 
 680   0.0000       1.679111        45.6909 
 681   0.0000       1.681614        45.7591 
 682   0.0000       1.683326        45.8056 
 683   0.0000       1.684712        45.8433 
 684   0.0000       1.688861        45.9562 
 685   0.0000       1.692161        46.0460 
 686   0.0000       1.696724        46.1702 
 687   0.0000       1.697632        46.1949 
 688   0.0000       1.705248        46.4022 
 689   0.0000       1.706759        46.4433 
 690   0.0000       1.708094        46.4796 
 691   0.0000       1.710270        46.5388 
 692   0.0000       1.713068        46.6149 
 693   0.0000       1.715084        46.6698 
 694   0.0000       1.716496        46.7082 
 695   0.0000       1.718397        46.7600 
 696   0.0000       1.723288        46.8930 
 697   0.0000       1.724693        46.9313 
 698   0.0000       1.729081        47.0507 
 699   0.0000       1.731476        47.1159 
 700   0.0000       1.732839        47.1530 
 701   0.0000       1.736296        47.2470 
 702   0.0000       1.741010        47.3753 
 703   0.0000       1.742852        47.4254 
 704   0.0000       1.748654        47.5833 
 705   0.0000       1.754624        47.7458 
 706   0.0000       1.761928        47.9445 
 707   0.0000       1.764800        48.0227 
 708   0.0000       1.766739        48.0754 
 709   0.0000       1.770588        48.1802 
 710   0.0000       1.773447        48.2579 
 711   0.0000       1.777943        48.3803 
 712   0.0000       1.785777        48.5935 
 713   0.0000       1.795418        48.8558 
 714   0.0000       1.799302        48.9615 
 715   0.0000       1.803524        49.0764 
 716   0.0000       1.809874        49.2492 
 717   0.0000       1.810743        49.2728 
 718   0.0000       1.823645        49.6239 
 719   0.0000       1.831245        49.8307 
 720   0.0000       1.833734        49.8984 
 721   0.0000       1.837053        49.9888 
 722   0.0000       1.839446        50.0539 
 723   0.0000       1.848065        50.2884 
 724   0.0000       1.851626        50.3853 
 725   0.0000       1.863054        50.6963 
 726   0.0000       1.866526        50.7908 
 727   0.0000       1.870471        50.8981 
 728   0.0000       1.873967        50.9932 
 729   0.0000       1.878450        51.1152 
 730   0.0000       1.883022        51.2396 
 731   0.0000       1.888472        51.3879 
 732   0.0000       1.892654        51.5017 
 733   0.0000       1.898230        51.6535 
 734   0.0000       1.903087        51.7856 
 735   0.0000       1.906250        51.8717 
 736   0.0000       1.913362        52.0652 
 737   0.0000       1.918479        52.2045 
 738   0.0000       1.921413        52.2843 
 739   0.0000       1.923304        52.3358 
 740   0.0000       1.926309        52.4175 
 741   0.0000       1.938628        52.7527 
 742   0.0000       1.947207        52.9862 
 743   0.0000       1.950014        53.0626 
 744   0.0000       1.953325        53.1527 
 745   0.0000       1.957077        53.2548 
 746   0.0000       1.960290        53.3422 
 747   0.0000       1.965444        53.4825 
 748   0.0000       1.973043        53.6892 
 749   0.0000       1.981863        53.9292 
 750   0.0000       1.983369        53.9702 
 751   0.0000       1.986836        54.0646 
 752   0.0000       1.989946        54.1492 
 753   0.0000       1.993410        54.2434 
 754   0.0000       2.002822        54.4995 
 755   0.0000       2.005892        54.5831 
 756   0.0000       2.011092        54.7246 
 757   0.0000       2.015300        54.8391 
 758   0.0000       2.019635        54.9571 
 759   0.0000       2.022667        55.0396 
 760   0.0000       2.025024        55.1037 
 761   0.0000       2.026806        55.1522 
 762   0.0000       2.036154        55.4066 
 763   0.0000       2.046207        55.6801 
 764   0.0000       2.048663        55.7470 
 765   0.0000       2.048926        55.7541 
 766   0.0000       2.057579        55.9896 
 767   0.0000       2.061780        56.1039 
 768   0.0000       2.063456        56.1495 
 769   0.0000       2.070099        56.3303 
 770   0.0000       2.073490        56.4225 
 771   0.0000       2.079861        56.5959 
 772   0.0000       2.086341        56.7722 
 773   0.0000       2.087317        56.7988 
 774   0.0000       2.092354        56.9358 
 775   0.0000       2.096019        57.0356 
 776   0.0000       2.100879        57.1678 
 777   0.0000       2.101784        57.1924 
 778   0.0000       2.102926        57.2235 
 779   0.0000       2.108141        57.3654 
 780   0.0000       2.109173        57.3935 
 781   0.0000       2.117809        57.6285 
 782   0.0000       2.123709        57.7891 
 783   0.0000       2.125498        57.8377 
 784   0.0000       2.131336        57.9966 
 785   0.0000       2.133374        58.0521 
 786   0.0000       2.140478        58.2454 
 787   0.0000       2.145005        58.3686 
 788   0.0000       2.147464        58.4355 
 789   0.0000       2.150970        58.5309 
 790   0.0000       2.153807        58.6081 
 791   0.0000       2.162026        58.8317 
 792   0.0000       2.167201        58.9725 
 793   0.0000       2.170632        59.0659 
 794   0.0000       2.179040        59.2947 
 795   0.0000       2.182136        59.3789 
 796   0.0000       2.185246        59.4636 
 797   0.0000       2.194013        59.7021 
 798   0.0000       2.196598        59.7725 
 799   0.0000       2.198282        59.8183 
 800   0.0000       2.202709        59.9387 
 801   0.0000       2.211106        60.1672 
 802   0.0000       2.216003        60.3005 
 803   0.0000       2.220058        60.4108 
 804   0.0000       2.221385        60.4470 
 805   0.0000       2.223961        60.5170 
 806   0.0000       2.230923        60.7065 
 807   0.0000       2.231656        60.7264 
 808   0.0000       2.237096        60.8745 
 809   0.0000       2.239569        60.9418 
 810   0.0000       2.241766        61.0015 
 811   0.0000       2.247404        61.1550 
 812   0.0000       2.254042        61.3356 
 813   0.0000       2.256608        61.4054 
 814   0.0000       2.257550        61.4310 
 815   0.0000       2.263303        61.5876 
 816   0.0000       2.268682        61.7340 
 817   0.0000       2.273513        61.8654 
 818   0.0000       2.282518        62.1105 
 819   0.0000       2.286319        62.2139 
 820   0.0000       2.287968        62.2588 
 821   0.0000       2.296185        62.4824 
 822   0.0000       2.304962        62.7212 
 823   0.0000       2.305703        62.7414 
 824   0.0000       2.315884        63.0184 
 825   0.0000       2.319966        63.1295 
 826   0.0000       2.325726        63.2862 
 827   0.0000       2.330741        63.4227 
 828   0.0000       2.340282        63.6823 
 829   0.0000       2.340888        63.6988 
 830   0.0000       2.344518        63.7976 
 831   0.0000       2.345811        63.8328 
 832   0.0000       2.353736        64.0484 
 833   0.0000       2.353840        64.0512 
 834   0.0000       2.357678        64.1557 
 835   0.0000       2.361662        64.2641 
 836   0.0000       2.367710        64.4287 
 837   0.0000       2.370886        64.5151 
 838   0.0000       2.374253        64.6067 
 839   0.0000       2.375289        64.6349 
 840   0.0000       2.383396        64.8555 
 841   0.0000       2.387491        64.9669 
 842   0.0000       2.397388        65.2362 
 843   0.0000       2.399482        65.2932 
 844   0.0000       2.405790        65.4649 
 845   0.0000       2.409222        65.5583 
 846   0.0000       2.413845        65.6841 
 847   0.0000       2.417276        65.7774 
 848   0.0000       2.421430        65.8905 
 849   0.0000       2.426253        66.0217 
 850   0.0000       2.429824        66.1189 
 851   0.0000       2.431939        66.1764 
 852   0.0000       2.439683        66.3871 
 853   0.0000       2.444024        66.5053 
 854   0.0000       2.451523        66.7093 
 855   0.0000       2.458153        66.8897 
 856   0.0000       2.458455        66.8980 
 857   0.0000       2.462456        67.0068 
 858   0.0000       2.465756        67.0966 
 859   0.0000       2.475629        67.3653 
 860   0.0000       2.479570        67.4725 
 861   0.0000       2.484967        67.6194 
 862   0.0000       2.488505        67.7157 
 863   0.0000       2.497853        67.9700 
 864   0.0000       2.501149        68.0597 
 865   0.0000       2.502484        68.0960 
 866   0.0000       2.510449        68.3128 
 867   0.0000       2.513433        68.3940 
 868   0.0000       2.517389        68.5016 
 869   0.0000       2.520777        68.5938 
 870   0.0000       2.527245        68.7698 
 871   0.0000       2.532894        68.9236 
 872   0.0000       2.537044        69.0365 
 873   0.0000       2.537531        69.0497 
 874   0.0000       2.545858        69.2763 
 875   0.0000       2.547255        69.3143 
 876   0.0000       2.554889        69.5221 
 877   0.0000       2.557548        69.5944 
 878   0.0000       2.562975        69.7421 
 879   0.0000       2.566956        69.8504 
 880   0.0000       2.570154        69.9375 
 881   0.0000       2.574138        70.0458 
 882   0.0000       2.580020        70.2059 
 883   0.0000       2.582345        70.2692 
 884   0.0000       2.585746        70.3617 
 885   0.0000       2.587802        70.4177 
 886   0.0000       2.595135        70.6172 
 887   0.0000       2.597829        70.6905 
 888   0.0000       2.600723        70.7693 
 889   0.0000       2.602629        70.8211 
 890   0.0000       2.607577        70.9558 
 891   0.0000       2.611579        71.0647 
 892   0.0000       2.612672        71.0944 
 893   0.0000       2.615944        71.1834 
 894   0.0000       2.620890        71.3180 
 895   0.0000       2.621473        71.3339 
 896   0.0000       2.625506        71.4437 
 897   0.0000       2.626043        71.4583 
 898   0.0000       2.629546        71.5536 
 899   0.0000       2.640205        71.8436 
 900   0.0000       2.642158        71.8968 
 901   0.0000       2.646109        72.0043 
 902   0.0000       2.646887        72.0254 
 903   0.0000       2.650152        72.1143 
 904   0.0000       2.654630        72.2362 
 905   0.0000       2.658427        72.3395 
 906   0.0000       2.661520        72.4236 
 907   0.0000       2.663945        72.4896 
 908   0.0000       2.666156        72.5498 
 909   0.0000       2.666843        72.5685 
 910   0.0000       2.668349        72.6095 
 911   0.0000       2.670678        72.6729 
 912   0.0000       2.673095        72.7386 
 913   0.0000       2.675781        72.8117 
 914   0.0000       2.679665        72.9174 
 915   0.0000       2.680570        72.9420 
 916   0.0000       2.682077        72.9830 
 917   0.0000       2.686886        73.1139 
 918   0.0000       2.690899        73.2231 
 919   0.0000       2.692426        73.2646 
 920   0.0000       2.696910        73.3867 
 921   0.0000       2.698145        73.4203 
 922   0.0000       2.702681        73.5437 
 923   0.0000       2.703680        73.5709 
 924   0.0000       2.704553        73.5946 
 925   0.0000       2.708758        73.7091 
 926   0.0000       2.709877        73.7395 
 927   0.0000       2.712517        73.8113 
 928   0.0000       2.714061        73.8533 
 929   0.0000       2.716865        73.9297 
 930   0.0000       2.721710        74.0615 
 931   0.0000       2.723910        74.1214 
 932   0.0000       2.727116        74.2086 
 933   0.0000       2.733825        74.3912 
 934   0.0000       2.735488        74.4364 
 935   0.0000       2.737725        74.4973 
 936   0.0000       2.738182        74.5097 
 937   0.0000       2.742570        74.6291 
 938   0.0000       2.744169        74.6726 
 939   0.0000       2.747764        74.7705 
 940   0.0000       2.751345        74.8679 
 941   0.0000       2.757213        75.0276 
 942   0.0000       2.759874        75.1000 
 943   0.0000       2.763456        75.1975 
 944   0.0000       2.764438        75.2242 
 945   0.0000       2.767872        75.3176 
 946   0.0000       2.773658        75.4751 
 947   0.0000       2.777045        75.5672 
 948   0.0000       2.781671        75.6931 
 949   0.0000       2.781933        75.7003 
 950   0.0000       2.785246        75.7904 
 951   0.0000       2.787542        75.8529 
 952   0.0000       2.791288        75.9548 
 953   0.0000       2.792435        75.9860 
 954   0.0000       2.798483        76.1506 
 955   0.0000       2.800070        76.1938 
 956   0.0000       2.803813        76.2956 
 957   0.0000       2.806790        76.3766 
 958   0.0000       2.811842        76.5141 
 959   0.0000       2.813493        76.5590 
 960   0.0000       2.819149        76.7130 
 961   0.0000       2.824822        76.8673 
 962   0.0000       2.826774        76.9204 
 963   0.0000       2.832827        77.0851 
 964   0.0000       2.833447        77.1020 
 965   0.0000       2.836507        77.1853 
 966   0.0000       2.837843        77.2216 
 967   0.0000       2.840218        77.2863 
 968   0.0000       2.842074        77.3368 
 969   0.0000       2.848094        77.5006 
 970   0.0000       2.852280        77.6145 
 971   0.0000       2.853467        77.6468 
 972   0.0000       2.857730        77.7628 
 973   0.0000       2.862239        77.8855 
 974   0.0000       2.865015        77.9610 
 975   0.0000       2.870154        78.1009 
 976   0.0000       2.872067        78.1529 
 977   0.0000       2.877236        78.2936 
 978   0.0000       2.880526        78.3831 
 979   0.0000       2.882545        78.4380 
 980   0.0000       2.887763        78.5800 
 981   0.0000       2.891848        78.6912 
 982   0.0000       2.893757        78.7431 
 983   0.0000       2.896861        78.8276 
 984   0.0000       2.899390        78.8964 
 985   0.0000       2.903256        79.0016 
 986   0.0000       2.912189        79.2447 
 987   0.0000       2.912956        79.2656 
 988   0.0000       2.915058        79.3228 
 989   0.0000       2.921955        79.5104 
 990   0.0000       2.923893        79.5632 
 991   0.0000       2.925383        79.6037 
 992   0.0000       2.928162        79.6793 
 993   0.0000       2.933004        79.8111 
 994   0.0000       2.937097        79.9225 
 995   0.0000       2.938884        79.9711 
 996   0.0000       2.943692        80.1019 
 997   0.0000       2.948684        80.2378 
 998   0.0000       2.954837        80.4052 
 999   0.0000       2.960470        80.5585 
 1000   0.0000       2.963892        80.6516 
 1001   0.0000       2.965439        80.6937 
 1002   0.0000       2.969249        80.7974 
 1003   0.0000       2.974909        80.9514 
 1004   0.0000       2.978236        81.0419 
 1005   0.0000       2.981924        81.1423 
 1006   0.0000       2.983683        81.1901 
 1007   0.0000       2.991294        81.3973 
 1008   0.0000       2.994931        81.4962 
 1009   0.0000       3.001320        81.6701 
 1010   0.0000       3.004043        81.7442 
 1011   0.0000       3.015190        82.0475 
 1012   0.0000       3.015958        82.0684 
 1013   0.0000       3.023647        82.2776 
 1014   0.0000       3.025186        82.3195 
 1015   0.0000       3.026850        82.3648 
 1016   0.0000       3.033086        82.5345 
 1017   0.0000       3.037814        82.6631 
 1018   0.0000       3.038191        82.6734 
 1019   0.0000       3.042356        82.7867 
 1020   0.0000       3.044216        82.8373 
 1021   0.0000       3.052125        83.0525 
 1022   0.0000       3.053847        83.0994 
 1023   0.0000       3.056313        83.1665 
 1024   0.0000       3.061223        83.3001 
 1025   0.0000       3.068948        83.5103 
 1026   0.0000       3.079798        83.8056 
 1027   0.0000       3.082011        83.8658 
 1028   0.0000       3.092824        84.1600 
 1029   0.0000       3.097355        84.2833 
 1030   0.0000       3.102955        84.4357 
 1031   0.0000       3.105527        84.5057 
 1032   0.0000       3.112050        84.6832 
 1033   0.0000       3.114479        84.7493 
 1034   0.0000       3.125028        85.0363 
 1035   0.0000       3.129482        85.1575 
 1036   0.0000       3.132927        85.2513 
 1037   0.0000       3.135964        85.3339 
 1038   0.0000       3.139810        85.4386 
 1039   0.0000       3.142101        85.5009 
 1040   0.0000       3.145045        85.5810 
 1041   0.0000       3.147681        85.6528 
 1042   0.0000       3.151228        85.7493 
 1043   0.0000       3.151703        85.7622 
 1044   0.0000       3.154775        85.8458 
 1045   0.0000       3.155251        85.8587 
 1046   0.0000       3.159139        85.9645 
 1047   0.0000       3.160298        85.9961 
 1048   0.0000       3.163123        86.0730 
 1049   0.0000       3.167141        86.1823 
 1050   0.0000       3.170260        86.2672 
 1051   0.0000       3.173090        86.3442 
 1052   0.0000       3.176070        86.4253 
 1053   0.0000       3.178238        86.4842 
 1054   0.0000       3.181784        86.5808 
 1055   0.0000       3.186644        86.7130 
 1056   0.0000       3.190170        86.8089 
 1057   0.0000       3.195864        86.9639 
 1058   0.0000       3.198266        87.0292 
 1059   0.0000       3.198771        87.0430 
 1060   0.0000       3.201285        87.1114 
 1061   0.0000       3.205470        87.2253 
 1062   0.0000       3.207935        87.2924 
 1063   0.0000       3.209399        87.3322 
 1064   0.0000       3.212218        87.4089 
 1065   0.0000       3.213854        87.4534 
 1066   0.0000       3.216389        87.5224 
 1067   0.0000       3.218698        87.5852 
 1068   0.0000       3.225565        87.7721 
 1069   0.0000       3.228330        87.8473 
 1070   0.0000       3.229452        87.8779 
 1071   0.0000       3.237242        88.0898 
 1072   0.0000       3.239216        88.1435 
 1073   0.0000       3.243517        88.2606 
 1074   0.0000       3.246799        88.3499 
 1075   0.0000       3.250799        88.4587 
 1076   0.0000       3.253575        88.5343 
 1077   0.0000       3.254901        88.5704 
 1078   0.0000       3.255115        88.5762 
 1079   0.0000       3.265773        88.8662 
 1080   0.0000       3.269928        88.9793 
 1081   0.0000       3.272844        89.0586 
 1082   0.0000       3.276617        89.1613 
 1083   0.0000       3.279506        89.2399 
 1084   0.0000       3.281378        89.2908 
 1085   0.0000       3.285855        89.4127 
 1086   0.0000       3.289830        89.5208 
 1087   0.0000       3.290363        89.5353 
 1088   0.0000       3.294528        89.6487 
 1089   0.0000       3.295200        89.6670 
 1090   0.0000       3.302898        89.8764 
 1091   0.0000       3.308012        90.0156 
 1092   0.0000       3.312000        90.1241 
 1093   0.0000       3.314055        90.1800 
 1094   0.0000       3.316961        90.2591 
 1095   0.0000       3.321168        90.3736 
 1096   0.0000       3.323208        90.4291 
 1097   0.0000       3.323932        90.4488 
 1098   0.0000       3.330204        90.6195 
 1099   0.0000       3.335160        90.7543 
 1100   0.0000       3.336533        90.7917 
 1101   0.0000       3.342401        90.9514 
 1102   0.0000       3.344126        90.9983 
 1103   0.0000       3.347410        91.0877 
 1104   0.0000       3.351806        91.2073 
 1105   0.0000       3.352234        91.2189 
 1106   0.0000       3.356037        91.3224 
 1107   0.0000       3.359315        91.4116 
 1108   0.0000       3.360986        91.4571 
 1109   0.0000       3.364301        91.5473 
 1110   0.0000       3.368157        91.6522 
 1111   0.0000       3.369599        91.6914 
 1112   0.0000       3.371405        91.7406 
 1113   0.0000       3.374008        91.8114 
 1114   0.0000       3.376057        91.8672 
 1115   0.0000       3.377728        91.9127 
 1116   0.0000       3.378785        91.9414 
 1117   0.0000       3.379827        91.9698 
 1118   0.0000       3.383135        92.0598 
 1119   0.0000       3.384294        92.0913 
 1120   0.0000       3.388524        92.2064 
 1121   0.0000       3.392500        92.3146 
 1122   0.0000       3.396479        92.4229 
 1123   0.0000       3.398367        92.4743 
 1124   0.0000       3.400426        92.5303 
 1125   0.0000       3.403049        92.6017 
 1126   0.0000       3.406913        92.7068 
 1127   0.0000       3.407700        92.7282 
 1128   0.0000       3.409744        92.7839 
 1129   0.0000       3.411294        92.8260 
 1130   0.0000       3.413447        92.8846 
 1131   0.0000       3.416086        92.9564 
 1132   0.0000       3.420676        93.0813 
 1133   0.0000       3.423306        93.1529 
 1134   0.0000       3.428809        93.3026 
 1135   0.0000       3.430735        93.3550 
 1136   0.0000       3.431687        93.3810 
 1137   0.0000       3.435152        93.4752 
 1138   0.0000       3.442214        93.6674 
 1139   0.0000       3.446623        93.7874 
 1140   0.0000       3.447522        93.8118 
 1141   0.0000       3.451309        93.9149 
 1142   0.0000       3.453371        93.9710 
 1143   0.0000       3.457159        94.0741 
 1144   0.0000       3.464856        94.2835 
 1145   0.0000       3.465432        94.2992 
 1146   0.0000       3.468276        94.3766 
 1147   0.0000       3.472596        94.4941 
 1148   0.0000       3.473363        94.5150 
 1149   0.0000       3.474640        94.5498 
 1150   0.0000       3.476940        94.6124 
 1151   0.0000       3.483234        94.7836 
 1152   0.0000       3.485120        94.8349 
 1153   0.0000       3.488233        94.9196 
 1154   0.0000       3.490498        94.9813 
 1155   0.0000       3.491807        95.0169 
 1156   0.0000       3.497257        95.1652 
 1157   0.0000       3.501049        95.2684 
 1158   0.0000       3.502026        95.2950 
 1159   0.0000       3.505342        95.3852 
 1160   0.0000       3.509941        95.5104 
 1161   0.0000       3.511189        95.5443 
 1162   0.0000       3.517348        95.7119 
 1163   0.0000       3.522623        95.8554 
 1164   0.0000       3.524444        95.9050 
 1165   0.0000       3.526718        95.9669 
 1166   0.0000       3.531484        96.0966 
 1167   0.0000       3.538208        96.2795 
 1168   0.0000       3.542405        96.3937 
 1169   0.0000       3.543199        96.4153 
 1170   0.0000       3.553584        96.6979 
 1171   0.0000       3.556768        96.7846 
 1172   0.0000       3.558715        96.8375 
 1173   0.0000       3.568699        97.1092 
 1174   0.0000       3.570547        97.1595 
 1175   0.0000       3.572364        97.2090 
 1176   0.0000       3.573848        97.2494 
 1177   0.0000       3.578491        97.3757 
 1178   0.0000       3.582977        97.4978 
 1179   0.0000       3.585753        97.5733 
 1180   0.0000       3.591871        97.7398 
 1181   0.0000       3.596105        97.8550 
 1182   0.0000       3.598012        97.9069 
 1183   0.0000       3.602356        98.0251 
 1184   0.0000       3.604562        98.0851 
 1185   0.0000       3.613424        98.3263 
 1186   0.0000       3.616325        98.4052 
 1187   0.0000       3.619964        98.5042 
 1188   0.0000       3.629572        98.7657 
 1189   0.0000       3.631709        98.8238 
 1190   0.0000       3.636081        98.9428 
 1191   0.0000       3.641339        99.0859 
 1192   0.0000       3.644113        99.1613 
 1193   0.0000       3.651937        99.3743 
 1194   0.0000       3.660790        99.6151 
 1195   0.0000       3.662432        99.6598 
 1196   0.0000       3.666000        99.7569 
 1197   0.0000       3.666942        99.7826 
 1198   0.0000       3.670940        99.8914 
 1199   0.0000       3.678336       100.0926 
 1200   0.0000       3.682000       100.1923 
 1201   0.0000       3.686186       100.3062 
 1202   0.0000       3.691829       100.4598 
 1203   0.0000       3.695173       100.5508 
 1204   0.0000       3.703996       100.7908 
 1205   0.0000       3.712014       101.0090 
 1206   0.0000       3.713206       101.0415 
 1207   0.0000       3.716035       101.1185 
 1208   0.0000       3.716928       101.1428 
 1209   0.0000       3.725718       101.3820 
 1210   0.0000       3.726689       101.4084 
 1211   0.0000       3.737141       101.6928 
 1212   0.0000       3.744215       101.8853 
 1213   0.0000       3.745324       101.9154 
 1214   0.0000       3.753210       102.1300 
 1215   0.0000       3.759752       102.3081 
 1216   0.0000       3.773843       102.6915 
 1217   0.0000       3.775472       102.7358 
 1218   0.0000       3.779629       102.8489 
 1219   0.0000       3.788938       103.1022 
 1220   0.0000       3.792644       103.2031 
 1221   0.0000       3.794599       103.2563 
 1222   0.0000       3.805494       103.5528 
 1223   0.0000       3.808726       103.6407 
 1224   0.0000       3.815624       103.8284 
 1225   0.0000       3.822004       104.0020 
 1226   0.0000       3.829701       104.2115 
 1227   0.0000       3.832541       104.2887 
 1228   0.0000       3.842699       104.5652 
 1229   0.0000       3.847766       104.7030 
 1230   0.0000       3.864411       105.1560 
 1231   0.0000       3.866663       105.2173 
 1232   0.0000       3.867779       105.2476 
 1233   0.0000       3.877971       105.5250 
 1234   0.0000       3.881392       105.6181 
 1235   0.0000       3.892790       105.9282 
 1236   0.0000       3.897869       106.0664 
 1237   0.0000       3.907664       106.3329 
 1238   0.0000       3.910824       106.4189 
 1239   0.0000       3.912060       106.4526 
 1240   0.0000       3.928053       106.8878 
 1241   0.0000       3.940841       107.2357 
 1242   0.0000       3.942399       107.2781 
 1243   0.0000       3.953255       107.5735 
 1244   0.0000       3.961263       107.7915 
 1245   0.0000       3.964506       107.8797 
 1246   0.0000       3.971614       108.0731 
 1247   0.0000       3.974587       108.1540 
 1248   0.0000       3.976882       108.2165 
 1249   0.0000       3.981681       108.3470 
 1250   0.0000       3.992122       108.6312 
 1251   0.0000       3.995184       108.7145 
 1252   0.0000       4.006081       109.0110 
 1253   0.0000       4.018585       109.3513 
 1254   0.0000       4.029342       109.6440 
 1255   0.0000       4.031724       109.7088 
 1256   0.0000       4.041454       109.9735 
 1257   0.0000       4.048186       110.1568 
 1258   0.0000       4.052343       110.2698 
 1259   0.0000       4.058671       110.4421 
 1260   0.0000       4.059452       110.4633 
 1261   0.0000       4.073567       110.8474 
 1262   0.0000       4.078973       110.9945 
 1263   0.0000       4.090635       111.3118 
 1264   0.0000       4.092270       111.3563 
 1265   0.0000       4.093311       111.3847 
 1266   0.0000       4.101253       111.6008 
 1267   0.0000       4.106527       111.7443 
 1268   0.0000       4.109277       111.8191 
 1269   0.0000       4.113610       111.9370 
 1270   0.0000       4.124603       112.2362 
 1271   0.0000       4.131986       112.4371 
 1272   0.0000       4.142495       112.7230 
 1273   0.0000       4.146138       112.8222 
 1274   0.0000       4.148231       112.8791 
 1275   0.0000       4.158803       113.1668 
 1276   0.0000       4.161930       113.2519 
 1277   0.0000       4.164942       113.3338 
 1278   0.0000       4.166010       113.3629 
 1279   0.0000       4.171718       113.5182 
 1280   0.0000       4.175903       113.6321 
 1281   0.0000       4.181836       113.7935 
 1282   0.0000       4.184141       113.8563 
 1283   0.0000       4.186928       113.9321 
 1284   0.0000       4.191813       114.0650 
 1285   0.0000       4.197148       114.2102 
 1286   0.0000       4.204921       114.4217 
 1287   0.0000       4.209467       114.5454 
 1288   0.0000       4.210854       114.5832 
 1289   0.0000       4.212837       114.6371 
 1290   0.0000       4.218484       114.7908 
 1291   0.0000       4.228762       115.0705 
 1292   0.0000       4.230379       115.1145 
 1293   0.0000       4.232082       115.1608 
 1294   0.0000       4.232962       115.1847 
 1295   0.0000       4.233184       115.1908 
 1296   0.0000       4.234676       115.2314 
 1297   0.0000       4.239917       115.3740 
 1298   0.0000       4.245350       115.5218 
 1299   0.0000       4.246839       115.5624 
 1300   0.0000       4.251516       115.6896 
 1301   0.0000       4.252271       115.7102 
 1302   0.0000       4.253877       115.7539 
 1303   0.0000       4.255715       115.8039 
 1304   0.0000       4.257105       115.8417 
 1305   0.0000       4.262364       115.9848 
 1306   0.0000       4.265449       116.0688 
 1307   0.0000       4.269321       116.1741 
 1308   0.0000       4.275735       116.3487 
 1309   0.0000       4.276984       116.3827 
 1310   0.0000       4.284819       116.5958 
 1311   0.0000       4.293159       116.8228 
 1312   0.0000       4.296187       116.9052 
 1313   0.0000       4.307018       117.1999 
 1314   0.0000       4.308352       117.2362 
 1315   0.0000       4.318615       117.5155 
 1316   0.0000       4.330023       117.8259 
 1317   0.0000       4.338207       118.0486 
 1318   0.0000       4.345337       118.2426 
 1319   0.0000       4.346607       118.2772 
 1320   0.0000       4.354026       118.4791 
 1321   0.0000       4.356584       118.5487 
 1322   0.0000       4.359855       118.6377 
 1323   0.0000       4.364870       118.7742 
 1324   0.0000       4.371186       118.9460 
 1325   0.0000       4.375038       119.0508 
 1326   0.0000       4.383911       119.2923 
 1327   0.0000       4.394438       119.5787 
 1328   0.0000       4.396852       119.6444 
 1329   0.0000       4.403860       119.8351 
 1330   0.0000       4.410760       120.0229 
 1331   0.0000       4.418550       120.2349 
 1332   0.0000       4.422278       120.3363 
 1333   0.0000       4.425554       120.4254 
 1334   0.0000       4.436976       120.7362 
 1335   0.0000       4.447068       121.0109 
 1336   0.0000       4.457444       121.2932 
 1337   0.0000       4.464816       121.4938 
 1338   0.0000       4.473649       121.7342 
 1339   0.0000       4.474489       121.7570 
 1340   0.0000       4.483939       122.0142 
 1341   0.0000       4.490655       122.1969 
 1342   0.0000       4.496730       122.3622 
 1343   0.0000       4.507419       122.6531 
 1344   0.0000       4.513689       122.8237 
 1345   0.0000       4.519478       122.9812 
 1346   0.0000       4.528261       123.2202 
 1347   0.0000       4.544236       123.6549 
 1348   0.0000       4.551092       123.8415 
 1349   0.0000       4.562943       124.1640 
 1350   0.0000       4.570493       124.3694 
 1351   0.0000       4.571951       124.4091 
 1352   0.0000       4.586289       124.7993 
 1353   0.0000       4.590605       124.9167 
 1354   0.0000       4.607844       125.3858 
 1355   0.0000       4.614340       125.5626 
 1356   0.0000       4.632432       126.0549 
 1357   0.0000       4.640941       126.2864 
 1358   0.0000       4.651990       126.5871 
 1359   0.0000       4.659731       126.7977 
 1360   0.0000       4.662007       126.8597 
 1361   0.0000       4.670840       127.1000 
 1362   0.0000       4.672436       127.1435 
 1363   0.0000       4.675748       127.2336 
 1364   0.0000       4.678963       127.3210 
 1365   0.0000       4.693241       127.7096 
 1366   0.0000       4.699508       127.8801 
 1367   0.0000       4.706291       128.0647 
 1368   0.0000       4.715524       128.3159 
 1369   0.0000       4.728598       128.6717 
 1370   0.0000       4.748668       129.2178 
 1371   0.0000       4.755943       129.4158 
 1372   0.0000       4.767413       129.7279 
 1373   0.0000       4.768701       129.7630 
 1374   0.0000       4.771590       129.8416 
 1375   0.0000       4.783014       130.1524 
 1376   0.0000       4.790951       130.3684 
 1377   0.0000       4.805627       130.7678 
 1378   0.0000       4.818882       131.1285 
 1379   0.0000       4.821067       131.1879 
 1380   0.0000       4.839644       131.6934 
 1381   0.0000       4.843089       131.7872 
 1382   0.0000       4.867266       132.4450 
 1383   0.0000       4.876049       132.6841 
 1384   0.0000       4.878637       132.7544 
 1385   0.0000       4.897409       133.2653 
 1386   0.0000       4.900598       133.3521 
 1387   0.0000       4.912459       133.6748 
 1388   0.0000       4.915140       133.7478 
 1389   0.0000       4.917290       133.8063 
 1390   0.0000       4.928495       134.1112 
 1391   0.0000       4.938742       134.3900 
 1392   0.0000       4.949631       134.6863 
 1393   0.0000       4.952912       134.7756 
 1394   0.0000       4.971639       135.2852 
 1395   0.0000       4.984145       135.6255 
 1396   0.0000       4.985378       135.6590 
 1397   0.0000       4.988974       135.7569 
 1398   0.0000       4.998648       136.0201 
 1399   0.0000       5.011268       136.3635 
 1400   0.0000       5.036774       137.0576 
 1401   0.0000       5.042493       137.2132 
 1402   0.0000       5.058150       137.6393 
 1403   0.0000       5.070881       137.9857 
 1404   0.0000       5.086128       138.4006 
 1405   0.0000       5.102057       138.8340 
 1406   0.0000       5.109469       139.0357 
 1407   0.0000       5.118617       139.2846 
 1408   0.0000       5.141864       139.9172 
 1409   0.0000       5.155484       140.2879 
 1410   0.0000       5.161469       140.4507 
 1411   0.0000       5.170392       140.6935 
 1412   0.0000       5.178510       140.9144 
 1413   0.0000       5.199301       141.4802 
 1414   0.0000       5.204019       141.6085 
 1415   0.0000       5.216182       141.9395 
 1416   0.0000       5.217632       141.9790 
 1417   0.0000       5.236768       142.4997 
 1418   0.0000       5.238743       142.5534 
 1419   0.0000       5.240177       142.5925 
 1420   0.0000       5.246133       142.7545 
 1421   0.0000       5.252613       142.9309 
 1422   0.0000       5.258647       143.0951 
 1423   0.0000       5.263910       143.2383 
 1424   0.0000       5.279650       143.6666 
 1425   0.0000       5.302274       144.2822 
 1426   0.0000       5.314160       144.6056 
 1427   0.0000       5.327040       144.9561 
 1428   0.0000       5.340754       145.3293 
 1429   0.0000       5.352902       145.6599 
 1430   0.0000       5.373127       146.2102 
 1431   0.0000       5.378545       146.3576 
 1432   0.0000       5.386470       146.5733 
 1433   0.0000       5.392242       146.7304 
 1434   0.0000       5.395803       146.8273 
 1435   0.0000       5.408145       147.1631 
 1436   0.0000       5.428683       147.7220 
 1437   0.0000       5.436678       147.9395 
 1438   0.0000       5.452313       148.3650 
 1439   0.0000       5.466407       148.7485 
 1440   0.0000       5.472772       148.9217 
 1441   0.0000       5.487230       149.3151 
 1442   0.0000       5.496560       149.5690 
 1443   0.0000       5.522433       150.2730 
 1444   0.0000       5.532804       150.5553 
 1445   0.0000       5.540170       150.7557 
 1446   0.0000       5.564049       151.4055 
 1447   0.0000       5.573205       151.6546 
 1448   0.0000       5.589613       152.1011 
 1449   0.0000       5.591207       152.1445 
 1450   0.0000       5.608204       152.6070 
 1451   0.0000       5.632985       153.2813 
 1452   0.0000       5.635514       153.3501 
 1453   0.0000       5.647147       153.6667 
 1454   0.0000       5.696412       155.0073 
 1455   0.0000       5.702778       155.1805 
 1456   0.0000       5.721623       155.6933 
 1457   0.0000       5.761562       156.7801 
 1458   0.0000       5.788890       157.5237 
 1459   0.0000       5.798617       157.7884 
 1460   0.0000       5.824498       158.4926 
 1461   0.0000       5.898554       160.5078 
 1462   0.0000       5.942308       161.6984 
 1463   0.0000       5.950012       161.9081 
 1464   0.0000       5.970064       162.4537 
 1465   0.0000       5.997389       163.1972 
 1466   0.0000       6.031381       164.1222 
 1467   0.0000       6.068253       165.1256 
 1468   0.0000       6.082619       165.5165 
 1469   0.0000       6.150837       167.3728 
 1470   0.0000       6.169452       167.8793 
 1471   0.0000       6.184342       168.2845 
 1472   0.0000       6.254820       170.2023 
 1473   0.0000       6.375764       173.4933 
 1474   0.0000       6.384176       173.7223 
 1475   0.0000       6.389099       173.8562 
 1476   0.0000       6.442391       175.3064 
 1477   0.0000       6.482989       176.4111 
 1478   0.0000       6.499615       176.8635 
 1479   0.0000       6.531737       177.7376 
 1480   0.0000       6.541182       177.9946 
 1481   0.0000       6.564299       178.6236 
 1482   0.0000       6.611332       179.9035 
 1483   0.0000       6.778346       184.4482 
 1484   0.0000       6.792872       184.8434 
 1485   0.0000       6.818594       185.5434 
 1486   0.0000       6.828395       185.8101 
 1487   0.0000       6.857678       186.6069 
 1488   0.0000       6.886760       187.3983 
 1489   0.0000       6.975223       189.8055 
 1490   0.0000       6.990614       190.2243 
 1491   0.0000       7.077198       192.5804 
 1492   0.0000       7.079642       192.6468 
 1493   0.0000       7.146167       194.4571 
 1494   0.0000       7.192399       195.7151 
 1495   0.0000       7.216408       196.3684 
 1496   0.0000       7.294458       198.4923 
 1497   0.0000       7.394149       201.2050 
 1498   0.0000       7.517509       204.5618 
 1499   0.0000       7.538675       205.1378 
 1500   0.0000      22.188309       603.7746 
 1501   0.0000      22.211001       604.3921 
 1502   0.0000      22.347958       608.1189 
 1503   0.0000      22.390653       609.2806 
 1504   0.0000      22.524435       612.9210 
 1505   0.0000      22.557131       613.8108 
 1506   0.0000      22.559838       613.8844 
 1507   0.0000      22.574442       614.2818 
 1508   0.0000      22.584510       614.5558 
 1509   0.0000      22.633477       615.8882 
 1510   0.0000      22.669193       616.8601 
 1511   0.0000      22.672497       616.9500 
 1512   0.0000      22.697223       617.6228 
 1513   0.0000      22.699748       617.6916 
 1514   0.0000      22.708581       617.9319 
 1515   0.0000      22.725168       618.3833 
 1516   0.0000      22.741452       618.8264 
 1517   0.0000      22.825249       621.1066 
 1518   0.0000      22.851623       621.8243 
 1519   0.0000      22.855557       621.9313 
 1520   0.0000      22.872588       622.3948 
 1521   0.0000      22.908677       623.3768 
 1522   0.0000      22.914605       623.5381 
 1523   0.0000      22.928207       623.9082 
 1524   0.0000      22.950814       624.5234 
 1525   0.0000      22.963261       624.8621 
 1526   0.0000      22.999774       625.8557 
 1527   0.0000      23.085118       628.1780 
 1528   0.0000      23.111283       628.8900 
 1529   0.0000      23.271826       633.2586 
 1530   0.0000      23.280103       633.4838 
 1531   0.0000      23.360355       635.6676 
 1532   0.0000      23.422429       637.3567 
 1533   0.0000      23.491720       639.2422 
 1534   0.0000      23.627338       642.9325 
 1535   0.0000      23.633349       643.0961 
 1536   0.0000      32.983665       897.5311 
 1537   0.0000      33.066507       899.7854 
 1538   0.0000      44.113284      1200.3835 
 1539   0.0000      44.174862      1202.0591 
 1540   0.0000      44.385129      1207.7808 
 1541   0.0000      44.611182      1213.9320 

                    ********************************
                    * MULLIKEN POPULATION ANALYSIS *
                    ********************************

-----------------------
MULLIKEN ATOMIC CHARGES
-----------------------
   0 O :   -0.262245
   1 O :   -0.419731
   2 N :   -0.250819
   3 N :   -0.294032
   4 C :    0.157285
   5 C :    0.250205
   6 H :    0.165689
   7 C :    0.122811
   8 C :   -0.264962
   9 H :    0.174387
  10 C :   -0.201332
  11 H :    0.155834
  12 C :   -0.154929
  13 H :    0.157966
  14 C :   -0.146270
  15 H :    0.156558
  16 C :   -0.245018
  17 H :    0.160438
  18 C :    0.130406
  19 C :   -0.439055
  20 H :    0.140863
  21 H :    0.146719
  22 H :    0.146380
  23 C :   -0.400883
  24 H :    0.139991
  25 H :    0.142773
  26 H :    0.136855
  27 C :   -0.430605
  28 H :    0.147552
  29 H :    0.138726
  30 H :    0.142262
  31 C :    0.149816
  32 C :    0.027426
  33 C :   -0.184320
  34 H :    0.156257
  35 C :   -0.219756
  36 H :    0.150958
  37 C :   -0.178761
  38 H :    0.152179
  39 C :   -0.275579
  40 H :    0.150835
  41 C :    0.097517
  42 C :   -0.456592
  43 H :    0.147468
  44 H :    0.148786
  45 H :    0.147365
  46 C :   -0.449252
  47 H :    0.139675
  48 H :    0.144682
  49 H :    0.141460
  50 C :   -0.426813
  51 H :    0.134070
  52 H :    0.141419
  53 H :    0.141501
  54 C :    0.427161
  55 C :    0.085705
  56 C :   -0.232519
  57 H :    0.162444
  58 C :   -0.141632
  59 H :    0.164267
  60 C :   -0.127177
  61 H :    0.165369
  62 C :   -0.135786
  63 H :    0.162787
  64 C :   -0.238887
  65 H :    0.178302
  66 H :    0.204750
  67 O :   -0.493908
  68 C :    0.423635
  69 C :    0.136665
  70 C :   -0.233894
  71 H :    0.158764
  72 C :   -0.135218
  73 H :    0.162318
  74 C :   -0.142080
  75 H :    0.163445
  76 C :   -0.134185
  77 H :    0.161906
  78 C :   -0.255006
  79 H :    0.163333
  80 O :   -0.387552
  81 H :    0.352836
Sum of atomic charges:   -0.0000000

--------------------------------
MULLIKEN REDUCED ORBITAL CHARGES
--------------------------------
  0 O s       :     3.775914  s :     3.775914
      pz      :     1.330092  p :     4.442821
      px      :     1.660191
      py      :     1.452537
      dz2     :     0.010472  d :     0.041316
      dxz     :     0.007021
      dyz     :     0.010558
      dx2y2   :     0.007600
      dxy     :     0.005665
      f0      :     0.000402  f :     0.002194
      f+1     :     0.000418
      f-1     :     0.000371
      f+2     :     0.000371
      f-2     :     0.000241
      f+3     :     0.000187
      f-3     :     0.000204
  1 O s       :     3.823462  s :     3.823462
      pz      :     1.679994  p :     4.564183
      px      :     1.440305
      py      :     1.443884
      dz2     :     0.004522  d :     0.030184
      dxz     :     0.002512
      dyz     :     0.008519
      dx2y2   :     0.006257
      dxy     :     0.008374
      f0      :     0.000161  f :     0.001902
      f+1     :     0.000007
      f-1     :     0.000500
      f+2     :     0.000334
      f-2     :     0.000319
      f+3     :     0.000346
      f-3     :     0.000235
  2 N s       :     3.605080  s :     3.605080
      pz      :     1.284216  p :     3.580353
      px      :     1.154474
      py      :     1.141663
      dz2     :     0.014231  d :     0.061403
      dxz     :     0.013864
      dyz     :     0.011837
      dx2y2   :     0.011422
      dxy     :     0.010049
      f0      :     0.000730  f :     0.003983
      f+1     :     0.000567
      f-1     :     0.000368
      f+2     :     0.000709
      f-2     :     0.000534
      f+3     :     0.000547
      f-3     :     0.000527
  3 N s       :     3.400540  s :     3.400540
      pz      :     1.142517  p :     3.825587
      px      :     1.163378
      py      :     1.519692
      dz2     :     0.013171  d :     0.064626
      dxz     :     0.018284
      dyz     :     0.012698
      dx2y2   :     0.011901
      dxy     :     0.008572
      f0      :     0.000554  f :     0.003280
      f+1     :     0.000509
      f-1     :     0.000440
      f+2     :     0.000488
      f-2     :     0.000355
      f+3     :     0.000508
      f-3     :     0.000427
  4 C s       :     3.172753  s :     3.172753
      pz      :     0.588880  p :     2.431334
      px      :     0.939831
      py      :     0.902623
      dz2     :     0.070778  d :     0.219089
      dxz     :     0.056232
      dyz     :     0.041304
      dx2y2   :     0.024822
      dxy     :     0.025953
      f0      :     0.005555  f :     0.019538
      f+1     :     0.003131
      f-1     :     0.002754
      f+2     :     0.003517
      f-2     :     0.002185
      f+3     :     0.001182
      f-3     :     0.001215
  5 C s       :     2.935777  s :     2.935777
      pz      :     0.785771  p :     2.645543
      px      :     0.911327
      py      :     0.948445
      dz2     :     0.040279  d :     0.158029
      dxz     :     0.031902
      dyz     :     0.036711
      dx2y2   :     0.030023
      dxy     :     0.019114
      f0      :     0.002339  f :     0.010445
      f+1     :     0.002060
      f-1     :     0.001789
      f+2     :     0.001400
      f-2     :     0.001083
      f+3     :     0.000749
      f-3     :     0.001025
  6 H s       :     0.811470  s :     0.811470
      pz      :     0.004645  p :     0.022841
      px      :     0.004255
      py      :     0.013941
  7 C s       :     3.220061  s :     3.220061
      pz      :     0.771371  p :     2.506955
      px      :     0.936629
      py      :     0.798955
      dz2     :     0.028881  d :     0.140247
      dxz     :     0.017264
      dyz     :     0.040557
      dx2y2   :     0.025905
      dxy     :     0.027640
      f0      :     0.001843  f :     0.009926
      f+1     :     0.001027
      f-1     :     0.001087
      f+2     :     0.002532
      f-2     :     0.000945
      f+3     :     0.001719
      f-3     :     0.000773
  8 C s       :     3.214614  s :     3.214614
      pz      :     1.054649  p :     2.944991
      px      :     0.946217
      py      :     0.944125
      dz2     :     0.018393  d :     0.098024
      dxz     :     0.011674
      dyz     :     0.030088
      dx2y2   :     0.015342
      dxy     :     0.022527
      f0      :     0.001178  f :     0.007333
      f+1     :     0.000813
      f-1     :     0.000768
      f+2     :     0.001766
      f-2     :     0.000711
      f+3     :     0.001409
      f-3     :     0.000689
  9 H s       :     0.802714  s :     0.802714
      pz      :     0.010371  p :     0.022900
      px      :     0.006755
      py      :     0.005774
 10 C s       :     3.226004  s :     3.226004
      pz      :     0.943685  p :     2.872756
      px      :     0.948030
      py      :     0.981041
      dz2     :     0.030672  d :     0.095349
      dxz     :     0.017318
      dyz     :     0.018040
      dx2y2   :     0.019630
      dxy     :     0.009689
      f0      :     0.001348  f :     0.007223
      f+1     :     0.000892
      f-1     :     0.001055
      f+2     :     0.001737
      f-2     :     0.000887
      f+3     :     0.000477
      f-3     :     0.000828
 11 H s       :     0.822164  s :     0.822164
      pz      :     0.003856  p :     0.022002
      px      :     0.004383
      py      :     0.013764
 12 C s       :     3.189080  s :     3.189080
      pz      :     0.966108  p :     2.864999
      px      :     0.957887
      py      :     0.941004
      dz2     :     0.016153  d :     0.093678
      dxz     :     0.009018
      dyz     :     0.032561
      dx2y2   :     0.014238
      dxy     :     0.021707
      f0      :     0.001252  f :     0.007171
      f+1     :     0.000768
      f-1     :     0.000701
      f+2     :     0.001783
      f-2     :     0.000645
      f+3     :     0.001445
      f-3     :     0.000577
 13 H s       :     0.820023  s :     0.820023
      pz      :     0.009394  p :     0.022012
      px      :     0.005871
      py      :     0.006746
 14 C s       :     3.186704  s :     3.186704
      pz      :     0.964991  p :     2.857189
      px      :     0.959892
      py      :     0.932305
      dz2     :     0.018287  d :     0.095130
      dxz     :     0.009892
      dyz     :     0.029646
      dx2y2   :     0.015712
      dxy     :     0.021594
      f0      :     0.001144  f :     0.007248
      f+1     :     0.000798
      f-1     :     0.000792
      f+2     :     0.001739
      f-2     :     0.000669
      f+3     :     0.001424
      f-3     :     0.000683
 15 H s       :     0.821398  s :     0.821398
      pz      :     0.010027  p :     0.022044
      px      :     0.006366
      py      :     0.005651
 16 C s       :     3.238969  s :     3.238969
      pz      :     0.935374  p :     2.899822
      px      :     0.964901
      py      :     0.999547
      dz2     :     0.030745  d :     0.098876
      dxz     :     0.018489
      dyz     :     0.019330
      dx2y2   :     0.020953
      dxy     :     0.009360
      f0      :     0.001397  f :     0.007351
      f+1     :     0.000918
      f-1     :     0.001076
      f+2     :     0.001733
      f-2     :     0.000921
      f+3     :     0.000453
      f-3     :     0.000852
 17 H s       :     0.817537  s :     0.817537
      pz      :     0.003827  p :     0.022025
      px      :     0.004398
      py      :     0.013800
 18 C s       :     3.077901  s :     3.077901
      pz      :     0.920845  p :     2.563283
      px      :     0.755415
      py      :     0.887023
      dz2     :     0.045583  d :     0.215194
      dxz     :     0.040418
      dyz     :     0.041170
      dx2y2   :     0.044638
      dxy     :     0.043384
      f0      :     0.001956  f :     0.013215
      f+1     :     0.001738
      f-1     :     0.002315
      f+2     :     0.001477
      f-2     :     0.001330
      f+3     :     0.002221
      f-3     :     0.002178
 19 C s       :     3.278965  s :     3.278965
      pz      :     1.046956  p :     3.099868
      px      :     1.080376
      py      :     0.972536
      dz2     :     0.019843  d :     0.056771
      dxz     :     0.002915
      dyz     :     0.007827
      dx2y2   :     0.008864
      dxy     :     0.017321
      f0      :     0.000726  f :     0.003451
      f+1     :     0.000112
      f-1     :     0.000796
      f+2     :     0.000214
      f-2     :     0.000372
      f+3     :     0.000602
      f-3     :     0.000629
 20 H s       :     0.838006  s :     0.838006
      pz      :     0.005032  p :     0.021132
      px      :     0.007532
      py      :     0.008568
 21 H s       :     0.831976  s :     0.831976
      pz      :     0.004511  p :     0.021305
      px      :     0.011291
      py      :     0.005503
 22 H s       :     0.832038  s :     0.832038
      pz      :     0.012509  p :     0.021583
      px      :     0.004603
      py      :     0.004470
 23 C s       :     3.257113  s :     3.257113
      pz      :     0.929143  p :     3.083434
      px      :     1.074507
      py      :     1.079784
      dz2     :     0.009875  d :     0.056795
      dxz     :     0.011271
      dyz     :     0.019888
      dx2y2   :     0.007959
      dxy     :     0.007802
      f0      :     0.001010  f :     0.003540
      f+1     :     0.000725
      f-1     :     0.000800
      f+2     :     0.000201
      f-2     :     0.000131
      f+3     :     0.000297
      f-3     :     0.000376
 24 H s       :     0.838892  s :     0.838892
      pz      :     0.006970  p :     0.021117
      px      :     0.004526
      py      :     0.009622
 25 H s       :     0.836168  s :     0.836168
      pz      :     0.004504  p :     0.021059
      px      :     0.011375
      py      :     0.005179
 26 H s       :     0.842029  s :     0.842029
      pz      :     0.005450  p :     0.021116
      px      :     0.007325
      py      :     0.008342
 27 C s       :     3.269905  s :     3.269905
      pz      :     1.069962  p :     3.101008
      px      :     1.028455
      py      :     1.002591
      dz2     :     0.015519  d :     0.056283
      dxz     :     0.004947
      dyz     :     0.010020
      dx2y2   :     0.019684
      dxy     :     0.006113
      f0      :     0.000902  f :     0.003410
      f+1     :     0.000220
      f-1     :     0.000353
      f+2     :     0.000195
      f-2     :     0.000304
      f+3     :     0.000697
      f-3     :     0.000739
 28 H s       :     0.831085  s :     0.831085
      pz      :     0.004865  p :     0.021363
      px      :     0.011799
      py      :     0.004699
 29 H s       :     0.840116  s :     0.840116
      pz      :     0.005758  p :     0.021158
      px      :     0.004570
      py      :     0.010830
 30 H s       :     0.836071  s :     0.836071
      pz      :     0.012571  p :     0.021667
      px      :     0.004524
      py      :     0.004572
 31 C s       :     3.045940  s :     3.045940
      pz      :     0.905337  p :     2.632930
      px      :     0.852231
      py      :     0.875362
      dz2     :     0.032674  d :     0.158364
      dxz     :     0.038996
      dyz     :     0.027155
      dx2y2   :     0.039799
      dxy     :     0.019740
      f0      :     0.001730  f :     0.012950
      f+1     :     0.002736
      f-1     :     0.001455
      f+2     :     0.001337
      f-2     :     0.002221
      f+3     :     0.001861
      f-3     :     0.001610
 32 C s       :     3.332469  s :     3.332469
      pz      :     0.851715  p :     2.502391
      px      :     0.796523
      py      :     0.854152
      dz2     :     0.030662  d :     0.128307
      dxz     :     0.033491
      dyz     :     0.023044
      dx2y2   :     0.022544
      dxy     :     0.018566
      f0      :     0.001629  f :     0.009407
      f+1     :     0.002073
      f-1     :     0.001093
      f+2     :     0.001051
      f-2     :     0.001431
      f+3     :     0.001354
      f-3     :     0.000777
 33 C s       :     3.201575  s :     3.201575
      pz      :     0.990919  p :     2.877974
      px      :     0.934596
      py      :     0.952459
      dz2     :     0.023966  d :     0.097321
      dxz     :     0.019003
      dyz     :     0.013569
      dx2y2   :     0.022932
      dxy     :     0.017851
      f0      :     0.000874  f :     0.007449
      f+1     :     0.001257
      f-1     :     0.000750
      f+2     :     0.000839
      f-2     :     0.001316
      f+3     :     0.001542
      f-3     :     0.000873
 34 H s       :     0.820030  s :     0.820030
      pz      :     0.013648  p :     0.023714
      px      :     0.004367
      py      :     0.005699
 35 C s       :     3.219565  s :     3.219565
      pz      :     0.940055  p :     2.899194
      px      :     0.972678
      py      :     0.986462
      dz2     :     0.028455  d :     0.093779
      dxz     :     0.024695
      dyz     :     0.019305
      dx2y2   :     0.007538
      dxy     :     0.013786
      f0      :     0.001291  f :     0.007217
      f+1     :     0.001740
      f-1     :     0.000868
      f+2     :     0.000731
      f-2     :     0.001182
      f+3     :     0.000654
      f-3     :     0.000750
 36 H s       :     0.826976  s :     0.826976
      pz      :     0.004685  p :     0.022066
      px      :     0.009824
      py      :     0.007557
 37 C s       :     3.209367  s :     3.209367
      pz      :     0.944951  p :     2.867058
      px      :     0.961847
      py      :     0.960260
      dz2     :     0.017769  d :     0.095070
      dxz     :     0.032414
      dyz     :     0.019445
      dx2y2   :     0.017224
      dxy     :     0.008218
      f0      :     0.001185  f :     0.007266
      f+1     :     0.001526
      f-1     :     0.001039
      f+2     :     0.000673
      f-2     :     0.000975
      f+3     :     0.001257
      f-3     :     0.000612
 38 H s       :     0.825881  s :     0.825881
      pz      :     0.007965  p :     0.021940
      px      :     0.009205
      py      :     0.004771
 39 C s       :     3.313874  s :     3.313874
      pz      :     0.997727  p :     2.863874
      px      :     0.890145
      py      :     0.976001
      dz2     :     0.020115  d :     0.090358
      dxz     :     0.019420
      dyz     :     0.014016
      dx2y2   :     0.020787
      dxy     :     0.016020
      f0      :     0.000780  f :     0.007474
      f+1     :     0.001302
      f-1     :     0.000817
      f+2     :     0.000826
      f-2     :     0.001277
      f+3     :     0.001538
      f-3     :     0.000933
 40 H s       :     0.825481  s :     0.825481
      pz      :     0.013543  p :     0.023684
      px      :     0.004111
      py      :     0.006030
 41 C s       :     2.984268  s :     2.984268
      pz      :     0.909064  p :     2.722618
      px      :     0.903011
      py      :     0.910542
      dz2     :     0.034694  d :     0.185540
      dxz     :     0.042014
      dyz     :     0.035013
      dx2y2   :     0.038024
      dxy     :     0.035795
      f0      :     0.001559  f :     0.010057
      f+1     :     0.001786
      f-1     :     0.001010
      f+2     :     0.001569
      f-2     :     0.001183
      f+3     :     0.001755
      f-3     :     0.001195
 42 C s       :     3.297818  s :     3.297818
      pz      :     0.951816  p :     3.093557
      px      :     1.084583
      py      :     1.057158
      dz2     :     0.012396  d :     0.061620
      dxz     :     0.020605
      dyz     :     0.008807
      dx2y2   :     0.013999
      dxy     :     0.005813
      f0      :     0.000911  f :     0.003598
      f+1     :     0.000567
      f-1     :     0.000627
      f+2     :     0.000585
      f-2     :     0.000301
      f+3     :     0.000086
      f-3     :     0.000520
 43 H s       :     0.831405  s :     0.831405
      pz      :     0.004355  p :     0.021127
      px      :     0.004588
      py      :     0.012183
 44 H s       :     0.829822  s :     0.829822
      pz      :     0.007816  p :     0.021392
      px      :     0.008825
      py      :     0.004751
 45 H s       :     0.831729  s :     0.831729
      pz      :     0.005690  p :     0.020906
      px      :     0.009782
      py      :     0.005434
 46 C s       :     3.272488  s :     3.272488
      pz      :     1.096518  p :     3.114766
      px      :     1.080068
      py      :     0.938180
      dz2     :     0.005834  d :     0.058670
      dxz     :     0.010700
      dyz     :     0.015504
      dx2y2   :     0.008387
      dxy     :     0.018244
      f0      :     0.000231  f :     0.003328
      f+1     :     0.000544
      f-1     :     0.000361
      f+2     :     0.000679
      f-2     :     0.000196
      f+3     :     0.000596
      f-3     :     0.000720
 47 H s       :     0.838982  s :     0.838982
      pz      :     0.004994  p :     0.021343
      px      :     0.010000
      py      :     0.006350
 48 H s       :     0.833898  s :     0.833898
      pz      :     0.009324  p :     0.021420
      px      :     0.007546
      py      :     0.004549
 49 H s       :     0.835738  s :     0.835738
      pz      :     0.009532  p :     0.022802
      px      :     0.006106
      py      :     0.007163
 50 C s       :     3.263903  s :     3.263903
      pz      :     1.074671  p :     3.100709
      px      :     0.971317
      py      :     1.054721
      dz2     :     0.009558  d :     0.058865
      dxz     :     0.019151
      dyz     :     0.003442
      dx2y2   :     0.020025
      dxy     :     0.006689
      f0      :     0.000331  f :     0.003336
      f+1     :     0.000724
      f-1     :     0.000276
      f+2     :     0.000365
      f-2     :     0.000325
      f+3     :     0.000684
      f-3     :     0.000630
 51 H s       :     0.843142  s :     0.843142
      pz      :     0.011650  p :     0.022787
      px      :     0.005827
      py      :     0.005310
 52 H s       :     0.837215  s :     0.837215
      pz      :     0.007713  p :     0.021366
      px      :     0.009001
      py      :     0.004651
 53 H s       :     0.837311  s :     0.837311
      pz      :     0.004491  p :     0.021189
      px      :     0.004403
      py      :     0.012295
 54 C s       :     3.057926  s :     3.057926
      pz      :     0.775267  p :     2.220804
      px      :     0.747138
      py      :     0.698399
      dz2     :     0.063017  d :     0.268795
      dxz     :     0.034236
      dyz     :     0.070805
      dx2y2   :     0.036749
      dxy     :     0.063987
      f0      :     0.001874  f :     0.025313
      f+1     :     0.000909
      f-1     :     0.009502
      f+2     :     0.003204
      f-2     :     0.003788
      f+3     :     0.003662
      f-3     :     0.002374
 55 C s       :     3.255165  s :     3.255165
      pz      :     0.724940  p :     2.519575
      px      :     0.979525
      py      :     0.815110
      dz2     :     0.036108  d :     0.129536
      dxz     :     0.014693
      dyz     :     0.032297
      dx2y2   :     0.022100
      dxy     :     0.024338
      f0      :     0.001365  f :     0.010019
      f+1     :     0.000929
      f-1     :     0.003109
      f+2     :     0.001154
      f-2     :     0.001199
      f+3     :     0.001243
      f-3     :     0.001021
 56 C s       :     3.257528  s :     3.257528
      pz      :     0.964805  p :     2.870196
      px      :     0.927842
      py      :     0.977549
      dz2     :     0.021692  d :     0.097471
      dxz     :     0.019885
      dyz     :     0.035527
      dx2y2   :     0.011420
      dxy     :     0.008946
      f0      :     0.001009  f :     0.007324
      f+1     :     0.001277
      f-1     :     0.002013
      f+2     :     0.000911
      f-2     :     0.000631
      f+3     :     0.000637
      f-3     :     0.000845
 57 H s       :     0.815074  s :     0.815074
      pz      :     0.006105  p :     0.022483
      px      :     0.004340
      py      :     0.012038
 58 C s       :     3.175385  s :     3.175385
      pz      :     0.939742  p :     2.865392
      px      :     0.960595
      py      :     0.965055
      dz2     :     0.020737  d :     0.093624
      dxz     :     0.015968
      dyz     :     0.035876
      dx2y2   :     0.009067
      dxy     :     0.011976
      f0      :     0.000943  f :     0.007231
      f+1     :     0.001188
      f-1     :     0.002046
      f+2     :     0.000790
      f-2     :     0.000577
      f+3     :     0.001045
      f-3     :     0.000642
 59 H s       :     0.813622  s :     0.813622
      pz      :     0.006661  p :     0.022110
      px      :     0.005194
      py      :     0.010255
 60 C s       :     3.185344  s :     3.185344
      pz      :     0.994521  p :     2.839543
      px      :     0.921921
      py      :     0.923101
      dz2     :     0.028024  d :     0.095140
      dxz     :     0.007007
      dyz     :     0.021729
      dx2y2   :     0.017128
      dxy     :     0.021252
      f0      :     0.000772  f :     0.007150
      f+1     :     0.000319
      f-1     :     0.001870
      f+2     :     0.000924
      f-2     :     0.000986
      f+3     :     0.001272
      f-3     :     0.001006
 61 H s       :     0.812648  s :     0.812648
      pz      :     0.013723  p :     0.021983
      px      :     0.004533
      py      :     0.003728
 62 C s       :     3.178614  s :     3.178614
      pz      :     0.929050  p :     2.857245
      px      :     0.959114
      py      :     0.969081
      dz2     :     0.022590  d :     0.092703
      dxz     :     0.017568
      dyz     :     0.032513
      dx2y2   :     0.011281
      dxy     :     0.008751
      f0      :     0.000976  f :     0.007224
      f+1     :     0.001261
      f-1     :     0.002024
      f+2     :     0.000877
      f-2     :     0.000542
      f+3     :     0.000672
      f-3     :     0.000873
 63 H s       :     0.815094  s :     0.815094
      pz      :     0.005632  p :     0.022119
      px      :     0.004590
      py      :     0.011897
 64 C s       :     3.257045  s :     3.257045
      pz      :     0.960481  p :     2.873748
      px      :     0.927447
      py      :     0.985820
      dz2     :     0.022200  d :     0.100748
      dxz     :     0.018854
      dyz     :     0.038230
      dx2y2   :     0.008448
      dxy     :     0.013015
      f0      :     0.000968  f :     0.007346
      f+1     :     0.001200
      f-1     :     0.002099
      f+2     :     0.000792
      f-2     :     0.000633
      f+3     :     0.001037
      f-3     :     0.000616
 65 H s       :     0.799111  s :     0.799111
      pz      :     0.007195  p :     0.022586
      px      :     0.005042
      py      :     0.010349
 66 H s       :     0.749824  s :     0.749824
      pz      :     0.012992  p :     0.045426
      px      :     0.021324
      py      :     0.011110
 67 O s       :     3.862235  s :     3.862235
      pz      :     1.498501  p :     4.601532
      px      :     1.322812
      py      :     1.780219
      dz2     :     0.002610  d :     0.028324
      dxz     :     0.009719
      dyz     :     0.000239
      dx2y2   :     0.008081
      dxy     :     0.007674
      f0      :     0.000196  f :     0.001816
      f+1     :     0.000189
      f-1     :     0.000025
      f+2     :     0.000419
      f-2     :     0.000017
      f+3     :     0.000430
      f-3     :     0.000541
 68 C s       :     3.047864  s :     3.047864
      pz      :     0.733223  p :     2.237503
      px      :     0.739484
      py      :     0.764795
      dz2     :     0.013852  d :     0.265447
      dxz     :     0.067117
      dyz     :     0.031508
      dx2y2   :     0.057267
      dxy     :     0.095703
      f0      :     0.002533  f :     0.025552
      f+1     :     0.001766
      f-1     :     0.001698
      f+2     :     0.003447
      f-2     :     0.002388
      f+3     :     0.003827
      f-3     :     0.009892
 69 C s       :     3.201404  s :     3.201404
      pz      :     0.963344  p :     2.523143
      px      :     0.783584
      py      :     0.776215
      dz2     :     0.010310  d :     0.128787
      dxz     :     0.024269
      dyz     :     0.015339
      dx2y2   :     0.035325
      dxy     :     0.043543
      f0      :     0.001392  f :     0.010002
      f+1     :     0.000671
      f-1     :     0.001142
      f+2     :     0.001252
      f-2     :     0.000813
      f+3     :     0.001350
      f-3     :     0.003382
 70 C s       :     3.247467  s :     3.247467
      pz      :     0.931319  p :     2.881481
      px      :     1.007551
      py      :     0.942612
      dz2     :     0.008680  d :     0.097632
      dxz     :     0.006982
      dyz     :     0.021075
      dx2y2   :     0.039131
      dxy     :     0.021764
      f0      :     0.000938  f :     0.007314
      f+1     :     0.000732
      f-1     :     0.001119
      f+2     :     0.000458
      f-2     :     0.001017
      f+3     :     0.001015
      f-3     :     0.002034
 71 H s       :     0.818628  s :     0.818628
      pz      :     0.004297  p :     0.022608
      px      :     0.014382
      py      :     0.003929
 72 C s       :     3.171109  s :     3.171109
      pz      :     0.961217  p :     2.863286
      px      :     0.938060
      py      :     0.964010
      dz2     :     0.006205  d :     0.093606
      dxz     :     0.018094
      dyz     :     0.009795
      dx2y2   :     0.025304
      dxy     :     0.034207
      f0      :     0.001206  f :     0.007217
      f+1     :     0.000546
      f-1     :     0.000916
      f+2     :     0.001023
      f-2     :     0.000480
      f+3     :     0.000912
      f-3     :     0.002134
 73 H s       :     0.815600  s :     0.815600
      pz      :     0.005074  p :     0.022082
      px      :     0.006443
      py      :     0.010565
 74 C s       :     3.189511  s :     3.189511
      pz      :     0.934357  p :     2.850608
      px      :     0.938772
      py      :     0.977479
      dz2     :     0.006005  d :     0.094805
      dxz     :     0.019755
      dyz     :     0.009370
      dx2y2   :     0.026052
      dxy     :     0.033624
      f0      :     0.001200  f :     0.007156
      f+1     :     0.000546
      f-1     :     0.000849
      f+2     :     0.001000
      f-2     :     0.000535
      f+3     :     0.000934
      f-3     :     0.002092
 75 H s       :     0.814587  s :     0.814587
      pz      :     0.004964  p :     0.021968
      px      :     0.005949
      py      :     0.011055
 76 C s       :     3.170910  s :     3.170910
      pz      :     0.958272  p :     2.862584
      px      :     0.982093
      py      :     0.922218
      dz2     :     0.008128  d :     0.093456
      dxz     :     0.007224
      dyz     :     0.019166
      dx2y2   :     0.037890
      dxy     :     0.021047
      f0      :     0.000968  f :     0.007236
      f+1     :     0.000744
      f-1     :     0.001123
      f+2     :     0.000435
      f-2     :     0.000971
      f+3     :     0.000996
      f-3     :     0.001998
 77 H s       :     0.816017  s :     0.816017
      pz      :     0.004500  p :     0.022077
      px      :     0.013908
      py      :     0.003670
 78 C s       :     3.273102  s :     3.273102
      pz      :     0.937555  p :     2.874721
      px      :     0.948002
      py      :     0.989164
      dz2     :     0.006130  d :     0.099859
      dxz     :     0.020196
      dyz     :     0.010755
      dx2y2   :     0.027294
      dxy     :     0.035483
      f0      :     0.001170  f :     0.007325
      f+1     :     0.000538
      f-1     :     0.000909
      f+2     :     0.001083
      f-2     :     0.000489
      f+3     :     0.000971
      f-3     :     0.002165
 79 H s       :     0.814155  s :     0.814155
      pz      :     0.004931  p :     0.022512
      px      :     0.006425
      py      :     0.011156
 80 O s       :     3.773884  s :     3.773884
      pz      :     1.681333  p :     4.581409
      px      :     1.593206
      py      :     1.306870
      dz2     :     0.003608  d :     0.030551
      dxz     :     0.004892
      dyz     :     0.003130
      dx2y2   :     0.005334
      dxy     :     0.013587
      f0      :     0.000281  f :     0.001708
      f+1     :     0.000140
      f-1     :     0.000313
      f+2     :     0.000102
      f-2     :     0.000258
      f+3     :     0.000411
      f-3     :     0.000201
 81 H s       :     0.588717  s :     0.588717
      pz      :     0.012917  p :     0.058447
      px      :     0.015461
      py      :     0.030069


                     *******************************
                     * LOEWDIN POPULATION ANALYSIS *
                     *******************************

----------------------
LOEWDIN ATOMIC CHARGES
----------------------
   0 O :    0.352015
   1 O :    0.086517
   2 N :    0.189223
   3 N :    0.133937
   4 C :   -0.309154
   5 C :   -0.206570
   6 H :    0.183897
   7 C :   -0.142294
   8 C :   -0.108197
   9 H :    0.161160
  10 C :   -0.143873
  11 H :    0.156572
  12 C :   -0.145882
  13 H :    0.155428
  14 C :   -0.145213
  15 H :    0.156351
  16 C :   -0.116819
  17 H :    0.162898
  18 C :   -0.400986
  19 C :   -0.263297
  20 H :    0.129435
  21 H :    0.135032
  22 H :    0.127612
  23 C :   -0.272747
  24 H :    0.127339
  25 H :    0.130133
  26 H :    0.126679
  27 C :   -0.262645
  28 H :    0.135406
  29 H :    0.131377
  30 H :    0.129479
  31 C :   -0.186299
  32 C :   -0.076234
  33 C :   -0.119600
  34 H :    0.162635
  35 C :   -0.171622
  36 H :    0.152446
  37 C :   -0.158224
  38 H :    0.154675
  39 C :   -0.130304
  40 H :    0.163792
  41 C :   -0.314843
  42 C :   -0.270245
  43 H :    0.128478
  44 H :    0.132236
  45 H :    0.129517
  46 C :   -0.264483
  47 H :    0.131872
  48 H :    0.133013
  49 H :    0.118457
  50 C :   -0.263052
  51 H :    0.121267
  52 H :    0.131925
  53 H :    0.131519
  54 C :   -0.425145
  55 C :   -0.137176
  56 C :   -0.080554
  57 H :    0.163877
  58 C :   -0.134120
  59 H :    0.159247
  60 C :   -0.118394
  61 H :    0.159564
  62 C :   -0.134515
  63 H :    0.159376
  64 C :   -0.086216
  65 H :    0.164376
  66 H :    0.180485
  67 O :    0.018350
  68 C :   -0.496147
  69 C :   -0.137993
  70 C :   -0.090193
  71 H :    0.160824
  72 C :   -0.139778
  73 H :    0.157694
  74 C :   -0.127240
  75 H :    0.158033
  76 C :   -0.140055
  77 H :    0.157756
  78 C :   -0.094660
  79 H :    0.160956
  80 O :    0.127498
  81 H :    0.184411

-------------------------------
LOEWDIN REDUCED ORBITAL CHARGES
-------------------------------
  0 O s       :     3.214161  s :     3.214161
      pz      :     1.330490  p :     4.318962
      px      :     1.519915
      py      :     1.468557
      dz2     :     0.029321  d :     0.108021
      dxz     :     0.019730
      dyz     :     0.030827
      dx2y2   :     0.017318
      dxy     :     0.010825
      f0      :     0.001268  f :     0.006841
      f+1     :     0.001001
      f-1     :     0.001703
      f+2     :     0.001038
      f-2     :     0.000595
      f+3     :     0.000536
      f-3     :     0.000699
  1 O s       :     3.389427  s :     3.389427
      pz      :     1.578727  p :     4.451260
      px      :     1.346488
      py      :     1.526044
      dz2     :     0.010439  d :     0.066604
      dxz     :     0.003465
      dyz     :     0.023111
      dx2y2   :     0.018101
      dxy     :     0.011488
      f0      :     0.000636  f :     0.006192
      f+1     :     0.000027
      f-1     :     0.001565
      f+2     :     0.001456
      f-2     :     0.000607
      f+3     :     0.000796
      f-3     :     0.001105
  2 N s       :     3.013944  s :     3.013944
      pz      :     1.362380  p :     3.571275
      px      :     1.160130
      py      :     1.048765
      dz2     :     0.045884  d :     0.208313
      dxz     :     0.061076
      dyz     :     0.025619
      dx2y2   :     0.037118
      dxy     :     0.038616
      f0      :     0.003878  f :     0.017245
      f+1     :     0.003098
      f-1     :     0.002111
      f+2     :     0.002627
      f-2     :     0.002191
      f+3     :     0.001521
      f-3     :     0.001819
  3 N s       :     2.949319  s :     2.949319
      pz      :     1.117781  p :     3.684202
      px      :     1.178109
      py      :     1.388312
      dz2     :     0.045528  d :     0.217288
      dxz     :     0.070666
      dyz     :     0.036539
      dx2y2   :     0.035763
      dxy     :     0.028792
      f0      :     0.002430  f :     0.015254
      f+1     :     0.002229
      f-1     :     0.002709
      f+2     :     0.002804
      f-2     :     0.001726
      f+3     :     0.001955
      f-3     :     0.001400
  4 C s       :     2.726806  s :     2.726806
      pz      :     0.890602  p :     2.684418
      px      :     0.952468
      py      :     0.841348
      dz2     :     0.276432  d :     0.783747
      dxz     :     0.208107
      dyz     :     0.129086
      dx2y2   :     0.090718
      dxy     :     0.079406
      f0      :     0.032683  f :     0.114184
      f+1     :     0.021401
      f-1     :     0.014630
      f+2     :     0.020306
      f-2     :     0.014403
      f+3     :     0.004822
      f-3     :     0.005939
  5 C s       :     2.718392  s :     2.718392
      pz      :     0.892403  p :     2.859607
      px      :     0.960106
      py      :     1.007097
      dz2     :     0.147945  d :     0.561682
      dxz     :     0.113248
      dyz     :     0.122642
      dx2y2   :     0.113563
      dxy     :     0.064285
      f0      :     0.013698  f :     0.066889
      f+1     :     0.012463
      f-1     :     0.011437
      f+2     :     0.008239
      f-2     :     0.009005
      f+3     :     0.005172
      f-3     :     0.006875
  6 H s       :     0.755665  s :     0.755665
      pz      :     0.012106  p :     0.060438
      px      :     0.011792
      py      :     0.036541
  7 C s       :     2.704651  s :     2.704651
      pz      :     0.952266  p :     2.857416
      px      :     0.874865
      py      :     1.030284
      dz2     :     0.101489  d :     0.522416
      dxz     :     0.068314
      dyz     :     0.156438
      dx2y2   :     0.096476
      dxy     :     0.099699
      f0      :     0.010930  f :     0.057811
      f+1     :     0.006454
      f-1     :     0.007398
      f+2     :     0.012518
      f-2     :     0.005964
      f+3     :     0.008820
      f-3     :     0.005727
  8 C s       :     2.754852  s :     2.754852
      pz      :     0.980847  p :     2.921442
      px      :     0.906196
      py      :     1.034399
      dz2     :     0.067734  d :     0.388532
      dxz     :     0.044446
      dyz     :     0.123088
      dx2y2   :     0.070550
      dxy     :     0.082714
      f0      :     0.007414  f :     0.043371
      f+1     :     0.004585
      f-1     :     0.006046
      f+2     :     0.008594
      f-2     :     0.004396
      f+3     :     0.006867
      f-3     :     0.005469
  9 H s       :     0.776289  s :     0.776289
      pz      :     0.027612  p :     0.062551
      px      :     0.018774
      py      :     0.016165
 10 C s       :     2.764404  s :     2.764404
      pz      :     1.023650  p :     2.943432
      px      :     0.924175
      py      :     0.995606
      dz2     :     0.120549  d :     0.392641
      dxz     :     0.073529
      dyz     :     0.083023
      dx2y2   :     0.080258
      dxy     :     0.035281
      f0      :     0.006838  f :     0.043396
      f+1     :     0.006269
      f-1     :     0.007768
      f+2     :     0.008619
      f-2     :     0.007000
      f+3     :     0.002884
      f-3     :     0.004018
 11 H s       :     0.783178  s :     0.783178
      pz      :     0.011336  p :     0.060250
      px      :     0.012652
      py      :     0.036262
 12 C s       :     2.765348  s :     2.765348
      pz      :     0.984362  p :     2.945734
      px      :     0.912304
      py      :     1.049068
      dz2     :     0.067452  d :     0.391472
      dxz     :     0.040271
      dyz     :     0.136286
      dx2y2   :     0.065228
      dxy     :     0.082235
      f0      :     0.007994  f :     0.043327
      f+1     :     0.005027
      f-1     :     0.005456
      f+2     :     0.008703
      f-2     :     0.004044
      f+3     :     0.007353
      f-3     :     0.004750
 13 H s       :     0.784277  s :     0.784277
      pz      :     0.025297  p :     0.060295
      px      :     0.016320
      py      :     0.018678
 14 C s       :     2.764632  s :     2.764632
      pz      :     0.979585  p :     2.945818
      px      :     0.909353
      py      :     1.056880
      dz2     :     0.068765  d :     0.391449
      dxz     :     0.040573
      dyz     :     0.128835
      dx2y2   :     0.069341
      dxy     :     0.083935
      f0      :     0.007346  f :     0.043313
      f+1     :     0.004536
      f-1     :     0.006081
      f+2     :     0.008691
      f-2     :     0.004360
      f+3     :     0.006894
      f-3     :     0.005406
 15 H s       :     0.783336  s :     0.783336
      pz      :     0.026818  p :     0.060313
      px      :     0.017562
      py      :     0.015933
 16 C s       :     2.757489  s :     2.757489
      pz      :     1.014597  p :     2.924733
      px      :     0.914582
      py      :     0.995554
      dz2     :     0.120282  d :     0.391432
      dxz     :     0.072650
      dyz     :     0.083951
      dx2y2   :     0.080110
      dxy     :     0.034439
      f0      :     0.006919  f :     0.043165
      f+1     :     0.006146
      f-1     :     0.007860
      f+2     :     0.008391
      f-2     :     0.007067
      f+3     :     0.002728
      f-3     :     0.004055
 17 H s       :     0.776447  s :     0.776447
      pz      :     0.011089  p :     0.060655
      px      :     0.012798
      py      :     0.036767
 18 C s       :     2.701026  s :     2.701026
      pz      :     1.014027  p :     2.892936
      px      :     0.878047
      py      :     1.000863
      dz2     :     0.161756  d :     0.721136
      dxz     :     0.123789
      dyz     :     0.136313
      dx2y2   :     0.157172
      dxy     :     0.142105
      f0      :     0.011429  f :     0.085888
      f+1     :     0.012851
      f-1     :     0.013512
      f+2     :     0.011022
      f-2     :     0.010003
      f+3     :     0.013820
      f-3     :     0.013252
 19 C s       :     2.826589  s :     2.826589
      pz      :     1.057087  p :     3.154364
      px      :     1.071032
      py      :     1.026245
      dz2     :     0.088424  d :     0.258167
      dxz     :     0.012010
      dyz     :     0.043428
      dx2y2   :     0.044202
      dxy     :     0.070101
      f0      :     0.002885  f :     0.024178
      f+1     :     0.001688
      f-1     :     0.004804
      f+2     :     0.003708
      f-2     :     0.004283
      f+3     :     0.003257
      f-3     :     0.003553
 20 H s       :     0.807930  s :     0.807930
      pz      :     0.015722  p :     0.062636
      px      :     0.023056
      py      :     0.023858
 21 H s       :     0.802494  s :     0.802494
      pz      :     0.013861  p :     0.062473
      px      :     0.033186
      py      :     0.015426
 22 H s       :     0.808629  s :     0.808629
      pz      :     0.035924  p :     0.063759
      px      :     0.014230
      py      :     0.013605
 23 C s       :     2.830368  s :     2.830368
      pz      :     1.014373  p :     3.156825
      px      :     1.074032
      py      :     1.068420
      dz2     :     0.060409  d :     0.261227
      dxz     :     0.045934
      dyz     :     0.086569
      dx2y2   :     0.033608
      dxy     :     0.034708
      f0      :     0.005435  f :     0.024326
      f+1     :     0.005646
      f-1     :     0.004698
      f+2     :     0.002974
      f-2     :     0.002516
      f+3     :     0.001383
      f-3     :     0.001675
 24 H s       :     0.810228  s :     0.810228
      pz      :     0.019062  p :     0.062433
      px      :     0.014001
      py      :     0.029370
 25 H s       :     0.807785  s :     0.807785
      pz      :     0.012892  p :     0.062083
      px      :     0.033485
      py      :     0.015706
 26 H s       :     0.810982  s :     0.810982
      pz      :     0.015133  p :     0.062340
      px      :     0.022348
      py      :     0.024858
 27 C s       :     2.826218  s :     2.826218
      pz      :     1.064674  p :     3.154741
      px      :     1.048152
      py      :     1.041915
      dz2     :     0.071273  d :     0.257544
      dxz     :     0.022092
      dyz     :     0.046704
      dx2y2   :     0.079002
      dxy     :     0.038473
      f0      :     0.003743  f :     0.024142
      f+1     :     0.002171
      f-1     :     0.002131
      f+2     :     0.003689
      f-2     :     0.004454
      f+3     :     0.003893
      f-3     :     0.004061
 28 H s       :     0.802166  s :     0.802166
      pz      :     0.014950  p :     0.062428
      px      :     0.032927
      py      :     0.014551
 29 H s       :     0.805983  s :     0.805983
      pz      :     0.017893  p :     0.062640
      px      :     0.014380
      py      :     0.030367
 30 H s       :     0.806705  s :     0.806705
      pz      :     0.036747  p :     0.063815
      px      :     0.013749
      py      :     0.013319
 31 C s       :     2.699247  s :     2.699247
      pz      :     1.011597  p :     2.794591
      px      :     0.914834
      py      :     0.868160
      dz2     :     0.138563  d :     0.617798
      dxz     :     0.146693
      dyz     :     0.105847
      dx2y2   :     0.124061
      dxy     :     0.102634
      f0      :     0.009726  f :     0.074662
      f+1     :     0.017010
      f-1     :     0.008600
      f+2     :     0.009007
      f-2     :     0.011325
      f+3     :     0.009828
      f-3     :     0.009167
 32 C s       :     2.703831  s :     2.703831
      pz      :     0.966711  p :     2.825944
      px      :     0.958335
      py      :     0.900898
      dz2     :     0.124239  d :     0.493220
      dxz     :     0.133297
      dyz     :     0.086727
      dx2y2   :     0.078059
      dxy     :     0.070898
      f0      :     0.009760  f :     0.053240
      f+1     :     0.012505
      f-1     :     0.006704
      f+2     :     0.004873
      f-2     :     0.008283
      f+3     :     0.005770
      f-3     :     0.005346
 33 C s       :     2.752162  s :     2.752162
      pz      :     0.989544  p :     2.925917
      px      :     1.009201
      py      :     0.927172
      dz2     :     0.102849  d :     0.398707
      dxz     :     0.084810
      dyz     :     0.053171
      dx2y2   :     0.083278
      dxy     :     0.074599
      f0      :     0.005244  f :     0.042814
      f+1     :     0.009460
      f-1     :     0.003863
      f+2     :     0.005857
      f-2     :     0.007552
      f+3     :     0.004794
      f-3     :     0.006042
 34 H s       :     0.774223  s :     0.774223
      pz      :     0.035344  p :     0.063142
      px      :     0.011959
      py      :     0.015839
 35 C s       :     2.761936  s :     2.761936
      pz      :     1.051265  p :     2.970113
      px      :     0.984453
      py      :     0.934396
      dz2     :     0.118598  d :     0.395660
      dxz     :     0.115217
      dyz     :     0.079612
      dx2y2   :     0.027125
      dxy     :     0.055108
      f0      :     0.008168  f :     0.043913
      f+1     :     0.012126
      f-1     :     0.005589
      f+2     :     0.005711
      f-2     :     0.006349
      f+3     :     0.002274
      f-3     :     0.003696
 36 H s       :     0.787085  s :     0.787085
      pz      :     0.013553  p :     0.060470
      px      :     0.026280
      py      :     0.020637
 37 C s       :     2.762328  s :     2.762328
      pz      :     1.028128  p :     2.948299
      px      :     0.983157
      py      :     0.937014
      dz2     :     0.084182  d :     0.402993
      dxz     :     0.137342
      dyz     :     0.077707
      dx2y2   :     0.060384
      dxy     :     0.043378
      f0      :     0.008702  f :     0.044603
      f+1     :     0.010035
      f-1     :     0.007215
      f+2     :     0.002822
      f-2     :     0.005983
      f+3     :     0.005374
      f-3     :     0.004473
 38 H s       :     0.785277  s :     0.785277
      pz      :     0.021748  p :     0.060048
      px      :     0.024670
      py      :     0.013630
 39 C s       :     2.752980  s :     2.752980
      pz      :     0.981839  p :     2.951993
      px      :     1.014321
      py      :     0.955833
      dz2     :     0.092841  d :     0.382265
      dxz     :     0.084606
      dyz     :     0.055076
      dx2y2   :     0.078995
      dxy     :     0.070747
      f0      :     0.004833  f :     0.043066
      f+1     :     0.009303
      f-1     :     0.004030
      f+2     :     0.006088
      f-2     :     0.007605
      f+3     :     0.005092
      f-3     :     0.006115
 40 H s       :     0.772175  s :     0.772175
      pz      :     0.035278  p :     0.064033
      px      :     0.011766
      py      :     0.016989
 41 C s       :     2.686420  s :     2.686420
      pz      :     0.971481  p :     2.925497
      px      :     0.965472
      py      :     0.988543
      dz2     :     0.125194  d :     0.634704
      dxz     :     0.140531
      dyz     :     0.116016
      dx2y2   :     0.136107
      dxy     :     0.116854
      f0      :     0.010862  f :     0.068222
      f+1     :     0.010485
      f-1     :     0.008615
      f+2     :     0.009782
      f-2     :     0.009002
      f+3     :     0.011474
      f-3     :     0.008004
 42 C s       :     2.824389  s :     2.824389
      pz      :     1.018215  p :     3.146419
      px      :     1.068373
      py      :     1.059831
      dz2     :     0.057533  d :     0.274917
      dxz     :     0.089629
      dyz     :     0.042193
      dx2y2   :     0.062028
      dxy     :     0.023535
      f0      :     0.005541  f :     0.024520
      f+1     :     0.003339
      f-1     :     0.004886
      f+2     :     0.003346
      f-2     :     0.003879
      f+3     :     0.000898
      f-3     :     0.002630
 43 H s       :     0.808666  s :     0.808666
      pz      :     0.012939  p :     0.062856
      px      :     0.013909
      py      :     0.036008
 44 H s       :     0.805592  s :     0.805592
      pz      :     0.020994  p :     0.062172
      px      :     0.026867
      py      :     0.014311
 45 H s       :     0.807927  s :     0.807927
      pz      :     0.016140  p :     0.062556
      px      :     0.029026
      py      :     0.017390
 46 C s       :     2.823076  s :     2.823076
      pz      :     1.069410  p :     3.151573
      px      :     1.071550
      py      :     1.010614
      dz2     :     0.029181  d :     0.265843
      dxz     :     0.047759
      dyz     :     0.069875
      dx2y2   :     0.045623
      dxy     :     0.073406
      f0      :     0.002180  f :     0.023990
      f+1     :     0.002592
      f-1     :     0.003670
      f+2     :     0.004163
      f-2     :     0.002099
      f+3     :     0.004472
      f-3     :     0.004814
 47 H s       :     0.805559  s :     0.805559
      pz      :     0.015010  p :     0.062569
      px      :     0.030290
      py      :     0.017269
 48 H s       :     0.804639  s :     0.804639
      pz      :     0.027238  p :     0.062348
      px      :     0.022312
      py      :     0.012798
 49 H s       :     0.815596  s :     0.815596
      pz      :     0.028823  p :     0.065947
      px      :     0.018078
      py      :     0.019046
 50 C s       :     2.823783  s :     2.823783
      pz      :     1.064487  p :     3.147891
      px      :     1.022709
      py      :     1.060696
      dz2     :     0.049567  d :     0.267349
      dxz     :     0.082135
      dyz     :     0.016325
      dx2y2   :     0.083634
      dxy     :     0.035687
      f0      :     0.002069  f :     0.024028
      f+1     :     0.003662
      f-1     :     0.003016
      f+2     :     0.002823
      f-2     :     0.003767
      f+3     :     0.004703
      f-3     :     0.003989
 51 H s       :     0.812961  s :     0.812961
      pz      :     0.033415  p :     0.065772
      px      :     0.016011
      py      :     0.016347
 52 H s       :     0.805676  s :     0.805676
      pz      :     0.023529  p :     0.062399
      px      :     0.024652
      py      :     0.014217
 53 H s       :     0.806158  s :     0.806158
      pz      :     0.013670  p :     0.062323
      px      :     0.013310
      py      :     0.035343
 54 C s       :     2.734994  s :     2.734994
      pz      :     0.958551  p :     2.597460
      px      :     0.731307
      py      :     0.907602
      dz2     :     0.211250  d :     0.937317
      dxz     :     0.092161
      dyz     :     0.277580
      dx2y2   :     0.176795
      dxy     :     0.179531
      f0      :     0.011866  f :     0.155374
      f+1     :     0.004827
      f-1     :     0.058257
      f+2     :     0.020482
      f-2     :     0.025432
      f+3     :     0.016032
      f-3     :     0.018478
 55 C s       :     2.701581  s :     2.701581
      pz      :     0.951222  p :     2.880840
      px      :     0.887760
      py      :     1.041858
      dz2     :     0.146172  d :     0.498265
      dxz     :     0.049038
      dyz     :     0.139555
      dx2y2   :     0.079716
      dxy     :     0.083784
      f0      :     0.007598  f :     0.056490
      f+1     :     0.004760
      f-1     :     0.019223
      f+2     :     0.007140
      f-2     :     0.007812
      f+3     :     0.004670
      f-3     :     0.005287
 56 C s       :     2.756998  s :     2.756998
      pz      :     1.040207  p :     2.894035
      px      :     0.858262
      py      :     0.995566
      dz2     :     0.101153  d :     0.386065
      dxz     :     0.068199
      dyz     :     0.139628
      dx2y2   :     0.048465
      dxy     :     0.028619
      f0      :     0.007394  f :     0.043455
      f+1     :     0.006169
      f-1     :     0.013811
      f+2     :     0.004743
      f-2     :     0.004536
      f+3     :     0.002893
      f-3     :     0.003909
 57 H s       :     0.774483  s :     0.774483
      pz      :     0.016819  p :     0.061640
      px      :     0.012588
      py      :     0.032232
 58 C s       :     2.764039  s :     2.764039
      pz      :     1.040156  p :     2.941505
      px      :     0.885395
      py      :     1.015954
      dz2     :     0.094025  d :     0.385351
      dxz     :     0.056189
      dyz     :     0.153588
      dx2y2   :     0.040992
      dxy     :     0.040557
      f0      :     0.007366  f :     0.043226
      f+1     :     0.005899
      f-1     :     0.014386
      f+2     :     0.004758
      f-2     :     0.002965
      f+3     :     0.004182
      f-3     :     0.003670
 59 H s       :     0.780244  s :     0.780244
      pz      :     0.018350  p :     0.060508
      px      :     0.014573
      py      :     0.027585
 60 C s       :     2.767630  s :     2.767630
      pz      :     0.994405  p :     2.916982
      px      :     0.859092
      py      :     1.063485
      dz2     :     0.117028  d :     0.390648
      dxz     :     0.020446
      dyz     :     0.101590
      dx2y2   :     0.073796
      dxy     :     0.077786
      f0      :     0.004006  f :     0.043134
      f+1     :     0.001316
      f-1     :     0.013739
      f+2     :     0.006739
      f-2     :     0.007177
      f+3     :     0.004924
      f-3     :     0.005234
 61 H s       :     0.780180  s :     0.780180
      pz      :     0.036386  p :     0.060256
      px      :     0.012831
      py      :     0.011039
 62 C s       :     2.764194  s :     2.764194
      pz      :     1.047206  p :     2.941750
      px      :     0.889874
      py      :     1.004669
      dz2     :     0.106162  d :     0.385386
      dxz     :     0.064272
      dyz     :     0.138283
      dx2y2   :     0.049039
      dxy     :     0.027630
      f0      :     0.007442  f :     0.043185
      f+1     :     0.006161
      f-1     :     0.014162
      f+2     :     0.004598
      f-2     :     0.004097
      f+3     :     0.002882
      f-3     :     0.003843
 63 H s       :     0.780090  s :     0.780090
      pz      :     0.015766  p :     0.060534
      px      :     0.013073
      py      :     0.031695
 64 C s       :     2.758158  s :     2.758158
      pz      :     1.040188  p :     2.898290
      px      :     0.857241
      py      :     1.000861
      dz2     :     0.091881  d :     0.386352
      dxz     :     0.061929
      dyz     :     0.149337
      dx2y2   :     0.040045
      dxy     :     0.043159
      f0      :     0.007372  f :     0.043416
      f+1     :     0.006049
      f-1     :     0.014046
      f+2     :     0.004628
      f-2     :     0.003249
      f+3     :     0.004439
      f-3     :     0.003634
 65 H s       :     0.773467  s :     0.773467
      pz      :     0.019588  p :     0.062157
      px      :     0.014454
      py      :     0.028114
 66 H s       :     0.695166  s :     0.695166
      pz      :     0.033145  p :     0.124349
      px      :     0.058300
      py      :     0.032903
 67 O s       :     3.401284  s :     3.401284
      pz      :     1.398012  p :     4.509510
      px      :     1.493216
      py      :     1.618283
      dz2     :     0.007891  d :     0.064954
      dxz     :     0.013752
      dyz     :     0.000299
      dx2y2   :     0.024036
      dxy     :     0.018975
      f0      :     0.000456  f :     0.005902
      f+1     :     0.000944
      f-1     :     0.000113
      f+2     :     0.000810
      f-2     :     0.000040
      f+3     :     0.001768
      f-3     :     0.001771
 68 C s       :     2.742348  s :     2.742348
      pz      :     0.737774  p :     2.629995
      px      :     0.978181
      py      :     0.914040
      dz2     :     0.078190  d :     0.964842
      dxz     :     0.195820
      dyz     :     0.097041
      dx2y2   :     0.245887
      dxy     :     0.347903
      f0      :     0.010150  f :     0.158962
      f+1     :     0.013674
      f-1     :     0.008963
      f+2     :     0.023393
      f-2     :     0.015997
      f+3     :     0.025874
      f-3     :     0.060911
 69 C s       :     2.705646  s :     2.705646
      pz      :     0.879587  p :     2.880951
      px      :     1.029557
      py      :     0.971807
      dz2     :     0.040062  d :     0.495532
      dxz     :     0.081943
      dyz     :     0.054608
      dx2y2   :     0.147660
      dxy     :     0.171260
      f0      :     0.004127  f :     0.055864
      f+1     :     0.004534
      f-1     :     0.004517
      f+2     :     0.007582
      f-2     :     0.005432
      f+3     :     0.009216
      f-3     :     0.020457
 70 C s       :     2.757570  s :     2.757570
      pz      :     0.866137  p :     2.902378
      px      :     1.000875
      py      :     1.035366
      dz2     :     0.037042  d :     0.386881
      dxz     :     0.020280
      dyz     :     0.076229
      dx2y2   :     0.155611
      dxy     :     0.097719
      f0      :     0.002996  f :     0.043364
      f+1     :     0.003672
      f-1     :     0.004236
      f+2     :     0.003204
      f-2     :     0.007514
      f+3     :     0.007633
      f-3     :     0.014110
 71 H s       :     0.777414  s :     0.777414
      pz      :     0.012452  p :     0.061761
      px      :     0.038076
      py      :     0.011234
 72 C s       :     2.764396  s :     2.764396
      pz      :     0.890711  p :     2.945129
      px      :     1.049322
      py      :     1.005097
      dz2     :     0.027617  d :     0.387042
      dxz     :     0.064679
      dyz     :     0.033266
      dx2y2   :     0.111926
      dxy     :     0.149553
      f0      :     0.003445  f :     0.043211
      f+1     :     0.003836
      f-1     :     0.003379
      f+2     :     0.006780
      f-2     :     0.003156
      f+3     :     0.007466
      f-3     :     0.015148
 73 H s       :     0.781896  s :     0.781896
      pz      :     0.014295  p :     0.060410
      px      :     0.017923
      py      :     0.028191
 74 C s       :     2.767414  s :     2.767414
      pz      :     0.866692  p :     2.925197
      px      :     1.055988
      py      :     1.002517
      dz2     :     0.027231  d :     0.391429
      dxz     :     0.070325
      dyz     :     0.032698
      dx2y2   :     0.117614
      dxy     :     0.143561
      f0      :     0.003431  f :     0.043200
      f+1     :     0.003997
      f-1     :     0.003173
      f+2     :     0.006530
      f-2     :     0.003591
      f+3     :     0.007431
      f-3     :     0.015048
 75 H s       :     0.781744  s :     0.781744
      pz      :     0.013961  p :     0.060223
      px      :     0.016683
      py      :     0.029579
 76 C s       :     2.764657  s :     2.764657
      pz      :     0.895014  p :     2.945210
      px      :     0.996397
      py      :     1.053800
      dz2     :     0.035345  d :     0.387024
      dxz     :     0.019996
      dyz     :     0.072750
      dx2y2   :     0.161423
      dxy     :     0.097510
      f0      :     0.003044  f :     0.043164
      f+1     :     0.003584
      f-1     :     0.004251
      f+2     :     0.003268
      f-2     :     0.007043
      f+3     :     0.007580
      f-3     :     0.014395
 77 H s       :     0.781811  s :     0.781811
      pz      :     0.012850  p :     0.060432
      px      :     0.036718
      py      :     0.010865
 78 C s       :     2.758789  s :     2.758789
      pz      :     0.866374  p :     2.906032
      px      :     1.029133
      py      :     1.010524
      dz2     :     0.027826  d :     0.386598
      dxz     :     0.068408
      dyz     :     0.035353
      dx2y2   :     0.112518
      dxy     :     0.142493
      f0      :     0.003446  f :     0.043241
      f+1     :     0.003772
      f-1     :     0.003383
      f+2     :     0.007285
      f-2     :     0.003150
      f+3     :     0.007446
      f-3     :     0.014759
 79 H s       :     0.777218  s :     0.777218
      pz      :     0.014117  p :     0.061827
      px      :     0.017929
      py      :     0.029781
 80 O s       :     3.315476  s :     3.315476
      pz      :     1.574279  p :     4.481789
      px      :     1.587532
      py      :     1.319978
      dz2     :     0.007918  d :     0.070193
      dxz     :     0.006911
      dyz     :     0.009457
      dx2y2   :     0.016747
      dxy     :     0.029159
      f0      :     0.000510  f :     0.005045
      f+1     :     0.000312
      f-1     :     0.000544
      f+2     :     0.000225
      f-2     :     0.000759
      f+3     :     0.001403
      f-3     :     0.001293
 81 H s       :     0.625691  s :     0.625691
      pz      :     0.036562  p :     0.189898
      px      :     0.058058
      py      :     0.095279


                      *****************************
                      * MAYER POPULATION ANALYSIS *
                      *****************************

  NA   - Mulliken gross atomic population
  ZA   - Total nuclear charge
  QA   - Mulliken gross atomic charge
  VA   - Mayer's total valence
  BVA  - Mayer's bonded valence
  FA   - Mayer's free valence

  ATOM       NA         ZA         QA         VA         BVA        FA
  0 O      8.2622     8.0000    -0.2622     2.1560     2.1560    -0.0000
  1 O      8.4197     8.0000    -0.4197     2.0858     2.0858    -0.0000
  2 N      7.2508     7.0000    -0.2508     2.8963     2.8963    -0.0000
  3 N      7.2940     7.0000    -0.2940     3.0755     3.0755    -0.0000
  4 C      5.8427     6.0000     0.1573     4.0916     4.0916    -0.0000
  5 C      5.7498     6.0000     0.2502     3.7419     3.7419     0.0000
  6 H      0.8343     1.0000     0.1657     0.9913     0.9913     0.0000
  7 C      5.8772     6.0000     0.1228     3.6152     3.6152     0.0000
  8 C      6.2650     6.0000    -0.2650     3.9738     3.9738     0.0000
  9 H      0.8256     1.0000     0.1744     0.9629     0.9629     0.0000
 10 C      6.2013     6.0000    -0.2013     3.9557     3.9557     0.0000
 11 H      0.8442     1.0000     0.1558     0.9635     0.9635     0.0000
 12 C      6.1549     6.0000    -0.1549     3.8746     3.8746    -0.0000
 13 H      0.8420     1.0000     0.1580     0.9598     0.9598    -0.0000
 14 C      6.1463     6.0000    -0.1463     3.8741     3.8741    -0.0000
 15 H      0.8434     1.0000     0.1566     0.9619     0.9619    -0.0000
 16 C      6.2450     6.0000    -0.2450     3.9334     3.9334    -0.0000
 17 H      0.8396     1.0000     0.1604     0.9689     0.9689    -0.0000
 18 C      5.8696     6.0000     0.1304     3.9495     3.9495    -0.0000
 19 C      6.4391     6.0000    -0.4391     3.8749     3.8749     0.0000
 20 H      0.8591     1.0000     0.1409     0.9806     0.9806    -0.0000
 21 H      0.8533     1.0000     0.1467     0.9699     0.9699     0.0000
 22 H      0.8536     1.0000     0.1464     0.9803     0.9803     0.0000
 23 C      6.4009     6.0000    -0.4009     3.8282     3.8282    -0.0000
 24 H      0.8600     1.0000     0.1400     0.9760     0.9760     0.0000
 25 H      0.8572     1.0000     0.1428     0.9729     0.9729    -0.0000
 26 H      0.8631     1.0000     0.1369     0.9809     0.9809     0.0000
 27 C      6.4306     6.0000    -0.4306     3.8937     3.8937    -0.0000
 28 H      0.8524     1.0000     0.1476     0.9692     0.9692    -0.0000
 29 H      0.8613     1.0000     0.1387     0.9773     0.9773    -0.0000
 30 H      0.8577     1.0000     0.1423     0.9760     0.9760     0.0000
 31 C      5.8502     6.0000     0.1498     3.9085     3.9085     0.0000
 32 C      5.9726     6.0000     0.0274     3.6716     3.6716     0.0000
 33 C      6.1843     6.0000    -0.1843     3.7740     3.7740     0.0000
 34 H      0.8437     1.0000     0.1563     0.9609     0.9609    -0.0000
 35 C      6.2198     6.0000    -0.2198     3.9102     3.9102     0.0000
 36 H      0.8490     1.0000     0.1510     0.9632     0.9632    -0.0000
 37 C      6.1788     6.0000    -0.1788     3.8456     3.8456     0.0000
 38 H      0.8478     1.0000     0.1522     0.9625     0.9625     0.0000
 39 C      6.2756     6.0000    -0.2756     3.9313     3.9313     0.0000
 40 H      0.8492     1.0000     0.1508     0.9735     0.9735    -0.0000
 41 C      5.9025     6.0000     0.0975     3.8742     3.8742    -0.0000
 42 C      6.4566     6.0000    -0.4566     3.8626     3.8626    -0.0000
 43 H      0.8525     1.0000     0.1475     0.9678     0.9678    -0.0000
 44 H      0.8512     1.0000     0.1488     0.9728     0.9728    -0.0000
 45 H      0.8526     1.0000     0.1474     0.9676     0.9676    -0.0000
 46 C      6.4493     6.0000    -0.4493     3.8764     3.8764    -0.0000
 47 H      0.8603     1.0000     0.1397     0.9726     0.9726    -0.0000
 48 H      0.8553     1.0000     0.1447     0.9706     0.9706     0.0000
 49 H      0.8585     1.0000     0.1415     0.9878     0.9878     0.0000
 50 C      6.4268     6.0000    -0.4268     3.8578     3.8578    -0.0000
 51 H      0.8659     1.0000     0.1341     1.0061     1.0061    -0.0000
 52 H      0.8586     1.0000     0.1414     0.9724     0.9724     0.0000
 53 H      0.8585     1.0000     0.1415     0.9721     0.9721    -0.0000
 54 C      5.5728     6.0000     0.4272     4.0633     4.0633    -0.0000
 55 C      5.9143     6.0000     0.0857     3.6125     3.6125    -0.0000
 56 C      6.2325     6.0000    -0.2325     3.9727     3.9727    -0.0000
 57 H      0.8376     1.0000     0.1624     0.9807     0.9807     0.0000
 58 C      6.1416     6.0000    -0.1416     3.8908     3.8908    -0.0000
 59 H      0.8357     1.0000     0.1643     0.9605     0.9605    -0.0000
 60 C      6.1272     6.0000    -0.1272     3.9050     3.9050    -0.0000
 61 H      0.8346     1.0000     0.1654     0.9582     0.9582    -0.0000
 62 C      6.1358     6.0000    -0.1358     3.8894     3.8894    -0.0000
 63 H      0.8372     1.0000     0.1628     0.9619     0.9619    -0.0000
 64 C      6.2389     6.0000    -0.2389     3.9623     3.9623     0.0000
 65 H      0.8217     1.0000     0.1783     0.9637     0.9637     0.0000
 66 H      0.7952     1.0000     0.2048     1.0038     1.0038    -0.0000
 67 O      8.4939     8.0000    -0.4939     1.9777     1.9777     0.0000
 68 C      5.5764     6.0000     0.4236     4.0931     4.0931    -0.0000
 69 C      5.8633     6.0000     0.1367     3.5663     3.5663    -0.0000
 70 C      6.2339     6.0000    -0.2339     3.9753     3.9753    -0.0000
 71 H      0.8412     1.0000     0.1588     0.9846     0.9846    -0.0000
 72 C      6.1352     6.0000    -0.1352     3.8897     3.8897    -0.0000
 73 H      0.8377     1.0000     0.1623     0.9602     0.9602    -0.0000
 74 C      6.1421     6.0000    -0.1421     3.9186     3.9186    -0.0000
 75 H      0.8366     1.0000     0.1634     0.9587     0.9587     0.0000
 76 C      6.1342     6.0000    -0.1342     3.8862     3.8862    -0.0000
 77 H      0.8381     1.0000     0.1619     0.9606     0.9606    -0.0000
 78 C      6.2550     6.0000    -0.2550     3.9936     3.9936    -0.0000
 79 H      0.8367     1.0000     0.1633     0.9812     0.9812    -0.0000
 80 O      8.3876     8.0000    -0.3876     2.0689     2.0689    -0.0000
 81 H      0.6472     1.0000     0.3528     0.9307     0.9307     0.0000

  Mayer bond orders larger than 0.100000
B(  0-O ,  4-C ) :   0.8861 B(  0-O , 54-C ) :   1.0992 B(  1-O , 54-C ) :   1.8973 
B(  2-N ,  4-C ) :   1.8669 B(  2-N , 18-C ) :   0.8972 B(  3-N ,  5-C ) :   0.9031 
B(  3-N , 31-C ) :   1.0627 B(  3-N , 66-H ) :   0.8701 B(  3-N , 81-H ) :   0.1953 
B(  4-C ,  5-C ) :   0.9813 B(  5-C ,  6-H ) :   0.9264 B(  5-C ,  7-C ) :   0.8458 
B(  7-C ,  8-C ) :   1.3563 B(  7-C , 16-C ) :   1.3352 B(  8-C ,  9-H ) :   0.9458 
B(  8-C , 10-C ) :   1.4475 B( 10-C , 11-H ) :   0.9797 B( 10-C , 12-C ) :   1.3750 
B( 12-C , 13-H ) :   0.9737 B( 12-C , 14-C ) :   1.3873 B( 14-C , 15-H ) :   0.9793 
B( 14-C , 16-C ) :   1.3982 B( 16-C , 17-H ) :   0.9754 B( 18-C , 19-C ) :   0.9704 
B( 18-C , 23-C ) :   0.9696 B( 18-C , 27-C ) :   0.9765 B( 19-C , 20-H ) :   0.9641 
B( 19-C , 21-H ) :   0.9625 B( 19-C , 22-H ) :   0.9632 B( 23-C , 24-H ) :   0.9680 
B( 23-C , 25-H ) :   0.9685 B( 23-C , 26-H ) :   0.9653 B( 27-C , 28-H ) :   0.9599 
B( 27-C , 29-H ) :   0.9660 B( 27-C , 30-H ) :   0.9626 B( 31-C , 32-C ) :   1.3440 
B( 31-C , 39-C ) :   1.4129 B( 32-C , 33-C ) :   1.2960 B( 32-C , 41-C ) :   0.9868 
B( 33-C , 34-H ) :   0.9757 B( 33-C , 35-C ) :   1.3962 B( 35-C , 36-H ) :   0.9887 
B( 35-C , 37-C ) :   1.3731 B( 37-C , 38-H ) :   0.9853 B( 37-C , 39-C ) :   1.3771 
B( 39-C , 40-H ) :   0.9695 B( 41-C , 42-C ) :   0.9448 B( 41-C , 46-C ) :   0.9677 
B( 41-C , 50-C ) :   0.9620 B( 42-C , 43-H ) :   0.9649 B( 42-C , 44-H ) :   0.9668 
B( 42-C , 45-H ) :   0.9695 B( 46-C , 47-H ) :   0.9637 B( 46-C , 48-H ) :   0.9578 
B( 46-C , 49-H ) :   0.9532 B( 50-C , 51-H ) :   0.9542 B( 50-C , 52-H ) :   0.9607 
B( 50-C , 53-H ) :   0.9657 B( 54-C , 55-C ) :   0.9808 B( 55-C , 56-C ) :   1.3256 
B( 55-C , 64-C ) :   1.3543 B( 56-C , 57-H ) :   0.9671 B( 56-C , 58-C ) :   1.4347 
B( 58-C , 59-H ) :   0.9705 B( 58-C , 60-C ) :   1.3819 B( 60-C , 61-H ) :   0.9653 
B( 60-C , 62-C ) :   1.3838 B( 62-C , 63-H ) :   0.9719 B( 62-C , 64-C ) :   1.4265 
B( 64-C , 65-H ) :   0.9584 B( 67-O , 68-C ) :   1.8065 B( 68-C , 69-C ) :   0.9873 
B( 68-C , 80-O ) :   1.2838 B( 69-C , 70-C ) :   1.3393 B( 69-C , 78-C ) :   1.3625 
B( 70-C , 71-H ) :   0.9619 B( 70-C , 72-C ) :   1.4313 B( 72-C , 73-H ) :   0.9700 
B( 72-C , 74-C ) :   1.3877 B( 74-C , 75-H ) :   0.9654 B( 74-C , 76-C ) :   1.3923 
B( 76-C , 77-H ) :   0.9695 B( 76-C , 78-C ) :   1.4310 B( 78-C , 79-H ) :   0.9634 
B( 80-O , 81-H ) :   0.7263 

-------
TIMINGS
-------

Total SCF time: 0 days 0 hours 7 min 38 sec 

Total time                  ....     458.554 sec
Sum of individual times     ....     446.040 sec  ( 97.3%)

Fock matrix formation       ....     415.419 sec  ( 90.6%)
  Split-RI-J                ....      34.177 sec  (  8.2% of F)
  Chain of spheres X        ....     277.546 sec  ( 66.8% of F)
  XC integration            ....      35.138 sec  (  8.5% of F)
    Basis function eval.    ....       3.516 sec  ( 10.0% of XC)
    Density eval.           ....      11.817 sec  ( 33.6% of XC)
    XC-Functional eval.     ....       0.341 sec  (  1.0% of XC)
    XC-Potential eval.      ....       5.687 sec  ( 16.2% of XC)
Diagonalization             ....       4.399 sec  (  1.0%)
Density matrix formation    ....       1.180 sec  (  0.3%)
Population analysis         ....       1.253 sec  (  0.3%)
Initial guess               ....       3.250 sec  (  0.7%)
Orbital Transformation      ....       0.000 sec  (  0.0%)
Orbital Orthonormalization  ....       0.000 sec  (  0.0%)
DIIS solution               ....       4.449 sec  (  1.0%)
SOSCF solution              ....       4.369 sec  (  1.0%)
Grid generation             ....      11.721 sec  (  2.6%)

Maximum memory used throughout the entire SCF-calculation: 587.5 MB
[1711023509.908074] [node052:2393747:0]          mpool.c:43   UCX  WARN  object 0x12e52ec0 was not returned to mpool ucp_requests
[1711023509.908095] [node052:2393747:0]          mpool.c:43   UCX  WARN  object 0x12e53080 was not returned to mpool ucp_requests
[1711023509.908102] [node052:2393747:0]          mpool.c:43   UCX  WARN  object 0x12e53240 was not returned to mpool ucp_requests
[1711023509.908104] [node052:2393747:0]          mpool.c:43   UCX  WARN  object 0x12e53400 was not returned to mpool ucp_requests
[1711023509.908108] [node052:2393747:0]          mpool.c:43   UCX  WARN  object 0x12e535c0 was not returned to mpool ucp_requests
[1711023509.908110] [node052:2393747:0]          mpool.c:43   UCX  WARN  object 0x12e53780 was not returned to mpool ucp_requests
[1711023509.908112] [node052:2393747:0]          mpool.c:43   UCX  WARN  object 0x12e53940 was not returned to mpool ucp_requests
[1711023509.908115] [node052:2393747:0]          mpool.c:43   UCX  WARN  object 0x12e53b00 was not returned to mpool ucp_requests
[1711023509.908117] [node052:2393747:0]          mpool.c:43   UCX  WARN  object 0x12e53cc0 was not returned to mpool ucp_requests
[1711023509.908119] [node052:2393747:0]          mpool.c:43   UCX  WARN  object 0x12e53e80 was not returned to mpool ucp_requests
[1711023509.908994] [node052:2393754:0]          mpool.c:43   UCX  WARN  object 0x1329ddc0 was not returned to mpool ucp_requests
[1711023509.909014] [node052:2393754:0]          mpool.c:43   UCX  WARN  object 0x1329df80 was not returned to mpool ucp_requests
[1711023509.909020] [node052:2393754:0]          mpool.c:43   UCX  WARN  object 0x1329e140 was not returned to mpool ucp_requests
[1711023509.909023] [node052:2393754:0]          mpool.c:43   UCX  WARN  object 0x1329e300 was not returned to mpool ucp_requests
[1711023509.909025] [node052:2393754:0]          mpool.c:43   UCX  WARN  object 0x1329e4c0 was not returned to mpool ucp_requests
[1711023509.909030] [node052:2393754:0]          mpool.c:43   UCX  WARN  object 0x1329e680 was not returned to mpool ucp_requests
[1711023509.909033] [node052:2393754:0]          mpool.c:43   UCX  WARN  object 0x1329e840 was not returned to mpool ucp_requests
[1711023509.909036] [node052:2393754:0]          mpool.c:43   UCX  WARN  object 0x1329ea00 was not returned to mpool ucp_requests
[1711023509.909039] [node052:2393754:0]          mpool.c:43   UCX  WARN  object 0x1329ebc0 was not returned to mpool ucp_requests
[1711023509.909042] [node052:2393754:0]          mpool.c:43   UCX  WARN  object 0x1329ed80 was not returned to mpool ucp_requests
[1711023509.909045] [node052:2393754:0]          mpool.c:43   UCX  WARN  object 0x1329ef40 was not returned to mpool ucp_requests
[1711023509.909260] [node052:2393744:0]          mpool.c:43   UCX  WARN  object 0x13ccd140 was not returned to mpool ucp_requests
[1711023509.909274] [node052:2393744:0]          mpool.c:43   UCX  WARN  object 0x13ccd300 was not returned to mpool ucp_requests
[1711023509.909278] [node052:2393744:0]          mpool.c:43   UCX  WARN  object 0x13ccd4c0 was not returned to mpool ucp_requests
[1711023509.909280] [node052:2393744:0]          mpool.c:43   UCX  WARN  object 0x13ccd680 was not returned to mpool ucp_requests
[1711023509.909283] [node052:2393744:0]          mpool.c:43   UCX  WARN  object 0x13ccda00 was not returned to mpool ucp_requests
[1711023509.909285] [node052:2393744:0]          mpool.c:43   UCX  WARN  object 0x13ccdbc0 was not returned to mpool ucp_requests
[1711023509.909287] [node052:2393744:0]          mpool.c:43   UCX  WARN  object 0x13ccdd80 was not returned to mpool ucp_requests
[1711023509.909290] [node052:2393744:0]          mpool.c:43   UCX  WARN  object 0x13ccdf40 was not returned to mpool ucp_requests
[1711023509.909292] [node052:2393744:0]          mpool.c:43   UCX  WARN  object 0x13cce100 was not returned to mpool ucp_requests
[1711023509.912517] [node052:2393748:0]          mpool.c:43   UCX  WARN  object 0x13688000 was not returned to mpool ucp_requests
[1711023509.912535] [node052:2393748:0]          mpool.c:43   UCX  WARN  object 0x136881c0 was not returned to mpool ucp_requests
[1711023509.912541] [node052:2393748:0]          mpool.c:43   UCX  WARN  object 0x13688380 was not returned to mpool ucp_requests
[1711023509.912544] [node052:2393748:0]          mpool.c:43   UCX  WARN  object 0x13688540 was not returned to mpool ucp_requests
[1711023509.912548] [node052:2393748:0]          mpool.c:43   UCX  WARN  object 0x13688700 was not returned to mpool ucp_requests
[1711023509.912552] [node052:2393748:0]          mpool.c:43   UCX  WARN  object 0x136888c0 was not returned to mpool ucp_requests
[1711023509.912555] [node052:2393748:0]          mpool.c:43   UCX  WARN  object 0x13688a80 was not returned to mpool ucp_requests
[1711023509.912559] [node052:2393748:0]          mpool.c:43   UCX  WARN  object 0x13688c40 was not returned to mpool ucp_requests
[1711023509.912563] [node052:2393748:0]          mpool.c:43   UCX  WARN  object 0x13688e00 was not returned to mpool ucp_requests
[1711023509.912567] [node052:2393748:0]          mpool.c:43   UCX  WARN  object 0x13688fc0 was not returned to mpool ucp_requests
[1711023509.913263] [node052:2393757:0]          mpool.c:43   UCX  WARN  object 0x135a9100 was not returned to mpool ucp_requests
[1711023509.913276] [node052:2393757:0]          mpool.c:43   UCX  WARN  object 0x135a92c0 was not returned to mpool ucp_requests
[1711023509.913283] [node052:2393757:0]          mpool.c:43   UCX  WARN  object 0x135a9480 was not returned to mpool ucp_requests
[1711023509.913287] [node052:2393757:0]          mpool.c:43   UCX  WARN  object 0x135a9640 was not returned to mpool ucp_requests
[1711023509.913290] [node052:2393757:0]          mpool.c:43   UCX  WARN  object 0x135a9800 was not returned to mpool ucp_requests
[1711023509.913292] [node052:2393757:0]          mpool.c:43   UCX  WARN  object 0x135a99c0 was not returned to mpool ucp_requests
[1711023509.913295] [node052:2393757:0]          mpool.c:43   UCX  WARN  object 0x135a9b80 was not returned to mpool ucp_requests
[1711023509.913297] [node052:2393757:0]          mpool.c:43   UCX  WARN  object 0x135a9d40 was not returned to mpool ucp_requests
[1711023509.913300] [node052:2393757:0]          mpool.c:43   UCX  WARN  object 0x135a9f00 was not returned to mpool ucp_requests
[1711023509.913567] [node052:2393742:0]          mpool.c:43   UCX  WARN  object 0x12d4cf80 was not returned to mpool ucp_requests
[1711023509.913580] [node052:2393742:0]          mpool.c:43   UCX  WARN  object 0x12d4d140 was not returned to mpool ucp_requests
[1711023509.913584] [node052:2393742:0]          mpool.c:43   UCX  WARN  object 0x12d4d300 was not returned to mpool ucp_requests
[1711023509.913587] [node052:2393742:0]          mpool.c:43   UCX  WARN  object 0x12d4d4c0 was not returned to mpool ucp_requests
[1711023509.913591] [node052:2393742:0]          mpool.c:43   UCX  WARN  object 0x12d4d840 was not returned to mpool ucp_requests
[1711023509.913594] [node052:2393742:0]          mpool.c:43   UCX  WARN  object 0x12d4da00 was not returned to mpool ucp_requests
[1711023509.913598] [node052:2393742:0]          mpool.c:43   UCX  WARN  object 0x12d4dbc0 was not returned to mpool ucp_requests
[1711023509.913602] [node052:2393742:0]          mpool.c:43   UCX  WARN  object 0x12d4dd80 was not returned to mpool ucp_requests
[1711023509.913605] [node052:2393742:0]          mpool.c:43   UCX  WARN  object 0x12d4df40 was not returned to mpool ucp_requests
[1711023509.915339] [node052:2393745:0]          mpool.c:43   UCX  WARN  object 0x1385f8c0 was not returned to mpool ucp_requests
[1711023509.915358] [node052:2393745:0]          mpool.c:43   UCX  WARN  object 0x1385fa80 was not returned to mpool ucp_requests
[1711023509.915364] [node052:2393745:0]          mpool.c:43   UCX  WARN  object 0x1385fc40 was not returned to mpool ucp_requests
[1711023509.915367] [node052:2393745:0]          mpool.c:43   UCX  WARN  object 0x1385fe00 was not returned to mpool ucp_requests
[1711023509.915370] [node052:2393745:0]          mpool.c:43   UCX  WARN  object 0x1385ffc0 was not returned to mpool ucp_requests
[1711023509.915346] [node052:2393746:0]          mpool.c:43   UCX  WARN  object 0x137e5000 was not returned to mpool ucp_requests
[1711023509.915358] [node052:2393746:0]          mpool.c:43   UCX  WARN  object 0x137e51c0 was not returned to mpool ucp_requests
[1711023509.915363] [node052:2393746:0]          mpool.c:43   UCX  WARN  object 0x137e5380 was not returned to mpool ucp_requests
[1711023509.915366] [node052:2393746:0]          mpool.c:43   UCX  WARN  object 0x137e5540 was not returned to mpool ucp_requests
[1711023509.915372] [node052:2393746:0]          mpool.c:43   UCX  WARN  object 0x137e5700 was not returned to mpool ucp_requests
[1711023509.915377] [node052:2393746:0]          mpool.c:43   UCX  WARN  object 0x137e58c0 was not returned to mpool ucp_requests
[1711023509.915376] [node052:2393745:0]          mpool.c:43   UCX  WARN  object 0x13860180 was not returned to mpool ucp_requests
[1711023509.915379] [node052:2393745:0]          mpool.c:43   UCX  WARN  object 0x13860340 was not returned to mpool ucp_requests
[1711023509.915383] [node052:2393745:0]          mpool.c:43   UCX  WARN  object 0x13860500 was not returned to mpool ucp_requests
[1711023509.915388] [node052:2393745:0]          mpool.c:43   UCX  WARN  object 0x138606c0 was not returned to mpool ucp_requests
[1711023509.915381] [node052:2393746:0]          mpool.c:43   UCX  WARN  object 0x137e5a80 was not returned to mpool ucp_requests
[1711023509.915384] [node052:2393746:0]          mpool.c:43   UCX  WARN  object 0x137e5c40 was not returned to mpool ucp_requests
[1711023509.915389] [node052:2393746:0]          mpool.c:43   UCX  WARN  object 0x137e5e00 was not returned to mpool ucp_requests
[1711023509.915843] [node052:2393755:0]          mpool.c:43   UCX  WARN  object 0x1473e000 was not returned to mpool ucp_requests
[1711023509.915856] [node052:2393755:0]          mpool.c:43   UCX  WARN  object 0x1473e1c0 was not returned to mpool ucp_requests
[1711023509.915860] [node052:2393755:0]          mpool.c:43   UCX  WARN  object 0x1473e380 was not returned to mpool ucp_requests
[1711023509.915488] [node052:2393759:0]          mpool.c:43   UCX  WARN  object 0x12b47240 was not returned to mpool ucp_requests
[1711023509.915501] [node052:2393759:0]          mpool.c:43   UCX  WARN  object 0x12b47400 was not returned to mpool ucp_requests
[1711023509.915505] [node052:2393759:0]          mpool.c:43   UCX  WARN  object 0x12b475c0 was not returned to mpool ucp_requests
[1711023509.915509] [node052:2393759:0]          mpool.c:43   UCX  WARN  object 0x12b47780 was not returned to mpool ucp_requests
[1711023509.915512] [node052:2393759:0]          mpool.c:43   UCX  WARN  object 0x12b47940 was not returned to mpool ucp_requests
[1711023509.915516] [node052:2393759:0]          mpool.c:43   UCX  WARN  object 0x12b47b00 was not returned to mpool ucp_requests
[1711023509.915520] [node052:2393759:0]          mpool.c:43   UCX  WARN  object 0x12b47cc0 was not returned to mpool ucp_requests
[1711023509.915523] [node052:2393759:0]          mpool.c:43   UCX  WARN  object 0x12b47e80 was not returned to mpool ucp_requests
[1711023509.915527] [node052:2393759:0]          mpool.c:43   UCX  WARN  object 0x12b48040 was not returned to mpool ucp_requests
[1711023509.915391] [node052:2393746:0]          mpool.c:43   UCX  WARN  object 0x137e5fc0 was not returned to mpool ucp_requests
[1711023509.915391] [node052:2393745:0]          mpool.c:43   UCX  WARN  object 0x13860880 was not returned to mpool ucp_requests
[1711023509.915864] [node052:2393755:0]          mpool.c:43   UCX  WARN  object 0x1473e540 was not returned to mpool ucp_requests
[1711023509.915868] [node052:2393755:0]          mpool.c:43   UCX  WARN  object 0x1473e700 was not returned to mpool ucp_requests
[1711023509.915874] [node052:2393755:0]          mpool.c:43   UCX  WARN  object 0x1473e8c0 was not returned to mpool ucp_requests
[1711023509.915877] [node052:2393755:0]          mpool.c:43   UCX  WARN  object 0x1473ea80 was not returned to mpool ucp_requests
[1711023509.915880] [node052:2393755:0]          mpool.c:43   UCX  WARN  object 0x1473ec40 was not returned to mpool ucp_requests
[1711023509.915884] [node052:2393755:0]          mpool.c:43   UCX  WARN  object 0x1473ee00 was not returned to mpool ucp_requests
[1711023509.915888] [node052:2393755:0]          mpool.c:43   UCX  WARN  object 0x1473efc0 was not returned to mpool ucp_requests
[1711023509.915891] [node052:2393755:0]          mpool.c:43   UCX  WARN  object 0x1473f180 was not returned to mpool ucp_requests
[1711023509.919237] [node052:2393751:0]          mpool.c:43   UCX  WARN  object 0x12b2cfc0 was not returned to mpool ucp_requests
[1711023509.919251] [node052:2393751:0]          mpool.c:43   UCX  WARN  object 0x12b2d180 was not returned to mpool ucp_requests
[1711023509.919255] [node052:2393751:0]          mpool.c:43   UCX  WARN  object 0x12b2d340 was not returned to mpool ucp_requests
[1711023509.919258] [node052:2393751:0]          mpool.c:43   UCX  WARN  object 0x12b2d500 was not returned to mpool ucp_requests
[1711023509.919263] [node052:2393751:0]          mpool.c:43   UCX  WARN  object 0x12b2d6c0 was not returned to mpool ucp_requests
[1711023509.919266] [node052:2393751:0]          mpool.c:43   UCX  WARN  object 0x12b2d880 was not returned to mpool ucp_requests
[1711023509.919271] [node052:2393751:0]          mpool.c:43   UCX  WARN  object 0x12b2da40 was not returned to mpool ucp_requests
[1711023509.919275] [node052:2393751:0]          mpool.c:43   UCX  WARN  object 0x12b2dc00 was not returned to mpool ucp_requests
[1711023509.919279] [node052:2393751:0]          mpool.c:43   UCX  WARN  object 0x12b2ddc0 was not returned to mpool ucp_requests
[1711023509.919282] [node052:2393751:0]          mpool.c:43   UCX  WARN  object 0x12b2df80 was not returned to mpool ucp_requests
[1711023509.919570] [node052:2393756:0]          mpool.c:43   UCX  WARN  object 0x14366e40 was not returned to mpool ucp_requests
[1711023509.919582] [node052:2393756:0]          mpool.c:43   UCX  WARN  object 0x14367000 was not returned to mpool ucp_requests
[1711023509.919587] [node052:2393756:0]          mpool.c:43   UCX  WARN  object 0x143671c0 was not returned to mpool ucp_requests
[1711023509.919590] [node052:2393756:0]          mpool.c:43   UCX  WARN  object 0x14367380 was not returned to mpool ucp_requests
[1711023509.919594] [node052:2393756:0]          mpool.c:43   UCX  WARN  object 0x14367540 was not returned to mpool ucp_requests
[1711023509.919598] [node052:2393756:0]          mpool.c:43   UCX  WARN  object 0x14367700 was not returned to mpool ucp_requests
[1711023509.919604] [node052:2393756:0]          mpool.c:43   UCX  WARN  object 0x143678c0 was not returned to mpool ucp_requests
[1711023509.919608] [node052:2393756:0]          mpool.c:43   UCX  WARN  object 0x14367a80 was not returned to mpool ucp_requests
[1711023509.919611] [node052:2393756:0]          mpool.c:43   UCX  WARN  object 0x14367c40 was not returned to mpool ucp_requests
[1711023509.919614] [node052:2393756:0]          mpool.c:43   UCX  WARN  object 0x14367e00 was not returned to mpool ucp_requests
[1711023509.919618] [node052:2393756:0]          mpool.c:43   UCX  WARN  object 0x14367fc0 was not returned to mpool ucp_requests
[1711023509.919382] [node052:2393760:0]          mpool.c:43   UCX  WARN  object 0x13d7d300 was not returned to mpool ucp_requests
[1711023509.919394] [node052:2393760:0]          mpool.c:43   UCX  WARN  object 0x13d7d4c0 was not returned to mpool ucp_requests
[1711023509.919398] [node052:2393760:0]          mpool.c:43   UCX  WARN  object 0x13d7d680 was not returned to mpool ucp_requests
[1711023509.919400] [node052:2393760:0]          mpool.c:43   UCX  WARN  object 0x13d7d840 was not returned to mpool ucp_requests
[1711023509.919403] [node052:2393760:0]          mpool.c:43   UCX  WARN  object 0x13d7da00 was not returned to mpool ucp_requests
[1711023509.919405] [node052:2393760:0]          mpool.c:43   UCX  WARN  object 0x13d7dbc0 was not returned to mpool ucp_requests
[1711023509.919408] [node052:2393760:0]          mpool.c:43   UCX  WARN  object 0x13d7dd80 was not returned to mpool ucp_requests
[1711023509.919410] [node052:2393760:0]          mpool.c:43   UCX  WARN  object 0x13d7df40 was not returned to mpool ucp_requests
[1711023509.919412] [node052:2393760:0]          mpool.c:43   UCX  WARN  object 0x13d7e100 was not returned to mpool ucp_requests
[1711023509.919317] [node052:2393753:0]          mpool.c:43   UCX  WARN  object 0x136a5d80 was not returned to mpool ucp_requests
[1711023509.919330] [node052:2393753:0]          mpool.c:43   UCX  WARN  object 0x136a5f40 was not returned to mpool ucp_requests
[1711023509.919333] [node052:2393753:0]          mpool.c:43   UCX  WARN  object 0x136a6100 was not returned to mpool ucp_requests
[1711023509.919336] [node052:2393753:0]          mpool.c:43   UCX  WARN  object 0x136a62c0 was not returned to mpool ucp_requests
[1711023509.919338] [node052:2393753:0]          mpool.c:43   UCX  WARN  object 0x136a6480 was not returned to mpool ucp_requests
[1711023509.919340] [node052:2393753:0]          mpool.c:43   UCX  WARN  object 0x136a6640 was not returned to mpool ucp_requests
[1711023509.919343] [node052:2393753:0]          mpool.c:43   UCX  WARN  object 0x136a6800 was not returned to mpool ucp_requests
[1711023509.919345] [node052:2393753:0]          mpool.c:43   UCX  WARN  object 0x136a69c0 was not returned to mpool ucp_requests
[1711023509.919347] [node052:2393753:0]          mpool.c:43   UCX  WARN  object 0x136a6b80 was not returned to mpool ucp_requests
[1711023509.919350] [node052:2393753:0]          mpool.c:43   UCX  WARN  object 0x136a6d40 was not returned to mpool ucp_requests
[1711023509.919352] [node052:2393753:0]          mpool.c:43   UCX  WARN  object 0x136a6f00 was not returned to mpool ucp_requests
[1711023509.919428] [node052:2393743:0]          mpool.c:43   UCX  WARN  object 0x13582ac0 was not returned to mpool ucp_requests
[1711023509.919448] [node052:2393743:0]          mpool.c:43   UCX  WARN  object 0x135831c0 was not returned to mpool ucp_requests
[1711023509.919452] [node052:2393743:0]          mpool.c:43   UCX  WARN  object 0x13583540 was not returned to mpool ucp_requests
[1711023509.919455] [node052:2393743:0]          mpool.c:43   UCX  WARN  object 0x13583700 was not returned to mpool ucp_requests
[1711023509.919458] [node052:2393743:0]          mpool.c:43   UCX  WARN  object 0x135838c0 was not returned to mpool ucp_requests
[1711023509.919461] [node052:2393743:0]          mpool.c:43   UCX  WARN  object 0x13583a80 was not returned to mpool ucp_requests
[1711023509.919463] [node052:2393743:0]          mpool.c:43   UCX  WARN  object 0x13583c40 was not returned to mpool ucp_requests
[1711023509.919466] [node052:2393743:0]          mpool.c:43   UCX  WARN  object 0x13583e00 was not returned to mpool ucp_requests
[1711023509.919469] [node052:2393743:0]          mpool.c:43   UCX  WARN  object 0x13583fc0 was not returned to mpool ucp_requests
[1711023509.919472] [node052:2393743:0]          mpool.c:43   UCX  WARN  object 0x13584180 was not returned to mpool ucp_requests
[1711023509.919348] [node052:2393749:0]          mpool.c:43   UCX  WARN  object 0x13294000 was not returned to mpool ucp_requests
[1711023509.919361] [node052:2393749:0]          mpool.c:43   UCX  WARN  object 0x132941c0 was not returned to mpool ucp_requests
[1711023509.919364] [node052:2393749:0]          mpool.c:43   UCX  WARN  object 0x13294380 was not returned to mpool ucp_requests
[1711023509.919367] [node052:2393749:0]          mpool.c:43   UCX  WARN  object 0x13294540 was not returned to mpool ucp_requests
[1711023509.919369] [node052:2393749:0]          mpool.c:43   UCX  WARN  object 0x13294700 was not returned to mpool ucp_requests
[1711023509.919371] [node052:2393749:0]          mpool.c:43   UCX  WARN  object 0x132948c0 was not returned to mpool ucp_requests
[1711023509.919374] [node052:2393749:0]          mpool.c:43   UCX  WARN  object 0x13294a80 was not returned to mpool ucp_requests
[1711023509.919376] [node052:2393749:0]          mpool.c:43   UCX  WARN  object 0x13294c40 was not returned to mpool ucp_requests
[1711023509.919378] [node052:2393749:0]          mpool.c:43   UCX  WARN  object 0x13294e00 was not returned to mpool ucp_requests
[1711023509.919381] [node052:2393749:0]          mpool.c:43   UCX  WARN  object 0x13294fc0 was not returned to mpool ucp_requests
[1711023509.919790] [node052:2393750:0]          mpool.c:43   UCX  WARN  object 0x12d5e0c0 was not returned to mpool ucp_requests
[1711023509.919802] [node052:2393750:0]          mpool.c:43   UCX  WARN  object 0x12d5e280 was not returned to mpool ucp_requests
[1711023509.919807] [node052:2393750:0]          mpool.c:43   UCX  WARN  object 0x12d5e440 was not returned to mpool ucp_requests
[1711023509.919811] [node052:2393750:0]          mpool.c:43   UCX  WARN  object 0x12d5e600 was not returned to mpool ucp_requests
[1711023509.919814] [node052:2393750:0]          mpool.c:43   UCX  WARN  object 0x12d5e7c0 was not returned to mpool ucp_requests
[1711023509.919818] [node052:2393750:0]          mpool.c:43   UCX  WARN  object 0x12d5e980 was not returned to mpool ucp_requests
[1711023509.919821] [node052:2393750:0]          mpool.c:43   UCX  WARN  object 0x12d5eb40 was not returned to mpool ucp_requests
[1711023509.919825] [node052:2393750:0]          mpool.c:43   UCX  WARN  object 0x12d5ed00 was not returned to mpool ucp_requests
[1711023509.919828] [node052:2393750:0]          mpool.c:43   UCX  WARN  object 0x12d5eec0 was not returned to mpool ucp_requests
[1711023509.919832] [node052:2393750:0]          mpool.c:43   UCX  WARN  object 0x12d5f080 was not returned to mpool ucp_requests
[1711023509.921967] [node052:2393758:0]          mpool.c:43   UCX  WARN  object 0x13fcd200 was not returned to mpool ucp_requests
[1711023509.921985] [node052:2393758:0]          mpool.c:43   UCX  WARN  object 0x13fcd3c0 was not returned to mpool ucp_requests
[1711023509.921990] [node052:2393758:0]          mpool.c:43   UCX  WARN  object 0x13fcd580 was not returned to mpool ucp_requests
[1711023509.921994] [node052:2393758:0]          mpool.c:43   UCX  WARN  object 0x13fcd740 was not returned to mpool ucp_requests
[1711023509.921999] [node052:2393758:0]          mpool.c:43   UCX  WARN  object 0x13fcd900 was not returned to mpool ucp_requests
[1711023509.922003] [node052:2393758:0]          mpool.c:43   UCX  WARN  object 0x13fcdac0 was not returned to mpool ucp_requests
[1711023509.922007] [node052:2393758:0]          mpool.c:43   UCX  WARN  object 0x13fcdc80 was not returned to mpool ucp_requests
[1711023509.922010] [node052:2393758:0]          mpool.c:43   UCX  WARN  object 0x13fcde40 was not returned to mpool ucp_requests
[1711023509.922014] [node052:2393758:0]          mpool.c:43   UCX  WARN  object 0x13fce000 was not returned to mpool ucp_requests
[1711023509.982045] [node052:2393752:0]          mpool.c:43   UCX  WARN  object 0x12e9d0c0 was not returned to mpool ucp_requests
[1711023509.982063] [node052:2393752:0]          mpool.c:43   UCX  WARN  object 0x12e9d280 was not returned to mpool ucp_requests
[1711023509.982068] [node052:2393752:0]          mpool.c:43   UCX  WARN  object 0x12e9d440 was not returned to mpool ucp_requests
[1711023509.982071] [node052:2393752:0]          mpool.c:43   UCX  WARN  object 0x12e9d600 was not returned to mpool ucp_requests
[1711023509.982075] [node052:2393752:0]          mpool.c:43   UCX  WARN  object 0x12e9d7c0 was not returned to mpool ucp_requests
[1711023509.982079] [node052:2393752:0]          mpool.c:43   UCX  WARN  object 0x12e9d980 was not returned to mpool ucp_requests
[1711023509.982083] [node052:2393752:0]          mpool.c:43   UCX  WARN  object 0x12e9db40 was not returned to mpool ucp_requests
[1711023509.982086] [node052:2393752:0]          mpool.c:43   UCX  WARN  object 0x12e9dd00 was not returned to mpool ucp_requests
[1711023509.982089] [node052:2393752:0]          mpool.c:43   UCX  WARN  object 0x12e9dec0 was not returned to mpool ucp_requests
[1711023509.982092] [node052:2393752:0]          mpool.c:43   UCX  WARN  object 0x12e9e080 was not returned to mpool ucp_requests


-------------------------------------------------------------------------------
                          DFT DISPERSION CORRECTION                            
                                                                               
                              DFTD3 V3.1  Rev 1                                
                          USING Becke-Johnson damping                          
-------------------------------------------------------------------------------
The PBE0 functional is recognized
Active option DFTDOPT                   ...         4   

molecular C6(AA) [au] = 70476.713795 


            DFT-D V3
 parameters
 s6 scaling factor         :     1.0000 
 a1 scaling factor         :     0.4145 
 s8 scaling factor         :     1.2177 
 a2 scaling factor         :     4.8593 
 ad hoc parameters k1-k3   :    16.0000     1.3333    -4.0000 

 Edisp/kcal,au: -68.853645066661  -0.109725256061 
 E6   /kcal   : -44.465400513 
 E8   /kcal   : -24.388244553 
 % E8         :  35.420411700 

-------------------------   ----------------
Dispersion correction           -0.109725256
-------------------------   ----------------


-------------------------   --------------------
FINAL SINGLE POINT ENERGY     -1805.044189685495
-------------------------   --------------------


           ************************************************************
           *        Program running with 20 parallel MPI-processes    *
           *              working on a common directory               *
           ************************************************************
------------------------------------------------------------------------------
                         ORCA SCF GRADIENT CALCULATION
------------------------------------------------------------------------------

 ... reading COSX grid (gridx3)
Gradient of the Kohn-Sham DFT energy:
Kohn-Sham wavefunction type      ... RKS
Hartree-Fock exchange scaling    ...    0.250
Number of operators              ...    1
Number of atoms                  ...   82
Basis set dimensions             ... 1542
Integral neglect threshold       ... 2.5e-11
Integral primitive cutoff        ... 2.5e-12
SHARK Integral package           ... ON

Nuc. rep. gradient       (SHARK) ... done (  0.0 sec)
HCore & Overlap gradient (SHARK) ... done (  2.0 sec)
RI-J gradient            (SHARK) ... done (  7.3 sec)
COSX-gradient                    ... done ( 72.6 sec)
Exchange-correlation gradient    ... done
Dispersion correction            ... done

------------------
CARTESIAN GRADIENT
------------------

   1   O   :    0.000009149    0.000014184   -0.000005384
   2   O   :    0.000003186    0.000003456   -0.000001145
   3   N   :    0.000012706    0.000022912   -0.000002066
   4   N   :   -0.000020108    0.000007369    0.000051322
   5   C   :    0.000002591   -0.000005788    0.000001701
   6   C   :    0.000006653    0.000005244   -0.000002879
   7   H   :    0.000004215    0.000003360   -0.000000829
   8   C   :    0.000012415    0.000001127   -0.000004463
   9   C   :    0.000007822    0.000003508   -0.000001422
  10   H   :   -0.000083965    0.000014596    0.000023024
  11   C   :    0.000012057    0.000001890   -0.000002802
  12   H   :    0.000012895    0.000002245   -0.000002892
  13   C   :    0.000010102    0.000000164   -0.000003669
  14   H   :    0.000011214    0.000000190   -0.000003500
  15   C   :    0.000008538    0.000001763   -0.000003727
  16   H   :    0.000006874    0.000000010   -0.000002490
  17   C   :    0.000006886    0.000001302   -0.000001728
  18   H   :    0.000005970    0.000000670   -0.000001887
  19   C   :    0.000006901    0.000002283    0.000000077
  20   C   :    0.000017315    0.000007070    0.000003630
  21   H   :    0.000109239   -0.000005171   -0.000033089
  22   H   :    0.000011380    0.000011733   -0.000000770
  23   H   :    0.000012430    0.000007099   -0.000007229
  24   C   :    0.000008600    0.000008383   -0.000000918
  25   H   :    0.000007756    0.000010974   -0.000001989
  26   H   :    0.000010391    0.000012066   -0.000001139
  27   H   :    0.000011901    0.000009907   -0.000001919
  28   C   :   -0.000002270    0.000011518   -0.000002969
  29   H   :    0.000006279    0.000012300   -0.000000867
  30   H   :    0.000005076    0.000011439   -0.000000309
  31   H   :    0.000002769    0.000012588    0.000005479
  32   C   :    0.000005490   -0.000000973   -0.000001070
  33   C   :    0.000003593   -0.000000928   -0.000002929
  34   C   :    0.000004149    0.000000203   -0.000003023
  35   H   :    0.000004070   -0.000000867   -0.000001229
  36   C   :    0.000003862   -0.000002308   -0.000002334
  37   H   :    0.000002601   -0.000003705   -0.000003223
  38   C   :    0.000003730   -0.000002743   -0.000002755
  39   H   :    0.000003890   -0.000003882   -0.000003329
  40   C   :    0.000005091    0.000001702   -0.000003106
  41   H   :    0.000004701   -0.000000028   -0.000003808
  42   C   :    0.000006419    0.000002577   -0.000003144
  43   C   :    0.000006653    0.000003102   -0.000002508
  44   H   :    0.000004373    0.000001859   -0.000002440
  45   H   :    0.000006408    0.000004271   -0.000002154
  46   H   :    0.000006876    0.000001110   -0.000002504
  47   C   :    0.000010588    0.000004983   -0.000001619
  48   H   :    0.000009933    0.000002316   -0.000002695
  49   H   :    0.000009281    0.000005224   -0.000001944
  50   H   :    0.000009555    0.000005975   -0.000003284
  51   C   :    0.000004915    0.000004515   -0.000002287
  52   H   :    0.000005310    0.000005857   -0.000000573
  53   H   :    0.000006385    0.000006750   -0.000001894
  54   H   :    0.000003380    0.000004948   -0.000001426
  55   C   :    0.000007225    0.000008664   -0.000005465
  56   C   :    0.000004241    0.000007616    0.000000321
  57   C   :    0.000001517    0.000008918   -0.000000534
  58   H   :    0.000000887    0.000008491   -0.000001135
  59   C   :    0.000002551    0.000009064   -0.000001041
  60   H   :    0.000000659    0.000008432   -0.000001349
  61   C   :    0.000004745    0.000007800   -0.000001107
  62   H   :    0.000004175    0.000008397   -0.000001544
  63   C   :    0.000006685    0.000006641   -0.000001783
  64   H   :    0.000008385    0.000007783   -0.000001693
  65   C   :    0.000007070    0.000005497   -0.000001177
  66   H   :    0.000006952    0.000007416   -0.000000435
  67   H   :    0.000011217    0.000002180    0.000003393
  68   O   :    0.000013280    0.000003561    0.000000929
  69   C   :    0.000012961    0.000000297    0.000010936
  70   C   :    0.000015844    0.000000419   -0.000004093
  71   C   :    0.000018362    0.000002541   -0.000002812
  72   H   :    0.000017285    0.000004179   -0.000002316
  73   C   :    0.000019254    0.000001616   -0.000002798
  74   H   :    0.000021510    0.000001768   -0.000002931
  75   C   :    0.000019928   -0.000001672   -0.000002868
  76   H   :    0.000021472   -0.000002002   -0.000003859
  77   C   :    0.000017781   -0.000002636   -0.000004119
  78   H   :    0.000017974   -0.000004383   -0.000003840
  79   C   :    0.000015896   -0.000000810   -0.000003715
  80   H   :    0.000014200   -0.000002521   -0.000003449
  81   O   :   -0.000033169    0.000002774    0.000083236
  82   H   :    0.000081245    0.000001741   -0.000157992

Difference to translation invariance:
           :    0.0007083550    0.0003321214   -0.0001753646

Difference to rotation invariance:
           :   -0.0032257150    0.0065885518   -0.0079593909

Norm of the cartesian gradient     ...    0.0002742232
RMS gradient                       ...    0.0000174838
MAX gradient                       ...    0.0001579916

-------
TIMINGS
-------

Total SCF gradient time            ...      114.269 sec

One electron gradient       ....       1.983 sec  (  1.7%)
RI-J Coulomb gradient       ....       7.256 sec  (  6.3%)
COSX gradient               ....      72.584 sec  ( 63.5%)
XC gradient                 ....      11.540 sec  ( 10.1%)
CPCM gradient               ....       3.606 sec  (  3.2%)
   A-Matrix (El+Nuc)        ....       0.896 sec  (  0.8%)
   Potential                ....       2.710 sec  (  2.4%)

Maximum memory used throughout the entire SCFGRAD-calculation: 356.8 MB
------------------------------------------------------------------------------
                         ORCA GEOMETRY RELAXATION STEP
------------------------------------------------------------------------------

Reading the OPT-File                    .... done
Getting information on internals        .... done
Copying old internal coords+grads       .... done
Making the new internal coordinates     .... (new redundants).... done
Validating the new internal coordinates .... (new redundants).... done
Calculating the B-matrix                .... done
Calculating the G,G- and P matrices     .... done
Transforming gradient to internals      .... done
Projecting the internal gradient        .... done
Number of atoms                         ....  82
Number of internal coordinates          .... 450
Current Energy                          .... -1805.044189685 Eh
Current gradient norm                   ....     0.000274223 Eh/bohr
Maximum allowed component of the step   ....  0.150
Current trust radius                    ....  0.300
Evaluating the initial hessian          ....  (Almloef) done
Projecting the Hessian                  .... done
Forming the augmented Hessian           .... done
Diagonalizing the augmented Hessian     .... done
Last element of RFO vector              ....  0.999615419
Lowest eigenvalues of augmented Hessian:
 -0.000004990  0.000617173  0.000839351  0.001006817  0.001104814
Length of the computed step             ....  0.027741777
The final length of the internal step   ....  0.027741777
Converting the step to cartesian space:
 Initial RMS(Int)=    0.0013077599
Transforming coordinates:
 Iter   0:  RMS(Cart)=    0.0071789748 RMS(Int)=    0.2961888898
 Iter   1:  RMS(Cart)=    0.0000297907 RMS(Int)=    0.0000084099
 Iter   2:  RMS(Cart)=    0.0000000722 RMS(Int)=    0.0000000229
done
Storing new coordinates                 .... done

                                .--------------------.
          ----------------------|Geometry convergence|-------------------------
          Item                value                   Tolerance       Converged
          ---------------------------------------------------------------------
          RMS gradient        0.0000246295            0.0001000000      YES
          MAX gradient        0.0001639210            0.0003000000      YES
          RMS step            0.0013077599            0.0020000000      YES
          MAX step            0.0194698417            0.0040000000      NO
          ........................................................
          Max(Bonds)      0.0103      Max(Angles)    0.05
          Max(Dihed)        0.29      Max(Improp)    0.00
          ---------------------------------------------------------------------

The optimization has not yet converged - more geometry cycles are needed


    ---------------------------------------------------------------------------
                         Redundant Internal Coordinates
                            (Angstroem and degrees)

        Definition                    Value    dE/dq     Step     New-Value
    ----------------------------------------------------------------------------
     1. B(C   4,O   0)                1.3892  0.000006 -0.0000    1.3892   
     2. B(C   4,N   2)                1.2433 -0.000074  0.0000    1.2433   
     3. B(C   5,C   4)                1.5156 -0.000081  0.0001    1.5157   
     4. B(C   5,N   3)                1.4611  0.000009 -0.0000    1.4611   
     5. B(H   6,C   5)                1.0962 -0.000000  0.0000    1.0962   
     6. B(C   7,C   5)                1.5178 -0.000038  0.0001    1.5178   
     7. B(C   8,C   7)                1.3916  0.000010 -0.0000    1.3916   
     8. B(H   9,C   8)                1.0846  0.000069 -0.0001    1.0845   
     9. B(C  10,C   8)                1.3857  0.000004  0.0000    1.3857   
    10. B(H  11,C  10)                1.0845  0.000001 -0.0000    1.0845   
    11. B(C  12,C  10)                1.3896  0.000013 -0.0000    1.3896   
    12. B(H  13,C  12)                1.0844  0.000010 -0.0000    1.0844   
    13. B(C  14,C  12)                1.3869  0.000014 -0.0000    1.3869   
    14. B(H  15,C  14)                1.0843 -0.000000  0.0000    1.0843   
    15. B(C  16,C   7)                1.3891 -0.000007  0.0000    1.3891   
    16. B(C  16,C  14)                1.3884  0.000009 -0.0000    1.3884   
    17. B(H  17,C  16)                1.0854  0.000001 -0.0000    1.0854   
    18. B(C  18,N   2)                1.4661 -0.000095  0.0001    1.4662   
    19. B(C  19,C  18)                1.5263 -0.000016  0.0000    1.5263   
    20. B(H  20,C  19)                1.0933  0.000031 -0.0001    1.0932   
    21. B(H  21,C  19)                1.0925  0.000000 -0.0000    1.0925   
    22. B(H  22,C  19)                1.0910  0.000006 -0.0000    1.0910   
    23. B(C  23,C  18)                1.5238  0.000001  0.0000    1.5238   
    24. B(H  24,C  23)                1.0929  0.000005 -0.0000    1.0929   
    25. B(H  25,C  23)                1.0923 -0.000000  0.0000    1.0923   
    26. B(H  26,C  23)                1.0931  0.000001 -0.0000    1.0931   
    27. B(C  27,C  18)                1.5259  0.000006 -0.0000    1.5259   
    28. B(H  28,C  27)                1.0925  0.000001 -0.0000    1.0925   
    29. B(H  29,C  27)                1.0928 -0.000000  0.0000    1.0928   
    30. B(H  30,C  27)                1.0903 -0.000007  0.0000    1.0903   
    31. B(C  31,N   3)                1.4110 -0.000009  0.0000    1.4110   
    32. B(C  32,C  31)                1.4130 -0.000006  0.0000    1.4130   
    33. B(C  33,C  32)                1.3956 -0.000002  0.0000    1.3956   
    34. B(H  34,C  33)                1.0809  0.000001 -0.0000    1.0809   
    35. B(C  35,C  33)                1.3870  0.000002 -0.0000    1.3870   
    36. B(H  36,C  35)                1.0842 -0.000000  0.0000    1.0842   
    37. B(C  37,C  35)                1.3827  0.000004 -0.0000    1.3827   
    38. B(H  38,C  37)                1.0844  0.000000 -0.0000    1.0844   
    39. B(C  39,C  37)                1.3831  0.000002 -0.0000    1.3831   
    40. B(C  39,C  31)                1.3949 -0.000003  0.0000    1.3949   
    41. B(H  40,C  39)                1.0821  0.000001 -0.0000    1.0821   
    42. B(C  41,C  32)                1.5346  0.000003  0.0000    1.5346   
    43. B(C  42,C  41)                1.5295 -0.000000  0.0000    1.5295   
    44. B(H  43,C  42)                1.0923  0.000001 -0.0000    1.0923   
    45. B(H  44,C  42)                1.0925 -0.000000  0.0000    1.0925   
    46. B(H  45,C  42)                1.0931  0.000000 -0.0000    1.0931   
    47. B(C  46,C  41)                1.5361  0.000001 -0.0000    1.5361   
    48. B(H  47,C  46)                1.0932 -0.000004  0.0000    1.0932   
    49. B(H  48,C  46)                1.0934  0.000000 -0.0000    1.0934   
    50. B(H  49,C  46)                1.0893  0.000002 -0.0000    1.0893   
    51. B(C  50,C  41)                1.5352  0.000003 -0.0000    1.5352   
    52. B(H  51,C  50)                1.0908 -0.000001  0.0000    1.0908   
    53. B(H  52,C  50)                1.0936  0.000002  0.0000    1.0936   
    54. B(H  52,H  24)                2.8987  0.000008 -0.0103    2.8884   
    55. B(H  53,C  50)                1.0932  0.000000 -0.0000    1.0932   
    56. B(C  54,O   1)                1.2066  0.000003 -0.0000    1.2066   
    57. B(C  54,O   0)                1.3499  0.000007 -0.0000    1.3499   
    58. B(C  55,C  54)                1.4710 -0.000003  0.0000    1.4710   
    59. B(C  56,C  55)                1.3934 -0.000001  0.0000    1.3934   
    60. B(H  57,C  56)                1.0836 -0.000000  0.0000    1.0836   
    61. B(C  58,C  56)                1.3834  0.000000 -0.0000    1.3834   
    62. B(H  59,C  58)                1.0838  0.000000 -0.0000    1.0838   
    63. B(C  60,C  58)                1.3897 -0.000000  0.0000    1.3897   
    64. B(H  61,C  60)                1.0844  0.000000 -0.0000    1.0844   
    65. B(C  62,C  60)                1.3889 -0.000000  0.0000    1.3889   
    66. B(H  63,C  62)                1.0838  0.000001 -0.0000    1.0838   
    67. B(C  64,C  62)                1.3846  0.000000 -0.0000    1.3846   
    68. B(C  64,C  55)                1.3941 -0.000008  0.0000    1.3941   
    69. B(H  65,H  13)                4.4513 -0.000014  0.0037    4.4550   
    70. B(H  65,C  64)                1.0828 -0.000006 -0.0000    1.0828   
    71. B(H  66,N   3)                1.0144  0.000002 -0.0000    1.0144   
    72. B(C  68,O  67)                1.2194 -0.000000  0.0000    1.2194   
    73. B(C  69,C  68)                1.4823  0.000015 -0.0000    1.4823   
    74. B(C  70,C  69)                1.3927  0.000007 -0.0000    1.3927   
    75. B(H  71,H  20)                4.5645 -0.000011  0.0054    4.5700   
    76. B(H  71,C  70)                1.0835 -0.000007 -0.0000    1.0835   
    77. B(C  72,C  70)                1.3844  0.000000  0.0000    1.3844   
    78. B(H  73,C  72)                1.0840 -0.000000  0.0000    1.0840   
    79. B(C  74,C  72)                1.3893 -0.000003 -0.0000    1.3893   
    80. B(H  75,C  74)                1.0845  0.000000 -0.0000    1.0845   
    81. B(C  76,C  74)                1.3887 -0.000003 -0.0000    1.3887   
    82. B(H  77,C  76)                1.0840  0.000000 -0.0000    1.0840   
    83. B(C  78,C  76)                1.3855 -0.000000  0.0000    1.3855   
    84. B(C  78,C  69)                1.3934  0.000006 -0.0000    1.3934   
    85. B(H  79,H  47)                4.4069 -0.000006  0.0001    4.4069   
    86. B(H  79,C  78)                1.0828 -0.000000 -0.0000    1.0828   
    87. B(O  80,C  68)                1.3165  0.000004 -0.0000    1.3165   
    88. B(H  81,H  66)                2.1179  0.000005  0.0000    2.1179   
    89. B(H  81,N   3)                1.7059  0.000007 -0.0000    1.7059   
    90. B(H  81,O  80)                1.0129  0.000017 -0.0000    1.0129   
    91. A(C   4,O   0,C  54)          118.73 -0.000013   -0.00    118.73   
    92. A(C   4,N   2,C  18)          126.37 -0.000049    0.01    126.37   
    93. A(C   5,N   3,H  66)          106.90  0.000004   -0.00    106.90   
    94. A(C   5,N   3,H  81)          116.63  0.000019   -0.00    116.62   
    95. A(C  31,N   3,H  66)          113.79 -0.000004    0.00    113.79   
    96. A(C   5,N   3,C  31)          118.76 -0.000011    0.00    118.77   
    97. A(H  66,N   3,H  81)           99.08 -0.000001    0.00     99.08   
    98. A(C  31,N   3,H  81)          100.10 -0.000006   -0.00    100.10   
    99. A(O   0,C   4,N   2)          124.46  0.000019    0.00    124.46   
   100. A(N   2,C   4,C   5)          122.28 -0.000109    0.02    122.30   
   101. A(O   0,C   4,C   5)          112.83  0.000081    0.00    112.83   
   102. A(C   4,C   5,H   6)          107.72  0.000048   -0.03    107.69   
   103. A(N   3,C   5,C   7)          115.58  0.000012    0.00    115.58   
   104. A(N   3,C   5,H   6)          109.78 -0.000037   -0.01    109.77   
   105. A(N   3,C   5,C   4)          107.63  0.000014    0.01    107.64   
   106. A(C   4,C   5,C   7)          108.05 -0.000087    0.05    108.09   
   107. A(H   6,C   5,C   7)          107.82  0.000052   -0.03    107.79   
   108. A(C   8,C   7,C  16)          119.25  0.000028   -0.00    119.24   
   109. A(C   5,C   7,C  16)          119.92  0.000105   -0.01    119.90   
   110. A(C   5,C   7,C   8)          120.69 -0.000134    0.02    120.71   
   111. A(C   7,C   8,C  10)          120.33 -0.000013    0.00    120.33   
   112. A(C   7,C   8,H   9)          119.89 -0.000012    0.00    119.89   
   113. A(H   9,C   8,C  10)          119.77  0.000025   -0.00    119.77   
   114. A(C   8,C  10,C  12)          120.18 -0.000003    0.00    120.18   
   115. A(C   8,C  10,H  11)          119.71  0.000002   -0.00    119.71   
   116. A(H  11,C  10,C  12)          120.11  0.000002   -0.00    120.11   
   117. A(H  13,C  12,C  14)          120.16 -0.000002    0.00    120.16   
   118. A(C  10,C  12,C  14)          119.73  0.000004   -0.00    119.73   
   119. A(C  10,C  12,H  13)          120.10 -0.000001    0.00    120.10   
   120. A(H  15,C  14,C  16)          119.79 -0.000002    0.00    119.79   
   121. A(C  12,C  14,H  15)          120.22 -0.000003    0.00    120.22   
   122. A(C  12,C  14,C  16)          119.99  0.000004   -0.00    119.99   
   123. A(C  14,C  16,H  17)          120.03  0.000010   -0.00    120.03   
   124. A(C   7,C  16,H  17)          119.46  0.000010   -0.00    119.46   
   125. A(C   7,C  16,C  14)          120.51 -0.000020    0.00    120.51   
   126. A(N   2,C  18,C  19)          109.15 -0.000109    0.05    109.19   
   127. A(C  23,C  18,C  27)          109.48 -0.000044   -0.01    109.47   
   128. A(C  19,C  18,C  27)          111.20  0.000021   -0.01    111.19   
   129. A(N   2,C  18,C  27)          111.64  0.000072   -0.02    111.61   
   130. A(C  19,C  18,C  23)          109.34  0.000055   -0.01    109.33   
   131. A(N   2,C  18,C  23)          105.89  0.000005   -0.00    105.89   
   132. A(C  18,C  19,H  21)          109.55  0.000019   -0.01    109.54   
   133. A(C  18,C  19,H  20)          110.37 -0.000034    0.01    110.38   
   134. A(C  18,C  19,H  22)          111.72 -0.000009    0.01    111.72   
   135. A(H  20,C  19,H  22)          108.55 -0.000011    0.01    108.56   
   136. A(H  21,C  19,H  22)          108.32  0.000001   -0.00    108.32   
   137. A(H  20,C  19,H  21)          108.25  0.000037   -0.02    108.23   
   138. A(H  25,C  23,H  26)          108.51  0.000000   -0.00    108.51   
   139. A(H  24,C  23,H  26)          108.20 -0.000000   -0.00    108.20   
   140. A(C  18,C  23,H  26)          110.39 -0.000001    0.00    110.39   
   141. A(H  24,C  23,H  25)          108.42  0.000002   -0.00    108.42   
   142. A(C  18,C  23,H  25)          110.54  0.000001   -0.00    110.54   
   143. A(C  18,C  23,H  24)          110.70 -0.000001    0.00    110.70   
   144. A(H  29,C  27,H  30)          108.66  0.000000   -0.00    108.66   
   145. A(H  28,C  27,H  30)          107.76 -0.000002    0.00    107.76   
   146. A(C  18,C  27,H  30)          112.26  0.000003   -0.00    112.25   
   147. A(H  28,C  27,H  29)          108.04 -0.000001    0.00    108.04   
   148. A(C  18,C  27,H  29)          110.69 -0.000001    0.00    110.69   
   149. A(C  18,C  27,H  28)          109.30  0.000001    0.00    109.30   
   150. A(N   3,C  31,C  39)          117.48  0.000016   -0.00    117.48   
   151. A(N   3,C  31,C  32)          122.29 -0.000023    0.00    122.29   
   152. A(C  32,C  31,C  39)          120.13  0.000007   -0.00    120.13   
   153. A(C  31,C  32,C  33)          116.43  0.000001   -0.00    116.43   
   154. A(C  33,C  32,C  41)          119.72  0.000014   -0.00    119.72   
   155. A(C  31,C  32,C  41)          123.82 -0.000015    0.00    123.82   
   156. A(H  34,C  33,C  35)          117.63  0.000002   -0.00    117.63   
   157. A(C  32,C  33,C  35)          123.36 -0.000004    0.00    123.36   
   158. A(C  32,C  33,H  34)          119.01  0.000002   -0.00    119.01   
   159. A(H  36,C  35,C  37)          120.91 -0.000001    0.00    120.91   
   160. A(C  33,C  35,C  37)          119.24  0.000002   -0.00    119.24   
   161. A(C  33,C  35,H  36)          119.85 -0.000001    0.00    119.85   
   162. A(C  35,C  37,H  38)          121.04 -0.000000    0.00    121.04   
   163. A(H  38,C  37,C  39)          119.77 -0.000000    0.00    119.77   
   164. A(C  35,C  37,C  39)          119.19  0.000000   -0.00    119.19   
   165. A(C  37,C  39,H  40)          119.21  0.000004   -0.00    119.21   
   166. A(C  31,C  39,H  40)          119.14  0.000002   -0.00    119.14   
   167. A(C  31,C  39,C  37)          121.64 -0.000006    0.00    121.65   
   168. A(C  46,C  41,C  50)          110.97 -0.000002   -0.00    110.97   
   169. A(C  42,C  41,C  50)          106.17  0.000003   -0.00    106.17   
   170. A(C  32,C  41,C  50)          109.91 -0.000002   -0.00    109.91   
   171. A(C  42,C  41,C  46)          105.88 -0.000002   -0.00    105.88   
   172. A(C  32,C  41,C  46)          112.11  0.000002    0.00    112.11   
   173. A(C  32,C  41,C  42)          111.59  0.000000    0.00    111.59   
   174. A(H  44,C  42,H  45)          107.67  0.000000   -0.00    107.67   
   175. A(H  43,C  42,H  45)          108.53 -0.000000    0.00    108.53   
   176. A(C  41,C  42,H  45)          112.17  0.000000   -0.00    112.17   
   177. A(H  43,C  42,H  44)          107.48  0.000000   -0.00    107.48   
   178. A(C  41,C  42,H  44)          108.52 -0.000000   -0.00    108.52   
   179. A(C  41,C  42,H  43)          112.27 -0.000000    0.00    112.27   
   180. A(H  48,C  46,H  49)          106.42 -0.000000    0.00    106.42   
   181. A(H  47,C  46,H  49)          107.73  0.000001    0.00    107.73   
   182. A(C  41,C  46,H  49)          114.87  0.000002   -0.00    114.87   
   183. A(H  47,C  46,H  48)          107.84 -0.000001    0.00    107.84   
   184. A(C  41,C  46,H  48)          109.03 -0.000000   -0.00    109.03   
   185. A(C  41,C  46,H  47)          110.67 -0.000002    0.00    110.67   
   186. A(H  52,C  50,H  53)          107.92  0.000001   -0.00    107.92   
   187. A(H  51,C  50,H  53)          107.43  0.000000   -0.00    107.43   
   188. A(C  41,C  50,H  53)          110.07  0.000000   -0.00    110.07   
   189. A(H  51,C  50,H  52)          107.43 -0.000003    0.00    107.43   
   190. A(C  41,C  50,H  52)          109.70  0.000003   -0.00    109.70   
   191. A(C  41,C  50,H  51)          114.06 -0.000001    0.00    114.06   
   192. A(O   1,C  54,C  55)          125.69 -0.000005   -0.00    125.69   
   193. A(O   0,C  54,C  55)          112.27  0.000006    0.00    112.27   
   194. A(O   0,C  54,O   1)          122.04 -0.000001   -0.00    122.04   
   195. A(C  56,C  55,C  64)          120.26 -0.000000   -0.00    120.26   
   196. A(C  54,C  55,C  64)          121.43 -0.000000    0.00    121.43   
   197. A(C  54,C  55,C  56)          118.29  0.000000   -0.00    118.29   
   198. A(H  57,C  56,C  58)          120.73  0.000000   -0.00    120.73   
   199. A(C  55,C  56,C  58)          119.83 -0.000000    0.00    119.83   
   200. A(C  55,C  56,H  57)          119.44 -0.000000   -0.00    119.44   
   201. A(H  59,C  58,C  60)          120.15  0.000000    0.00    120.15   
   202. A(C  56,C  58,C  60)          119.91 -0.000000   -0.00    119.91   
   203. A(C  56,C  58,H  59)          119.94  0.000000   -0.00    119.94   
   204. A(H  61,C  60,C  62)          119.83  0.000000   -0.00    119.83   
   205. A(C  58,C  60,C  62)          120.32 -0.000001    0.00    120.32   
   206. A(C  58,C  60,H  61)          119.85  0.000001   -0.00    119.85   
   207. A(H  63,C  62,C  64)          119.81  0.000000    0.00    119.81   
   208. A(C  60,C  62,C  64)          120.06 -0.000001    0.00    120.06   
   209. A(C  60,C  62,H  63)          120.13  0.000001   -0.00    120.13   
   210. A(C  62,C  64,H  65)          120.25  0.000003   -0.00    120.25   
   211. A(C  55,C  64,H  65)          120.12 -0.000006    0.00    120.12   
   212. A(C  55,C  64,C  62)          119.62  0.000002   -0.00    119.62   
   213. A(N   3,H  66,H  81)           52.69  0.000001   -0.00     52.69   
   214. A(O  67,C  68,C  69)          123.05  0.000013   -0.00    123.05   
   215. A(C  69,C  68,O  80)          113.88 -0.000026    0.00    113.88   
   216. A(O  67,C  68,O  80)          123.07  0.000014   -0.00    123.07   
   217. A(C  68,C  69,C  70)          118.71  0.000019   -0.00    118.71   
   218. A(C  70,C  69,C  78)          119.85 -0.000009    0.00    119.85   
   219. A(C  68,C  69,C  78)          121.43 -0.000009   -0.00    121.43   
   220. A(H  71,C  70,C  72)          120.62 -0.000010    0.00    120.62   
   221. A(C  69,C  70,C  72)          120.08  0.000003   -0.00    120.08   
   222. A(C  69,C  70,H  71)          119.30  0.000007   -0.00    119.30   
   223. A(H  73,C  72,C  74)          120.10 -0.000001   -0.00    120.10   
   224. A(C  70,C  72,C  74)          119.95  0.000002    0.00    119.95   
   225. A(C  70,C  72,H  73)          119.95 -0.000001   -0.00    119.95   
   226. A(H  75,C  74,C  76)          119.92  0.000001   -0.00    119.92   
   227. A(C  72,C  74,C  76)          120.15 -0.000001   -0.00    120.15   
   228. A(C  72,C  74,H  75)          119.94  0.000001    0.00    119.94   
   229. A(H  77,C  76,C  78)          119.84 -0.000001   -0.00    119.84   
   230. A(C  74,C  76,C  78)          120.05  0.000001   -0.00    120.05   
   231. A(C  74,C  76,H  77)          120.11 -0.000001    0.00    120.11   
   232. A(C  76,C  78,H  79)          120.19 -0.000006    0.00    120.19   
   233. A(C  69,C  78,H  79)          119.88  0.000002    0.00    119.88   
   234. A(C  69,C  78,C  76)          119.93  0.000004   -0.00    119.93   
   235. A(C  68,O  80,H  81)          110.78  0.000081   -0.00    110.78   
   236. A(N   3,H  81,H  66)           28.23 -0.000000   -0.00     28.23   
   237. A(H  66,H  81,O  80)          154.41  0.000003   -0.00    154.41   
   238. A(N   3,H  81,O  80)          170.11 -0.000019    0.01    170.11   
   239. D(C   5,C   4,N   2,C  18)    175.34 -0.000164    0.23    175.57   
   240. D(N   2,C   4,O   0,C  54)   -118.53 -0.000054    0.11   -118.42   
   241. D(C   5,C   4,O   0,C  54)     68.90  0.000033   -0.10     68.80   
   242. D(O   0,C   4,N   2,C  18)      3.45 -0.000084    0.01      3.45   
   243. D(C   4,C   5,N   3,H  81)    -95.77  0.000032   -0.04    -95.80   
   244. D(H   6,C   5,N   3,C  31)     27.31 -0.000011   -0.00     27.31   
   245. D(N   3,C   5,C   4,O   0)    172.85 -0.000011   -0.01    172.85   
   246. D(N   3,C   5,C   4,N   2)      0.10  0.000064   -0.21     -0.11   
   247. D(H   6,C   5,C   4,O   0)    -68.83 -0.000022   -0.03    -68.85   
   248. D(C   7,C   5,N   3,H  66)    134.75 -0.000050    0.03    134.78   
   249. D(C   7,C   5,C   4,N   2)   -125.35  0.000094   -0.24   -125.60   
   250. D(C   7,C   5,N   3,H  81)     25.06 -0.000061    0.03     25.10   
   251. D(H   6,C   5,N   3,H  81)    147.25 -0.000012   -0.00    147.25   
   252. D(H   6,C   5,C   4,N   2)    118.42  0.000053   -0.22    118.19   
   253. D(C   7,C   5,C   4,O   0)     47.40  0.000020   -0.05     47.36   
   254. D(C   4,C   5,N   3,C  31)    144.30  0.000033   -0.03    144.26   
   255. D(C   7,C   5,N   3,C  31)    -94.87 -0.000060    0.03    -94.84   
   256. D(H   6,C   5,N   3,H  66)   -103.06 -0.000001   -0.00   -103.07   
   257. D(C   4,C   5,N   3,H  66)     13.92  0.000044   -0.04     13.88   
   258. D(C  16,C   7,C   5,C   4)   -116.98 -0.000070    0.24   -116.74   
   259. D(C  16,C   7,C   5,H   6)     -0.81 -0.000032    0.21     -0.60   
   260. D(C  16,C   7,C   5,N   3)    122.41 -0.000031    0.19    122.60   
   261. D(C   8,C   7,C   5,C   4)     58.64 -0.000076    0.29     58.93   
   262. D(C   8,C   7,C   5,H   6)    174.81 -0.000038    0.26    175.07   
   263. D(C   8,C   7,C   5,N   3)    -61.97 -0.000037    0.24    -61.73   
   264. D(C  10,C   8,C   7,C   5)   -176.94 -0.000015   -0.02   -176.96   
   265. D(H   9,C   8,C   7,C   5)      1.67 -0.000037    0.04      1.71   
   266. D(C  10,C   8,C   7,C  16)     -1.30 -0.000018    0.03     -1.27   
   267. D(H   9,C   8,C   7,C  16)    177.32 -0.000040    0.09    177.41   
   268. D(H  11,C  10,C   8,C   7)   -179.97 -0.000000    0.01   -179.96   
   269. D(H  11,C  10,C   8,H   9)      1.41  0.000022   -0.05      1.36   
   270. D(C  12,C  10,C   8,C   7)      0.61  0.000001   -0.01      0.60   
   271. D(C  12,C  10,C   8,H   9)   -178.01  0.000023   -0.07   -178.07   
   272. D(C  14,C  12,C  10,H  11)   -179.14  0.000014   -0.03   -179.18   
   273. D(C  14,C  12,C  10,C   8)      0.27  0.000012   -0.02      0.26   
   274. D(H  13,C  12,C  10,H  11)      0.40  0.000008   -0.01      0.39   
   275. D(H  13,C  12,C  10,C   8)    179.82  0.000007    0.00    179.82   
   276. D(C  16,C  14,C  12,H  13)   -180.00 -0.000003   -0.01   -180.01   
   277. D(C  16,C  14,C  12,C  10)     -0.45 -0.000008    0.01     -0.44   
   278. D(H  15,C  14,C  12,C  10)    179.40 -0.000006    0.01    179.41   
   279. D(H  15,C  14,C  12,H  13)     -0.15 -0.000001   -0.00     -0.15   
   280. D(H  17,C  16,C  14,H  15)     -0.39  0.000002   -0.00     -0.40   
   281. D(H  17,C  16,C  14,C  12)    179.46  0.000005    0.00    179.46   
   282. D(H  17,C  16,C   7,C   5)     -2.91 -0.000004    0.03     -2.88   
   283. D(C   7,C  16,C  14,C  12)     -0.25 -0.000009    0.02     -0.23   
   284. D(C   7,C  16,C  14,H  15)    179.90 -0.000011    0.01    179.91   
   285. D(C  14,C  16,C   7,C   5)    176.80  0.000009    0.01    176.81   
   286. D(C  14,C  16,C   7,C   8)      1.12  0.000022   -0.04      1.08   
   287. D(H  17,C  16,C   7,C   8)   -178.59  0.000009   -0.02   -178.61   
   288. D(C  27,C  18,N   2,C   4)     57.73  0.000047   -0.14     57.59   
   289. D(C  23,C  18,N   2,C   4)    176.79  0.000037   -0.16    176.64   
   290. D(C  19,C  18,N   2,C   4)    -65.61  0.000049   -0.14    -65.75   
   291. D(H  22,C  19,C  18,C  27)    -57.54 -0.000009   -0.09    -57.63   
   292. D(H  22,C  19,C  18,C  23)   -178.54 -0.000004   -0.07   -178.62   
   293. D(H  22,C  19,C  18,N   2)     66.05  0.000020   -0.10     65.96   
   294. D(H  21,C  19,C  18,C  27)     62.49 -0.000001   -0.10     62.39   
   295. D(H  21,C  19,C  18,C  23)    -58.52  0.000003   -0.08    -58.60   
   296. D(H  21,C  19,C  18,N   2)   -173.92  0.000028   -0.10   -174.02   
   297. D(H  20,C  19,C  18,C  27)   -178.42  0.000035   -0.12   -178.54   
   298. D(H  20,C  19,C  18,N   2)    -54.82  0.000064   -0.12    -54.94   
   299. D(H  20,C  19,C  18,C  23)     60.58  0.000040   -0.10     60.48   
   300. D(H  24,C  23,C  18,C  19)   -178.72  0.000046   -0.03   -178.74   
   301. D(H  24,C  23,C  18,N   2)    -61.25 -0.000052    0.03    -61.22   
   302. D(H  26,C  23,C  18,C  27)    179.02  0.000011   -0.00    179.02   
   303. D(H  26,C  23,C  18,C  19)    -58.94  0.000044   -0.03    -58.96   
   304. D(H  26,C  23,C  18,N   2)     58.53 -0.000054    0.03     58.56   
   305. D(H  25,C  23,C  18,C  27)    -60.91  0.000011   -0.00    -60.92   
   306. D(H  25,C  23,C  18,C  19)     61.13  0.000044   -0.02     61.11   
   307. D(H  25,C  23,C  18,N   2)    178.60 -0.000054    0.03    178.63   
   308. D(H  24,C  23,C  18,C  27)     59.24  0.000013   -0.00     59.23   
   309. D(H  30,C  27,C  18,C  19)     50.84 -0.000044    0.02     50.87   
   310. D(H  30,C  27,C  18,N   2)    -71.32  0.000031   -0.02    -71.34   
   311. D(H  29,C  27,C  18,C  23)    -66.63  0.000011    0.00    -66.63   
   312. D(H  29,C  27,C  18,C  19)    172.45 -0.000042    0.02    172.48   
   313. D(H  29,C  27,C  18,N   2)     50.29  0.000033   -0.02     50.27   
   314. D(H  28,C  27,C  18,C  23)     52.26  0.000010    0.00     52.26   
   315. D(H  28,C  27,C  18,C  19)    -68.66 -0.000043    0.02    -68.64   
   316. D(H  30,C  27,C  18,C  23)    171.76  0.000009    0.00    171.76   
   317. D(H  28,C  27,C  18,N   2)    169.17  0.000032   -0.02    169.16   
   318. D(C  39,C  31,N   3,H  81)    -86.17 -0.000003    0.00    -86.16   
   319. D(C  39,C  31,N   3,H  66)    169.13  0.000002    0.00    169.13   
   320. D(C  39,C  31,N   3,C   5)     41.94  0.000010    0.00     41.94   
   321. D(C  32,C  31,N   3,H  81)     90.17  0.000001    0.00     90.17   
   322. D(C  32,C  31,N   3,H  66)    -14.54  0.000006    0.00    -14.53   
   323. D(C  32,C  31,N   3,C   5)   -141.73  0.000014    0.00   -141.73   
   324. D(C  41,C  32,C  31,C  39)   -177.54  0.000002    0.01   -177.54   
   325. D(C  41,C  32,C  31,N   3)      6.22 -0.000002    0.01      6.23   
   326. D(C  33,C  32,C  31,C  39)      0.60  0.000000    0.00      0.60   
   327. D(C  33,C  32,C  31,N   3)   -175.64 -0.000004    0.00   -175.64   
   328. D(C  35,C  33,C  32,C  41)    177.42 -0.000002   -0.00    177.42   
   329. D(C  35,C  33,C  32,C  31)     -0.80  0.000001   -0.00     -0.80   
   330. D(H  34,C  33,C  32,C  41)     -2.00 -0.000002   -0.00     -2.01   
   331. D(H  34,C  33,C  32,C  31)    179.77  0.000001    0.00    179.78   
   332. D(C  37,C  35,C  33,H  34)    179.65 -0.000001   -0.00    179.65   
   333. D(C  37,C  35,C  33,C  32)      0.22 -0.000001   -0.00      0.22   
   334. D(H  36,C  35,C  33,H  34)     -0.27 -0.000000   -0.00     -0.27   
   335. D(H  36,C  35,C  33,C  32)   -179.70 -0.000000    0.00   -179.70   
   336. D(C  39,C  37,C  35,C  33)      0.57  0.000000    0.00      0.57   
   337. D(H  38,C  37,C  35,H  36)     -0.17 -0.000000   -0.00     -0.17   
   338. D(H  38,C  37,C  35,C  33)    179.90  0.000001    0.00    179.90   
   339. D(C  39,C  37,C  35,H  36)   -179.51 -0.000000   -0.00   -179.51   
   340. D(H  40,C  39,C  37,H  38)     -1.26  0.000000   -0.00     -1.26   
   341. D(H  40,C  39,C  37,C  35)    178.09  0.000001   -0.00    178.09   
   342. D(C  31,C  39,C  37,H  38)    179.90  0.000000    0.00    179.90   
   343. D(C  31,C  39,C  37,C  35)     -0.76  0.000001    0.00     -0.76   
   344. D(H  40,C  39,C  31,C  32)   -178.69 -0.000001   -0.00   -178.69   
   345. D(H  40,C  39,C  31,N   3)     -2.27  0.000002    0.00     -2.27   
   346. D(C  37,C  39,C  31,C  32)      0.16 -0.000001   -0.00      0.16   
   347. D(C  37,C  39,C  31,N   3)    176.57  0.000002   -0.00    176.57   
   348. D(C  50,C  41,C  32,C  33)   -113.74 -0.000005    0.00   -113.73   
   349. D(C  50,C  41,C  32,C  31)     64.35 -0.000007   -0.00     64.35   
   350. D(C  46,C  41,C  32,C  33)    122.34 -0.000002    0.00    122.35   
   351. D(C  46,C  41,C  32,C  31)    -59.57 -0.000004   -0.00    -59.57   
   352. D(C  42,C  41,C  32,C  33)      3.77 -0.000002    0.00      3.77   
   353. D(C  42,C  41,C  32,C  31)   -178.15 -0.000004   -0.00   -178.15   
   354. D(H  45,C  42,C  41,C  50)   -178.62  0.000000   -0.00   -178.62   
   355. D(H  45,C  42,C  41,C  32)     61.64  0.000000    0.00     61.64   
   356. D(H  44,C  42,C  41,C  50)    -59.80  0.000001   -0.00    -59.80   
   357. D(H  44,C  42,C  41,C  46)     58.23 -0.000001   -0.00     58.23   
   358. D(H  44,C  42,C  41,C  32)   -179.54  0.000001    0.00   -179.54   
   359. D(H  43,C  42,C  41,C  50)     58.85  0.000001   -0.00     58.85   
   360. D(H  45,C  42,C  41,C  46)    -60.59 -0.000001   -0.00    -60.59   
   361. D(H  43,C  42,C  41,C  46)    176.88 -0.000001   -0.00    176.88   
   362. D(H  43,C  42,C  41,C  32)    -60.89  0.000001    0.00    -60.89   
   363. D(H  47,C  46,C  41,C  50)   -175.96 -0.000001    0.00   -175.96   
   364. D(H  47,C  46,C  41,C  42)     69.26 -0.000003    0.00     69.26   
   365. D(H  47,C  46,C  41,C  32)    -52.64 -0.000003    0.00    -52.64   
   366. D(H  49,C  46,C  41,C  50)    -53.71  0.000001    0.00    -53.71   
   367. D(H  49,C  46,C  41,C  42)   -168.49 -0.000001    0.00   -168.49   
   368. D(H  49,C  46,C  41,C  32)     69.61 -0.000002    0.00     69.61   
   369. D(H  48,C  46,C  41,C  50)     65.59  0.000001    0.00     65.59   
   370. D(H  48,C  46,C  41,C  42)    -49.19 -0.000001    0.00    -49.19   
   371. D(H  48,C  46,C  41,C  32)   -171.09 -0.000001    0.00   -171.09   
   372. D(H  53,C  50,C  41,C  46)   -172.88  0.000001   -0.00   -172.88   
   373. D(H  53,C  50,C  41,C  42)    -58.28 -0.000000   -0.00    -58.29   
   374. D(H  53,C  50,C  41,C  32)     62.54  0.000001   -0.00     62.54   
   375. D(H  52,C  50,C  41,C  46)    -54.27  0.000004   -0.00    -54.27   
   376. D(H  52,C  50,C  41,C  42)     60.32  0.000003   -0.00     60.32   
   377. D(H  52,C  50,C  41,C  32)   -178.85  0.000004   -0.00   -178.85   
   378. D(H  51,C  50,C  41,C  46)     66.29  0.000001   -0.00     66.29   
   379. D(H  51,C  50,C  41,C  42)   -179.12 -0.000000   -0.00   -179.12   
   380. D(H  51,C  50,C  41,C  32)    -58.29  0.000001   -0.00    -58.29   
   381. D(C  55,C  54,O   0,C   4)   -164.37 -0.000032    0.00   -164.37   
   382. D(O   1,C  54,O   0,C   4)     16.56 -0.000029    0.00     16.56   
   383. D(C  64,C  55,C  54,O   1)   -168.43 -0.000016    0.00   -168.43   
   384. D(C  64,C  55,C  54,O   0)     12.54 -0.000012   -0.00     12.54   
   385. D(C  56,C  55,C  54,O   1)      9.92 -0.000012    0.00      9.92   
   386. D(C  56,C  55,C  54,O   0)   -169.11 -0.000008   -0.00   -169.11   
   387. D(C  58,C  56,C  55,C  64)     -0.36  0.000003   -0.00     -0.36   
   388. D(C  58,C  56,C  55,C  54)   -178.73 -0.000000   -0.00   -178.74   
   389. D(H  57,C  56,C  55,C  64)    179.86  0.000002   -0.00    179.86   
   390. D(H  57,C  56,C  55,C  54)      1.49 -0.000001   -0.00      1.49   
   391. D(C  60,C  58,C  56,H  57)   -179.78  0.000000   -0.00   -179.78   
   392. D(C  60,C  58,C  56,C  55)      0.45 -0.000001    0.00      0.45   
   393. D(H  59,C  58,C  56,H  57)      0.12  0.000000   -0.00      0.12   
   394. D(H  59,C  58,C  56,C  55)   -179.65 -0.000001    0.00   -179.65   
   395. D(C  62,C  60,C  58,H  59)    179.91 -0.000001    0.00    179.91   
   396. D(C  62,C  60,C  58,C  56)     -0.18 -0.000001    0.00     -0.18   
   397. D(H  61,C  60,C  58,H  59)     -0.16  0.000000   -0.00     -0.16   
   398. D(H  61,C  60,C  58,C  56)    179.75  0.000001    0.00    179.75   
   399. D(C  64,C  62,C  60,H  61)    179.90 -0.000000    0.00    179.90   
   400. D(C  64,C  62,C  60,C  58)     -0.17  0.000001   -0.00     -0.17   
   401. D(H  63,C  62,C  60,H  61)     -0.26  0.000001   -0.00     -0.26   
   402. D(H  63,C  62,C  60,C  58)    179.68  0.000003   -0.00    179.68   
   403. D(H  65,C  64,C  62,H  63)     -0.29  0.000005   -0.00     -0.30   
   404. D(H  65,C  64,C  62,C  60)    179.55  0.000006   -0.00    179.55   
   405. D(C  55,C  64,C  62,H  63)   -179.59 -0.000001   -0.00   -179.59   
   406. D(C  55,C  64,C  62,C  60)      0.26  0.000001   -0.00      0.26   
   407. D(H  65,C  64,C  55,C  56)   -179.29 -0.000009    0.00   -179.29   
   408. D(H  65,C  64,C  55,C  54)     -0.97 -0.000005    0.00     -0.97   
   409. D(C  62,C  64,C  55,C  56)      0.01 -0.000003    0.00      0.01   
   410. D(C  62,C  64,C  55,C  54)    178.33  0.000000    0.00    178.33   
   411. D(H  81,H  66,N   3,C  31)    105.34 -0.000009    0.00    105.34   
   412. D(H  81,H  66,N   3,C   5)   -121.53 -0.000023    0.00   -121.53   
   413. D(C  78,C  69,C  68,O  80)      0.48  0.000012   -0.01      0.47   
   414. D(C  78,C  69,C  68,O  67)   -179.08  0.000004   -0.00   -179.08   
   415. D(C  70,C  69,C  68,O  80)   -179.84  0.000012   -0.01   -179.85   
   416. D(C  70,C  69,C  68,O  67)      0.59  0.000005   -0.00      0.59   
   417. D(C  72,C  70,C  69,C  78)     -0.01 -0.000000    0.00     -0.01   
   418. D(C  72,C  70,C  69,C  68)   -179.69 -0.000001    0.00   -179.69   
   419. D(H  71,C  70,C  69,C  78)    179.94  0.000002   -0.00    179.94   
   420. D(H  71,C  70,C  69,C  68)      0.26  0.000002    0.00      0.26   
   421. D(C  74,C  72,C  70,H  71)   -179.93 -0.000002    0.00   -179.93   
   422. D(C  74,C  72,C  70,C  69)      0.02  0.000001   -0.00      0.02   
   423. D(H  73,C  72,C  70,H  71)      0.04 -0.000001    0.00      0.04   
   424. D(H  73,C  72,C  70,C  69)    179.99  0.000001   -0.00    179.99   
   425. D(C  76,C  74,C  72,H  73)   -179.99 -0.000000    0.00   -179.99   
   426. D(C  76,C  74,C  72,C  70)     -0.02 -0.000000   -0.00     -0.02   
   427. D(H  75,C  74,C  72,H  73)     -0.01 -0.000001    0.00     -0.01   
   428. D(H  75,C  74,C  72,C  70)    179.96 -0.000000    0.00    179.96   
   429. D(C  78,C  76,C  74,H  75)   -179.98 -0.000000    0.00   -179.98   
   430. D(C  78,C  76,C  74,C  72)     -0.00 -0.000000    0.00     -0.00   
   431. D(H  77,C  76,C  74,H  75)     -0.00 -0.000000   -0.00     -0.00   
   432. D(H  77,C  76,C  74,C  72)    179.98 -0.000000    0.00    179.98   
   433. D(H  79,C  78,C  76,H  77)     -0.03 -0.000001   -0.00     -0.03   
   434. D(H  79,C  78,C  76,C  74)    179.95 -0.000001   -0.00    179.95   
   435. D(C  69,C  78,C  76,H  77)   -179.97  0.000001    0.00   -179.97   
   436. D(C  69,C  78,C  76,C  74)      0.01  0.000000   -0.00      0.01   
   437. D(H  79,C  78,C  69,C  70)   -179.95  0.000002    0.00   -179.95   
   438. D(H  79,C  78,C  69,C  68)     -0.28  0.000002   -0.00     -0.28   
   439. D(C  76,C  78,C  69,C  70)     -0.01  0.000000   -0.00     -0.01   
   440. D(C  76,C  78,C  69,C  68)    179.66  0.000000   -0.00    179.66   
   441. D(H  81,O  80,C  68,C  69)   -178.93  0.000008   -0.00   -178.94   
   442. D(H  81,O  80,C  68,O  67)      0.63  0.000015   -0.01      0.62   
   443. D(H  66,H  81,O  80,C  68)    -53.70  0.000018   -0.00    -53.70   
   444. D(N   3,H  81,O  80,C  68)   -149.46  0.000055   -0.01   -149.47   
   445. D(O  80,H  81,H  66,N   3)   -158.81  0.000045   -0.02   -158.83   
   446. D(H  66,H  81,N   3,C  31)   -116.32  0.000006   -0.00   -116.33   
   447. D(H  66,H  81,N   3,C   5)    114.17  0.000012   -0.00    114.17   
   448. D(O  80,H  81,N   3,H  66)    114.70  0.000003   -0.01    114.69   
   449. D(O  80,H  81,N   3,C  31)     -1.62  0.000008   -0.01     -1.63   
   450. D(O  80,H  81,N   3,C   5)   -131.12  0.000015   -0.01   -131.13   
    ----------------------------------------------------------------------------

         *************************************************************
         *                GEOMETRY OPTIMIZATION CYCLE   2            *
         *************************************************************
---------------------------------
CARTESIAN COORDINATES (ANGSTROEM)
---------------------------------
  O      1.697831    4.225249    1.288195
  O      1.695932    1.989587    1.197639
  N      1.666379    4.588639    3.589868
  N      4.253575    4.133144    3.898496
  C      2.261789    4.233403    2.557778
  C      3.746222    3.927260    2.543843
  H      3.866860    2.875759    2.258504
  C      4.392776    4.777617    1.465580
  C      4.305509    6.165835    1.507522
  H      3.794656    6.650545    2.332339
  C      4.844356    6.931984    0.486398
  H      4.771162    8.013102    0.529621
  C      5.465573    6.317982   -0.594384
  H      5.884294    6.918648   -1.394204
  C      5.539657    4.934164   -0.650058
  H      6.014190    4.446625   -1.494352
  C      5.002434    4.168593    0.376071
  H      5.052252    3.085367    0.328903
  C      0.260418    4.992951    3.687110
  C      0.055877    6.289041    2.907332
  H      0.750278    7.057487    3.257307
  H     -0.962601    6.652300    3.062946
  H      0.208501    6.144527    1.836788
  C      0.001179    5.248408    5.166790
  H      0.163212    4.338554    5.750117
  H     -1.027483    5.580459    5.323903
  H      0.676598    6.020628    5.544077
  C     -0.675717    3.895823    3.188696
  H     -1.704469    4.151259    3.453181
  H     -0.433345    2.938984    3.657590
  H     -0.630858    3.775076    2.105981
  C      5.269257    3.280271    4.380126
  C      5.299817    2.822725    5.716616
  C      6.409141    2.061340    6.087298
  H      6.476936    1.692965    7.101194
  C      7.437272    1.736466    5.214890
  H      8.270866    1.136739    5.562610
  C      7.380789    2.184236    3.907946
  H      8.169227    1.948775    3.201712
  C      6.305858    2.955638    3.505067
  H      6.276833    3.332294    2.491092
  C      4.181039    3.082811    6.734352
  C      4.522914    2.501610    8.107232
  H      4.660709    1.418530    8.075535
  H      3.693121    2.707038    8.787477
  H      5.421808    2.953808    8.534361
  C      3.942751    4.583354    6.960653
  H      4.878714    5.089067    7.212102
  H      3.255915    4.712377    7.801512
  H      3.498131    5.108967    6.116505
  C      2.890906    2.383503    6.283271
  H      2.536325    2.695419    5.299983
  H      2.090737    2.587907    7.000130
  H      3.043146    1.301513    6.248502
  C      1.595148    3.050332    0.631421
  C      1.332078    3.235255   -0.803982
  C      0.975101    2.119842   -1.558946
  H      0.876460    1.156696   -1.072373
  C      0.746115    2.252651   -2.916761
  H      0.462752    1.387424   -3.504710
  C      0.881931    3.495206   -3.524142
  H      0.706194    3.597432   -4.589267
  C      1.243135    4.606721   -2.773661
  H      1.353322    5.573305   -3.251348
  C      1.466589    4.482043   -1.412930
  H      1.755330    5.345048   -0.826205
  H      3.446251    4.193927    4.509717
  O      3.507570    7.419783    4.741201
  C      4.724764    7.480705    4.783284
  C      5.460164    8.712593    5.156024
  C      4.731637    9.852777    5.485894
  H      3.648947    9.814001    5.467287
  C      5.389621   11.020596    5.832071
  H      4.820493   11.906867    6.088342
  C      6.778386   11.055004    5.849885
  H      7.293640   11.970064    6.120479
  C      7.508428    9.920228    5.521476
  H      8.592021    9.947874    5.535218
  C      6.852939    8.749832    5.174946
  H      7.419813    7.863875    4.917713
  O      5.505469    6.461212    4.492974
  H      4.956549    5.651950    4.228944

----------------------------
CARTESIAN COORDINATES (A.U.)
----------------------------
  NO LB      ZA    FRAG     MASS         X           Y           Z
   0 O     8.0000    0    15.999    3.208435    7.984564    2.434336
   1 O     8.0000    0    15.999    3.204848    3.759774    2.263210
   2 N     7.0000    0    14.007    3.149001    8.671272    6.783868
   3 N     7.0000    0    14.007    8.038091    7.810510    7.367090
   4 C     6.0000    0    12.011    4.274162    7.999972    4.833499
   5 C     6.0000    0    12.011    7.079334    7.421447    4.807167
   6 H     1.0000    0     1.008    7.307306    5.434397    4.267954
   7 C     6.0000    0    12.011    8.301144    9.028387    2.769546
   8 C     6.0000    0    12.011    8.136233   11.651740    2.848804
   9 H     1.0000    0     1.008    7.170860   12.567708    4.407482
  10 C     6.0000    0    12.011    9.154506   13.099551    0.919159
  11 H     1.0000    0     1.008    9.016190   15.142568    1.000839
  12 C     6.0000    0    12.011   10.328436   11.939256   -1.123224
  13 H     1.0000    0     1.008   11.119704   13.074350   -2.634663
  14 C     6.0000    0    12.011   10.468435    9.324218   -1.228431
  15 H     1.0000    0     1.008   11.365172    8.402904   -2.823915
  16 C     6.0000    0    12.011    9.453230    7.877498    0.710671
  17 H     1.0000    0     1.008    9.547373    5.830498    0.621538
  18 C     6.0000    0    12.011    0.492118    9.435310    6.967628
  19 C     6.0000    0    12.011    0.105591   11.884566    5.494061
  20 H     1.0000    0     1.008    1.417820   13.336717    6.155418
  21 H     1.0000    0     1.008   -1.819052   12.571025    5.788129
  22 H     1.0000    0     1.008    0.394009   11.611473    3.471027
  23 C     6.0000    0    12.011    0.002227    9.918053    9.763817
  24 H     1.0000    0     1.008    0.308425    8.198680   10.866147
  25 H     1.0000    0     1.008   -1.941661   10.545539   10.060718
  26 H     1.0000    0     1.008    1.278584   11.377338   10.476786
  27 C     6.0000    0    12.011   -1.276920    7.362038    6.025762
  28 H     1.0000    0     1.008   -3.220979    7.844743    6.525567
  29 H     1.0000    0     1.008   -0.818904    5.553876    6.911843
  30 H     1.0000    0     1.008   -1.192149    7.133860    3.979728
  31 C     6.0000    0    12.011    9.957452    6.198814    8.277238
  32 C     6.0000    0    12.011   10.015202    5.334178   10.802839
  33 C     6.0000    0    12.011   12.111520    3.895367   11.503326
  34 H     1.0000    0     1.008   12.239634    3.199240   13.419312
  35 C     6.0000    0    12.011   14.054407    3.281444    9.854713
  36 H     1.0000    0     1.008   15.629672    2.148125   10.511810
  37 C     6.0000    0    12.011   13.947669    4.127609    7.384948
  38 H     1.0000    0     1.008   15.437602    3.682651    6.050360
  39 C     6.0000    0    12.011   11.916345    5.585346    6.623617
  40 H     1.0000    0     1.008   11.861495    6.297123    4.707481
  41 C     6.0000    0    12.011    7.901019    5.825668   12.726081
  42 C     6.0000    0    12.011    8.547069    4.727358   15.320448
  43 H     1.0000    0     1.008    8.807464    2.680634   15.260549
  44 H     1.0000    0     1.008    6.978988    5.115560   16.605925
  45 H     1.0000    0     1.008   10.245732    5.581888   16.127606
  46 C     6.0000    0    12.011    7.450719    8.661284   13.153727
  47 H     1.0000    0     1.008    9.219433    9.616943   13.628897
  48 H     1.0000    0     1.008    6.152787    8.905103   14.742720
  49 H     1.0000    0     1.008    6.610510    9.654549   11.558519
  50 C     6.0000    0    12.011    5.463020    4.504168   11.873661
  51 H     1.0000    0     1.008    4.792960    5.093605   10.015517
  52 H     1.0000    0     1.008    3.950921    4.890436   13.228328
  53 H     1.0000    0     1.008    5.750713    2.459502   11.807958
  54 C     6.0000    0    12.011    3.014393    5.764293    1.193212
  55 C     6.0000    0    12.011    2.517262    6.113746   -1.519306
  56 C     6.0000    0    12.011    1.842675    4.005922   -2.945981
  57 H     1.0000    0     1.008    1.656269    2.185838   -2.026491
  58 C     6.0000    0    12.011    1.409954    4.256894   -5.511879
  59 H     1.0000    0     1.008    0.874474    2.621851   -6.622943
  60 C     6.0000    0    12.011    1.666609    6.604983   -6.659663
  61 H     1.0000    0     1.008    1.334514    6.798162   -8.672458
  62 C     6.0000    0    12.011    2.349186    8.705442   -5.241460
  63 H     1.0000    0     1.008    2.557408   10.532020   -6.144157
  64 C     6.0000    0    12.011    2.771451    8.469835   -2.670052
  65 H     1.0000    0     1.008    3.317093   10.100676   -1.561301
  66 H     1.0000    0     1.008    6.512470    7.925374    8.522131
  67 O     8.0000    0    15.999    6.628347   14.021357    8.959572
  68 C     6.0000    0    12.011    8.928510   14.136483    9.039097
  69 C     6.0000    0    12.011   10.318215   16.464414    9.743474
  70 C     6.0000    0    12.011    8.941498   18.619050   10.366838
  71 H     1.0000    0     1.008    6.895510   18.545775   10.331675
  72 C     6.0000    0    12.011   10.184907   20.825909   11.021018
  73 H     1.0000    0     1.008    9.109411   22.500718   11.505300
  74 C     6.0000    0    12.011   12.809292   20.890931   11.054681
  75 H     1.0000    0     1.008   13.782982   22.620144   11.566029
  76 C     6.0000    0    12.011   14.188873   18.746514   10.434077
  77 H     1.0000    0     1.008   16.236566   18.798758   10.460047
  78 C     6.0000    0    12.011   12.950178   16.534786    9.779231
  79 H     1.0000    0     1.008   14.021414   14.860571    9.293132
  80 O     8.0000    0    15.999   10.403829   12.209921    8.490491
  81 H     1.0000    0     1.008    9.366521   10.680638    7.991547

--------------------------------
INTERNAL COORDINATES (ANGSTROEM)
--------------------------------
 O      0   0   0     0.000000000000     0.00000000     0.00000000
 O      1   0   0     2.237496547653     0.00000000     0.00000000
 N      1   2   0     2.330395291952   101.28964305     0.00000000
 N      3   1   2     2.645053175508    94.31208851    79.31942830
 C      3   1   2     1.243349032794    29.43968385    72.09631425
 C      4   3   1     1.461122658380    64.94089683   356.03439578
 H      6   4   3     1.096187718390   109.77234360   243.09583688
 C      6   4   3     1.517823866270   115.58047809   120.94627969
 C      8   6   4     1.391590569359   120.71482072   298.26977641
 H      9   8   6     1.084544842963   119.88769595     1.71486796
 C      9   8   6     1.385653026120   120.32991109   183.04002945
 H     11   9   8     1.084454534256   119.70903625   180.03733676
 C     11   9   8     1.389603748119   120.17823395     0.60184794
 H     13  11   9     1.084360415677   120.10197350   179.82256058
 C     13  11   9     1.386917749097   119.73352437     0.25812109
 H     15  13  11     1.084300324036   120.21612168   179.41263678
 C     15  13  11     1.388397984719   119.98923388   359.55856031
 H     17  15  13     1.085396298886   120.02819386   179.45803958
 C      3   1   2     1.466169473992    96.97572413   254.89655985
 C     19   3   1     1.526349020623   109.19479978   295.95620126
 H     20  19   3     1.093244822692   110.37749742   305.05689239
 H     20  19   3     1.092459876421   109.54289764   185.98085294
 H     20  19   3     1.090981917866   111.72057253    65.95823762
 C     19   3   1     1.523782973406   105.88910765   178.34716526
 H     24  19   3     1.092867275867   110.70241718   298.77900277
 H     24  19   3     1.092285007035   110.53984027   178.62832655
 H     24  19   3     1.093096532600   110.39419190    58.56055125
 C     19   3   1     1.525927482339   111.61454226    59.29652552
 H     28  19   3     1.092488052288   109.29977147   169.15860520
 H     28  19   3     1.092769789374   110.69131222    50.27475046
 H     28  19   3     1.090349874671   112.25474236   288.66427473
 C      4   3   1     1.411017164174   147.99402594   251.30526547
 C     32   4   3     1.412971314634   122.28667613   306.36638262
 C     33  32   4     1.395604881437   116.42868563   184.36385990
 H     34  33  32     1.080870652114   119.00845859   179.77557574
 C     34  33  32     1.386972920694   123.36285630   359.19752000
 H     36  34  33     1.084186965019   119.85299586   180.30130477
 C     36  34  33     1.382675052599   119.23638077     0.22333824
 H     38  36  34     1.084363099726   121.03715705   179.90427272
 C     38  36  34     1.383057047622   119.19051468     0.57155717
 H     40  38  36     1.082062185822   119.20679481   178.08516901
 C     33  32   4     1.534631454585   123.82346271     6.22602334
 C     42  33  32     1.529533210182   111.58683182   181.85156660
 H     43  42  33     1.092270305356   112.26794062   299.11396570
 H     43  42  33     1.092469609681   108.52198888   180.46338199
 H     43  42  33     1.093129450570   112.16844464    61.63812560
 C     42  33  32     1.536106629617   112.10735509   300.42864617
 H     47  42  33     1.093160264985   110.66934929   307.36483820
 H     47  42  33     1.093359149082   109.02743849   188.90995587
 H     47  42  33     1.089284987213   114.86679839    69.61156191
 C     42  33  32     1.535236122122   109.91213473    64.34554390
 H     51  42  33     1.090813414216   114.06478048   301.71027926
 H     51  42  33     1.093589210111   109.70239973   181.14986630
 H     51  42  33     1.093201178716   110.06895905    62.54073249
 C      2   1   3     1.206624338003    30.75983334   169.71956212
 C     55   2   1     1.470980405708   125.68734596   181.05861601
 C     56  55   2     1.393394751675   118.28743342     9.92133365
 H     57  56  55     1.083575359680   119.44284534     1.49276904
 C     57  56  55     1.383377384343   119.82551927   181.26430082
 H     59  57  56     1.083789061228   119.94083086   180.35471650
 C     59  57  56     1.389712680612   119.91003157     0.44871564
 H     61  59  57     1.084354949902   119.85169463   179.74849449
 C     61  59  57     1.388940226479   120.31702276   359.81743021
 H     63  61  59     1.083794243478   120.13258416   179.67564157
 C     63  61  59     1.384580611624   120.06135293   359.82756453
 H     65  63  61     1.082771782805   120.25210065   179.55327604
 H      4   3   1     1.014424665089    44.07331848   195.24307685
 O     10   9   8     2.544948519715   155.24059875    71.47521988
 C     68  10   9     1.219444018771    86.28274121    29.78578903
 C     69  68  10     1.482328149246   123.05146119   124.07271075
 C     70  69  68     1.392689993155   118.71239861     0.58997200
 H     71  70  69     1.083544404343   119.29657858     0.26136347
 C     71  70  69     1.384407017564   120.08029384   180.30986026
 H     73  71  70     1.084000732395   119.95124116   179.99287484
 C     73  71  70     1.389305356358   119.94674871     0.00000000
 H     75  73  71     1.084455260098   119.93650060   179.96161680
 C     75  73  71     1.388716139851   120.14710322     0.00000000
 H     77  75  73     1.084032246052   120.10889945   179.97707204
 C     77  75  73     1.385487300202   120.04752197     0.00000000
 H     79  77  75     1.082790074562   120.19350517   179.95208594
 O     69  68  10     1.316490117901   123.06756967   304.55437166
 H     81  69  68     1.012881497322   110.78278471     0.62084713

---------------------------
INTERNAL COORDINATES (A.U.)
---------------------------
 O      0   0   0     0.000000000000     0.00000000     0.00000000
 O      1   0   0     4.228255700659     0.00000000     0.00000000
 N      1   2   0     4.403808885568   101.28964305     0.00000000
 N      3   1   2     4.998426111370    94.31208851    79.31942830
 C      3   1   2     2.349589160856    29.43968385    72.09631425
 C      4   3   1     2.761121672405    64.94089683   356.03439578
 H      6   4   3     2.071494579125   109.77234360   243.09583688
 C      6   4   3     2.868271426780   115.58047809   120.94627969
 C      8   6   4     2.629725066635   120.71482072   298.26977641
 H      9   8   6     2.049492733157   119.88769595     1.71486796
 C      9   8   6     2.618504736007   120.32991109   183.04002945
 H     11   9   8     2.049322074433   119.70903625   180.03733676
 C     11   9   8     2.625970518616   120.17823395     0.60184794
 H     13  11   9     2.049144216095   120.10197350   179.82256058
 C     13  11   9     2.620894716068   119.73352437     0.25812109
 H     15  13  11     2.049030659350   120.21612168   179.41263678
 C     15  13  11     2.623691956007   119.98923388   359.55856031
 H     17  15  13     2.051101751666   120.02819386   179.45803958
 C      3   1   2     2.770658771760    96.97572413   254.89655985
 C     19   3   1     2.884381633757   109.19479978   295.95620126
 H     20  19   3     2.065933312216   110.37749742   305.05689239
 H     20  19   3     2.064449978733   109.54289764   185.98085294
 H     20  19   3     2.061657041828   111.72057253    65.95823762
 C     19   3   1     2.879532507270   105.88910765   178.34716526
 H     24  19   3     2.065219852114   110.70241718   298.77900277
 H     24  19   3     2.064119523484   110.53984027   178.62832655
 H     24  19   3     2.065653084553   110.39419190    58.56055125
 C     19   3   1     2.883585041844   111.61454226    59.29652552
 H     28  19   3     2.064503223406   109.29977147   169.15860520
 H     28  19   3     2.065035629339   110.69131222    50.27475046
 H     28  19   3     2.060462653284   112.25474236   288.66427473
 C      4   3   1     2.666436010552   147.99402594   251.30526547
 C     32   4   3     2.670128819744   122.28667613   306.36638262
 C     33  32   4     2.637311017079   116.42868563   184.36385990
 H     34  33  32     2.042549518687   119.00845859   179.77557574
 C     34  33  32     2.620998975277   123.36285630   359.19752000
 H     36  34  33     2.048816441853   119.85299586   180.30130477
 C     36  34  33     2.612877181618   119.23638077     0.22333824
 H     38  36  34     2.049149288213   121.03715705   179.90427272
 C     38  36  34     2.613599047595   119.19051468     0.57155717
 H     40  38  36     2.044801191076   119.20679481   178.08516901
 C     33  32   4     2.900033165668   123.82346271     6.22602334
 C     42  33  32     2.890398879981   111.58683182   181.85156660
 H     43  42  33     2.064091741337   112.26794062   299.11396570
 H     43  42  33     2.064468371928   108.52198888   180.46338199
 H     43  42  33     2.065715290502   112.16844464    61.63812560
 C     42  33  32     2.902820842477   112.10735509   300.42864617
 H     47  42  33     2.065773521306   110.66934929   307.36483820
 H     47  42  33     2.066149357781   109.02743849   188.90995587
 H     47  42  33     2.058450307625   114.86679839    69.61156191
 C     42  33  32     2.901175821714   109.91213473    64.34554390
 H     51  42  33     2.061338616076   114.06478048   301.71027926
 H     51  42  33     2.066584110120   109.70239973   181.14986630
 H     51  42  33     2.065850837054   110.06895905    62.54073249
 C      2   1   3     2.280189545350    30.75983334   169.71956212
 C     55   2   1     2.779750115153   125.68734596   181.05861601
 C     56  55   2     2.633134477109   118.28743342     9.92133365
 H     57  56  55     2.047660675261   119.44284534     1.49276904
 C     57  56  55     2.614204396268   119.82551927   181.26430082
 H     59  57  56     2.048064512660   119.94083086   180.35471650
 C     59  57  56     2.626176371194   119.91003157     0.44871564
 H     61  59  57     2.049133887277   119.85169463   179.74849449
 C     61  59  57     2.624716644432   120.31702276   359.81743021
 H     63  61  59     2.048074305693   120.13258416   179.67564157
 C     63  61  59     2.616478166307   120.06135293   359.82756453
 H     65  63  61     2.046142135039   120.25210065   179.55327604
 H      4   3   1     1.916984800513    44.07331848   195.24307685
 O     10   9   8     4.809255727189   155.24059875    71.47521988
 C     68  10   9     2.304415231125    86.28274121    29.78578903
 C     69  68  10     2.801194242676   123.05146119   124.07271075
 C     70  69  68     2.631802676516   118.71239861     0.58997200
 H     71  70  69     2.047602178151   119.29657858     0.26136347
 C     71  70  69     2.616150121075   120.08029384   180.30986026
 H     73  71  70     2.048464513197   119.95124116   179.99287484
 C     73  71  70     2.625406639906   119.94674871     0.00000000
 H     75  73  71     2.049323446075   119.93650060   179.96161680
 C     75  73  71     2.624293182074   120.14710322     0.00000000
 H     77  75  73     2.048524065378   120.10889945   179.97707204
 C     77  75  73     2.618191559408   120.04752197     0.00000000
 H     79  77  75     2.046176701450   120.19350517   179.95208594
 O     69  68  10     2.487805780846   123.06756967   304.55437166
 H     81  69  68     1.914068636055   110.78278471     0.62084713


           ************************************************************
           *        Program running with 20 parallel MPI-processes    *
           *              working on a common directory               *
           ************************************************************
------------------------------------------------------------------------------
                   ___                                                        
                  /   \      - P O W E R E D   B Y -                         
                 /     \                                                     
                 |  |  |   _    _      __       _____    __    __             
                 |  |  |  | |  | |    /  \     |  _  \  |  |  /  |          
                  \  \/   | |  | |   /    \    | | | |  |  | /  /          
                 / \  \   | |__| |  /  /\  \   | |_| |  |  |/  /          
                |  |  |   |  __  | /  /__\  \  |    /   |      \           
                |  |  |   | |  | | |   __   |  |    \   |  |\   \          
                \     /   | |  | | |  |  |  |  | |\  \  |  | \   \       
                 \___/    |_|  |_| |__|  |__|  |_| \__\ |__|  \__/        
                                                                              
                      - O R C A' S   B I G   F R I E N D -                    
                                      &                                       
                       - I N T E G R A L  F E E D E R -                       
                                                                              
 v1 FN, 2020, v2 2021                                                         
------------------------------------------------------------------------------


Reading SHARK input file ImineBzOH5optc.SHARKINP.tmp ... ok
----------------------
SHARK INTEGRAL PACKAGE
----------------------

Number of atoms                             ...     82
Number of basis functions                   ...   1542
Number of shells                            ...    622
Maximum angular momentum                    ...      3
Integral batch strategy                     ... SHARK/LIBINT Hybrid
RI-J (if used) integral strategy            ... SPLIT-RIJ (Revised 2003 algorithm where possible)
Printlevel                                  ...      1
Contraction scheme used                     ... SEGMENTED contraction
Coulomb Range Separation                    ... NOT USED
Exchange Range Separation                   ... NOT USED
Finite Nucleus Model                        ... NOT USED
Auxiliary Coulomb fitting basis             ... AVAILABLE
   # of basis functions in Aux-J            ...   2498
   # of shells in Aux-J                     ...    830
   Maximum angular momentum in Aux-J        ...      4
Auxiliary J/K fitting basis                 ... NOT available
Auxiliary Correlation fitting basis         ... NOT available
Auxiliary 'external' fitting basis          ... NOT available
Integral threshold                          ...     2.500000e-11
Primitive cut-off                           ...     2.500000e-12
Primitive pair pre-selection threshold      ...     2.500000e-12

Calculating pre-screening integrals         ... done (  0.1 sec) Dimension = 622
Organizing shell pair data                  ... done (  1.2 sec)
Shell pair information
Total number of shell pairs                 ...    193753
Shell pairs after pre-screening             ...    108937
Total number of primitive shell pairs       ...    584784
Primitive shell pairs kept                  ...    204054
          la=0 lb=0:  30339 shell pairs
          la=1 lb=0:  32824 shell pairs
          la=1 lb=1:   8949 shell pairs
          la=2 lb=0:  14621 shell pairs
          la=2 lb=1:   8079 shell pairs
          la=2 lb=2:   1805 shell pairs
          la=3 lb=0:   6676 shell pairs
          la=3 lb=1:   3729 shell pairs
          la=3 lb=2:   1561 shell pairs
          la=3 lb=3:    354 shell pairs

Calculating one electron integrals          ... done (  0.3 sec)
Calculating RI/J V-Matrix + Cholesky decomp.... done (  0.6 sec)
Calculating Nuclear repulsion               ... done (  0.0 sec) ENN=   5109.737226517796 Eh

SHARK setup successfully completed in   3.4 seconds

Maximum memory used throughout the entire GTOINT-calculation: 160.4 MB
[1711023638.792406] [node052:2396311:0]          mpool.c:43   UCX  WARN  object 0xc0d4280 was not returned to mpool ucp_requests
[1711023638.792426] [node052:2396311:0]          mpool.c:43   UCX  WARN  object 0xc0d4440 was not returned to mpool ucp_requests
[1711023638.792429] [node052:2396311:0]          mpool.c:43   UCX  WARN  object 0xc0d4600 was not returned to mpool ucp_requests
[1711023638.792435] [node052:2396311:0]          mpool.c:43   UCX  WARN  object 0xc0d47c0 was not returned to mpool ucp_requests
[1711023638.792438] [node052:2396311:0]          mpool.c:43   UCX  WARN  object 0xc0d4980 was not returned to mpool ucp_requests
[1711023638.792441] [node052:2396311:0]          mpool.c:43   UCX  WARN  object 0xc0d4b40 was not returned to mpool ucp_requests
[1711023638.792445] [node052:2396311:0]          mpool.c:43   UCX  WARN  object 0xc0d4d00 was not returned to mpool ucp_requests
[1711023638.792448] [node052:2396311:0]          mpool.c:43   UCX  WARN  object 0xc0d4ec0 was not returned to mpool ucp_requests
[1711023638.792452] [node052:2396311:0]          mpool.c:43   UCX  WARN  object 0xc0d5080 was not returned to mpool ucp_requests
[1711023638.792456] [node052:2396311:0]          mpool.c:43   UCX  WARN  object 0xc0d5240 was not returned to mpool ucp_requests
[1711023638.792459] [node052:2396311:0]          mpool.c:43   UCX  WARN  object 0xc0d5400 was not returned to mpool ucp_requests
[1711023638.792463] [node052:2396311:0]          mpool.c:43   UCX  WARN  object 0xc0d55c0 was not returned to mpool ucp_requests
[1711023638.792467] [node052:2396311:0]          mpool.c:43   UCX  WARN  object 0xc0d5780 was not returned to mpool ucp_requests
[1711023638.792471] [node052:2396311:0]          mpool.c:43   UCX  WARN  object 0xc0d5940 was not returned to mpool ucp_requests
[1711023638.792474] [node052:2396311:0]          mpool.c:43   UCX  WARN  object 0xc0d5b00 was not returned to mpool ucp_requests
[1711023638.792478] [node052:2396311:0]          mpool.c:43   UCX  WARN  object 0xc0d5cc0 was not returned to mpool ucp_requests
[1711023638.792482] [node052:2396311:0]          mpool.c:43   UCX  WARN  object 0xc0d5e80 was not returned to mpool ucp_requests
[1711023638.792552] [node052:2396301:0]          mpool.c:43   UCX  WARN  object 0xae0e900 was not returned to mpool ucp_requests
[1711023638.792572] [node052:2396301:0]          mpool.c:43   UCX  WARN  object 0xae0eac0 was not returned to mpool ucp_requests
[1711023638.792577] [node052:2396301:0]          mpool.c:43   UCX  WARN  object 0xae0ec80 was not returned to mpool ucp_requests
[1711023638.792580] [node052:2396301:0]          mpool.c:43   UCX  WARN  object 0xae0ee40 was not returned to mpool ucp_requests
[1711023638.792583] [node052:2396301:0]          mpool.c:43   UCX  WARN  object 0xae0f000 was not returned to mpool ucp_requests
[1711023638.792585] [node052:2396301:0]          mpool.c:43   UCX  WARN  object 0xae0f1c0 was not returned to mpool ucp_requests
[1711023638.792588] [node052:2396301:0]          mpool.c:43   UCX  WARN  object 0xae0f380 was not returned to mpool ucp_requests
[1711023638.792591] [node052:2396301:0]          mpool.c:43   UCX  WARN  object 0xae0f540 was not returned to mpool ucp_requests
[1711023638.792594] [node052:2396301:0]          mpool.c:43   UCX  WARN  object 0xae0f700 was not returned to mpool ucp_requests
[1711023638.792597] [node052:2396301:0]          mpool.c:43   UCX  WARN  object 0xae0f8c0 was not returned to mpool ucp_requests
[1711023638.792600] [node052:2396301:0]          mpool.c:43   UCX  WARN  object 0xae0fa80 was not returned to mpool ucp_requests
[1711023638.792603] [node052:2396301:0]          mpool.c:43   UCX  WARN  object 0xae0fc40 was not returned to mpool ucp_requests
[1711023638.792606] [node052:2396301:0]          mpool.c:43   UCX  WARN  object 0xae0fe00 was not returned to mpool ucp_requests
[1711023638.792609] [node052:2396301:0]          mpool.c:43   UCX  WARN  object 0xae0ffc0 was not returned to mpool ucp_requests
[1711023638.792612] [node052:2396301:0]          mpool.c:43   UCX  WARN  object 0xae10180 was not returned to mpool ucp_requests
[1711023638.792562] [node052:2396315:0]          mpool.c:43   UCX  WARN  object 0xb700800 was not returned to mpool ucp_requests
[1711023638.792577] [node052:2396315:0]          mpool.c:43   UCX  WARN  object 0xb7009c0 was not returned to mpool ucp_requests
[1711023638.792582] [node052:2396315:0]          mpool.c:43   UCX  WARN  object 0xb700b80 was not returned to mpool ucp_requests
[1711023638.792585] [node052:2396315:0]          mpool.c:43   UCX  WARN  object 0xb700d40 was not returned to mpool ucp_requests
[1711023638.792589] [node052:2396315:0]          mpool.c:43   UCX  WARN  object 0xb700f00 was not returned to mpool ucp_requests
[1711023638.792593] [node052:2396315:0]          mpool.c:43   UCX  WARN  object 0xb7010c0 was not returned to mpool ucp_requests
[1711023638.792596] [node052:2396315:0]          mpool.c:43   UCX  WARN  object 0xb701280 was not returned to mpool ucp_requests
[1711023638.792599] [node052:2396315:0]          mpool.c:43   UCX  WARN  object 0xb701440 was not returned to mpool ucp_requests
[1711023638.792603] [node052:2396315:0]          mpool.c:43   UCX  WARN  object 0xb701600 was not returned to mpool ucp_requests
[1711023638.792607] [node052:2396315:0]          mpool.c:43   UCX  WARN  object 0xb7017c0 was not returned to mpool ucp_requests
[1711023638.792611] [node052:2396315:0]          mpool.c:43   UCX  WARN  object 0xb701980 was not returned to mpool ucp_requests
[1711023638.792615] [node052:2396315:0]          mpool.c:43   UCX  WARN  object 0xb701b40 was not returned to mpool ucp_requests
[1711023638.792625] [node052:2396304:0]          mpool.c:43   UCX  WARN  object 0xbeed440 was not returned to mpool ucp_requests
[1711023638.792638] [node052:2396304:0]          mpool.c:43   UCX  WARN  object 0xbeed600 was not returned to mpool ucp_requests
[1711023638.792643] [node052:2396304:0]          mpool.c:43   UCX  WARN  object 0xbeed7c0 was not returned to mpool ucp_requests
[1711023638.792647] [node052:2396304:0]          mpool.c:43   UCX  WARN  object 0xbeed980 was not returned to mpool ucp_requests
[1711023638.792650] [node052:2396304:0]          mpool.c:43   UCX  WARN  object 0xbeedb40 was not returned to mpool ucp_requests
[1711023638.792657] [node052:2396304:0]          mpool.c:43   UCX  WARN  object 0xbeedd00 was not returned to mpool ucp_requests
[1711023638.792660] [node052:2396304:0]          mpool.c:43   UCX  WARN  object 0xbeedec0 was not returned to mpool ucp_requests
[1711023638.792663] [node052:2396304:0]          mpool.c:43   UCX  WARN  object 0xbeee080 was not returned to mpool ucp_requests
[1711023638.792666] [node052:2396304:0]          mpool.c:43   UCX  WARN  object 0xbeee240 was not returned to mpool ucp_requests
[1711023638.792668] [node052:2396304:0]          mpool.c:43   UCX  WARN  object 0xbeee400 was not returned to mpool ucp_requests
[1711023638.792670] [node052:2396304:0]          mpool.c:43   UCX  WARN  object 0xbeee5c0 was not returned to mpool ucp_requests
[1711023638.792673] [node052:2396304:0]          mpool.c:43   UCX  WARN  object 0xbeee780 was not returned to mpool ucp_requests
[1711023638.792675] [node052:2396304:0]          mpool.c:43   UCX  WARN  object 0xbeee940 was not returned to mpool ucp_requests
[1711023638.792678] [node052:2396304:0]          mpool.c:43   UCX  WARN  object 0xbeeeb00 was not returned to mpool ucp_requests
[1711023638.792680] [node052:2396304:0]          mpool.c:43   UCX  WARN  object 0xbeeecc0 was not returned to mpool ucp_requests
[1711023638.792683] [node052:2396304:0]          mpool.c:43   UCX  WARN  object 0xbeeee80 was not returned to mpool ucp_requests
[1711023638.792618] [node052:2396315:0]          mpool.c:43   UCX  WARN  object 0xb701d00 was not returned to mpool ucp_requests
[1711023638.792622] [node052:2396315:0]          mpool.c:43   UCX  WARN  object 0xb701ec0 was not returned to mpool ucp_requests
[1711023638.792626] [node052:2396315:0]          mpool.c:43   UCX  WARN  object 0xb702080 was not returned to mpool ucp_requests
[1711023638.794629] [node052:2396309:0]          mpool.c:43   UCX  WARN  object 0xc76f5c0 was not returned to mpool ucp_requests
[1711023638.794646] [node052:2396309:0]          mpool.c:43   UCX  WARN  object 0xc76f780 was not returned to mpool ucp_requests
[1711023638.794650] [node052:2396309:0]          mpool.c:43   UCX  WARN  object 0xc76f940 was not returned to mpool ucp_requests
[1711023638.794652] [node052:2396309:0]          mpool.c:43   UCX  WARN  object 0xc76fb00 was not returned to mpool ucp_requests
[1711023638.794655] [node052:2396309:0]          mpool.c:43   UCX  WARN  object 0xc76fcc0 was not returned to mpool ucp_requests
[1711023638.794657] [node052:2396309:0]          mpool.c:43   UCX  WARN  object 0xc76fe80 was not returned to mpool ucp_requests
[1711023638.794659] [node052:2396309:0]          mpool.c:43   UCX  WARN  object 0xc770040 was not returned to mpool ucp_requests
[1711023638.794662] [node052:2396309:0]          mpool.c:43   UCX  WARN  object 0xc770200 was not returned to mpool ucp_requests
[1711023638.794664] [node052:2396309:0]          mpool.c:43   UCX  WARN  object 0xc7703c0 was not returned to mpool ucp_requests
[1711023638.794666] [node052:2396309:0]          mpool.c:43   UCX  WARN  object 0xc770580 was not returned to mpool ucp_requests
[1711023638.794669] [node052:2396309:0]          mpool.c:43   UCX  WARN  object 0xc770740 was not returned to mpool ucp_requests
[1711023638.794671] [node052:2396309:0]          mpool.c:43   UCX  WARN  object 0xc770900 was not returned to mpool ucp_requests
[1711023638.794673] [node052:2396309:0]          mpool.c:43   UCX  WARN  object 0xc770ac0 was not returned to mpool ucp_requests
[1711023638.794676] [node052:2396309:0]          mpool.c:43   UCX  WARN  object 0xc770c80 was not returned to mpool ucp_requests
[1711023638.794678] [node052:2396309:0]          mpool.c:43   UCX  WARN  object 0xc770e40 was not returned to mpool ucp_requests
[1711023638.794680] [node052:2396309:0]          mpool.c:43   UCX  WARN  object 0xc771000 was not returned to mpool ucp_requests
[1711023638.795113] [node052:2396307:0]          mpool.c:43   UCX  WARN  object 0xbda75c0 was not returned to mpool ucp_requests
[1711023638.795128] [node052:2396307:0]          mpool.c:43   UCX  WARN  object 0xbda7780 was not returned to mpool ucp_requests
[1711023638.795134] [node052:2396307:0]          mpool.c:43   UCX  WARN  object 0xbda7940 was not returned to mpool ucp_requests
[1711023638.795140] [node052:2396307:0]          mpool.c:43   UCX  WARN  object 0xbda7b00 was not returned to mpool ucp_requests
[1711023638.795144] [node052:2396307:0]          mpool.c:43   UCX  WARN  object 0xbda7cc0 was not returned to mpool ucp_requests
[1711023638.795148] [node052:2396307:0]          mpool.c:43   UCX  WARN  object 0xbda7e80 was not returned to mpool ucp_requests
[1711023638.795151] [node052:2396307:0]          mpool.c:43   UCX  WARN  object 0xbda8040 was not returned to mpool ucp_requests
[1711023638.795319] [node052:2396306:0]          mpool.c:43   UCX  WARN  object 0xafad6c0 was not returned to mpool ucp_requests
[1711023638.795332] [node052:2396306:0]          mpool.c:43   UCX  WARN  object 0xafad880 was not returned to mpool ucp_requests
[1711023638.795336] [node052:2396306:0]          mpool.c:43   UCX  WARN  object 0xafada40 was not returned to mpool ucp_requests
[1711023638.795340] [node052:2396306:0]          mpool.c:43   UCX  WARN  object 0xafadc00 was not returned to mpool ucp_requests
[1711023638.795344] [node052:2396306:0]          mpool.c:43   UCX  WARN  object 0xafaddc0 was not returned to mpool ucp_requests
[1711023638.795348] [node052:2396306:0]          mpool.c:43   UCX  WARN  object 0xafadf80 was not returned to mpool ucp_requests
[1711023638.795351] [node052:2396306:0]          mpool.c:43   UCX  WARN  object 0xafae140 was not returned to mpool ucp_requests
[1711023638.795355] [node052:2396306:0]          mpool.c:43   UCX  WARN  object 0xafae300 was not returned to mpool ucp_requests
[1711023638.795358] [node052:2396306:0]          mpool.c:43   UCX  WARN  object 0xafae4c0 was not returned to mpool ucp_requests
[1711023638.795362] [node052:2396306:0]          mpool.c:43   UCX  WARN  object 0xafae680 was not returned to mpool ucp_requests
[1711023638.795365] [node052:2396306:0]          mpool.c:43   UCX  WARN  object 0xafae840 was not returned to mpool ucp_requests
[1711023638.795369] [node052:2396306:0]          mpool.c:43   UCX  WARN  object 0xafaea00 was not returned to mpool ucp_requests
[1711023638.795372] [node052:2396306:0]          mpool.c:43   UCX  WARN  object 0xafaebc0 was not returned to mpool ucp_requests
[1711023638.795376] [node052:2396306:0]          mpool.c:43   UCX  WARN  object 0xafaed80 was not returned to mpool ucp_requests
[1711023638.795379] [node052:2396306:0]          mpool.c:43   UCX  WARN  object 0xafaef40 was not returned to mpool ucp_requests
[1711023638.795382] [node052:2396306:0]          mpool.c:43   UCX  WARN  object 0xafaf100 was not returned to mpool ucp_requests
[1711023638.795154] [node052:2396307:0]          mpool.c:43   UCX  WARN  object 0xbda8200 was not returned to mpool ucp_requests
[1711023638.795159] [node052:2396307:0]          mpool.c:43   UCX  WARN  object 0xbda83c0 was not returned to mpool ucp_requests
[1711023638.795163] [node052:2396307:0]          mpool.c:43   UCX  WARN  object 0xbda8580 was not returned to mpool ucp_requests
[1711023638.795167] [node052:2396307:0]          mpool.c:43   UCX  WARN  object 0xbda8740 was not returned to mpool ucp_requests
[1711023638.795171] [node052:2396307:0]          mpool.c:43   UCX  WARN  object 0xbda8900 was not returned to mpool ucp_requests
[1711023638.795175] [node052:2396307:0]          mpool.c:43   UCX  WARN  object 0xbda8ac0 was not returned to mpool ucp_requests
[1711023638.795179] [node052:2396307:0]          mpool.c:43   UCX  WARN  object 0xbda8c80 was not returned to mpool ucp_requests
[1711023638.795182] [node052:2396307:0]          mpool.c:43   UCX  WARN  object 0xbda8e40 was not returned to mpool ucp_requests
[1711023638.795186] [node052:2396307:0]          mpool.c:43   UCX  WARN  object 0xbda9000 was not returned to mpool ucp_requests
[1711023638.796597] [node052:2396314:0]          mpool.c:43   UCX  WARN  object 0xb81d400 was not returned to mpool ucp_requests
[1711023638.796609] [node052:2396314:0]          mpool.c:43   UCX  WARN  object 0xb81d5c0 was not returned to mpool ucp_requests
[1711023638.796614] [node052:2396314:0]          mpool.c:43   UCX  WARN  object 0xb81d780 was not returned to mpool ucp_requests
[1711023638.796617] [node052:2396314:0]          mpool.c:43   UCX  WARN  object 0xb81d940 was not returned to mpool ucp_requests
[1711023638.796620] [node052:2396314:0]          mpool.c:43   UCX  WARN  object 0xb81db00 was not returned to mpool ucp_requests
[1711023638.796623] [node052:2396314:0]          mpool.c:43   UCX  WARN  object 0xb81dcc0 was not returned to mpool ucp_requests
[1711023638.796625] [node052:2396314:0]          mpool.c:43   UCX  WARN  object 0xb81de80 was not returned to mpool ucp_requests
[1711023638.796628] [node052:2396314:0]          mpool.c:43   UCX  WARN  object 0xb81e040 was not returned to mpool ucp_requests
[1711023638.796631] [node052:2396314:0]          mpool.c:43   UCX  WARN  object 0xb81e200 was not returned to mpool ucp_requests
[1711023638.796633] [node052:2396314:0]          mpool.c:43   UCX  WARN  object 0xb81e3c0 was not returned to mpool ucp_requests
[1711023638.796636] [node052:2396314:0]          mpool.c:43   UCX  WARN  object 0xb81e580 was not returned to mpool ucp_requests
[1711023638.796639] [node052:2396314:0]          mpool.c:43   UCX  WARN  object 0xb81e740 was not returned to mpool ucp_requests
[1711023638.796641] [node052:2396314:0]          mpool.c:43   UCX  WARN  object 0xb81e900 was not returned to mpool ucp_requests
[1711023638.796644] [node052:2396314:0]          mpool.c:43   UCX  WARN  object 0xb81eac0 was not returned to mpool ucp_requests
[1711023638.796647] [node052:2396314:0]          mpool.c:43   UCX  WARN  object 0xb81ec80 was not returned to mpool ucp_requests
[1711023638.796649] [node052:2396314:0]          mpool.c:43   UCX  WARN  object 0xb81ee40 was not returned to mpool ucp_requests
[1711023638.796652] [node052:2396314:0]          mpool.c:43   UCX  WARN  object 0xb81f000 was not returned to mpool ucp_requests
[1711023638.797807] [node052:2396316:0]          mpool.c:43   UCX  WARN  object 0xc3c8780 was not returned to mpool ucp_requests
[1711023638.797819] [node052:2396316:0]          mpool.c:43   UCX  WARN  object 0xc3c8940 was not returned to mpool ucp_requests
[1711023638.797825] [node052:2396316:0]          mpool.c:43   UCX  WARN  object 0xc3c8b00 was not returned to mpool ucp_requests
[1711023638.797828] [node052:2396316:0]          mpool.c:43   UCX  WARN  object 0xc3c8cc0 was not returned to mpool ucp_requests
[1711023638.797831] [node052:2396316:0]          mpool.c:43   UCX  WARN  object 0xc3c8e80 was not returned to mpool ucp_requests
[1711023638.797835] [node052:2396316:0]          mpool.c:43   UCX  WARN  object 0xc3c9040 was not returned to mpool ucp_requests
[1711023638.797838] [node052:2396316:0]          mpool.c:43   UCX  WARN  object 0xc3c9200 was not returned to mpool ucp_requests
[1711023638.797844] [node052:2396316:0]          mpool.c:43   UCX  WARN  object 0xc3c93c0 was not returned to mpool ucp_requests
[1711023638.797848] [node052:2396316:0]          mpool.c:43   UCX  WARN  object 0xc3c9580 was not returned to mpool ucp_requests
[1711023638.797850] [node052:2396316:0]          mpool.c:43   UCX  WARN  object 0xc3c9740 was not returned to mpool ucp_requests
[1711023638.797853] [node052:2396316:0]          mpool.c:43   UCX  WARN  object 0xc3c9900 was not returned to mpool ucp_requests
[1711023638.797855] [node052:2396316:0]          mpool.c:43   UCX  WARN  object 0xc3c9ac0 was not returned to mpool ucp_requests
[1711023638.797857] [node052:2396316:0]          mpool.c:43   UCX  WARN  object 0xc3c9c80 was not returned to mpool ucp_requests
[1711023638.797860] [node052:2396316:0]          mpool.c:43   UCX  WARN  object 0xc3c9e40 was not returned to mpool ucp_requests
[1711023638.797862] [node052:2396316:0]          mpool.c:43   UCX  WARN  object 0xc3ca000 was not returned to mpool ucp_requests
[1711023638.802485] [node052:2396308:0]          mpool.c:43   UCX  WARN  object 0xa8dd740 was not returned to mpool ucp_requests
[1711023638.802497] [node052:2396308:0]          mpool.c:43   UCX  WARN  object 0xa8dd900 was not returned to mpool ucp_requests
[1711023638.802503] [node052:2396308:0]          mpool.c:43   UCX  WARN  object 0xa8ddac0 was not returned to mpool ucp_requests
[1711023638.802507] [node052:2396308:0]          mpool.c:43   UCX  WARN  object 0xa8ddc80 was not returned to mpool ucp_requests
[1711023638.802511] [node052:2396308:0]          mpool.c:43   UCX  WARN  object 0xa8dde40 was not returned to mpool ucp_requests
[1711023638.802514] [node052:2396308:0]          mpool.c:43   UCX  WARN  object 0xa8de000 was not returned to mpool ucp_requests
[1711023638.802518] [node052:2396308:0]          mpool.c:43   UCX  WARN  object 0xa8de1c0 was not returned to mpool ucp_requests
[1711023638.802922] [node052:2396303:0]          mpool.c:43   UCX  WARN  object 0xc3cd580 was not returned to mpool ucp_requests
[1711023638.802935] [node052:2396303:0]          mpool.c:43   UCX  WARN  object 0xc3cd740 was not returned to mpool ucp_requests
[1711023638.802940] [node052:2396303:0]          mpool.c:43   UCX  WARN  object 0xc3cd900 was not returned to mpool ucp_requests
[1711023638.802944] [node052:2396303:0]          mpool.c:43   UCX  WARN  object 0xc3cdac0 was not returned to mpool ucp_requests
[1711023638.802948] [node052:2396303:0]          mpool.c:43   UCX  WARN  object 0xc3cdc80 was not returned to mpool ucp_requests
[1711023638.802951] [node052:2396303:0]          mpool.c:43   UCX  WARN  object 0xc3cde40 was not returned to mpool ucp_requests
[1711023638.802955] [node052:2396303:0]          mpool.c:43   UCX  WARN  object 0xc3ce000 was not returned to mpool ucp_requests
[1711023638.802959] [node052:2396303:0]          mpool.c:43   UCX  WARN  object 0xc3ce1c0 was not returned to mpool ucp_requests
[1711023638.802963] [node052:2396303:0]          mpool.c:43   UCX  WARN  object 0xc3ce380 was not returned to mpool ucp_requests
[1711023638.802966] [node052:2396303:0]          mpool.c:43   UCX  WARN  object 0xc3ce540 was not returned to mpool ucp_requests
[1711023638.802970] [node052:2396303:0]          mpool.c:43   UCX  WARN  object 0xc3ce700 was not returned to mpool ucp_requests
[1711023638.802974] [node052:2396303:0]          mpool.c:43   UCX  WARN  object 0xc3ce8c0 was not returned to mpool ucp_requests
[1711023638.802977] [node052:2396303:0]          mpool.c:43   UCX  WARN  object 0xc3cea80 was not returned to mpool ucp_requests
[1711023638.802981] [node052:2396303:0]          mpool.c:43   UCX  WARN  object 0xc3cec40 was not returned to mpool ucp_requests
[1711023638.802984] [node052:2396303:0]          mpool.c:43   UCX  WARN  object 0xc3cee00 was not returned to mpool ucp_requests
[1711023638.802988] [node052:2396303:0]          mpool.c:43   UCX  WARN  object 0xc3cefc0 was not returned to mpool ucp_requests
[1711023638.802613] [node052:2396310:0]          mpool.c:43   UCX  WARN  object 0xb8e3480 was not returned to mpool ucp_requests
[1711023638.802625] [node052:2396310:0]          mpool.c:43   UCX  WARN  object 0xb8e3640 was not returned to mpool ucp_requests
[1711023638.802631] [node052:2396310:0]          mpool.c:43   UCX  WARN  object 0xb8e3800 was not returned to mpool ucp_requests
[1711023638.802635] [node052:2396310:0]          mpool.c:43   UCX  WARN  object 0xb8e39c0 was not returned to mpool ucp_requests
[1711023638.802638] [node052:2396310:0]          mpool.c:43   UCX  WARN  object 0xb8e3b80 was not returned to mpool ucp_requests
[1711023638.802642] [node052:2396310:0]          mpool.c:43   UCX  WARN  object 0xb8e3d40 was not returned to mpool ucp_requests
[1711023638.802645] [node052:2396310:0]          mpool.c:43   UCX  WARN  object 0xb8e3f00 was not returned to mpool ucp_requests
[1711023638.802649] [node052:2396310:0]          mpool.c:43   UCX  WARN  object 0xb8e40c0 was not returned to mpool ucp_requests
[1711023638.802652] [node052:2396310:0]          mpool.c:43   UCX  WARN  object 0xb8e4280 was not returned to mpool ucp_requests
[1711023638.802656] [node052:2396310:0]          mpool.c:43   UCX  WARN  object 0xb8e4440 was not returned to mpool ucp_requests
[1711023638.802659] [node052:2396310:0]          mpool.c:43   UCX  WARN  object 0xb8e4600 was not returned to mpool ucp_requests
[1711023638.802662] [node052:2396310:0]          mpool.c:43   UCX  WARN  object 0xb8e47c0 was not returned to mpool ucp_requests
[1711023638.802666] [node052:2396310:0]          mpool.c:43   UCX  WARN  object 0xb8e4980 was not returned to mpool ucp_requests
[1711023638.802669] [node052:2396310:0]          mpool.c:43   UCX  WARN  object 0xb8e4b40 was not returned to mpool ucp_requests
[1711023638.802673] [node052:2396310:0]          mpool.c:43   UCX  WARN  object 0xb8e4d00 was not returned to mpool ucp_requests
[1711023638.802677] [node052:2396310:0]          mpool.c:43   UCX  WARN  object 0xb8e4ec0 was not returned to mpool ucp_requests
[1711023638.802820] [node052:2396313:0]          mpool.c:43   UCX  WARN  object 0xb666340 was not returned to mpool ucp_requests
[1711023638.802831] [node052:2396313:0]          mpool.c:43   UCX  WARN  object 0xb666500 was not returned to mpool ucp_requests
[1711023638.802835] [node052:2396313:0]          mpool.c:43   UCX  WARN  object 0xb6666c0 was not returned to mpool ucp_requests
[1711023638.802839] [node052:2396313:0]          mpool.c:43   UCX  WARN  object 0xb666880 was not returned to mpool ucp_requests
[1711023638.802843] [node052:2396313:0]          mpool.c:43   UCX  WARN  object 0xb666a40 was not returned to mpool ucp_requests
[1711023638.802846] [node052:2396313:0]          mpool.c:43   UCX  WARN  object 0xb666c00 was not returned to mpool ucp_requests
[1711023638.802850] [node052:2396313:0]          mpool.c:43   UCX  WARN  object 0xb666dc0 was not returned to mpool ucp_requests
[1711023638.802854] [node052:2396313:0]          mpool.c:43   UCX  WARN  object 0xb666f80 was not returned to mpool ucp_requests
[1711023638.802857] [node052:2396313:0]          mpool.c:43   UCX  WARN  object 0xb667140 was not returned to mpool ucp_requests
[1711023638.802860] [node052:2396313:0]          mpool.c:43   UCX  WARN  object 0xb667300 was not returned to mpool ucp_requests
[1711023638.802864] [node052:2396313:0]          mpool.c:43   UCX  WARN  object 0xb6674c0 was not returned to mpool ucp_requests
[1711023638.802867] [node052:2396313:0]          mpool.c:43   UCX  WARN  object 0xb667680 was not returned to mpool ucp_requests
[1711023638.802870] [node052:2396313:0]          mpool.c:43   UCX  WARN  object 0xb667840 was not returned to mpool ucp_requests
[1711023638.802875] [node052:2396313:0]          mpool.c:43   UCX  WARN  object 0xb667a00 was not returned to mpool ucp_requests
[1711023638.802878] [node052:2396313:0]          mpool.c:43   UCX  WARN  object 0xb667bc0 was not returned to mpool ucp_requests
[1711023638.802882] [node052:2396313:0]          mpool.c:43   UCX  WARN  object 0xb667d80 was not returned to mpool ucp_requests
[1711023638.802885] [node052:2396313:0]          mpool.c:43   UCX  WARN  object 0xb667f40 was not returned to mpool ucp_requests
[1711023638.802564] [node052:2396317:0]          mpool.c:43   UCX  WARN  object 0xad12700 was not returned to mpool ucp_requests
[1711023638.802575] [node052:2396317:0]          mpool.c:43   UCX  WARN  object 0xad128c0 was not returned to mpool ucp_requests
[1711023638.802580] [node052:2396317:0]          mpool.c:43   UCX  WARN  object 0xad12a80 was not returned to mpool ucp_requests
[1711023638.802583] [node052:2396317:0]          mpool.c:43   UCX  WARN  object 0xad12c40 was not returned to mpool ucp_requests
[1711023638.802587] [node052:2396317:0]          mpool.c:43   UCX  WARN  object 0xad12e00 was not returned to mpool ucp_requests
[1711023638.802590] [node052:2396317:0]          mpool.c:43   UCX  WARN  object 0xad12fc0 was not returned to mpool ucp_requests
[1711023638.802594] [node052:2396317:0]          mpool.c:43   UCX  WARN  object 0xad13180 was not returned to mpool ucp_requests
[1711023638.802597] [node052:2396317:0]          mpool.c:43   UCX  WARN  object 0xad13340 was not returned to mpool ucp_requests
[1711023638.802601] [node052:2396317:0]          mpool.c:43   UCX  WARN  object 0xad13500 was not returned to mpool ucp_requests
[1711023638.802604] [node052:2396317:0]          mpool.c:43   UCX  WARN  object 0xad136c0 was not returned to mpool ucp_requests
[1711023638.802608] [node052:2396317:0]          mpool.c:43   UCX  WARN  object 0xad13880 was not returned to mpool ucp_requests
[1711023638.802611] [node052:2396317:0]          mpool.c:43   UCX  WARN  object 0xad13a40 was not returned to mpool ucp_requests
[1711023638.802614] [node052:2396317:0]          mpool.c:43   UCX  WARN  object 0xad13c00 was not returned to mpool ucp_requests
[1711023638.802618] [node052:2396317:0]          mpool.c:43   UCX  WARN  object 0xad13dc0 was not returned to mpool ucp_requests
[1711023638.802621] [node052:2396317:0]          mpool.c:43   UCX  WARN  object 0xad13f80 was not returned to mpool ucp_requests
[1711023638.802522] [node052:2396308:0]          mpool.c:43   UCX  WARN  object 0xa8de380 was not returned to mpool ucp_requests
[1711023638.802525] [node052:2396308:0]          mpool.c:43   UCX  WARN  object 0xa8de540 was not returned to mpool ucp_requests
[1711023638.802529] [node052:2396308:0]          mpool.c:43   UCX  WARN  object 0xa8de700 was not returned to mpool ucp_requests
[1711023638.802532] [node052:2396308:0]          mpool.c:43   UCX  WARN  object 0xa8de8c0 was not returned to mpool ucp_requests
[1711023638.802536] [node052:2396308:0]          mpool.c:43   UCX  WARN  object 0xa8dea80 was not returned to mpool ucp_requests
[1711023638.802539] [node052:2396308:0]          mpool.c:43   UCX  WARN  object 0xa8dec40 was not returned to mpool ucp_requests
[1711023638.802542] [node052:2396308:0]          mpool.c:43   UCX  WARN  object 0xa8dee00 was not returned to mpool ucp_requests
[1711023638.802546] [node052:2396308:0]          mpool.c:43   UCX  WARN  object 0xa8defc0 was not returned to mpool ucp_requests
[1711023638.802549] [node052:2396308:0]          mpool.c:43   UCX  WARN  object 0xa8df180 was not returned to mpool ucp_requests
[1711023638.807388] [node052:2396318:0]          mpool.c:43   UCX  WARN  object 0xa7e86c0 was not returned to mpool ucp_requests
[1711023638.807406] [node052:2396318:0]          mpool.c:43   UCX  WARN  object 0xa7e8880 was not returned to mpool ucp_requests
[1711023638.807411] [node052:2396318:0]          mpool.c:43   UCX  WARN  object 0xa7e8a40 was not returned to mpool ucp_requests
[1711023638.807415] [node052:2396318:0]          mpool.c:43   UCX  WARN  object 0xa7e8c00 was not returned to mpool ucp_requests
[1711023638.807418] [node052:2396318:0]          mpool.c:43   UCX  WARN  object 0xa7e8dc0 was not returned to mpool ucp_requests
[1711023638.807420] [node052:2396318:0]          mpool.c:43   UCX  WARN  object 0xa7e8f80 was not returned to mpool ucp_requests
[1711023638.807423] [node052:2396318:0]          mpool.c:43   UCX  WARN  object 0xa7e9140 was not returned to mpool ucp_requests
[1711023638.807425] [node052:2396318:0]          mpool.c:43   UCX  WARN  object 0xa7e9300 was not returned to mpool ucp_requests
[truncated: 476,545 more chars]
