# Supplementary material for: A stereodivergent multicomponent approach for the synthesis of C–N atropisomeric peptide analogues
Source: Chem Sci. 2024 Sep 16;15(40):16743–51. doi: 10.1039/d4sc04700a (PMC11418089; doi:10.1039/d4sc04700a)
Supplement: SC-015-D4SC04700A-s001 [file SC-015-D4SC04700A-s001.zip › CompData/_2_Imine-BzOH/ImineBzOH5optc.xyz]

82
Coordinates from ORCA-job ImineBzOH5optc
  O   1.69838106884168      4.22517938628091      1.28823119829789
  O   1.69495637738047      1.98953014292745      1.19706170140156
  N   1.66784827245210      4.59008305986068      3.58963130434174
  N   4.25395911500313      4.13226258317079      3.89838830432708
  C   2.26237270750801      4.23271639770883      2.55779899054347
  C   3.74662070511571      3.92604229148993      2.54377371273996
  H   3.86683779626585      2.87431004690715      2.25905392760394
  C   4.39324141952295      4.77544819808152      1.46487982150124
  C   4.30412263997057      6.16360632850238      1.50433817528436
  H   3.79133163602948      6.64906120462973      2.32755092753818
  C   4.84289196969817      6.92868552306691      0.48236549231786
  H   4.76815113341227      8.00977469826518      0.52360551150053
  C   5.46587225699815      6.31363867329704     -0.59680361848750
  H   5.88453846204324      6.91347367063731     -1.39727340682197
  C   5.54151653952653      4.92981274699717     -0.65018174964591
  H   6.01731042955842      4.44142016032568     -1.49327153473182
  C   5.00424722593209      4.16532882723256      0.37672371306160
  H   5.05536359700341      3.08208043481147      0.33138814514643
  C   0.26247315021084      4.99620907268541      3.68699684579587
  C   0.05860069021530      6.28971339726467      2.90284011849384
  H   0.75413437799461      7.05869983423162      3.24945266207561
  H   -0.95936709261990      6.65454599672220      3.05811733752769
  H   0.21007767469956      6.14124761381728      1.83266100088493
  C   0.00525229630991      5.25719459847628      5.16606711148379
  H   0.16669698971777      4.34918332899120      5.75241671195289
  H   -1.02277832440560      5.59120925661966      5.32313867840529
  H   0.68214565519130      6.02982422375871      5.53987027092647
  C   -0.67552212996829      3.89842022489968      3.19348935241946
  H   -1.70364028292693      4.15593397797963      3.45841458771701
  H   -0.43366895152002      2.94290021886469      3.66533460871768
  H   -0.63222225103225      3.77395316485363      2.11113608989974
  C   5.26999549136653      3.27974235125858      4.37989274611922
  C   5.30086643398238      2.82208312227373      5.71633251265134
  C   6.41055768754532      2.06115079995508      6.08684358765912
  H   6.47861569730015      1.69273234838270      7.10070537455815
  C   7.43873814156478      1.73677957379946      5.21430530636176
  H   8.27262452019488      1.13738456185766      5.56189763531268
  C   7.38192660404781      2.18461287502000      3.90739794441656
  H   8.17038241979025      1.94952347540226      3.20105989855362
  C   6.30663709080761      2.95560372682010      3.50469471977407
  H   6.27733293239097      3.33231195206582      2.49073818443926
  C   4.18206751128549      3.08158254207613      6.73418169150928
  C   4.52432351808188      2.50046829542062      8.10700428776581
  H   4.66260853255133      1.41745256542373      8.07524049189989
  H   3.69448902122365      2.70547898369959      8.78732439241241
  H   5.42304458023608      2.95305429278304      8.53408709853523
  C   3.94307108207282      4.58200056347343      6.96056292434310
  H   4.87879705082982      5.08814978107962      7.21201508681241
  H   3.25618950869720      4.71065231464001      7.80144022489807
  H   3.49818322850263      5.10744270594248      6.11644466108821
  C   2.89224609532071      2.38167861962505      6.28314506670791
  H   2.53745985738546      2.69351224866844      5.29990836408290
  H   2.09203015728752      2.58564678988933      7.00007630850712
  H   3.04501097070543      1.29976232069127      6.24829040522402
  C   1.59479044157661      3.05049070539371      0.63115128754701
  C   1.33147771963398      3.23596671819904     -0.80413439303840
  C   0.97387275705098      2.12093067861556     -1.55935815550616
  H   0.87496077266411      1.15767256218890     -1.07306051215241
  C   0.74464359039359      2.25424743552670     -2.91708237035261
  H   0.46080532078350      1.38931434888018     -3.50523649413742
  C   0.88082105226099      3.49693822197662     -3.52410977906411
  H   0.70488731778929      3.59956301443644     -4.58916464479769
  C   1.24263729877220      4.60807895719291     -2.77336712959528
  H   1.35309399524773      5.57476708108699     -3.25077950897085
  C   1.46634929813743      4.48289114430948     -1.41272630761902
  H   1.75555961725657      5.34559721427905     -0.82579273130039
  H   3.44655872138981      4.19256865270223      4.50957198630250
  O   3.50585100883079      7.41784790392218      4.74128315047513
  C   4.72298823043587      7.47966206672543      4.78398757120133
  C   5.45729690864032      8.71193347703879      5.15757669197472
  C   4.72775965661914      9.85144296056812      5.48754846317214
  H   3.64510752395824      9.81187689749295      5.46837058047870
  C   5.38470643253768     11.01959642123215      5.83456162597710
  H   4.81479541503704     11.90534081290122      6.09091269841137
  C   6.77343598157159     11.05501038141325      5.85311909922899
  H   7.28787758119271     11.97033156407078      6.12437397903550
  C   7.50448249136303      9.92091099286047      5.52460080163236
  H   8.58804641096032      9.94934575587049      5.53892279005062
  C   6.85003297999599      8.75017988392680      5.17723996208929
  H   7.41768755742791      7.86474337848235      4.91993602420687
  O   5.50452072018934      6.46078140447232      4.49375304508900
  H   4.95610491098394      5.65127227062939      4.22941536381066
