# Supplementary material for: A stereodivergent multicomponent approach for the synthesis of C–N atropisomeric peptide analogues
Source: Chem Sci. 2024 Sep 16;15(40):16743–51. doi: 10.1039/d4sc04700a (PMC11418089; doi:10.1039/d4sc04700a)
Supplement: SC-015-D4SC04700A-s001 [file SC-015-D4SC04700A-s001.zip › CompData/_2_Imine-BzOH/ImineBzOH5_single_point.out]

                                 *****************
                                 * O   R   C   A *
                                 *****************

                                            #,                                       
                                            ###                                      
                                            ####                                     
                                            #####                                    
                                            ######                                   
                                           ########,                                 
                                     ,,################,,,,,                         
                               ,,#################################,,                 
                          ,,##########################################,,             
                       ,#########################################, ''#####,          
                    ,#############################################,,   '####,        
                  ,##################################################,,,,####,       
                ,###########''''           ''''###############################       
              ,#####''   ,,,,##########,,,,          '''####'''          '####       
            ,##' ,,,,###########################,,,                        '##       
           ' ,,###''''                  '''############,,,                           
         ,,##''                                '''############,,,,        ,,,,,,###''
      ,#''                                            '''#######################'''  
     '                                                          ''''####''''         
             ,#######,   #######,   ,#######,      ##                                
            ,#'     '#,  ##    ##  ,#'     '#,    #''#        ######   ,####,        
            ##       ##  ##   ,#'  ##            #'  '#       #        #'  '#        
            ##       ##  #######   ##           ,######,      #####,   #    #        
            '#,     ,#'  ##    ##  '#,     ,#' ,#      #,         ##   #,  ,#        
             '#######'   ##     ##  '#######'  #'      '#     #####' # '####'        


                  #######################################################
                  #                        -***-                        #
                  #          Department of theory and spectroscopy      #
                  #    Directorship and core code : Frank Neese         #
                  #        Max Planck Institute fuer Kohlenforschung    #
                  #                Kaiser Wilhelm Platz 1               #
                  #                 D-45470 Muelheim/Ruhr               #
                  #                      Germany                        #
                  #                                                     #
                  #                  All rights reserved                #
                  #                        -***-                        #
                  #######################################################


                         Program Version 5.0.2 -  RELEASE  -


 With contributions from (in alphabetic order):
   Daniel Aravena         : Magnetic Suceptibility
   Michael Atanasov       : Ab Initio Ligand Field Theory (pilot matlab implementation)
   Alexander A. Auer      : GIAO ZORA, VPT2 properties, NMR spectrum
   Ute Becker             : Parallelization
   Giovanni Bistoni       : ED, misc. LED, open-shell LED, HFLD
   Martin Brehm           : Molecular dynamics
   Dmytro Bykov           : SCF Hessian
   Vijay G. Chilkuri      : MRCI spin determinant printing, contributions to CSF-ICE
   Dipayan Datta          : RHF DLPNO-CCSD density
   Achintya Kumar Dutta   : EOM-CC, STEOM-CC
   Dmitry Ganyushin       : Spin-Orbit,Spin-Spin,Magnetic field MRCI
   Miquel Garcia          : C-PCM and meta-GGA Hessian, CC/C-PCM, Gaussian charge scheme
   Yang Guo               : DLPNO-NEVPT2, F12-NEVPT2, CIM, IAO-localization
   Andreas Hansen         : Spin unrestricted coupled pair/coupled cluster methods
   Benjamin Helmich-Paris : MC-RPA, TRAH-SCF, COSX integrals
   Lee Huntington         : MR-EOM, pCC
   Robert Izsak           : Overlap fitted RIJCOSX, COSX-SCS-MP3, EOM
   Marcus Kettner         : VPT2
   Christian Kollmar      : KDIIS, OOCD, Brueckner-CCSD(T), CCSD density, CASPT2, CASPT2-K
   Simone Kossmann        : Meta GGA functionals, TD-DFT gradient, OOMP2, MP2 Hessian
   Martin Krupicka        : Initial AUTO-CI
   Lucas Lang             : DCDCAS
   Marvin Lechner         : AUTO-CI (C++ implementation), FIC-MRCC
   Dagmar Lenk            : GEPOL surface, SMD
   Dimitrios Liakos       : Extrapolation schemes; Compound Job, initial MDCI parallelization
   Dimitrios Manganas     : Further ROCIS development; embedding schemes
   Dimitrios Pantazis     : SARC Basis sets
   Anastasios Papadopoulos: AUTO-CI, single reference methods and gradients
   Taras Petrenko         : DFT Hessian,TD-DFT gradient, ASA, ECA, R-Raman, ABS, FL, XAS/XES, NRVS
   Peter Pinski           : DLPNO-MP2, DLPNO-MP2 Gradient
   Christoph Reimann      : Effective Core Potentials
   Marius Retegan         : Local ZFS, SOC
   Christoph Riplinger    : Optimizer, TS searches, QM/MM, DLPNO-CCSD(T), (RO)-DLPNO pert. Triples
   Tobias Risthaus        : Range-separated hybrids, TD-DFT gradient, RPA, STAB
   Michael Roemelt        : Original ROCIS implementation
   Masaaki Saitow         : Open-shell DLPNO-CCSD energy and density
   Barbara Sandhoefer     : DKH picture change effects
   Avijit Sen             : IP-ROCIS
   Kantharuban Sivalingam : CASSCF convergence, NEVPT2, FIC-MRCI
   Bernardo de Souza      : ESD, SOC TD-DFT
   Georgi Stoychev        : AutoAux, RI-MP2 NMR, DLPNO-MP2 response
   Willem Van den Heuvel  : Paramagnetic NMR
   Boris Wezisla          : Elementary symmetry handling
   Frank Wennmohs         : Technical directorship


 We gratefully acknowledge several colleagues who have allowed us to
 interface, adapt or use parts of their codes:
   Stefan Grimme, W. Hujo, H. Kruse, P. Pracht,  : VdW corrections, initial TS optimization,
                  C. Bannwarth, S. Ehlert          DFT functionals, gCP, sTDA/sTD-DF
   Ed Valeev, F. Pavosevic, A. Kumar             : LibInt (2-el integral package), F12 methods
   Garnet Chan, S. Sharma, J. Yang, R. Olivares  : DMRG
   Ulf Ekstrom                                   : XCFun DFT Library
   Mihaly Kallay                                 : mrcc  (arbitrary order and MRCC methods)
   Jiri Pittner, Ondrej Demel                    : Mk-CCSD
   Frank Weinhold                                : gennbo (NPA and NBO analysis)
   Christopher J. Cramer and Donald G. Truhlar   : smd solvation model
   Lars Goerigk                                  : TD-DFT with DH, B97 family of functionals
   V. Asgeirsson, H. Jonsson                     : NEB implementation
   FAccTs GmbH                                   : IRC, NEB, NEB-TS, DLPNO-Multilevel, CI-OPT
                                                   MM, QMMM, 2- and 3-layer-ONIOM, Crystal-QMMM,
                                                   LR-CPCM, SF, NACMEs, symmetry and pop. for TD-DFT,
                                                   nearIR, NL-DFT gradient (VV10), updates on ESD,
                                                   ML-optimized integration grids
   S Lehtola, MJT Oliveira, MAL Marques          : LibXC Library
   Liviu Ungur et al                             : ANISO software


 Your calculation uses the libint2 library for the computation of 2-el integrals
 For citations please refer to: http://libint.valeyev.net

 Your ORCA version has been built with support for libXC version: 5.1.0
 For citations please refer to: https://tddft.org/programs/libxc/

 This ORCA versions uses:
   CBLAS   interface :  Fast vector & matrix operations
   LAPACKE interface :  Fast linear algebra routines
   SCALAPACK package :  Parallel linear algebra routines
   Shared memory     :  Shared parallel matrices
   BLAS/LAPACK       :  OpenBLAS 0.3.15  USE64BITINT DYNAMIC_ARCH NO_AFFINITY Zen SINGLE_THREADED
        Core in use  :  Zen
   Copyright (c) 2011-2014, The OpenBLAS Project


Your calculation utilizes the DFT-NL dispersion correction.
Cite in your paper:
Vydrov, O. A.; Van Voorhis, T. J. Chem. Phys. 2010, 133, 244103
Hujo, W.; Grimme, S. J. Chem. Theory Comput. 2011, 7, 3866 
   

Your calculation utilizes the SMD solvation module
Please cite in your paper:
A.V. Marenich, C.J. Cramer, D.G. Truhlar J. Phys. Chem. B, 113, (2009), 6378 

================================================================================

----- Orbital basis set information -----
Your calculation utilizes the basis: def2-QZVPP
   F. Weigend and R. Ahlrichs, Phys. Chem. Chem. Phys. 7, 3297 (2005).

----- AuxJ basis set information -----
Your calculation utilizes the auxiliary basis: def2/J
   F. Weigend, Phys. Chem. Chem. Phys. 8, 1057 (2006).

================================================================================
                                        WARNINGS
                       Please study these warnings very carefully!
================================================================================


INFO   : the flag for use of the SHARK integral package has been found!

================================================================================
                                       INPUT FILE
================================================================================
NAME = ImineBzOH5Aa.inp
|  1> ! wB97M-V def2-QZVPP
|  2> %maxcore 2660
|  3> %pal nprocs 20
|  4> end
|  5> %CPCM SMD TRUE
|  6>    SMDSOLVENT "2,2,2-TRIFLUOROETHANOL"
|  7> end
|  8> 
|  9> *xyz 0 1
| 10> O  1.698381  4.225179  1.288231
| 11> O  1.694956  1.989530  1.197062
| 12> N  1.667848  4.590083  3.589631
| 13> N  4.253959  4.132263  3.898388
| 14> C  2.262373  4.232716  2.557799
| 15> C  3.746621  3.926042  2.543774
| 16> H  3.866838  2.874310  2.259054
| 17> C  4.393241  4.775448  1.464880
| 18> C  4.304123  6.163606  1.504338
| 19> H  3.791332  6.649061  2.327551
| 20> C  4.842892  6.928686  0.482365
| 21> H  4.768151  8.009775  0.523606
| 22> C  5.465872  6.313639  -0.596804
| 23> H  5.884538  6.913474  -1.397273
| 24> C  5.541517  4.929813  -0.650182
| 25> H  6.017310  4.441420  -1.493272
| 26> C  5.004247  4.165329  0.376724
| 27> H  5.055364  3.082080  0.331388
| 28> C  0.262473  4.996209  3.686997
| 29> C  0.058601  6.289713  2.902840
| 30> H  0.754134  7.058700  3.249453
| 31> H  -0.959367  6.654546  3.058117
| 32> H  0.210078  6.141248  1.832661
| 33> C  0.005252  5.257195  5.166067
| 34> H  0.166697  4.349183  5.752417
| 35> H  -1.022778  5.591209  5.323139
| 36> H  0.682146  6.029824  5.539870
| 37> C  -0.675522  3.898420  3.193489
| 38> H  -1.703640  4.155934  3.458415
| 39> H  -0.433669  2.942900  3.665335
| 40> H  -0.632222  3.773953  2.111136
| 41> C  5.269995  3.279742  4.379893
| 42> C  5.300866  2.822083  5.716333
| 43> C  6.410558  2.061151  6.086844
| 44> H  6.478616  1.692732  7.100705
| 45> C  7.438738  1.736780  5.214305
| 46> H  8.272625  1.137385  5.561898
| 47> C  7.381927  2.184613  3.907398
| 48> H  8.170382  1.949523  3.201060
| 49> C  6.306637  2.955604  3.504695
| 50> H  6.277333  3.332312  2.490738
| 51> C  4.182068  3.081583  6.734182
| 52> C  4.524324  2.500468  8.107004
| 53> H  4.662609  1.417453  8.075240
| 54> H  3.694489  2.705479  8.787324
| 55> H  5.423045  2.953054  8.534087
| 56> C  3.943071  4.582001  6.960563
| 57> H  4.878797  5.088150  7.212015
| 58> H  3.256190  4.710652  7.801440
| 59> H  3.498183  5.107443  6.116445
| 60> C  2.892246  2.381679  6.283145
| 61> H  2.537460  2.693512  5.299908
| 62> H  2.092030  2.585647  7.000076
| 63> H  3.045011  1.299762  6.248290
| 64> C  1.594790  3.050491  0.631151
| 65> C  1.331478  3.235967  -0.804134
| 66> C  0.973873  2.120931  -1.559358
| 67> H  0.874961  1.157673  -1.073061
| 68> C  0.744644  2.254247  -2.917082
| 69> H  0.460805  1.389314  -3.505236
| 70> C  0.880821  3.496938  -3.524110
| 71> H  0.704887  3.599563  -4.589165
| 72> C  1.242637  4.608079  -2.773367
| 73> H  1.353094  5.574767  -3.250780
| 74> C  1.466349  4.482891  -1.412726
| 75> H  1.755560  5.345597  -0.825793
| 76> H  3.446559  4.192569  4.509572
| 77> O  3.505851  7.417848  4.741283
| 78> C  4.722988  7.479662  4.783988
| 79> C  5.457297  8.711933  5.157577
| 80> C  4.727760  9.851443  5.487548
| 81> H  3.645108  9.811877  5.468371
| 82> C  5.384706  11.019596  5.834562
| 83> H  4.814795  11.905341  6.090913
| 84> C  6.773436  11.055010  5.853119
| 85> H  7.287878  11.970332  6.124374
| 86> C  7.504482  9.920911  5.524601
| 87> H  8.588046  9.949346  5.538923
| 88> C  6.850033  8.750180  5.177240
| 89> H  7.417688  7.864743  4.919936
| 90> O  5.504521  6.460781  4.493753
| 91> H  4.956105  5.651272  4.229415
| 92> *
| 93> 
| 94>                          ****END OF INPUT****
================================================================================

                       ****************************
                       * Single Point Calculation *
                       ****************************

---------------------------------
CARTESIAN COORDINATES (ANGSTROEM)
---------------------------------
  O      1.698381    4.225179    1.288231
  O      1.694956    1.989530    1.197062
  N      1.667848    4.590083    3.589631
  N      4.253959    4.132263    3.898388
  C      2.262373    4.232716    2.557799
  C      3.746621    3.926042    2.543774
  H      3.866838    2.874310    2.259054
  C      4.393241    4.775448    1.464880
  C      4.304123    6.163606    1.504338
  H      3.791332    6.649061    2.327551
  C      4.842892    6.928686    0.482365
  H      4.768151    8.009775    0.523606
  C      5.465872    6.313639   -0.596804
  H      5.884538    6.913474   -1.397273
  C      5.541517    4.929813   -0.650182
  H      6.017310    4.441420   -1.493272
  C      5.004247    4.165329    0.376724
  H      5.055364    3.082080    0.331388
  C      0.262473    4.996209    3.686997
  C      0.058601    6.289713    2.902840
  H      0.754134    7.058700    3.249453
  H     -0.959367    6.654546    3.058117
  H      0.210078    6.141248    1.832661
  C      0.005252    5.257195    5.166067
  H      0.166697    4.349183    5.752417
  H     -1.022778    5.591209    5.323139
  H      0.682146    6.029824    5.539870
  C     -0.675522    3.898420    3.193489
  H     -1.703640    4.155934    3.458415
  H     -0.433669    2.942900    3.665335
  H     -0.632222    3.773953    2.111136
  C      5.269995    3.279742    4.379893
  C      5.300866    2.822083    5.716333
  C      6.410558    2.061151    6.086844
  H      6.478616    1.692732    7.100705
  C      7.438738    1.736780    5.214305
  H      8.272625    1.137385    5.561898
  C      7.381927    2.184613    3.907398
  H      8.170382    1.949523    3.201060
  C      6.306637    2.955604    3.504695
  H      6.277333    3.332312    2.490738
  C      4.182068    3.081583    6.734182
  C      4.524324    2.500468    8.107004
  H      4.662609    1.417453    8.075240
  H      3.694489    2.705479    8.787324
  H      5.423045    2.953054    8.534087
  C      3.943071    4.582001    6.960563
  H      4.878797    5.088150    7.212015
  H      3.256190    4.710652    7.801440
  H      3.498183    5.107443    6.116445
  C      2.892246    2.381679    6.283145
  H      2.537460    2.693512    5.299908
  H      2.092030    2.585647    7.000076
  H      3.045011    1.299762    6.248290
  C      1.594790    3.050491    0.631151
  C      1.331478    3.235967   -0.804134
  C      0.973873    2.120931   -1.559358
  H      0.874961    1.157673   -1.073061
  C      0.744644    2.254247   -2.917082
  H      0.460805    1.389314   -3.505236
  C      0.880821    3.496938   -3.524110
  H      0.704887    3.599563   -4.589165
  C      1.242637    4.608079   -2.773367
  H      1.353094    5.574767   -3.250780
  C      1.466349    4.482891   -1.412726
  H      1.755560    5.345597   -0.825793
  H      3.446559    4.192569    4.509572
  O      3.505851    7.417848    4.741283
  C      4.722988    7.479662    4.783988
  C      5.457297    8.711933    5.157577
  C      4.727760    9.851443    5.487548
  H      3.645108    9.811877    5.468371
  C      5.384706   11.019596    5.834562
  H      4.814795   11.905341    6.090913
  C      6.773436   11.055010    5.853119
  H      7.287878   11.970332    6.124374
  C      7.504482    9.920911    5.524601
  H      8.588046    9.949346    5.538923
  C      6.850033    8.750180    5.177240
  H      7.417688    7.864743    4.919936
  O      5.504521    6.460781    4.493753
  H      4.956105    5.651272    4.229415

----------------------------
CARTESIAN COORDINATES (A.U.)
----------------------------
  NO LB      ZA    FRAG     MASS         X           Y           Z
   0 O     8.0000    0    15.999    3.209475    7.984431    2.434404
   1 O     8.0000    0    15.999    3.203003    3.759667    2.262119
   2 N     7.0000    0    14.007    3.151776    8.674000    6.783420
   3 N     7.0000    0    14.007    8.038817    7.808845    7.366886
   4 C     6.0000    0    12.011    4.275265    7.998674    4.833540
   5 C     6.0000    0    12.011    7.080088    7.419144    4.807036
   6 H     1.0000    0     1.008    7.307265    5.431659    4.268993
   7 C     6.0000    0    12.011    8.302022    9.024289    2.768222
   8 C     6.0000    0    12.011    8.133614   11.647527    2.842787
   9 H     1.0000    0     1.008    7.164579   12.564904    4.398434
  10 C     6.0000    0    12.011    9.151740   13.093319    0.911538
  11 H     1.0000    0     1.008    9.010500   15.136281    0.989472
  12 C     6.0000    0    12.011   10.329001   11.931049   -1.127796
  13 H     1.0000    0     1.008   11.120165   13.064572   -2.640463
  14 C     6.0000    0    12.011   10.471949    9.315996   -1.228666
  15 H     1.0000    0     1.008   11.371068    8.393067   -2.821875
  16 C     6.0000    0    12.011    9.456656    7.871331    0.711905
  17 H     1.0000    0     1.008    9.553253    5.824287    0.626233
  18 C     6.0000    0    12.011    0.496002    9.441467    6.967415
  19 C     6.0000    0    12.011    0.110740   11.885835    5.485573
  20 H     1.0000    0     1.008    1.425107   13.339010    6.140576
  21 H     1.0000    0     1.008   -1.812941   12.575269    5.779004
  22 H     1.0000    0     1.008    0.396990   11.605277    3.463227
  23 C     6.0000    0    12.011    0.009925    9.934659    9.762452
  24 H     1.0000    0     1.008    0.315012    8.218765   10.870493
  25 H     1.0000    0     1.008   -1.932770   10.565854   10.059275
  26 H     1.0000    0     1.008    1.289069   11.394716   10.468837
  27 C     6.0000    0    12.011   -1.276552    7.366946    6.034820
  28 H     1.0000    0     1.008   -3.219413    7.853577    6.535457
  29 H     1.0000    0     1.008   -0.819516    5.561275    6.926479
  30 H     1.0000    0     1.008   -1.194726    7.131738    3.989469
  31 C     6.0000    0    12.011    9.958847    6.197814    8.276798
  32 C     6.0000    0    12.011   10.017185    5.332964   10.802304
  33 C     6.0000    0    12.011   12.114199    3.895011   11.502468
  34 H     1.0000    0     1.008   12.242810    3.198800   13.418388
  35 C     6.0000    0    12.011   14.057178    3.282039    9.853608
  36 H     1.0000    0     1.008   15.632996    2.149346   10.510464
  37 C     6.0000    0    12.011   13.949820    4.128320    7.383912
  38 H     1.0000    0     1.008   15.439784    3.684065    6.049127
  39 C     6.0000    0    12.011   11.917817    5.585282    6.622914
  40 H     1.0000    0     1.008   11.862440    6.297157    4.706813
  41 C     6.0000    0    12.011    7.902963    5.823348   12.725760
  42 C     6.0000    0    12.011    8.549733    4.725200   15.320017
  43 H     1.0000    0     1.008    8.811054    2.678598   15.259992
  44 H     1.0000    0     1.008    6.981572    5.112614   16.605636
  45 H     1.0000    0     1.008   10.248070    5.580463   16.127087
  46 C     6.0000    0    12.011    7.451324    8.658727   13.153558
  47 H     1.0000    0     1.008    9.219590    9.615210   13.628733
  48 H     1.0000    0     1.008    6.153307    8.901842   14.742585
  49 H     1.0000    0     1.008    6.610608    9.651669   11.558406
  50 C     6.0000    0    12.011    5.465553    4.500721   11.873423
  51 H     1.0000    0     1.008    4.795104    5.090000   10.015375
  52 H     1.0000    0     1.008    3.953364    4.886165   13.228227
  53 H     1.0000    0     1.008    5.754237    2.456194   11.807557
  54 C     6.0000    0    12.011    3.013716    5.764593    1.192703
  55 C     6.0000    0    12.011    2.516129    6.115091   -1.519593
  56 C     6.0000    0    12.011    1.840353    4.007979   -2.946760
  57 H     1.0000    0     1.008    1.653437    2.187685   -2.027791
  58 C     6.0000    0    12.011    1.407173    4.259909   -5.512486
  59 H     1.0000    0     1.008    0.870795    2.625423   -6.623936
  60 C     6.0000    0    12.011    1.664510    6.608255   -6.659603
  61 H     1.0000    0     1.008    1.332043    6.802188   -8.672265
  62 C     6.0000    0    12.011    2.348244    8.708007   -5.240904
  63 H     1.0000    0     1.008    2.556977   10.534783   -6.143084
  64 C     6.0000    0    12.011    2.770998    8.471436   -2.669665
  65 H     1.0000    0     1.008    3.317528   10.101714   -1.560523
  66 H     1.0000    0     1.008    6.513053    7.922807    8.521856
  67 O     8.0000    0    15.999    6.625098   14.017701    8.959726
  68 C     6.0000    0    12.011    8.925154   14.134513    9.040427
  69 C     6.0000    0    12.011   10.312797   16.463167    9.746408
  70 C     6.0000    0    12.011    8.934172   18.616529   10.369963
  71 H     1.0000    0     1.008    6.888256   18.541760   10.333724
  72 C     6.0000    0    12.011   10.175620   20.824019   11.025724
  73 H     1.0000    0     1.008    9.098644   22.497834   11.510157
  74 C     6.0000    0    12.011   12.799939   20.890941   11.060792
  75 H     1.0000    0     1.008   13.772094   22.620649   11.573390
  76 C     6.0000    0    12.011   14.181416   18.747805   10.439983
  77 H     1.0000    0     1.008   16.229055   18.801539   10.467048
  78 C     6.0000    0    12.011   12.944686   16.535444    9.783566
  79 H     1.0000    0     1.008   14.017399   14.862210    9.297332
  80 O     8.0000    0    15.999   10.402037   12.209107    8.491962
  81 H     1.0000    0     1.008    9.365681   10.679356    7.992436

--------------------------------
INTERNAL COORDINATES (ANGSTROEM)
--------------------------------
 O      0   0   0     0.000000000000     0.00000000     0.00000000
 O      1   0   0     2.237509769451     0.00000000     0.00000000
 N      1   2   0     2.330349577489   101.34270319     0.00000000
 N      3   1   2     2.644409223583    94.32333370    79.29800989
 C      3   1   2     1.243321529025    29.44092680    71.99108877
 C      4   3   1     1.461129027869    64.95181099   356.04082194
 H      6   4   3     1.096201534989   109.76314387   243.06647846
 C      6   4   3     1.517768177447   115.60136030   120.91091495
 C      8   6   4     1.391575217030   120.71897506   298.13421861
 H      9   8   6     1.084574022405   119.88768340     1.68983018
 C      9   8   6     1.385658058285   120.32956059   183.05392296
 H     11   9   8     1.084453993069   119.70821852   180.03093437
 C     11   9   8     1.389601605918   120.17908510     0.60252958
 H     13  11   9     1.084358735263   120.10199621   179.82352405
 C     13  11   9     1.386919527292   119.73309385     0.27370539
 H     15  13  11     1.084300442404   120.21695193   179.40411802
 C     15  13  11     1.388391433275   119.98843104   359.54965964
 H     17  15  13     1.085401629161   120.02748353   179.46319514
 C      3   1   2     1.466116419817    96.97991191   254.86387482
 C     19   3   1     1.526308812478   109.18839168   296.13043883
 H     20  19   3     1.093273859574   110.37934360   305.04670946
 H     20  19   3     1.092461859125   109.53957803   185.97035030
 H     20  19   3     1.090995064056   111.72095330    65.94967021
 C     19   3   1     1.523786205456   105.88555387   178.52308862
 H     24  19   3     1.092866232743   110.70395468   298.76117414
 H     24  19   3     1.092283226219   110.53811829   178.60968582
 H     24  19   3     1.093100975064   110.39321102    58.54369052
 C     19   3   1     1.525950672404   111.62112995    59.46864968
 H     28  19   3     1.092486094921   109.29768795   169.14940634
 H     28  19   3     1.092771701558   110.69330805    50.26733119
 H     28  19   3     1.090346248078   112.25640307   288.65226038
 C      4   3   1     1.411016751765   148.06451361   251.31384109
 C     32   4   3     1.412967321817   122.28923083   306.41688885
 C     33  32   4     1.395604616146   116.42838235   184.36683509
 H     34  33  32     1.080869362248   119.00837832   179.77382646
 C     34  33  32     1.386973310688   123.36295854   359.19541936
 H     36  34  33     1.084187616809   119.85290484   180.30155529
 C     36  34  33     1.382674145364   119.23653304     0.22330617
 H     38  36  34     1.084362469550   121.03733335   179.90555657
 C     38  36  34     1.383056547069   119.19027987     0.57309525
 H     40  38  36     1.082070441112   119.20696502   178.08581532
 C     33  32   4     1.534622364494   123.82346274     6.22867289
 C     42  33  32     1.529533934388   111.58760642   181.85443306
 H     43  42  33     1.092269739188   112.26794803   299.11335065
 H     43  42  33     1.092470109315   108.52172089   180.46322134
 H     43  42  33     1.093130098445   112.16872840    61.63783428
 C     42  33  32     1.536106147990   112.10734360   300.43315338
 H     47  42  33     1.093159670671   110.66954891   307.36053087
 H     47  42  33     1.093357543117   109.02725446   188.90530450
 H     47  42  33     1.089288678832   114.86654161    69.60705927
 C     42  33  32     1.535233134175   109.91040649    64.34863414
 H     51  42  33     1.090810672781   114.06341741   301.70949702
 H     51  42  33     1.093589799898   109.70222528   181.14962659
 H     51  42  33     1.093204651993   110.06899262    62.54039794
 C      2   1   3     1.206617889391    30.76005307   169.72617626
 C     55   2   1     1.470978445507   125.68683515   181.06434844
 C     56  55   2     1.393395101002   118.28711340     9.90333337
 H     57  56  55     1.083574792304   119.44294176     1.49156201
 C     57  56  55     1.383377587817   119.82549601   181.26453989
 H     59  57  56     1.083789093932   119.94092032   180.35388928
 C     59  57  56     1.389715110947   119.90991229     0.44760878
 H     61  59  57     1.084355484150   119.85165721   179.74884965
 C     61  59  57     1.388942112468   120.31710963   359.81781935
 H     63  61  59     1.083794081347   120.13254109   179.67618666
 C     63  61  59     1.384580450956   120.06131451   359.82779257
 H     65  63  61     1.082771901855   120.25240430   179.55368190
 H      4   3   1     1.014434549634    44.08475431   195.38252996
 O     10   9   8     2.549242048248   155.04031624    71.36449000
 C     68  10   9     1.219453633555    86.36909485    29.86096137
 C     69  68  10     1.482319218604   123.05217887   124.05285591
 C     70  69  68     1.392690969063   118.71182326     0.59008373
 H     71  70  69     1.083544451690   119.29660546     0.25977195
 C     71  70  69     1.384405357733   120.08018176   180.30745437
 H     73  71  70     1.084001193794   119.95124348   179.99304070
 C     73  71  70     1.389305411544   119.94663580     0.00000000
 H     75  73  71     1.084455720660   119.93634067   179.96194130
 C     75  73  71     1.388716267724   120.14724227     0.00000000
 H     77  75  73     1.084031646681   120.10886545   179.97696865
 C     77  75  73     1.385487001846   120.04755646     0.00000000
 H     79  77  75     1.082790944001   120.19371553   179.95308932
 O     69  68  10     1.316491047245   123.06358875   304.52822370
 H     81  69  68     1.012886720409   110.77190334     0.61045711

---------------------------
INTERNAL COORDINATES (A.U.)
---------------------------
 O      0   0   0     0.000000000000     0.00000000     0.00000000
 O      1   0   0     4.228280686235     0.00000000     0.00000000
 N      1   2   0     4.403722497754   101.34270319     0.00000000
 N      3   1   2     4.997209218587    94.32333370    79.29800989
 C      3   1   2     2.349537186266    29.44092680    71.99108877
 C      4   3   1     2.761133708995    64.95181099   356.04082194
 H      6   4   3     2.071520688714   109.76314387   243.06647846
 C      6   4   3     2.868166190156   115.60136030   120.91091495
 C      8   6   4     2.629696054939   120.71897506   298.13421861
 H      9   8   6     2.049547874310   119.88768340     1.68983018
 C      9   8   6     2.618514245420   120.32956059   183.05392296
 H     11   9   8     2.049321051737   119.70821852   180.03093437
 C     11   9   8     2.625966470442   120.17908510     0.60252958
 H     13  11   9     2.049141040573   120.10199621   179.82352405
 C     13  11   9     2.620898076370   119.73309385     0.27370539
 H     15  13  11     2.049030883034   120.21695193   179.40411802
 C     15  13  11     2.623679575573   119.98843104   359.54965964
 H     17  15  13     2.051111824427   120.02748353   179.46319514
 C      3   1   2     2.770558513899    96.97991191   254.86387482
 C     19   3   1     2.884305651375   109.18839168   296.13043883
 H     20  19   3     2.065988183969   110.37934360   305.04670946
 H     20  19   3     2.064453725500   109.53957803   185.97035030
 H     20  19   3     2.061681884526   111.72095330    65.94967021
 C     19   3   1     2.879538614958   105.88555387   178.52308862
 H     24  19   3     2.065217880894   110.70395468   298.76117414
 H     24  19   3     2.064116158230   110.53811829   178.60968582
 H     24  19   3     2.065661479593   110.39321102    58.54369052
 C     19   3   1     2.883628864716   111.62112995    59.46864968
 H     28  19   3     2.064499524518   109.29768795   169.14940634
 H     28  19   3     2.065039242843   110.69330805    50.26733119
 H     28  19   3     2.060455800016   112.25640307   288.65226038
 C      4   3   1     2.666435231211   148.06451361   251.31384109
 C     32   4   3     2.670121274414   122.28923083   306.41688885
 C     33  32   4     2.637310515753   116.42838235   184.36683509
 H     34  33  32     2.042547081194   119.00837832   179.77382646
 C     34  33  32     2.620999712259   123.36295854   359.19541936
 H     36  34  33     2.048817673559   119.85290484   180.30155529
 C     36  34  33     2.612875467192   119.23653304     0.22330617
 H     38  36  34     2.049148097352   121.03733335   179.90555657
 C     38  36  34     2.613598101687   119.19027987     0.57309525
 H     40  38  36     2.044816791314   119.20696502   178.08581532
 C     33  32   4     2.900015987884   123.82346274     6.22867289
 C     42  33  32     2.890400248533   111.58760642   181.85443306
 H     43  42  33     2.064090671435   112.26794803   299.11335065
 H     43  42  33     2.064469316100   108.52172089   180.46322134
 H     43  42  33     2.065716514807   112.16872840    61.63783428
 C     42  33  32     2.902819932335   112.10734360   300.43315338
 H     47  42  33     2.065772398215   110.66954891   307.36053087
 H     47  42  33     2.066146322948   109.02725446   188.90530450
 H     47  42  33     2.058457283774   114.86654161    69.60705927
 C     42  33  32     2.901170175312   109.91040649    64.34863414
 H     51  42  33     2.061333435515   114.06341741   301.70949702
 H     51  42  33     2.066585224657   109.70222528   181.14962659
 H     51  42  33     2.065857400595   110.06899262    62.54039794
 C      2   1   3     2.280177359239    30.76005307   169.72617626
 C     55   2   1     2.779746410909   125.68683515   181.06434844
 C     56  55   2     2.633135137242   118.28711340     9.90333337
 H     57  56  55     2.047659603075   119.44294176     1.49156201
 C     57  56  55     2.614204780778   119.82549601   181.26453989
 H     59  57  56     2.048064574462   119.94092032   180.35388928
 C     59  57  56     2.626180963862   119.90991229     0.44760878
 H     61  59  57     2.049134896859   119.85165721   179.74884965
 C     61  59  57     2.624720208434   120.31710963   359.81781935
 H     63  61  59     2.048073999310   120.13254109   179.67618666
 C     63  61  59     2.616477862688   120.06131451   359.82779257
 H     65  63  61     2.046142360010   120.25240430   179.55368190
 H      4   3   1     1.917003479597    44.08475431   195.38252996
 O     10   9   8     4.817369320265   155.04031624    71.36449000
 C     68  10   9     2.304433400434    86.36909485    29.86096137
 C     69  68  10     2.801177366210   123.05217887   124.05285591
 C     70  69  68     2.631804520715   118.71182326     0.59008373
 H     71  70  69     2.047602267625   119.29660546     0.25977195
 C     71  70  69     2.616146984449   120.08018176   180.30745437
 H     73  71  70     2.048465385115   119.95124348   179.99304070
 C     73  71  70     2.625406744193   119.94663580     0.00000000
 H     75  73  71     2.049324316412   119.93634067   179.96194130
 C     75  73  71     2.624293423719   120.14724227     0.00000000
 H     77  75  73     2.048522932730   120.10886545   179.97696865
 C     77  75  73     2.618190995596   120.04755646     0.00000000
 H     79  77  75     2.046178344451   120.19371553   179.95308932
 O     69  68  10     2.487807537051   123.06358875   304.52822370
 H     81  69  68     1.914078506259   110.77190334     0.61045711

---------------------
BASIS SET INFORMATION
---------------------
There are 4 groups of distinct atoms

 Group   1 Type O   : 15s8p3d2f1g contracted to 7s4p3d2f1g pattern {8211111/5111/111/11/1}
 Group   2 Type N   : 15s8p3d2f1g contracted to 7s4p3d2f1g pattern {8211111/5111/111/11/1}
 Group   3 Type C   : 15s8p3d2f1g contracted to 7s4p3d2f1g pattern {8211111/5111/111/11/1}
 Group   4 Type H   : 7s3p2d1f contracted to 4s3p2d1f pattern {4111/111/11/1}

Atom   0O    basis set group =>   1
Atom   1O    basis set group =>   1
Atom   2N    basis set group =>   2
Atom   3N    basis set group =>   2
Atom   4C    basis set group =>   3
Atom   5C    basis set group =>   3
Atom   6H    basis set group =>   4
Atom   7C    basis set group =>   3
Atom   8C    basis set group =>   3
Atom   9H    basis set group =>   4
Atom  10C    basis set group =>   3
Atom  11H    basis set group =>   4
Atom  12C    basis set group =>   3
Atom  13H    basis set group =>   4
Atom  14C    basis set group =>   3
Atom  15H    basis set group =>   4
Atom  16C    basis set group =>   3
Atom  17H    basis set group =>   4
Atom  18C    basis set group =>   3
Atom  19C    basis set group =>   3
Atom  20H    basis set group =>   4
Atom  21H    basis set group =>   4
Atom  22H    basis set group =>   4
Atom  23C    basis set group =>   3
Atom  24H    basis set group =>   4
Atom  25H    basis set group =>   4
Atom  26H    basis set group =>   4
Atom  27C    basis set group =>   3
Atom  28H    basis set group =>   4
Atom  29H    basis set group =>   4
Atom  30H    basis set group =>   4
Atom  31C    basis set group =>   3
Atom  32C    basis set group =>   3
Atom  33C    basis set group =>   3
Atom  34H    basis set group =>   4
Atom  35C    basis set group =>   3
Atom  36H    basis set group =>   4
Atom  37C    basis set group =>   3
Atom  38H    basis set group =>   4
Atom  39C    basis set group =>   3
Atom  40H    basis set group =>   4
Atom  41C    basis set group =>   3
Atom  42C    basis set group =>   3
Atom  43H    basis set group =>   4
Atom  44H    basis set group =>   4
Atom  45H    basis set group =>   4
Atom  46C    basis set group =>   3
Atom  47H    basis set group =>   4
Atom  48H    basis set group =>   4
Atom  49H    basis set group =>   4
Atom  50C    basis set group =>   3
Atom  51H    basis set group =>   4
Atom  52H    basis set group =>   4
Atom  53H    basis set group =>   4
Atom  54C    basis set group =>   3
Atom  55C    basis set group =>   3
Atom  56C    basis set group =>   3
Atom  57H    basis set group =>   4
Atom  58C    basis set group =>   3
Atom  59H    basis set group =>   4
Atom  60C    basis set group =>   3
Atom  61H    basis set group =>   4
Atom  62C    basis set group =>   3
Atom  63H    basis set group =>   4
Atom  64C    basis set group =>   3
Atom  65H    basis set group =>   4
Atom  66H    basis set group =>   4
Atom  67O    basis set group =>   1
Atom  68C    basis set group =>   3
Atom  69C    basis set group =>   3
Atom  70C    basis set group =>   3
Atom  71H    basis set group =>   4
Atom  72C    basis set group =>   3
Atom  73H    basis set group =>   4
Atom  74C    basis set group =>   3
Atom  75H    basis set group =>   4
Atom  76C    basis set group =>   3
Atom  77H    basis set group =>   4
Atom  78C    basis set group =>   3
Atom  79H    basis set group =>   4
Atom  80O    basis set group =>   1
Atom  81H    basis set group =>   4
---------------------------------
AUXILIARY/J BASIS SET INFORMATION
---------------------------------
There are 4 groups of distinct atoms

 Group   1 Type O   : 12s5p4d2f1g contracted to 6s4p3d1f1g pattern {711111/2111/211/2/1}
 Group   2 Type N   : 12s5p4d2f1g contracted to 6s4p3d1f1g pattern {711111/2111/211/2/1}
 Group   3 Type C   : 12s5p4d2f1g contracted to 6s4p3d1f1g pattern {711111/2111/211/2/1}
 Group   4 Type H   : 5s2p1d contracted to 3s1p1d pattern {311/2/1}

Atom   0O    basis set group =>   1
Atom   1O    basis set group =>   1
Atom   2N    basis set group =>   2
Atom   3N    basis set group =>   2
Atom   4C    basis set group =>   3
Atom   5C    basis set group =>   3
Atom   6H    basis set group =>   4
Atom   7C    basis set group =>   3
Atom   8C    basis set group =>   3
Atom   9H    basis set group =>   4
Atom  10C    basis set group =>   3
Atom  11H    basis set group =>   4
Atom  12C    basis set group =>   3
Atom  13H    basis set group =>   4
Atom  14C    basis set group =>   3
Atom  15H    basis set group =>   4
Atom  16C    basis set group =>   3
Atom  17H    basis set group =>   4
Atom  18C    basis set group =>   3
Atom  19C    basis set group =>   3
Atom  20H    basis set group =>   4
Atom  21H    basis set group =>   4
Atom  22H    basis set group =>   4
Atom  23C    basis set group =>   3
Atom  24H    basis set group =>   4
Atom  25H    basis set group =>   4
Atom  26H    basis set group =>   4
Atom  27C    basis set group =>   3
Atom  28H    basis set group =>   4
Atom  29H    basis set group =>   4
Atom  30H    basis set group =>   4
Atom  31C    basis set group =>   3
Atom  32C    basis set group =>   3
Atom  33C    basis set group =>   3
Atom  34H    basis set group =>   4
Atom  35C    basis set group =>   3
Atom  36H    basis set group =>   4
Atom  37C    basis set group =>   3
Atom  38H    basis set group =>   4
Atom  39C    basis set group =>   3
Atom  40H    basis set group =>   4
Atom  41C    basis set group =>   3
Atom  42C    basis set group =>   3
Atom  43H    basis set group =>   4
Atom  44H    basis set group =>   4
Atom  45H    basis set group =>   4
Atom  46C    basis set group =>   3
Atom  47H    basis set group =>   4
Atom  48H    basis set group =>   4
Atom  49H    basis set group =>   4
Atom  50C    basis set group =>   3
Atom  51H    basis set group =>   4
Atom  52H    basis set group =>   4
Atom  53H    basis set group =>   4
Atom  54C    basis set group =>   3
Atom  55C    basis set group =>   3
Atom  56C    basis set group =>   3
Atom  57H    basis set group =>   4
Atom  58C    basis set group =>   3
Atom  59H    basis set group =>   4
Atom  60C    basis set group =>   3
Atom  61H    basis set group =>   4
Atom  62C    basis set group =>   3
Atom  63H    basis set group =>   4
Atom  64C    basis set group =>   3
Atom  65H    basis set group =>   4
Atom  66H    basis set group =>   4
Atom  67O    basis set group =>   1
Atom  68C    basis set group =>   3
Atom  69C    basis set group =>   3
Atom  70C    basis set group =>   3
Atom  71H    basis set group =>   4
Atom  72C    basis set group =>   3
Atom  73H    basis set group =>   4
Atom  74C    basis set group =>   3
Atom  75H    basis set group =>   4
Atom  76C    basis set group =>   3
Atom  77H    basis set group =>   4
Atom  78C    basis set group =>   3
Atom  79H    basis set group =>   4
Atom  80O    basis set group =>   1
Atom  81H    basis set group =>   4


           ************************************************************
           *        Program running with 20 parallel MPI-processes    *
           *              working on a common directory               *
           ************************************************************
------------------------------------------------------------------------------
                           ORCA GTO INTEGRAL CALCULATION
                           -- RI-GTO INTEGRALS CHOSEN --
------------------------------------------------------------------------------
------------------------------------------------------------------------------
                   ___                                                        
                  /   \      - P O W E R E D   B Y -                         
                 /     \                                                     
                 |  |  |   _    _      __       _____    __    __             
                 |  |  |  | |  | |    /  \     |  _  \  |  |  /  |          
                  \  \/   | |  | |   /    \    | | | |  |  | /  /          
                 / \  \   | |__| |  /  /\  \   | |_| |  |  |/  /          
                |  |  |   |  __  | /  /__\  \  |    /   |      \           
                |  |  |   | |  | | |   __   |  |    \   |  |\   \          
                \     /   | |  | | |  |  |  |  | |\  \  |  | \   \       
                 \___/    |_|  |_| |__|  |__|  |_| \__\ |__|  \__/        
                                                                              
                      - O R C A' S   B I G   F R I E N D -                    
                                      &                                       
                       - I N T E G R A L  F E E D E R -                       
                                                                              
 v1 FN, 2020, v2 2021                                                         
------------------------------------------------------------------------------


Reading SHARK input file ImineBzOH5Aa.SHARKINP.tmp ... ok
----------------------
SHARK INTEGRAL PACKAGE
----------------------

Number of atoms                             ...     82
Number of basis functions                   ...   3594
Number of shells                            ...   1114
Maximum angular momentum                    ...      4
Integral batch strategy                     ... SHARK/LIBINT Hybrid
RI-J (if used) integral strategy            ... SPLIT-RIJ (Revised 2003 algorithm where possible)
Printlevel                                  ...      1
Contraction scheme used                     ... SEGMENTED contraction
Coulomb Range Separation                    ... NOT USED
Exchange Range Separation                   ... Long Range
   Mu parameter                             ...  0.300000
   Scaling (regular/separated)              ...  0.150000  0.850000
Finite Nucleus Model                        ... NOT USED
Auxiliary Coulomb fitting basis             ... AVAILABLE
   # of basis functions in Aux-J            ...   2498
   # of shells in Aux-J                     ...    830
   Maximum angular momentum in Aux-J        ...      4
Auxiliary J/K fitting basis                 ... NOT available
Auxiliary Correlation fitting basis         ... NOT available
Auxiliary 'external' fitting basis          ... NOT available
Integral threshold                          ...     1.000000e-10
Primitive cut-off                           ...     1.000000e-11
Primitive pair pre-selection threshold      ...     1.000000e-11

Calculating pre-screening integrals         ... done (  0.6 sec) Dimension = 1114
Organizing shell pair data                  ... done (  3.4 sec)
Shell pair information
Total number of shell pairs                 ...    621055
Shell pairs after pre-screening             ...    275595
Total number of primitive shell pairs       ...   1513069
Primitive shell pairs kept                  ...    444644
          la=0 lb=0:  45956 shell pairs
          la=1 lb=0:  66187 shell pairs
          la=1 lb=1:  23613 shell pairs
          la=2 lb=0:  37968 shell pairs
          la=2 lb=1:  28361 shell pairs
          la=2 lb=2:   7892 shell pairs
          la=3 lb=0:  21162 shell pairs
          la=3 lb=1:  16061 shell pairs
          la=3 lb=2:   8496 shell pairs
          la=3 lb=3:   2331 shell pairs
          la=4 lb=0:   7307 shell pairs
          la=4 lb=1:   5515 shell pairs
          la=4 lb=2:   2927 shell pairs
          la=4 lb=3:   1541 shell pairs
          la=4 lb=4:    278 shell pairs

Calculating one electron integrals          ... done (  1.2 sec)
Calculating RI/J V-Matrix + Cholesky decomp.... done (  1.9 sec)
Calculating Nuclear repulsion               ... done (  0.0 sec) ENN=   5109.848765228016 Eh

SHARK setup successfully completed in  11.0 seconds

Maximum memory used throughout the entire GTOINT-calculation: 501.1 MB
[1720886655.409124] [node013:2086168:0]          mpool.c:43   UCX  WARN  object 0xc110480 was not returned to mpool ucp_requests
[1720886655.409142] [node013:2086168:0]          mpool.c:43   UCX  WARN  object 0xc110640 was not returned to mpool ucp_requests
[1720886655.409148] [node013:2086168:0]          mpool.c:43   UCX  WARN  object 0xc110800 was not returned to mpool ucp_requests
[1720886655.409152] [node013:2086168:0]          mpool.c:43   UCX  WARN  object 0xc1109c0 was not returned to mpool ucp_requests
[1720886655.409155] [node013:2086168:0]          mpool.c:43   UCX  WARN  object 0xc110b80 was not returned to mpool ucp_requests
[1720886655.409157] [node013:2086168:0]          mpool.c:43   UCX  WARN  object 0xc110d40 was not returned to mpool ucp_requests
[1720886655.409159] [node013:2086168:0]          mpool.c:43   UCX  WARN  object 0xc110f00 was not returned to mpool ucp_requests
[1720886655.409161] [node013:2086168:0]          mpool.c:43   UCX  WARN  object 0xc1110c0 was not returned to mpool ucp_requests
[1720886655.409163] [node013:2086168:0]          mpool.c:43   UCX  WARN  object 0xc111280 was not returned to mpool ucp_requests
[1720886655.409166] [node013:2086168:0]          mpool.c:43   UCX  WARN  object 0xc111440 was not returned to mpool ucp_requests
[1720886655.409168] [node013:2086168:0]          mpool.c:43   UCX  WARN  object 0xc111600 was not returned to mpool ucp_requests
[1720886655.409170] [node013:2086168:0]          mpool.c:43   UCX  WARN  object 0xc1117c0 was not returned to mpool ucp_requests
[1720886655.409172] [node013:2086168:0]          mpool.c:43   UCX  WARN  object 0xc111980 was not returned to mpool ucp_requests
[1720886655.409175] [node013:2086168:0]          mpool.c:43   UCX  WARN  object 0xc111b40 was not returned to mpool ucp_requests
[1720886655.409177] [node013:2086168:0]          mpool.c:43   UCX  WARN  object 0xc111d00 was not returned to mpool ucp_requests
[1720886655.409179] [node013:2086168:0]          mpool.c:43   UCX  WARN  object 0xc111ec0 was not returned to mpool ucp_requests
[1720886655.409181] [node013:2086168:0]          mpool.c:43   UCX  WARN  object 0xc112080 was not returned to mpool ucp_requests
[1720886655.409416] [node013:2086172:0]          mpool.c:43   UCX  WARN  object 0xaf07980 was not returned to mpool ucp_requests
[1720886655.409429] [node013:2086172:0]          mpool.c:43   UCX  WARN  object 0xaf07b40 was not returned to mpool ucp_requests
[1720886655.409433] [node013:2086172:0]          mpool.c:43   UCX  WARN  object 0xaf07d00 was not returned to mpool ucp_requests
[1720886655.409437] [node013:2086172:0]          mpool.c:43   UCX  WARN  object 0xaf07ec0 was not returned to mpool ucp_requests
[1720886655.409440] [node013:2086172:0]          mpool.c:43   UCX  WARN  object 0xaf08080 was not returned to mpool ucp_requests
[1720886655.409443] [node013:2086172:0]          mpool.c:43   UCX  WARN  object 0xaf08240 was not returned to mpool ucp_requests
[1720886655.409447] [node013:2086172:0]          mpool.c:43   UCX  WARN  object 0xaf08400 was not returned to mpool ucp_requests
[1720886655.409450] [node013:2086172:0]          mpool.c:43   UCX  WARN  object 0xaf085c0 was not returned to mpool ucp_requests
[1720886655.409454] [node013:2086172:0]          mpool.c:43   UCX  WARN  object 0xaf08780 was not returned to mpool ucp_requests
[1720886655.409459] [node013:2086172:0]          mpool.c:43   UCX  WARN  object 0xaf08940 was not returned to mpool ucp_requests
[1720886655.409462] [node013:2086172:0]          mpool.c:43   UCX  WARN  object 0xaf08b00 was not returned to mpool ucp_requests
[1720886655.409465] [node013:2086172:0]          mpool.c:43   UCX  WARN  object 0xaf08cc0 was not returned to mpool ucp_requests
[1720886655.409469] [node013:2086172:0]          mpool.c:43   UCX  WARN  object 0xaf08e80 was not returned to mpool ucp_requests
[1720886655.409472] [node013:2086172:0]          mpool.c:43   UCX  WARN  object 0xaf09040 was not returned to mpool ucp_requests
[1720886655.409475] [node013:2086172:0]          mpool.c:43   UCX  WARN  object 0xaf09200 was not returned to mpool ucp_requests
[1720886655.409686] [node013:2086164:0]          mpool.c:43   UCX  WARN  object 0xbd0e240 was not returned to mpool ucp_requests
[1720886655.409698] [node013:2086164:0]          mpool.c:43   UCX  WARN  object 0xbd0e940 was not returned to mpool ucp_requests
[1720886655.410600] [node013:2086166:0]          mpool.c:43   UCX  WARN  object 0xc491700 was not returned to mpool ucp_requests
[1720886655.410618] [node013:2086166:0]          mpool.c:43   UCX  WARN  object 0xc4918c0 was not returned to mpool ucp_requests
[1720886655.410623] [node013:2086166:0]          mpool.c:43   UCX  WARN  object 0xc491a80 was not returned to mpool ucp_requests
[1720886655.410626] [node013:2086166:0]          mpool.c:43   UCX  WARN  object 0xc491c40 was not returned to mpool ucp_requests
[1720886655.410629] [node013:2086166:0]          mpool.c:43   UCX  WARN  object 0xc491e00 was not returned to mpool ucp_requests
[1720886655.410633] [node013:2086166:0]          mpool.c:43   UCX  WARN  object 0xc491fc0 was not returned to mpool ucp_requests
[1720886655.410637] [node013:2086166:0]          mpool.c:43   UCX  WARN  object 0xc492180 was not returned to mpool ucp_requests
[1720886655.410640] [node013:2086166:0]          mpool.c:43   UCX  WARN  object 0xc492340 was not returned to mpool ucp_requests
[1720886655.410644] [node013:2086166:0]          mpool.c:43   UCX  WARN  object 0xc492500 was not returned to mpool ucp_requests
[1720886655.410648] [node013:2086166:0]          mpool.c:43   UCX  WARN  object 0xc4926c0 was not returned to mpool ucp_requests
[1720886655.410651] [node013:2086166:0]          mpool.c:43   UCX  WARN  object 0xc492880 was not returned to mpool ucp_requests
[1720886655.410655] [node013:2086166:0]          mpool.c:43   UCX  WARN  object 0xc492a40 was not returned to mpool ucp_requests
[1720886655.410658] [node013:2086166:0]          mpool.c:43   UCX  WARN  object 0xc492c00 was not returned to mpool ucp_requests
[1720886655.410662] [node013:2086166:0]          mpool.c:43   UCX  WARN  object 0xc492dc0 was not returned to mpool ucp_requests
[1720886655.410665] [node013:2086166:0]          mpool.c:43   UCX  WARN  object 0xc492f80 was not returned to mpool ucp_requests
[1720886655.410669] [node013:2086166:0]          mpool.c:43   UCX  WARN  object 0xc493140 was not returned to mpool ucp_requests
[1720886655.411255] [node013:2086167:0]          mpool.c:43   UCX  WARN  object 0xba03540 was not returned to mpool ucp_requests
[1720886655.411266] [node013:2086167:0]          mpool.c:43   UCX  WARN  object 0xba03700 was not returned to mpool ucp_requests
[1720886655.411271] [node013:2086167:0]          mpool.c:43   UCX  WARN  object 0xba038c0 was not returned to mpool ucp_requests
[1720886655.411275] [node013:2086167:0]          mpool.c:43   UCX  WARN  object 0xba03a80 was not returned to mpool ucp_requests
[1720886655.411279] [node013:2086167:0]          mpool.c:43   UCX  WARN  object 0xba03c40 was not returned to mpool ucp_requests
[1720886655.411282] [node013:2086167:0]          mpool.c:43   UCX  WARN  object 0xba03e00 was not returned to mpool ucp_requests
[1720886655.411286] [node013:2086167:0]          mpool.c:43   UCX  WARN  object 0xba03fc0 was not returned to mpool ucp_requests
[1720886655.411289] [node013:2086167:0]          mpool.c:43   UCX  WARN  object 0xba04180 was not returned to mpool ucp_requests
[1720886655.411293] [node013:2086167:0]          mpool.c:43   UCX  WARN  object 0xba04340 was not returned to mpool ucp_requests
[1720886655.411297] [node013:2086167:0]          mpool.c:43   UCX  WARN  object 0xba04500 was not returned to mpool ucp_requests
[1720886655.411300] [node013:2086167:0]          mpool.c:43   UCX  WARN  object 0xba046c0 was not returned to mpool ucp_requests
[1720886655.411304] [node013:2086167:0]          mpool.c:43   UCX  WARN  object 0xba04880 was not returned to mpool ucp_requests
[1720886655.411307] [node013:2086167:0]          mpool.c:43   UCX  WARN  object 0xba04a40 was not returned to mpool ucp_requests
[1720886655.411310] [node013:2086167:0]          mpool.c:43   UCX  WARN  object 0xba04c00 was not returned to mpool ucp_requests
[1720886655.411315] [node013:2086167:0]          mpool.c:43   UCX  WARN  object 0xba04dc0 was not returned to mpool ucp_requests
[1720886655.411318] [node013:2086167:0]          mpool.c:43   UCX  WARN  object 0xba04f80 was not returned to mpool ucp_requests
[1720886655.411322] [node013:2086167:0]          mpool.c:43   UCX  WARN  object 0xba05140 was not returned to mpool ucp_requests
[1720886655.414952] [node013:2086159:0]          mpool.c:43   UCX  WARN  object 0xafeb4c0 was not returned to mpool ucp_requests
[1720886655.414965] [node013:2086159:0]          mpool.c:43   UCX  WARN  object 0xafeb680 was not returned to mpool ucp_requests
[1720886655.414970] [node013:2086159:0]          mpool.c:43   UCX  WARN  object 0xafeb840 was not returned to mpool ucp_requests
[1720886655.414974] [node013:2086159:0]          mpool.c:43   UCX  WARN  object 0xafeba00 was not returned to mpool ucp_requests
[1720886655.414977] [node013:2086159:0]          mpool.c:43   UCX  WARN  object 0xafebbc0 was not returned to mpool ucp_requests
[1720886655.414981] [node013:2086159:0]          mpool.c:43   UCX  WARN  object 0xafebd80 was not returned to mpool ucp_requests
[1720886655.414984] [node013:2086159:0]          mpool.c:43   UCX  WARN  object 0xafebf40 was not returned to mpool ucp_requests
[1720886655.414988] [node013:2086159:0]          mpool.c:43   UCX  WARN  object 0xafec100 was not returned to mpool ucp_requests
[1720886655.414992] [node013:2086159:0]          mpool.c:43   UCX  WARN  object 0xafec2c0 was not returned to mpool ucp_requests
[1720886655.414995] [node013:2086159:0]          mpool.c:43   UCX  WARN  object 0xafec480 was not returned to mpool ucp_requests
[1720886655.414999] [node013:2086159:0]          mpool.c:43   UCX  WARN  object 0xafec640 was not returned to mpool ucp_requests
[1720886655.415002] [node013:2086159:0]          mpool.c:43   UCX  WARN  object 0xafec800 was not returned to mpool ucp_requests
[1720886655.415006] [node013:2086159:0]          mpool.c:43   UCX  WARN  object 0xafec9c0 was not returned to mpool ucp_requests
[1720886655.415009] [node013:2086159:0]          mpool.c:43   UCX  WARN  object 0xafecb80 was not returned to mpool ucp_requests
[1720886655.415019] [node013:2086159:0]          mpool.c:43   UCX  WARN  object 0xafecd40 was not returned to mpool ucp_requests
[1720886655.415025] [node013:2086170:0]          mpool.c:43   UCX  WARN  object 0xc3e7500 was not returned to mpool ucp_requests
[1720886655.415037] [node013:2086170:0]          mpool.c:43   UCX  WARN  object 0xc3e76c0 was not returned to mpool ucp_requests
[1720886655.415041] [node013:2086170:0]          mpool.c:43   UCX  WARN  object 0xc3e7880 was not returned to mpool ucp_requests
[1720886655.415044] [node013:2086170:0]          mpool.c:43   UCX  WARN  object 0xc3e7a40 was not returned to mpool ucp_requests
[1720886655.415023] [node013:2086159:0]          mpool.c:43   UCX  WARN  object 0xafecf00 was not returned to mpool ucp_requests
[1720886655.415048] [node013:2086170:0]          mpool.c:43   UCX  WARN  object 0xc3e7c00 was not returned to mpool ucp_requests
[1720886655.415052] [node013:2086170:0]          mpool.c:43   UCX  WARN  object 0xc3e7dc0 was not returned to mpool ucp_requests
[1720886655.415055] [node013:2086170:0]          mpool.c:43   UCX  WARN  object 0xc3e7f80 was not returned to mpool ucp_requests
[1720886655.415059] [node013:2086170:0]          mpool.c:43   UCX  WARN  object 0xc3e8140 was not returned to mpool ucp_requests
[1720886655.415062] [node013:2086170:0]          mpool.c:43   UCX  WARN  object 0xc3e8300 was not returned to mpool ucp_requests
[1720886655.415066] [node013:2086170:0]          mpool.c:43   UCX  WARN  object 0xc3e84c0 was not returned to mpool ucp_requests
[1720886655.415069] [node013:2086170:0]          mpool.c:43   UCX  WARN  object 0xc3e8680 was not returned to mpool ucp_requests
[1720886655.415073] [node013:2086170:0]          mpool.c:43   UCX  WARN  object 0xc3e8840 was not returned to mpool ucp_requests
[1720886655.415076] [node013:2086170:0]          mpool.c:43   UCX  WARN  object 0xc3e8a00 was not returned to mpool ucp_requests
[1720886655.415079] [node013:2086170:0]          mpool.c:43   UCX  WARN  object 0xc3e8bc0 was not returned to mpool ucp_requests
[1720886655.415083] [node013:2086170:0]          mpool.c:43   UCX  WARN  object 0xc3e8d80 was not returned to mpool ucp_requests
[1720886655.415087] [node013:2086170:0]          mpool.c:43   UCX  WARN  object 0xc3e8f40 was not returned to mpool ucp_requests
[1720886655.415091] [node013:2086170:0]          mpool.c:43   UCX  WARN  object 0xc3e9100 was not returned to mpool ucp_requests
[1720886655.415140] [node013:2086171:0]          mpool.c:43   UCX  WARN  object 0xb0e6780 was not returned to mpool ucp_requests
[1720886655.415151] [node013:2086171:0]          mpool.c:43   UCX  WARN  object 0xb0e6940 was not returned to mpool ucp_requests
[1720886655.415156] [node013:2086171:0]          mpool.c:43   UCX  WARN  object 0xb0e6b00 was not returned to mpool ucp_requests
[1720886655.415159] [node013:2086171:0]          mpool.c:43   UCX  WARN  object 0xb0e6cc0 was not returned to mpool ucp_requests
[1720886655.415162] [node013:2086171:0]          mpool.c:43   UCX  WARN  object 0xb0e6e80 was not returned to mpool ucp_requests
[1720886655.415166] [node013:2086171:0]          mpool.c:43   UCX  WARN  object 0xb0e7040 was not returned to mpool ucp_requests
[1720886655.415169] [node013:2086171:0]          mpool.c:43   UCX  WARN  object 0xb0e7200 was not returned to mpool ucp_requests
[1720886655.415173] [node013:2086171:0]          mpool.c:43   UCX  WARN  object 0xb0e73c0 was not returned to mpool ucp_requests
[1720886655.415176] [node013:2086171:0]          mpool.c:43   UCX  WARN  object 0xb0e7580 was not returned to mpool ucp_requests
[1720886655.415180] [node013:2086171:0]          mpool.c:43   UCX  WARN  object 0xb0e7740 was not returned to mpool ucp_requests
[1720886655.415183] [node013:2086171:0]          mpool.c:43   UCX  WARN  object 0xb0e7900 was not returned to mpool ucp_requests
[1720886655.415186] [node013:2086171:0]          mpool.c:43   UCX  WARN  object 0xb0e7ac0 was not returned to mpool ucp_requests
[1720886655.415190] [node013:2086171:0]          mpool.c:43   UCX  WARN  object 0xb0e7c80 was not returned to mpool ucp_requests
[1720886655.415194] [node013:2086171:0]          mpool.c:43   UCX  WARN  object 0xb0e7e40 was not returned to mpool ucp_requests
[1720886655.415197] [node013:2086171:0]          mpool.c:43   UCX  WARN  object 0xb0e8000 was not returned to mpool ucp_requests
[1720886655.416057] [node013:2086163:0]          mpool.c:43   UCX  WARN  object 0xb6806c0 was not returned to mpool ucp_requests
[1720886655.416068] [node013:2086163:0]          mpool.c:43   UCX  WARN  object 0xb680880 was not returned to mpool ucp_requests
[1720886655.416072] [node013:2086163:0]          mpool.c:43   UCX  WARN  object 0xb680a40 was not returned to mpool ucp_requests
[1720886655.416075] [node013:2086163:0]          mpool.c:43   UCX  WARN  object 0xb680c00 was not returned to mpool ucp_requests
[1720886655.416079] [node013:2086163:0]          mpool.c:43   UCX  WARN  object 0xb680dc0 was not returned to mpool ucp_requests
[1720886655.416083] [node013:2086163:0]          mpool.c:43   UCX  WARN  object 0xb680f80 was not returned to mpool ucp_requests
[1720886655.416086] [node013:2086163:0]          mpool.c:43   UCX  WARN  object 0xb681140 was not returned to mpool ucp_requests
[1720886655.416089] [node013:2086163:0]          mpool.c:43   UCX  WARN  object 0xb681300 was not returned to mpool ucp_requests
[1720886655.416094] [node013:2086163:0]          mpool.c:43   UCX  WARN  object 0xb6814c0 was not returned to mpool ucp_requests
[1720886655.416097] [node013:2086163:0]          mpool.c:43   UCX  WARN  object 0xb681680 was not returned to mpool ucp_requests
[1720886655.416101] [node013:2086163:0]          mpool.c:43   UCX  WARN  object 0xb681840 was not returned to mpool ucp_requests
[1720886655.416104] [node013:2086163:0]          mpool.c:43   UCX  WARN  object 0xb681a00 was not returned to mpool ucp_requests
[1720886655.416107] [node013:2086163:0]          mpool.c:43   UCX  WARN  object 0xb681bc0 was not returned to mpool ucp_requests
[1720886655.416111] [node013:2086163:0]          mpool.c:43   UCX  WARN  object 0xb681d80 was not returned to mpool ucp_requests
[1720886655.416114] [node013:2086163:0]          mpool.c:43   UCX  WARN  object 0xb681f40 was not returned to mpool ucp_requests
[1720886655.416119] [node013:2086163:0]          mpool.c:43   UCX  WARN  object 0xb682100 was not returned to mpool ucp_requests
[1720886655.425911] [node013:2086161:0]          mpool.c:43   UCX  WARN  object 0xb3d0440 was not returned to mpool ucp_requests
[1720886655.425930] [node013:2086161:0]          mpool.c:43   UCX  WARN  object 0xb3d0600 was not returned to mpool ucp_requests
[1720886655.425936] [node013:2086161:0]          mpool.c:43   UCX  WARN  object 0xb3d07c0 was not returned to mpool ucp_requests
[1720886655.425938] [node013:2086161:0]          mpool.c:43   UCX  WARN  object 0xb3d0980 was not returned to mpool ucp_requests
[1720886655.425941] [node013:2086161:0]          mpool.c:43   UCX  WARN  object 0xb3d0b40 was not returned to mpool ucp_requests
[1720886655.425943] [node013:2086161:0]          mpool.c:43   UCX  WARN  object 0xb3d0d00 was not returned to mpool ucp_requests
[1720886655.425946] [node013:2086161:0]          mpool.c:43   UCX  WARN  object 0xb3d0ec0 was not returned to mpool ucp_requests
[1720886655.425949] [node013:2086161:0]          mpool.c:43   UCX  WARN  object 0xb3d1080 was not returned to mpool ucp_requests
[1720886655.425951] [node013:2086161:0]          mpool.c:43   UCX  WARN  object 0xb3d1240 was not returned to mpool ucp_requests
[1720886655.425954] [node013:2086161:0]          mpool.c:43   UCX  WARN  object 0xb3d1400 was not returned to mpool ucp_requests
[1720886655.425957] [node013:2086161:0]          mpool.c:43   UCX  WARN  object 0xb3d15c0 was not returned to mpool ucp_requests
[1720886655.425959] [node013:2086161:0]          mpool.c:43   UCX  WARN  object 0xb3d1780 was not returned to mpool ucp_requests
[1720886655.425962] [node013:2086161:0]          mpool.c:43   UCX  WARN  object 0xb3d1940 was not returned to mpool ucp_requests
[1720886655.425965] [node013:2086161:0]          mpool.c:43   UCX  WARN  object 0xb3d1b00 was not returned to mpool ucp_requests
[1720886655.425967] [node013:2086161:0]          mpool.c:43   UCX  WARN  object 0xb3d1cc0 was not returned to mpool ucp_requests
[1720886655.425970] [node013:2086161:0]          mpool.c:43   UCX  WARN  object 0xb3d1e80 was not returned to mpool ucp_requests
[1720886655.426250] [node013:2086156:0]          mpool.c:43   UCX  WARN  object 0xb5dc580 was not returned to mpool ucp_requests
[1720886655.426267] [node013:2086156:0]          mpool.c:43   UCX  WARN  object 0xb5dc740 was not returned to mpool ucp_requests
[1720886655.426272] [node013:2086156:0]          mpool.c:43   UCX  WARN  object 0xb5dcac0 was not returned to mpool ucp_requests
[1720886655.426275] [node013:2086156:0]          mpool.c:43   UCX  WARN  object 0xb5dcc80 was not returned to mpool ucp_requests
[1720886655.426279] [node013:2086156:0]          mpool.c:43   UCX  WARN  object 0xb5dce40 was not returned to mpool ucp_requests
[1720886655.426282] [node013:2086156:0]          mpool.c:43   UCX  WARN  object 0xb5dd000 was not returned to mpool ucp_requests
[1720886655.426285] [node013:2086156:0]          mpool.c:43   UCX  WARN  object 0xb5dd1c0 was not returned to mpool ucp_requests
[1720886655.426904] [node013:2086157:0]          mpool.c:43   UCX  WARN  object 0xb21fe00 was not returned to mpool ucp_requests
[1720886655.426915] [node013:2086157:0]          mpool.c:43   UCX  WARN  object 0xb21ffc0 was not returned to mpool ucp_requests
[1720886655.426918] [node013:2086157:0]          mpool.c:43   UCX  WARN  object 0xb220180 was not returned to mpool ucp_requests
[1720886655.426920] [node013:2086157:0]          mpool.c:43   UCX  WARN  object 0xb220340 was not returned to mpool ucp_requests
[1720886655.426922] [node013:2086157:0]          mpool.c:43   UCX  WARN  object 0xb220500 was not returned to mpool ucp_requests
[1720886655.426924] [node013:2086157:0]          mpool.c:43   UCX  WARN  object 0xb2206c0 was not returned to mpool ucp_requests
[1720886655.426926] [node013:2086157:0]          mpool.c:43   UCX  WARN  object 0xb220880 was not returned to mpool ucp_requests
[1720886655.426928] [node013:2086157:0]          mpool.c:43   UCX  WARN  object 0xb220a40 was not returned to mpool ucp_requests
[1720886655.426930] [node013:2086157:0]          mpool.c:43   UCX  WARN  object 0xb220c00 was not returned to mpool ucp_requests
[1720886655.426933] [node013:2086157:0]          mpool.c:43   UCX  WARN  object 0xb220dc0 was not returned to mpool ucp_requests
[1720886655.426935] [node013:2086157:0]          mpool.c:43   UCX  WARN  object 0xb220f80 was not returned to mpool ucp_requests
[1720886655.426937] [node013:2086157:0]          mpool.c:43   UCX  WARN  object 0xb221140 was not returned to mpool ucp_requests
[1720886655.430952] [node013:2086160:0]          mpool.c:43   UCX  WARN  object 0xbb3e480 was not returned to mpool ucp_requests
[1720886655.430969] [node013:2086160:0]          mpool.c:43   UCX  WARN  object 0xbb3e640 was not returned to mpool ucp_requests
[1720886655.430974] [node013:2086160:0]          mpool.c:43   UCX  WARN  object 0xbb3e800 was not returned to mpool ucp_requests
[1720886655.430977] [node013:2086160:0]          mpool.c:43   UCX  WARN  object 0xbb3e9c0 was not returned to mpool ucp_requests
[1720886655.430981] [node013:2086160:0]          mpool.c:43   UCX  WARN  object 0xbb3eb80 was not returned to mpool ucp_requests
[1720886655.430984] [node013:2086160:0]          mpool.c:43   UCX  WARN  object 0xbb3ed40 was not returned to mpool ucp_requests
[1720886655.430988] [node013:2086160:0]          mpool.c:43   UCX  WARN  object 0xbb3ef00 was not returned to mpool ucp_requests
[1720886655.430991] [node013:2086160:0]          mpool.c:43   UCX  WARN  object 0xbb3f0c0 was not returned to mpool ucp_requests
[1720886655.430994] [node013:2086160:0]          mpool.c:43   UCX  WARN  object 0xbb3f280 was not returned to mpool ucp_requests
[1720886655.430997] [node013:2086160:0]          mpool.c:43   UCX  WARN  object 0xbb3f440 was not returned to mpool ucp_requests
[1720886655.431000] [node013:2086160:0]          mpool.c:43   UCX  WARN  object 0xbb3f600 was not returned to mpool ucp_requests
[1720886655.431002] [node013:2086160:0]          mpool.c:43   UCX  WARN  object 0xbb3f7c0 was not returned to mpool ucp_requests
[1720886655.431005] [node013:2086160:0]          mpool.c:43   UCX  WARN  object 0xbb3f980 was not returned to mpool ucp_requests
[1720886655.431008] [node013:2086160:0]          mpool.c:43   UCX  WARN  object 0xbb3fb40 was not returned to mpool ucp_requests
[1720886655.431018] [node013:2086160:0]          mpool.c:43   UCX  WARN  object 0xbb3fd00 was not returned to mpool ucp_requests
[1720886655.431021] [node013:2086160:0]          mpool.c:43   UCX  WARN  object 0xbb3fec0 was not returned to mpool ucp_requests
[1720886655.433233] [node013:2086169:0]          mpool.c:43   UCX  WARN  object 0xaa6f5c0 was not returned to mpool ucp_requests
[1720886655.433246] [node013:2086169:0]          mpool.c:43   UCX  WARN  object 0xaa6f780 was not returned to mpool ucp_requests
[1720886655.433249] [node013:2086169:0]          mpool.c:43   UCX  WARN  object 0xaa6f940 was not returned to mpool ucp_requests
[1720886655.433252] [node013:2086169:0]          mpool.c:43   UCX  WARN  object 0xaa6fb00 was not returned to mpool ucp_requests
[1720886655.433255] [node013:2086169:0]          mpool.c:43   UCX  WARN  object 0xaa6fcc0 was not returned to mpool ucp_requests
[1720886655.433258] [node013:2086169:0]          mpool.c:43   UCX  WARN  object 0xaa6fe80 was not returned to mpool ucp_requests
[1720886655.433260] [node013:2086169:0]          mpool.c:43   UCX  WARN  object 0xaa70040 was not returned to mpool ucp_requests
[1720886655.433263] [node013:2086169:0]          mpool.c:43   UCX  WARN  object 0xaa70200 was not returned to mpool ucp_requests
[1720886655.433266] [node013:2086169:0]          mpool.c:43   UCX  WARN  object 0xaa703c0 was not returned to mpool ucp_requests
[1720886655.433269] [node013:2086169:0]          mpool.c:43   UCX  WARN  object 0xaa70580 was not returned to mpool ucp_requests
[1720886655.433272] [node013:2086169:0]          mpool.c:43   UCX  WARN  object 0xaa70740 was not returned to mpool ucp_requests
[1720886655.433275] [node013:2086169:0]          mpool.c:43   UCX  WARN  object 0xaa70900 was not returned to mpool ucp_requests
[1720886655.433278] [node013:2086169:0]          mpool.c:43   UCX  WARN  object 0xaa70ac0 was not returned to mpool ucp_requests
[1720886655.433281] [node013:2086169:0]          mpool.c:43   UCX  WARN  object 0xaa70c80 was not returned to mpool ucp_requests
[1720886655.433285] [node013:2086169:0]          mpool.c:43   UCX  WARN  object 0xaa70e40 was not returned to mpool ucp_requests
[1720886655.433289] [node013:2086169:0]          mpool.c:43   UCX  WARN  object 0xaa71000 was not returned to mpool ucp_requests
[1720886655.433293] [node013:2086169:0]          mpool.c:43   UCX  WARN  object 0xaa711c0 was not returned to mpool ucp_requests
[1720886655.435328] [node013:2086174:0]          mpool.c:43   UCX  WARN  object 0xc519780 was not returned to mpool ucp_requests
[1720886655.435340] [node013:2086174:0]          mpool.c:43   UCX  WARN  object 0xc519940 was not returned to mpool ucp_requests
[1720886655.435344] [node013:2086174:0]          mpool.c:43   UCX  WARN  object 0xc519b00 was not returned to mpool ucp_requests
[1720886655.435347] [node013:2086174:0]          mpool.c:43   UCX  WARN  object 0xc519cc0 was not returned to mpool ucp_requests
[1720886655.435351] [node013:2086174:0]          mpool.c:43   UCX  WARN  object 0xc519e80 was not returned to mpool ucp_requests
[1720886655.435355] [node013:2086174:0]          mpool.c:43   UCX  WARN  object 0xc51a040 was not returned to mpool ucp_requests
[1720886655.435358] [node013:2086174:0]          mpool.c:43   UCX  WARN  object 0xc51a200 was not returned to mpool ucp_requests
[1720886655.435361] [node013:2086174:0]          mpool.c:43   UCX  WARN  object 0xc51a3c0 was not returned to mpool ucp_requests
[1720886655.435365] [node013:2086174:0]          mpool.c:43   UCX  WARN  object 0xc51a580 was not returned to mpool ucp_requests
[1720886655.435368] [node013:2086174:0]          mpool.c:43   UCX  WARN  object 0xc51a740 was not returned to mpool ucp_requests
[1720886655.435371] [node013:2086174:0]          mpool.c:43   UCX  WARN  object 0xc51a900 was not returned to mpool ucp_requests
[1720886655.435374] [node013:2086174:0]          mpool.c:43   UCX  WARN  object 0xc51aac0 was not returned to mpool ucp_requests
[1720886655.435377] [node013:2086174:0]          mpool.c:43   UCX  WARN  object 0xc51ac80 was not returned to mpool ucp_requests
[1720886655.435380] [node013:2086174:0]          mpool.c:43   UCX  WARN  object 0xc51ae40 was not returned to mpool ucp_requests
[1720886655.435383] [node013:2086174:0]          mpool.c:43   UCX  WARN  object 0xc51b000 was not returned to mpool ucp_requests
[1720886655.446726] [node013:2086165:0]          mpool.c:43   UCX  WARN  object 0xb025840 was not returned to mpool ucp_requests
[1720886655.446744] [node013:2086165:0]          mpool.c:43   UCX  WARN  object 0xb025a00 was not returned to mpool ucp_requests
[1720886655.446750] [node013:2086165:0]          mpool.c:43   UCX  WARN  object 0xb025bc0 was not returned to mpool ucp_requests
[1720886655.446752] [node013:2086165:0]          mpool.c:43   UCX  WARN  object 0xb025d80 was not returned to mpool ucp_requests
[1720886655.446756] [node013:2086165:0]          mpool.c:43   UCX  WARN  object 0xb025f40 was not returned to mpool ucp_requests
[1720886655.446759] [node013:2086165:0]          mpool.c:43   UCX  WARN  object 0xb026100 was not returned to mpool ucp_requests
[1720886655.446761] [node013:2086165:0]          mpool.c:43   UCX  WARN  object 0xb0262c0 was not returned to mpool ucp_requests
[1720886655.446763] [node013:2086165:0]          mpool.c:43   UCX  WARN  object 0xb026480 was not returned to mpool ucp_requests
[1720886655.446765] [node013:2086165:0]          mpool.c:43   UCX  WARN  object 0xb026640 was not returned to mpool ucp_requests
[1720886655.446767] [node013:2086165:0]          mpool.c:43   UCX  WARN  object 0xb026800 was not returned to mpool ucp_requests
[1720886655.446769] [node013:2086165:0]          mpool.c:43   UCX  WARN  object 0xb0269c0 was not returned to mpool ucp_requests
[1720886655.446772] [node013:2086165:0]          mpool.c:43   UCX  WARN  object 0xb026b80 was not returned to mpool ucp_requests
[1720886655.446774] [node013:2086165:0]          mpool.c:43   UCX  WARN  object 0xb026d40 was not returned to mpool ucp_requests
[1720886655.446776] [node013:2086165:0]          mpool.c:43   UCX  WARN  object 0xb026f00 was not returned to mpool ucp_requests
[1720886655.446778] [node013:2086165:0]          mpool.c:43   UCX  WARN  object 0xb0270c0 was not returned to mpool ucp_requests
[1720886655.446780] [node013:2086165:0]          mpool.c:43   UCX  WARN  object 0xb027280 was not returned to mpool ucp_requests
[1720886655.448561] [node013:2086158:0]          mpool.c:43   UCX  WARN  object 0xb432f40 was not returned to mpool ucp_requests
[1720886655.448572] [node013:2086158:0]          mpool.c:43   UCX  WARN  object 0xb433100 was not returned to mpool ucp_requests
[1720886655.448576] [node013:2086158:0]          mpool.c:43   UCX  WARN  object 0xb4332c0 was not returned to mpool ucp_requests
[1720886655.448580] [node013:2086158:0]          mpool.c:43   UCX  WARN  object 0xb433480 was not returned to mpool ucp_requests
[1720886655.448582] [node013:2086158:0]          mpool.c:43   UCX  WARN  object 0xb433640 was not returned to mpool ucp_requests
[1720886655.448584] [node013:2086158:0]          mpool.c:43   UCX  WARN  object 0xb433800 was not returned to mpool ucp_requests
[1720886655.448586] [node013:2086158:0]          mpool.c:43   UCX  WARN  object 0xb4339c0 was not returned to mpool ucp_requests
[1720886655.448589] [node013:2086158:0]          mpool.c:43   UCX  WARN  object 0xb433b80 was not returned to mpool ucp_requests
[1720886655.448591] [node013:2086158:0]          mpool.c:43   UCX  WARN  object 0xb433d40 was not returned to mpool ucp_requests
[1720886655.448593] [node013:2086158:0]          mpool.c:43   UCX  WARN  object 0xb433f00 was not returned to mpool ucp_requests
[1720886655.448596] [node013:2086158:0]          mpool.c:43   UCX  WARN  object 0xb4340c0 was not returned to mpool ucp_requests
[1720886655.448598] [node013:2086158:0]          mpool.c:43   UCX  WARN  object 0xb434280 was not returned to mpool ucp_requests
[1720886655.448741] [node013:2086173:0]          mpool.c:43   UCX  WARN  object 0xc148900 was not returned to mpool ucp_requests
[1720886655.448753] [node013:2086173:0]          mpool.c:43   UCX  WARN  object 0xc148ac0 was not returned to mpool ucp_requests
[1720886655.448757] [node013:2086173:0]          mpool.c:43   UCX  WARN  object 0xc148c80 was not returned to mpool ucp_requests
[1720886655.448761] [node013:2086173:0]          mpool.c:43   UCX  WARN  object 0xc148e40 was not returned to mpool ucp_requests
[1720886655.448764] [node013:2086173:0]          mpool.c:43   UCX  WARN  object 0xc149000 was not returned to mpool ucp_requests
[1720886655.448768] [node013:2086173:0]          mpool.c:43   UCX  WARN  object 0xc1491c0 was not returned to mpool ucp_requests
[1720886655.448771] [node013:2086173:0]          mpool.c:43   UCX  WARN  object 0xc149380 was not returned to mpool ucp_requests
[1720886655.448775] [node013:2086173:0]          mpool.c:43   UCX  WARN  object 0xc149540 was not returned to mpool ucp_requests
[1720886655.448778] [node013:2086173:0]          mpool.c:43   UCX  WARN  object 0xc149700 was not returned to mpool ucp_requests
[1720886655.448781] [node013:2086173:0]          mpool.c:43   UCX  WARN  object 0xc1498c0 was not returned to mpool ucp_requests
[1720886655.448785] [node013:2086173:0]          mpool.c:43   UCX  WARN  object 0xc149a80 was not returned to mpool ucp_requests
[1720886655.448788] [node013:2086173:0]          mpool.c:43   UCX  WARN  object 0xc149c40 was not returned to mpool ucp_requests
[1720886655.448792] [node013:2086173:0]          mpool.c:43   UCX  WARN  object 0xc149e00 was not returned to mpool ucp_requests
[1720886655.448795] [node013:2086173:0]          mpool.c:43   UCX  WARN  object 0xc149fc0 was not returned to mpool ucp_requests
[1720886655.448799] [node013:2086173:0]          mpool.c:43   UCX  WARN  object 0xc14a180 was not returned to mpool ucp_requests
[1720886655.473295] [node013:2086162:0]          mpool.c:43   UCX  WARN  object 0xc1d07c0 was not returned to mpool ucp_requests
[1720886655.473307] [node013:2086162:0]          mpool.c:43   UCX  WARN  object 0xc1d0980 was not returned to mpool ucp_requests
[1720886655.473311] [node013:2086162:0]          mpool.c:43   UCX  WARN  object 0xc1d0b40 was not returned to mpool ucp_requests
[1720886655.473315] [node013:2086162:0]          mpool.c:43   UCX  WARN  object 0xc1d0d00 was not returned to mpool ucp_requests
[1720886655.473317] [node013:2086162:0]          mpool.c:43   UCX  WARN  object 0xc1d0ec0 was not returned to mpool ucp_requests
[1720886655.473319] [node013:2086162:0]          mpool.c:43   UCX  WARN  object 0xc1d1080 was not returned to mpool ucp_requests
[1720886655.473322] [node013:2086162:0]          mpool.c:43   UCX  WARN  object 0xc1d1240 was not returned to mpool ucp_requests
[1720886655.473324] [node013:2086162:0]          mpool.c:43   UCX  WARN  object 0xc1d1400 was not returned to mpool ucp_requests
[1720886655.473326] [node013:2086162:0]          mpool.c:43   UCX  WARN  object 0xc1d15c0 was not returned to mpool ucp_requests
[1720886655.473328] [node013:2086162:0]          mpool.c:43   UCX  WARN  object 0xc1d1780 was not returned to mpool ucp_requests
[1720886655.473331] [node013:2086162:0]          mpool.c:43   UCX  WARN  object 0xc1d1940 was not returned to mpool ucp_requests
[1720886655.473333] [node013:2086162:0]          mpool.c:43   UCX  WARN  object 0xc1d1b00 was not returned to mpool ucp_requests
[1720886655.473335] [node013:2086162:0]          mpool.c:43   UCX  WARN  object 0xc1d1cc0 was not returned to mpool ucp_requests
[1720886655.473338] [node013:2086162:0]          mpool.c:43   UCX  WARN  object 0xc1d1e80 was not returned to mpool ucp_requests
[1720886655.473340] [node013:2086162:0]          mpool.c:43   UCX  WARN  object 0xc1d2040 was not returned to mpool ucp_requests
[1720886655.473342] [node013:2086162:0]          mpool.c:43   UCX  WARN  object 0xc1d2200 was not returned to mpool ucp_requests


           ************************************************************
           *        Program running with 20 parallel MPI-processes    *
           *              working on a common directory               *
           ************************************************************
-------------------------------------------------------------------------------
                                 ORCA SCF
-------------------------------------------------------------------------------

------------
SCF SETTINGS
------------
Hamiltonian:
 Density Functional     Method          .... DFT(GTOs)
 Exchange Functional    Exchange        .... WB97M-V
 Correlation Functional Correlation     .... WB97M-V
 Gradients option       PostSCFGGA      .... off
 Hybrid DFT is turned on
   Fraction HF Exchange ScalHFX         ....  0.150000
   Scaling of DF-GGA-X  ScalDFX         ....  0.000000
   Scaling of DF-GGA-C  ScalDFC         ....  1.000000
   Scaling of DF-LDA-C  ScalLDAC        ....  1.000000
   Perturbative correction              ....  0.000000
   Density functional embedding theory  .... OFF
 Long-range corrected/Screened/Range-Separated Hybrid DFT is turned on
   Amount of maximum screened exact exchange              ....  0.850000
   Range separation parameter mu (erf(mu*r12)/r12)        ....  0.300000
   NL short-range parameter             ....  6.000000
   NL long-range parameter              ....  0.010000
 RI-approximation to the Coulomb term is turned on
   Number of AuxJ basis functions       .... 2498
   RIJ-COSX (HFX calculated with COS-X)).... on


General Settings:
 Integral files         IntName         .... ImineBzOH5Aa
 Hartree-Fock type      HFTyp           .... RHF
 Total Charge           Charge          ....    0
 Multiplicity           Mult            ....    1
 Number of Electrons    NEL             ....  302
 Basis Dimension        Dim             .... 3594
 Nuclear Repulsion      ENuc            ....   5109.8487652280 Eh

Convergence Acceleration:
 DIIS                   CNVDIIS         .... on
   Start iteration      DIISMaxIt       ....    12
   Startup error        DIISStart       ....  0.200000
   # of expansion vecs  DIISMaxEq       ....     5
   Bias factor          DIISBfac        ....   1.050
   Max. coefficient     DIISMaxC        ....  10.000
 Trust-Rad. Augm. Hess. CNVTRAH         .... auto
   Auto Start mean grad. ratio tolernc. ....  1.125000
   Auto Start start iteration           ....    20
   Auto Start num. interpolation iter.  ....    10
   Max. Number of Micro iterations      ....    16
   Max. Number of Macro iterations      .... Maxiter - #DIIS iter
   Number of Davidson start vectors     ....     2
   Converg. threshold I  (grad. norm)   ....   5.000e-05
   Converg. threshold II (energy diff.) ....   1.000e-06
   Grad. Scal. Fac. for Micro threshold ....   0.100
   Minimum threshold for Micro iter.    ....   0.010
   NR start threshold (gradient norm)   ....   0.001
   Initial trust radius                 ....   0.400
   Minimum AH scaling param. (alpha)    ....   1.000
   Maximum AH scaling param. (alpha)    .... 1000.000
   Orbital update algorithm             .... Taylor
   White noise on init. David. guess    .... on
   Maximum white noise                  ....   0.010
   Quad. conv. algorithm                .... NR
 SOSCF                  CNVSOSCF        .... on
   Start iteration      SOSCFMaxIt      ....   150
   Startup grad/error   SOSCFStart      ....  0.003300
 Level Shifting         CNVShift        .... on
   Level shift para.    LevelShift      ....    0.2500
   Turn off err/grad.   ShiftErr        ....    0.0010
 Zerner damping         CNVZerner       .... off
 Static damping         CNVDamp         .... on
   Fraction old density DampFac         ....    0.7000
   Max. Damping (<1)    DampMax         ....    0.9800
   Min. Damping (>=0)   DampMin         ....    0.0000
   Turn off err/grad.   DampErr         ....    0.1000
 Fernandez-Rico         CNVRico         .... off

SCF Procedure:
 Maximum # iterations   MaxIter         ....   125
 SCF integral mode      SCFMode         .... Direct
   Integral package                     .... SHARK and LIBINT hybrid scheme
 Reset frequency        DirectResetFreq ....    20
 Integral Threshold     Thresh          ....  1.000e-10 Eh
 Primitive CutOff       TCut            ....  1.000e-11 Eh

Convergence Tolerance:
 Convergence Check Mode ConvCheckMode   .... Total+1el-Energy
 Convergence forced     ConvForced      .... 0
 Energy Change          TolE            ....  1.000e-06 Eh
 1-El. energy change                    ....  1.000e-03 Eh
 Orbital Gradient       TolG            ....  5.000e-05
 Orbital Rotation angle TolX            ....  5.000e-05
 DIIS Error             TolErr          ....  1.000e-06


Diagonalization of the overlap matrix:
Smallest eigenvalue                        ... 2.219e-06
Time for diagonalization                   ...    1.821 sec
Threshold for overlap eigenvalues          ... 1.000e-08
Number of eigenvalues below threshold      ... 0
Time for construction of square roots      ...    1.950 sec
Total time needed                          ...    3.803 sec

Time for model grid setup =    1.048 sec

------------------------------
INITIAL GUESS: MODEL POTENTIAL
------------------------------
Loading Hartree-Fock densities                     ... done
Calculating cut-offs                               ... done
Initializing the effective Hamiltonian             ... done
Setting up the integral package (SHARK)            ... done
Starting the Coulomb interaction                   ... done (   4.7 sec)
Reading the grid                                   ... done
Mapping shells                                     ... done
Starting the XC term evaluation                    ... done (   1.4 sec)
  promolecular density results
     # of electrons  =    301.978845369
     EX              =   -241.776063736
     EC              =    -10.128016284
     EX+EC           =   -251.904080020
Transforming the Hamiltonian                       ... done (   1.4 sec)
Diagonalizing the Hamiltonian                      ... done (   2.6 sec)
Back transforming the eigenvectors                 ... done (   0.7 sec)
Now organizing SCF variables                       ... done
                      ------------------
                      INITIAL GUESS DONE (  12.6 sec)
                      ------------------
-------------------
DFT GRID GENERATION
-------------------

General Integration Accuracy     IntAcc      ... 4.388
Radial Grid Type                 RadialGrid  ... OptM3 with GC (2021)
Angular Grid (max. ang.)         AngularGrid ... 4 (Lebedev-302)
Angular grid pruning method      GridPruning ... 4 (adaptive)
Weight generation scheme         WeightScheme... Becke
Basis function cutoff            BFCut       ... 1.0000e-10
Integration weight cutoff        WCut        ... 1.0000e-14
Angular grids for H and He will be reduced by one unit
Partially contracted basis set               ... off
Rotationally invariant grid construction     ... off

Total number of grid points                  ...   383555
Total number of batches                      ...     6038
Average number of points per batch           ...       63
Average number of grid points per atom       ...     4678
Time for grid setup =    3.551 sec

--------------------
COSX GRID GENERATION
--------------------

GRIDX 1
-------
General Integration Accuracy     IntAcc      ... 3.816
Radial Grid Type                 RadialGrid  ... OptM3 with GC (2021)
Angular Grid (max. ang.)         AngularGrid ... 1 (Lebedev-50)
Angular grid pruning method      GridPruning ... 4 (adaptive)
Weight generation scheme         WeightScheme... Becke
Basis function cutoff            BFCut       ... 1.0000e-10
Integration weight cutoff        WCut        ... 1.0000e-14
Angular grids for H and He will be reduced by one unit
Partially contracted basis set               ... on
Rotationally invariant grid construction     ... off

Total number of grid points                  ...    48607
Total number of batches                      ...      800
Average number of points per batch           ...       60
Average number of grid points per atom       ...      593
UseSFitting                                  ... on

GRIDX 2
-------
General Integration Accuracy     IntAcc      ... 4.020
Radial Grid Type                 RadialGrid  ... OptM3 with GC (2021)
Angular Grid (max. ang.)         AngularGrid ... 2 (Lebedev-110)
Angular grid pruning method      GridPruning ... 4 (adaptive)
Weight generation scheme         WeightScheme... Becke
Basis function cutoff            BFCut       ... 1.0000e-10
Integration weight cutoff        WCut        ... 1.0000e-14
Angular grids for H and He will be reduced by one unit
Partially contracted basis set               ... on
Rotationally invariant grid construction     ... off

Total number of grid points                  ...   109191
Total number of batches                      ...     1744
Average number of points per batch           ...       62
Average number of grid points per atom       ...     1332
UseSFitting                                  ... on

GRIDX 3
-------
General Integration Accuracy     IntAcc      ... 4.338
Radial Grid Type                 RadialGrid  ... OptM3 with GC (2021)
Angular Grid (max. ang.)         AngularGrid ... 3 (Lebedev-194)
Angular grid pruning method      GridPruning ... 4 (adaptive)
Weight generation scheme         WeightScheme... Becke
Basis function cutoff            BFCut       ... 1.0000e-10
Integration weight cutoff        WCut        ... 1.0000e-14
Angular grids for H and He will be reduced by one unit
Partially contracted basis set               ... on
Rotationally invariant grid construction     ... off

Total number of grid points                  ...   235107
Total number of batches                      ...     3715
Average number of points per batch           ...       63
Average number of grid points per atom       ...     2867
UseSFitting                                  ... on

Time for X-Grid setup             =   27.326 sec


--------------------
CPCM SOLVATION MODEL
--------------------
CPCM parameters:
  Epsilon                                         ...      26.7260
  Refrac                                          ...       1.2907
  Rsolv                                           ...       1.3000
  Surface type                                    ... GAUSSIAN VDW
  Epsilon function type                           ...         CPCM
Solvent:                                     ... 2,2,2-TRIFLUOROETHANOL
SMD-CDS solvent descriptors:
  Soln                                       ...    1.2907
  Soln25                                     ... Unavailable
  Sola                                       ...    0.5700
  Solb                                       ...    0.2500
  Solg                                       ...   42.0200
  Solc                                       ...    0.0000
  Solh                                       ...    0.5000
Radii:
 Radius for O  used is    2.8724 Bohr (=   1.5200 Ang.)
 Radius for N  used is    3.5716 Bohr (=   1.8900 Ang.)
 Radius for C  used is    3.4960 Bohr (=   1.8500 Ang.)
 Radius for H  used is    2.2677 Bohr (=   1.2000 Ang.)
Calculating surface                               ...        done! (  0.0s)
GEPOL surface points                              ...         4734
GEPOL Volume                                      ...    3976.3947
GEPOL Surface-area                                ...    2213.9764
Calculating surface distance matrix               ...        done! (  0.2s)
Performing Cholesky decomposition & store         ...        done! (  1.5s)
Overall time for CPCM initialization              ...                 1.7s
--------------
SCF ITERATIONS
--------------
ITER       Energy         Delta-E        Max-DP      RMS-DP      [F,P]     Damp
               ***  Starting incremental Fock matrix formation  ***
  0  -1806.4122845188   0.000000000000 0.06104215  0.00016674  0.3054987 0.7000
  1  -1806.8847475631  -0.472463044299 0.04038004  0.00013637  0.1494043 0.7000
                               ***Turning on DIIS***
  2  -1807.1288730773  -0.244125514226 0.09348645  0.00033863  0.0881276 0.0000
  3  -1807.5401500208  -0.411276943506 0.01593991  0.00009321  0.0713049 0.0000
  4  -1807.5939466637  -0.053796642821 0.00819010  0.00003725  0.0152282 0.0000
  5  -1807.5953995197  -0.001452856080 0.00276956  0.00001469  0.0117656 0.0000
                      *** Initiating the SOSCF procedure ***
                           *** Shutting down DIIS ***
                      *** Re-Reading the Fockian *** 
                      *** Removing any level shift *** 
ITER      Energy       Delta-E        Grad      Rot      Max-DP    RMS-DP
  6  -1807.59577096  -0.0003714432  0.000359  0.000359  0.001655  0.000007
               *** Restarting incremental Fock matrix formation ***
  7  -1807.59580825  -0.0000372852  0.000254  0.000669  0.020541  0.000163
  8  -1807.59582938  -0.0000211367  0.000174  0.000380  0.011432  0.000053
  9  -1807.59583171  -0.0000023292  0.000083  0.000087  0.009026  0.000041
 10  -1807.59583449  -0.0000027761  0.000024  0.000073  0.001917  0.000007
                 **** Energy Check signals convergence ****
              ***Rediagonalizing the Fockian in SOSCF/NRSCF***

               *****************************************************
               *                     SUCCESS                       *
               *           SCF CONVERGED AFTER  11 CYCLES          *
               *****************************************************

Old exchange energy                            =    -77.253027204 Eh
New exchange energy                            =    -77.253034636 Eh
Exchange energy change after final integration =     -0.000007432 Eh
Total energy after final integration           =  -1807.595841906 Eh
Final COS-X integration done in                =   305.761 sec

------------------
NL GRID GENERATION
------------------

General Integration Accuracy     IntAcc      ... 4.004
Radial Grid Type                 RadialGrid  ... OptM3 with GC (2021)
Angular Grid (max. ang.)         AngularGrid ... 2 (Lebedev-110)
Angular grid pruning method      GridPruning ... 4 (adaptive)
Weight generation scheme         WeightScheme... Becke
Basis function cutoff            BFCut       ... 1.0000e-10
Integration weight cutoff        WCut        ... 1.0000e-14
Angular grids for H and He will be reduced by one unit
Partially contracted basis set               ... off
Rotationally invariant grid construction     ... off

Total number of grid points                  ...   121944
Total number of batches                      ...     1948
Average number of points per batch           ...       62
Average number of grid points per atom       ...     1487
Final grid set up in    1.5 sec

-------------------------------------------------------------------------------
                    post-SCF DFT-NL dispersion correction                      
-------------------------------------------------------------------------------

SCF Energy:   -1807.595841906 
NL    Energy:  1.097905016 
SC+NL Energy: -1806.497936890 
NL done in:   10.4 sec
-------------------------------------------------------------------------------

SMD CDS free energy correction energy :                 3.19982     Kcal/mol
Total Energy after SMD CDS correction =             -1806.492837646 Eh

----------------
TOTAL SCF ENERGY
----------------

Total Energy       :        -1806.49283765 Eh          -49157.16921 eV

Components:
Nuclear Repulsion  :         5109.84876523 Eh          139046.05387 eV
Electronic Energy  :        -6916.34160287 Eh         -188203.22308 eV
One Electron Energy:       -12626.33131563 Eh         -343579.94237 eV
Two Electron Energy:         5709.98971275 Eh          155376.71928 eV
Max COSX asymmetry :            0.00000163 Eh               0.00004 eV
CPCM Dielectric    :           -0.04264668 Eh              -1.16048 eV
SMD CDS (Gcds)     :            0.00509924 Eh               0.13876 eV

Virial components:
Potential Energy   :        -3607.61430224 Eh          -98168.17594 eV
Kinetic Energy     :         1801.12146459 Eh           49011.00672 eV
Virial Ratio       :            2.00298224


DFT components:
N(Alpha)           :      151.000313376851 electrons
N(Beta)            :      151.000313376851 electrons
N(Total)           :      302.000626753701 electrons
E(X)               :     -172.789548655985 Eh       
E(C)               :       -9.602768951109 Eh       
NL Energy, E(C,NL) :        1.097905015990 Eh       
E(XC)              :     -181.294412591104 Eh       
DFET-embed. en.    :        0.000000000000 Eh       
CPCM Solvation Model Properties:
Surface-charge          :           -0.09525370
Charge-correction       :           -0.00075977 Eh              -0.02067 eV
Free-energy (cav+disp)  :            0.00509924 Eh               0.13876 eV

---------------
SCF CONVERGENCE
---------------

  Last Energy change         ...    1.6159e-08  Tolerance :   1.0000e-06
  Last MAX-Density change    ...    1.7764e-15  Tolerance :   1.0000e-05
  Last RMS-Density change    ...    3.7391e-18  Tolerance :   1.0000e-06
  Last Orbital Gradient      ...    1.4648e-05  Tolerance :   5.0000e-05
  Last Orbital Rotation      ...    2.6758e-05  Tolerance :   5.0000e-05

             **** THE GBW FILE WAS UPDATED (ImineBzOH5Aa.gbw) ****
             **** DENSITY ImineBzOH5Aa.scfp WAS UPDATED ****
             **** ENERGY FILE WAS UPDATED (ImineBzOH5Aa.en.tmp) ****
             **** THE GBW FILE WAS UPDATED (ImineBzOH5Aa.gbw) ****
             **** DENSITY ImineBzOH5Aa.scfp WAS UPDATED ****
----------------
ORBITAL ENERGIES
----------------

  NO   OCC          E(Eh)            E(eV) 
   0   2.0000     -19.399962      -527.8998 
   1   2.0000     -19.362971      -526.8932 
   2   2.0000     -19.341438      -526.3073 
   3   2.0000     -19.321056      -525.7527 
   4   2.0000     -14.521359      -395.1463 
   5   2.0000     -14.506794      -394.7499 
   6   2.0000     -10.503640      -285.8186 
   7   2.0000     -10.484374      -285.2943 
   8   2.0000     -10.460560      -284.6463 
   9   2.0000     -10.402785      -283.0742 
  10   2.0000     -10.390049      -282.7276 
  11   2.0000     -10.387901      -282.6692 
  12   2.0000     -10.371503      -282.2229 
  13   2.0000     -10.363897      -282.0160 
  14   2.0000     -10.362339      -281.9736 
  15   2.0000     -10.361739      -281.9573 
  16   2.0000     -10.361637      -281.9545 
  17   2.0000     -10.361217      -281.9430 
  18   2.0000     -10.359475      -281.8956 
  19   2.0000     -10.356892      -281.8254 
  20   2.0000     -10.356180      -281.8060 
  21   2.0000     -10.355498      -281.7874 
  22   2.0000     -10.354910      -281.7714 
  23   2.0000     -10.354631      -281.7638 
  24   2.0000     -10.354453      -281.7590 
  25   2.0000     -10.351434      -281.6768 
  26   2.0000     -10.351374      -281.6752 
  27   2.0000     -10.349374      -281.6208 
  28   2.0000     -10.348979      -281.6100 
  29   2.0000     -10.348592      -281.5995 
  30   2.0000     -10.348182      -281.5883 
  31   2.0000     -10.347973      -281.5827 
  32   2.0000     -10.343275      -281.4548 
  33   2.0000     -10.340685      -281.3843 
  34   2.0000     -10.339864      -281.3620 
  35   2.0000     -10.337285      -281.2918 
  36   2.0000     -10.324782      -280.9516 
  37   2.0000     -10.324495      -280.9438 
  38   2.0000     -10.322973      -280.9024 
  39   2.0000     -10.322561      -280.8912 
  40   2.0000     -10.320872      -280.8452 
  41   2.0000     -10.320433      -280.8332 
  42   2.0000      -1.273217       -34.6460 
  43   2.0000      -1.236375       -33.6435 
  44   2.0000      -1.181078       -32.1388 
  45   2.0000      -1.143782       -31.1239 
  46   2.0000      -1.090457       -29.6728 
  47   2.0000      -1.058069       -28.7915 
  48   2.0000      -1.001915       -27.2635 
  49   2.0000      -0.996138       -27.1063 
  50   2.0000      -0.995453       -27.0877 
  51   2.0000      -0.980088       -26.6695 
  52   2.0000      -0.942069       -25.6350 
  53   2.0000      -0.935979       -25.4693 
  54   2.0000      -0.904437       -24.6110 
  55   2.0000      -0.902293       -24.5526 
  56   2.0000      -0.895202       -24.3597 
  57   2.0000      -0.883014       -24.0280 
  58   2.0000      -0.878344       -23.9010 
  59   2.0000      -0.874180       -23.7877 
  60   2.0000      -0.862168       -23.4608 
  61   2.0000      -0.856786       -23.3143 
  62   2.0000      -0.828173       -22.5357 
  63   2.0000      -0.807357       -21.9693 
  64   2.0000      -0.805929       -21.9304 
  65   2.0000      -0.802962       -21.8497 
  66   2.0000      -0.802177       -21.8284 
  67   2.0000      -0.794024       -21.6065 
  68   2.0000      -0.778650       -21.1881 
  69   2.0000      -0.745362       -20.2823 
  70   2.0000      -0.739776       -20.1303 
  71   2.0000      -0.730692       -19.8831 
  72   2.0000      -0.728375       -19.8201 
  73   2.0000      -0.725847       -19.7513 
  74   2.0000      -0.722332       -19.6557 
  75   2.0000      -0.706755       -19.2318 
  76   2.0000      -0.702273       -19.1098 
  77   2.0000      -0.695894       -18.9362 
  78   2.0000      -0.674120       -18.3437 
  79   2.0000      -0.665817       -18.1178 
  80   2.0000      -0.649855       -17.6835 
  81   2.0000      -0.648077       -17.6351 
  82   2.0000      -0.633437       -17.2367 
  83   2.0000      -0.630687       -17.1619 
  84   2.0000      -0.623250       -16.9595 
  85   2.0000      -0.614788       -16.7292 
  86   2.0000      -0.603333       -16.4175 
  87   2.0000      -0.596150       -16.2221 
  88   2.0000      -0.593437       -16.1483 
  89   2.0000      -0.587494       -15.9865 
  90   2.0000      -0.586514       -15.9598 
  91   2.0000      -0.577147       -15.7050 
  92   2.0000      -0.572825       -15.5874 
  93   2.0000      -0.567522       -15.4431 
  94   2.0000      -0.565645       -15.3920 
  95   2.0000      -0.562831       -15.3154 
  96   2.0000      -0.558152       -15.1881 
  97   2.0000      -0.555727       -15.1221 
  98   2.0000      -0.553722       -15.0675 
  99   2.0000      -0.550836       -14.9890 
 100   2.0000      -0.549194       -14.9443 
 101   2.0000      -0.546054       -14.8589 
 102   2.0000      -0.541062       -14.7230 
 103   2.0000      -0.538600       -14.6560 
 104   2.0000      -0.537869       -14.6362 
 105   2.0000      -0.531616       -14.4660 
 106   2.0000      -0.530865       -14.4456 
 107   2.0000      -0.528234       -14.3740 
 108   2.0000      -0.525065       -14.2877 
 109   2.0000      -0.520533       -14.1644 
 110   2.0000      -0.510530       -13.8922 
 111   2.0000      -0.504423       -13.7260 
 112   2.0000      -0.496832       -13.5195 
 113   2.0000      -0.496576       -13.5125 
 114   2.0000      -0.494735       -13.4624 
 115   2.0000      -0.489037       -13.3074 
 116   2.0000      -0.488380       -13.2895 
 117   2.0000      -0.485598       -13.2138 
 118   2.0000      -0.480224       -13.0676 
 119   2.0000      -0.474565       -12.9136 
 120   2.0000      -0.473225       -12.8771 
 121   2.0000      -0.465503       -12.6670 
 122   2.0000      -0.463192       -12.6041 
 123   2.0000      -0.459950       -12.5159 
 124   2.0000      -0.459247       -12.4967 
 125   2.0000      -0.457284       -12.4433 
 126   2.0000      -0.451450       -12.2846 
 127   2.0000      -0.449727       -12.2377 
 128   2.0000      -0.448262       -12.1978 
 129   2.0000      -0.447783       -12.1848 
 130   2.0000      -0.444324       -12.0907 
 131   2.0000      -0.441133       -12.0039 
 132   2.0000      -0.439541       -11.9605 
 133   2.0000      -0.429655       -11.6915 
 134   2.0000      -0.426691       -11.6108 
 135   2.0000      -0.423878       -11.5343 
 136   2.0000      -0.417106       -11.3500 
 137   2.0000      -0.414084       -11.2678 
 138   2.0000      -0.412298       -11.2192 
 139   2.0000      -0.407545       -11.0899 
 140   2.0000      -0.395698       -10.7675 
 141   2.0000      -0.385209       -10.4821 
 142   2.0000      -0.371302       -10.1036 
 143   2.0000      -0.360764        -9.8169 
 144   2.0000      -0.358165        -9.7462 
 145   2.0000      -0.355191        -9.6652 
 146   2.0000      -0.354066        -9.6346 
 147   2.0000      -0.348841        -9.4925 
 148   2.0000      -0.342788        -9.3277 
 149   2.0000      -0.339998        -9.2518 
 150   2.0000      -0.308393        -8.3918 
 151   0.0000       0.010062         0.2738 
 152   0.0000       0.021455         0.5838 
 153   0.0000       0.051303         1.3960 
 154   0.0000       0.054533         1.4839 
 155   0.0000       0.056772         1.5448 
 156   0.0000       0.058485         1.5915 
 157   0.0000       0.059026         1.6062 
 158   0.0000       0.065789         1.7902 
 159   0.0000       0.070496         1.9183 
 160   0.0000       0.070703         1.9239 
 161   0.0000       0.072659         1.9772 
 162   0.0000       0.075151         2.0450 
 163   0.0000       0.082287         2.2392 
 164   0.0000       0.086716         2.3597 
 165   0.0000       0.087790         2.3889 
 166   0.0000       0.091939         2.5018 
 167   0.0000       0.094344         2.5672 
 168   0.0000       0.095539         2.5998 
 169   0.0000       0.096846         2.6353 
 170   0.0000       0.099869         2.7176 
 171   0.0000       0.104143         2.8339 
 172   0.0000       0.106340         2.8937 
 173   0.0000       0.109071         2.9680 
 174   0.0000       0.114862         3.1256 
 175   0.0000       0.115025         3.1300 
 176   0.0000       0.116300         3.1647 
 177   0.0000       0.119978         3.2648 
 178   0.0000       0.121674         3.3109 
 179   0.0000       0.125118         3.4046 
 180   0.0000       0.126486         3.4419 
 181   0.0000       0.127058         3.4574 
 182   0.0000       0.131937         3.5902 
 183   0.0000       0.134396         3.6571 
 184   0.0000       0.137356         3.7377 
 185   0.0000       0.138565         3.7705 
 186   0.0000       0.142490         3.8774 
 187   0.0000       0.145582         3.9615 
 188   0.0000       0.146706         3.9921 
 189   0.0000       0.150349         4.0912 
 190   0.0000       0.151568         4.1244 
 191   0.0000       0.156656         4.2628 
 192   0.0000       0.157143         4.2761 
 193   0.0000       0.162030         4.4091 
 194   0.0000       0.165503         4.5036 
 195   0.0000       0.167191         4.5495 
 196   0.0000       0.170462         4.6385 
 197   0.0000       0.172284         4.6881 
 198   0.0000       0.174758         4.7554 
 199   0.0000       0.177820         4.8387 
 200   0.0000       0.179115         4.8740 
 201   0.0000       0.180528         4.9124 
 202   0.0000       0.181162         4.9297 
 203   0.0000       0.183509         4.9935 
 204   0.0000       0.186787         5.0827 
 205   0.0000       0.190077         5.1723 
 206   0.0000       0.192512         5.2385 
 207   0.0000       0.195365         5.3162 
 208   0.0000       0.196392         5.3441 
 209   0.0000       0.199508         5.4289 
 210   0.0000       0.201537         5.4841 
 211   0.0000       0.205369         5.5884 
 212   0.0000       0.208542         5.6747 
 213   0.0000       0.208933         5.6854 
 214   0.0000       0.211188         5.7467 
 215   0.0000       0.213422         5.8075 
 216   0.0000       0.215255         5.8574 
 217   0.0000       0.217073         5.9069 
 218   0.0000       0.219371         5.9694 
 219   0.0000       0.221333         6.0228 
 220   0.0000       0.222944         6.0666 
 221   0.0000       0.223828         6.0907 
 222   0.0000       0.226465         6.1624 
 223   0.0000       0.228049         6.2055 
 224   0.0000       0.230017         6.2591 
 225   0.0000       0.231537         6.3004 
 226   0.0000       0.236409         6.4330 
 227   0.0000       0.238222         6.4823 
 228   0.0000       0.239872         6.5272 
 229   0.0000       0.243110         6.6154 
 230   0.0000       0.244303         6.6478 
 231   0.0000       0.246370         6.7041 
 232   0.0000       0.248039         6.7495 
 233   0.0000       0.251740         6.8502 
 234   0.0000       0.251983         6.8568 
 235   0.0000       0.256155         6.9703 
 236   0.0000       0.258645         7.0381 
 237   0.0000       0.260028         7.0757 
 238   0.0000       0.261981         7.1289 
 239   0.0000       0.265136         7.2147 
 240   0.0000       0.265640         7.2284 
 241   0.0000       0.268221         7.2987 
 242   0.0000       0.270909         7.3718 
 243   0.0000       0.273130         7.4322 
 244   0.0000       0.274843         7.4789 
 245   0.0000       0.276434         7.5221 
 246   0.0000       0.282094         7.6762 
 247   0.0000       0.283636         7.7181 
 248   0.0000       0.285935         7.7807 
 249   0.0000       0.288475         7.8498 
 250   0.0000       0.290214         7.8971 
 251   0.0000       0.291864         7.9420 
 252   0.0000       0.293198         7.9783 
 253   0.0000       0.295758         8.0480 
 254   0.0000       0.297157         8.0860 
 255   0.0000       0.299799         8.1579 
 256   0.0000       0.302885         8.2419 
 257   0.0000       0.305390         8.3101 
 258   0.0000       0.308184         8.3861 
 259   0.0000       0.309235         8.4147 
 260   0.0000       0.310974         8.4620 
 261   0.0000       0.315158         8.5759 
 262   0.0000       0.317987         8.6529 
 263   0.0000       0.320124         8.7110 
 264   0.0000       0.320537         8.7222 
 265   0.0000       0.323141         8.7931 
 266   0.0000       0.323789         8.8108 
 267   0.0000       0.328940         8.9509 
 268   0.0000       0.330512         8.9937 
 269   0.0000       0.330923         9.0049 
 270   0.0000       0.332356         9.0439 
 271   0.0000       0.332679         9.0526 
 272   0.0000       0.334272         9.0960 
 273   0.0000       0.336069         9.1449 
 274   0.0000       0.338790         9.2189 
 275   0.0000       0.340475         9.2648 
 276   0.0000       0.341929         9.3044 
 277   0.0000       0.343106         9.3364 
 278   0.0000       0.343669         9.3517 
 279   0.0000       0.345519         9.4021 
 280   0.0000       0.346547         9.4300 
 281   0.0000       0.348159         9.4739 
 282   0.0000       0.350220         9.5300 
 283   0.0000       0.350900         9.5485 
 284   0.0000       0.354392         9.6435 
 285   0.0000       0.354502         9.6465 
 286   0.0000       0.355382         9.6704 
 287   0.0000       0.356796         9.7089 
 288   0.0000       0.357235         9.7209 
 289   0.0000       0.359213         9.7747 
 290   0.0000       0.361502         9.8370 
 291   0.0000       0.361887         9.8474 
 292   0.0000       0.363595         9.8939 
 293   0.0000       0.365474         9.9450 
 294   0.0000       0.365793         9.9537 
 295   0.0000       0.367752        10.0071 
 296   0.0000       0.369304        10.0493 
 297   0.0000       0.372614        10.1393 
 298   0.0000       0.374978        10.2037 
 299   0.0000       0.377296        10.2667 
 300   0.0000       0.377784        10.2800 
 301   0.0000       0.378386        10.2964 
 302   0.0000       0.383902        10.4465 
 303   0.0000       0.384396        10.4599 
 304   0.0000       0.385979        10.5030 
 305   0.0000       0.388024        10.5587 
 306   0.0000       0.388714        10.5774 
 307   0.0000       0.391325        10.6485 
 308   0.0000       0.391729        10.6595 
 309   0.0000       0.391989        10.6666 
 310   0.0000       0.396618        10.7925 
 311   0.0000       0.396870        10.7994 
 312   0.0000       0.399468        10.8701 
 313   0.0000       0.400387        10.8951 
 314   0.0000       0.401163        10.9162 
 315   0.0000       0.403573        10.9818 
 316   0.0000       0.405169        11.0252 
 317   0.0000       0.408168        11.1068 
 318   0.0000       0.409007        11.1296 
 319   0.0000       0.409903        11.1540 
 320   0.0000       0.412220        11.2171 
 321   0.0000       0.413949        11.2641 
 322   0.0000       0.415423        11.3042 
 323   0.0000       0.418671        11.3926 
 324   0.0000       0.419052        11.4030 
 325   0.0000       0.421752        11.4764 
 326   0.0000       0.424046        11.5389 
 327   0.0000       0.424814        11.5598 
 328   0.0000       0.425271        11.5722 
 329   0.0000       0.428131        11.6500 
 330   0.0000       0.429367        11.6837 
 331   0.0000       0.431490        11.7414 
 332   0.0000       0.432446        11.7674 
 333   0.0000       0.436330        11.8732 
 334   0.0000       0.437599        11.9077 
 335   0.0000       0.438121        11.9219 
 336   0.0000       0.439662        11.9638 
 337   0.0000       0.439927        11.9710 
 338   0.0000       0.441369        12.0103 
 339   0.0000       0.446019        12.1368 
 340   0.0000       0.449659        12.2358 
 341   0.0000       0.450347        12.2546 
 342   0.0000       0.452702        12.3187 
 343   0.0000       0.455529        12.3956 
 344   0.0000       0.457636        12.4529 
 345   0.0000       0.459576        12.5057 
 346   0.0000       0.464059        12.6277 
 347   0.0000       0.465526        12.6676 
 348   0.0000       0.466876        12.7043 
 349   0.0000       0.468986        12.7618 
 350   0.0000       0.470856        12.8126 
 351   0.0000       0.471998        12.8437 
 352   0.0000       0.476621        12.9695 
 353   0.0000       0.478375        13.0172 
 354   0.0000       0.480905        13.0861 
 355   0.0000       0.482064        13.1176 
 356   0.0000       0.485475        13.2105 
 357   0.0000       0.485905        13.2222 
 358   0.0000       0.487449        13.2642 
 359   0.0000       0.491441        13.3728 
 360   0.0000       0.493234        13.4216 
 361   0.0000       0.496894        13.5212 
 362   0.0000       0.496912        13.5217 
 363   0.0000       0.498019        13.5518 
 364   0.0000       0.499383        13.5889 
 365   0.0000       0.500818        13.6279 
 366   0.0000       0.504455        13.7269 
 367   0.0000       0.506174        13.7737 
 368   0.0000       0.508781        13.8446 
 369   0.0000       0.509857        13.8739 
 370   0.0000       0.511907        13.9297 
 371   0.0000       0.516503        14.0548 
 372   0.0000       0.517736        14.0883 
 373   0.0000       0.520615        14.1667 
 374   0.0000       0.522027        14.2051 
 375   0.0000       0.523926        14.2568 
 376   0.0000       0.526098        14.3159 
 377   0.0000       0.528619        14.3845 
 378   0.0000       0.529355        14.4045 
 379   0.0000       0.533570        14.5192 
 380   0.0000       0.534936        14.5563 
 381   0.0000       0.536657        14.6032 
 382   0.0000       0.537097        14.6152 
 383   0.0000       0.542112        14.7516 
 384   0.0000       0.543571        14.7913 
 385   0.0000       0.545742        14.8504 
 386   0.0000       0.546532        14.8719 
 387   0.0000       0.547801        14.9064 
 388   0.0000       0.550242        14.9728 
 389   0.0000       0.553874        15.0717 
 390   0.0000       0.555294        15.1103 
 391   0.0000       0.559620        15.2280 
 392   0.0000       0.560831        15.2610 
 393   0.0000       0.564986        15.3741 
 394   0.0000       0.565728        15.3942 
 395   0.0000       0.568958        15.4821 
 396   0.0000       0.570304        15.5188 
 397   0.0000       0.573106        15.5950 
 398   0.0000       0.574454        15.6317 
 399   0.0000       0.575532        15.6610 
 400   0.0000       0.579167        15.7599 
 401   0.0000       0.582299        15.8452 
 402   0.0000       0.586916        15.9708 
 403   0.0000       0.587221        15.9791 
 404   0.0000       0.590333        16.0638 
 405   0.0000       0.593584        16.1522 
 406   0.0000       0.597525        16.2595 
 407   0.0000       0.599606        16.3161 
 408   0.0000       0.602632        16.3984 
 409   0.0000       0.605215        16.4687 
 410   0.0000       0.605563        16.4782 
 411   0.0000       0.609500        16.5853 
 412   0.0000       0.611577        16.6419 
 413   0.0000       0.614973        16.7343 
 414   0.0000       0.616848        16.7853 
 415   0.0000       0.622483        16.9386 
 416   0.0000       0.624839        17.0027 
 417   0.0000       0.626836        17.0571 
 418   0.0000       0.629029        17.1168 
 419   0.0000       0.630107        17.1461 
 420   0.0000       0.631561        17.1857 
 421   0.0000       0.633889        17.2490 
 422   0.0000       0.638078        17.3630 
 423   0.0000       0.639659        17.4060 
 424   0.0000       0.640879        17.4392 
 425   0.0000       0.642931        17.4950 
 426   0.0000       0.644081        17.5263 
 427   0.0000       0.648731        17.6529 
 428   0.0000       0.651408        17.7257 
 429   0.0000       0.651884        17.7387 
 430   0.0000       0.653946        17.7948 
 431   0.0000       0.657117        17.8811 
 432   0.0000       0.658138        17.9088 
 433   0.0000       0.661173        17.9914 
 434   0.0000       0.661756        18.0073 
 435   0.0000       0.666227        18.1290 
 436   0.0000       0.667197        18.1553 
 437   0.0000       0.671446        18.2710 
 438   0.0000       0.672693        18.3049 
 439   0.0000       0.675788        18.3891 
 440   0.0000       0.679192        18.4818 
 441   0.0000       0.681928        18.5562 
 442   0.0000       0.683536        18.6000 
 443   0.0000       0.684583        18.6285 
 444   0.0000       0.686347        18.6765 
 445   0.0000       0.690589        18.7919 
 446   0.0000       0.694312        18.8932 
 447   0.0000       0.697917        18.9913 
 448   0.0000       0.698532        19.0080 
 449   0.0000       0.699544        19.0356 
 450   0.0000       0.704317        19.1655 
 451   0.0000       0.706679        19.2297 
 452   0.0000       0.707626        19.2555 
 453   0.0000       0.709881        19.3169 
 454   0.0000       0.712578        19.3902 
 455   0.0000       0.713102        19.4045 
 456   0.0000       0.716878        19.5072 
 457   0.0000       0.717741        19.5307 
 458   0.0000       0.720562        19.6075 
 459   0.0000       0.722885        19.6707 
 460   0.0000       0.727431        19.7944 
 461   0.0000       0.729587        19.8531 
 462   0.0000       0.730809        19.8863 
 463   0.0000       0.731803        19.9134 
 464   0.0000       0.736111        20.0306 
 465   0.0000       0.737517        20.0688 
 466   0.0000       0.739526        20.1235 
 467   0.0000       0.745298        20.2806 
 468   0.0000       0.747765        20.3477 
 469   0.0000       0.748806        20.3760 
 470   0.0000       0.752642        20.4804 
 471   0.0000       0.756597        20.5881 
 472   0.0000       0.758555        20.6413 
 473   0.0000       0.759958        20.6795 
 474   0.0000       0.760830        20.7032 
 475   0.0000       0.765602        20.8331 
 476   0.0000       0.767629        20.8882 
 477   0.0000       0.770379        20.9631 
 478   0.0000       0.772241        21.0137 
 479   0.0000       0.772618        21.0240 
 480   0.0000       0.774023        21.0622 
 481   0.0000       0.775326        21.0977 
 482   0.0000       0.777758        21.1639 
 483   0.0000       0.778712        21.1898 
 484   0.0000       0.780139        21.2287 
 485   0.0000       0.783026        21.3072 
 486   0.0000       0.784625        21.3507 
 487   0.0000       0.785871        21.3846 
 488   0.0000       0.788528        21.4569 
 489   0.0000       0.792092        21.5539 
 490   0.0000       0.793383        21.5890 
 491   0.0000       0.794112        21.6089 
 492   0.0000       0.797850        21.7106 
 493   0.0000       0.802410        21.8347 
 494   0.0000       0.804111        21.8810 
 495   0.0000       0.804697        21.8969 
 496   0.0000       0.805589        21.9212 
 497   0.0000       0.806627        21.9494 
 498   0.0000       0.811132        22.0720 
 499   0.0000       0.813528        22.1372 
 500   0.0000       0.818408        22.2700 
 501   0.0000       0.819132        22.2897 
 502   0.0000       0.820189        22.3185 
 503   0.0000       0.823501        22.4086 
 504   0.0000       0.824894        22.4465 
 505   0.0000       0.827045        22.5050 
 506   0.0000       0.828449        22.5432 
 507   0.0000       0.830509        22.5993 
 508   0.0000       0.832096        22.6425 
 509   0.0000       0.832986        22.6667 
 510   0.0000       0.833954        22.6930 
 511   0.0000       0.834734        22.7143 
 512   0.0000       0.836999        22.7759 
 513   0.0000       0.838648        22.8208 
 514   0.0000       0.841445        22.8969 
 515   0.0000       0.842962        22.9382 
 516   0.0000       0.844064        22.9681 
 517   0.0000       0.848424        23.0868 
 518   0.0000       0.850268        23.1370 
 519   0.0000       0.853180        23.2162 
 520   0.0000       0.854422        23.2500 
 521   0.0000       0.856000        23.2930 
 522   0.0000       0.857638        23.3375 
 523   0.0000       0.860487        23.4150 
 524   0.0000       0.861491        23.4424 
 525   0.0000       0.863155        23.4876 
 526   0.0000       0.865355        23.5475 
 527   0.0000       0.866048        23.5664 
 528   0.0000       0.869160        23.6511 
 529   0.0000       0.871820        23.7234 
 530   0.0000       0.873099        23.7582 
 531   0.0000       0.875019        23.8105 
 532   0.0000       0.879520        23.9330 
 533   0.0000       0.880986        23.9729 
 534   0.0000       0.883628        24.0447 
 535   0.0000       0.885257        24.0891 
 536   0.0000       0.887080        24.1387 
 537   0.0000       0.890474        24.2310 
 538   0.0000       0.892049        24.2739 
 539   0.0000       0.893070        24.3017 
 540   0.0000       0.893571        24.3153 
 541   0.0000       0.896915        24.4063 
 542   0.0000       0.898645        24.4534 
 543   0.0000       0.901644        24.5350 
 544   0.0000       0.902490        24.5580 
 545   0.0000       0.905920        24.6513 
 546   0.0000       0.907414        24.6920 
 547   0.0000       0.908177        24.7127 
 548   0.0000       0.911813        24.8117 
 549   0.0000       0.913941        24.8696 
 550   0.0000       0.915013        24.8988 
 551   0.0000       0.917235        24.9592 
 552   0.0000       0.918950        25.0059 
 553   0.0000       0.923228        25.1223 
 554   0.0000       0.924446        25.1555 
 555   0.0000       0.925202        25.1760 
 556   0.0000       0.926363        25.2076 
 557   0.0000       0.928866        25.2757 
 558   0.0000       0.931723        25.3535 
 559   0.0000       0.933890        25.4124 
 560   0.0000       0.935640        25.4600 
 561   0.0000       0.937733        25.5170 
 562   0.0000       0.940479        25.5917 
 563   0.0000       0.941878        25.6298 
 564   0.0000       0.943734        25.6803 
 565   0.0000       0.945452        25.7270 
 566   0.0000       0.946062        25.7437 
 567   0.0000       0.947555        25.7843 
 568   0.0000       0.951141        25.8818 
 569   0.0000       0.952625        25.9223 
 570   0.0000       0.953953        25.9584 
 571   0.0000       0.956290        26.0220 
 572   0.0000       0.961004        26.1502 
 573   0.0000       0.961133        26.1538 
 574   0.0000       0.963196        26.2099 
 575   0.0000       0.964348        26.2412 
 576   0.0000       0.966760        26.3069 
 577   0.0000       0.968127        26.3441 
 578   0.0000       0.968934        26.3660 
 579   0.0000       0.970651        26.4128 
 580   0.0000       0.972960        26.4756 
 581   0.0000       0.973796        26.4983 
 582   0.0000       0.975374        26.5413 
 583   0.0000       0.978726        26.6325 
 584   0.0000       0.980330        26.6761 
 585   0.0000       0.982476        26.7345 
 586   0.0000       0.985916        26.8281 
 587   0.0000       0.986876        26.8543 
 588   0.0000       0.989178        26.9169 
 589   0.0000       0.989386        26.9226 
 590   0.0000       0.991484        26.9797 
 591   0.0000       0.992284        27.0014 
 592   0.0000       0.992994        27.0207 
 593   0.0000       0.994771        27.0691 
 594   0.0000       0.996333        27.1116 
 595   0.0000       0.996807        27.1245 
 596   0.0000       0.999027        27.1849 
 597   0.0000       1.001617        27.2554 
 598   0.0000       1.004508        27.3341 
 599   0.0000       1.005142        27.3513 
 600   0.0000       1.007371        27.4120 
 601   0.0000       1.009832        27.4789 
 602   0.0000       1.011440        27.5227 
 603   0.0000       1.013013        27.5655 
 604   0.0000       1.014298        27.6004 
 605   0.0000       1.016027        27.6475 
 606   0.0000       1.018084        27.7035 
 607   0.0000       1.018942        27.7268 
 608   0.0000       1.022337        27.8192 
 609   0.0000       1.024856        27.8877 
 610   0.0000       1.026275        27.9264 
 611   0.0000       1.029974        28.0270 
 612   0.0000       1.032207        28.0878 
 613   0.0000       1.032828        28.1047 
 614   0.0000       1.035382        28.1742 
 615   0.0000       1.036605        28.2075 
 616   0.0000       1.039169        28.2772 
 617   0.0000       1.040177        28.3047 
 618   0.0000       1.040750        28.3202 
 619   0.0000       1.042121        28.3576 
 620   0.0000       1.044031        28.4095 
 621   0.0000       1.045721        28.4555 
 622   0.0000       1.049957        28.5708 
 623   0.0000       1.051176        28.6039 
 624   0.0000       1.054798        28.7025 
 625   0.0000       1.055332        28.7171 
 626   0.0000       1.059268        28.8241 
 627   0.0000       1.062492        28.9119 
 628   0.0000       1.063183        28.9307 
 629   0.0000       1.065394        28.9908 
 630   0.0000       1.067038        29.0356 
 631   0.0000       1.067776        29.0557 
 632   0.0000       1.073004        29.1979 
 633   0.0000       1.073794        29.2194 
 634   0.0000       1.075616        29.2690 
 635   0.0000       1.077939        29.3322 
 636   0.0000       1.079279        29.3687 
 637   0.0000       1.080442        29.4003 
 638   0.0000       1.083224        29.4760 
 639   0.0000       1.084792        29.5187 
 640   0.0000       1.087814        29.6009 
 641   0.0000       1.089297        29.6413 
 642   0.0000       1.093133        29.7457 
 643   0.0000       1.093800        29.7638 
 644   0.0000       1.094037        29.7703 
 645   0.0000       1.095966        29.8228 
 646   0.0000       1.098316        29.8867 
 647   0.0000       1.100774        29.9536 
 648   0.0000       1.101658        29.9777 
 649   0.0000       1.104803        30.0632 
 650   0.0000       1.106927        30.1210 
 651   0.0000       1.111508        30.2457 
 652   0.0000       1.113435        30.2981 
 653   0.0000       1.115567        30.3561 
 654   0.0000       1.116580        30.3837 
 655   0.0000       1.119425        30.4611 
 656   0.0000       1.120863        30.5002 
 657   0.0000       1.122649        30.5488 
 658   0.0000       1.126057        30.6416 
 659   0.0000       1.129488        30.7349 
 660   0.0000       1.130910        30.7736 
 661   0.0000       1.131483        30.7892 
 662   0.0000       1.136994        30.9392 
 663   0.0000       1.137858        30.9627 
 664   0.0000       1.141523        31.0624 
 665   0.0000       1.143072        31.1046 
 666   0.0000       1.145033        31.1579 
 667   0.0000       1.147206        31.2171 
 668   0.0000       1.148877        31.2625 
 669   0.0000       1.151808        31.3423 
 670   0.0000       1.154277        31.4095 
 671   0.0000       1.156288        31.4642 
 672   0.0000       1.156850        31.4795 
 673   0.0000       1.159424        31.5495 
 674   0.0000       1.164299        31.6822 
 675   0.0000       1.165937        31.7268 
 676   0.0000       1.169505        31.8239 
 677   0.0000       1.171677        31.8829 
 678   0.0000       1.173130        31.9225 
 679   0.0000       1.174287        31.9540 
 680   0.0000       1.179658        32.1001 
 681   0.0000       1.180115        32.1126 
 682   0.0000       1.183405        32.2021 
 683   0.0000       1.184927        32.2435 
 684   0.0000       1.188673        32.3454 
 685   0.0000       1.190190        32.3867 
 686   0.0000       1.195376        32.5278 
 687   0.0000       1.197050        32.5734 
 688   0.0000       1.198193        32.6045 
 689   0.0000       1.203134        32.7390 
 690   0.0000       1.203343        32.7446 
 691   0.0000       1.207825        32.8666 
 692   0.0000       1.210386        32.9363 
 693   0.0000       1.210944        32.9514 
 694   0.0000       1.213206        33.0130 
 695   0.0000       1.214738        33.0547 
 696   0.0000       1.217727        33.1360 
 697   0.0000       1.221144        33.2290 
 698   0.0000       1.222727        33.2721 
 699   0.0000       1.223365        33.2895 
 700   0.0000       1.226855        33.3844 
 701   0.0000       1.228300        33.4237 
 702   0.0000       1.231649        33.5149 
 703   0.0000       1.233837        33.5744 
 704   0.0000       1.235371        33.6161 
 705   0.0000       1.237121        33.6638 
 706   0.0000       1.239855        33.7382 
 707   0.0000       1.242777        33.8177 
 708   0.0000       1.245242        33.8848 
 709   0.0000       1.246730        33.9252 
 710   0.0000       1.248210        33.9655 
 711   0.0000       1.252191        34.0739 
 712   0.0000       1.253060        34.0975 
 713   0.0000       1.254948        34.1489 
 714   0.0000       1.258008        34.2321 
 715   0.0000       1.258456        34.2443 
 716   0.0000       1.264223        34.4013 
 717   0.0000       1.264636        34.4125 
 718   0.0000       1.266166        34.4541 
 719   0.0000       1.266444        34.4617 
 720   0.0000       1.273947        34.6658 
 721   0.0000       1.274586        34.6833 
 722   0.0000       1.276289        34.7296 
 723   0.0000       1.279855        34.8266 
 724   0.0000       1.282650        34.9027 
 725   0.0000       1.285570        34.9821 
 726   0.0000       1.287893        35.0453 
 727   0.0000       1.292141        35.1609 
 728   0.0000       1.292577        35.1728 
 729   0.0000       1.297287        35.3010 
 730   0.0000       1.298852        35.3436 
 731   0.0000       1.301452        35.4143 
 732   0.0000       1.306979        35.5647 
 733   0.0000       1.310356        35.6566 
 734   0.0000       1.311256        35.6811 
 735   0.0000       1.314863        35.7792 
 736   0.0000       1.317945        35.8631 
 737   0.0000       1.319013        35.8922 
 738   0.0000       1.320372        35.9291 
 739   0.0000       1.322465        35.9861 
 740   0.0000       1.324272        36.0353 
 741   0.0000       1.325444        36.0672 
 742   0.0000       1.328466        36.1494 
 743   0.0000       1.333053        36.2742 
 744   0.0000       1.336100        36.3571 
 745   0.0000       1.338086        36.4112 
 746   0.0000       1.343157        36.5492 
 747   0.0000       1.344211        36.5779 
 748   0.0000       1.345770        36.6203 
 749   0.0000       1.349433        36.7199 
 750   0.0000       1.353451        36.8293 
 751   0.0000       1.355418        36.8828 
 752   0.0000       1.357999        36.9530 
 753   0.0000       1.360908        37.0322 
 754   0.0000       1.365321        37.1523 
 755   0.0000       1.368629        37.2423 
 756   0.0000       1.369681        37.2709 
 757   0.0000       1.371234        37.3132 
 758   0.0000       1.371920        37.3318 
 759   0.0000       1.376085        37.4452 
 760   0.0000       1.378743        37.5175 
 761   0.0000       1.380686        37.5704 
 762   0.0000       1.382540        37.6208 
 763   0.0000       1.387655        37.7600 
 764   0.0000       1.390865        37.8473 
 765   0.0000       1.391945        37.8767 
 766   0.0000       1.395461        37.9724 
 767   0.0000       1.397645        38.0319 
 768   0.0000       1.402755        38.1709 
 769   0.0000       1.404971        38.2312 
 770   0.0000       1.407417        38.2978 
 771   0.0000       1.408961        38.3398 
 772   0.0000       1.411278        38.4028 
 773   0.0000       1.414729        38.4967 
 774   0.0000       1.416554        38.5464 
 775   0.0000       1.422010        38.6949 
 776   0.0000       1.422692        38.7134 
 777   0.0000       1.425014        38.7766 
 778   0.0000       1.430827        38.9348 
 779   0.0000       1.433957        39.0199 
 780   0.0000       1.437822        39.1251 
 781   0.0000       1.442276        39.2463 
 782   0.0000       1.445416        39.3318 
 783   0.0000       1.445980        39.3471 
 784   0.0000       1.448930        39.4274 
 785   0.0000       1.451595        39.4999 
 786   0.0000       1.452156        39.5152 
 787   0.0000       1.456781        39.6410 
 788   0.0000       1.459053        39.7028 
 789   0.0000       1.460762        39.7494 
 790   0.0000       1.465420        39.8761 
 791   0.0000       1.466672        39.9102 
 792   0.0000       1.471955        40.0539 
 793   0.0000       1.474402        40.1205 
 794   0.0000       1.478004        40.2185 
 795   0.0000       1.484058        40.3833 
 796   0.0000       1.485536        40.4235 
 797   0.0000       1.490452        40.5573 
 798   0.0000       1.494214        40.6596 
 799   0.0000       1.495381        40.6914 
 800   0.0000       1.496346        40.7176 
 801   0.0000       1.501155        40.8485 
 802   0.0000       1.506323        40.9891 
 803   0.0000       1.509547        41.0769 
 804   0.0000       1.510368        41.0992 
 805   0.0000       1.513177        41.1757 
 806   0.0000       1.516059        41.2541 
 807   0.0000       1.518939        41.3324 
 808   0.0000       1.523229        41.4492 
 809   0.0000       1.523992        41.4699 
 810   0.0000       1.528311        41.5874 
 811   0.0000       1.533692        41.7339 
 812   0.0000       1.535688        41.7882 
 813   0.0000       1.536219        41.8026 
 814   0.0000       1.542994        41.9870 
 815   0.0000       1.543850        42.0103 
 816   0.0000       1.545616        42.0584 
 817   0.0000       1.548948        42.1490 
 818   0.0000       1.552594        42.2482 
 819   0.0000       1.554415        42.2978 
 820   0.0000       1.557141        42.3720 
 821   0.0000       1.558939        42.4209 
 822   0.0000       1.562775        42.5253 
 823   0.0000       1.567162        42.6446 
 824   0.0000       1.569621        42.7116 
 825   0.0000       1.571904        42.7737 
 826   0.0000       1.578373        42.9497 
 827   0.0000       1.579711        42.9861 
 828   0.0000       1.581343        43.0305 
 829   0.0000       1.584077        43.1049 
 830   0.0000       1.589350        43.2484 
 831   0.0000       1.591716        43.3128 
 832   0.0000       1.592833        43.3432 
 833   0.0000       1.597892        43.4809 
 834   0.0000       1.598606        43.5003 
 835   0.0000       1.602724        43.6123 
 836   0.0000       1.604906        43.6717 
 837   0.0000       1.608635        43.7732 
 838   0.0000       1.610715        43.8298 
 839   0.0000       1.615652        43.9641 
 840   0.0000       1.617328        44.0097 
 841   0.0000       1.622373        44.1470 
 842   0.0000       1.624290        44.1992 
 843   0.0000       1.630854        44.3778 
 844   0.0000       1.633823        44.4586 
 845   0.0000       1.635705        44.5098 
 846   0.0000       1.636091        44.5203 
 847   0.0000       1.637725        44.5648 
 848   0.0000       1.641209        44.6596 
 849   0.0000       1.644540        44.7502 
 850   0.0000       1.646709        44.8092 
 851   0.0000       1.650385        44.9093 
 852   0.0000       1.651145        44.9299 
 853   0.0000       1.652161        44.9576 
 854   0.0000       1.659248        45.1504 
 855   0.0000       1.660224        45.1770 
 856   0.0000       1.663082        45.2548 
 857   0.0000       1.664239        45.2862 
 858   0.0000       1.665483        45.3201 
 859   0.0000       1.671529        45.4846 
 860   0.0000       1.674401        45.5628 
 861   0.0000       1.677024        45.6341 
 862   0.0000       1.678795        45.6823 
 863   0.0000       1.680881        45.7391 
 864   0.0000       1.684311        45.8324 
 865   0.0000       1.685667        45.8693 
 866   0.0000       1.688153        45.9370 
 867   0.0000       1.691069        46.0163 
 868   0.0000       1.695597        46.1396 
 869   0.0000       1.698211        46.2107 
 870   0.0000       1.702119        46.3170 
 871   0.0000       1.702344        46.3231 
 872   0.0000       1.706116        46.4258 
 873   0.0000       1.709178        46.5091 
 874   0.0000       1.711093        46.5612 
 875   0.0000       1.714313        46.6488 
 876   0.0000       1.718211        46.7549 
 877   0.0000       1.722247        46.8647 
 878   0.0000       1.723167        46.8898 
 879   0.0000       1.726796        46.9885 
 880   0.0000       1.731301        47.1111 
 881   0.0000       1.732672        47.1484 
 882   0.0000       1.737073        47.2682 
 883   0.0000       1.741363        47.3849 
 884   0.0000       1.742655        47.4201 
 885   0.0000       1.747525        47.5526 
 886   0.0000       1.749916        47.6176 
 887   0.0000       1.751501        47.6608 
 888   0.0000       1.753408        47.7127 
 889   0.0000       1.761293        47.9272 
 890   0.0000       1.763097        47.9763 
 891   0.0000       1.764721        48.0205 
 892   0.0000       1.765201        48.0336 
 893   0.0000       1.770870        48.1878 
 894   0.0000       1.773956        48.2718 
 895   0.0000       1.775931        48.3255 
 896   0.0000       1.776342        48.3367 
 897   0.0000       1.780053        48.4377 
 898   0.0000       1.784316        48.5537 
 899   0.0000       1.785420        48.5837 
 900   0.0000       1.789329        48.6901 
 901   0.0000       1.792179        48.7677 
 902   0.0000       1.794949        48.8430 
 903   0.0000       1.798947        48.9518 
 904   0.0000       1.802557        49.0501 
 905   0.0000       1.805889        49.1407 
 906   0.0000       1.807509        49.1848 
 907   0.0000       1.815037        49.3897 
 908   0.0000       1.816102        49.4187 
 909   0.0000       1.818239        49.4768 
 910   0.0000       1.819783        49.5188 
 911   0.0000       1.821807        49.5739 
 912   0.0000       1.823560        49.6216 
 913   0.0000       1.825757        49.6814 
 914   0.0000       1.828794        49.7640 
 915   0.0000       1.830022        49.7974 
 916   0.0000       1.837885        50.0114 
 917   0.0000       1.839277        50.0493 
 918   0.0000       1.842984        50.1501 
 919   0.0000       1.844378        50.1881 
 920   0.0000       1.845742        50.2252 
 921   0.0000       1.848479        50.2997 
 922   0.0000       1.854777        50.4710 
 923   0.0000       1.856138        50.5081 
 924   0.0000       1.859112        50.5890 
 925   0.0000       1.862597        50.6839 
 926   0.0000       1.864654        50.7398 
 927   0.0000       1.866722        50.7961 
 928   0.0000       1.870661        50.9033 
 929   0.0000       1.872482        50.9528 
 930   0.0000       1.874969        51.0205 
 931   0.0000       1.881361        51.1944 
 932   0.0000       1.883247        51.2458 
 933   0.0000       1.884984        51.2930 
 934   0.0000       1.889093        51.4048 
 935   0.0000       1.889373        51.4125 
 936   0.0000       1.891705        51.4759 
 937   0.0000       1.893769        51.5321 
 938   0.0000       1.895992        51.5926 
 939   0.0000       1.901856        51.7521 
 940   0.0000       1.904393        51.8212 
 941   0.0000       1.905639        51.8551 
 942   0.0000       1.906296        51.8729 
 943   0.0000       1.910111        51.9768 
 944   0.0000       1.913006        52.0555 
 945   0.0000       1.914618        52.0994 
 946   0.0000       1.918719        52.2110 
 947   0.0000       1.919966        52.2449 
 948   0.0000       1.924003        52.3548 
 949   0.0000       1.925321        52.3906 
 950   0.0000       1.927459        52.4488 
 951   0.0000       1.929141        52.4946 
 952   0.0000       1.929763        52.5115 
 953   0.0000       1.932012        52.5727 
 954   0.0000       1.934824        52.6492 
 955   0.0000       1.937254        52.7154 
 956   0.0000       1.941800        52.8391 
 957   0.0000       1.944340        52.9082 
 958   0.0000       1.945185        52.9312 
 959   0.0000       1.951426        53.1010 
 960   0.0000       1.952273        53.1241 
 961   0.0000       1.952765        53.1374 
 962   0.0000       1.956317        53.2341 
 963   0.0000       1.960321        53.3430 
 964   0.0000       1.962544        53.4035 
 965   0.0000       1.965998        53.4975 
 966   0.0000       1.966638        53.5149 
 967   0.0000       1.969935        53.6047 
 968   0.0000       1.973182        53.6930 
 969   0.0000       1.975105        53.7453 
 970   0.0000       1.977970        53.8233 
 971   0.0000       1.980165        53.8830 
 972   0.0000       1.981513        53.9197 
 973   0.0000       1.983187        53.9653 
 974   0.0000       1.988267        54.1035 
 975   0.0000       1.990231        54.1569 
 976   0.0000       1.993486        54.2455 
 977   0.0000       1.994363        54.2694 
 978   0.0000       1.997578        54.3569 
 979   0.0000       1.999973        54.4220 
 980   0.0000       2.001734        54.4700 
 981   0.0000       2.005539        54.5735 
 982   0.0000       2.008141        54.6443 
 983   0.0000       2.010441        54.7069 
 984   0.0000       2.011562        54.7374 
 985   0.0000       2.012608        54.7659 
 986   0.0000       2.017716        54.9048 
 987   0.0000       2.019154        54.9440 
 988   0.0000       2.022602        55.0378 
 989   0.0000       2.025281        55.1107 
 990   0.0000       2.028796        55.2063 
 991   0.0000       2.030053        55.2405 
 992   0.0000       2.032855        55.3168 
 993   0.0000       2.035083        55.3774 
 994   0.0000       2.036547        55.4173 
 995   0.0000       2.038952        55.4827 
 996   0.0000       2.042801        55.5874 
 997   0.0000       2.044234        55.6264 
 998   0.0000       2.046199        55.6799 
 999   0.0000       2.048354        55.7385 
 1000   0.0000       2.049105        55.7590 
 1001   0.0000       2.049421        55.7676 
 1002   0.0000       2.055055        55.9209 
 1003   0.0000       2.055571        55.9349 
 1004   0.0000       2.059198        56.0336 
 1005   0.0000       2.060957        56.0815 
 1006   0.0000       2.063048        56.1384 
 1007   0.0000       2.064909        56.1890 
 1008   0.0000       2.066319        56.2274 
 1009   0.0000       2.067033        56.2468 
 1010   0.0000       2.070628        56.3447 
 1011   0.0000       2.072264        56.3892 
 1012   0.0000       2.073384        56.4196 
 1013   0.0000       2.076780        56.5120 
 1014   0.0000       2.080245        56.6063 
 1015   0.0000       2.083063        56.6830 
 1016   0.0000       2.084527        56.7229 
 1017   0.0000       2.086197        56.7683 
 1018   0.0000       2.087635        56.8074 
 1019   0.0000       2.091326        56.9079 
 1020   0.0000       2.094535        56.9952 
 1021   0.0000       2.096333        57.0441 
 1022   0.0000       2.098891        57.1137 
 1023   0.0000       2.104012        57.2531 
 1024   0.0000       2.105819        57.3022 
 1025   0.0000       2.107382        57.3448 
 1026   0.0000       2.107445        57.3465 
 1027   0.0000       2.110417        57.4274 
 1028   0.0000       2.115692        57.5709 
 1029   0.0000       2.116521        57.5935 
 1030   0.0000       2.120199        57.6935 
 1031   0.0000       2.121075        57.7174 
 1032   0.0000       2.122479        57.7556 
 1033   0.0000       2.124950        57.8228 
 1034   0.0000       2.128182        57.9108 
 1035   0.0000       2.129856        57.9563 
 1036   0.0000       2.132394        58.0254 
 1037   0.0000       2.134067        58.0709 
 1038   0.0000       2.135988        58.1232 
 1039   0.0000       2.136586        58.1395 
 1040   0.0000       2.141334        58.2686 
 1041   0.0000       2.143631        58.3312 
 1042   0.0000       2.146091        58.3981 
 1043   0.0000       2.149745        58.4975 
 1044   0.0000       2.150597        58.5207 
 1045   0.0000       2.152937        58.5844 
 1046   0.0000       2.155479        58.6536 
 1047   0.0000       2.156656        58.6856 
 1048   0.0000       2.161774        58.8249 
 1049   0.0000       2.163073        58.8602 
 1050   0.0000       2.164575        58.9011 
 1051   0.0000       2.165446        58.9248 
 1052   0.0000       2.168640        59.0117 
 1053   0.0000       2.170921        59.0738 
 1054   0.0000       2.172923        59.1282 
 1055   0.0000       2.177281        59.2468 
 1056   0.0000       2.177952        59.2651 
 1057   0.0000       2.180124        59.3242 
 1058   0.0000       2.181034        59.3490 
 1059   0.0000       2.184451        59.4419 
 1060   0.0000       2.189257        59.5727 
 1061   0.0000       2.190432        59.6047 
 1062   0.0000       2.191819        59.6424 
 1063   0.0000       2.194712        59.7212 
 1064   0.0000       2.196489        59.7695 
 1065   0.0000       2.197709        59.8027 
 1066   0.0000       2.200478        59.8781 
 1067   0.0000       2.201746        59.9126 
 1068   0.0000       2.202771        59.9404 
 1069   0.0000       2.204791        59.9954 
 1070   0.0000       2.209769        60.1309 
 1071   0.0000       2.210761        60.1579 
 1072   0.0000       2.212049        60.1929 
 1073   0.0000       2.215130        60.2768 
 1074   0.0000       2.216695        60.3193 
 1075   0.0000       2.218219        60.3608 
 1076   0.0000       2.220137        60.4130 
 1077   0.0000       2.224743        60.5383 
 1078   0.0000       2.226852        60.5957 
 1079   0.0000       2.228633        60.6442 
 1080   0.0000       2.230598        60.6977 
 1081   0.0000       2.232208        60.7415 
 1082   0.0000       2.235631        60.8346 
 1083   0.0000       2.237963        60.8981 
 1084   0.0000       2.239556        60.9414 
 1085   0.0000       2.242681        61.0264 
 1086   0.0000       2.244482        61.0755 
 1087   0.0000       2.246440        61.1287 
 1088   0.0000       2.247806        61.1659 
 1089   0.0000       2.249344        61.2077 
 1090   0.0000       2.252599        61.2963 
 1091   0.0000       2.254140        61.3383 
 1092   0.0000       2.255900        61.3862 
 1093   0.0000       2.260596        61.5139 
 1094   0.0000       2.262133        61.5558 
 1095   0.0000       2.262611        61.5688 
 1096   0.0000       2.263505        61.5931 
 1097   0.0000       2.266296        61.6691 
 1098   0.0000       2.269032        61.7435 
 1099   0.0000       2.271220        61.8030 
 1100   0.0000       2.273329        61.8604 
 1101   0.0000       2.274858        61.9020 
 1102   0.0000       2.277587        61.9763 
 1103   0.0000       2.280277        62.0495 
 1104   0.0000       2.281846        62.0922 
 1105   0.0000       2.283893        62.1479 
 1106   0.0000       2.285309        62.1864 
 1107   0.0000       2.287178        62.2373 
 1108   0.0000       2.289910        62.3116 
 1109   0.0000       2.291170        62.3459 
 1110   0.0000       2.292125        62.3719 
 1111   0.0000       2.295389        62.4607 
 1112   0.0000       2.298369        62.5418 
 1113   0.0000       2.300991        62.6131 
 1114   0.0000       2.301894        62.6377 
 1115   0.0000       2.303463        62.6804 
 1116   0.0000       2.305910        62.7470 
 1117   0.0000       2.309543        62.8459 
 1118   0.0000       2.313377        62.9502 
 1119   0.0000       2.315452        63.0067 
 1120   0.0000       2.317317        63.0574 
 1121   0.0000       2.319097        63.1058 
 1122   0.0000       2.321064        63.1593 
 1123   0.0000       2.322151        63.1889 
 1124   0.0000       2.325521        63.2807 
 1125   0.0000       2.326919        63.3187 
 1126   0.0000       2.329050        63.3767 
 1127   0.0000       2.332260        63.4640 
 1128   0.0000       2.334939        63.5369 
 1129   0.0000       2.337107        63.5959 
 1130   0.0000       2.339547        63.6623 
 1131   0.0000       2.339977        63.6740 
 1132   0.0000       2.340623        63.6916 
 1133   0.0000       2.344154        63.7877 
 1134   0.0000       2.345605        63.8272 
 1135   0.0000       2.347302        63.8733 
 1136   0.0000       2.348542        63.9071 
 1137   0.0000       2.350460        63.9593 
 1138   0.0000       2.352787        64.0226 
 1139   0.0000       2.355402        64.0937 
 1140   0.0000       2.357449        64.1494 
 1141   0.0000       2.360073        64.2209 
 1142   0.0000       2.361637        64.2634 
 1143   0.0000       2.363126        64.3039 
 1144   0.0000       2.364763        64.3485 
 1145   0.0000       2.367509        64.4232 
 1146   0.0000       2.370760        64.5117 
 1147   0.0000       2.371091        64.5207 
 1148   0.0000       2.372764        64.5662 
 1149   0.0000       2.374842        64.6227 
 1150   0.0000       2.376799        64.6760 
 1151   0.0000       2.380380        64.7734 
 1152   0.0000       2.381510        64.8042 
 1153   0.0000       2.383913        64.8696 
 1154   0.0000       2.387434        64.9654 
 1155   0.0000       2.391135        65.0661 
 1156   0.0000       2.394859        65.1674 
 1157   0.0000       2.396228        65.2047 
 1158   0.0000       2.399043        65.2813 
 1159   0.0000       2.401626        65.3516 
 1160   0.0000       2.403271        65.3963 
 1161   0.0000       2.406175        65.4754 
 1162   0.0000       2.408248        65.5318 
 1163   0.0000       2.411428        65.6183 
 1164   0.0000       2.414361        65.6981 
 1165   0.0000       2.415281        65.7231 
 1166   0.0000       2.416875        65.7665 
 1167   0.0000       2.418156        65.8014 
 1168   0.0000       2.420163        65.8560 
 1169   0.0000       2.425491        66.0010 
 1170   0.0000       2.425881        66.0116 
 1171   0.0000       2.428216        66.0751 
 1172   0.0000       2.431737        66.1709 
 1173   0.0000       2.434556        66.2476 
 1174   0.0000       2.438299        66.3495 
 1175   0.0000       2.440920        66.4208 
 1176   0.0000       2.443237        66.4839 
 1177   0.0000       2.446766        66.5799 
 1178   0.0000       2.450300        66.6761 
 1179   0.0000       2.453582        66.7654 
 1180   0.0000       2.454555        66.7918 
 1181   0.0000       2.455760        66.8246 
 1182   0.0000       2.461450        66.9795 
 1183   0.0000       2.461885        66.9913 
 1184   0.0000       2.464477        67.0618 
 1185   0.0000       2.466578        67.1190 
 1186   0.0000       2.471285        67.2471 
 1187   0.0000       2.472512        67.2805 
 1188   0.0000       2.474149        67.3250 
 1189   0.0000       2.478025        67.4305 
 1190   0.0000       2.480558        67.4994 
 1191   0.0000       2.481860        67.5349 
 1192   0.0000       2.482917        67.5636 
 1193   0.0000       2.484965        67.6193 
 1194   0.0000       2.486580        67.6633 
 1195   0.0000       2.488525        67.7162 
 1196   0.0000       2.488719        67.7215 
 1197   0.0000       2.495735        67.9124 
 1198   0.0000       2.496813        67.9417 
 1199   0.0000       2.499943        68.0269 
 1200   0.0000       2.501775        68.0768 
 1201   0.0000       2.504215        68.1431 
 1202   0.0000       2.505706        68.1837 
 1203   0.0000       2.507742        68.2391 
 1204   0.0000       2.508927        68.2714 
 1205   0.0000       2.510536        68.3152 
 1206   0.0000       2.512281        68.3626 
 1207   0.0000       2.512919        68.3800 
 1208   0.0000       2.517679        68.5095 
 1209   0.0000       2.518878        68.5422 
 1210   0.0000       2.522444        68.6392 
 1211   0.0000       2.523009        68.6546 
 1212   0.0000       2.523646        68.6719 
 1213   0.0000       2.526653        68.7537 
 1214   0.0000       2.528002        68.7904 
 1215   0.0000       2.531091        68.8745 
 1216   0.0000       2.533286        68.9342 
 1217   0.0000       2.536166        69.0126 
 1218   0.0000       2.539668        69.1079 
 1219   0.0000       2.540780        69.1381 
 1220   0.0000       2.541853        69.1673 
 1221   0.0000       2.542533        69.1859 
 1222   0.0000       2.544377        69.2360 
 1223   0.0000       2.546270        69.2875 
 1224   0.0000       2.550342        69.3983 
 1225   0.0000       2.550902        69.4136 
 1226   0.0000       2.555998        69.5522 
 1227   0.0000       2.560299        69.6693 
 1228   0.0000       2.560560        69.6764 
 1229   0.0000       2.564048        69.7713 
 1230   0.0000       2.567537        69.8662 
 1231   0.0000       2.568362        69.8887 
 1232   0.0000       2.571374        69.9706 
 1233   0.0000       2.573096        70.0175 
 1234   0.0000       2.575197        70.0747 
 1235   0.0000       2.576395        70.1073 
 1236   0.0000       2.580639        70.2228 
 1237   0.0000       2.582278        70.2674 
 1238   0.0000       2.585470        70.3542 
 1239   0.0000       2.586645        70.3862 
 1240   0.0000       2.589959        70.4764 
 1241   0.0000       2.592315        70.5405 
 1242   0.0000       2.594008        70.5865 
 1243   0.0000       2.595101        70.6163 
 1244   0.0000       2.596293        70.6487 
 1245   0.0000       2.599020        70.7229 
 1246   0.0000       2.603029        70.8320 
 1247   0.0000       2.603347        70.8407 
 1248   0.0000       2.606653        70.9306 
 1249   0.0000       2.609295        71.0025 
 1250   0.0000       2.610011        71.0220 
 1251   0.0000       2.614493        71.1440 
 1252   0.0000       2.617783        71.2335 
 1253   0.0000       2.620138        71.2976 
 1254   0.0000       2.623758        71.3961 
 1255   0.0000       2.625312        71.4384 
 1256   0.0000       2.628389        71.5221 
 1257   0.0000       2.629849        71.5618 
 1258   0.0000       2.632395        71.6311 
 1259   0.0000       2.635284        71.7097 
 1260   0.0000       2.635431        71.7137 
 1261   0.0000       2.640672        71.8563 
 1262   0.0000       2.641362        71.8751 
 1263   0.0000       2.643984        71.9465 
 1264   0.0000       2.647539        72.0432 
 1265   0.0000       2.650481        72.1233 
 1266   0.0000       2.651983        72.1641 
 1267   0.0000       2.652922        72.1897 
 1268   0.0000       2.656061        72.2751 
 1269   0.0000       2.658835        72.3506 
 1270   0.0000       2.660511        72.3962 
 1271   0.0000       2.662042        72.4378 
 1272   0.0000       2.663916        72.4888 
 1273   0.0000       2.665090        72.5208 
 1274   0.0000       2.668887        72.6241 
 1275   0.0000       2.671426        72.6932 
 1276   0.0000       2.671810        72.7036 
 1277   0.0000       2.673543        72.7508 
 1278   0.0000       2.677577        72.8606 
 1279   0.0000       2.677881        72.8689 
 1280   0.0000       2.680028        72.9273 
 1281   0.0000       2.680638        72.9439 
 1282   0.0000       2.683031        73.0090 
 1283   0.0000       2.685788        73.0840 
 1284   0.0000       2.690341        73.2079 
 1285   0.0000       2.691459        73.2383 
 1286   0.0000       2.693936        73.3057 
 1287   0.0000       2.696145        73.3658 
 1288   0.0000       2.697420        73.4005 
 1289   0.0000       2.700300        73.4789 
 1290   0.0000       2.702442        73.5372 
 1291   0.0000       2.702938        73.5507 
 1292   0.0000       2.704397        73.5904 
 1293   0.0000       2.708121        73.6917 
 1294   0.0000       2.709576        73.7313 
 1295   0.0000       2.712367        73.8073 
 1296   0.0000       2.713008        73.8247 
 1297   0.0000       2.714346        73.8611 
 1298   0.0000       2.716548        73.9210 
 1299   0.0000       2.718979        73.9872 
 1300   0.0000       2.722147        74.0734 
 1301   0.0000       2.724157        74.1281 
 1302   0.0000       2.726560        74.1935 
 1303   0.0000       2.726722        74.1979 
 1304   0.0000       2.730816        74.3093 
 1305   0.0000       2.734217        74.4018 
 1306   0.0000       2.735337        74.4323 
 1307   0.0000       2.738302        74.5130 
 1308   0.0000       2.740310        74.5676 
 1309   0.0000       2.743889        74.6650 
 1310   0.0000       2.745411        74.7064 
 1311   0.0000       2.746912        74.7473 
 1312   0.0000       2.748456        74.7893 
 1313   0.0000       2.748602        74.7933 
 1314   0.0000       2.753903        74.9375 
 1315   0.0000       2.756344        75.0039 
 1316   0.0000       2.758991        75.0760 
 1317   0.0000       2.763052        75.1865 
 1318   0.0000       2.763903        75.2096 
 1319   0.0000       2.765144        75.2434 
 1320   0.0000       2.768294        75.3291 
 1321   0.0000       2.769508        75.3621 
 1322   0.0000       2.773114        75.4603 
 1323   0.0000       2.774836        75.5071 
 1324   0.0000       2.776721        75.5584 
 1325   0.0000       2.780100        75.6504 
 1326   0.0000       2.781177        75.6797 
 1327   0.0000       2.784002        75.7566 
 1328   0.0000       2.787860        75.8615 
 1329   0.0000       2.789494        75.9060 
 1330   0.0000       2.790357        75.9295 
 1331   0.0000       2.792349        75.9837 
 1332   0.0000       2.793257        76.0084 
 1333   0.0000       2.797193        76.1155 
 1334   0.0000       2.798142        76.1413 
 1335   0.0000       2.800494        76.2053 
 1336   0.0000       2.803950        76.2993 
 1337   0.0000       2.809307        76.4451 
 1338   0.0000       2.810491        76.4773 
 1339   0.0000       2.810917        76.4889 
 1340   0.0000       2.814731        76.5927 
 1341   0.0000       2.816548        76.6422 
 1342   0.0000       2.820606        76.7526 
 1343   0.0000       2.821210        76.7690 
 1344   0.0000       2.823785        76.8391 
 1345   0.0000       2.824433        76.8567 
 1346   0.0000       2.826300        76.9075 
 1347   0.0000       2.831850        77.0585 
 1348   0.0000       2.833259        77.0969 
 1349   0.0000       2.837280        77.2063 
 1350   0.0000       2.838008        77.2261 
 1351   0.0000       2.839825        77.2756 
 1352   0.0000       2.841738        77.3276 
 1353   0.0000       2.842614        77.3515 
 1354   0.0000       2.845221        77.4224 
 1355   0.0000       2.846086        77.4459 
 1356   0.0000       2.849578        77.5410 
 1357   0.0000       2.853232        77.6404 
 1358   0.0000       2.856052        77.7171 
 1359   0.0000       2.857128        77.7464 
 1360   0.0000       2.858615        77.7869 
 1361   0.0000       2.861263        77.8589 
 1362   0.0000       2.862736        77.8990 
 1363   0.0000       2.863898        77.9306 
 1364   0.0000       2.865654        77.9784 
 1365   0.0000       2.867350        78.0246 
 1366   0.0000       2.869091        78.0719 
 1367   0.0000       2.871743        78.1441 
 1368   0.0000       2.875132        78.2363 
 1369   0.0000       2.878701        78.3334 
 1370   0.0000       2.881128        78.3995 
 1371   0.0000       2.882344        78.4326 
 1372   0.0000       2.885665        78.5229 
 1373   0.0000       2.888529        78.6009 
 1374   0.0000       2.889718        78.6332 
 1375   0.0000       2.893633        78.7397 
 1376   0.0000       2.895811        78.7990 
 1377   0.0000       2.898439        78.8705 
 1378   0.0000       2.903617        79.0114 
 1379   0.0000       2.904077        79.0239 
 1380   0.0000       2.905943        79.0747 
 1381   0.0000       2.907788        79.1249 
 1382   0.0000       2.910464        79.1977 
 1383   0.0000       2.914772        79.3150 
 1384   0.0000       2.915799        79.3429 
 1385   0.0000       2.918259        79.4099 
 1386   0.0000       2.920426        79.4688 
 1387   0.0000       2.921120        79.4877 
 1388   0.0000       2.925658        79.6112 
 1389   0.0000       2.929040        79.7032 
 1390   0.0000       2.931898        79.7810 
 1391   0.0000       2.933525        79.8253 
 1392   0.0000       2.937620        79.9367 
 1393   0.0000       2.941338        80.0379 
 1394   0.0000       2.942606        80.0724 
 1395   0.0000       2.946288        80.1726 
 1396   0.0000       2.947444        80.2040 
 1397   0.0000       2.953329        80.3642 
 1398   0.0000       2.954111        80.3854 
 1399   0.0000       2.958867        80.5149 
 1400   0.0000       2.962362        80.6100 
 1401   0.0000       2.964956        80.6805 
 1402   0.0000       2.968384        80.7738 
 1403   0.0000       2.970068        80.8197 
 1404   0.0000       2.975996        80.9810 
 1405   0.0000       2.978222        81.0415 
 1406   0.0000       2.978798        81.0572 
 1407   0.0000       2.980701        81.1090 
 1408   0.0000       2.984631        81.2159 
 1409   0.0000       2.987048        81.2817 
 1410   0.0000       2.991357        81.3990 
 1411   0.0000       2.992692        81.4353 
 1412   0.0000       2.996450        81.5376 
 1413   0.0000       2.998578        81.5954 
 1414   0.0000       3.002446        81.7007 
 1415   0.0000       3.004648        81.7606 
 1416   0.0000       3.005396        81.7810 
 1417   0.0000       3.009272        81.8864 
 1418   0.0000       3.012446        81.9728 
 1419   0.0000       3.016335        82.0787 
 1420   0.0000       3.016727        82.0893 
 1421   0.0000       3.022010        82.2331 
 1422   0.0000       3.024653        82.3050 
 1423   0.0000       3.029175        82.4281 
 1424   0.0000       3.029634        82.4405 
 1425   0.0000       3.032793        82.5265 
 1426   0.0000       3.033931        82.5575 
 1427   0.0000       3.035218        82.5925 
 1428   0.0000       3.036368        82.6238 
 1429   0.0000       3.039850        82.7185 
 1430   0.0000       3.043821        82.8266 
 1431   0.0000       3.044706        82.8507 
 1432   0.0000       3.045472        82.8715 
 1433   0.0000       3.049924        82.9927 
 1434   0.0000       3.050390        83.0053 
 1435   0.0000       3.054273        83.1110 
 1436   0.0000       3.055654        83.1486 
 1437   0.0000       3.058674        83.2308 
 1438   0.0000       3.063496        83.3620 
 1439   0.0000       3.066430        83.4418 
 1440   0.0000       3.067762        83.4780 
 1441   0.0000       3.070086        83.5413 
 1442   0.0000       3.073049        83.6219 
 1443   0.0000       3.074669        83.6660 
 1444   0.0000       3.080097        83.8137 
 1445   0.0000       3.082980        83.8921 
 1446   0.0000       3.087429        84.0132 
 1447   0.0000       3.088592        84.0448 
 1448   0.0000       3.089840        84.0788 
 1449   0.0000       3.092209        84.1433 
 1450   0.0000       3.093135        84.1685 
 1451   0.0000       3.094470        84.2048 
 1452   0.0000       3.102191        84.4149 
 1453   0.0000       3.104221        84.4701 
 1454   0.0000       3.107364        84.5557 
 1455   0.0000       3.108629        84.5901 
 1456   0.0000       3.111298        84.6627 
 1457   0.0000       3.113162        84.7134 
 1458   0.0000       3.118074        84.8471 
 1459   0.0000       3.119347        84.8817 
 1460   0.0000       3.124813        85.0305 
 1461   0.0000       3.127462        85.1026 
 1462   0.0000       3.133849        85.2764 
 1463   0.0000       3.135393        85.3184 
 1464   0.0000       3.139411        85.4277 
 1465   0.0000       3.139933        85.4419 
 1466   0.0000       3.141935        85.4964 
 1467   0.0000       3.143868        85.5490 
 1468   0.0000       3.146579        85.6228 
 1469   0.0000       3.149570        85.7042 
 1470   0.0000       3.154822        85.8471 
 1471   0.0000       3.157062        85.9080 
 1472   0.0000       3.160823        86.0104 
 1473   0.0000       3.163603        86.0860 
 1474   0.0000       3.165977        86.1506 
 1475   0.0000       3.172472        86.3273 
 1476   0.0000       3.174949        86.3948 
 1477   0.0000       3.179331        86.5140 
 1478   0.0000       3.180487        86.5455 
 1479   0.0000       3.185103        86.6710 
 1480   0.0000       3.187295        86.7307 
 1481   0.0000       3.191974        86.8580 
 1482   0.0000       3.195479        86.9534 
 1483   0.0000       3.196885        86.9917 
 1484   0.0000       3.199893        87.0735 
 1485   0.0000       3.204868        87.2089 
 1486   0.0000       3.212060        87.4046 
 1487   0.0000       3.212992        87.4300 
 1488   0.0000       3.215798        87.5063 
 1489   0.0000       3.218792        87.5878 
 1490   0.0000       3.221122        87.6512 
 1491   0.0000       3.223451        87.7146 
 1492   0.0000       3.226959        87.8100 
 1493   0.0000       3.232125        87.9506 
 1494   0.0000       3.233135        87.9781 
 1495   0.0000       3.235139        88.0326 
 1496   0.0000       3.243427        88.2581 
 1497   0.0000       3.246238        88.3346 
 1498   0.0000       3.249197        88.4152 
 1499   0.0000       3.249796        88.4315 
 1500   0.0000       3.250948        88.4628 
 1501   0.0000       3.259053        88.6833 
 1502   0.0000       3.262038        88.7646 
 1503   0.0000       3.265158        88.8495 
 1504   0.0000       3.265474        88.8581 
 1505   0.0000       3.269144        88.9579 
 1506   0.0000       3.270556        88.9963 
 1507   0.0000       3.277117        89.1749 
 1508   0.0000       3.278178        89.2038 
 1509   0.0000       3.279902        89.2507 
 1510   0.0000       3.283241        89.3415 
 1511   0.0000       3.289098        89.5009 
 1512   0.0000       3.291466        89.5653 
 1513   0.0000       3.294685        89.6529 
 1514   0.0000       3.295116        89.6647 
 1515   0.0000       3.298338        89.7523 
 1516   0.0000       3.303134        89.8828 
 1517   0.0000       3.304580        89.9222 
 1518   0.0000       3.311400        90.1078 
 1519   0.0000       3.312304        90.1324 
 1520   0.0000       3.316458        90.2454 
 1521   0.0000       3.322239        90.4027 
 1522   0.0000       3.324127        90.4541 
 1523   0.0000       3.327674        90.5506 
 1524   0.0000       3.331801        90.6629 
 1525   0.0000       3.334343        90.7321 
 1526   0.0000       3.336398        90.7880 
 1527   0.0000       3.345516        91.0361 
 1528   0.0000       3.349385        91.1414 
 1529   0.0000       3.354004        91.2671 
 1530   0.0000       3.354376        91.2772 
 1531   0.0000       3.357314        91.3571 
 1532   0.0000       3.362196        91.4900 
 1533   0.0000       3.366270        91.6009 
 1534   0.0000       3.367576        91.6364 
 1535   0.0000       3.375083        91.8407 
 1536   0.0000       3.378210        91.9258 
 1537   0.0000       3.378813        91.9422 
 1538   0.0000       3.384137        92.0871 
 1539   0.0000       3.385653        92.1283 
 1540   0.0000       3.387175        92.1697 
 1541   0.0000       3.391374        92.2840 
 1542   0.0000       3.396069        92.4117 
 1543   0.0000       3.400267        92.5260 
 1544   0.0000       3.401467        92.5586 
 1545   0.0000       3.404263        92.6347 
 1546   0.0000       3.408967        92.7627 
 1547   0.0000       3.414718        92.9192 
 1548   0.0000       3.417146        92.9853 
 1549   0.0000       3.417849        93.0044 
 1550   0.0000       3.422432        93.1291 
 1551   0.0000       3.426787        93.2476 
 1552   0.0000       3.428347        93.2901 
 1553   0.0000       3.432486        93.4027 
 1554   0.0000       3.434579        93.4596 
 1555   0.0000       3.437442        93.5376 
 1556   0.0000       3.439514        93.5939 
 1557   0.0000       3.444672        93.7343 
 1558   0.0000       3.445377        93.7535 
 1559   0.0000       3.448438        93.8368 
 1560   0.0000       3.451136        93.9102 
 1561   0.0000       3.455141        94.0192 
 1562   0.0000       3.457129        94.0733 
 1563   0.0000       3.457650        94.0875 
 1564   0.0000       3.459615        94.1409 
 1565   0.0000       3.463158        94.2373 
 1566   0.0000       3.465758        94.3081 
 1567   0.0000       3.469724        94.4160 
 1568   0.0000       3.472023        94.4786 
 1569   0.0000       3.476790        94.6083 
 1570   0.0000       3.477497        94.6275 
 1571   0.0000       3.482159        94.7544 
 1572   0.0000       3.483493        94.7907 
 1573   0.0000       3.485788        94.8531 
 1574   0.0000       3.486759        94.8795 
 1575   0.0000       3.489744        94.9608 
 1576   0.0000       3.494997        95.1037 
 1577   0.0000       3.495114        95.1069 
 1578   0.0000       3.498029        95.1862 
 1579   0.0000       3.502191        95.2995 
 1580   0.0000       3.503848        95.3445 
 1581   0.0000       3.506112        95.4062 
 1582   0.0000       3.507806        95.4522 
 1583   0.0000       3.510421        95.5234 
 1584   0.0000       3.513239        95.6001 
 1585   0.0000       3.514272        95.6282 
 1586   0.0000       3.518409        95.7408 
 1587   0.0000       3.522423        95.8500 
 1588   0.0000       3.523061        95.8674 
 1589   0.0000       3.526905        95.9720 
 1590   0.0000       3.529837        96.0517 
 1591   0.0000       3.531611        96.1000 
 1592   0.0000       3.535843        96.2152 
 1593   0.0000       3.537225        96.2528 
 1594   0.0000       3.539944        96.3268 
 1595   0.0000       3.543533        96.4244 
 1596   0.0000       3.545565        96.4797 
 1597   0.0000       3.546438        96.5035 
 1598   0.0000       3.549402        96.5841 
 1599   0.0000       3.551306        96.6360 
 1600   0.0000       3.555282        96.7441 
 1601   0.0000       3.558321        96.8268 
 1602   0.0000       3.560496        96.8860 
 1603   0.0000       3.560878        96.8964 
 1604   0.0000       3.564863        97.0049 
 1605   0.0000       3.566709        97.0551 
 1606   0.0000       3.570345        97.1540 
 1607   0.0000       3.574536        97.2681 
 1608   0.0000       3.575870        97.3044 
 1609   0.0000       3.576823        97.3303 
 1610   0.0000       3.579906        97.4142 
 1611   0.0000       3.584064        97.5273 
 1612   0.0000       3.586554        97.5951 
 1613   0.0000       3.587682        97.6258 
 1614   0.0000       3.588362        97.6443 
 1615   0.0000       3.593106        97.7734 
 1616   0.0000       3.596096        97.8547 
 1617   0.0000       3.601775        98.0093 
 1618   0.0000       3.604041        98.0710 
 1619   0.0000       3.611037        98.2613 
 1620   0.0000       3.613709        98.3340 
 1621   0.0000       3.613948        98.3405 
 1622   0.0000       3.618216        98.4567 
 1623   0.0000       3.620793        98.5268 
 1624   0.0000       3.624354        98.6237 
 1625   0.0000       3.625852        98.6644 
 1626   0.0000       3.629349        98.7596 
 1627   0.0000       3.632689        98.8505 
 1628   0.0000       3.638389        99.0056 
 1629   0.0000       3.639322        99.0310 
 1630   0.0000       3.644249        99.1651 
 1631   0.0000       3.646975        99.2392 
 1632   0.0000       3.652858        99.3993 
 1633   0.0000       3.653449        99.4154 
 1634   0.0000       3.659412        99.5777 
 1635   0.0000       3.660136        99.5974 
 1636   0.0000       3.662068        99.6499 
 1637   0.0000       3.663199        99.6807 
 1638   0.0000       3.669082        99.8408 
 1639   0.0000       3.671074        99.8950 
 1640   0.0000       3.672878        99.9441 
 1641   0.0000       3.675063       100.0035 
 1642   0.0000       3.676601       100.0454 
 1643   0.0000       3.679751       100.1311 
 1644   0.0000       3.681430       100.1768 
 1645   0.0000       3.687723       100.3480 
 1646   0.0000       3.692475       100.4774 
 1647   0.0000       3.693959       100.5177 
 1648   0.0000       3.697261       100.6076 
 1649   0.0000       3.703264       100.7709 
 1650   0.0000       3.708566       100.9152 
 1651   0.0000       3.710694       100.9731 
 1652   0.0000       3.714057       101.0646 
 1653   0.0000       3.719078       101.2012 
 1654   0.0000       3.722465       101.2934 
 1655   0.0000       3.724087       101.3376 
 1656   0.0000       3.728157       101.4483 
 1657   0.0000       3.731401       101.5366 
 1658   0.0000       3.736667       101.6799 
 1659   0.0000       3.737620       101.7058 
 1660   0.0000       3.745508       101.9205 
 1661   0.0000       3.746573       101.9494 
 1662   0.0000       3.749989       102.0424 
 1663   0.0000       3.758563       102.2757 
 1664   0.0000       3.759578       102.3033 
 1665   0.0000       3.770397       102.5977 
 1666   0.0000       3.772639       102.6587 
 1667   0.0000       3.774287       102.7036 
 1668   0.0000       3.782069       102.9153 
 1669   0.0000       3.786336       103.0314 
 1670   0.0000       3.787591       103.0656 
 1671   0.0000       3.795537       103.2818 
 1672   0.0000       3.797773       103.3427 
 1673   0.0000       3.798678       103.3673 
 1674   0.0000       3.801170       103.4351 
 1675   0.0000       3.803920       103.5099 
 1676   0.0000       3.811643       103.7201 
 1677   0.0000       3.817723       103.8855 
 1678   0.0000       3.825821       104.1059 
 1679   0.0000       3.828509       104.1790 
 1680   0.0000       3.831619       104.2637 
 1681   0.0000       3.832718       104.2936 
 1682   0.0000       3.836543       104.3977 
 1683   0.0000       3.840588       104.5077 
 1684   0.0000       3.841377       104.5292 
 1685   0.0000       3.850579       104.7796 
 1686   0.0000       3.853963       104.8717 
 1687   0.0000       3.860542       105.0507 
 1688   0.0000       3.863672       105.1359 
 1689   0.0000       3.868861       105.2771 
 1690   0.0000       3.870843       105.3310 
 1691   0.0000       3.874225       105.4230 
 1692   0.0000       3.878823       105.5482 
 1693   0.0000       3.880343       105.5895 
 1694   0.0000       3.882972       105.6611 
 1695   0.0000       3.891160       105.8838 
 1696   0.0000       3.895571       106.0039 
 1697   0.0000       3.900407       106.1355 
 1698   0.0000       3.904190       106.2384 
 1699   0.0000       3.906491       106.3010 
 1700   0.0000       3.912365       106.4609 
 1701   0.0000       3.914160       106.5097 
 1702   0.0000       3.917800       106.6088 
 1703   0.0000       3.921170       106.7005 
 1704   0.0000       3.924204       106.7830 
 1705   0.0000       3.927847       106.8821 
 1706   0.0000       3.932202       107.0006 
 1707   0.0000       3.935584       107.0927 
 1708   0.0000       3.941459       107.2526 
 1709   0.0000       3.944038       107.3227 
 1710   0.0000       3.947947       107.4291 
 1711   0.0000       3.950413       107.4962 
 1712   0.0000       3.952439       107.5513 
 1713   0.0000       3.955890       107.6453 
 1714   0.0000       3.965491       107.9065 
 1715   0.0000       3.968587       107.9907 
 1716   0.0000       3.970490       108.0425 
 1717   0.0000       3.977771       108.2406 
 1718   0.0000       3.980866       108.3249 
 1719   0.0000       3.984832       108.4328 
 1720   0.0000       3.990141       108.5772 
 1721   0.0000       3.990467       108.5861 
 1722   0.0000       3.998483       108.8042 
 1723   0.0000       4.002038       108.9010 
 1724   0.0000       4.004723       108.9740 
 1725   0.0000       4.006370       109.0189 
 1726   0.0000       4.009869       109.1141 
 1727   0.0000       4.014608       109.2430 
 1728   0.0000       4.018942       109.3610 
 1729   0.0000       4.023371       109.4815 
 1730   0.0000       4.026683       109.5716 
 1731   0.0000       4.028915       109.6324 
 1732   0.0000       4.030989       109.6888 
 1733   0.0000       4.033803       109.7654 
 1734   0.0000       4.041835       109.9839 
 1735   0.0000       4.043979       110.0423 
 1736   0.0000       4.046732       110.1172 
 1737   0.0000       4.049555       110.1940 
 1738   0.0000       4.053872       110.3115 
 1739   0.0000       4.060805       110.5001 
 1740   0.0000       4.062294       110.5406 
 1741   0.0000       4.069382       110.7335 
 1742   0.0000       4.071105       110.7804 
 1743   0.0000       4.076124       110.9170 
 1744   0.0000       4.078632       110.9852 
 1745   0.0000       4.084740       111.1514 
 1746   0.0000       4.087400       111.2238 
 1747   0.0000       4.089085       111.2697 
 1748   0.0000       4.094705       111.4226 
 1749   0.0000       4.098443       111.5243 
 1750   0.0000       4.101943       111.6196 
 1751   0.0000       4.104973       111.7020 
 1752   0.0000       4.107145       111.7611 
 1753   0.0000       4.115896       111.9992 
 1754   0.0000       4.116659       112.0200 
 1755   0.0000       4.121087       112.1405 
 1756   0.0000       4.124775       112.2408 
 1757   0.0000       4.129132       112.3594 
 1758   0.0000       4.132452       112.4497 
 1759   0.0000       4.133405       112.4757 
 1760   0.0000       4.136702       112.5654 
 1761   0.0000       4.147024       112.8463 
 1762   0.0000       4.149298       112.9081 
 1763   0.0000       4.150330       112.9362 
 1764   0.0000       4.157940       113.1433 
 1765   0.0000       4.161008       113.2268 
 1766   0.0000       4.161294       113.2346 
 1767   0.0000       4.166420       113.3740 
 1768   0.0000       4.170197       113.4768 
 1769   0.0000       4.172358       113.5356 
 1770   0.0000       4.173061       113.5548 
 1771   0.0000       4.180035       113.7445 
 1772   0.0000       4.185194       113.8849 
 1773   0.0000       4.189737       114.0085 
 1774   0.0000       4.190720       114.0353 
 1775   0.0000       4.201253       114.3219 
 1776   0.0000       4.208805       114.5274 
 1777   0.0000       4.215621       114.7129 
 1778   0.0000       4.219402       114.8158 
 1779   0.0000       4.224502       114.9545 
 1780   0.0000       4.225827       114.9906 
 1781   0.0000       4.231931       115.1567 
 1782   0.0000       4.238646       115.3394 
 1783   0.0000       4.239631       115.3662 
 1784   0.0000       4.246185       115.5446 
 1785   0.0000       4.252826       115.7253 
 1786   0.0000       4.257283       115.8466 
 1787   0.0000       4.261354       115.9573 
 1788   0.0000       4.265018       116.0570 
 1789   0.0000       4.274818       116.3237 
 1790   0.0000       4.280065       116.4665 
 1791   0.0000       4.285959       116.6269 
 1792   0.0000       4.290338       116.7460 
 1793   0.0000       4.301239       117.0427 
 1794   0.0000       4.308796       117.2483 
 1795   0.0000       4.313506       117.3765 
 1796   0.0000       4.322671       117.6259 
 1797   0.0000       4.328658       117.7888 
 1798   0.0000       4.331411       117.8637 
 1799   0.0000       4.336120       117.9918 
 1800   0.0000       4.338047       118.0443 
 1801   0.0000       4.344123       118.2096 
 1802   0.0000       4.349045       118.3435 
 1803   0.0000       4.353646       118.4687 
 1804   0.0000       4.357943       118.5856 
 1805   0.0000       4.361524       118.6831 
 1806   0.0000       4.366300       118.8131 
 1807   0.0000       4.377233       119.1106 
 1808   0.0000       4.380376       119.1961 
 1809   0.0000       4.388900       119.4280 
 1810   0.0000       4.393590       119.5557 
 1811   0.0000       4.397423       119.6600 
 1812   0.0000       4.407113       119.9236 
 1813   0.0000       4.412526       120.0709 
 1814   0.0000       4.416206       120.1711 
 1815   0.0000       4.426045       120.4388 
 1816   0.0000       4.427718       120.4843 
 1817   0.0000       4.438942       120.7898 
 1818   0.0000       4.442840       120.8958 
 1819   0.0000       4.448843       121.0592 
 1820   0.0000       4.457879       121.3051 
 1821   0.0000       4.472099       121.6920 
 1822   0.0000       4.478181       121.8575 
 1823   0.0000       4.487264       122.1047 
 1824   0.0000       4.489165       122.1564 
 1825   0.0000       4.495613       122.3318 
 1826   0.0000       4.504132       122.5637 
 1827   0.0000       4.506448       122.6267 
 1828   0.0000       4.514804       122.8541 
 1829   0.0000       4.521176       123.0274 
 1830   0.0000       4.528630       123.2303 
 1831   0.0000       4.533009       123.3495 
 1832   0.0000       4.535025       123.4043 
 1833   0.0000       4.540086       123.5420 
 1834   0.0000       4.545477       123.6887 
 1835   0.0000       4.552267       123.8735 
 1836   0.0000       4.556143       123.9789 
 1837   0.0000       4.562744       124.1586 
 1838   0.0000       4.566534       124.2617 
 1839   0.0000       4.572499       124.4240 
 1840   0.0000       4.581386       124.6659 
 1841   0.0000       4.583186       124.7148 
 1842   0.0000       4.596620       125.0804 
 1843   0.0000       4.602766       125.2476 
 1844   0.0000       4.605957       125.3345 
 1845   0.0000       4.607964       125.3891 
 1846   0.0000       4.612612       125.5155 
 1847   0.0000       4.622026       125.7717 
 1848   0.0000       4.624363       125.8353 
 1849   0.0000       4.628904       125.9589 
 1850   0.0000       4.631749       126.0363 
 1851   0.0000       4.642159       126.3196 
 1852   0.0000       4.648802       126.5003 
 1853   0.0000       4.652557       126.6025 
 1854   0.0000       4.655510       126.6829 
 1855   0.0000       4.657881       126.7474 
 1856   0.0000       4.672175       127.1364 
 1857   0.0000       4.678275       127.3023 
 1858   0.0000       4.683194       127.4362 
 1859   0.0000       4.694015       127.7306 
 1860   0.0000       4.697536       127.8264 
 1861   0.0000       4.704002       128.0024 
 1862   0.0000       4.708844       128.1342 
 1863   0.0000       4.722226       128.4983 
 1864   0.0000       4.724879       128.5705 
 1865   0.0000       4.735771       128.8669 
 1866   0.0000       4.743081       129.0658 
 1867   0.0000       4.748496       129.2131 
 1868   0.0000       4.752316       129.3171 
 1869   0.0000       4.756518       129.4314 
 1870   0.0000       4.764670       129.6533 
 1871   0.0000       4.779408       130.0543 
 1872   0.0000       4.784832       130.2019 
 1873   0.0000       4.787358       130.2706 
 1874   0.0000       4.791839       130.3926 
 1875   0.0000       4.801264       130.6490 
 1876   0.0000       4.806746       130.7982 
 1877   0.0000       4.811181       130.9189 
 1878   0.0000       4.813942       130.9940 
 1879   0.0000       4.815612       131.0395 
 1880   0.0000       4.822629       131.2304 
 1881   0.0000       4.829675       131.4222 
 1882   0.0000       4.840880       131.7270 
 1883   0.0000       4.843650       131.8024 
 1884   0.0000       4.846403       131.8773 
 1885   0.0000       4.852368       132.0397 
 1886   0.0000       4.862548       132.3166 
 1887   0.0000       4.863741       132.3491 
 1888   0.0000       4.874258       132.6353 
 1889   0.0000       4.882798       132.8677 
 1890   0.0000       4.886350       132.9644 
 1891   0.0000       4.892230       133.1243 
 1892   0.0000       4.902936       133.4157 
 1893   0.0000       4.909224       133.5868 
 1894   0.0000       4.912684       133.6809 
 1895   0.0000       4.916406       133.7822 
 1896   0.0000       4.927355       134.0802 
 1897   0.0000       4.928523       134.1119 
 1898   0.0000       4.935486       134.3014 
 1899   0.0000       4.937082       134.3448 
 1900   0.0000       4.943697       134.5248 
 1901   0.0000       4.952643       134.7683 
 1902   0.0000       4.956732       134.8795 
 1903   0.0000       4.960278       134.9760 
 1904   0.0000       4.963175       135.0549 
 1905   0.0000       4.963854       135.0733 
 1906   0.0000       4.973055       135.3237 
 1907   0.0000       4.974884       135.3735 
 1908   0.0000       4.982839       135.5899 
 1909   0.0000       4.986571       135.6915 
 1910   0.0000       4.993393       135.8771 
 1911   0.0000       5.000690       136.0757 
 1912   0.0000       5.003870       136.1622 
 1913   0.0000       5.005655       136.2108 
 1914   0.0000       5.015380       136.4754 
 1915   0.0000       5.020916       136.6261 
 1916   0.0000       5.028916       136.8438 
 1917   0.0000       5.034355       136.9918 
 1918   0.0000       5.035194       137.0146 
 1919   0.0000       5.041332       137.1816 
 1920   0.0000       5.044790       137.2757 
 1921   0.0000       5.046852       137.3318 
 1922   0.0000       5.059064       137.6641 
 1923   0.0000       5.064807       137.8204 
 1924   0.0000       5.068809       137.9293 
 1925   0.0000       5.077139       138.1560 
 1926   0.0000       5.080603       138.2502 
 1927   0.0000       5.084234       138.3490 
 1928   0.0000       5.093382       138.5980 
 1929   0.0000       5.094675       138.6332 
 1930   0.0000       5.099234       138.7572 
 1931   0.0000       5.104990       138.9138 
 1932   0.0000       5.107061       138.9702 
 1933   0.0000       5.116454       139.2258 
 1934   0.0000       5.122311       139.3852 
 1935   0.0000       5.122709       139.3960 
 1936   0.0000       5.126221       139.4916 
 1937   0.0000       5.128274       139.5474 
 1938   0.0000       5.134733       139.7232 
 1939   0.0000       5.136094       139.7602 
 1940   0.0000       5.138767       139.8330 
 1941   0.0000       5.150549       140.1536 
 1942   0.0000       5.155140       140.2785 
 1943   0.0000       5.163571       140.5079 
 1944   0.0000       5.170443       140.6949 
 1945   0.0000       5.172046       140.7385 
 1946   0.0000       5.174510       140.8056 
 1947   0.0000       5.183613       141.0533 
 1948   0.0000       5.185207       141.0967 
 1949   0.0000       5.191284       141.2620 
 1950   0.0000       5.195891       141.3874 
 1951   0.0000       5.199471       141.4848 
 1952   0.0000       5.201895       141.5508 
 1953   0.0000       5.206631       141.6796 
 1954   0.0000       5.208470       141.7297 
 1955   0.0000       5.217144       141.9657 
 1956   0.0000       5.220616       142.0602 
 1957   0.0000       5.223240       142.1316 
 1958   0.0000       5.230456       142.3279 
 1959   0.0000       5.235476       142.4645 
 1960   0.0000       5.235861       142.4750 
 1961   0.0000       5.241795       142.6365 
 1962   0.0000       5.245268       142.7310 
 1963   0.0000       5.248260       142.8124 
 1964   0.0000       5.249919       142.8576 
 1965   0.0000       5.258639       143.0948 
 1966   0.0000       5.260597       143.1481 
 1967   0.0000       5.263665       143.2316 
 1968   0.0000       5.267314       143.3309 
 1969   0.0000       5.270620       143.4209 
 1970   0.0000       5.275537       143.5547 
 1971   0.0000       5.275903       143.5646 
 1972   0.0000       5.279289       143.6568 
 1973   0.0000       5.284663       143.8030 
 1974   0.0000       5.286675       143.8577 
 1975   0.0000       5.290814       143.9704 
 1976   0.0000       5.294041       144.0582 
 1977   0.0000       5.296960       144.1376 
 1978   0.0000       5.299856       144.2164 
 1979   0.0000       5.309376       144.4755 
 1980   0.0000       5.313979       144.6007 
 1981   0.0000       5.319614       144.7541 
 1982   0.0000       5.326150       144.9319 
 1983   0.0000       5.330523       145.0509 
 1984   0.0000       5.334368       145.1555 
 1985   0.0000       5.342554       145.3783 
 1986   0.0000       5.343486       145.4036 
 1987   0.0000       5.346178       145.4769 
 1988   0.0000       5.347340       145.5085 
 1989   0.0000       5.356975       145.7707 
 1990   0.0000       5.358702       145.8177 
 1991   0.0000       5.360276       145.8605 
 1992   0.0000       5.366302       146.0245 
 1993   0.0000       5.373135       146.2104 
 1994   0.0000       5.373403       146.2177 
 1995   0.0000       5.379890       146.3942 
 1996   0.0000       5.384023       146.5067 
 1997   0.0000       5.388191       146.6201 
 1998   0.0000       5.391699       146.7156 
 1999   0.0000       5.392235       146.7302 
 2000   0.0000       5.398241       146.8936 
 2001   0.0000       5.403368       147.0331 
 2002   0.0000       5.406195       147.1100 
 2003   0.0000       5.410787       147.2350 
 2004   0.0000       5.414029       147.3232 
 2005   0.0000       5.417658       147.4220 
 2006   0.0000       5.421180       147.5178 
 2007   0.0000       5.424426       147.6061 
 2008   0.0000       5.429279       147.7382 
 2009   0.0000       5.431689       147.8038 
 2010   0.0000       5.438916       148.0004 
 2011   0.0000       5.441599       148.0734 
 2012   0.0000       5.443917       148.1365 
 2013   0.0000       5.445920       148.1910 
 2014   0.0000       5.448636       148.2649 
 2015   0.0000       5.453429       148.3953 
 2016   0.0000       5.458403       148.5307 
 2017   0.0000       5.462789       148.6500 
 2018   0.0000       5.471436       148.8854 
 2019   0.0000       5.473853       148.9511 
 2020   0.0000       5.479276       149.0987 
 2021   0.0000       5.483129       149.2035 
 2022   0.0000       5.488549       149.3510 
 2023   0.0000       5.489410       149.3744 
 2024   0.0000       5.492768       149.4658 
 2025   0.0000       5.497320       149.5897 
 2026   0.0000       5.499595       149.6516 
 2027   0.0000       5.509512       149.9215 
 2028   0.0000       5.514918       150.0685 
 2029   0.0000       5.520509       150.2207 
 2030   0.0000       5.520809       150.2289 
 2031   0.0000       5.527119       150.4006 
 2032   0.0000       5.532690       150.5521 
 2033   0.0000       5.534354       150.5974 
 2034   0.0000       5.537338       150.6786 
 2035   0.0000       5.541312       150.7868 
 2036   0.0000       5.547019       150.9420 
 2037   0.0000       5.548115       150.9719 
 2038   0.0000       5.550687       151.0419 
 2039   0.0000       5.556299       151.1946 
 2040   0.0000       5.559806       151.2900 
 2041   0.0000       5.560419       151.3067 
 2042   0.0000       5.564310       151.4126 
 2043   0.0000       5.568256       151.5200 
 2044   0.0000       5.571969       151.6210 
 2045   0.0000       5.573822       151.6714 
 2046   0.0000       5.575774       151.7245 
 2047   0.0000       5.577682       151.7764 
 2048   0.0000       5.581694       151.8856 
 2049   0.0000       5.583563       151.9365 
 2050   0.0000       5.585727       151.9954 
 2051   0.0000       5.594515       152.2345 
 2052   0.0000       5.597412       152.3133 
 2053   0.0000       5.598790       152.3508 
 2054   0.0000       5.608587       152.6174 
 2055   0.0000       5.613646       152.7551 
 2056   0.0000       5.615671       152.8102 
 2057   0.0000       5.616504       152.8328 
 2058   0.0000       5.618871       152.8972 
 2059   0.0000       5.619746       152.9211 
 2060   0.0000       5.624683       153.0554 
 2061   0.0000       5.627998       153.1456 
 2062   0.0000       5.630551       153.2151 
 2063   0.0000       5.633663       153.2998 
 2064   0.0000       5.637258       153.3976 
 2065   0.0000       5.642342       153.5359 
 2066   0.0000       5.647098       153.6654 
 2067   0.0000       5.650690       153.7631 
 2068   0.0000       5.653387       153.8365 
 2069   0.0000       5.658352       153.9716 
 2070   0.0000       5.660158       154.0207 
 2071   0.0000       5.664508       154.1391 
 2072   0.0000       5.667352       154.2165 
 2073   0.0000       5.670320       154.2972 
 2074   0.0000       5.673399       154.3810 
 2075   0.0000       5.675619       154.4414 
 2076   0.0000       5.679134       154.5371 
 2077   0.0000       5.681546       154.6027 
 2078   0.0000       5.683625       154.6593 
 2079   0.0000       5.687852       154.7743 
 2080   0.0000       5.692118       154.8904 
 2081   0.0000       5.695450       154.9811 
 2082   0.0000       5.699802       155.0995 
 2083   0.0000       5.703116       155.1897 
 2084   0.0000       5.705237       155.2474 
 2085   0.0000       5.710395       155.3877 
 2086   0.0000       5.712686       155.4501 
 2087   0.0000       5.717318       155.5761 
 2088   0.0000       5.721494       155.6898 
 2089   0.0000       5.723492       155.7441 
 2090   0.0000       5.725047       155.7865 
 2091   0.0000       5.729097       155.8966 
 2092   0.0000       5.730723       155.9409 
 2093   0.0000       5.732155       155.9799 
 2094   0.0000       5.733443       156.0149 
 2095   0.0000       5.738576       156.1546 
 2096   0.0000       5.744540       156.3169 
 2097   0.0000       5.746631       156.3738 
 2098   0.0000       5.749898       156.4627 
 2099   0.0000       5.754242       156.5809 
 2100   0.0000       5.761571       156.7803 
 2101   0.0000       5.763558       156.8344 
 2102   0.0000       5.769981       157.0092 
 2103   0.0000       5.774303       157.1268 
 2104   0.0000       5.777770       157.2211 
 2105   0.0000       5.782807       157.3582 
 2106   0.0000       5.788435       157.5113 
 2107   0.0000       5.790088       157.5563 
 2108   0.0000       5.795279       157.6976 
 2109   0.0000       5.801565       157.8686 
 2110   0.0000       5.804582       157.9507 
 2111   0.0000       5.811047       158.1266 
 2112   0.0000       5.812731       158.1724 
 2113   0.0000       5.816778       158.2826 
 2114   0.0000       5.819300       158.3512 
 2115   0.0000       5.830181       158.6473 
 2116   0.0000       5.833693       158.7428 
 2117   0.0000       5.837088       158.8352 
 2118   0.0000       5.839788       158.9087 
 2119   0.0000       5.845367       159.0605 
 2120   0.0000       5.847502       159.1186 
 2121   0.0000       5.853418       159.2796 
 2122   0.0000       5.859905       159.4561 
 2123   0.0000       5.864879       159.5915 
 2124   0.0000       5.866029       159.6228 
 2125   0.0000       5.868688       159.6951 
 2126   0.0000       5.870202       159.7363 
 2127   0.0000       5.874897       159.8641 
 2128   0.0000       5.875608       159.8834 
 2129   0.0000       5.882034       160.0583 
 2130   0.0000       5.883950       160.1104 
 2131   0.0000       5.885235       160.1454 
 2132   0.0000       5.888048       160.2219 
 2133   0.0000       5.894172       160.3886 
 2134   0.0000       5.895806       160.4330 
 2135   0.0000       5.899794       160.5415 
 2136   0.0000       5.908208       160.7705 
 2137   0.0000       5.909588       160.8081 
 2138   0.0000       5.910676       160.8377 
 2139   0.0000       5.913356       160.9106 
 2140   0.0000       5.917064       161.0115 
 2141   0.0000       5.917530       161.0242 
 2142   0.0000       5.920240       161.0979 
 2143   0.0000       5.922841       161.1687 
 2144   0.0000       5.924573       161.2158 
 2145   0.0000       5.927139       161.2857 
 2146   0.0000       5.929177       161.3411 
 2147   0.0000       5.930170       161.3681 
 2148   0.0000       5.935899       161.5240 
 2149   0.0000       5.937880       161.5779 
 2150   0.0000       5.939061       161.6101 
 2151   0.0000       5.940370       161.6457 
 2152   0.0000       5.942590       161.7061 
 2153   0.0000       5.944491       161.7578 
 2154   0.0000       5.949675       161.8989 
 2155   0.0000       5.951682       161.9535 
 2156   0.0000       5.954485       162.0298 
 2157   0.0000       5.956290       162.0789 
 2158   0.0000       5.957809       162.1202 
 2159   0.0000       5.961111       162.2101 
 2160   0.0000       5.965821       162.3382 
 2161   0.0000       5.969649       162.4424 
 2162   0.0000       5.972976       162.5330 
 2163   0.0000       5.974460       162.5733 
 2164   0.0000       5.975785       162.6094 
 2165   0.0000       5.979267       162.7041 
 2166   0.0000       5.981478       162.7643 
 2167   0.0000       5.982608       162.7950 
 2168   0.0000       5.983627       162.8228 
 2169   0.0000       5.989394       162.9797 
 2170   0.0000       5.990763       163.0170 
 2171   0.0000       5.993026       163.0785 
 2172   0.0000       5.996511       163.1734 
 2173   0.0000       5.999466       163.2538 
 2174   0.0000       6.001233       163.3018 
 2175   0.0000       6.005297       163.4124 
 2176   0.0000       6.008296       163.4940 
 2177   0.0000       6.009329       163.5221 
 2178   0.0000       6.010856       163.5637 
 2179   0.0000       6.013218       163.6280 
 2180   0.0000       6.016433       163.7155 
 2181   0.0000       6.017686       163.7495 
 2182   0.0000       6.020278       163.8201 
 2183   0.0000       6.024379       163.9317 
 2184   0.0000       6.026827       163.9983 
 2185   0.0000       6.030037       164.0856 
 2186   0.0000       6.031150       164.1159 
 2187   0.0000       6.036407       164.2590 
 2188   0.0000       6.037799       164.2969 
 2189   0.0000       6.038701       164.3214 
 2190   0.0000       6.041778       164.4051 
 2191   0.0000       6.043723       164.4581 
 2192   0.0000       6.045090       164.4953 
 2193   0.0000       6.049094       164.6042 
 2194   0.0000       6.049890       164.6259 
 2195   0.0000       6.052847       164.7063 
 2196   0.0000       6.054319       164.7464 
 2197   0.0000       6.055796       164.7866 
 2198   0.0000       6.059259       164.8808 
 2199   0.0000       6.061286       164.9360 
 2200   0.0000       6.063718       165.0022 
 2201   0.0000       6.068906       165.1433 
 2202   0.0000       6.070600       165.1894 
 2203   0.0000       6.073537       165.2694 
 2204   0.0000       6.074691       165.3007 
 2205   0.0000       6.077476       165.3765 
 2206   0.0000       6.078879       165.4147 
 2207   0.0000       6.079870       165.4417 
 2208   0.0000       6.082037       165.5007 
 2209   0.0000       6.083333       165.5359 
 2210   0.0000       6.084000       165.5541 
 2211   0.0000       6.089415       165.7014 
 2212   0.0000       6.092157       165.7760 
 2213   0.0000       6.093749       165.8193 
 2214   0.0000       6.095259       165.8604 
 2215   0.0000       6.099562       165.9775 
 2216   0.0000       6.102194       166.0491 
 2217   0.0000       6.104631       166.1155 
 2218   0.0000       6.106299       166.1608 
 2219   0.0000       6.107862       166.2034 
 2220   0.0000       6.111668       166.3069 
 2221   0.0000       6.113165       166.3477 
 2222   0.0000       6.117234       166.4584 
 2223   0.0000       6.122939       166.6137 
 2224   0.0000       6.126244       166.7036 
 2225   0.0000       6.126612       166.7136 
 2226   0.0000       6.128086       166.7537 
 2227   0.0000       6.131284       166.8407 
 2228   0.0000       6.135676       166.9602 
 2229   0.0000       6.137287       167.0041 
 2230   0.0000       6.138113       167.0265 
 2231   0.0000       6.141430       167.1168 
 2232   0.0000       6.142372       167.1424 
 2233   0.0000       6.144664       167.2048 
 2234   0.0000       6.147617       167.2852 
 2235   0.0000       6.149527       167.3371 
 2236   0.0000       6.151816       167.3994 
 2237   0.0000       6.156355       167.5229 
 2238   0.0000       6.159415       167.6062 
 2239   0.0000       6.161177       167.6542 
 2240   0.0000       6.165789       167.7797 
 2241   0.0000       6.168973       167.8663 
 2242   0.0000       6.169205       167.8726 
 2243   0.0000       6.171124       167.9248 
 2244   0.0000       6.173753       167.9964 
 2245   0.0000       6.174075       168.0051 
 2246   0.0000       6.176393       168.0682 
 2247   0.0000       6.176784       168.0788 
 2248   0.0000       6.181111       168.1966 
 2249   0.0000       6.182721       168.2404 
 2250   0.0000       6.184233       168.2815 
 2251   0.0000       6.188097       168.3867 
 2252   0.0000       6.192053       168.4943 
 2253   0.0000       6.193474       168.5330 
 2254   0.0000       6.194542       168.5621 
 2255   0.0000       6.198504       168.6699 
 2256   0.0000       6.202566       168.7804 
 2257   0.0000       6.204440       168.8314 
 2258   0.0000       6.206749       168.8942 
 2259   0.0000       6.208700       168.9473 
 2260   0.0000       6.210255       168.9896 
 2261   0.0000       6.212535       169.0517 
 2262   0.0000       6.215291       169.1267 
 2263   0.0000       6.217884       169.1972 
 2264   0.0000       6.219711       169.2469 
 2265   0.0000       6.222208       169.3149 
 2266   0.0000       6.223793       169.3580 
 2267   0.0000       6.224858       169.3870 
 2268   0.0000       6.226823       169.4405 
 2269   0.0000       6.230069       169.5288 
 2270   0.0000       6.231900       169.5786 
 2271   0.0000       6.233753       169.6290 
 2272   0.0000       6.236246       169.6969 
 2273   0.0000       6.239236       169.7782 
 2274   0.0000       6.240474       169.8119 
 2275   0.0000       6.243200       169.8861 
 2276   0.0000       6.244834       169.9306 
 2277   0.0000       6.245169       169.9397 
 2278   0.0000       6.247262       169.9966 
 2279   0.0000       6.249476       170.0569 
 2280   0.0000       6.253304       170.1611 
 2281   0.0000       6.256352       170.2440 
 2282   0.0000       6.262116       170.4008 
 2283   0.0000       6.263737       170.4449 
 2284   0.0000       6.266843       170.5295 
 2285   0.0000       6.268008       170.5612 
 2286   0.0000       6.269993       170.6152 
 2287   0.0000       6.271077       170.6447 
 2288   0.0000       6.273340       170.7062 
 2289   0.0000       6.275395       170.7622 
 2290   0.0000       6.276055       170.7801 
 2291   0.0000       6.278110       170.8361 
 2292   0.0000       6.278559       170.8483 
 2293   0.0000       6.287367       171.0880 
 2294   0.0000       6.288933       171.1306 
 2295   0.0000       6.292110       171.2170 
 2296   0.0000       6.293572       171.2568 
 2297   0.0000       6.295519       171.3098 
 2298   0.0000       6.296023       171.3235 
 2299   0.0000       6.299339       171.4137 
 2300   0.0000       6.302765       171.5069 
 2301   0.0000       6.304444       171.5527 
 2302   0.0000       6.308154       171.6536 
 2303   0.0000       6.310253       171.7107 
 2304   0.0000       6.311786       171.7524 
 2305   0.0000       6.316043       171.8683 
 2306   0.0000       6.316989       171.8940 
 2307   0.0000       6.318891       171.9458 
 2308   0.0000       6.320469       171.9887 
 2309   0.0000       6.321541       172.0179 
 2310   0.0000       6.324749       172.1052 
 2311   0.0000       6.327398       172.1772 
 2312   0.0000       6.328298       172.2018 
 2313   0.0000       6.330278       172.2556 
 2314   0.0000       6.330714       172.2675 
 2315   0.0000       6.332703       172.3216 
 2316   0.0000       6.333950       172.3556 
 2317   0.0000       6.337808       172.4605 
 2318   0.0000       6.339299       172.5011 
 2319   0.0000       6.340309       172.5286 
 2320   0.0000       6.344176       172.6338 
 2321   0.0000       6.347559       172.7259 
 2322   0.0000       6.351327       172.8284 
 2323   0.0000       6.352603       172.8631 
 2324   0.0000       6.355163       172.9328 
 2325   0.0000       6.357216       172.9886 
 2326   0.0000       6.359241       173.0438 
 2327   0.0000       6.360671       173.0827 
 2328   0.0000       6.361305       173.0999 
 2329   0.0000       6.365528       173.2148 
 2330   0.0000       6.368905       173.3067 
 2331   0.0000       6.369929       173.3346 
 2332   0.0000       6.371699       173.3827 
 2333   0.0000       6.372839       173.4138 
 2334   0.0000       6.376191       173.5050 
 2335   0.0000       6.379728       173.6012 
 2336   0.0000       6.380974       173.6351 
 2337   0.0000       6.384692       173.7363 
 2338   0.0000       6.386445       173.7840 
 2339   0.0000       6.387116       173.8023 
 2340   0.0000       6.389905       173.8782 
 2341   0.0000       6.392116       173.9383 
 2342   0.0000       6.394865       174.0131 
 2343   0.0000       6.396521       174.0582 
 2344   0.0000       6.398535       174.1130 
 2345   0.0000       6.402166       174.2118 
 2346   0.0000       6.405359       174.2987 
 2347   0.0000       6.407259       174.3504 
 2348   0.0000       6.408227       174.3767 
 2349   0.0000       6.410082       174.4272 
 2350   0.0000       6.411584       174.4681 
 2351   0.0000       6.413685       174.5253 
 2352   0.0000       6.416557       174.6034 
 2353   0.0000       6.418513       174.6566 
 2354   0.0000       6.422021       174.7521 
 2355   0.0000       6.426170       174.8650 
 2356   0.0000       6.427465       174.9002 
 2357   0.0000       6.429354       174.9516 
 2358   0.0000       6.430641       174.9866 
 2359   0.0000       6.432424       175.0351 
 2360   0.0000       6.435590       175.1213 
 2361   0.0000       6.436885       175.1566 
 2362   0.0000       6.440479       175.2544 
 2363   0.0000       6.442368       175.3057 
 2364   0.0000       6.447626       175.4488 
 2365   0.0000       6.449420       175.4976 
 2366   0.0000       6.452487       175.5811 
 2367   0.0000       6.456041       175.6778 
 2368   0.0000       6.457790       175.7254 
 2369   0.0000       6.460476       175.7985 
 2370   0.0000       6.463695       175.8861 
 2371   0.0000       6.464839       175.9172 
 2372   0.0000       6.468475       176.0162 
 2373   0.0000       6.472447       176.1242 
 2374   0.0000       6.473088       176.1417 
 2375   0.0000       6.474543       176.1813 
 2376   0.0000       6.475029       176.1945 
 2377   0.0000       6.483570       176.4269 
 2378   0.0000       6.485240       176.4723 
 2379   0.0000       6.488106       176.5503 
 2380   0.0000       6.491692       176.6479 
 2381   0.0000       6.493508       176.6973 
 2382   0.0000       6.495150       176.7420 
 2383   0.0000       6.498290       176.8275 
 2384   0.0000       6.498504       176.8333 
 2385   0.0000       6.502423       176.9399 
 2386   0.0000       6.506690       177.0560 
 2387   0.0000       6.507435       177.0763 
 2388   0.0000       6.512358       177.2103 
 2389   0.0000       6.514081       177.2572 
 2390   0.0000       6.516614       177.3261 
 2391   0.0000       6.519443       177.4031 
 2392   0.0000       6.520578       177.4340 
 2393   0.0000       6.523350       177.5094 
 2394   0.0000       6.525202       177.5598 
 2395   0.0000       6.528294       177.6439 
 2396   0.0000       6.532772       177.7658 
 2397   0.0000       6.534479       177.8122 
 2398   0.0000       6.536535       177.8682 
 2399   0.0000       6.538425       177.9196 
 2400   0.0000       6.544387       178.0818 
 2401   0.0000       6.546233       178.1320 
 2402   0.0000       6.546429       178.1374 
 2403   0.0000       6.548816       178.2023 
 2404   0.0000       6.553440       178.3282 
 2405   0.0000       6.555719       178.3902 
 2406   0.0000       6.562769       178.5820 
 2407   0.0000       6.564814       178.6377 
 2408   0.0000       6.567029       178.6979 
 2409   0.0000       6.568570       178.7399 
 2410   0.0000       6.571647       178.8236 
 2411   0.0000       6.574620       178.9045 
 2412   0.0000       6.576252       178.9489 
 2413   0.0000       6.584018       179.1602 
 2414   0.0000       6.586034       179.2151 
 2415   0.0000       6.592612       179.3941 
 2416   0.0000       6.593864       179.4282 
 2417   0.0000       6.598510       179.5546 
 2418   0.0000       6.601036       179.6233 
 2419   0.0000       6.603971       179.7032 
 2420   0.0000       6.606693       179.7773 
 2421   0.0000       6.609546       179.8549 
 2422   0.0000       6.612961       179.9478 
 2423   0.0000       6.614639       179.9935 
 2424   0.0000       6.620694       180.1582 
 2425   0.0000       6.622090       180.1962 
 2426   0.0000       6.625819       180.2977 
 2427   0.0000       6.629322       180.3930 
 2428   0.0000       6.633003       180.4932 
 2429   0.0000       6.636243       180.5814 
 2430   0.0000       6.638244       180.6358 
 2431   0.0000       6.640036       180.6846 
 2432   0.0000       6.641910       180.7356 
 2433   0.0000       6.646765       180.8677 
 2434   0.0000       6.647535       180.8886 
 2435   0.0000       6.650060       180.9573 
 2436   0.0000       6.651164       180.9874 
 2437   0.0000       6.656105       181.1218 
 2438   0.0000       6.660645       181.2454 
 2439   0.0000       6.661504       181.2687 
 2440   0.0000       6.663424       181.3210 
 2441   0.0000       6.668419       181.4569 
 2442   0.0000       6.669806       181.4947 
 2443   0.0000       6.672336       181.5635 
 2444   0.0000       6.675720       181.6556 
 2445   0.0000       6.679018       181.7453 
 2446   0.0000       6.679812       181.7669 
 2447   0.0000       6.682991       181.8534 
 2448   0.0000       6.687727       181.9823 
 2449   0.0000       6.689872       182.0407 
 2450   0.0000       6.691641       182.0888 
 2451   0.0000       6.694792       182.1745 
 2452   0.0000       6.697454       182.2470 
 2453   0.0000       6.698222       182.2679 
 2454   0.0000       6.700665       182.3344 
 2455   0.0000       6.704273       182.4325 
 2456   0.0000       6.707569       182.5222 
 2457   0.0000       6.708382       182.5444 
 2458   0.0000       6.709574       182.5768 
 2459   0.0000       6.713582       182.6859 
 2460   0.0000       6.716639       182.7690 
 2461   0.0000       6.720172       182.8652 
 2462   0.0000       6.720649       182.8782 
 2463   0.0000       6.722434       182.9267 
 2464   0.0000       6.725408       183.0077 
 2465   0.0000       6.728789       183.0996 
 2466   0.0000       6.731367       183.1698 
 2467   0.0000       6.732086       183.1894 
 2468   0.0000       6.738618       183.3671 
 2469   0.0000       6.739099       183.3802 
 2470   0.0000       6.740497       183.4182 
 2471   0.0000       6.745464       183.5534 
 2472   0.0000       6.749147       183.6536 
 2473   0.0000       6.752702       183.7504 
 2474   0.0000       6.755571       183.8284 
 2475   0.0000       6.756492       183.8535 
 2476   0.0000       6.758463       183.9071 
 2477   0.0000       6.760396       183.9597 
 2478   0.0000       6.764685       184.0764 
 2479   0.0000       6.765326       184.0939 
 2480   0.0000       6.767601       184.1558 
 2481   0.0000       6.770461       184.2336 
 2482   0.0000       6.772820       184.2978 
 2483   0.0000       6.780660       184.5111 
 2484   0.0000       6.781878       184.5443 
 2485   0.0000       6.785507       184.6430 
 2486   0.0000       6.787029       184.6844 
 2487   0.0000       6.788305       184.7192 
 2488   0.0000       6.792658       184.8376 
 2489   0.0000       6.794528       184.8885 
 2490   0.0000       6.797004       184.9559 
 2491   0.0000       6.799099       185.0129 
 2492   0.0000       6.799928       185.0355 
 2493   0.0000       6.805022       185.1741 
 2494   0.0000       6.807934       185.2533 
 2495   0.0000       6.808905       185.2797 
 2496   0.0000       6.810079       185.3117 
 2497   0.0000       6.815593       185.4617 
 2498   0.0000       6.819381       185.5648 
 2499   0.0000       6.823139       185.6670 
 2500   0.0000       6.828057       185.8009 
 2501   0.0000       6.830097       185.8564 
 2502   0.0000       6.831528       185.8953 
 2503   0.0000       6.837132       186.0478 
 2504   0.0000       6.838377       186.0817 
 2505   0.0000       6.839690       186.1174 
 2506   0.0000       6.844138       186.2385 
 2507   0.0000       6.849167       186.3753 
 2508   0.0000       6.849779       186.3920 
 2509   0.0000       6.853156       186.4839 
 2510   0.0000       6.856297       186.5693 
 2511   0.0000       6.861462       186.7099 
 2512   0.0000       6.865763       186.8269 
 2513   0.0000       6.867633       186.8778 
 2514   0.0000       6.875787       187.0997 
 2515   0.0000       6.879732       187.2070 
 2516   0.0000       6.883184       187.3010 
 2517   0.0000       6.884434       187.3350 
 2518   0.0000       6.889423       187.4707 
 2519   0.0000       6.891183       187.5186 
 2520   0.0000       6.897867       187.7005 
 2521   0.0000       6.902582       187.8288 
 2522   0.0000       6.903934       187.8656 
 2523   0.0000       6.907328       187.9580 
 2524   0.0000       6.910757       188.0513 
 2525   0.0000       6.915723       188.1864 
 2526   0.0000       6.919031       188.2764 
 2527   0.0000       6.922541       188.3719 
 2528   0.0000       6.925809       188.4608 
 2529   0.0000       6.930309       188.5833 
 2530   0.0000       6.939443       188.8318 
 2531   0.0000       6.939955       188.8458 
 2532   0.0000       6.946432       189.0220 
 2533   0.0000       6.952202       189.1790 
 2534   0.0000       6.956124       189.2858 
 2535   0.0000       6.960156       189.3955 
 2536   0.0000       6.963983       189.4996 
 2537   0.0000       6.968451       189.6212 
 2538   0.0000       6.973078       189.7471 
 2539   0.0000       6.974863       189.7957 
 2540   0.0000       6.979158       189.9125 
 2541   0.0000       6.980094       189.9380 
 2542   0.0000       6.984072       190.0463 
 2543   0.0000       6.986626       190.1158 
 2544   0.0000       6.990608       190.2241 
 2545   0.0000       6.993323       190.2980 
 2546   0.0000       6.994672       190.3347 
 2547   0.0000       6.996320       190.3795 
 2548   0.0000       6.999536       190.4671 
 2549   0.0000       7.008215       190.7032 
 2550   0.0000       7.014368       190.8707 
 2551   0.0000       7.016724       190.9348 
 2552   0.0000       7.020692       191.0427 
 2553   0.0000       7.024887       191.1569 
 2554   0.0000       7.027398       191.2252 
 2555   0.0000       7.033192       191.3829 
 2556   0.0000       7.035152       191.4362 
 2557   0.0000       7.039411       191.5521 
 2558   0.0000       7.041014       191.5957 
 2559   0.0000       7.042754       191.6431 
 2560   0.0000       7.046619       191.7483 
 2561   0.0000       7.047977       191.7852 
 2562   0.0000       7.049991       191.8400 
 2563   0.0000       7.053930       191.9472 
 2564   0.0000       7.054328       191.9580 
 2565   0.0000       7.060423       192.1239 
 2566   0.0000       7.061206       192.1452 
 2567   0.0000       7.067401       192.3138 
 2568   0.0000       7.076120       192.5510 
 2569   0.0000       7.077860       192.5984 
 2570   0.0000       7.083457       192.7507 
 2571   0.0000       7.086685       192.8385 
 2572   0.0000       7.091600       192.9722 
 2573   0.0000       7.092371       192.9932 
 2574   0.0000       7.098362       193.1562 
 2575   0.0000       7.100059       193.2024 
 2576   0.0000       7.101197       193.2334 
 2577   0.0000       7.104521       193.3238 
 2578   0.0000       7.108611       193.4351 
 2579   0.0000       7.112765       193.5482 
 2580   0.0000       7.119946       193.7436 
 2581   0.0000       7.122571       193.8150 
 2582   0.0000       7.125510       193.8950 
 2583   0.0000       7.129593       194.0061 
 2584   0.0000       7.130443       194.0292 
 2585   0.0000       7.132449       194.0838 
 2586   0.0000       7.137687       194.2263 
 2587   0.0000       7.139230       194.2683 
 2588   0.0000       7.140926       194.3145 
 2589   0.0000       7.142889       194.3679 
 2590   0.0000       7.145895       194.4497 
 2591   0.0000       7.148892       194.5312 
 2592   0.0000       7.152058       194.6174 
 2593   0.0000       7.153845       194.6660 
 2594   0.0000       7.157308       194.7603 
 2595   0.0000       7.159043       194.8075 
 2596   0.0000       7.165731       194.9895 
 2597   0.0000       7.169061       195.0801 
 2598   0.0000       7.172833       195.1827 
 2599   0.0000       7.180411       195.3889 
 2600   0.0000       7.182503       195.4458 
 2601   0.0000       7.185958       195.5399 
 2602   0.0000       7.191877       195.7009 
 2603   0.0000       7.195228       195.7921 
 2604   0.0000       7.199400       195.9056 
 2605   0.0000       7.206357       196.0949 
 2606   0.0000       7.208381       196.1500 
 2607   0.0000       7.211303       196.2295 
 2608   0.0000       7.213813       196.2978 
 2609   0.0000       7.216757       196.3779 
 2610   0.0000       7.225365       196.6122 
 2611   0.0000       7.229123       196.7144 
 2612   0.0000       7.235982       196.9011 
 2613   0.0000       7.239218       196.9891 
 2614   0.0000       7.240637       197.0277 
 2615   0.0000       7.246320       197.1824 
 2616   0.0000       7.247828       197.2234 
 2617   0.0000       7.250667       197.3007 
 2618   0.0000       7.255709       197.4379 
 2619   0.0000       7.258093       197.5027 
 2620   0.0000       7.260331       197.5637 
 2621   0.0000       7.263754       197.6568 
 2622   0.0000       7.266548       197.7328 
 2623   0.0000       7.271814       197.8761 
 2624   0.0000       7.273838       197.9312 
 2625   0.0000       7.277580       198.0330 
 2626   0.0000       7.281269       198.1334 
 2627   0.0000       7.289755       198.3643 
 2628   0.0000       7.295720       198.5266 
 2629   0.0000       7.301572       198.6859 
 2630   0.0000       7.304852       198.7751 
 2631   0.0000       7.310213       198.9210 
 2632   0.0000       7.312053       198.9711 
 2633   0.0000       7.316609       199.0950 
 2634   0.0000       7.320218       199.1933 
 2635   0.0000       7.331217       199.4926 
 2636   0.0000       7.331251       199.4935 
 2637   0.0000       7.332653       199.5316 
 2638   0.0000       7.340863       199.7551 
 2639   0.0000       7.343654       199.8310 
 2640   0.0000       7.351261       200.0380 
 2641   0.0000       7.353877       200.1092 
 2642   0.0000       7.362739       200.3503 
 2643   0.0000       7.363064       200.3592 
 2644   0.0000       7.365796       200.4335 
 2645   0.0000       7.369769       200.5416 
 2646   0.0000       7.380855       200.8433 
 2647   0.0000       7.384299       200.9370 
 2648   0.0000       7.385662       200.9741 
 2649   0.0000       7.387721       201.0301 
 2650   0.0000       7.396955       201.2814 
 2651   0.0000       7.400557       201.3794 
 2652   0.0000       7.405807       201.5223 
 2653   0.0000       7.412049       201.6921 
 2654   0.0000       7.414373       201.7553 
 2655   0.0000       7.416434       201.8114 
 2656   0.0000       7.422066       201.9647 
 2657   0.0000       7.429055       202.1549 
 2658   0.0000       7.435758       202.3373 
 2659   0.0000       7.437172       202.3757 
 2660   0.0000       7.446501       202.6296 
 2661   0.0000       7.451313       202.7605 
 2662   0.0000       7.453850       202.8296 
 2663   0.0000       7.456102       202.8908 
 2664   0.0000       7.457614       202.9320 
 2665   0.0000       7.458976       202.9690 
 2666   0.0000       7.462465       203.0640 
 2667   0.0000       7.463780       203.0998 
 2668   0.0000       7.469568       203.2573 
 2669   0.0000       7.473221       203.3567 
 2670   0.0000       7.477904       203.4841 
 2671   0.0000       7.479381       203.5243 
 2672   0.0000       7.481874       203.5921 
 2673   0.0000       7.484690       203.6688 
 2674   0.0000       7.486342       203.7137 
 2675   0.0000       7.487742       203.7518 
 2676   0.0000       7.491200       203.8459 
 2677   0.0000       7.494687       203.9408 
 2678   0.0000       7.497192       204.0090 
 2679   0.0000       7.500674       204.1037 
 2680   0.0000       7.505168       204.2260 
 2681   0.0000       7.507262       204.2830 
 2682   0.0000       7.510191       204.3627 
 2683   0.0000       7.513004       204.4392 
 2684   0.0000       7.518236       204.5816 
 2685   0.0000       7.521746       204.6771 
 2686   0.0000       7.524991       204.7654 
 2687   0.0000       7.527481       204.8332 
 2688   0.0000       7.530300       204.9099 
 2689   0.0000       7.532905       204.9808 
 2690   0.0000       7.536171       205.0696 
 2691   0.0000       7.537124       205.0956 
 2692   0.0000       7.540271       205.1812 
 2693   0.0000       7.541981       205.2277 
 2694   0.0000       7.546287       205.3449 
 2695   0.0000       7.548790       205.4130 
 2696   0.0000       7.550243       205.4526 
 2697   0.0000       7.555429       205.5937 
 2698   0.0000       7.557195       205.6417 
 2699   0.0000       7.561718       205.7648 
 2700   0.0000       7.569047       205.9642 
 2701   0.0000       7.570733       206.0101 
 2702   0.0000       7.574834       206.1217 
 2703   0.0000       7.577656       206.1985 
 2704   0.0000       7.580239       206.2688 
 2705   0.0000       7.583033       206.3448 
 2706   0.0000       7.586384       206.4360 
 2707   0.0000       7.589053       206.5086 
 2708   0.0000       7.590610       206.5510 
 2709   0.0000       7.598796       206.7737 
 2710   0.0000       7.601969       206.8601 
 2711   0.0000       7.602317       206.8696 
 2712   0.0000       7.604647       206.9330 
 2713   0.0000       7.608396       207.0350 
 2714   0.0000       7.614853       207.2107 
 2715   0.0000       7.615955       207.2407 
 2716   0.0000       7.616665       207.2600 
 2717   0.0000       7.619859       207.3469 
 2718   0.0000       7.625848       207.5099 
 2719   0.0000       7.629512       207.6096 
 2720   0.0000       7.632647       207.6949 
 2721   0.0000       7.635315       207.7675 
 2722   0.0000       7.637278       207.8209 
 2723   0.0000       7.640371       207.9051 
 2724   0.0000       7.644193       208.0091 
 2725   0.0000       7.648140       208.1165 
 2726   0.0000       7.654836       208.2987 
 2727   0.0000       7.657162       208.3620 
 2728   0.0000       7.660219       208.4452 
 2729   0.0000       7.663958       208.5469 
 2730   0.0000       7.665853       208.5985 
 2731   0.0000       7.674003       208.8202 
 2732   0.0000       7.674915       208.8450 
 2733   0.0000       7.681863       209.0341 
 2734   0.0000       7.686079       209.1488 
 2735   0.0000       7.691324       209.2916 
 2736   0.0000       7.695908       209.4163 
 2737   0.0000       7.700321       209.5364 
 2738   0.0000       7.704288       209.6443 
 2739   0.0000       7.704594       209.6527 
 2740   0.0000       7.710114       209.8029 
 2741   0.0000       7.714974       209.9351 
 2742   0.0000       7.717682       210.0088 
 2743   0.0000       7.719663       210.0627 
 2744   0.0000       7.722045       210.1275 
 2745   0.0000       7.725596       210.2241 
 2746   0.0000       7.731696       210.3902 
 2747   0.0000       7.732290       210.4063 
 2748   0.0000       7.736294       210.5153 
 2749   0.0000       7.740124       210.6195 
 2750   0.0000       7.740455       210.6285 
 2751   0.0000       7.747068       210.8084 
 2752   0.0000       7.752504       210.9563 
 2753   0.0000       7.755511       211.0382 
 2754   0.0000       7.756183       211.0565 
 2755   0.0000       7.761039       211.1886 
 2756   0.0000       7.761613       211.2042 
 2757   0.0000       7.765481       211.3095 
 2758   0.0000       7.766806       211.3455 
 2759   0.0000       7.770238       211.4389 
 2760   0.0000       7.772485       211.5001 
 2761   0.0000       7.775626       211.5855 
 2762   0.0000       7.778827       211.6726 
 2763   0.0000       7.781685       211.7504 
 2764   0.0000       7.787355       211.9047 
 2765   0.0000       7.794130       212.0890 
 2766   0.0000       7.796160       212.1443 
 2767   0.0000       7.797864       212.1907 
 2768   0.0000       7.805339       212.3941 
 2769   0.0000       7.809770       212.5146 
 2770   0.0000       7.812102       212.5781 
 2771   0.0000       7.816759       212.7048 
 2772   0.0000       7.820357       212.8027 
 2773   0.0000       7.824184       212.9069 
 2774   0.0000       7.831348       213.1018 
 2775   0.0000       7.840009       213.3375 
 2776   0.0000       7.846205       213.5061 
 2777   0.0000       7.846880       213.5245 
 2778   0.0000       7.852289       213.6717 
 2779   0.0000       7.853790       213.7125 
 2780   0.0000       7.855551       213.7604 
 2781   0.0000       7.858590       213.8431 
 2782   0.0000       7.860332       213.8905 
 2783   0.0000       7.862645       213.9534 
 2784   0.0000       7.868735       214.1192 
 2785   0.0000       7.871540       214.1955 
 2786   0.0000       7.873733       214.2552 
 2787   0.0000       7.876622       214.3338 
 2788   0.0000       7.880470       214.4385 
 2789   0.0000       7.885470       214.5745 
 2790   0.0000       7.888190       214.6486 
 2791   0.0000       7.895524       214.8481 
 2792   0.0000       7.898944       214.9412 
 2793   0.0000       7.905607       215.1225 
 2794   0.0000       7.909295       215.2228 
 2795   0.0000       7.911376       215.2795 
 2796   0.0000       7.913566       215.3391 
 2797   0.0000       7.918053       215.4612 
 2798   0.0000       7.920756       215.5347 
 2799   0.0000       7.927745       215.7249 
 2800   0.0000       7.929068       215.7609 
 2801   0.0000       7.930578       215.8020 
 2802   0.0000       7.933568       215.8833 
 2803   0.0000       7.935586       215.9383 
 2804   0.0000       7.940445       216.0705 
 2805   0.0000       7.941056       216.0871 
 2806   0.0000       7.949118       216.3065 
 2807   0.0000       7.954453       216.4517 
 2808   0.0000       7.956023       216.4944 
 2809   0.0000       7.958969       216.5746 
 2810   0.0000       7.960696       216.6216 
 2811   0.0000       7.961323       216.6386 
 2812   0.0000       7.968112       216.8234 
 2813   0.0000       7.970518       216.8888 
 2814   0.0000       7.973340       216.9656 
 2815   0.0000       7.975292       217.0187 
 2816   0.0000       7.978435       217.1042 
 2817   0.0000       7.981159       217.1784 
 2818   0.0000       7.982765       217.2221 
 2819   0.0000       7.987241       217.3439 
 2820   0.0000       7.989715       217.4112 
 2821   0.0000       7.990603       217.4354 
 2822   0.0000       7.995272       217.5624 
 2823   0.0000       8.003301       217.7809 
 2824   0.0000       8.004695       217.8188 
 2825   0.0000       8.008019       217.9093 
 2826   0.0000       8.009680       217.9545 
 2827   0.0000       8.014042       218.0732 
 2828   0.0000       8.015624       218.1162 
 2829   0.0000       8.018169       218.1855 
 2830   0.0000       8.020985       218.2621 
 2831   0.0000       8.021863       218.2860 
 2832   0.0000       8.027193       218.4310 
 2833   0.0000       8.029212       218.4860 
 2834   0.0000       8.031796       218.5563 
 2835   0.0000       8.034501       218.6299 
 2836   0.0000       8.037079       218.7000 
 2837   0.0000       8.038138       218.7288 
 2838   0.0000       8.044115       218.8915 
 2839   0.0000       8.051905       219.1035 
 2840   0.0000       8.052486       219.1193 
 2841   0.0000       8.058355       219.2790 
 2842   0.0000       8.060932       219.3491 
 2843   0.0000       8.064164       219.4371 
 2844   0.0000       8.070046       219.5971 
 2845   0.0000       8.075929       219.7572 
 2846   0.0000       8.076229       219.7654 
 2847   0.0000       8.084307       219.9852 
 2848   0.0000       8.085793       220.0256 
 2849   0.0000       8.090508       220.1539 
 2850   0.0000       8.092587       220.2105 
 2851   0.0000       8.099906       220.4097 
 2852   0.0000       8.102308       220.4750 
 2853   0.0000       8.110686       220.7030 
 2854   0.0000       8.113323       220.7747 
 2855   0.0000       8.119720       220.9488 
 2856   0.0000       8.121219       220.9896 
 2857   0.0000       8.126220       221.1257 
 2858   0.0000       8.130629       221.2457 
 2859   0.0000       8.132606       221.2995 
 2860   0.0000       8.133817       221.3324 
 2861   0.0000       8.136350       221.4013 
 2862   0.0000       8.138736       221.4663 
 2863   0.0000       8.139389       221.4840 
 2864   0.0000       8.141167       221.5324 
 2865   0.0000       8.146727       221.6837 
 2866   0.0000       8.150152       221.7769 
 2867   0.0000       8.153594       221.8706 
 2868   0.0000       8.161204       222.0776 
 2869   0.0000       8.162599       222.1156 
 2870   0.0000       8.163484       222.1397 
 2871   0.0000       8.168168       222.2671 
 2872   0.0000       8.173430       222.4104 
 2873   0.0000       8.177773       222.5285 
 2874   0.0000       8.178958       222.5608 
 2875   0.0000       8.181720       222.6359 
 2876   0.0000       8.186051       222.7538 
 2877   0.0000       8.188918       222.8318 
 2878   0.0000       8.193670       222.9611 
 2879   0.0000       8.194721       222.9897 
 2880   0.0000       8.195830       223.0199 
 2881   0.0000       8.198103       223.0817 
 2882   0.0000       8.199951       223.1320 
 2883   0.0000       8.201897       223.1850 
 2884   0.0000       8.204369       223.2522 
 2885   0.0000       8.206854       223.3199 
 2886   0.0000       8.210221       223.4115 
 2887   0.0000       8.216249       223.5755 
 2888   0.0000       8.218190       223.6283 
 2889   0.0000       8.221097       223.7074 
 2890   0.0000       8.222456       223.7444 
 2891   0.0000       8.224367       223.7964 
 2892   0.0000       8.228859       223.9186 
 2893   0.0000       8.231232       223.9832 
 2894   0.0000       8.234874       224.0823 
 2895   0.0000       8.237820       224.1625 
 2896   0.0000       8.240060       224.2234 
 2897   0.0000       8.242919       224.3012 
 2898   0.0000       8.248371       224.4496 
 2899   0.0000       8.248987       224.4663 
 2900   0.0000       8.255026       224.6307 
 2901   0.0000       8.261889       224.8174 
 2902   0.0000       8.262735       224.8404 
 2903   0.0000       8.269430       225.0226 
 2904   0.0000       8.275494       225.1877 
 2905   0.0000       8.278743       225.2761 
 2906   0.0000       8.286036       225.4745 
 2907   0.0000       8.290631       225.5995 
 2908   0.0000       8.291257       225.6166 
 2909   0.0000       8.292690       225.6556 
 2910   0.0000       8.294379       225.7015 
 2911   0.0000       8.299137       225.8310 
 2912   0.0000       8.299297       225.8354 
 2913   0.0000       8.300739       225.8746 
 2914   0.0000       8.307225       226.0511 
 2915   0.0000       8.311873       226.1776 
 2916   0.0000       8.314444       226.2475 
 2917   0.0000       8.318640       226.3617 
 2918   0.0000       8.325964       226.5610 
 2919   0.0000       8.329439       226.6556 
 2920   0.0000       8.331603       226.7144 
 2921   0.0000       8.338038       226.8896 
 2922   0.0000       8.339127       226.9192 
 2923   0.0000       8.342639       227.0147 
 2924   0.0000       8.345137       227.0827 
 2925   0.0000       8.347234       227.1398 
 2926   0.0000       8.348153       227.1648 
 2927   0.0000       8.350458       227.2275 
 2928   0.0000       8.355883       227.3751 
 2929   0.0000       8.359934       227.4854 
 2930   0.0000       8.364459       227.6085 
 2931   0.0000       8.368970       227.7313 
 2932   0.0000       8.370311       227.7677 
 2933   0.0000       8.371642       227.8040 
 2934   0.0000       8.373167       227.8455 
 2935   0.0000       8.374328       227.8770 
 2936   0.0000       8.376041       227.9237 
 2937   0.0000       8.377705       227.9690 
 2938   0.0000       8.379097       228.0068 
 2939   0.0000       8.384039       228.1413 
 2940   0.0000       8.385130       228.1710 
 2941   0.0000       8.390437       228.3154 
 2942   0.0000       8.393299       228.3933 
 2943   0.0000       8.397801       228.5158 
 2944   0.0000       8.400820       228.5979 
 2945   0.0000       8.403077       228.6593 
 2946   0.0000       8.404291       228.6924 
 2947   0.0000       8.405665       228.7298 
 2948   0.0000       8.407257       228.7731 
 2949   0.0000       8.409513       228.8345 
 2950   0.0000       8.413766       228.9502 
 2951   0.0000       8.415142       228.9877 
 2952   0.0000       8.420053       229.1213 
 2953   0.0000       8.421244       229.1537 
 2954   0.0000       8.423346       229.2109 
 2955   0.0000       8.427618       229.3272 
 2956   0.0000       8.427789       229.3318 
 2957   0.0000       8.429541       229.3795 
 2958   0.0000       8.432188       229.4515 
 2959   0.0000       8.432960       229.4725 
 2960   0.0000       8.433565       229.4890 
 2961   0.0000       8.436958       229.5813 
 2962   0.0000       8.439325       229.6457 
 2963   0.0000       8.441404       229.7023 
 2964   0.0000       8.442520       229.7327 
 2965   0.0000       8.445084       229.8024 
 2966   0.0000       8.447210       229.8603 
 2967   0.0000       8.451506       229.9772 
 2968   0.0000       8.457170       230.1313 
 2969   0.0000       8.460177       230.2131 
 2970   0.0000       8.461475       230.2484 
 2971   0.0000       8.464816       230.3394 
 2972   0.0000       8.467639       230.4162 
 2973   0.0000       8.471013       230.5080 
 2974   0.0000       8.477068       230.6727 
 2975   0.0000       8.478767       230.7190 
 2976   0.0000       8.483075       230.8362 
 2977   0.0000       8.488856       230.9935 
 2978   0.0000       8.491731       231.0718 
 2979   0.0000       8.495419       231.1721 
 2980   0.0000       8.499166       231.2741 
 2981   0.0000       8.500270       231.3041 
 2982   0.0000       8.502539       231.3659 
 2983   0.0000       8.503184       231.3834 
 2984   0.0000       8.505502       231.4465 
 2985   0.0000       8.505853       231.4560 
 2986   0.0000       8.508385       231.5249 
 2987   0.0000       8.511727       231.6159 
 2988   0.0000       8.512608       231.6398 
 2989   0.0000       8.514424       231.6893 
 2990   0.0000       8.517886       231.7835 
 2991   0.0000       8.521569       231.8837 
 2992   0.0000       8.524273       231.9573 
 2993   0.0000       8.527266       232.0387 
 2994   0.0000       8.533453       232.2071 
 2995   0.0000       8.534406       232.2330 
 2996   0.0000       8.538146       232.3348 
 2997   0.0000       8.538386       232.3413 
 2998   0.0000       8.541822       232.4348 
 2999   0.0000       8.543593       232.4830 
 3000   0.0000       8.550546       232.6722 
 3001   0.0000       8.553919       232.7640 
 3002   0.0000       8.554574       232.7818 
 3003   0.0000       8.557109       232.8508 
 3004   0.0000       8.560890       232.9536 
 3005   0.0000       8.564427       233.0499 
 3006   0.0000       8.569580       233.1901 
 3007   0.0000       8.570731       233.2214 
 3008   0.0000       8.577516       233.4061 
 3009   0.0000       8.579491       233.4598 
 3010   0.0000       8.583144       233.5592 
 3011   0.0000       8.585912       233.6346 
 3012   0.0000       8.588983       233.7181 
 3013   0.0000       8.592434       233.8120 
 3014   0.0000       8.595819       233.9041 
 3015   0.0000       8.598821       233.9858 
 3016   0.0000       8.602681       234.0909 
 3017   0.0000       8.603087       234.1019 
 3018   0.0000       8.606314       234.1897 
 3019   0.0000       8.611606       234.3337 
 3020   0.0000       8.612638       234.3618 
 3021   0.0000       8.616914       234.4782 
 3022   0.0000       8.617354       234.4901 
 3023   0.0000       8.622527       234.6309 
 3024   0.0000       8.628207       234.7855 
 3025   0.0000       8.629090       234.8095 
 3026   0.0000       8.632424       234.9002 
 3027   0.0000       8.635209       234.9760 
 3028   0.0000       8.636263       235.0047 
 3029   0.0000       8.640227       235.1125 
 3030   0.0000       8.641375       235.1438 
 3031   0.0000       8.644095       235.2178 
 3032   0.0000       8.651821       235.4280 
 3033   0.0000       8.653175       235.4649 
 3034   0.0000       8.657221       235.5750 
 3035   0.0000       8.667191       235.8462 
 3036   0.0000       8.669591       235.9116 
 3037   0.0000       8.672149       235.9812 
 3038   0.0000       8.676199       236.0914 
 3039   0.0000       8.678005       236.1405 
 3040   0.0000       8.678495       236.1538 
 3041   0.0000       8.683913       236.3013 
 3042   0.0000       8.685294       236.3389 
 3043   0.0000       8.687932       236.4107 
 3044   0.0000       8.689855       236.4630 
 3045   0.0000       8.693300       236.5567 
 3046   0.0000       8.698533       236.6991 
 3047   0.0000       8.704781       236.8691 
 3048   0.0000       8.705966       236.9014 
 3049   0.0000       8.712488       237.0788 
 3050   0.0000       8.714957       237.1460 
 3051   0.0000       8.719446       237.2682 
 3052   0.0000       8.724934       237.4175 
 3053   0.0000       8.725566       237.4347 
 3054   0.0000       8.726844       237.4695 
 3055   0.0000       8.729617       237.5449 
 3056   0.0000       8.733765       237.6578 
 3057   0.0000       8.738116       237.7762 
 3058   0.0000       8.743311       237.9176 
 3059   0.0000       8.749432       238.0841 
 3060   0.0000       8.751367       238.1368 
 3061   0.0000       8.755237       238.2421 
 3062   0.0000       8.760706       238.3909 
 3063   0.0000       8.764013       238.4809 
 3064   0.0000       8.765279       238.5154 
 3065   0.0000       8.767243       238.5688 
 3066   0.0000       8.776480       238.8202 
 3067   0.0000       8.778609       238.8781 
 3068   0.0000       8.782589       238.9864 
 3069   0.0000       8.784329       239.0338 
 3070   0.0000       8.788034       239.1346 
 3071   0.0000       8.794224       239.3030 
 3072   0.0000       8.797336       239.3877 
 3073   0.0000       8.800681       239.4787 
 3074   0.0000       8.806082       239.6257 
 3075   0.0000       8.816725       239.9153 
 3076   0.0000       8.819961       240.0033 
 3077   0.0000       8.823576       240.1017 
 3078   0.0000       8.830497       240.2901 
 3079   0.0000       8.833473       240.3710 
 3080   0.0000       8.837391       240.4776 
 3081   0.0000       8.839400       240.5323 
 3082   0.0000       8.843411       240.6414 
 3083   0.0000       8.845745       240.7049 
 3084   0.0000       8.848255       240.7732 
 3085   0.0000       8.851907       240.8726 
 3086   0.0000       8.857379       241.0215 
 3087   0.0000       8.865371       241.2390 
 3088   0.0000       8.871024       241.3928 
 3089   0.0000       8.875654       241.5188 
 3090   0.0000       8.878898       241.6071 
 3091   0.0000       8.880142       241.6409 
 3092   0.0000       8.884171       241.7506 
 3093   0.0000       8.887481       241.8407 
 3094   0.0000       8.891127       241.9399 
 3095   0.0000       8.896307       242.0808 
 3096   0.0000       8.903819       242.2852 
 3097   0.0000       8.907155       242.3760 
 3098   0.0000       8.909921       242.4513 
 3099   0.0000       8.917537       242.6585 
 3100   0.0000       8.919741       242.7185 
 3101   0.0000       8.922071       242.7819 
 3102   0.0000       8.926774       242.9099 
 3103   0.0000       8.927982       242.9427 
 3104   0.0000       8.936383       243.1713 
 3105   0.0000       8.936744       243.1812 
 3106   0.0000       8.941130       243.3005 
 3107   0.0000       8.944412       243.3898 
 3108   0.0000       8.947558       243.4754 
 3109   0.0000       8.950514       243.5559 
 3110   0.0000       8.951144       243.5730 
 3111   0.0000       8.954079       243.6529 
 3112   0.0000       8.958011       243.7599 
 3113   0.0000       8.962882       243.8924 
 3114   0.0000       8.964863       243.9463 
 3115   0.0000       8.968584       244.0476 
 3116   0.0000       8.974614       244.2117 
 3117   0.0000       8.979668       244.3492 
 3118   0.0000       8.981755       244.4060 
 3119   0.0000       8.986406       244.5325 
 3120   0.0000       8.986851       244.5446 
 3121   0.0000       8.992450       244.6970 
 3122   0.0000       8.997444       244.8329 
 3123   0.0000       8.998478       244.8610 
 3124   0.0000       9.000100       244.9052 
 3125   0.0000       9.007857       245.1163 
 3126   0.0000       9.009528       245.1617 
 3127   0.0000       9.011487       245.2150 
 3128   0.0000       9.018833       245.4149 
 3129   0.0000       9.021587       245.4899 
 3130   0.0000       9.025693       245.6016 
 3131   0.0000       9.028686       245.6830 
 3132   0.0000       9.030908       245.7435 
 3133   0.0000       9.037174       245.9140 
 3134   0.0000       9.041176       246.0229 
 3135   0.0000       9.044474       246.1126 
 3136   0.0000       9.048960       246.2347 
 3137   0.0000       9.052652       246.3352 
 3138   0.0000       9.054313       246.3804 
 3139   0.0000       9.060937       246.5606 
 3140   0.0000       9.064259       246.6510 
 3141   0.0000       9.065251       246.6780 
 3142   0.0000       9.069140       246.7839 
 3143   0.0000       9.075698       246.9623 
 3144   0.0000       9.079538       247.0668 
 3145   0.0000       9.084097       247.1908 
 3146   0.0000       9.086020       247.2432 
 3147   0.0000       9.091318       247.3874 
 3148   0.0000       9.093470       247.4459 
 3149   0.0000       9.100152       247.6277 
 3150   0.0000       9.102459       247.6905 
 3151   0.0000       9.103330       247.7142 
 3152   0.0000       9.105994       247.7867 
 3153   0.0000       9.116809       248.0810 
 3154   0.0000       9.118529       248.1278 
 3155   0.0000       9.122804       248.2441 
 3156   0.0000       9.127690       248.3771 
 3157   0.0000       9.134272       248.5562 
 3158   0.0000       9.138170       248.6622 
 3159   0.0000       9.143405       248.8047 
 3160   0.0000       9.146873       248.8991 
 3161   0.0000       9.153564       249.0811 
 3162   0.0000       9.156114       249.1505 
 3163   0.0000       9.170020       249.5289 
 3164   0.0000       9.171310       249.5640 
 3165   0.0000       9.180675       249.8189 
 3166   0.0000       9.187746       250.0113 
 3167   0.0000       9.193231       250.1605 
 3168   0.0000       9.200214       250.3505 
 3169   0.0000       9.207749       250.5556 
 3170   0.0000       9.216104       250.7830 
 3171   0.0000       9.226178       251.0571 
 3172   0.0000       9.232456       251.2279 
 3173   0.0000       9.236238       251.3308 
 3174   0.0000       9.252473       251.7726 
 3175   0.0000       9.253941       251.8125 
 3176   0.0000       9.273549       252.3461 
 3177   0.0000       9.291058       252.8226 
 3178   0.0000       9.303590       253.1636 
 3179   0.0000       9.307587       253.2723 
 3180   0.0000       9.322889       253.6887 
 3181   0.0000       9.340718       254.1738 
 3182   0.0000       9.347701       254.3639 
 3183   0.0000       9.376683       255.1525 
 3184   0.0000       9.383974       255.3509 
 3185   0.0000       9.392385       255.5798 
 3186   0.0000       9.395539       255.6656 
 3187   0.0000       9.400906       255.8117 
 3188   0.0000       9.408106       256.0076 
 3189   0.0000       9.408558       256.0199 
 3190   0.0000       9.412880       256.1375 
 3191   0.0000       9.428788       256.5704 
 3192   0.0000       9.434316       256.7208 
 3193   0.0000       9.441036       256.9037 
 3194   0.0000       9.446310       257.0472 
 3195   0.0000       9.460519       257.4338 
 3196   0.0000       9.472846       257.7693 
 3197   0.0000       9.475478       257.8409 
 3198   0.0000       9.488211       258.1873 
 3199   0.0000       9.493224       258.3238 
 3200   0.0000       9.507013       258.6990 
 3201   0.0000       9.527692       259.2617 
 3202   0.0000       9.534271       259.4407 
 3203   0.0000       9.545142       259.7365 
 3204   0.0000       9.553430       259.9620 
 3205   0.0000       9.556131       260.0356 
 3206   0.0000       9.560829       260.1634 
 3207   0.0000       9.562101       260.1980 
 3208   0.0000       9.573664       260.5127 
 3209   0.0000       9.578959       260.6567 
 3210   0.0000       9.590686       260.9758 
 3211   0.0000       9.593392       261.0495 
 3212   0.0000       9.599243       261.2087 
 3213   0.0000       9.608089       261.4494 
 3214   0.0000       9.610274       261.5089 
 3215   0.0000       9.618904       261.7437 
 3216   0.0000       9.627312       261.9725 
 3217   0.0000       9.640399       262.3286 
 3218   0.0000       9.645203       262.4593 
 3219   0.0000       9.652103       262.6471 
 3220   0.0000       9.668874       263.1034 
 3221   0.0000       9.680768       263.4271 
 3222   0.0000       9.686023       263.5701 
 3223   0.0000       9.689570       263.6666 
 3224   0.0000       9.699314       263.9317 
 3225   0.0000       9.703739       264.0522 
 3226   0.0000       9.709615       264.2120 
 3227   0.0000       9.712453       264.2893 
 3228   0.0000       9.718074       264.4422 
 3229   0.0000       9.729961       264.7657 
 3230   0.0000       9.732982       264.8479 
 3231   0.0000       9.735373       264.9130 
 3232   0.0000       9.741864       265.0896 
 3233   0.0000       9.744962       265.1739 
 3234   0.0000       9.750227       265.3172 
 3235   0.0000       9.758724       265.5484 
 3236   0.0000       9.761842       265.6332 
 3237   0.0000       9.768279       265.8084 
 3238   0.0000       9.776437       266.0304 
 3239   0.0000       9.779292       266.1081 
 3240   0.0000       9.781000       266.1545 
 3241   0.0000       9.784449       266.2484 
 3242   0.0000       9.791148       266.4307 
 3243   0.0000       9.794424       266.5198 
 3244   0.0000       9.798496       266.6306 
 3245   0.0000       9.806417       266.8462 
 3246   0.0000       9.807511       266.8759 
 3247   0.0000       9.810898       266.9681 
 3248   0.0000       9.812698       267.0171 
 3249   0.0000       9.817275       267.1416 
 3250   0.0000       9.820914       267.2407 
 3251   0.0000       9.822777       267.2913 
 3252   0.0000       9.827206       267.4119 
 3253   0.0000       9.830936       267.5134 
 3254   0.0000       9.838383       267.7160 
 3255   0.0000       9.839267       267.7401 
 3256   0.0000       9.842391       267.8251 
 3257   0.0000       9.844603       267.8853 
 3258   0.0000       9.852847       268.1096 
 3259   0.0000       9.853707       268.1330 
 3260   0.0000       9.867586       268.5107 
 3261   0.0000       9.868227       268.5281 
 3262   0.0000       9.872889       268.6550 
 3263   0.0000       9.874850       268.7083 
 3264   0.0000       9.880814       268.8706 
 3265   0.0000       9.885546       268.9994 
 3266   0.0000       9.890221       269.1266 
 3267   0.0000       9.892223       269.1811 
 3268   0.0000       9.898659       269.3562 
 3269   0.0000       9.900994       269.4197 
 3270   0.0000       9.902637       269.4644 
 3271   0.0000       9.908561       269.6257 
 3272   0.0000       9.913909       269.7712 
 3273   0.0000       9.921516       269.9782 
 3274   0.0000       9.924727       270.0655 
 3275   0.0000       9.930150       270.2131 
 3276   0.0000       9.933142       270.2945 
 3277   0.0000       9.935028       270.3458 
 3278   0.0000       9.940774       270.5022 
 3279   0.0000       9.952055       270.8092 
 3280   0.0000       9.960609       271.0419 
 3281   0.0000       9.966713       271.2081 
 3282   0.0000       9.967799       271.2376 
 3283   0.0000       9.979160       271.5468 
 3284   0.0000       9.988092       271.7898 
 3285   0.0000       9.991353       271.8785 
 3286   0.0000       9.992268       271.9034 
 3287   0.0000       9.995601       271.9941 
 3288   0.0000       9.999783       272.1079 
 3289   0.0000      10.004376       272.2329 
 3290   0.0000      10.012652       272.4581 
 3291   0.0000      10.019773       272.6519 
 3292   0.0000      10.024787       272.7883 
 3293   0.0000      10.031878       272.9813 
 3294   0.0000      10.035821       273.0886 
 3295   0.0000      10.045845       273.3613 
 3296   0.0000      10.050261       273.4815 
 3297   0.0000      10.054883       273.6073 
 3298   0.0000      10.062465       273.8136 
 3299   0.0000      10.071161       274.0502 
 3300   0.0000      10.078604       274.2528 
 3301   0.0000      10.085495       274.4403 
 3302   0.0000      10.090357       274.5726 
 3303   0.0000      10.096926       274.7513 
 3304   0.0000      10.099735       274.8278 
 3305   0.0000      10.110606       275.1236 
 3306   0.0000      10.113945       275.2144 
 3307   0.0000      10.114082       275.2182 
 3308   0.0000      10.119588       275.3680 
 3309   0.0000      10.130252       275.6582 
 3310   0.0000      10.138042       275.8701 
 3311   0.0000      10.139150       275.9003 
 3312   0.0000      10.149334       276.1774 
 3313   0.0000      10.153063       276.2789 
 3314   0.0000      10.167003       276.6582 
 3315   0.0000      10.171997       276.7941 
 3316   0.0000      10.194566       277.4082 
 3317   0.0000      10.204381       277.6753 
 3318   0.0000      10.207633       277.7638 
 3319   0.0000      10.218516       278.0600 
 3320   0.0000      10.222455       278.1671 
 3321   0.0000      10.237648       278.5806 
 3322   0.0000      10.243543       278.7410 
 3323   0.0000      10.246455       278.8202 
 3324   0.0000      10.247201       278.8405 
 3325   0.0000      10.254942       279.0512 
 3326   0.0000      10.257082       279.1094 
 3327   0.0000      10.267579       279.3950 
 3328   0.0000      10.282261       279.7945 
 3329   0.0000      10.290628       280.0222 
 3330   0.0000      10.293867       280.1104 
 3331   0.0000      10.304924       280.4112 
 3332   0.0000      10.317835       280.7626 
 3333   0.0000      10.329452       281.0787 
 3334   0.0000      10.341985       281.4197 
 3335   0.0000      10.344946       281.5003 
 3336   0.0000      10.350468       281.6506 
 3337   0.0000      10.365163       282.0504 
 3338   0.0000      10.368779       282.1488 
 3339   0.0000      10.377595       282.3887 
 3340   0.0000      10.378464       282.4124 
 3341   0.0000      10.385324       282.5990 
 3342   0.0000      10.388009       282.6721 
 3343   0.0000      10.392957       282.8067 
 3344   0.0000      10.394666       282.8533 
 3345   0.0000      10.408628       283.2332 
 3346   0.0000      10.414916       283.4043 
 3347   0.0000      10.416384       283.4442 
 3348   0.0000      10.423250       283.6311 
 3349   0.0000      10.425654       283.6965 
 3350   0.0000      10.426563       283.7212 
 3351   0.0000      10.434444       283.9356 
 3352   0.0000      10.435746       283.9711 
 3353   0.0000      10.445151       284.2270 
 3354   0.0000      10.447438       284.2892 
 3355   0.0000      10.459800       284.6256 
 3356   0.0000      10.466870       284.8180 
 3357   0.0000      10.478907       285.1456 
 3358   0.0000      10.484150       285.2882 
 3359   0.0000      10.493304       285.5373 
 3360   0.0000      10.507583       285.9259 
 3361   0.0000      10.517027       286.1828 
 3362   0.0000      10.532520       286.6044 
 3363   0.0000      10.547361       287.0083 
 3364   0.0000      10.550420       287.0915 
 3365   0.0000      10.567856       287.5660 
 3366   0.0000      10.577894       287.8391 
 3367   0.0000      10.595815       288.3268 
 3368   0.0000      10.600818       288.4629 
 3369   0.0000      10.606618       288.6208 
 3370   0.0000      10.615071       288.8508 
 3371   0.0000      10.636912       289.4451 
 3372   0.0000      10.646844       289.7154 
 3373   0.0000      10.655490       289.9506 
 3374   0.0000      10.666491       290.2500 
 3375   0.0000      10.695958       291.0518 
 3376   0.0000      10.704429       291.2823 
 3377   0.0000      10.735113       292.1173 
 3378   0.0000      10.738799       292.2176 
 3379   0.0000      10.749057       292.4967 
 3380   0.0000      10.754645       292.6488 
 3381   0.0000      10.760358       292.8042 
 3382   0.0000      10.766751       292.9782 
 3383   0.0000      10.780379       293.3490 
 3384   0.0000      10.786216       293.5079 
 3385   0.0000      10.801937       293.9356 
 3386   0.0000      10.806343       294.0555 
 3387   0.0000      10.838582       294.9328 
 3388   0.0000      10.846594       295.1508 
 3389   0.0000      10.859301       295.4966 
 3390   0.0000      10.873373       295.8795 
 3391   0.0000      10.880298       296.0680 
 3392   0.0000      10.887665       296.2684 
 3393   0.0000      10.921744       297.1958 
 3394   0.0000      10.938225       297.6442 
 3395   0.0000      10.946386       297.8663 
 3396   0.0000      10.968513       298.4684 
 3397   0.0000      10.989946       299.0516 
 3398   0.0000      10.994646       299.1795 
 3399   0.0000      11.072495       301.2979 
 3400   0.0000      11.118302       302.5444 
 3401   0.0000      11.129835       302.8582 
 3402   0.0000      11.171154       303.9826 
 3403   0.0000      11.181761       304.2712 
 3404   0.0000      11.205203       304.9091 
 3405   0.0000      11.216047       305.2042 
 3406   0.0000      11.266682       306.5820 
 3407   0.0000      11.291122       307.2470 
 3408   0.0000      11.304000       307.5975 
 3409   0.0000      11.431892       311.0776 
 3410   0.0000      11.460502       311.8561 
 3411   0.0000      11.495916       312.8198 
 3412   0.0000      11.583435       315.2013 
 3413   0.0000      11.586548       315.2860 
 3414   0.0000      11.593929       315.4869 
 3415   0.0000      11.658869       317.2540 
 3416   0.0000      11.660396       317.2955 
 3417   0.0000      11.701027       318.4011 
 3418   0.0000      11.712036       318.7007 
 3419   0.0000      11.719818       318.9125 
 3420   0.0000      11.737096       319.3826 
 3421   0.0000      11.749375       319.7167 
 3422   0.0000      11.806661       321.2756 
 3423   0.0000      11.831499       321.9515 
 3424   0.0000      11.864933       322.8612 
 3425   0.0000      11.872051       323.0549 
 3426   0.0000      11.932734       324.7062 
 3427   0.0000      12.008906       326.7789 
 3428   0.0000      12.036848       327.5393 
 3429   0.0000      12.042494       327.6929 
 3430   0.0000      12.052876       327.9754 
 3431   0.0000      12.062036       328.2247 
 3432   0.0000      12.073034       328.5240 
 3433   0.0000      12.088679       328.9497 
 3434   0.0000      12.109802       329.5245 
 3435   0.0000      12.129834       330.0696 
 3436   0.0000      12.132523       330.1427 
 3437   0.0000      12.167042       331.0821 
 3438   0.0000      12.169659       331.1533 
 3439   0.0000      12.221918       332.5753 
 3440   0.0000      12.262326       333.6749 
 3441   0.0000      12.272287       333.9459 
 3442   0.0000      12.281172       334.1877 
 3443   0.0000      12.299888       334.6970 
 3444   0.0000      12.317591       335.1787 
 3445   0.0000      12.332083       335.5730 
 3446   0.0000      12.335887       335.6765 
 3447   0.0000      12.348587       336.0221 
 3448   0.0000      12.351093       336.0903 
 3449   0.0000      12.357418       336.2624 
 3450   0.0000      12.364863       336.4650 
 3451   0.0000      12.384823       337.0082 
 3452   0.0000      12.395925       337.3103 
 3453   0.0000      12.420374       337.9755 
 3454   0.0000      12.430406       338.2486 
 3455   0.0000      12.437479       338.4410 
 3456   0.0000      12.476673       339.5075 
 3457   0.0000      12.489779       339.8642 
 3458   0.0000      12.499196       340.1204 
 3459   0.0000      12.536764       341.1427 
 3460   0.0000      12.553772       341.6055 
 3461   0.0000      12.561648       341.8198 
 3462   0.0000      12.566543       341.9530 
 3463   0.0000      12.576541       342.2251 
 3464   0.0000      12.607025       343.0546 
 3465   0.0000      12.624436       343.5284 
 3466   0.0000      12.658894       344.4660 
 3467   0.0000      12.680849       345.0634 
 3468   0.0000      12.703663       345.6842 
 3469   0.0000      12.718252       346.0812 
 3470   0.0000      12.764173       347.3308 
 3471   0.0000      12.770221       347.4954 
 3472   0.0000      12.786580       347.9405 
 3473   0.0000      12.799508       348.2923 
 3474   0.0000      12.860905       349.9630 
 3475   0.0000      12.871959       350.2638 
 3476   0.0000      12.876012       350.3741 
 3477   0.0000      12.955452       352.5358 
 3478   0.0000      12.974966       353.0668 
 3479   0.0000      12.980722       353.2234 
 3480   0.0000      13.056091       355.2743 
 3481   0.0000      13.102372       356.5337 
 3482   0.0000      13.112061       356.7973 
 3483   0.0000      13.125116       357.1526 
 3484   0.0000      13.153582       357.9272 
 3485   0.0000      13.166999       358.2923 
 3486   0.0000      13.200040       359.1914 
 3487   0.0000      13.294305       361.7564 
 3488   0.0000      13.301796       361.9603 
 3489   0.0000      13.317054       362.3755 
 3490   0.0000      13.343735       363.1015 
 3491   0.0000      13.350603       363.2884 
 3492   0.0000      13.357784       363.4838 
 3493   0.0000      13.360643       363.5616 
 3494   0.0000      13.398007       364.5783 
 3495   0.0000      13.493354       367.1728 
 3496   0.0000      13.688594       372.4856 
 3497   0.0000      13.700763       372.8167 
 3498   0.0000      13.781787       375.0215 
 3499   0.0000      13.789851       375.2409 
 3500   0.0000      13.938919       379.2973 
 3501   0.0000      14.246634       387.6706 
 3502   0.0000      14.436371       392.8336 
 3503   0.0000      14.526172       395.2772 
 3504   0.0000      14.689182       399.7130 
 3505   0.0000      14.733608       400.9219 
 3506   0.0000      14.993035       407.9812 
 3507   0.0000      15.117307       411.3628 
 3508   0.0000      15.279575       415.7784 
 3509   0.0000      16.477926       448.3872 
 3510   0.0000      28.077696       764.0330 
 3511   0.0000      28.134002       765.5651 
 3512   0.0000      28.346617       771.3507 
 3513   0.0000      28.384265       772.3751 
 3514   0.0000      28.550913       776.9098 
 3515   0.0000      28.585489       777.8507 
 3516   0.0000      28.725162       781.6514 
 3517   0.0000      28.733276       781.8722 
 3518   0.0000      28.734001       781.8919 
 3519   0.0000      28.744764       782.1848 
 3520   0.0000      28.759629       782.5893 
 3521   0.0000      28.801835       783.7378 
 3522   0.0000      28.811056       783.9887 
 3523   0.0000      28.817053       784.1519 
 3524   0.0000      28.887364       786.0651 
 3525   0.0000      29.065969       790.9252 
 3526   0.0000      29.108344       792.0783 
 3527   0.0000      29.128088       792.6156 
 3528   0.0000      29.136882       792.8549 
 3529   0.0000      29.152042       793.2674 
 3530   0.0000      29.163455       793.5780 
 3531   0.0000      29.234060       795.4992 
 3532   0.0000      29.235367       795.5348 
 3533   0.0000      29.237312       795.5877 
 3534   0.0000      29.258896       796.1750 
 3535   0.0000      29.290958       797.0475 
 3536   0.0000      29.399644       800.0050 
 3537   0.0000      29.411487       800.3272 
 3538   0.0000      29.429971       800.8302 
 3539   0.0000      29.442665       801.1756 
 3540   0.0000      29.454720       801.5037 
 3541   0.0000      29.492468       802.5308 
 3542   0.0000      29.563729       804.4700 
 3543   0.0000      29.564728       804.4971 
 3544   0.0000      29.589045       805.1589 
 3545   0.0000      29.596049       805.3494 
 3546   0.0000      38.338208      1043.2357 
 3547   0.0000      38.737041      1054.0885 
 3548   0.0000      48.567800      1321.5970 
 3549   0.0000      48.600848      1322.4963 
 3550   0.0000      48.873783      1329.9233 
 3551   0.0000      48.915068      1331.0467 
 3552   0.0000     148.901530      4051.8166 
 3553   0.0000     148.963677      4053.5077 
 3554   0.0000     149.187841      4059.6075 
 3555   0.0000     149.230708      4060.7740 
 3556   0.0000     149.346164      4063.9157 
 3557   0.0000     149.398520      4065.3404 
 3558   0.0000     149.510947      4068.3997 
 3559   0.0000     149.534011      4069.0273 
 3560   0.0000     149.537217      4069.1145 
 3561   0.0000     149.548476      4069.4209 
 3562   0.0000     149.578975      4070.2508 
 3563   0.0000     149.620519      4071.3813 
 3564   0.0000     149.637552      4071.8448 
 3565   0.0000     149.643883      4072.0171 
 3566   0.0000     149.690734      4073.2920 
 3567   0.0000     149.857434      4077.8281 
 3568   0.0000     149.907071      4079.1788 
 3569   0.0000     149.915667      4079.4127 
 3570   0.0000     149.934102      4079.9143 
 3571   0.0000     149.960915      4080.6439 
 3572   0.0000     149.975096      4081.0298 
 3573   0.0000     150.009282      4081.9601 
 3574   0.0000     150.011918      4082.0318 
 3575   0.0000     150.038429      4082.7532 
 3576   0.0000     150.049206      4083.0465 
 3577   0.0000     150.146191      4085.6856 
 3578   0.0000     150.270002      4089.0546 
 3579   0.0000     150.274661      4089.1814 
 3580   0.0000     150.287593      4089.5333 
 3581   0.0000     150.294649      4089.7253 
 3582   0.0000     150.295309      4089.7433 
 3583   0.0000     150.337946      4090.9035 
 3584   0.0000     150.369209      4091.7542 
 3585   0.0000     150.371135      4091.8066 
 3586   0.0000     150.398605      4092.5541 
 3587   0.0000     150.406729      4092.7752 
 3588   0.0000     199.765325      5435.8908 
 3589   0.0000     200.206761      5447.9029 
 3590   0.0000     255.993176      6965.9285 
 3591   0.0000     256.028763      6966.8968 
 3592   0.0000     256.351833      6975.6880 
 3593   0.0000     256.381703      6976.5008 

                    ********************************
                    * MULLIKEN POPULATION ANALYSIS *
                    ********************************

-----------------------
MULLIKEN ATOMIC CHARGES
-----------------------
   0 O :   -0.397207
   1 O :   -0.406321
   2 N :   -0.410596
   3 N :   -0.250142
   4 C :    0.257196
   5 C :    0.360294
   6 H :   -0.010909
   7 C :    0.142551
   8 C :   -0.204625
   9 H :    0.094122
  10 C :   -0.130395
  11 H :    0.149324
  12 C :   -0.132825
  13 H :    0.137194
  14 C :   -0.134575
  15 H :    0.148558
  16 C :   -0.186532
  17 H :    0.126534
  18 C :    0.067973
  19 C :   -0.245044
  20 H :    0.097636
  21 H :    0.121233
  22 H :    0.087393
  23 C :   -0.250462
  24 H :    0.086665
  25 H :    0.104829
  26 H :    0.090494
  27 C :   -0.274597
  28 H :    0.119495
  29 H :    0.120163
  30 H :    0.089204
  31 C :    0.123069
  32 C :    0.021361
  33 C :   -0.083012
  34 H :    0.090189
  35 C :   -0.165442
  36 H :    0.126924
  37 C :   -0.141064
  38 H :    0.141605
  39 C :   -0.135717
  40 H :    0.085993
  41 C :   -0.145995
  42 C :   -0.246348
  43 H :    0.101543
  44 H :    0.095824
  45 H :    0.111001
  46 C :   -0.188330
  47 H :    0.112193
  48 H :    0.091232
  49 H :    0.032018
  50 C :   -0.225996
  51 H :    0.074161
  52 H :    0.096144
  53 H :    0.103521
  54 C :    0.369837
  55 C :    0.053504
  56 C :   -0.076195
  57 H :    0.132143
  58 C :   -0.137003
  59 H :    0.146217
  60 C :   -0.090688
  61 H :    0.147522
  62 C :   -0.128872
  63 H :    0.153245
  64 C :   -0.132352
  65 H :    0.112929
  66 H :    0.099649
  67 O :   -0.519441
  68 C :    0.441973
  69 C :    0.005369
  70 C :   -0.076624
  71 H :    0.126312
  72 C :   -0.146237
  73 H :    0.143571
  74 C :   -0.087872
  75 H :    0.145958
  76 C :   -0.149948
  77 H :    0.144825
  78 C :   -0.100167
  79 H :    0.128140
  80 O :   -0.396912
  81 H :    0.249612
Sum of atomic charges:    0.0000000

--------------------------------
MULLIKEN REDUCED ORBITAL CHARGES
--------------------------------
  0 O s       :     3.850026  s :     3.850026
      pz      :     1.350688  p :     4.499151
      px      :     1.674015
      py      :     1.474448
      dz2     :     0.010706  d :     0.042718
      dxz     :     0.007317
      dyz     :     0.009996
      dx2y2   :     0.008288
      dxy     :     0.006411
      f0      :     0.000963  f :     0.005063
      f+1     :     0.000906
      f-1     :     0.000838
      f+2     :     0.000845
      f-2     :     0.000613
      f+3     :     0.000473
      f-3     :     0.000426
      g0      :     0.000032  g :     0.000249
      g+1     :     0.000045
      g-1     :     0.000039
      g+2     :     0.000035
      g-2     :     0.000011
      g+3     :     0.000022
      g-3     :     0.000038
      g+4     :     0.000013
      g-4     :     0.000013
  1 O s       :     3.749916  s :     3.749916
      pz      :     1.699818  p :     4.616906
      px      :     1.441558
      py      :     1.475530
      dz2     :     0.005202  d :     0.035534
      dxz     :     0.002971
      dyz     :     0.009600
      dx2y2   :     0.007909
      dxy     :     0.009852
      f0      :     0.000338  f :     0.003760
      f+1     :     0.000017
      f-1     :     0.000852
      f+2     :     0.000671
      f-2     :     0.000654
      f+3     :     0.000735
      f-3     :     0.000493
      g0      :     0.000014  g :     0.000205
      g+1     :     0.000002
      g-1     :     0.000029
      g+2     :     0.000025
      g-2     :     0.000003
      g+3     :     0.000037
      g-3     :     0.000042
      g+4     :     0.000023
      g-4     :     0.000029
  2 N s       :     3.705561  s :     3.705561
      pz      :     1.371597  p :     3.630268
      px      :     1.127974
      py      :     1.130697
      dz2     :     0.014445  d :     0.066086
      dxz     :     0.013727
      dyz     :     0.014425
      dx2y2   :     0.012313
      dxy     :     0.011175
      f0      :     0.001442  f :     0.008135
      f+1     :     0.001165
      f-1     :     0.000730
      f+2     :     0.001435
      f-2     :     0.001049
      f+3     :     0.001169
      f-3     :     0.001145
      g0      :     0.000063  g :     0.000547
      g+1     :     0.000113
      g-1     :     0.000037
      g+2     :     0.000104
      g-2     :     0.000089
      g+3     :     0.000038
      g-3     :     0.000022
      g+4     :     0.000036
      g-4     :     0.000045
  3 N s       :     3.489959  s :     3.489959
      pz      :     1.084080  p :     3.690909
      px      :     1.114831
      py      :     1.491999
      dz2     :     0.013781  d :     0.061643
      dxz     :     0.014099
      dyz     :     0.012437
      dx2y2   :     0.011760
      dxy     :     0.009566
      f0      :     0.001305  f :     0.007144
      f+1     :     0.001505
      f-1     :     0.001031
      f+2     :     0.000682
      f-2     :     0.000939
      f+3     :     0.000955
      f-3     :     0.000726
      g0      :     0.000075  g :     0.000488
      g+1     :     0.000106
      g-1     :     0.000049
      g+2     :     0.000037
      g-2     :     0.000046
      g+3     :     0.000040
      g-3     :     0.000044
      g+4     :     0.000054
      g-4     :     0.000037
  4 C s       :     3.201574  s :     3.201574
      pz      :     0.613237  p :     2.321716
      px      :     0.803690
      py      :     0.904789
      dz2     :     0.059380  d :     0.185632
      dxz     :     0.039416
      dyz     :     0.036825
      dx2y2   :     0.025182
      dxy     :     0.024828
      f0      :     0.008845  f :     0.030574
      f+1     :     0.004647
      f-1     :     0.004346
      f+2     :     0.005807
      f-2     :     0.003018
      f+3     :     0.001819
      f-3     :     0.002092
      g0      :     0.000625  g :     0.003308
      g+1     :     0.000801
      g-1     :     0.000277
      g+2     :     0.000593
      g-2     :     0.000446
      g+3     :     0.000188
      g-3     :     0.000155
      g+4     :     0.000113
      g-4     :     0.000110
  5 C s       :     3.315029  s :     3.315029
      pz      :     0.648094  p :     2.184802
      px      :     0.721249
      py      :     0.815460
      dz2     :     0.028674  d :     0.117658
      dxz     :     0.021033
      dyz     :     0.039063
      dx2y2   :     0.014994
      dxy     :     0.013894
      f0      :     0.004856  f :     0.020498
      f+1     :     0.002981
      f-1     :     0.004322
      f+2     :     0.002476
      f-2     :     0.001911
      f+3     :     0.001911
      f-3     :     0.002041
      g0      :     0.000272  g :     0.001720
      g+1     :     0.000326
      g-1     :     0.000179
      g+2     :     0.000225
      g-2     :     0.000235
      g+3     :     0.000094
      g-3     :     0.000093
      g+4     :     0.000158
      g-4     :     0.000137
  6 H s       :     0.983448  s :     0.983448
      pz      :     0.010701  p :     0.021972
      px      :     0.013949
      py      :    -0.002678
      dz2     :     0.000781  d :     0.005103
      dxz     :     0.000334
      dyz     :     0.001602
      dx2y2   :     0.000711
      dxy     :     0.001675
      f0      :     0.000028  f :     0.000385
      f+1     :     0.000008
      f-1     :     0.000093
      f+2     :     0.000066
      f-2     :     0.000027
      f+3     :     0.000104
      f-3     :     0.000061
  7 C s       :     3.237291  s :     3.237291
      pz      :     0.812352  p :     2.499207
      px      :     0.904695
      py      :     0.782160
      dz2     :     0.018524  d :     0.101461
      dxz     :     0.009231
      dyz     :     0.029839
      dx2y2   :     0.017467
      dxy     :     0.026400
      f0      :     0.003963  f :     0.017946
      f+1     :     0.001894
      f-1     :     0.001433
      f+2     :     0.005252
      f-2     :     0.001245
      f+3     :     0.003223
      f-3     :     0.000936
      g0      :     0.000151  g :     0.001543
      g+1     :     0.000071
      g-1     :     0.000280
      g+2     :     0.000193
      g-2     :     0.000249
      g+3     :     0.000112
      g-3     :     0.000176
      g+4     :     0.000127
      g-4     :     0.000183
  8 C s       :     3.298016  s :     3.298016
      pz      :     0.976869  p :     2.790614
      px      :     0.933656
      py      :     0.880088
      dz2     :     0.015973  d :     0.101399
      dxz     :     0.011444
      dyz     :     0.034973
      dx2y2   :     0.013081
      dxy     :     0.025927
      f0      :     0.002585  f :     0.013367
      f+1     :     0.001365
      f-1     :     0.001046
      f+2     :     0.003735
      f-2     :     0.001051
      f+3     :     0.002661
      f-3     :     0.000925
      g0      :     0.000103  g :     0.001230
      g+1     :     0.000041
      g-1     :     0.000238
      g+2     :     0.000164
      g-2     :     0.000164
      g+3     :     0.000081
      g-3     :     0.000152
      g+4     :     0.000127
      g-4     :     0.000158
  9 H s       :     0.873782  s :     0.873782
      pz      :     0.009224  p :     0.028356
      px      :     0.009160
      py      :     0.009972
      dz2     :     0.001023  d :     0.003424
      dxz     :     0.000500
      dyz     :     0.000762
      dx2y2   :     0.000655
      dxy     :     0.000485
      f0      :     0.000079  f :     0.000317
      f+1     :     0.000030
      f-1     :     0.000039
      f+2     :     0.000089
      f-2     :     0.000037
      f+3     :     0.000022
      f-3     :     0.000021
 10 C s       :     3.165487  s :     3.165487
      pz      :     0.914712  p :     2.830774
      px      :     0.943027
      py      :     0.973035
      dz2     :     0.042819  d :     0.120246
      dxz     :     0.020262
      dyz     :     0.016926
      dx2y2   :     0.030449
      dxy     :     0.009791
      f0      :     0.002733  f :     0.012618
      f+1     :     0.001511
      f-1     :     0.001447
      f+2     :     0.003392
      f-2     :     0.001150
      f+3     :     0.001036
      f-3     :     0.001349
      g0      :     0.000103  g :     0.001270
      g+1     :     0.000096
      g-1     :     0.000243
      g+2     :     0.000206
      g-2     :     0.000225
      g+3     :     0.000119
      g-3     :     0.000171
      g+4     :     0.000075
      g-4     :     0.000032
 11 H s       :     0.824860  s :     0.824860
      pz      :     0.008028  p :     0.022611
      px      :     0.009288
      py      :     0.005295
      dz2     :     0.000134  d :     0.002916
      dxz     :     0.000041
      dyz     :     0.001294
      dx2y2   :     0.000261
      dxy     :     0.001185
      f0      :     0.000044  f :     0.000289
      f+1     :     0.000008
      f-1     :     0.000015
      f+2     :     0.000081
      f-2     :     0.000005
      f+3     :     0.000119
      f-3     :     0.000017
 12 C s       :     3.199812  s :     3.199812
      pz      :     0.936563  p :     2.791778
      px      :     0.948811
      py      :     0.906405
      dz2     :     0.019164  d :     0.127422
      dxz     :     0.008762
      dyz     :     0.054041
      dx2y2   :     0.014742
      dxy     :     0.030713
      f0      :     0.002614  f :     0.012558
      f+1     :     0.001408
      f-1     :     0.000770
      f+2     :     0.003607
      f-2     :     0.000853
      f+3     :     0.002565
      f-3     :     0.000741
      g0      :     0.000118  g :     0.001254
      g+1     :     0.000060
      g-1     :     0.000226
      g+2     :     0.000171
      g-2     :     0.000185
      g+3     :     0.000084
      g-3     :     0.000134
      g+4     :     0.000109
      g-4     :     0.000168
 13 H s       :     0.836474  s :     0.836474
      pz      :     0.007252  p :     0.023121
      px      :     0.009126
      py      :     0.006743
      dz2     :     0.000980  d :     0.002925
      dxz     :     0.000521
      dyz     :     0.000441
      dx2y2   :     0.000564
      dxy     :     0.000419
      f0      :     0.000067  f :     0.000285
      f+1     :     0.000028
      f-1     :     0.000043
      f+2     :     0.000074
      f-2     :     0.000031
      f+3     :     0.000016
      f-3     :     0.000025
 14 C s       :     3.182051  s :     3.182051
      pz      :     0.955405  p :     2.811447
      px      :     0.959224
      py      :     0.896818
      dz2     :     0.022302  d :     0.127076
      dxz     :     0.010401
      dyz     :     0.047270
      dx2y2   :     0.019020
      dxy     :     0.028084
      f0      :     0.002417  f :     0.012731
      f+1     :     0.001541
      f-1     :     0.000868
      f+2     :     0.003542
      f-2     :     0.000891
      f+3     :     0.002582
      f-3     :     0.000889
      g0      :     0.000103  g :     0.001270
      g+1     :     0.000044
      g-1     :     0.000250
      g+2     :     0.000169
      g-2     :     0.000186
      g+3     :     0.000080
      g-3     :     0.000154
      g+4     :     0.000121
      g-4     :     0.000163
 15 H s       :     0.826055  s :     0.826055
      pz      :     0.006662  p :     0.022239
      px      :     0.008811
      py      :     0.006765
      dz2     :     0.000949  d :     0.002864
      dxz     :     0.000487
      dyz     :     0.000562
      dx2y2   :     0.000506
      dxy     :     0.000360
      f0      :     0.000080  f :     0.000283
      f+1     :     0.000029
      f-1     :     0.000036
      f+2     :     0.000078
      f-2     :     0.000029
      f+3     :     0.000015
      f-3     :     0.000017
 16 C s       :     3.266740  s :     3.266740
      pz      :     0.890262  p :     2.796761
      px      :     0.943122
      py      :     0.963377
      dz2     :     0.036292  d :     0.108322
      dxz     :     0.019509
      dyz     :     0.014804
      dx2y2   :     0.027731
      dxy     :     0.009986
      f0      :     0.002931  f :     0.013461
      f+1     :     0.001691
      f-1     :     0.001629
      f+2     :     0.003597
      f-2     :     0.001254
      f+3     :     0.001080
      f-3     :     0.001279
      g0      :     0.000101  g :     0.001248
      g+1     :     0.000097
      g-1     :     0.000252
      g+2     :     0.000195
      g-2     :     0.000227
      g+3     :     0.000107
      g-3     :     0.000169
      g+4     :     0.000072
      g-4     :     0.000028
 17 H s       :     0.847437  s :     0.847437
      pz      :     0.008836  p :     0.022580
      px      :     0.008990
      py      :     0.004754
      dz2     :     0.000148  d :     0.003146
      dxz     :     0.000042
      dyz     :     0.001499
      dx2y2   :     0.000289
      dxy     :     0.001168
      f0      :     0.000048  f :     0.000302
      f+1     :     0.000008
      f-1     :     0.000015
      f+2     :     0.000087
      f-2     :     0.000005
      f+3     :     0.000120
      f-3     :     0.000019
 18 C s       :     3.242869  s :     3.242869
      pz      :     0.911551  p :     2.516162
      px      :     0.695388
      py      :     0.909224
      dz2     :     0.032170  d :     0.146642
      dxz     :     0.026889
      dyz     :     0.031770
      dx2y2   :     0.024557
      dxy     :     0.031254
      f0      :     0.003778  f :     0.024378
      f+1     :     0.002833
      f-1     :     0.004813
      f+2     :     0.002802
      f-2     :     0.002482
      f+3     :     0.004034
      f-3     :     0.003636
      g0      :     0.000284  g :     0.001976
      g+1     :     0.000251
      g-1     :     0.000235
      g+2     :     0.000159
      g-2     :     0.000125
      g+3     :     0.000167
      g-3     :     0.000178
      g+4     :     0.000280
      g-4     :     0.000296
 19 C s       :     3.159892  s :     3.159892
      pz      :     0.999773  p :     3.009729
      px      :     1.042177
      py      :     0.967779
      dz2     :     0.022710  d :     0.068117
      dxz     :     0.005353
      dyz     :     0.009991
      dx2y2   :     0.012770
      dxy     :     0.017293
      f0      :     0.001434  f :     0.006548
      f+1     :     0.000198
      f-1     :     0.001549
      f+2     :     0.000484
      f-2     :     0.000341
      f+3     :     0.001334
      f-3     :     0.001208
      g0      :     0.000143  g :     0.000758
      g+1     :     0.000034
      g-1     :     0.000111
      g+2     :     0.000073
      g-2     :     0.000023
      g+3     :     0.000080
      g-3     :     0.000104
      g+4     :     0.000087
      g-4     :     0.000102
 20 H s       :     0.870538  s :     0.870538
      pz      :     0.010496  p :     0.027488
      px      :     0.009554
      py      :     0.007439
      dz2     :     0.000691  d :     0.003955
      dxz     :     0.000408
      dyz     :     0.000757
      dx2y2   :     0.001603
      dxy     :     0.000495
      f0      :     0.000013  f :     0.000383
      f+1     :     0.000050
      f-1     :     0.000075
      f+2     :     0.000029
      f-2     :     0.000042
      f+3     :     0.000083
      f-3     :     0.000091
 21 H s       :     0.847848  s :     0.847848
      pz      :     0.009931  p :     0.026620
      px      :     0.007563
      py      :     0.009126
      dz2     :     0.000333  d :     0.003916
      dxz     :     0.001259
      dyz     :     0.000218
      dx2y2   :     0.000781
      dxy     :     0.001323
      f0      :     0.000044  f :     0.000383
      f+1     :     0.000046
      f-1     :     0.000018
      f+2     :     0.000045
      f-2     :     0.000046
      f+3     :     0.000112
      f-3     :     0.000072
 22 H s       :     0.878250  s :     0.878250
      pz      :     0.008462  p :     0.029885
      px      :     0.011245
      py      :     0.010178
      dz2     :     0.000897  d :     0.004085
      dxz     :     0.001580
      dyz     :     0.001379
      dx2y2   :     0.000089
      dxy     :     0.000140
      f0      :     0.000081  f :     0.000387
      f+1     :     0.000143
      f-1     :     0.000129
      f+2     :     0.000016
      f-2     :     0.000016
      f+3     :     0.000001
      f-3     :     0.000001
 23 C s       :     3.186942  s :     3.186942
      pz      :     0.950042  p :     2.989806
      px      :     1.026771
      py      :     1.012992
      dz2     :     0.014899  d :     0.066422
      dxz     :     0.009421
      dyz     :     0.019321
      dx2y2   :     0.011460
      dxy     :     0.011321
      f0      :     0.001713  f :     0.006523
      f+1     :     0.000873
      f-1     :     0.001693
      f+2     :     0.000548
      f-2     :     0.000387
      f+3     :     0.000571
      f-3     :     0.000737
      g0      :     0.000197  g :     0.000770
      g+1     :     0.000136
      g-1     :     0.000154
      g+2     :     0.000059
      g-2     :     0.000040
      g+3     :     0.000050
      g-3     :     0.000067
      g+4     :     0.000027
      g-4     :     0.000040
 24 H s       :     0.880577  s :     0.880577
      pz      :     0.008349  p :     0.028408
      px      :     0.011123
      py      :     0.008936
      dz2     :     0.001115  d :     0.003968
      dxz     :     0.000432
      dyz     :     0.000707
      dx2y2   :     0.000515
      dxy     :     0.001198
      f0      :     0.000020  f :     0.000383
      f+1     :     0.000004
      f-1     :     0.000141
      f+2     :     0.000032
      f-2     :     0.000077
      f+3     :     0.000068
      f-3     :     0.000041
 25 H s       :     0.864757  s :     0.864757
      pz      :     0.008710  p :     0.026109
      px      :     0.007664
      py      :     0.009735
      dz2     :     0.000248  d :     0.003923
      dxz     :     0.001414
      dyz     :     0.000227
      dx2y2   :     0.000777
      dxy     :     0.001256
      f0      :     0.000049  f :     0.000383
      f+1     :     0.000038
      f-1     :     0.000016
      f+2     :     0.000056
      f-2     :     0.000039
      f+3     :     0.000109
      f-3     :     0.000076
 26 H s       :     0.877487  s :     0.877487
      pz      :     0.008244  p :     0.027653
      px      :     0.010032
      py      :     0.009377
      dz2     :     0.000579  d :     0.003982
      dxz     :     0.000559
      dyz     :     0.000870
      dx2y2   :     0.001634
      dxy     :     0.000339
      f0      :     0.000018  f :     0.000384
      f+1     :     0.000044
      f-1     :     0.000070
      f+2     :     0.000043
      f-2     :     0.000053
      f+3     :     0.000068
      f-3     :     0.000087
 27 C s       :     3.166757  s :     3.166757
      pz      :     1.009464  p :     3.031706
      px      :     1.024019
      py      :     0.998223
      dz2     :     0.018642  d :     0.068990
      dxz     :     0.006647
      dyz     :     0.013092
      dx2y2   :     0.019840
      dxy     :     0.010769
      f0      :     0.001354  f :     0.006396
      f+1     :     0.000583
      f-1     :     0.000976
      f+2     :    -0.000033
      f-2     :     0.000690
      f+3     :     0.001392
      f-3     :     0.001434
      g0      :     0.000121  g :     0.000749
      g+1     :     0.000051
      g-1     :     0.000102
      g+2     :     0.000018
      g-2     :     0.000051
      g+3     :     0.000095
      g-3     :     0.000075
      g+4     :     0.000133
      g-4     :     0.000102
 28 H s       :     0.849619  s :     0.849619
      pz      :     0.009947  p :     0.026535
      px      :     0.007352
      py      :     0.009237
      dz2     :     0.000488  d :     0.003961
      dxz     :     0.001232
      dyz     :     0.000145
      dx2y2   :     0.000841
      dxy     :     0.001255
      f0      :     0.000027  f :     0.000391
      f+1     :     0.000090
      f-1     :     0.000011
      f+2     :     0.000061
      f-2     :     0.000021
      f+3     :     0.000091
      f-3     :     0.000089
 29 H s       :     0.848410  s :     0.848410
      pz      :     0.010524  p :     0.027148
      px      :     0.009535
      py      :     0.007089
      dz2     :     0.001006  d :     0.003899
      dxz     :     0.000202
      dyz     :     0.000773
      dx2y2   :     0.000772
      dxy     :     0.001145
      f0      :     0.000009  f :     0.000379
      f+1     :     0.000008
      f-1     :     0.000143
      f+2     :     0.000038
      f-2     :     0.000032
      f+3     :     0.000075
      f-3     :     0.000074
 30 H s       :     0.877218  s :     0.877218
      pz      :     0.008730  p :     0.029065
      px      :     0.010481
      py      :     0.009853
      dz2     :     0.000609  d :     0.004127
      dxz     :     0.001658
      dyz     :     0.001691
      dx2y2   :     0.000101
      dxy     :     0.000068
      f0      :     0.000042  f :     0.000386
      f+1     :     0.000157
      f-1     :     0.000166
      f+2     :     0.000006
      f-2     :     0.000013
      f+3     :     0.000001
      f-3     :     0.000001
 31 C s       :     3.279167  s :     3.279167
      pz      :     0.817708  p :     2.439758
      px      :     0.797891
      py      :     0.824160
      dz2     :     0.028903  d :     0.132425
      dxz     :     0.028504
      dyz     :     0.019741
      dx2y2   :     0.033063
      dxy     :     0.022214
      f0      :     0.002525  f :     0.023568
      f+1     :     0.006568
      f-1     :     0.002497
      f+2     :     0.002307
      f-2     :     0.003531
      f+3     :     0.003147
      f-3     :     0.002994
      g0      :     0.000287  g :     0.002012
      g+1     :     0.000296
      g-1     :     0.000206
      g+2     :     0.000154
      g-2     :     0.000214
      g+3     :     0.000207
      g-3     :     0.000278
      g+4     :     0.000169
      g-4     :     0.000201
 32 C s       :     3.312791  s :     3.312791
      pz      :     0.789331  p :     2.549015
      px      :     0.846683
      py      :     0.913002
      dz2     :     0.017379  d :     0.096730
      dxz     :     0.029197
      dyz     :     0.018424
      dx2y2   :     0.020605
      dxy     :     0.011125
      f0      :     0.003269  f :     0.018619
      f+1     :     0.004818
      f-1     :     0.001587
      f+2     :     0.001765
      f-2     :     0.003229
      f+3     :     0.002568
      f-3     :     0.001383
      g0      :     0.000259  g :     0.001483
      g+1     :     0.000221
      g-1     :     0.000185
      g+2     :     0.000170
      g-2     :     0.000161
      g+3     :     0.000123
      g-3     :     0.000138
      g+4     :     0.000123
      g-4     :     0.000103
 33 C s       :     3.222534  s :     3.222534
      pz      :     0.916498  p :     2.733313
      px      :     0.888100
      py      :     0.928715
      dz2     :     0.029771  d :     0.112336
      dxz     :     0.020132
      dyz     :     0.019183
      dx2y2   :     0.027570
      dxy     :     0.015680
      f0      :     0.001878  f :     0.013585
      f+1     :     0.003009
      f-1     :     0.001154
      f+2     :     0.001285
      f-2     :     0.002434
      f+3     :     0.002460
      f-3     :     0.001365
      g0      :     0.000133  g :     0.001244
      g+1     :     0.000188
      g-1     :     0.000104
      g+2     :     0.000117
      g-2     :     0.000154
      g+3     :     0.000154
      g-3     :     0.000169
      g+4     :     0.000114
      g-4     :     0.000112
 34 H s       :     0.872855  s :     0.872855
      pz      :     0.009531  p :     0.032824
      px      :     0.011804
      py      :     0.011489
      dz2     :     0.000645  d :     0.003807
      dxz     :     0.001503
      dyz     :     0.001091
      dx2y2   :     0.000291
      dxy     :     0.000277
      f0      :     0.000081  f :     0.000326
      f+1     :     0.000104
      f-1     :     0.000058
      f+2     :     0.000034
      f-2     :     0.000043
      f+3     :     0.000004
      f-3     :     0.000003
 35 C s       :     3.190624  s :     3.190624
      pz      :     0.902213  p :     2.832713
      px      :     0.951768
      py      :     0.978732
      dz2     :     0.039906  d :     0.128298
      dxz     :     0.039376
      dyz     :     0.021138
      dx2y2   :     0.007832
      dxy     :     0.020046
      f0      :     0.001888  f :     0.012550
      f+1     :     0.003713
      f-1     :     0.001420
      f+2     :     0.001091
      f-2     :     0.002082
      f+3     :     0.001014
      f-3     :     0.001341
      g0      :     0.000237  g :     0.001256
      g+1     :     0.000252
      g-1     :     0.000157
      g+2     :     0.000156
      g-2     :     0.000129
      g+3     :     0.000119
      g-3     :     0.000127
      g+4     :     0.000051
      g-4     :     0.000028
 36 H s       :     0.846271  s :     0.846271
      pz      :     0.007144  p :     0.023549
      px      :     0.006934
      py      :     0.009471
      dz2     :     0.000404  d :     0.002965
      dxz     :     0.000662
      dyz     :     0.000404
      dx2y2   :     0.001065
      dxy     :     0.000430
      f0      :     0.000016  f :     0.000291
      f+1     :     0.000047
      f-1     :     0.000026
      f+2     :     0.000036
      f-2     :     0.000038
      f+3     :     0.000103
      f-3     :     0.000024
 37 C s       :     3.193827  s :     3.193827
      pz      :     0.924418  p :     2.809013
      px      :     0.942624
      py      :     0.941972
      dz2     :     0.016550  d :     0.124503
      dxz     :     0.054945
      dyz     :     0.025169
      dx2y2   :     0.019806
      dxy     :     0.008034
      f0      :     0.001961  f :     0.012450
      f+1     :     0.003269
      f-1     :     0.001536
      f+2     :     0.000992
      f-2     :     0.001686
      f+3     :     0.002006
      f-3     :     0.001001
      g0      :     0.000255  g :     0.001269
      g+1     :     0.000183
      g-1     :     0.000181
      g+2     :     0.000111
      g-2     :     0.000159
      g+3     :     0.000079
      g-3     :     0.000104
      g+4     :     0.000096
      g-4     :     0.000100
 38 H s       :     0.833011  s :     0.833011
      pz      :     0.006929  p :     0.022246
      px      :     0.006449
      py      :     0.008868
      dz2     :     0.000919  d :     0.002852
      dxz     :     0.000331
      dyz     :     0.000507
      dx2y2   :     0.000494
      dxy     :     0.000600
      f0      :     0.000039  f :     0.000287
      f+1     :     0.000069
      f-1     :     0.000020
      f+2     :     0.000032
      f-2     :     0.000061
      f+3     :     0.000038
      f-3     :     0.000027
 39 C s       :     3.233193  s :     3.233193
      pz      :     0.928116  p :     2.789455
      px      :     0.893246
      py      :     0.968093
      dz2     :     0.029798  d :     0.098977
      dxz     :     0.013431
      dyz     :     0.014582
      dx2y2   :     0.021046
      dxy     :     0.020120
      f0      :     0.001285  f :     0.012871
      f+1     :     0.002790
      f-1     :     0.001407
      f+2     :     0.001284
      f-2     :     0.002217
      f+3     :     0.002472
      f-3     :     0.001416
      g0      :     0.000135  g :     0.001222
      g+1     :     0.000165
      g-1     :     0.000098
      g+2     :     0.000095
      g-2     :     0.000166
      g+3     :     0.000166
      g-3     :     0.000176
      g+4     :     0.000108
      g-4     :     0.000112
 40 H s       :     0.878569  s :     0.878569
      pz      :     0.009551  p :     0.031618
      px      :     0.010235
      py      :     0.011832
      dz2     :     0.000735  d :     0.003502
      dxz     :     0.001331
      dyz     :     0.000938
      dx2y2   :     0.000234
      dxy     :     0.000264
      f0      :     0.000089  f :     0.000319
      f+1     :     0.000100
      f-1     :     0.000055
      f+2     :     0.000033
      f-2     :     0.000036
      f+3     :     0.000002
      f-3     :     0.000003
 41 C s       :     3.284929  s :     3.284929
      pz      :     0.864858  p :     2.719668
      px      :     0.906855
      py      :     0.947955
      dz2     :     0.025485  d :     0.120373
      dxz     :     0.015943
      dyz     :     0.030126
      dx2y2   :     0.022335
      dxy     :     0.026483
      f0      :     0.003026  f :     0.019417
      f+1     :     0.003832
      f-1     :     0.001766
      f+2     :     0.003046
      f-2     :     0.002365
      f+3     :     0.003384
      f-3     :     0.001998
      g0      :     0.000173  g :     0.001607
      g+1     :     0.000189
      g-1     :     0.000176
      g+2     :     0.000225
      g-2     :     0.000154
      g+3     :     0.000121
      g-3     :     0.000191
      g+4     :     0.000186
      g-4     :     0.000192
 42 C s       :     3.149930  s :     3.149930
      pz      :     0.959097  p :     3.016578
      px      :     1.048950
      py      :     1.008531
      dz2     :     0.012882  d :     0.072461
      dxz     :     0.020343
      dyz     :     0.011001
      dx2y2   :     0.018924
      dxy     :     0.009310
      f0      :     0.001439  f :     0.006612
      f+1     :     0.001344
      f-1     :     0.000966
      f+2     :     0.001354
      f-2     :     0.000366
      f+3     :     0.000202
      f-3     :     0.000941
      g0      :     0.000120  g :     0.000768
      g+1     :     0.000103
      g-1     :     0.000149
      g+2     :     0.000138
      g-2     :     0.000079
      g+3     :     0.000042
      g-3     :     0.000063
      g+4     :     0.000038
      g-4     :     0.000037
 43 H s       :     0.869589  s :     0.869589
      pz      :     0.008691  p :     0.024617
      px      :     0.010005
      py      :     0.005921
      dz2     :     0.000161  d :     0.003862
      dxz     :     0.000136
      dyz     :     0.001491
      dx2y2   :     0.000555
      dxy     :     0.001518
      f0      :     0.000061  f :     0.000390
      f+1     :     0.000013
      f-1     :     0.000020
      f+2     :     0.000083
      f-2     :     0.000015
      f+3     :     0.000152
      f-3     :     0.000045
 44 H s       :     0.872204  s :     0.872204
      pz      :     0.007828  p :     0.027462
      px      :     0.009199
      py      :     0.010435
      dz2     :     0.001224  d :     0.004114
      dxz     :     0.000716
      dyz     :     0.000608
      dx2y2   :     0.000715
      dxy     :     0.000851
      f0      :     0.000041  f :     0.000396
      f+1     :     0.000132
      f-1     :     0.000012
      f+2     :     0.000048
      f-2     :     0.000081
      f+3     :     0.000051
      f-3     :     0.000030
 45 H s       :     0.860162  s :     0.860162
      pz      :     0.006184  p :     0.024615
      px      :     0.009208
      py      :     0.009223
      dz2     :     0.000640  d :     0.003833
      dxz     :     0.000976
      dyz     :     0.000297
      dx2y2   :     0.001244
      dxy     :     0.000677
      f0      :     0.000015  f :     0.000389
      f+1     :     0.000102
      f-1     :     0.000018
      f+2     :     0.000061
      f-2     :     0.000049
      f+3     :     0.000125
      f-3     :     0.000019
 46 C s       :     3.177400  s :     3.177400
      pz      :     1.016438  p :     2.939721
      px      :     1.006653
      py      :     0.916630
      dz2     :     0.007810  d :     0.063849
      dxz     :     0.015299
      dyz     :     0.010858
      dx2y2   :     0.012526
      dxy     :     0.017356
      f0      :     0.000636  f :     0.006635
      f+1     :     0.001052
      f-1     :     0.000512
      f+2     :     0.001220
      f-2     :     0.000776
      f+3     :     0.001322
      f-3     :     0.001116
      g0      :     0.000046  g :     0.000725
      g+1     :     0.000035
      g-1     :     0.000086
      g+2     :     0.000091
      g-2     :     0.000089
      g+3     :     0.000051
      g-3     :     0.000082
      g+4     :     0.000121
      g-4     :     0.000124
 47 H s       :     0.855773  s :     0.855773
      pz      :     0.011160  p :     0.027628
      px      :     0.007669
      py      :     0.008799
      dz2     :     0.000361  d :     0.004020
      dxz     :     0.001391
      dyz     :     0.000394
      dx2y2   :     0.001043
      dxy     :     0.000831
      f0      :     0.000041  f :     0.000386
      f+1     :     0.000052
      f-1     :     0.000017
      f+2     :     0.000054
      f-2     :     0.000065
      f+3     :     0.000123
      f-3     :     0.000035
 48 H s       :     0.877632  s :     0.877632
      pz      :     0.009558  p :     0.026666
      px      :     0.009029
      py      :     0.008079
      dz2     :     0.001381  d :     0.004068
      dxz     :     0.000451
      dyz     :     0.001046
      dx2y2   :     0.000534
      dxy     :     0.000656
      f0      :     0.000119  f :     0.000402
      f+1     :     0.000049
      f-1     :     0.000040
      f+2     :     0.000047
      f-2     :     0.000092
      f+3     :     0.000030
      f-3     :     0.000025
 49 H s       :     0.928809  s :     0.928809
      pz      :     0.012253  p :     0.034372
      px      :     0.011166
      py      :     0.010953
      dz2     :     0.001263  d :     0.004408
      dxz     :     0.000936
      dyz     :     0.000740
      dx2y2   :     0.000889
      dxy     :     0.000581
      f0      :     0.000103  f :     0.000393
      f+1     :     0.000029
      f-1     :     0.000048
      f+2     :     0.000112
      f-2     :     0.000048
      f+3     :     0.000030
      f-3     :     0.000023
 50 C s       :     3.170866  s :     3.170866
      pz      :     1.008448  p :     2.978572
      px      :     0.947848
      py      :     1.022276
      dz2     :     0.015515  d :     0.069277
      dxz     :     0.018120
      dyz     :     0.004899
      dx2y2   :     0.022748
      dxy     :     0.007995
      f0      :     0.000631  f :     0.006541
      f+1     :     0.001573
      f-1     :     0.000631
      f+2     :     0.000971
      f-2     :     0.000338
      f+3     :     0.001391
      f-3     :     0.001005
      g0      :     0.000060  g :     0.000741
      g+1     :     0.000109
      g-1     :     0.000037
      g+2     :     0.000091
      g-2     :     0.000061
      g+3     :     0.000051
      g-3     :     0.000100
      g+4     :     0.000121
      g-4     :     0.000112
 51 H s       :     0.887205  s :     0.887205
      pz      :     0.010837  p :     0.034065
      px      :     0.010905
      py      :     0.012322
      dz2     :     0.001126  d :     0.004177
      dxz     :     0.001365
      dyz     :     0.000963
      dx2y2   :     0.000411
      dxy     :     0.000312
      f0      :     0.000137  f :     0.000393
      f+1     :     0.000085
      f-1     :     0.000042
      f+2     :     0.000065
      f-2     :     0.000048
      f+3     :     0.000012
      f-3     :     0.000003
 52 H s       :     0.873303  s :     0.873303
      pz      :     0.009606  p :     0.026229
      px      :     0.006598
      py      :     0.010025
      dz2     :     0.001292  d :     0.003935
      dxz     :     0.000503
      dyz     :     0.000596
      dx2y2   :     0.000732
      dxy     :     0.000812
      f0      :     0.000068  f :     0.000388
      f+1     :     0.000094
      f-1     :     0.000005
      f+2     :     0.000051
      f-2     :     0.000078
      f+3     :     0.000053
      f-3     :     0.000038
 53 H s       :     0.865848  s :     0.865848
      pz      :     0.010325  p :     0.026335
      px      :     0.009126
      py      :     0.006884
      dz2     :     0.000143  d :     0.003909
      dxz     :     0.000117
      dyz     :     0.001675
      dx2y2   :     0.000568
      dxy     :     0.001406
      f0      :     0.000067  f :     0.000387
      f+1     :     0.000006
      f-1     :     0.000016
      f+2     :     0.000107
      f-2     :     0.000019
      f+3     :     0.000121
      f-3     :     0.000051
 54 C s       :     3.124643  s :     3.124643
      pz      :     0.803591  p :     2.205955
      px      :     0.714815
      py      :     0.687549
      dz2     :     0.052020  d :     0.260248
      dxz     :     0.035616
      dyz     :     0.065526
      dx2y2   :     0.041507
      dxy     :     0.065578
      f0      :     0.002560  f :     0.034923
      f+1     :     0.001594
      f-1     :     0.013624
      f+2     :     0.003718
      f-2     :     0.005526
      f+3     :     0.004930
      f-3     :     0.002969
      g0      :     0.000601  g :     0.004393
      g+1     :     0.000176
      g-1     :     0.000703
      g+2     :     0.000756
      g-2     :     0.000104
      g+3     :     0.000700
      g-3     :     0.000566
      g+4     :     0.000306
      g-4     :     0.000482
 55 C s       :     3.235812  s :     3.235812
      pz      :     0.726664  p :     2.582399
      px      :     0.990599
      py      :     0.865136
      dz2     :     0.031517  d :     0.109426
      dxz     :     0.012078
      dyz     :     0.020924
      dx2y2   :     0.018039
      dxy     :     0.026868
      f0      :     0.001722  f :     0.017323
      f+1     :     0.001735
      f-1     :     0.006552
      f+2     :     0.001575
      f-2     :     0.002113
      f+3     :     0.001964
      f-3     :     0.001662
      g0      :     0.000292  g :     0.001537
      g+1     :     0.000138
      g-1     :     0.000252
      g+2     :     0.000187
      g-2     :     0.000070
      g+3     :     0.000210
      g-3     :     0.000206
      g+4     :     0.000089
      g-4     :     0.000093
 56 C s       :     3.213127  s :     3.213127
      pz      :     0.882192  p :     2.747853
      px      :     0.909798
      py      :     0.955863
      dz2     :     0.022113  d :     0.101177
      dxz     :     0.021618
      dyz     :     0.036969
      dx2y2   :     0.011116
      dxy     :     0.009360
      f0      :     0.001348  f :     0.012789
      f+1     :     0.002093
      f-1     :     0.004504
      f+2     :     0.001366
      f-2     :     0.001229
      f+3     :     0.000931
      f-3     :     0.001318
      g0      :     0.000275  g :     0.001250
      g+1     :     0.000172
      g-1     :     0.000273
      g+2     :     0.000108
      g-2     :     0.000075
      g+3     :     0.000109
      g-3     :     0.000144
      g+4     :     0.000062
      g-4     :     0.000033
 57 H s       :     0.837594  s :     0.837594
      pz      :     0.009157  p :     0.026679
      px      :     0.009863
      py      :     0.007659
      dz2     :     0.000859  d :     0.003281
      dxz     :     0.000334
      dyz     :     0.000567
      dx2y2   :     0.000487
      dxy     :     0.001035
      f0      :     0.000008  f :     0.000303
      f+1     :     0.000003
      f-1     :     0.000106
      f+2     :     0.000018
      f-2     :     0.000053
      f+3     :     0.000081
      f-3     :     0.000033
 58 C s       :     3.206595  s :     3.206595
      pz      :     0.910027  p :     2.795827
      px      :     0.950283
      py      :     0.935517
      dz2     :     0.020610  d :     0.120862
      dxz     :     0.017459
      dyz     :     0.060655
      dx2y2   :     0.007300
      dxy     :     0.014837
      f0      :     0.001003  f :     0.012450
      f+1     :     0.001955
      f-1     :     0.004648
      f+2     :     0.001049
      f-2     :     0.001069
      f+3     :     0.001703
      f-3     :     0.001024
      g0      :     0.000291  g :     0.001269
      g+1     :     0.000171
      g-1     :     0.000270
      g+2     :     0.000136
      g-2     :     0.000034
      g+3     :     0.000125
      g-3     :     0.000111
      g+4     :     0.000052
      g-4     :     0.000078
 59 H s       :     0.827352  s :     0.827352
      pz      :     0.006557  p :     0.023271
      px      :     0.010124
      py      :     0.006590
      dz2     :     0.000820  d :     0.002879
      dxz     :     0.000398
      dyz     :     0.000394
      dx2y2   :     0.000549
      dxy     :     0.000717
      f0      :     0.000016  f :     0.000282
      f+1     :     0.000013
      f-1     :     0.000089
      f+2     :     0.000034
      f-2     :     0.000045
      f+3     :     0.000038
      f-3     :     0.000049
 60 C s       :     3.204188  s :     3.204188
      pz      :     0.951096  p :     2.749462
      px      :     0.906947
      py      :     0.891419
      dz2     :     0.049045  d :     0.123443
      dxz     :     0.008127
      dyz     :     0.018791
      dx2y2   :     0.022898
      dxy     :     0.024581
      f0      :     0.000963  f :     0.012330
      f+1     :     0.000598
      f-1     :     0.004434
      f+2     :     0.001177
      f-2     :     0.001715
      f+3     :     0.001939
      f-3     :     0.001504
      g0      :     0.000203  g :     0.001265
      g+1     :     0.000049
      g-1     :     0.000214
      g+2     :     0.000165
      g-2     :     0.000054
      g+3     :     0.000210
      g-3     :     0.000203
      g+4     :     0.000081
      g-4     :     0.000085
 61 H s       :     0.826748  s :     0.826748
      pz      :     0.005908  p :     0.022624
      px      :     0.009494
      py      :     0.007222
      dz2     :     0.000367  d :     0.002829
      dxz     :     0.001080
      dyz     :     0.001225
      dx2y2   :     0.000074
      dxy     :     0.000082
      f0      :     0.000041  f :     0.000277
      f+1     :     0.000101
      f-1     :     0.000107
      f+2     :     0.000015
      f-2     :     0.000013
      f+3     :     0.000000
      f-3     :     0.000000
 62 C s       :     3.178286  s :     3.178286
      pz      :     0.906476  p :     2.815371
      px      :     0.947849
      py      :     0.961047
      dz2     :     0.027263  d :     0.121480
      dxz     :     0.020810
      dyz     :     0.050153
      dx2y2   :     0.014191
      dxy     :     0.009064
      f0      :     0.001011  f :     0.012465
      f+1     :     0.002034
      f-1     :     0.004571
      f+2     :     0.001331
      f-2     :     0.000986
      f+3     :     0.001076
      f-3     :     0.001457
      g0      :     0.000284  g :     0.001269
      g+1     :     0.000178
      g-1     :     0.000282
      g+2     :     0.000103
      g-2     :     0.000072
      g+3     :     0.000109
      g-3     :     0.000144
      g+4     :     0.000062
      g-4     :     0.000034
 63 H s       :     0.820834  s :     0.820834
      pz      :     0.006398  p :     0.022797
      px      :     0.010106
      py      :     0.006293
      dz2     :     0.000644  d :     0.002841
      dxz     :     0.000278
      dyz     :     0.000573
      dx2y2   :     0.000370
      dxy     :     0.000975
      f0      :     0.000009  f :     0.000283
      f+1     :     0.000002
      f-1     :     0.000096
      f+2     :     0.000021
      f-2     :     0.000051
      f+3     :     0.000077
      f-3     :     0.000027
 64 C s       :     3.291738  s :     3.291738
      pz      :     0.906359  p :     2.723535
      px      :     0.899886
      py      :     0.917291
      dz2     :     0.021780  d :     0.102432
      dxz     :     0.020294
      dyz     :     0.038304
      dx2y2   :     0.006877
      dxy     :     0.015177
      f0      :     0.001230  f :     0.013390
      f+1     :     0.002082
      f-1     :     0.004971
      f+2     :     0.001162
      f-2     :     0.001308
      f+3     :     0.001728
      f-3     :     0.000910
      g0      :     0.000286  g :     0.001257
      g+1     :     0.000172
      g-1     :     0.000261
      g+2     :     0.000131
      g-2     :     0.000032
      g+3     :     0.000132
      g-3     :     0.000111
      g+4     :     0.000051
      g-4     :     0.000081
 65 H s       :     0.855786  s :     0.855786
      pz      :     0.008176  p :     0.027650
      px      :     0.010460
      py      :     0.009014
      dz2     :     0.001102  d :     0.003332
      dxz     :     0.000438
      dyz     :     0.000352
      dx2y2   :     0.000666
      dxy     :     0.000773
      f0      :     0.000017  f :     0.000303
      f+1     :     0.000014
      f-1     :     0.000097
      f+2     :     0.000034
      f-2     :     0.000045
      f+3     :     0.000042
      f-3     :     0.000054
 66 H s       :     0.788961  s :     0.788961
      pz      :     0.021958  p :     0.098507
      px      :     0.041538
      py      :     0.035011
      dz2     :     0.003205  d :     0.011911
      dxz     :     0.001553
      dyz     :     0.002298
      dx2y2   :     0.001454
      dxy     :     0.003402
      f0      :     0.000084  f :     0.000971
      f+1     :     0.000253
      f-1     :     0.000032
      f+2     :     0.000080
      f-2     :     0.000259
      f+3     :     0.000079
      f-3     :     0.000184
 67 O s       :     3.826987  s :     3.826987
      pz      :     1.504099  p :     4.656516
      px      :     1.345797
      py      :     1.806620
      dz2     :     0.003063  d :     0.032205
      dxz     :     0.011339
      dyz     :     0.000308
      dx2y2   :     0.009373
      dxy     :     0.008123
      f0      :     0.000417  f :     0.003540
      f+1     :     0.000404
      f-1     :     0.000041
      f+2     :     0.000861
      f-2     :     0.000048
      f+3     :     0.000880
      f-3     :     0.000890
      g0      :     0.000012  g :     0.000193
      g+1     :     0.000036
      g-1     :     0.000000
      g+2     :     0.000027
      g-2     :     0.000005
      g+3     :     0.000027
      g-3     :     0.000001
      g+4     :     0.000050
      g-4     :     0.000034
 68 C s       :     3.131032  s :     3.131032
      pz      :     0.697601  p :     2.127402
      px      :     0.699562
      py      :     0.730239
      dz2     :     0.017478  d :     0.262098
      dxz     :     0.071279
      dyz     :     0.031362
      dx2y2   :     0.047404
      dxy     :     0.094574
      f0      :     0.003194  f :     0.033067
      f+1     :     0.001979
      f-1     :     0.002343
      f+2     :     0.004845
      f-2     :     0.003593
      f+3     :     0.004627
      f-3     :     0.012487
      g0      :     0.000223  g :     0.004428
      g+1     :     0.000524
      g-1     :     0.000176
      g+2     :     0.000234
      g-2     :     0.000384
      g+3     :     0.000679
      g-3     :     0.000150
      g+4     :     0.000858
      g-4     :     0.001202
 69 C s       :     3.258757  s :     3.258757
      pz      :     0.970506  p :     2.592856
      px      :     0.842275
      py      :     0.780076
      dz2     :     0.005581  d :     0.124282
      dxz     :     0.026950
      dyz     :     0.014351
      dx2y2   :     0.031876
      dxy     :     0.045524
      f0      :     0.002265  f :     0.017196
      f+1     :     0.001027
      f-1     :     0.001946
      f+2     :     0.002372
      f-2     :     0.001296
      f+3     :     0.001352
      f-3     :     0.006938
      g0      :     0.000070  g :     0.001540
      g+1     :     0.000118
      g-1     :     0.000068
      g+2     :     0.000089
      g-2     :     0.000128
      g+3     :     0.000287
      g-3     :     0.000047
      g+4     :     0.000337
      g-4     :     0.000396
 70 C s       :     3.216992  s :     3.216992
      pz      :     0.910926  p :     2.745524
      px      :     0.955630
      py      :     0.878968
      dz2     :     0.007548  d :     0.100206
      dxz     :     0.007678
      dyz     :     0.022362
      dx2y2   :     0.044122
      dxy     :     0.018496
      f0      :     0.001304  f :     0.012654
      f+1     :     0.001074
      f-1     :     0.001702
      f+2     :     0.001006
      f-2     :     0.001697
      f+3     :     0.001183
      f-3     :     0.004688
      g0      :     0.000082  g :     0.001248
      g+1     :     0.000036
      g-1     :     0.000072
      g+2     :     0.000058
      g-2     :     0.000137
      g+3     :     0.000210
      g-3     :     0.000066
      g+4     :     0.000306
      g-4     :     0.000279
 71 H s       :     0.842301  s :     0.842301
      pz      :     0.010018  p :     0.027695
      px      :     0.008018
      py      :     0.009660
      dz2     :     0.000098  d :     0.003386
      dxz     :     0.001301
      dyz     :     0.000075
      dx2y2   :     0.000485
      dxy     :     0.001426
      f0      :     0.000054  f :     0.000306
      f+1     :     0.000010
      f-1     :     0.000009
      f+2     :     0.000083
      f-2     :     0.000003
      f+3     :     0.000022
      f-3     :     0.000125
 72 C s       :     3.201577  s :     3.201577
      pz      :     0.951193  p :     2.807160
      px      :     0.906350
      py      :     0.949617
      dz2     :     0.003883  d :     0.123713
      dxz     :     0.022257
      dyz     :     0.010200
      dx2y2   :     0.029704
      dxy     :     0.057669
      f0      :     0.001765  f :     0.012517
      f+1     :     0.000779
      f-1     :     0.001381
      f+2     :     0.002035
      f-2     :     0.000777
      f+3     :     0.000766
      f-3     :     0.005014
      g0      :     0.000057  g :     0.001270
      g+1     :     0.000101
      g-1     :     0.000049
      g+2     :     0.000082
      g-2     :     0.000078
      g+3     :     0.000227
      g-3     :     0.000037
      g+4     :     0.000311
      g-4     :     0.000328
 73 H s       :     0.829920  s :     0.829920
      pz      :     0.010016  p :     0.023352
      px      :     0.006977
      py      :     0.006359
      dz2     :     0.000253  d :     0.002875
      dxz     :     0.000377
      dyz     :     0.000755
      dx2y2   :     0.001027
      dxy     :     0.000463
      f0      :     0.000030  f :     0.000282
      f+1     :     0.000017
      f-1     :     0.000040
      f+2     :     0.000023
      f-2     :     0.000049
      f+3     :     0.000024
      f-3     :     0.000099
 74 C s       :     3.196171  s :     3.196171
      pz      :     0.918796  p :     2.755174
      px      :     0.903610
      py      :     0.932768
      dz2     :     0.004494  d :     0.122964
      dxz     :     0.023706
      dyz     :     0.010476
      dx2y2   :     0.032269
      dxy     :     0.052019
      f0      :     0.001724  f :     0.012299
      f+1     :     0.000783
      f-1     :     0.001245
      f+2     :     0.001945
      f-2     :     0.000898
      f+3     :     0.000831
      f-3     :     0.004872
      g0      :     0.000056  g :     0.001264
      g+1     :     0.000104
      g-1     :     0.000049
      g+2     :     0.000073
      g-2     :     0.000082
      g+3     :     0.000224
      g-3     :     0.000034
      g+4     :     0.000303
      g-4     :     0.000338
 75 H s       :     0.828079  s :     0.828079
      pz      :     0.009544  p :     0.022844
      px      :     0.006924
      py      :     0.006376
      dz2     :     0.000258  d :     0.002841
      dxz     :     0.000321
      dyz     :     0.000757
      dx2y2   :     0.000964
      dxy     :     0.000540
      f0      :     0.000027  f :     0.000278
      f+1     :     0.000015
      f-1     :     0.000044
      f+2     :     0.000027
      f-2     :     0.000042
      f+3     :     0.000023
      f-3     :     0.000100
 76 C s       :     3.196683  s :     3.196683
      pz      :     0.945959  p :     2.814294
      px      :     0.979854
      py      :     0.888481
      dz2     :     0.006777  d :     0.125198
      dxz     :     0.007659
      dyz     :     0.022442
      dx2y2   :     0.068617
      dxy     :     0.019704
      f0      :     0.001376  f :     0.012504
      f+1     :     0.001198
      f-1     :     0.001684
      f+2     :     0.000932
      f-2     :     0.001619
      f+3     :     0.000933
      f-3     :     0.004762
      g0      :     0.000076  g :     0.001270
      g+1     :     0.000036
      g-1     :     0.000068
      g+2     :     0.000056
      g-2     :     0.000140
      g+3     :     0.000213
      g-3     :     0.000070
      g+4     :     0.000325
      g-4     :     0.000286
 77 H s       :     0.828696  s :     0.828696
      pz      :     0.010092  p :     0.023333
      px      :     0.006082
      py      :     0.007160
      dz2     :     0.000078  d :     0.002864
      dxz     :     0.001242
      dyz     :     0.000037
      dx2y2   :     0.000248
      dxy     :     0.001259
      f0      :     0.000054  f :     0.000282
      f+1     :     0.000005
      f-1     :     0.000009
      f+2     :     0.000080
      f-2     :     0.000003
      f+3     :     0.000019
      f-3     :     0.000113
 78 C s       :     3.227226  s :     3.227226
      pz      :     0.917143  p :     2.755428
      px      :     0.903163
      py      :     0.935123
      dz2     :     0.004167  d :     0.103184
      dxz     :     0.023258
      dyz     :     0.011407
      dx2y2   :     0.023504
      dxy     :     0.040848
      f0      :     0.001688  f :     0.013080
      f+1     :     0.000746
      f-1     :     0.001307
      f+2     :     0.002259
      f-2     :     0.000879
      f+3     :     0.001002
      f-3     :     0.005197
      g0      :     0.000060  g :     0.001249
      g+1     :     0.000110
      g-1     :     0.000049
      g+2     :     0.000082
      g-2     :     0.000077
      g+3     :     0.000223
      g-3     :     0.000036
      g+4     :     0.000299
      g-4     :     0.000314
 79 H s       :     0.839821  s :     0.839821
      pz      :     0.010110  p :     0.028268
      px      :     0.009506
      py      :     0.008652
      dz2     :     0.000288  d :     0.003463
      dxz     :     0.000435
      dyz     :     0.000795
      dx2y2   :     0.001158
      dxy     :     0.000788
      f0      :     0.000031  f :     0.000307
      f+1     :     0.000019
      f-1     :     0.000043
      f+2     :     0.000025
      f-2     :     0.000052
      f+3     :     0.000021
      f-3     :     0.000117
 80 O s       :     3.801673  s :     3.801673
      pz      :     1.673392  p :     4.563128
      px      :     1.611805
      py      :     1.277931
      dz2     :     0.004212  d :     0.028785
      dxz     :     0.004829
      dyz     :     0.003730
      dx2y2   :     0.005031
      dxy     :     0.010983
      f0      :     0.000472  f :     0.003143
      f+1     :     0.000279
      f-1     :     0.000535
      f+2     :     0.000190
      f-2     :     0.000541
      f+3     :     0.000765
      f-3     :     0.000361
      g0      :     0.000009  g :     0.000182
      g+1     :     0.000011
      g-1     :     0.000013
      g+2     :     0.000002
      g-2     :     0.000022
      g+3     :     0.000032
      g-3     :     0.000010
      g+4     :     0.000045
      g-4     :     0.000038
 81 H s       :     0.629193  s :     0.629193
      pz      :     0.027669  p :     0.107504
      px      :     0.033748
      py      :     0.046087
      dz2     :     0.001573  d :     0.012349
      dxz     :     0.001348
      dyz     :     0.002825
      dx2y2   :     0.003705
      dxy     :     0.002897
      f0      :     0.000128  f :     0.001342
      f+1     :     0.000071
      f-1     :     0.000210
      f+2     :     0.000122
      f-2     :     0.000223
      f+3     :     0.000280
      f-3     :     0.000309


                     *******************************
                     * LOEWDIN POPULATION ANALYSIS *
                     *******************************

----------------------
LOEWDIN ATOMIC CHARGES
----------------------
   0 O :    0.597952
   1 O :    0.327999
   2 N :    0.404234
   3 N :    0.610707
   4 C :   -0.479964
   5 C :   -0.123169
   6 H :   -0.011373
   7 C :   -0.106663
   8 C :    0.082711
   9 H :   -0.045822
  10 C :    0.066483
  11 H :   -0.049721
  12 C :    0.062809
  13 H :   -0.051175
  14 C :    0.065140
  15 H :   -0.050374
  16 C :    0.079683
  17 H :   -0.039782
  18 C :   -0.400500
  19 C :    0.243000
  20 H :   -0.050128
  21 H :   -0.043869
  22 H :   -0.054894
  23 C :    0.226085
  24 H :   -0.050576
  25 H :   -0.048581
  26 H :   -0.051797
  27 C :    0.245351
  28 H :   -0.043503
  29 H :   -0.048246
  30 H :   -0.053370
  31 C :   -0.188894
  32 C :   -0.047222
  33 C :    0.075585
  34 H :   -0.051547
  35 C :    0.043692
  36 H :   -0.055575
  37 C :    0.050073
  38 H :   -0.050901
  39 C :    0.068578
  40 H :   -0.048966
  41 C :   -0.243128
  42 C :    0.232855
  43 H :   -0.048029
  44 H :   -0.044729
  45 H :   -0.045735
  46 C :    0.248617
  47 H :   -0.045242
  48 H :   -0.044789
  49 H :   -0.065605
  50 C :    0.249377
  51 H :   -0.059695
  52 H :   -0.045471
  53 H :   -0.045802
  54 C :   -0.747036
  55 C :   -0.122359
  56 C :    0.101912
  57 H :   -0.040926
  58 C :    0.074683
  59 H :   -0.047749
  60 C :    0.083893
  61 H :   -0.045248
  62 C :    0.074605
  63 H :   -0.047489
  64 C :    0.099027
  65 H :   -0.043168
  66 H :   -0.211803
  67 O :    0.263288
  68 C :   -0.796315
  69 C :   -0.124882
  70 C :    0.091784
  71 H :   -0.045755
  72 C :    0.068690
  73 H :   -0.049533
  74 C :    0.075896
  75 H :   -0.047383
  76 C :    0.068409
  77 H :   -0.049419
  78 C :    0.090189
  79 H :   -0.047892
  80 O :    0.690563
  81 H :   -0.362078

-------------------------------
LOEWDIN REDUCED ORBITAL CHARGES
-------------------------------
  0 O s       :     3.033799  s :     3.033799
      pz      :     1.299182  p :     4.155379
      px      :     1.434532
      py      :     1.421666
      dz2     :     0.050591  d :     0.181956
      dxz     :     0.032620
      dyz     :     0.052500
      dx2y2   :     0.027966
      dxy     :     0.018278
      f0      :     0.005426  f :     0.029818
      f+1     :     0.003444
      f-1     :     0.008848
      f+2     :     0.004059
      f-2     :     0.002797
      f+3     :     0.002685
      f-3     :     0.002558
      g0      :     0.000212  g :     0.001095
      g+1     :     0.000116
      g-1     :     0.000152
      g+2     :     0.000207
      g-2     :     0.000098
      g+3     :     0.000094
      g-3     :     0.000080
      g+4     :     0.000064
      g-4     :     0.000072
  1 O s       :     3.237075  s :     3.237075
      pz      :     1.515355  p :     4.316374
      px      :     1.289514
      py      :     1.511505
      dz2     :     0.017374  d :     0.095533
      dxz     :     0.004782
      dyz     :     0.033245
      dx2y2   :     0.024516
      dxy     :     0.015616
      f0      :     0.001724  f :     0.021766
      f+1     :     0.000156
      f-1     :     0.006936
      f+2     :     0.004129
      f-2     :     0.002293
      f+3     :     0.003046
      f-3     :     0.003482
      g0      :     0.000120  g :     0.001253
      g+1     :     0.000010
      g-1     :     0.000211
      g+2     :     0.000262
      g-2     :     0.000022
      g+3     :     0.000152
      g-3     :     0.000197
      g+4     :     0.000154
      g-4     :     0.000125
  2 N s       :     2.839056  s :     2.839056
      pz      :     1.296674  p :     3.397049
      px      :     1.118094
      py      :     0.982281
      dz2     :     0.061514  d :     0.298356
      dxz     :     0.088118
      dyz     :     0.033713
      dx2y2   :     0.055395
      dxy     :     0.059616
      f0      :     0.013843  f :     0.057060
      f+1     :     0.008076
      f-1     :     0.006256
      f+2     :     0.009723
      f-2     :     0.007244
      f+3     :     0.005428
      f-3     :     0.006490
      g0      :     0.000526  g :     0.004245
      g+1     :     0.000831
      g-1     :     0.000381
      g+2     :     0.000591
      g-2     :     0.000563
      g+3     :     0.000326
      g-3     :     0.000360
      g+4     :     0.000402
      g-4     :     0.000264
  3 N s       :     2.691529  s :     2.691529
      pz      :     1.034420  p :     3.314689
      px      :     1.098471
      py      :     1.181798
      dz2     :     0.071485  d :     0.322797
      dxz     :     0.098268
      dyz     :     0.052643
      dx2y2   :     0.053410
      dxy     :     0.046991
      f0      :     0.008906  f :     0.057666
      f+1     :     0.010075
      f-1     :     0.010298
      f+2     :     0.009580
      f-2     :     0.007039
      f+3     :     0.007436
      f-3     :     0.004332
      g0      :     0.000452  g :     0.002613
      g+1     :     0.000155
      g-1     :     0.000223
      g+2     :     0.000299
      g-2     :     0.000434
      g+3     :     0.000302
      g-3     :     0.000182
      g+4     :     0.000205
      g-4     :     0.000361
  4 C s       :     2.584974  s :     2.584974
      pz      :     0.903770  p :     2.616869
      px      :     0.932160
      py      :     0.780938
      dz2     :     0.317975  d :     0.955579
      dxz     :     0.257008
      dyz     :     0.164186
      dx2y2   :     0.113851
      dxy     :     0.102559
      f0      :     0.083398  f :     0.286465
      f+1     :     0.051746
      f-1     :     0.037913
      f+2     :     0.050062
      f-2     :     0.034114
      f+3     :     0.013220
      f-3     :     0.016012
      g0      :     0.007992  g :     0.036077
      g+1     :     0.007025
      g-1     :     0.004603
      g+2     :     0.004977
      g-2     :     0.004036
      g+3     :     0.002701
      g-3     :     0.002195
      g+4     :     0.001450
      g-4     :     0.001097
  5 C s       :     2.523461  s :     2.523461
      pz      :     0.829170  p :     2.668259
      px      :     0.899064
      py      :     0.940025
      dz2     :     0.182481  d :     0.723124
      dxz     :     0.151724
      dyz     :     0.149284
      dx2y2   :     0.151056
      dxy     :     0.088578
      f0      :     0.040448  f :     0.194476
      f+1     :     0.033776
      f-1     :     0.031996
      f+2     :     0.027475
      f-2     :     0.024867
      f+3     :     0.016352
      f-3     :     0.019563
      g0      :     0.002410  g :     0.013849
      g+1     :     0.002418
      g-1     :     0.001938
      g+2     :     0.001565
      g-2     :     0.001733
      g+3     :     0.000893
      g-3     :     0.001066
      g+4     :     0.001023
      g-4     :     0.000803
  6 H s       :     0.740155  s :     0.740155
      pz      :     0.044814  p :     0.189838
      px      :     0.049373
      py      :     0.095651
      dz2     :     0.009097  d :     0.071606
      dxz     :     0.002266
      dyz     :     0.020927
      dx2y2   :     0.016560
      dxy     :     0.022757
      f0      :     0.000857  f :     0.009773
      f+1     :     0.000154
      f-1     :     0.001875
      f+2     :     0.001882
      f-2     :     0.000537
      f+3     :     0.002416
      f-3     :     0.002052
  7 C s       :     2.562967  s :     2.562967
      pz      :     0.908846  p :     2.710815
      px      :     0.809712
      py      :     0.992257
      dz2     :     0.131700  d :     0.656880
      dxz     :     0.090093
      dyz     :     0.185658
      dx2y2   :     0.127563
      dxy     :     0.121867
      f0      :     0.034147  f :     0.161593
      f+1     :     0.016210
      f-1     :     0.018520
      f+2     :     0.038502
      f-2     :     0.014247
      f+3     :     0.025580
      f-3     :     0.014387
      g0      :     0.001229  g :     0.014407
      g+1     :     0.001342
      g-1     :     0.002214
      g+2     :     0.001896
      g-2     :     0.001751
      g+3     :     0.001072
      g-3     :     0.002036
      g+4     :     0.001104
      g-4     :     0.001763
  8 C s       :     2.573838  s :     2.573838
      pz      :     0.916574  p :     2.707332
      px      :     0.808669
      py      :     0.982089
      dz2     :     0.090830  d :     0.507525
      dxz     :     0.060945
      dyz     :     0.155507
      dx2y2   :     0.094675
      dxy     :     0.105567
      f0      :     0.022503  f :     0.116778
      f+1     :     0.011345
      f-1     :     0.014812
      f+2     :     0.025439
      f-2     :     0.010044
      f+3     :     0.019675
      f-3     :     0.012959
      g0      :     0.000833  g :     0.011816
      g+1     :     0.000873
      g-1     :     0.001955
      g+2     :     0.001350
      g-2     :     0.001488
      g+3     :     0.000635
      g-3     :     0.001860
      g+4     :     0.001146
      g-4     :     0.001677
  9 H s       :     0.775805  s :     0.775805
      pz      :     0.080219  p :     0.194308
      px      :     0.061513
      py      :     0.052576
      dz2     :     0.019230  d :     0.065992
      dxz     :     0.013845
      dyz     :     0.014536
      dx2y2   :     0.010044
      dxy     :     0.008337
      f0      :     0.001807  f :     0.009717
      f+1     :     0.001611
      f-1     :     0.001494
      f+2     :     0.002083
      f-2     :     0.001632
      f+3     :     0.000597
      f-3     :     0.000493
 10 C s       :     2.585673  s :     2.585673
      pz      :     0.944783  p :     2.714180
      px      :     0.820001
      py      :     0.949396
      dz2     :     0.148749  d :     0.508091
      dxz     :     0.093525
      dyz     :     0.113496
      dx2y2   :     0.101772
      dxy     :     0.050550
      f0      :     0.020407  f :     0.113922
      f+1     :     0.015122
      f-1     :     0.019047
      f+2     :     0.024488
      f-2     :     0.016341
      f+3     :     0.008239
      f-3     :     0.010277
      g0      :     0.000883  g :     0.011651
      g+1     :     0.001679
      g-1     :     0.001359
      g+2     :     0.002172
      g-2     :     0.001832
      g+3     :     0.001332
      g-3     :     0.001337
      g+4     :     0.000696
      g-4     :     0.000361
 11 H s       :     0.789416  s :     0.789416
      pz      :     0.044747  p :     0.186242
      px      :     0.049333
      py      :     0.092162
      dz2     :     0.005044  d :     0.064444
      dxz     :     0.000488
      dyz     :     0.023777
      dx2y2   :     0.014035
      dxy     :     0.021100
      f0      :     0.001326  f :     0.009619
      f+1     :     0.000183
      f-1     :     0.001227
      f+2     :     0.002184
      f-2     :     0.000110
      f+3     :     0.002765
      f-3     :     0.001824
 12 C s       :     2.586720  s :     2.586720
      pz      :     0.917765  p :     2.717789
      px      :     0.811979
      py      :     0.988044
      dz2     :     0.090622  d :     0.507413
      dxz     :     0.056076
      dyz     :     0.169263
      dx2y2   :     0.087558
      dxy     :     0.103894
      f0      :     0.023640  f :     0.113675
      f+1     :     0.011935
      f-1     :     0.013004
      f+2     :     0.025288
      f-2     :     0.009368
      f+3     :     0.020351
      f-3     :     0.010088
      g0      :     0.000975  g :     0.011594
      g+1     :     0.001107
      g-1     :     0.001613
      g+2     :     0.001531
      g-2     :     0.001425
      g+3     :     0.000813
      g-3     :     0.001461
      g+4     :     0.001026
      g-4     :     0.001643
 13 H s       :     0.790782  s :     0.790782
      pz      :     0.071914  p :     0.186412
      px      :     0.056554
      py      :     0.057944
      dz2     :     0.018672  d :     0.064356
      dxz     :     0.012696
      dyz     :     0.013817
      dx2y2   :     0.010782
      dxy     :     0.008389
      f0      :     0.001702  f :     0.009625
      f+1     :     0.001269
      f-1     :     0.001784
      f+2     :     0.002078
      f-2     :     0.001587
      f+3     :     0.000568
      f-3     :     0.000637
 14 C s       :     2.585919  s :     2.585919
      pz      :     0.914299  p :     2.716771
      px      :     0.809128
      py      :     0.993344
      dz2     :     0.091314  d :     0.506843
      dxz     :     0.055510
      dyz     :     0.162088
      dx2y2   :     0.091338
      dxy     :     0.106593
      f0      :     0.022014  f :     0.113691
      f+1     :     0.011122
      f-1     :     0.014532
      f+2     :     0.025181
      f-2     :     0.009809
      f+3     :     0.019104
      f-3     :     0.011928
      g0      :     0.000806  g :     0.011636
      g+1     :     0.000873
      g-1     :     0.001965
      g+2     :     0.001343
      g-2     :     0.001455
      g+3     :     0.000625
      g-3     :     0.001844
      g+4     :     0.001090
      g-4     :     0.001636
 15 H s       :     0.789741  s :     0.789741
      pz      :     0.074809  p :     0.186524
      px      :     0.058870
      py      :     0.052845
      dz2     :     0.019058  d :     0.064478
      dxz     :     0.013665
      dyz     :     0.014726
      dx2y2   :     0.009338
      dxy     :     0.007692
      f0      :     0.001951  f :     0.009631
      f+1     :     0.001574
      f-1     :     0.001570
      f+2     :     0.002020
      f-2     :     0.001582
      f+3     :     0.000502
      f-3     :     0.000433
 16 C s       :     2.575948  s :     2.575948
      pz      :     0.944528  p :     2.704983
      px      :     0.811658
      py      :     0.948797
      dz2     :     0.149315  d :     0.510994
      dxz     :     0.094346
      dyz     :     0.115814
      dx2y2   :     0.101221
      dxy     :     0.050299
      f0      :     0.021303  f :     0.116582
      f+1     :     0.015795
      f-1     :     0.019713
      f+2     :     0.024373
      f-2     :     0.016786
      f+3     :     0.008116
      f-3     :     0.010497
      g0      :     0.000942  g :     0.011811
      g+1     :     0.001745
      g-1     :     0.001393
      g+2     :     0.002226
      g-2     :     0.001848
      g+3     :     0.001299
      g-3     :     0.001324
      g+4     :     0.000709
      g-4     :     0.000324
 17 H s       :     0.777720  s :     0.777720
      pz      :     0.043374  p :     0.186835
      px      :     0.049333
      py      :     0.094127
      dz2     :     0.005156  d :     0.065576
      dxz     :     0.000508
      dyz     :     0.024233
      dx2y2   :     0.014139
      dxy     :     0.021540
      f0      :     0.001330  f :     0.009650
      f+1     :     0.000191
      f-1     :     0.001229
      f+2     :     0.002218
      f-2     :     0.000098
      f+3     :     0.002795
      f-3     :     0.001789
 18 C s       :     2.543523  s :     2.543523
      pz      :     0.935584  p :     2.704590
      px      :     0.840051
      py      :     0.928956
      dz2     :     0.198601  d :     0.893652
      dxz     :     0.152357
      dyz     :     0.165740
      dx2y2   :     0.200496
      dxy     :     0.176457
      f0      :     0.030979  f :     0.242917
      f+1     :     0.034083
      f-1     :     0.044680
      f+2     :     0.028722
      f-2     :     0.026886
      f+3     :     0.040059
      f-3     :     0.037508
      g0      :     0.001654  g :     0.015818
      g+1     :     0.002343
      g-1     :     0.001466
      g+2     :     0.001618
      g-2     :     0.001417
      g+3     :     0.001499
      g-3     :     0.001387
      g+4     :     0.002235
      g-4     :     0.002199
 19 C s       :     2.537641  s :     2.537641
      pz      :     0.924809  p :     2.756750
      px      :     0.937769
      py      :     0.894173
      dz2     :     0.127343  d :     0.384229
      dxz     :     0.021833
      dyz     :     0.066532
      dx2y2   :     0.068914
      dxy     :     0.099608
      f0      :     0.009551  f :     0.074538
      f+1     :     0.004821
      f-1     :     0.016824
      f+2     :     0.009975
      f-2     :     0.011326
      f+3     :     0.010980
      f-3     :     0.011060
      g0      :     0.000447  g :     0.003841
      g+1     :     0.000108
      g-1     :     0.000588
      g+2     :     0.000698
      g-2     :     0.000128
      g+3     :     0.000603
      g-3     :     0.000462
      g+4     :     0.000371
      g-4     :     0.000436
 20 H s       :     0.783093  s :     0.783093
      pz      :     0.055740  p :     0.190453
      px      :     0.067595
      py      :     0.067118
      dz2     :     0.011199  d :     0.067232
      dxz     :     0.008115
      dyz     :     0.012233
      dx2y2   :     0.023592
      dxy     :     0.012093
      f0      :     0.000621  f :     0.009350
      f+1     :     0.001039
      f-1     :     0.001442
      f+2     :     0.000566
      f-2     :     0.001563
      f+3     :     0.002077
      f-3     :     0.002041
 21 H s       :     0.777407  s :     0.777407
      pz      :     0.053251  p :     0.189764
      px      :     0.082760
      py      :     0.053753
      dz2     :     0.006954  d :     0.067286
      dxz     :     0.019919
      dyz     :     0.003118
      dx2y2   :     0.016239
      dxy     :     0.021055
      f0      :     0.000987  f :     0.009413
      f+1     :     0.001411
      f-1     :     0.000373
      f+2     :     0.001043
      f-2     :     0.000897
      f+3     :     0.002551
      f-3     :     0.002150
 22 H s       :     0.781627  s :     0.781627
      pz      :     0.086893  p :     0.195938
      px      :     0.056374
      py      :     0.052671
      dz2     :     0.018574  d :     0.067897
      dxz     :     0.022895
      dyz     :     0.023397
      dx2y2   :     0.001288
      dxy     :     0.001744
      f0      :     0.002924  f :     0.009432
      f+1     :     0.002751
      f-1     :     0.003042
      f+2     :     0.000324
      f-2     :     0.000364
      f+3     :     0.000010
      f-3     :     0.000016
 23 C s       :     2.539890  s :     2.539890
      pz      :     0.883595  p :     2.760652
      px      :     0.942121
      py      :     0.934936
      dz2     :     0.093801  d :     0.393836
      dxz     :     0.063540
      dyz     :     0.117251
      dx2y2   :     0.058773
      dxy     :     0.060471
      f0      :     0.015909  f :     0.075631
      f+1     :     0.015463
      f-1     :     0.017072
      f+2     :     0.009411
      f-2     :     0.008141
      f+3     :     0.004273
      f-3     :     0.005363
      g0      :     0.000871  g :     0.003906
      g+1     :     0.000730
      g-1     :     0.000998
      g+2     :     0.000430
      g-2     :     0.000290
      g+3     :     0.000166
      g-3     :     0.000239
      g+4     :     0.000064
      g-4     :     0.000118
 24 H s       :     0.784157  s :     0.784157
      pz      :     0.058407  p :     0.189742
      px      :     0.054406
      py      :     0.076929
      dz2     :     0.016946  d :     0.067295
      dxz     :     0.005376
      dyz     :     0.014702
      dx2y2   :     0.011710
      dxy     :     0.018561
      f0      :     0.000784  f :     0.009381
      f+1     :     0.000064
      f-1     :     0.002822
      f+2     :     0.001512
      f-2     :     0.001475
      f+3     :     0.001506
      f-3     :     0.001218
 25 H s       :     0.783225  s :     0.783225
      pz      :     0.048057  p :     0.188832
      px      :     0.083438
      py      :     0.057337
      dz2     :     0.005921  d :     0.067133
      dxz     :     0.020671
      dyz     :     0.002954
      dx2y2   :     0.016142
      dxy     :     0.021445
      f0      :     0.001005  f :     0.009391
      f+1     :     0.001340
      f-1     :     0.000331
      f+2     :     0.001218
      f-2     :     0.000826
      f+3     :     0.002470
      f-3     :     0.002201
 26 H s       :     0.785513  s :     0.785513
      pz      :     0.052171  p :     0.189492
      px      :     0.066317
      py      :     0.071004
      dz2     :     0.010364  d :     0.067415
      dxz     :     0.008698
      dyz     :     0.013191
      dx2y2   :     0.023867
      dxy     :     0.011294
      f0      :     0.000621  f :     0.009377
      f+1     :     0.000962
      f-1     :     0.001488
      f+2     :     0.000721
      f-2     :     0.001669
      f+3     :     0.001897
      f-3     :     0.002019
 27 C s       :     2.537232  s :     2.537232
      pz      :     0.931485  p :     2.756957
      px      :     0.915885
      py      :     0.909587
      dz2     :     0.108619  d :     0.382253
      dxz     :     0.033269
      dyz     :     0.068315
      dx2y2   :     0.109370
      dxy     :     0.062681
      f0      :     0.010583  f :     0.074368
      f+1     :     0.007591
      f-1     :     0.009017
      f+2     :     0.009617
      f-2     :     0.012436
      f+3     :     0.012708
      f-3     :     0.012415
      g0      :     0.000579  g :     0.003840
      g+1     :     0.000144
      g-1     :     0.000226
      g+2     :     0.000126
      g-2     :     0.000717
      g+3     :     0.000495
      g-3     :     0.000444
      g+4     :     0.000326
      g-4     :     0.000783
 28 H s       :     0.776280  s :     0.776280
      pz      :     0.056066  p :     0.190279
      px      :     0.081472
      py      :     0.052740
      dz2     :     0.009391  d :     0.067516
      dxz     :     0.019504
      dyz     :     0.002233
      dx2y2   :     0.015331
      dxy     :     0.021057
      f0      :     0.000744  f :     0.009429
      f+1     :     0.001991
      f-1     :     0.000279
      f+2     :     0.001388
      f-2     :     0.000595
      f+3     :     0.002169
      f-3     :     0.002263
 29 H s       :     0.781041  s :     0.781041
      pz      :     0.059573  p :     0.190468
      px      :     0.053597
      py      :     0.077298
      dz2     :     0.015143  d :     0.067371
      dxz     :     0.003496
      dyz     :     0.015241
      dx2y2   :     0.014497
      dxy     :     0.018994
      f0      :     0.000578  f :     0.009366
      f+1     :     0.000185
      f-1     :     0.002667
      f+2     :     0.001419
      f-2     :     0.001004
      f+3     :     0.001729
      f-3     :     0.001784
 30 H s       :     0.779588  s :     0.779588
      pz      :     0.088735  p :     0.196151
      px      :     0.055636
      py      :     0.051780
      dz2     :     0.017185  d :     0.068171
      dxz     :     0.024296
      dyz     :     0.025025
      dx2y2   :     0.000748
      dxy     :     0.000917
      f0      :     0.002758  f :     0.009461
      f+1     :     0.003014
      f-1     :     0.003307
      f+2     :     0.000131
      f-2     :     0.000235
      f+3     :     0.000007
      f-3     :     0.000008
 31 C s       :     2.561668  s :     2.561668
      pz      :     0.985678  p :     2.659941
      px      :     0.869614
      py      :     0.804649
      dz2     :     0.168405  d :     0.748110
      dxz     :     0.178784
      dyz     :     0.131379
      dx2y2   :     0.145350
      dxy     :     0.124191
      f0      :     0.025539  f :     0.199515
      f+1     :     0.050323
      f-1     :     0.022678
      f+2     :     0.023442
      f-2     :     0.030056
      f+3     :     0.025280
      f-3     :     0.022197
      g0      :     0.002320  g :     0.019659
      g+1     :     0.002757
      g-1     :     0.001607
      g+2     :     0.001496
      g-2     :     0.002615
      g+3     :     0.001859
      g-3     :     0.002527
      g+4     :     0.001832
      g-4     :     0.002646
 32 C s       :     2.564298  s :     2.564298
      pz      :     0.939317  p :     2.694706
      px      :     0.918286
      py      :     0.837104
      dz2     :     0.157458  d :     0.621317
      dxz     :     0.161931
      dyz     :     0.108851
      dx2y2   :     0.100853
      dxy     :     0.092225
      f0      :     0.028056  f :     0.153156
      f+1     :     0.039573
      f-1     :     0.017192
      f+2     :     0.013707
      f-2     :     0.024745
      f+3     :     0.017010
      f-3     :     0.012874
      g0      :     0.002132  g :     0.013744
      g+1     :     0.002247
      g-1     :     0.001444
      g+2     :     0.001260
      g-2     :     0.001979
      g+3     :     0.000806
      g-3     :     0.001445
      g+4     :     0.001327
      g-4     :     0.001105
 33 C s       :     2.572336  s :     2.572336
      pz      :     0.934848  p :     2.701970
      px      :     0.939579
      py      :     0.827543
      dz2     :     0.129339  d :     0.521465
      dxz     :     0.116701
      dyz     :     0.071350
      dx2y2   :     0.106435
      dxy     :     0.097640
      f0      :     0.014578  f :     0.116883
      f+1     :     0.028826
      f-1     :     0.010848
      f+2     :     0.015233
      f-2     :     0.020321
      f+3     :     0.012653
      f-3     :     0.014424
      g0      :     0.000951  g :     0.011760
      g+1     :     0.001698
      g-1     :     0.000821
      g+2     :     0.001134
      g-2     :     0.001502
      g+3     :     0.001027
      g-3     :     0.001928
      g+4     :     0.001297
      g-4     :     0.001404
 34 H s       :     0.769235  s :     0.769235
      pz      :     0.095715  p :     0.203511
      px      :     0.050841
      py      :     0.056954
      dz2     :     0.019906  d :     0.068921
      dxz     :     0.023017
      dyz     :     0.019142
      dx2y2   :     0.003383
      dxy     :     0.003472
      f0      :     0.002962  f :     0.009881
      f+1     :     0.002655
      f-1     :     0.002317
      f+2     :     0.000801
      f-2     :     0.001021
      f+3     :     0.000068
      f-3     :     0.000056
 35 C s       :     2.584789  s :     2.584789
      pz      :     0.980340  p :     2.734592
      px      :     0.916567
      py      :     0.837684
      dz2     :     0.149812  d :     0.510808
      dxz     :     0.146493
      dyz     :     0.103349
      dx2y2   :     0.039493
      dxy     :     0.071662
      f0      :     0.020810  f :     0.114355
      f+1     :     0.035639
      f-1     :     0.012902
      f+2     :     0.014196
      f-2     :     0.016444
      f+3     :     0.005604
      f-3     :     0.008760
      g0      :     0.001727  g :     0.011764
      g+1     :     0.002684
      g-1     :     0.001306
      g+2     :     0.001490
      g-2     :     0.001309
      g+3     :     0.000826
      g-3     :     0.001246
      g+4     :     0.000670
      g-4     :     0.000506
 36 H s       :     0.792575  s :     0.792575
      pz      :     0.048454  p :     0.188579
      px      :     0.074089
      py      :     0.066035
      dz2     :     0.009339  d :     0.064723
      dxz     :     0.014241
      dyz     :     0.008881
      dx2y2   :     0.018605
      dxy     :     0.013657
      f0      :     0.000827  f :     0.009698
      f+1     :     0.001621
      f-1     :     0.000865
      f+2     :     0.000809
      f-2     :     0.001830
      f+3     :     0.002128
      f-3     :     0.001620
 37 C s       :     2.585396  s :     2.585396
      pz      :     0.966140  p :     2.715754
      px      :     0.914255
      py      :     0.835359
      dz2     :     0.113845  d :     0.520607
      dxz     :     0.169096
      dyz     :     0.098814
      dx2y2   :     0.078415
      dxy     :     0.060437
      f0      :     0.021629  f :     0.116212
      f+1     :     0.029648
      f-1     :     0.017716
      f+2     :     0.007778
      f-2     :     0.016407
      f+3     :     0.013575
      f-3     :     0.009458
      g0      :     0.002303  g :     0.011959
      g+1     :     0.001484
      g-1     :     0.001450
      g+2     :     0.000853
      g-2     :     0.002000
      g+3     :     0.000496
      g-3     :     0.001108
      g+4     :     0.001088
      g-4     :     0.001176
 38 H s       :     0.790907  s :     0.790907
      pz      :     0.064461  p :     0.186116
      px      :     0.070629
      py      :     0.051025
      dz2     :     0.018333  d :     0.064252
      dxz     :     0.013891
      dyz     :     0.009364
      dx2y2   :     0.010522
      dxy     :     0.012143
      f0      :     0.001323  f :     0.009625
      f+1     :     0.002729
      f-1     :     0.000453
      f+2     :     0.001615
      f-2     :     0.001762
      f+3     :     0.000816
      f-3     :     0.000927
 39 C s       :     2.573249  s :     2.573249
      pz      :     0.929315  p :     2.728719
      px      :     0.943986
      py      :     0.855417
      dz2     :     0.118110  d :     0.501568
      dxz     :     0.116060
      dyz     :     0.073116
      dx2y2   :     0.100701
      dxy     :     0.093581
      f0      :     0.013719  f :     0.116065
      f+1     :     0.027535
      f-1     :     0.010933
      f+2     :     0.015665
      f-2     :     0.020403
      f+3     :     0.013189
      f-3     :     0.014620
      g0      :     0.001022  g :     0.011821
      g+1     :     0.001569
      g-1     :     0.000871
      g+2     :     0.001050
      g-2     :     0.001617
      g+3     :     0.001121
      g-3     :     0.001956
      g+4     :     0.001222
      g-4     :     0.001393
 40 H s       :     0.769226  s :     0.769226
      pz      :     0.094299  p :     0.202537
      px      :     0.047241
      py      :     0.060996
      dz2     :     0.020060  d :     0.067269
      dxz     :     0.021704
      dyz     :     0.018818
      dx2y2   :     0.003087
      dxy     :     0.003599
      f0      :     0.002999  f :     0.009935
      f+1     :     0.002637
      f-1     :     0.002351
      f+2     :     0.000836
      f-2     :     0.000995
      f+3     :     0.000063
      f-3     :     0.000054
 41 C s       :     2.530846  s :     2.530846
      pz      :     0.902875  p :     2.715511
      px      :     0.901636
      py      :     0.911000
      dz2     :     0.153269  d :     0.788039
      dxz     :     0.179318
      dyz     :     0.142776
      dx2y2   :     0.167923
      dxy     :     0.144754
      f0      :     0.031940  f :     0.197280
      f+1     :     0.033934
      f-1     :     0.019624
      f+2     :     0.030042
      f-2     :     0.025808
      f+3     :     0.036750
      f-3     :     0.019181
      g0      :     0.001552  g :     0.011452
      g+1     :     0.001398
      g-1     :     0.001052
      g+2     :     0.001361
      g-2     :     0.001266
      g+3     :     0.001067
      g-3     :     0.001234
      g+4     :     0.001256
      g-4     :     0.001266
 42 C s       :     2.530893  s :     2.530893
      pz      :     0.884165  p :     2.742850
      px      :     0.932075
      py      :     0.926610
      dz2     :     0.084193  d :     0.412502
      dxz     :     0.129809
      dyz     :     0.059353
      dx2y2   :     0.098094
      dxy     :     0.041053
      f0      :     0.016696  f :     0.076985
      f+1     :     0.012989
      f-1     :     0.012681
      f+2     :     0.012644
      f-2     :     0.010183
      f+3     :     0.003179
      f-3     :     0.008611
      g0      :     0.000873  g :     0.003915
      g+1     :     0.000537
      g-1     :     0.000473
      g+2     :     0.000798
      g-2     :     0.000472
      g+3     :     0.000233
      g-3     :     0.000287
      g+4     :     0.000123
      g-4     :     0.000118
 43 H s       :     0.778935  s :     0.778935
      pz      :     0.049389  p :     0.191488
      px      :     0.054701
      py      :     0.087398
      dz2     :     0.004322  d :     0.068204
      dxz     :     0.001682
      dyz     :     0.023326
      dx2y2   :     0.014062
      dxy     :     0.024812
      f0      :     0.001213  f :     0.009402
      f+1     :     0.000211
      f-1     :     0.001010
      f+2     :     0.001834
      f-2     :     0.000296
      f+3     :     0.002985
      f-3     :     0.001853
 44 H s       :     0.775826  s :     0.775826
      pz      :     0.062083  p :     0.191120
      px      :     0.074015
      py      :     0.055022
      dz2     :     0.018981  d :     0.068321
      dxz     :     0.013554
      dyz     :     0.008676
      dx2y2   :     0.013248
      dxy     :     0.013863
      f0      :     0.001109  f :     0.009461
      f+1     :     0.002726
      f-1     :     0.000198
      f+2     :     0.001619
      f-2     :     0.001752
      f+3     :     0.001212
      f-3     :     0.000845
 45 H s       :     0.779254  s :     0.779254
      pz      :     0.054243  p :     0.189529
      px      :     0.077117
      py      :     0.058170
      dz2     :     0.010630  d :     0.067596
      dxz     :     0.017070
      dyz     :     0.005678
      dx2y2   :     0.020649
      dxy     :     0.013569
      f0      :     0.000593  f :     0.009356
      f+1     :     0.002076
      f-1     :     0.000369
      f+2     :     0.001360
      f-2     :     0.001360
      f+3     :     0.002364
      f-3     :     0.001233
 46 C s       :     2.532588  s :     2.532588
      pz      :     0.927478  p :     2.746967
      px      :     0.936776
      py      :     0.882713
      dz2     :     0.049470  d :     0.392617
      dxz     :     0.078650
      dyz     :     0.093078
      dx2y2   :     0.072970
      dxy     :     0.098449
      f0      :     0.007935  f :     0.075399
      f+1     :     0.007861
      f-1     :     0.009562
      f+2     :     0.012752
      f-2     :     0.008788
      f+3     :     0.015261
      f-3     :     0.013241
      g0      :     0.000246  g :     0.003812
      g+1     :     0.000110
      g-1     :     0.000602
      g+2     :     0.000362
      g-2     :     0.000346
      g+3     :     0.000369
      g-3     :     0.000412
      g+4     :     0.000521
      g-4     :     0.000844
 47 H s       :     0.777497  s :     0.777497
      pz      :     0.057030  p :     0.190813
      px      :     0.078288
      py      :     0.055495
      dz2     :     0.006354  d :     0.067564
      dxz     :     0.020655
      dyz     :     0.005086
      dx2y2   :     0.019868
      dxy     :     0.015601
      f0      :     0.000965  f :     0.009368
      f+1     :     0.001257
      f-1     :     0.000410
      f+2     :     0.001147
      f-2     :     0.001323
      f+3     :     0.002649
      f-3     :     0.001616
 48 H s       :     0.775068  s :     0.775068
      pz      :     0.075890  p :     0.192111
      px      :     0.067122
      py      :     0.049099
      dz2     :     0.021642  d :     0.068189
      dxz     :     0.012893
      dyz     :     0.014690
      dx2y2   :     0.009344
      dxy     :     0.009621
      f0      :     0.002142  f :     0.009420
      f+1     :     0.002031
      f-1     :     0.000748
      f+2     :     0.001565
      f-2     :     0.001918
      f+3     :     0.000584
      f-3     :     0.000432
 49 H s       :     0.778332  s :     0.778332
      pz      :     0.084077  p :     0.207833
      px      :     0.063437
      py      :     0.060319
      dz2     :     0.021212  d :     0.069954
      dxz     :     0.015908
      dyz     :     0.014135
      dx2y2   :     0.011200
      dxy     :     0.007499
      f0      :     0.002057  f :     0.009486
      f+1     :     0.001283
      f-1     :     0.001585
      f+2     :     0.002063
      f-2     :     0.001523
      f+3     :     0.000599
      f-3     :     0.000376
 50 C s       :     2.533843  s :     2.533843
      pz      :     0.927815  p :     2.742880
      px      :     0.892297
      py      :     0.922767
      dz2     :     0.077750  d :     0.394798
      dxz     :     0.117913
      dyz     :     0.027175
      dx2y2   :     0.117829
      dxy     :     0.054131
      f0      :     0.006322  f :     0.075303
      f+1     :     0.012796
      f-1     :     0.009028
      f+2     :     0.010285
      f-2     :     0.009915
      f+3     :     0.015947
      f-3     :     0.011010
      g0      :     0.000393  g :     0.003799
      g+1     :     0.000290
      g-1     :     0.000181
      g+2     :     0.000436
      g-2     :     0.000448
      g+3     :     0.000467
      g-3     :     0.000390
      g+4     :     0.000750
      g-4     :     0.000445
 51 H s       :     0.776626  s :     0.776626
      pz      :     0.086502  p :     0.205006
      px      :     0.056531
      py      :     0.061973
      dz2     :     0.020616  d :     0.068655
      dxz     :     0.020733
      dyz     :     0.017249
      dx2y2   :     0.005577
      dxy     :     0.004480
      f0      :     0.002902  f :     0.009409
      f+1     :     0.002219
      f-1     :     0.001628
      f+2     :     0.001358
      f-2     :     0.001052
      f+3     :     0.000192
      f-3     :     0.000059
 52 H s       :     0.777469  s :     0.777469
      pz      :     0.068983  p :     0.191023
      px      :     0.068101
      py      :     0.053939
      dz2     :     0.020486  d :     0.067605
      dxz     :     0.012604
      dyz     :     0.009389
      dx2y2   :     0.012328
      dxy     :     0.012798
      f0      :     0.001450  f :     0.009374
      f+1     :     0.002381
      f-1     :     0.000232
      f+2     :     0.001674
      f-2     :     0.001755
      f+3     :     0.001102
      f-3     :     0.000779
 53 H s       :     0.778636  s :     0.778636
      pz      :     0.054383  p :     0.190307
      px      :     0.050059
      py      :     0.085865
      dz2     :     0.004410  d :     0.067484
      dxz     :     0.001807
      dyz     :     0.024314
      dx2y2   :     0.013931
      dxy     :     0.023022
      f0      :     0.001257  f :     0.009375
      f+1     :     0.000195
      f-1     :     0.001035
      f+2     :     0.001813
      f-2     :     0.000382
      f+3     :     0.002803
      f-3     :     0.001889
 54 C s       :     2.607620  s :     2.607620
      pz      :     0.958660  p :     2.578137
      px      :     0.676814
      py      :     0.942662
      dz2     :     0.251115  d :     1.148835
      dxz     :     0.118113
      dyz     :     0.344338
      dx2y2   :     0.220547
      dxy     :     0.214722
      f0      :     0.029830  f :     0.362149
      f+1     :     0.014081
      f-1     :     0.138350
      f+2     :     0.046935
      f-2     :     0.057094
      f+3     :     0.034467
      f-3     :     0.041391
      g0      :     0.004657  g :     0.050295
      g+1     :     0.001238
      g-1     :     0.006820
      g+2     :     0.009263
      g-2     :     0.001591
      g+3     :     0.006393
      g-3     :     0.006992
      g+4     :     0.005172
      g-4     :     0.008168
 55 C s       :     2.571321  s :     2.571321
      pz      :     0.931717  p :     2.751610
      px      :     0.815140
      py      :     1.004753
      dz2     :     0.179783  d :     0.628834
      dxz     :     0.065019
      dyz     :     0.179822
      dx2y2   :     0.099216
      dxy     :     0.104993
      f0      :     0.017801  f :     0.155794
      f+1     :     0.013820
      f-1     :     0.059961
      f+2     :     0.017983
      f-2     :     0.022622
      f+3     :     0.011375
      f-3     :     0.012231
      g0      :     0.002300  g :     0.014801
      g+1     :     0.001142
      g-1     :     0.002626
      g+2     :     0.002351
      g-2     :     0.001083
      g+3     :     0.001375
      g-3     :     0.001661
      g+4     :     0.001102
      g-4     :     0.001160
 56 C s       :     2.580345  s :     2.580345
      pz      :     0.984344  p :     2.681295
      px      :     0.750601
      py      :     0.946350
      dz2     :     0.134003  d :     0.507603
      dxz     :     0.088949
      dyz     :     0.177415
      dx2y2   :     0.065616
      dxy     :     0.041621
      f0      :     0.016433  f :     0.116962
      f+1     :     0.016270
      f-1     :     0.043481
      f+2     :     0.010941
      f-2     :     0.013330
      f+3     :     0.006806
      f-3     :     0.009700
      g0      :     0.001963  g :     0.011882
      g+1     :     0.001430
      g-1     :     0.002987
      g+2     :     0.001065
      g-2     :     0.000977
      g+3     :     0.000822
      g-3     :     0.001229
      g+4     :     0.000834
      g-4     :     0.000575
 57 H s       :     0.779503  s :     0.779503
      pz      :     0.055932  p :     0.186859
      px      :     0.048278
      py      :     0.082649
      dz2     :     0.013392  d :     0.064905
      dxz     :     0.004617
      dyz     :     0.017970
      dx2y2   :     0.013016
      dxy     :     0.015912
      f0      :     0.000712  f :     0.009659
      f+1     :     0.000056
      f-1     :     0.003012
      f+2     :     0.001738
      f-2     :     0.001133
      f+3     :     0.001659
      f-3     :     0.001349
 58 C s       :     2.587171  s :     2.587171
      pz      :     0.976500  p :     2.714833
      px      :     0.777997
      py      :     0.960335
      dz2     :     0.124429  d :     0.498695
      dxz     :     0.072720
      dyz     :     0.189449
      dx2y2   :     0.057712
      dxy     :     0.054384
      f0      :     0.015646  f :     0.112963
      f+1     :     0.014944
      f-1     :     0.044187
      f+2     :     0.010788
      f-2     :     0.008894
      f+3     :     0.010479
      f-3     :     0.008025
      g0      :     0.002230  g :     0.011656
      g+1     :     0.001386
      g-1     :     0.002532
      g+2     :     0.001682
      g-2     :     0.000379
      g+3     :     0.000808
      g-3     :     0.000915
      g+4     :     0.000756
      g-4     :     0.000969
 59 H s       :     0.787696  s :     0.787696
      pz      :     0.057292  p :     0.185930
      px      :     0.053717
      py      :     0.074921
      dz2     :     0.015699  d :     0.064462
      dxz     :     0.007310
      dyz     :     0.014946
      dx2y2   :     0.013267
      dxy     :     0.013240
      f0      :     0.000858  f :     0.009661
      f+1     :     0.000379
      f-1     :     0.002853
      f+2     :     0.001600
      f-2     :     0.001530
      f+3     :     0.001139
      f-3     :     0.001302
 60 C s       :     2.589736  s :     2.589736
      pz      :     0.946140  p :     2.694682
      px      :     0.754050
      py      :     0.994492
      dz2     :     0.145261  d :     0.506641
      dxz     :     0.031274
      dyz     :     0.137497
      dx2y2   :     0.093855
      dxy     :     0.098755
      f0      :     0.009128  f :     0.113488
      f+1     :     0.004033
      f-1     :     0.041827
      f+2     :     0.015331
      f-2     :     0.019163
      f+3     :     0.011969
      f-3     :     0.012037
      g0      :     0.001419  g :     0.011560
      g+1     :     0.000304
      g-1     :     0.001508
      g+2     :     0.002118
      g-2     :     0.000789
      g+3     :     0.001468
      g-3     :     0.001695
      g+4     :     0.001092
      g-4     :     0.001165
 61 H s       :     0.787400  s :     0.787400
      pz      :     0.092000  p :     0.184343
      px      :     0.048962
      py      :     0.043382
      dz2     :     0.018836  d :     0.063934
      dxz     :     0.018810
      dyz     :     0.024084
      dx2y2   :     0.001108
      dxy     :     0.001095
      f0      :     0.002929  f :     0.009571
      f+1     :     0.002496
      f-1     :     0.003476
      f+2     :     0.000331
      f-2     :     0.000327
      f+3     :     0.000006
      f-3     :     0.000006
 62 C s       :     2.587053  s :     2.587053
      pz      :     0.981701  p :     2.715061
      px      :     0.780945
      py      :     0.952415
      dz2     :     0.137215  d :     0.498729
      dxz     :     0.081528
      dyz     :     0.174195
      dx2y2   :     0.065986
      dxy     :     0.039804
      f0      :     0.016162  f :     0.112913
      f+1     :     0.015965
      f-1     :     0.043189
      f+2     :     0.010185
      f-2     :     0.011409
      f+3     :     0.006650
      f-3     :     0.009352
      g0      :     0.001942  g :     0.011640
      g+1     :     0.001435
      g-1     :     0.003011
      g+2     :     0.000995
      g-2     :     0.000937
      g+3     :     0.000767
      g-3     :     0.001130
      g+4     :     0.000815
      g-4     :     0.000608
 63 H s       :     0.787334  s :     0.787334
      pz      :     0.052140  p :     0.185976
      px      :     0.050862
      py      :     0.082973
      dz2     :     0.012726  d :     0.064516
      dxz     :     0.004367
      dyz     :     0.018064
      dx2y2   :     0.012932
      dxy     :     0.016428
      f0      :     0.000708  f :     0.009663
      f+1     :     0.000052
      f-1     :     0.002968
      f+2     :     0.001735
      f-2     :     0.001141
      f+3     :     0.001703
      f-3     :     0.001355
 64 C s       :     2.579978  s :     2.579978
      pz      :     0.982814  p :     2.684753
      px      :     0.750909
      py      :     0.951029
      dz2     :     0.123957  d :     0.507620
      dxz     :     0.081425
      dyz     :     0.186365
      dx2y2   :     0.057500
      dxy     :     0.058373
      f0      :     0.016145  f :     0.116784
      f+1     :     0.015506
      f-1     :     0.044132
      f+2     :     0.011396
      f-2     :     0.010133
      f+3     :     0.011445
      f-3     :     0.008028
      g0      :     0.002233  g :     0.011838
      g+1     :     0.001387
      g-1     :     0.002521
      g+2     :     0.001655
      g-2     :     0.000386
      g+3     :     0.000951
      g-3     :     0.000937
      g+4     :     0.000749
      g-4     :     0.001020
 65 H s       :     0.776991  s :     0.776991
      pz      :     0.063541  p :     0.190608
      px      :     0.052061
      py      :     0.075006
      dz2     :     0.016598  d :     0.065872
      dxz     :     0.007438
      dyz     :     0.015359
      dx2y2   :     0.013417
      dxy     :     0.013060
      f0      :     0.000855  f :     0.009696
      f+1     :     0.000394
      f-1     :     0.002884
      f+2     :     0.001594
      f-2     :     0.001518
      f+3     :     0.001146
      f-3     :     0.001305
 66 H s       :     0.677397  s :     0.677397
      pz      :     0.104467  p :     0.372834
      px      :     0.163511
      py      :     0.104856
      dz2     :     0.032100  d :     0.139169
      dxz     :     0.030706
      dyz     :     0.019719
      dx2y2   :     0.022055
      dxy     :     0.034589
      f0      :     0.002171  f :     0.022403
      f+1     :     0.005721
      f-1     :     0.000468
      f+2     :     0.003009
      f-2     :     0.005368
      f+3     :     0.001894
      f-3     :     0.003772
 67 O s       :     3.249793  s :     3.249793
      pz      :     1.337999  p :     4.370316
      px      :     1.499757
      py      :     1.532560
      dz2     :     0.010508  d :     0.094358
      dxz     :     0.019385
      dyz     :     0.000867
      dx2y2   :     0.030750
      dxy     :     0.032847
      f0      :     0.001852  f :     0.021067
      f+1     :     0.002559
      f-1     :     0.000539
      f+2     :     0.003164
      f-2     :     0.000260
      f+3     :     0.004797
      f-3     :     0.007897
      g0      :     0.000054  g :     0.001179
      g+1     :     0.000160
      g-1     :     0.000002
      g+2     :     0.000121
      g-2     :     0.000069
      g+3     :     0.000108
      g-3     :     0.000012
      g+4     :     0.000261
      g-4     :     0.000390
 68 C s       :     2.615572  s :     2.615572
      pz      :     0.683207  p :     2.591172
      px      :     1.015071
      py      :     0.892894
      dz2     :     0.103342  d :     1.175688
      dxz     :     0.237738
      dyz     :     0.119710
      dx2y2   :     0.310625
      dxy     :     0.404274
      f0      :     0.020641  f :     0.363256
      f+1     :     0.029921
      f-1     :     0.019602
      f+2     :     0.050834
      f-2     :     0.036903
      f+3     :     0.058348
      f-3     :     0.147006
      g0      :     0.003027  g :     0.050627
      g+1     :     0.008445
      g-1     :     0.001992
      g+2     :     0.003248
      g-2     :     0.005987
      g+3     :     0.005120
      g-3     :     0.002122
      g+4     :     0.007853
      g-4     :     0.012834
 69 C s       :     2.575706  s :     2.575706
      pz      :     0.807899  p :     2.752270
      px      :     0.999277
      py      :     0.945095
      dz2     :     0.055592  d :     0.627389
      dxz     :     0.103433
      dyz     :     0.072637
      dx2y2   :     0.186400
      dxy     :     0.209327
      f0      :     0.010210  f :     0.154883
      f+1     :     0.010362
      f-1     :     0.011823
      f+2     :     0.022567
      f-2     :     0.014933
      f+3     :     0.020996
      f-3     :     0.063992
      g0      :     0.000830  g :     0.014633
      g+1     :     0.001456
      g-1     :     0.000777
      g+2     :     0.001064
      g-2     :     0.001486
      g+3     :     0.001655
      g-3     :     0.000854
      g+4     :     0.002900
      g-4     :     0.003611
 70 C s       :     2.581212  s :     2.581212
      pz      :     0.758731  p :     2.689400
      px      :     0.954261
      py      :     0.976408
      dz2     :     0.051468  d :     0.508814
      dxz     :     0.031832
      dyz     :     0.098555
      dx2y2   :     0.192592
      dxy     :     0.134368
      f0      :     0.005729  f :     0.116928
      f+1     :     0.009004
      f-1     :     0.009268
      f+2     :     0.010792
      f-2     :     0.019983
      f+3     :     0.017441
      f-3     :     0.044711
      g0      :     0.001066  g :     0.011862
      g+1     :     0.000642
      g-1     :     0.000974
      g+2     :     0.000802
      g-2     :     0.001301
      g+3     :     0.001171
      g-3     :     0.001144
      g+4     :     0.002935
      g-4     :     0.001827
 71 H s       :     0.781849  s :     0.781849
      pz      :     0.048247  p :     0.188960
      px      :     0.095157
      py      :     0.045557
      dz2     :     0.004809  d :     0.065276
      dxz     :     0.020189
      dyz     :     0.000464
      dx2y2   :     0.014966
      dxy     :     0.024847
      f0      :     0.001041  f :     0.009671
      f+1     :     0.001038
      f-1     :     0.000245
      f+2     :     0.001735
      f-2     :     0.000062
      f+3     :     0.002020
      f-3     :     0.003529
 72 C s       :     2.587736  s :     2.587736
      pz      :     0.782747  p :     2.717869
      px      :     0.987224
      py      :     0.947898
      dz2     :     0.039125  d :     0.501014
      dxz     :     0.082574
      dyz     :     0.046239
      dx2y2   :     0.147447
      dxy     :     0.185629
      f0      :     0.007167  f :     0.113046
      f+1     :     0.007735
      f-1     :     0.007555
      f+2     :     0.019094
      f-2     :     0.008713
      f+3     :     0.016057
      f-3     :     0.046726
      g0      :     0.000703  g :     0.011646
      g+1     :     0.001318
      g-1     :     0.000615
      g+2     :     0.001019
      g-2     :     0.001034
      g+3     :     0.001222
      g-3     :     0.000598
      g+4     :     0.002311
      g-4     :     0.002826
 73 H s       :     0.789095  s :     0.789095
      pz      :     0.053331  p :     0.186301
      px      :     0.056418
      py      :     0.076553
      dz2     :     0.006521  d :     0.064484
      dxz     :     0.006567
      dyz     :     0.014058
      dx2y2   :     0.021770
      dxy     :     0.015567
      f0      :     0.000791  f :     0.009652
      f+1     :     0.000548
      f-1     :     0.001087
      f+2     :     0.000751
      f-2     :     0.001464
      f+3     :     0.001862
      f-3     :     0.003147
 74 C s       :     2.589855  s :     2.589855
      pz      :     0.761627  p :     2.701444
      px      :     0.992917
      py      :     0.946899
      dz2     :     0.038789  d :     0.507640
      dxz     :     0.089955
      dyz     :     0.045872
      dx2y2   :     0.153326
      dxy     :     0.179698
      f0      :     0.007281  f :     0.113593
      f+1     :     0.008155
      f-1     :     0.007126
      f+2     :     0.018591
      f-2     :     0.009755
      f+3     :     0.016108
      f-3     :     0.046577
      g0      :     0.000688  g :     0.011572
      g+1     :     0.001376
      g-1     :     0.000616
      g+2     :     0.000968
      g-2     :     0.001101
      g+3     :     0.001215
      g-3     :     0.000519
      g+4     :     0.002030
      g-4     :     0.003060
 75 H s       :     0.788828  s :     0.788828
      pz      :     0.051544  p :     0.184951
      px      :     0.054159
      py      :     0.079248
      dz2     :     0.006586  d :     0.064026
      dxz     :     0.005663
      dyz     :     0.014418
      dx2y2   :     0.020802
      dxy     :     0.016558
      f0      :     0.000748  f :     0.009579
      f+1     :     0.000470
      f-1     :     0.001158
      f+2     :     0.000897
      f-2     :     0.001332
      f+3     :     0.001823
      f-3     :     0.003150
 76 C s       :     2.587828  s :     2.587828
      pz      :     0.785789  p :     2.718014
      px      :     0.950351
      py      :     0.981874
      dz2     :     0.048082  d :     0.501140
      dxz     :     0.031013
      dyz     :     0.091791
      dx2y2   :     0.197507
      dxy     :     0.132747
      f0      :     0.005498  f :     0.112979
      f+1     :     0.008657
      f-1     :     0.008819
      f+2     :     0.010441
      f-2     :     0.018386
      f+3     :     0.016621
      f-3     :     0.044556
      g0      :     0.000961  g :     0.011630
      g+1     :     0.000646
      g-1     :     0.000914
      g+2     :     0.000756
      g-2     :     0.001291
      g+3     :     0.001132
      g-3     :     0.001150
      g+4     :     0.002978
      g-4     :     0.001802
 77 H s       :     0.788932  s :     0.788932
      pz      :     0.050590  p :     0.186333
      px      :     0.092632
      py      :     0.043111
      dz2     :     0.004718  d :     0.064500
      dxz     :     0.020604
      dyz     :     0.000320
      dx2y2   :     0.014199
      dxy     :     0.024660
      f0      :     0.001075  f :     0.009653
      f+1     :     0.001020
      f-1     :     0.000244
      f+2     :     0.001765
      f-2     :     0.000052
      f+3     :     0.002003
      f-3     :     0.003493
 78 C s       :     2.581857  s :     2.581857
      pz      :     0.758954  p :     2.691888
      px      :     0.977886
      py      :     0.955049
      dz2     :     0.040857  d :     0.507828
      dxz     :     0.088657
      dyz     :     0.049662
      dx2y2   :     0.150222
      dxy     :     0.178431
      f0      :     0.007492  f :     0.116426
      f+1     :     0.007925
      f-1     :     0.007792
      f+2     :     0.021011
      f-2     :     0.008840
      f+3     :     0.016450
      f-3     :     0.046916
      g0      :     0.000729  g :     0.011811
      g+1     :     0.001442
      g-1     :     0.000616
      g+2     :     0.001033
      g-2     :     0.001032
      g+3     :     0.001264
      g-3     :     0.000602
      g+4     :     0.002279
      g-4     :     0.002814
 79 H s       :     0.782162  s :     0.782162
      pz      :     0.051807  p :     0.190336
      px      :     0.056691
      py      :     0.081838
      dz2     :     0.006622  d :     0.065698
      dxz     :     0.006463
      dyz     :     0.014064
      dx2y2   :     0.021873
      dxy     :     0.016676
      f0      :     0.000780  f :     0.009696
      f+1     :     0.000553
      f-1     :     0.001078
      f+2     :     0.000759
      f-2     :     0.001459
      f+3     :     0.001871
      f-3     :     0.003197
 80 O s       :     3.022890  s :     3.022890
      pz      :     1.409507  p :     4.143529
      px      :     1.478253
      py      :     1.255769
      dz2     :     0.012595  d :     0.120918
      dxz     :     0.011265
      dyz     :     0.017923
      dx2y2   :     0.035329
      dxy     :     0.043808
      f0      :     0.001725  f :     0.021294
      f+1     :     0.001267
      f-1     :     0.001802
      f+2     :     0.001147
      f-2     :     0.003209
      f+3     :     0.004803
      f-3     :     0.007340
      g0      :     0.000073  g :     0.000805
      g+1     :     0.000058
      g-1     :     0.000096
      g+2     :     0.000035
      g-2     :     0.000129
      g+3     :     0.000091
      g-3     :     0.000067
      g+4     :     0.000083
      g-4     :     0.000172
 81 H s       :     0.629044  s :     0.629044
      pz      :     0.107657  p :     0.512329
      px      :     0.164239
      py      :     0.240433
      dz2     :     0.022946  d :     0.184982
      dxz     :     0.020829
      dyz     :     0.039109
      dx2y2   :     0.051003
      dxy     :     0.051095
      f0      :     0.003206  f :     0.035723
      f+1     :     0.002314
      f-1     :     0.005059
      f+2     :     0.002699
      f-2     :     0.006325
      f+3     :     0.006630
      f-3     :     0.009490


                      *****************************
                      * MAYER POPULATION ANALYSIS *
                      *****************************

  NA   - Mulliken gross atomic population
  ZA   - Total nuclear charge
  QA   - Mulliken gross atomic charge
  VA   - Mayer's total valence
  BVA  - Mayer's bonded valence
  FA   - Mayer's free valence

  ATOM       NA         ZA         QA         VA         BVA        FA
  0 O      8.3972     8.0000    -0.3972     1.9919     1.9919    -0.0000
  1 O      8.4063     8.0000    -0.4063     2.1159     2.1159     0.0000
  2 N      7.4106     7.0000    -0.4106     2.8175     2.8175    -0.0000
  3 N      7.2501     7.0000    -0.2501     2.9704     2.9704     0.0000
  4 C      5.7428     6.0000     0.2572     3.8189     3.8189     0.0000
  5 C      5.6397     6.0000     0.3603     3.5271     3.5271     0.0000
  6 H      1.0109     1.0000    -0.0109     1.0162     1.0162     0.0000
  7 C      5.8574     6.0000     0.1426     3.6745     3.6745     0.0000
  8 C      6.2046     6.0000    -0.2046     3.9481     3.9481     0.0000
  9 H      0.9059     1.0000     0.0941     1.0210     1.0210    -0.0000
 10 C      6.1304     6.0000    -0.1304     4.0178     4.0178    -0.0000
 11 H      0.8507     1.0000     0.1493     0.9666     0.9666    -0.0000
 12 C      6.1328     6.0000    -0.1328     3.9841     3.9841    -0.0000
 13 H      0.8628     1.0000     0.1372     0.9758     0.9758    -0.0000
 14 C      6.1346     6.0000    -0.1346     3.9730     3.9730     0.0000
 15 H      0.8514     1.0000     0.1486     0.9707     0.9707     0.0000
 16 C      6.1865     6.0000    -0.1865     3.9796     3.9796     0.0000
 17 H      0.8735     1.0000     0.1265     0.9871     0.9871    -0.0000
 18 C      5.9320     6.0000     0.0680     4.1997     4.1997    -0.0000
 19 C      6.2450     6.0000    -0.2450     3.9536     3.9536    -0.0000
 20 H      0.9024     1.0000     0.0976     0.9963     0.9963    -0.0000
 21 H      0.8788     1.0000     0.1212     0.9840     0.9840     0.0000
 22 H      0.9126     1.0000     0.0874     1.0040     1.0040    -0.0000
 23 C      6.2505     6.0000    -0.2505     3.9725     3.9725     0.0000
 24 H      0.9133     1.0000     0.0867     0.9953     0.9953     0.0000
 25 H      0.8952     1.0000     0.1048     0.9840     0.9840    -0.0000
 26 H      0.9095     1.0000     0.0905     0.9980     0.9980     0.0000
 27 C      6.2746     6.0000    -0.2746     3.9640     3.9640     0.0000
 28 H      0.8805     1.0000     0.1195     0.9834     0.9834     0.0000
 29 H      0.8798     1.0000     0.1202     0.9929     0.9929    -0.0000
 30 H      0.9108     1.0000     0.0892     0.9952     0.9952     0.0000
 31 C      5.8769     6.0000     0.1231     3.6894     3.6894     0.0000
 32 C      5.9786     6.0000     0.0214     3.6059     3.6059     0.0000
 33 C      6.0830     6.0000    -0.0830     3.9182     3.9182    -0.0000
 34 H      0.9098     1.0000     0.0902     1.0025     1.0025    -0.0000
 35 C      6.1654     6.0000    -0.1654     3.9732     3.9732     0.0000
 36 H      0.8731     1.0000     0.1269     0.9766     0.9766     0.0000
 37 C      6.1411     6.0000    -0.1411     3.9705     3.9705     0.0000
 38 H      0.8584     1.0000     0.1416     0.9689     0.9689    -0.0000
 39 C      6.1357     6.0000    -0.1357     3.9172     3.9172     0.0000
 40 H      0.9140     1.0000     0.0860     1.0254     1.0254     0.0000
 41 C      6.1460     6.0000    -0.1460     4.1387     4.1387     0.0000
 42 C      6.2463     6.0000    -0.2463     4.0086     4.0086     0.0000
 43 H      0.8985     1.0000     0.1015     0.9810     0.9810     0.0000
 44 H      0.9042     1.0000     0.0958     0.9874     0.9874    -0.0000
 45 H      0.8890     1.0000     0.1110     0.9826     0.9826     0.0000
 46 C      6.1883     6.0000    -0.1883     3.9590     3.9590     0.0000
 47 H      0.8878     1.0000     0.1122     0.9859     0.9859     0.0000
 48 H      0.9088     1.0000     0.0912     0.9884     0.9884    -0.0000
 49 H      0.9680     1.0000     0.0320     1.0193     1.0193     0.0000
 50 C      6.2260     6.0000    -0.2260     3.9685     3.9685     0.0000
 51 H      0.9258     1.0000     0.0742     1.0233     1.0233     0.0000
 52 H      0.9039     1.0000     0.0961     0.9847     0.9847     0.0000
 53 H      0.8965     1.0000     0.1035     0.9891     0.9891     0.0000
 54 C      5.6302     6.0000     0.3698     4.0600     4.0600     0.0000
 55 C      5.9465     6.0000     0.0535     3.8389     3.8389     0.0000
 56 C      6.0762     6.0000    -0.0762     3.9030     3.9030     0.0000
 57 H      0.8679     1.0000     0.1321     0.9936     0.9936     0.0000
 58 C      6.1370     6.0000    -0.1370     3.9702     3.9702    -0.0000
 59 H      0.8538     1.0000     0.1462     0.9740     0.9740    -0.0000
 60 C      6.0907     6.0000    -0.0907     3.9593     3.9593     0.0000
 61 H      0.8525     1.0000     0.1475     0.9718     0.9718     0.0000
 62 C      6.1289     6.0000    -0.1289     3.9806     3.9806     0.0000
 63 H      0.8468     1.0000     0.1532     0.9689     0.9689    -0.0000
 64 C      6.1324     6.0000    -0.1324     3.9002     3.9002     0.0000
 65 H      0.8871     1.0000     0.1129     1.0110     1.0110     0.0000
 66 H      0.9004     1.0000     0.0996     1.0868     1.0868     0.0000
 67 O      8.5194     8.0000    -0.5194     1.9396     1.9396    -0.0000
 68 C      5.5580     6.0000     0.4420     3.9463     3.9463     0.0000
 69 C      5.9946     6.0000     0.0054     3.8948     3.8948     0.0000
 70 C      6.0766     6.0000    -0.0766     3.8882     3.8882     0.0000
 71 H      0.8737     1.0000     0.1263     1.0011     1.0011     0.0000
 72 C      6.1462     6.0000    -0.1462     3.9857     3.9857    -0.0000
 73 H      0.8564     1.0000     0.1436     0.9745     0.9745    -0.0000
 74 C      6.0879     6.0000    -0.0879     3.9487     3.9487     0.0000
 75 H      0.8540     1.0000     0.1460     0.9729     0.9729     0.0000
 76 C      6.1499     6.0000    -0.1499     3.9910     3.9910    -0.0000
 77 H      0.8552     1.0000     0.1448     0.9745     0.9745    -0.0000
 78 C      6.1002     6.0000    -0.1002     3.9071     3.9071     0.0000
 79 H      0.8719     1.0000     0.1281     0.9993     0.9993     0.0000
 80 O      8.3969     8.0000    -0.3969     2.0923     2.0923    -0.0000
 81 H      0.7504     1.0000     0.2496     1.1033     1.1033     0.0000

  Mayer bond orders larger than 0.100000
B(  0-O ,  4-C ) :   0.8695 B(  0-O , 54-C ) :   1.0096 B(  1-O , 54-C ) :   1.9427 
B(  2-N ,  4-C ) :   1.8804 B(  2-N , 18-C ) :   0.8671 B(  3-N ,  5-C ) :   0.8563 
B(  3-N , 31-C ) :   1.0079 B(  3-N , 66-H ) :   0.9549 B(  3-N , 81-H ) :   0.2083 
B(  4-C ,  5-C ) :   0.9180 B(  5-C ,  6-H ) :   0.8953 B(  5-C ,  7-C ) :   0.8606 
B(  7-C ,  8-C ) :   1.3261 B(  7-C , 16-C ) :   1.4086 B(  8-C ,  9-H ) :   0.9456 
B(  8-C , 10-C ) :   1.5358 B( 10-C , 11-H ) :   0.9073 B( 10-C , 12-C ) :   1.4479 
B( 12-C , 13-H ) :   0.9267 B( 12-C , 14-C ) :   1.4576 B( 14-C , 15-H ) :   0.9152 
B( 14-C , 16-C ) :   1.4676 B( 16-C , 17-H ) :   0.9223 B( 18-C , 19-C ) :   1.0561 
B( 18-C , 23-C ) :   1.0805 B( 18-C , 27-C ) :   1.0661 B( 19-C , 20-H ) :   0.9615 
B( 19-C , 21-H ) :   0.9531 B( 19-C , 22-H ) :   0.9624 B( 23-C , 24-H ) :   0.9649 
B( 23-C , 25-H ) :   0.9555 B( 23-C , 26-H ) :   0.9590 B( 27-C , 28-H ) :   0.9536 
B( 27-C , 29-H ) :   0.9553 B( 27-C , 30-H ) :   0.9645 B( 31-C , 32-C ) :   1.2540 
B( 31-C , 39-C ) :   1.3897 B( 32-C , 33-C ) :   1.4131 B( 32-C , 41-C ) :   0.8968 
B( 33-C , 34-H ) :   0.9377 B( 33-C , 35-C ) :   1.4502 B( 35-C , 36-H ) :   0.9239 
B( 35-C , 37-C ) :   1.4640 B( 37-C , 38-H ) :   0.9177 B( 37-C , 39-C ) :   1.4729 
B( 39-C , 40-H ) :   0.9344 B( 41-C , 42-C ) :   1.1106 B( 41-C , 46-C ) :   1.0388 
B( 41-C , 50-C ) :   1.0697 B( 42-C , 43-H ) :   0.9576 B( 42-C , 44-H ) :   0.9624 
B( 42-C , 45-H ) :   0.9576 B( 46-C , 47-H ) :   0.9546 B( 46-C , 48-H ) :   0.9492 
B( 46-C , 49-H ) :   0.9856 B( 50-C , 51-H ) :   0.9735 B( 50-C , 52-H ) :   0.9529 
B( 50-C , 53-H ) :   0.9580 B( 54-C , 55-C ) :   1.0492 B( 55-C , 56-C ) :   1.3728 
B( 55-C , 64-C ) :   1.3258 B( 56-C , 57-H ) :   0.9239 B( 56-C , 58-C ) :   1.4581 
B( 58-C , 59-H ) :   0.9285 B( 58-C , 60-C ) :   1.4352 B( 60-C , 61-H ) :   0.9267 
B( 60-C , 62-C ) :   1.4428 B( 62-C , 63-H ) :   0.9194 B( 62-C , 64-C ) :   1.4786 
B( 64-C , 65-H ) :   0.9513 B( 67-O , 68-C ) :   1.7413 B( 68-C , 69-C ) :   1.0289 
B( 68-C , 80-O ) :   1.1585 B( 69-C , 70-C ) :   1.3690 B( 69-C , 78-C ) :   1.3690 
B( 70-C , 71-H ) :   0.9295 B( 70-C , 72-C ) :   1.4609 B( 72-C , 73-H ) :   0.9293 
B( 72-C , 74-C ) :   1.4392 B( 74-C , 75-H ) :   0.9278 B( 74-C , 76-C ) :   1.4431 
B( 76-C , 77-H ) :   0.9297 B( 76-C , 78-C ) :   1.4641 B( 78-C , 79-H ) :   0.9332 
B( 80-O , 81-H ) :   0.8346 

-------
TIMINGS
-------

Total SCF time: 0 days 0 hours 32 min 32 sec 

Total time                  ....    1952.518 sec
Sum of individual times     ....    1907.279 sec  ( 97.7%)

Fock matrix formation       ....    1779.369 sec  ( 91.1%)
  Split-RI-J                ....      81.115 sec  (  4.6% of F)
  Chain of spheres X        ....    1451.515 sec  ( 81.6% of F)
  XC integration            ....     123.156 sec  (  6.9% of F)
    Basis function eval.    ....       4.205 sec  (  3.4% of XC)
    Density eval.           ....      36.211 sec  ( 29.4% of XC)
    XC-Functional eval.     ....       1.019 sec  (  0.8% of XC)
    XC-Potential eval.      ....      26.823 sec  ( 21.8% of XC)
Diagonalization             ....      26.412 sec  (  1.4%)
Density matrix formation    ....       4.549 sec  (  0.2%)
Population analysis         ....       9.151 sec  (  0.5%)
Initial guess               ....      11.524 sec  (  0.6%)
Orbital Transformation      ....       0.000 sec  (  0.0%)
Orbital Orthonormalization  ....       0.000 sec  (  0.0%)
DIIS solution               ....      24.426 sec  (  1.3%)
SOSCF solution              ....      18.429 sec  (  0.9%)
Grid generation             ....      33.419 sec  (  1.7%)

Maximum memory used throughout the entire SCF-calculation: 1676.3 MB
[1720888613.182024] [node013:2086314:0]          mpool.c:43   UCX  WARN  object 0x12d37780 was not returned to mpool ucp_requests
[1720888613.182042] [node013:2086314:0]          mpool.c:43   UCX  WARN  object 0x12d37940 was not returned to mpool ucp_requests
[1720888613.182046] [node013:2086314:0]          mpool.c:43   UCX  WARN  object 0x12d37b00 was not returned to mpool ucp_requests
[1720888613.182049] [node013:2086314:0]          mpool.c:43   UCX  WARN  object 0x12d37cc0 was not returned to mpool ucp_requests
[1720888613.182053] [node013:2086314:0]          mpool.c:43   UCX  WARN  object 0x12d37e80 was not returned to mpool ucp_requests
[1720888613.182056] [node013:2086314:0]          mpool.c:43   UCX  WARN  object 0x12d38040 was not returned to mpool ucp_requests
[1720888613.182059] [node013:2086314:0]          mpool.c:43   UCX  WARN  object 0x12d38200 was not returned to mpool ucp_requests
[1720888613.182063] [node013:2086314:0]          mpool.c:43   UCX  WARN  object 0x12d383c0 was not returned to mpool ucp_requests
[1720888613.182066] [node013:2086314:0]          mpool.c:43   UCX  WARN  object 0x12d38580 was not returned to mpool ucp_requests
[1720888613.182069] [node013:2086314:0]          mpool.c:43   UCX  WARN  object 0x12d38740 was not returned to mpool ucp_requests
[1720888613.182072] [node013:2086314:0]          mpool.c:43   UCX  WARN  object 0x12d38900 was not returned to mpool ucp_requests
[1720888613.182075] [node013:2086314:0]          mpool.c:43   UCX  WARN  object 0x12d38ac0 was not returned to mpool ucp_requests
[1720888613.182079] [node013:2086314:0]          mpool.c:43   UCX  WARN  object 0x12d38c80 was not returned to mpool ucp_requests
[1720888613.182083] [node013:2086314:0]          mpool.c:43   UCX  WARN  object 0x12d38e40 was not returned to mpool ucp_requests
[1720888613.182086] [node013:2086314:0]          mpool.c:43   UCX  WARN  object 0x12d39000 was not returned to mpool ucp_requests
[1720888613.182089] [node013:2086314:0]          mpool.c:43   UCX  WARN  object 0x12d391c0 was not returned to mpool ucp_requests
[1720888613.182093] [node013:2086314:0]          mpool.c:43   UCX  WARN  object 0x12d39380 was not returned to mpool ucp_requests
[1720888613.182096] [node013:2086314:0]          mpool.c:43   UCX  WARN  object 0x12d39540 was not returned to mpool ucp_requests
[1720888613.182099] [node013:2086314:0]          mpool.c:43   UCX  WARN  object 0x12d39700 was not returned to mpool ucp_requests
[1720888613.182102] [node013:2086314:0]          mpool.c:43   UCX  WARN  object 0x12d398c0 was not returned to mpool ucp_requests
[1720888613.182106] [node013:2086314:0]          mpool.c:43   UCX  WARN  object 0x12d39a80 was not returned to mpool ucp_requests
[1720888613.182109] [node013:2086314:0]          mpool.c:43   UCX  WARN  object 0x12d39e00 was not returned to mpool ucp_requests
[1720888613.182112] [node013:2086314:0]          mpool.c:43   UCX  WARN  object 0x12d39fc0 was not returned to mpool ucp_requests
[1720888613.205228] [node013:2086313:0]          mpool.c:43   UCX  WARN  object 0x12cb6640 was not returned to mpool ucp_requests
[1720888613.205240] [node013:2086313:0]          mpool.c:43   UCX  WARN  object 0x12cb69c0 was not returned to mpool ucp_requests
[1720888613.205245] [node013:2086313:0]          mpool.c:43   UCX  WARN  object 0x12cb6b80 was not returned to mpool ucp_requests
[1720888613.205248] [node013:2086313:0]          mpool.c:43   UCX  WARN  object 0x12cb6d40 was not returned to mpool ucp_requests
[1720888613.205250] [node013:2086313:0]          mpool.c:43   UCX  WARN  object 0x12cb6f00 was not returned to mpool ucp_requests
[1720888613.205254] [node013:2086313:0]          mpool.c:43   UCX  WARN  object 0x12cb70c0 was not returned to mpool ucp_requests
[1720888613.205256] [node013:2086313:0]          mpool.c:43   UCX  WARN  object 0x12cb7440 was not returned to mpool ucp_requests
[1720888613.205260] [node013:2086313:0]          mpool.c:43   UCX  WARN  object 0x12cb7600 was not returned to mpool ucp_requests
[1720888613.205470] [node013:2086319:0]          mpool.c:43   UCX  WARN  object 0x13bdb8c0 was not returned to mpool ucp_requests
[1720888613.205481] [node013:2086319:0]          mpool.c:43   UCX  WARN  object 0x13bdba80 was not returned to mpool ucp_requests
[1720888613.205486] [node013:2086319:0]          mpool.c:43   UCX  WARN  object 0x13bdbc40 was not returned to mpool ucp_requests
[1720888613.205489] [node013:2086319:0]          mpool.c:43   UCX  WARN  object 0x13bdbe00 was not returned to mpool ucp_requests
[1720888613.205493] [node013:2086319:0]          mpool.c:43   UCX  WARN  object 0x13bdbfc0 was not returned to mpool ucp_requests
[1720888613.205497] [node013:2086319:0]          mpool.c:43   UCX  WARN  object 0x13bdc180 was not returned to mpool ucp_requests
[1720888613.205499] [node013:2086319:0]          mpool.c:43   UCX  WARN  object 0x13bdc340 was not returned to mpool ucp_requests
[1720888613.205502] [node013:2086319:0]          mpool.c:43   UCX  WARN  object 0x13bdc500 was not returned to mpool ucp_requests
[1720888613.205505] [node013:2086319:0]          mpool.c:43   UCX  WARN  object 0x13bdc6c0 was not returned to mpool ucp_requests
[1720888613.205508] [node013:2086319:0]          mpool.c:43   UCX  WARN  object 0x13bdc880 was not returned to mpool ucp_requests
[1720888613.205512] [node013:2086319:0]          mpool.c:43   UCX  WARN  object 0x13bdca40 was not returned to mpool ucp_requests
[1720888613.205516] [node013:2086319:0]          mpool.c:43   UCX  WARN  object 0x13bdcc00 was not returned to mpool ucp_requests
[1720888613.205519] [node013:2086319:0]          mpool.c:43   UCX  WARN  object 0x13bdcdc0 was not returned to mpool ucp_requests
[1720888613.205523] [node013:2086319:0]          mpool.c:43   UCX  WARN  object 0x13bdcf80 was not returned to mpool ucp_requests
[1720888613.205525] [node013:2086319:0]          mpool.c:43   UCX  WARN  object 0x13bdd140 was not returned to mpool ucp_requests
[1720888613.205528] [node013:2086319:0]          mpool.c:43   UCX  WARN  object 0x13bdd300 was not returned to mpool ucp_requests
[1720888613.205530] [node013:2086319:0]          mpool.c:43   UCX  WARN  object 0x13bdd4c0 was not returned to mpool ucp_requests
[1720888613.205532] [node013:2086319:0]          mpool.c:43   UCX  WARN  object 0x13bdd680 was not returned to mpool ucp_requests
[1720888613.205534] [node013:2086319:0]          mpool.c:43   UCX  WARN  object 0x13bdd840 was not returned to mpool ucp_requests
[1720888613.205536] [node013:2086319:0]          mpool.c:43   UCX  WARN  object 0x13bdda00 was not returned to mpool ucp_requests
[1720888613.205539] [node013:2086319:0]          mpool.c:43   UCX  WARN  object 0x13bddbc0 was not returned to mpool ucp_requests
[1720888613.205541] [node013:2086319:0]          mpool.c:43   UCX  WARN  object 0x13bddd80 was not returned to mpool ucp_requests
[1720888613.205543] [node013:2086319:0]          mpool.c:43   UCX  WARN  object 0x13bddf40 was not returned to mpool ucp_requests
[1720888613.205452] [node013:2086320:0]          mpool.c:43   UCX  WARN  object 0x1379f540 was not returned to mpool ucp_requests
[1720888613.205474] [node013:2086320:0]          mpool.c:43   UCX  WARN  object 0x1379fa80 was not returned to mpool ucp_requests
[1720888613.205480] [node013:2086320:0]          mpool.c:43   UCX  WARN  object 0x1379fc40 was not returned to mpool ucp_requests
[1720888613.205484] [node013:2086320:0]          mpool.c:43   UCX  WARN  object 0x1379fe00 was not returned to mpool ucp_requests
[1720888613.205487] [node013:2086320:0]          mpool.c:43   UCX  WARN  object 0x1379ffc0 was not returned to mpool ucp_requests
[1720888613.205489] [node013:2086320:0]          mpool.c:43   UCX  WARN  object 0x137a0180 was not returned to mpool ucp_requests
[1720888613.205492] [node013:2086320:0]          mpool.c:43   UCX  WARN  object 0x137a0340 was not returned to mpool ucp_requests
[1720888613.205494] [node013:2086320:0]          mpool.c:43   UCX  WARN  object 0x137a0500 was not returned to mpool ucp_requests
[1720888613.205497] [node013:2086320:0]          mpool.c:43   UCX  WARN  object 0x137a06c0 was not returned to mpool ucp_requests
[1720888613.205499] [node013:2086320:0]          mpool.c:43   UCX  WARN  object 0x137a0880 was not returned to mpool ucp_requests
[1720888613.205502] [node013:2086320:0]          mpool.c:43   UCX  WARN  object 0x137a0a40 was not returned to mpool ucp_requests
[1720888613.205504] [node013:2086320:0]          mpool.c:43   UCX  WARN  object 0x137a0c00 was not returned to mpool ucp_requests
[1720888613.205506] [node013:2086320:0]          mpool.c:43   UCX  WARN  object 0x137a0dc0 was not returned to mpool ucp_requests
[1720888613.205510] [node013:2086320:0]          mpool.c:43   UCX  WARN  object 0x137a0f80 was not returned to mpool ucp_requests
[1720888613.205513] [node013:2086320:0]          mpool.c:43   UCX  WARN  object 0x137a1140 was not returned to mpool ucp_requests
[1720888613.205516] [node013:2086320:0]          mpool.c:43   UCX  WARN  object 0x137a1300 was not returned to mpool ucp_requests
[1720888613.205519] [node013:2086320:0]          mpool.c:43   UCX  WARN  object 0x137a14c0 was not returned to mpool ucp_requests
[1720888613.205522] [node013:2086320:0]          mpool.c:43   UCX  WARN  object 0x137a1680 was not returned to mpool ucp_requests
[1720888613.205525] [node013:2086320:0]          mpool.c:43   UCX  WARN  object 0x137a1840 was not returned to mpool ucp_requests
[1720888613.205528] [node013:2086320:0]          mpool.c:43   UCX  WARN  object 0x137a1a00 was not returned to mpool ucp_requests
[1720888613.205532] [node013:2086320:0]          mpool.c:43   UCX  WARN  object 0x137a1bc0 was not returned to mpool ucp_requests
[1720888613.205535] [node013:2086320:0]          mpool.c:43   UCX  WARN  object 0x137a1d80 was not returned to mpool ucp_requests
[1720888613.205537] [node013:2086320:0]          mpool.c:43   UCX  WARN  object 0x137a1f40 was not returned to mpool ucp_requests
[1720888613.205496] [node013:2086322:0]          mpool.c:43   UCX  WARN  object 0x1367da80 was not returned to mpool ucp_requests
[1720888613.205506] [node013:2086322:0]          mpool.c:43   UCX  WARN  object 0x1367dc40 was not returned to mpool ucp_requests
[1720888613.205510] [node013:2086322:0]          mpool.c:43   UCX  WARN  object 0x1367de00 was not returned to mpool ucp_requests
[1720888613.205513] [node013:2086322:0]          mpool.c:43   UCX  WARN  object 0x1367dfc0 was not returned to mpool ucp_requests
[1720888613.205516] [node013:2086322:0]          mpool.c:43   UCX  WARN  object 0x1367e180 was not returned to mpool ucp_requests
[1720888613.205520] [node013:2086322:0]          mpool.c:43   UCX  WARN  object 0x1367e340 was not returned to mpool ucp_requests
[1720888613.205523] [node013:2086322:0]          mpool.c:43   UCX  WARN  object 0x1367e500 was not returned to mpool ucp_requests
[1720888613.205526] [node013:2086322:0]          mpool.c:43   UCX  WARN  object 0x1367e6c0 was not returned to mpool ucp_requests
[1720888613.205528] [node013:2086322:0]          mpool.c:43   UCX  WARN  object 0x1367e880 was not returned to mpool ucp_requests
[1720888613.205530] [node013:2086322:0]          mpool.c:43   UCX  WARN  object 0x1367ea40 was not returned to mpool ucp_requests
[truncated: 45,329 more chars]
