# Supplementary material for: A stereodivergent multicomponent approach for the synthesis of C–N atropisomeric peptide analogues
Source: Chem Sci. 2024 Sep 16;15(40):16743–51. doi: 10.1039/d4sc04700a (PMC11418089; doi:10.1039/d4sc04700a)
Supplement: SC-015-D4SC04700A-s001 [file SC-015-D4SC04700A-s001.zip › CompData/_2_Imine-BzOH/ImineBzOH6Afreq.out]

                                 *****************
                                 * O   R   C   A *
                                 *****************

                                            #,                                       
                                            ###                                      
                                            ####                                     
                                            #####                                    
                                            ######                                   
                                           ########,                                 
                                     ,,################,,,,,                         
                               ,,#################################,,                 
                          ,,##########################################,,             
                       ,#########################################, ''#####,          
                    ,#############################################,,   '####,        
                  ,##################################################,,,,####,       
                ,###########''''           ''''###############################       
              ,#####''   ,,,,##########,,,,          '''####'''          '####       
            ,##' ,,,,###########################,,,                        '##       
           ' ,,###''''                  '''############,,,                           
         ,,##''                                '''############,,,,        ,,,,,,###''
      ,#''                                            '''#######################'''  
     '                                                          ''''####''''         
             ,#######,   #######,   ,#######,      ##                                
            ,#'     '#,  ##    ##  ,#'     '#,    #''#        ######   ,####,        
            ##       ##  ##   ,#'  ##            #'  '#       #        #'  '#        
            ##       ##  #######   ##           ,######,      #####,   #    #        
            '#,     ,#'  ##    ##  '#,     ,#' ,#      #,         ##   #,  ,#        
             '#######'   ##     ##  '#######'  #'      '#     #####' # '####'        


                  #######################################################
                  #                        -***-                        #
                  #          Department of theory and spectroscopy      #
                  #    Directorship and core code : Frank Neese         #
                  #        Max Planck Institute fuer Kohlenforschung    #
                  #                Kaiser Wilhelm Platz 1               #
                  #                 D-45470 Muelheim/Ruhr               #
                  #                      Germany                        #
                  #                                                     #
                  #                  All rights reserved                #
                  #                        -***-                        #
                  #######################################################


                         Program Version 5.0.2 -  RELEASE  -


 With contributions from (in alphabetic order):
   Daniel Aravena         : Magnetic Suceptibility
   Michael Atanasov       : Ab Initio Ligand Field Theory (pilot matlab implementation)
   Alexander A. Auer      : GIAO ZORA, VPT2 properties, NMR spectrum
   Ute Becker             : Parallelization
   Giovanni Bistoni       : ED, misc. LED, open-shell LED, HFLD
   Martin Brehm           : Molecular dynamics
   Dmytro Bykov           : SCF Hessian
   Vijay G. Chilkuri      : MRCI spin determinant printing, contributions to CSF-ICE
   Dipayan Datta          : RHF DLPNO-CCSD density
   Achintya Kumar Dutta   : EOM-CC, STEOM-CC
   Dmitry Ganyushin       : Spin-Orbit,Spin-Spin,Magnetic field MRCI
   Miquel Garcia          : C-PCM and meta-GGA Hessian, CC/C-PCM, Gaussian charge scheme
   Yang Guo               : DLPNO-NEVPT2, F12-NEVPT2, CIM, IAO-localization
   Andreas Hansen         : Spin unrestricted coupled pair/coupled cluster methods
   Benjamin Helmich-Paris : MC-RPA, TRAH-SCF, COSX integrals
   Lee Huntington         : MR-EOM, pCC
   Robert Izsak           : Overlap fitted RIJCOSX, COSX-SCS-MP3, EOM
   Marcus Kettner         : VPT2
   Christian Kollmar      : KDIIS, OOCD, Brueckner-CCSD(T), CCSD density, CASPT2, CASPT2-K
   Simone Kossmann        : Meta GGA functionals, TD-DFT gradient, OOMP2, MP2 Hessian
   Martin Krupicka        : Initial AUTO-CI
   Lucas Lang             : DCDCAS
   Marvin Lechner         : AUTO-CI (C++ implementation), FIC-MRCC
   Dagmar Lenk            : GEPOL surface, SMD
   Dimitrios Liakos       : Extrapolation schemes; Compound Job, initial MDCI parallelization
   Dimitrios Manganas     : Further ROCIS development; embedding schemes
   Dimitrios Pantazis     : SARC Basis sets
   Anastasios Papadopoulos: AUTO-CI, single reference methods and gradients
   Taras Petrenko         : DFT Hessian,TD-DFT gradient, ASA, ECA, R-Raman, ABS, FL, XAS/XES, NRVS
   Peter Pinski           : DLPNO-MP2, DLPNO-MP2 Gradient
   Christoph Reimann      : Effective Core Potentials
   Marius Retegan         : Local ZFS, SOC
   Christoph Riplinger    : Optimizer, TS searches, QM/MM, DLPNO-CCSD(T), (RO)-DLPNO pert. Triples
   Tobias Risthaus        : Range-separated hybrids, TD-DFT gradient, RPA, STAB
   Michael Roemelt        : Original ROCIS implementation
   Masaaki Saitow         : Open-shell DLPNO-CCSD energy and density
   Barbara Sandhoefer     : DKH picture change effects
   Avijit Sen             : IP-ROCIS
   Kantharuban Sivalingam : CASSCF convergence, NEVPT2, FIC-MRCI
   Bernardo de Souza      : ESD, SOC TD-DFT
   Georgi Stoychev        : AutoAux, RI-MP2 NMR, DLPNO-MP2 response
   Willem Van den Heuvel  : Paramagnetic NMR
   Boris Wezisla          : Elementary symmetry handling
   Frank Wennmohs         : Technical directorship


 We gratefully acknowledge several colleagues who have allowed us to
 interface, adapt or use parts of their codes:
   Stefan Grimme, W. Hujo, H. Kruse, P. Pracht,  : VdW corrections, initial TS optimization,
                  C. Bannwarth, S. Ehlert          DFT functionals, gCP, sTDA/sTD-DF
   Ed Valeev, F. Pavosevic, A. Kumar             : LibInt (2-el integral package), F12 methods
   Garnet Chan, S. Sharma, J. Yang, R. Olivares  : DMRG
   Ulf Ekstrom                                   : XCFun DFT Library
   Mihaly Kallay                                 : mrcc  (arbitrary order and MRCC methods)
   Jiri Pittner, Ondrej Demel                    : Mk-CCSD
   Frank Weinhold                                : gennbo (NPA and NBO analysis)
   Christopher J. Cramer and Donald G. Truhlar   : smd solvation model
   Lars Goerigk                                  : TD-DFT with DH, B97 family of functionals
   V. Asgeirsson, H. Jonsson                     : NEB implementation
   FAccTs GmbH                                   : IRC, NEB, NEB-TS, DLPNO-Multilevel, CI-OPT
                                                   MM, QMMM, 2- and 3-layer-ONIOM, Crystal-QMMM,
                                                   LR-CPCM, SF, NACMEs, symmetry and pop. for TD-DFT,
                                                   nearIR, NL-DFT gradient (VV10), updates on ESD,
                                                   ML-optimized integration grids
   S Lehtola, MJT Oliveira, MAL Marques          : LibXC Library
   Liviu Ungur et al                             : ANISO software


 Your calculation uses the libint2 library for the computation of 2-el integrals
 For citations please refer to: http://libint.valeyev.net

 Your ORCA version has been built with support for libXC version: 5.1.0
 For citations please refer to: https://tddft.org/programs/libxc/

 This ORCA versions uses:
   CBLAS   interface :  Fast vector & matrix operations
   LAPACKE interface :  Fast linear algebra routines
   SCALAPACK package :  Parallel linear algebra routines
   Shared memory     :  Shared parallel matrices
   BLAS/LAPACK       :  OpenBLAS 0.3.15  USE64BITINT DYNAMIC_ARCH NO_AFFINITY Zen SINGLE_THREADED
        Core in use  :  Zen
   Copyright (c) 2011-2014, The OpenBLAS Project


Your calculation utilizes the atom-pairwise dispersion correction
with the Becke-Johnson damping scheme (D3BJ)
Cite in your paper:
S.Grimme, S.Ehrlich, L.Goerigk, J Comput Chem, (2011), 32, 1456–1465 
S.Grimme, J.Antony, S.Ehrlich and H.Krieg, J.Chem.Phys., 132, (2010), 154104 
   

Your calculation utilizes the SMD solvation module
Please cite in your paper:
A.V. Marenich, C.J. Cramer, D.G. Truhlar J. Phys. Chem. B, 113, (2009), 6378 

================================================================================

----- Orbital basis set information -----
Your calculation utilizes the basis: def2-TZVP
   F. Weigend and R. Ahlrichs, Phys. Chem. Chem. Phys. 7, 3297 (2005).

----- AuxJ basis set information -----
Your calculation utilizes the auxiliary basis: def2/J
   F. Weigend, Phys. Chem. Chem. Phys. 8, 1057 (2006).

================================================================================
                                        WARNINGS
                       Please study these warnings very carefully!
================================================================================

WARNING: Gradients needed for Numerical Frequencies
  ===> : Setting RunTyp to EnGrad

WARNING: The environment variable RSH_COMMAND is not set!
  ===> : All Displacements for the Numerical Hessian or Gradient calculation
         will be started on localhost

INFO   : the flag for use of the SHARK integral package has been found!

================================================================================
                                       INPUT FILE
================================================================================
NAME = ImineBzOH6Afreq.inp
|  1> ! PBE0 D3 def2-tzvp NumFreq
|  2> %maxcore 2660
|  3> %pal nprocs 30
|  4> end
|  5> %CPCM SMD TRUE
|  6>    SMDSOLVENT "2,2,2-TRIFLUOROETHANOL"
|  7> end
|  8> 
|  9> *xyz 0 1
| 10> O  2.521511  4.008863  1.486966
| 11> O  1.415500  5.418821  0.148186
| 12> N  1.852488  4.593210  3.614594
| 13> N  4.774545  5.544217  2.359354
| 14> C  2.474275  4.877155  2.564552
| 15> C  3.421378  6.053273  2.382111
| 16> H  3.190685  6.464023  1.400552
| 17> C  3.211393  7.173280  3.370365
| 18> C  4.253559  7.675475  4.136770
| 19> H  5.243964  7.247641  4.041445
| 20> C  4.029949  8.712758  5.033683
| 21> H  4.850680  9.085581  5.636606
| 22> C  2.763931  9.261122  5.165799
| 23> H  2.587943  10.065898  5.870874
| 24> C  1.721562  8.775628  4.384840
| 25> H  0.729751  9.205334  4.473104
| 26> C  1.945182  7.740914  3.491743
| 27> H  1.127632  7.364488  2.885681
| 28> C  0.981666  3.410140  3.785089
| 29> C  0.208477  3.632502  5.080878
| 30> H  0.880100  3.705427  5.938382
| 31> H  -0.471268  2.795698  5.252523
| 32> H  -0.384130  4.549423  5.027165
| 33> C  1.853180  2.165855  3.919520
| 34> H  2.400359  1.960957  2.998712
| 35> H  1.220102  1.303220  4.140952
| 36> H  2.570713  2.281800  4.735491
| 37> C  -0.022770  3.256606  2.644186
| 38> H  -0.800846  2.556105  2.954737
| 39> H  0.428799  2.862998  1.734786
| 40> H  -0.501737  4.211913  2.415648
| 41> C  5.391169  5.121711  1.185543
| 42> C  6.342171  4.069148  1.170390
| 43> C  6.906914  3.742681  -0.061614
| 44> H  7.626228  2.936650  -0.107750
| 45> C  6.585984  4.389540  -1.246387
| 46> H  7.048243  4.081428  -2.177108
| 47> C  5.676568  5.430969  -1.211221
| 48> H  5.411170  5.970412  -2.113905
| 49> C  5.100175  5.793767  -0.008680
| 50> H  4.408408  6.627227  -0.001860
| 51> C  6.747701  3.287280  2.425738
| 52> C  7.815333  2.235184  2.124068
| 53> H  7.466266  1.485902  1.409574
| 54> H  8.063284  1.714345  3.052356
| 55> H  8.735519  2.681193  1.738489
| 56> C  7.370440  4.218835  3.476312
| 57> H  8.281174  4.672353  3.075596
| 58> H  7.644568  3.640597  4.362921
| 59> H  6.728034  5.033450  3.809898
| 60> C  5.544233  2.518343  2.990113
| 61> H  4.676149  3.137899  3.201884
| 62> H  5.824221  2.020274  3.922479
| 63> H  5.229219  1.750457  2.278673
| 64> C  2.096407  4.430740  0.274103
| 65> C  2.542607  3.549629  -0.814646
| 66> C  2.126923  3.846331  -2.111196
| 67> H  1.468431  4.690177  -2.279280
| 68> C  2.564512  3.069154  -3.168313
| 69> H  2.244625  3.299326  -4.177893
| 70> C  3.417058  1.996727  -2.934064
| 71> H  3.762812  1.391066  -3.764387
| 72> C  3.831961  1.700361  -1.642474
| 73> H  4.501836  0.867429  -1.463474
| 74> C  3.396998  2.473920  -0.579960
| 75> H  3.729122  2.253318  0.425905
| 76> H  4.985209  5.001971  3.181090
| 77> O  4.527826  4.592041  5.531651
| 78> C  3.845973  5.307580  6.247618
| 79> C  4.368281  5.925903  7.489497
| 80> C  3.591348  6.798656  8.248086
| 81> H  2.577990  7.023715  7.940121
| 82> C  4.121181  7.383305  9.386687
| 83> H  3.516794  8.064698  9.974537
| 84> C  5.425018  7.099294  9.771894
| 85> H  5.838347  7.559579  10.662548
| 86> C  6.201686  6.228977  9.017193
| 87> H  7.219515  6.008323  9.317954
| 88> C  5.674869  5.643430  7.878493
| 89> H  6.271251  4.965632  7.279015
| 90> O  2.594720  5.606644  5.983100
| 91> H  2.327860  5.245604  5.067692
| 92> *
| 93> 
| 94>                          ****END OF INPUT****
================================================================================

                     *******************************
                     * Energy+Gradient Calculation *
                     *******************************

---------------------------------
CARTESIAN COORDINATES (ANGSTROEM)
---------------------------------
  O      2.521511    4.008863    1.486966
  O      1.415500    5.418821    0.148186
  N      1.852488    4.593210    3.614594
  N      4.774545    5.544217    2.359354
  C      2.474275    4.877155    2.564552
  C      3.421378    6.053273    2.382111
  H      3.190685    6.464023    1.400552
  C      3.211393    7.173280    3.370365
  C      4.253559    7.675475    4.136770
  H      5.243964    7.247641    4.041445
  C      4.029949    8.712758    5.033683
  H      4.850680    9.085581    5.636606
  C      2.763931    9.261122    5.165799
  H      2.587943   10.065898    5.870874
  C      1.721562    8.775628    4.384840
  H      0.729751    9.205334    4.473104
  C      1.945182    7.740914    3.491743
  H      1.127632    7.364488    2.885681
  C      0.981666    3.410140    3.785089
  C      0.208477    3.632502    5.080878
  H      0.880100    3.705427    5.938382
  H     -0.471268    2.795698    5.252523
  H     -0.384130    4.549423    5.027165
  C      1.853180    2.165855    3.919520
  H      2.400359    1.960957    2.998712
  H      1.220102    1.303220    4.140952
  H      2.570713    2.281800    4.735491
  C     -0.022770    3.256606    2.644186
  H     -0.800846    2.556105    2.954737
  H      0.428799    2.862998    1.734786
  H     -0.501737    4.211913    2.415648
  C      5.391169    5.121711    1.185543
  C      6.342171    4.069148    1.170390
  C      6.906914    3.742681   -0.061614
  H      7.626228    2.936650   -0.107750
  C      6.585984    4.389540   -1.246387
  H      7.048243    4.081428   -2.177108
  C      5.676568    5.430969   -1.211221
  H      5.411170    5.970412   -2.113905
  C      5.100175    5.793767   -0.008680
  H      4.408408    6.627227   -0.001860
  C      6.747701    3.287280    2.425738
  C      7.815333    2.235184    2.124068
  H      7.466266    1.485902    1.409574
  H      8.063284    1.714345    3.052356
  H      8.735519    2.681193    1.738489
  C      7.370440    4.218835    3.476312
  H      8.281174    4.672353    3.075596
  H      7.644568    3.640597    4.362921
  H      6.728034    5.033450    3.809898
  C      5.544233    2.518343    2.990113
  H      4.676149    3.137899    3.201884
  H      5.824221    2.020274    3.922479
  H      5.229219    1.750457    2.278673
  C      2.096407    4.430740    0.274103
  C      2.542607    3.549629   -0.814646
  C      2.126923    3.846331   -2.111196
  H      1.468431    4.690177   -2.279280
  C      2.564512    3.069154   -3.168313
  H      2.244625    3.299326   -4.177893
  C      3.417058    1.996727   -2.934064
  H      3.762812    1.391066   -3.764387
  C      3.831961    1.700361   -1.642474
  H      4.501836    0.867429   -1.463474
  C      3.396998    2.473920   -0.579960
  H      3.729122    2.253318    0.425905
  H      4.985209    5.001971    3.181090
  O      4.527826    4.592041    5.531651
  C      3.845973    5.307580    6.247618
  C      4.368281    5.925903    7.489497
  C      3.591348    6.798656    8.248086
  H      2.577990    7.023715    7.940121
  C      4.121181    7.383305    9.386687
  H      3.516794    8.064698    9.974537
  C      5.425018    7.099294    9.771894
  H      5.838347    7.559579   10.662548
  C      6.201686    6.228977    9.017193
  H      7.219515    6.008323    9.317954
  C      5.674869    5.643430    7.878493
  H      6.271251    4.965632    7.279015
  O      2.594720    5.606644    5.983100
  H      2.327860    5.245604    5.067692

----------------------------
CARTESIAN COORDINATES (A.U.)
----------------------------
  NO LB      ZA    FRAG     MASS         X           Y           Z
   0 O     8.0000    0    15.999    4.764965    7.575653    2.809959
   1 O     8.0000    0    15.999    2.674907   10.240088    0.280031
   2 N     7.0000    0    14.007    3.500695    8.679909    6.830593
   3 N     7.0000    0    14.007    9.022582   10.477052    4.458533
   4 C     6.0000    0    12.011    4.675702    9.216487    4.846301
   5 C     6.0000    0    12.011    6.465467   11.439028    4.501537
   6 H     1.0000    0     1.008    6.029521   12.215233    2.646660
   7 C     6.0000    0    12.011    6.068653   13.555535    6.369067
   8 C     6.0000    0    12.011    8.038062   14.504546    7.817362
   9 H     1.0000    0     1.008    9.909656   13.696057    7.637224
  10 C     6.0000    0    12.011    7.615500   16.464726    9.512282
  11 H     1.0000    0     1.008    9.166457   17.169260   10.651642
  12 C     6.0000    0    12.011    5.223073   17.500984    9.761945
  13 H     1.0000    0     1.008    4.890504   19.021791   11.094344
  14 C     6.0000    0    12.011    3.253281   16.583534    8.286147
  15 H     1.0000    0     1.008    1.379030   17.395560    8.452942
  16 C     6.0000    0    12.011    3.675861   14.628207    6.598438
  17 H     1.0000    0     1.008    2.130916   13.916865    5.453147
  18 C     6.0000    0    12.011    1.855080    6.444231    7.152782
  19 C     6.0000    0    12.011    0.393964    6.864434    9.601468
  20 H     1.0000    0     1.008    1.663148    7.002242   11.221916
  21 H     1.0000    0     1.008   -0.890567    5.283104    9.925830
  22 H     1.0000    0     1.008   -0.725900    8.597164    9.499965
  23 C     6.0000    0    12.011    3.502003    4.092873    7.406819
  24 H     1.0000    0     1.008    4.536021    3.705672    5.666744
  25 H     1.0000    0     1.008    2.305659    2.462729    7.825265
  26 H     1.0000    0     1.008    4.857944    4.311977    8.948781
  27 C     6.0000    0    12.011   -0.043029    6.154093    4.996787
  28 H     1.0000    0     1.008   -1.513380    4.830338    5.583644
  29 H     1.0000    0     1.008    0.810313    5.410282    3.278270
  30 H     1.0000    0     1.008   -0.948146    7.959362    4.564913
  31 C     6.0000    0    12.011   10.187833    9.678631    2.240352
  32 C     6.0000    0    12.011   11.984966    7.689575    2.211717
  33 C     6.0000    0    12.011   13.052176    7.072642   -0.116434
  34 H     1.0000    0     1.008   14.411482    5.549464   -0.203618
  35 C     6.0000    0    12.011   12.445706    8.295028   -2.355330
  36 H     1.0000    0     1.008   13.319249    7.712781   -4.114138
  37 C     6.0000    0    12.011   10.727159   10.263044   -2.288876
  38 H     1.0000    0     1.008   10.225629   11.282444   -3.994702
  39 C     6.0000    0    12.011    9.637934   10.948633   -0.016403
  40 H     1.0000    0     1.008    8.330684   12.523644   -0.003515
  41 C     6.0000    0    12.011   12.751307    6.212059    4.583980
  42 C     6.0000    0    12.011   14.768839    4.223886    4.013907
  43 H     1.0000    0     1.008   14.109198    2.807948    2.663709
  44 H     1.0000    0     1.008   15.237399    3.239643    5.768117
  45 H     1.0000    0     1.008   16.507739    5.066720    3.285268
  46 C     6.0000    0    12.011   13.928113    7.972443    6.569278
  47 H     1.0000    0     1.008   15.649151    8.829468    5.812034
  48 H     1.0000    0     1.008   14.446140    6.879731    8.244726
  49 H     1.0000    0     1.008   12.714142    9.511842    7.199664
  50 C     6.0000    0    12.011   10.477082    4.758979    5.650495
  51 H     1.0000    0     1.008    8.836641    5.929770    6.050684
  52 H     1.0000    0     1.008   11.006183    3.817765    7.412411
  53 H     1.0000    0     1.008    9.881792    3.307884    4.306068
  54 C     6.0000    0    12.011    3.961635    8.372885    0.517980
  55 C     6.0000    0    12.011    4.804831    6.707827   -1.539458
  56 C     6.0000    0    12.011    4.019302    7.268512   -3.989582
  57 H     1.0000    0     1.008    2.774932    8.863150   -4.307215
  58 C     6.0000    0    12.011    4.846225    5.799861   -5.987244
  59 H     1.0000    0     1.008    4.241727    6.234823   -7.895074
  60 C     6.0000    0    12.011    6.457304    3.773267   -5.544577
  61 H     1.0000    0     1.008    7.110684    2.628734   -7.113660
  62 C     6.0000    0    12.011    7.241357    3.213217   -3.103826
  63 H     1.0000    0     1.008    8.507237    1.639203   -2.765565
  64 C     6.0000    0    12.011    6.419396    4.675031   -1.095966
  65 H     1.0000    0     1.008    7.047019    4.258154    0.804844
  66 H     1.0000    0     1.008    9.420680    9.452355    6.011389
  67 O     8.0000    0    15.999    8.556351    8.677700   10.453305
  68 C     6.0000    0    12.011    7.267836   10.029873   11.806287
  69 C     6.0000    0    12.011    8.254855   11.198334   14.153098
  70 C     6.0000    0    12.011    6.786664   12.847598   15.586624
  71 H     1.0000    0     1.008    4.871695   13.272898   15.004654
  72 C     6.0000    0    12.011    7.787903   13.952424   17.738268
  73 H     1.0000    0     1.008    6.645778   15.240071   18.849143
  74 C     6.0000    0    12.011   10.251798   13.415721   18.466203
  75 H     1.0000    0     1.008   11.032877   14.285534   20.149296
  76 C     6.0000    0    12.011   11.719488   11.771061   17.040025
  77 H     1.0000    0     1.008   13.642906   11.354085   17.608381
  78 C     6.0000    0    12.011   10.723948   10.664537   14.888194
  79 H     1.0000    0     1.008   11.850947    9.383685   13.755345
  80 O     8.0000    0    15.999    4.903310   10.595022   11.306420
  81 H     1.0000    0     1.008    4.399018    9.912755    9.576550

--------------------------------
INTERNAL COORDINATES (ANGSTROEM)
--------------------------------
 O      0   0   0     0.000000000000     0.00000000     0.00000000
 O      1   0   0     2.236866956769     0.00000000     0.00000000
 N      1   2   0     2.305613605382   104.42286385     0.00000000
 N      1   2   3     2.862609811521   103.50198712   277.97325997
 C      3   1   2     1.252929382750    30.69029334   291.96226321
 C      4   1   2     1.445931126324    57.11609112    47.80451381
 H      6   4   1     1.088757499735   108.47700857   274.83248272
 C      6   4   1     1.508361809643   113.70395242   156.77662716
 C      8   6   4     1.387691036797   121.73667405     2.12260800
 H      9   8   6     1.083065487958   119.68236194   358.98875507
 C      9   8   6     1.389392091441   120.38695482   179.65619462
 H     11   9   8     1.084487209523   119.58723363   179.11195768
 C     11   9   8     1.385986756891   120.26007559   359.63504298
 H     13  11   9     1.084327875665   120.25715165   179.56429787
 C     13  11   9     1.390012415728   119.55401061   359.34349137
 H     15  13  11     1.084493817342   120.11210320   180.66331936
 C     15  13  11     1.385013074886   120.14211070     0.70430556
 H     17  15  13     1.085078653287   119.84695459   179.89572733
 C      3   1   2     1.478869205038    94.27255733   105.83558654
 C     19   3   1     1.525232841663   106.24941364   188.37135959
 H     20  19   3     1.091654075140   111.41991937   298.56506913
 H     20  19   3     1.091675870149   109.72302278   178.87635742
 H     20  19   3     1.093074683203   110.81665072    59.39075700
 C     19   3   1     1.525074918547   109.04784597    70.44059463
 H     24  19   3     1.090539050795   111.44419831   294.28216153
 H     24  19   3     1.092684322178   109.32248524   174.63701102
 H     24  19   3     1.092751354131   110.76203758    55.45980925
 C     19   3   1     1.527784023565   112.42250789   306.80313674
 H     28  19   3     1.092037470226   108.69491768   195.63262769
 H     28  19   3     1.088967483181   112.78822528    76.49381654
 H     28  19   3     1.092817674080   110.88359194   314.12577398
 C      4   1   2     1.391606532441    85.91988519   274.59853830
 C     32   4   1     1.418634303259   122.09433850   258.79421874
 C     33  32   4     1.394040607068   117.05009852   180.77693921
 H     34  33  32     1.081308066211   118.80088528   180.73330558
 C     34  33  32     1.387483222353   123.48803233     0.03774667
 H     36  34  33     1.083908652731   120.13570970   180.88207652
 C     36  34  33     1.383057652686   118.77895805     1.20859342
 H     38  36  34     1.084561318003   120.94842455   179.10286658
 C     38  36  34     1.382011626555   119.60608778   359.32482094
 H     40  38  36     1.083163730139   118.28368642   178.59331189
 C     33  32   4     1.533515813883   123.14902929     1.51276226
 C     42  33  32     1.528969872018   111.96090149   181.44884502
 H     43  42  33     1.092599177214   112.19927809   298.63098663
 H     43  42  33     1.092918831966   108.58779632   179.92324565
 H     43  42  33     1.092857478319   112.13119658    61.10543687
 C     42  33  32     1.536002704953   110.97113761   299.18338910
 H     47  42  33     1.093475334763   109.78937466   297.99143302
 H     47  42  33     1.093426204144   109.60381210   179.61570652
 H     47  42  33     1.089753498025   115.07021442    58.80476803
 C     42  33  32     1.535616644094   110.42082581    63.62562516
 H     51  42  33     1.087320755174   114.32715977   304.68406115
 H     51  42  33     1.093513770769   109.92394040   183.91402813
 H     51  42  33     1.093174095372   109.77853240    65.27297540
 C      2   1   3     1.206562678065    30.94256039   191.11601902
 C     55   2   1     1.469974632204   125.79391155   179.13738432
 C     56  55   2     1.393508940466   118.09620923   358.36600873
 H     57  56  55     1.083485125341   119.43640001   358.13199016
 C     57  56  55     1.383106855575   119.80900147   177.69687470
 H     59  57  56     1.083770556323   119.95126400   180.15122565
 C     59  57  56     1.389894581055   119.92140498   359.95725524
 H     61  59  57     1.084346512774   119.83474808   180.27380635
 C     61  59  57     1.388589944319   120.31283828     0.03541483
 H     63  61  59     1.083766225830   120.15517904   180.39346668
 C     63  61  59     1.384385184133   120.04945939     0.00000000
 H     65  63  61     1.082005541578   120.20688200   180.81244828
 H      4   1   2     1.006806882728    97.15479465   159.27340736
 O     67   4   1     2.429481185008   147.26180029   275.19494823
 C     68  67   4     1.220462338304   125.01805404   350.27860419
 C     69  68  67     1.482360425077   122.62692169   238.10341145
 C     70  69  68     1.393118787620   121.39939942   176.34120515
 H     71  70  69     1.082768872322   119.82035835     0.98141028
 C     71  70  69     1.385261599226   119.91168103   181.50223902
 H     73  71  70     1.084042291019   119.85195032   179.80870487
 C     73  71  70     1.388897981689   120.04721303   359.96844098
 H     75  73  71     1.084420440227   119.92092540   179.88424146
 C     75  73  71     1.389330220687   120.14729902     0.00000000
 H     77  75  73     1.084030091869   120.11127287   179.95210699
 C     77  75  73     1.384571822152   119.93171517     0.00000000
 H     79  77  75     1.083722977154   120.66706757   179.77705745
 O     69  68  67     1.313408968459   123.20218195    57.50435541
 H     81  69  68     1.019576356956   110.45922506   353.87501105

---------------------------
INTERNAL COORDINATES (A.U.)
---------------------------
 O      0   0   0     0.000000000000     0.00000000     0.00000000
 O      1   0   0     4.227065946311     0.00000000     0.00000000
 N      1   2   0     4.356978284815   104.42286385     0.00000000
 N      1   2   3     5.409548572051   103.50198712   277.97325997
 C      3   1   2     2.367693398540    30.69029334   291.96226321
 C      4   1   2     2.732413837266    57.11609112    47.80451381
 H      6   4   1     2.057453500753   108.47700857   274.83248272
 C      6   4   1     2.850390731091   113.70395242   156.77662716
 C      8   6   4     2.622356018043   121.73667405     2.12260800
 H      9   8   6     2.046697157343   119.68236194   358.98875507
 C      9   8   6     2.625570545459   120.38695482   179.65619462
 H     11   9   8     2.049383821739   119.58723363   179.11195768
 C     11   9   8     2.619135395765   120.26007559   359.63504298
 H     13  11   9     2.049082724384   120.25715165   179.56429787
 C     13  11   9     2.626742788476   119.55401061   359.34349137
 H     15  13  11     2.049396308707   120.11210320   180.66331936
 C     15  13  11     2.617295403435   120.14211070     0.70430556
 H     17  15  13     2.050501488477   119.84695459   179.89572733
 C      3   1   2     2.794657785411    94.27255733   105.83558654
 C     19   3   1     2.882272361205   106.24941364   188.37135959
 H     20  19   3     2.062927234994   111.41991937   298.56506913
 H     20  19   3     2.062968421592   109.72302278   178.87635742
 H     20  19   3     2.065611795176   110.81665072    59.39075700
 C     19   3   1     2.881973929767   109.04784597    70.44059463
 H     24  19   3     2.060820144349   111.44419831   294.28216153
 H     24  19   3     2.064874119745   109.32248524   174.63701102
 H     24  19   3     2.065000791779   110.76203758    55.45980925
 C     19   3   1     2.887093396318   112.42250789   306.80313674
 H     28  19   3     2.063651746708   108.69491768   195.63262769
 H     28  19   3     2.057850311957   112.78822528    76.49381654
 H     28  19   3     2.065126118320   110.88359194   314.12577398
 C      4   1   2     2.629755232490    85.91988519   274.59853830
 C     32   4   1     2.680830317345   122.09433850   258.79421874
 C     33  32   4     2.634354966923   117.05009852   180.77693921
 H     34  33  32     2.043376111539   118.80088528   180.73330558
 C     34  33  32     2.621963305657   123.48803233     0.03774667
 H     36  34  33     2.048290507850   120.13570970   180.88207652
 C     36  34  33     2.613600191000   118.77895805     1.20859342
 H     38  36  34     2.049523866471   120.94842455   179.10286658
 C     38  36  34     2.611623488085   119.60608778   359.32482094
 H     40  38  36     2.046882808160   118.28368642   178.59331189
 C     33  32   4     2.897924910275   123.14902929     1.51276226
 C     42  33  32     2.889334325131   111.96090149   181.44884502
 H     43  42  33     2.064713219082   112.19927809   298.63098663
 H     43  42  33     2.065317279021   108.58779632   179.92324565
 H     43  42  33     2.065201337431   112.13119658    61.10543687
 C     42  33  32     2.902624453323   110.97113761   299.18338910
 H     47  42  33     2.066368916901   109.78937466   297.99143302
 H     47  42  33     2.066276073485   109.60381210   179.61570652
 H     47  42  33     2.059335664749   115.07021442    58.80476803
 C     42  33  32     2.901894904029   110.42082581    63.62562516
 H     51  42  33     2.054738447008   114.32715977   304.68406115
 H     51  42  33     2.066441550425   109.92394040   183.91402813
 H     51  42  33     2.065799656950   109.77853240    65.27297540
 C      2   1   3     2.280073024953    30.94256039   191.11601902
 C     55   2   1     2.777849478676   125.79391155   179.13738432
 C     56  55   2     2.633350262652   118.09620923   358.36600873
 H     57  56  55     2.047490157073   119.43640001   358.13199016
 C     57  56  55     2.613693170986   119.80900147   177.69687470
 H     59  57  56     2.048029543458   119.95126400   180.15122565
 C     59  57  56     2.626520113215   119.92140498   359.95725524
 H     61  59  57     2.049117943416   119.83474808   180.27380635
 C     61  59  57     2.624054707081   120.31283828     0.03541483
 H     63  61  59     2.048021360011   120.15517904   180.39346668
 C     63  61  59     2.616108861869   120.04945939     0.00000000
 H     65  63  61     2.044694148967   120.20688200   180.81244828
 H      4   1   2     1.902589278102    97.15479465   159.27340736
 O     67   4   1     4.591054087180   147.26180029   275.19494823
 C     68  67   4     2.306339576160   125.01805404   350.27860419
 C     69  68  67     2.801255235158   122.62692169   238.10341145
 C     70  69  68     2.632612980622   121.39939942   176.34120515
 H     71  70  69     2.046136635024   119.82035835     0.98141028
 C     71  70  69     2.617765046375   119.91168103   181.50223902
 H     73  71  70     2.048543047615   119.85195032   179.80870487
 C     73  71  70     2.624636813348   120.04721303   359.96844098
 H     75  73  71     2.049257646055   119.92092540   179.88424146
 C     75  73  71     2.625453626679   120.14729902     0.00000000
 H     77  75  73     2.048519994562   120.11127287   179.95210699
 C     77  75  73     2.616461556612   119.93171517     0.00000000
 H     79  77  75     2.047939631859   120.66706757   179.77705745
 O     69  68  67     2.481983252224   123.20218195    57.50435541
 H     81  69  68     1.926720087268   110.45922506   353.87501105

---------------------
BASIS SET INFORMATION
---------------------
There are 4 groups of distinct atoms

 Group   1 Type O   : 11s6p2d1f contracted to 5s3p2d1f pattern {62111/411/11/1}
 Group   2 Type N   : 11s6p2d1f contracted to 5s3p2d1f pattern {62111/411/11/1}
 Group   3 Type C   : 11s6p2d1f contracted to 5s3p2d1f pattern {62111/411/11/1}
 Group   4 Type H   : 5s1p contracted to 3s1p pattern {311/1}

Atom   0O    basis set group =>   1
Atom   1O    basis set group =>   1
Atom   2N    basis set group =>   2
Atom   3N    basis set group =>   2
Atom   4C    basis set group =>   3
Atom   5C    basis set group =>   3
Atom   6H    basis set group =>   4
Atom   7C    basis set group =>   3
Atom   8C    basis set group =>   3
Atom   9H    basis set group =>   4
Atom  10C    basis set group =>   3
Atom  11H    basis set group =>   4
Atom  12C    basis set group =>   3
Atom  13H    basis set group =>   4
Atom  14C    basis set group =>   3
Atom  15H    basis set group =>   4
Atom  16C    basis set group =>   3
Atom  17H    basis set group =>   4
Atom  18C    basis set group =>   3
Atom  19C    basis set group =>   3
Atom  20H    basis set group =>   4
Atom  21H    basis set group =>   4
Atom  22H    basis set group =>   4
Atom  23C    basis set group =>   3
Atom  24H    basis set group =>   4
Atom  25H    basis set group =>   4
Atom  26H    basis set group =>   4
Atom  27C    basis set group =>   3
Atom  28H    basis set group =>   4
Atom  29H    basis set group =>   4
Atom  30H    basis set group =>   4
Atom  31C    basis set group =>   3
Atom  32C    basis set group =>   3
Atom  33C    basis set group =>   3
Atom  34H    basis set group =>   4
Atom  35C    basis set group =>   3
Atom  36H    basis set group =>   4
Atom  37C    basis set group =>   3
Atom  38H    basis set group =>   4
Atom  39C    basis set group =>   3
Atom  40H    basis set group =>   4
Atom  41C    basis set group =>   3
Atom  42C    basis set group =>   3
Atom  43H    basis set group =>   4
Atom  44H    basis set group =>   4
Atom  45H    basis set group =>   4
Atom  46C    basis set group =>   3
Atom  47H    basis set group =>   4
Atom  48H    basis set group =>   4
Atom  49H    basis set group =>   4
Atom  50C    basis set group =>   3
Atom  51H    basis set group =>   4
Atom  52H    basis set group =>   4
Atom  53H    basis set group =>   4
Atom  54C    basis set group =>   3
Atom  55C    basis set group =>   3
Atom  56C    basis set group =>   3
Atom  57H    basis set group =>   4
Atom  58C    basis set group =>   3
Atom  59H    basis set group =>   4
Atom  60C    basis set group =>   3
Atom  61H    basis set group =>   4
Atom  62C    basis set group =>   3
Atom  63H    basis set group =>   4
Atom  64C    basis set group =>   3
Atom  65H    basis set group =>   4
Atom  66H    basis set group =>   4
Atom  67O    basis set group =>   1
Atom  68C    basis set group =>   3
Atom  69C    basis set group =>   3
Atom  70C    basis set group =>   3
Atom  71H    basis set group =>   4
Atom  72C    basis set group =>   3
Atom  73H    basis set group =>   4
Atom  74C    basis set group =>   3
Atom  75H    basis set group =>   4
Atom  76C    basis set group =>   3
Atom  77H    basis set group =>   4
Atom  78C    basis set group =>   3
Atom  79H    basis set group =>   4
Atom  80O    basis set group =>   1
Atom  81H    basis set group =>   4
---------------------------------
AUXILIARY/J BASIS SET INFORMATION
---------------------------------
There are 4 groups of distinct atoms

 Group   1 Type O   : 12s5p4d2f1g contracted to 6s4p3d1f1g pattern {711111/2111/211/2/1}
 Group   2 Type N   : 12s5p4d2f1g contracted to 6s4p3d1f1g pattern {711111/2111/211/2/1}
 Group   3 Type C   : 12s5p4d2f1g contracted to 6s4p3d1f1g pattern {711111/2111/211/2/1}
 Group   4 Type H   : 5s2p1d contracted to 3s1p1d pattern {311/2/1}

Atom   0O    basis set group =>   1
Atom   1O    basis set group =>   1
Atom   2N    basis set group =>   2
Atom   3N    basis set group =>   2
Atom   4C    basis set group =>   3
Atom   5C    basis set group =>   3
Atom   6H    basis set group =>   4
Atom   7C    basis set group =>   3
Atom   8C    basis set group =>   3
Atom   9H    basis set group =>   4
Atom  10C    basis set group =>   3
Atom  11H    basis set group =>   4
Atom  12C    basis set group =>   3
Atom  13H    basis set group =>   4
Atom  14C    basis set group =>   3
Atom  15H    basis set group =>   4
Atom  16C    basis set group =>   3
Atom  17H    basis set group =>   4
Atom  18C    basis set group =>   3
Atom  19C    basis set group =>   3
Atom  20H    basis set group =>   4
Atom  21H    basis set group =>   4
Atom  22H    basis set group =>   4
Atom  23C    basis set group =>   3
Atom  24H    basis set group =>   4
Atom  25H    basis set group =>   4
Atom  26H    basis set group =>   4
Atom  27C    basis set group =>   3
Atom  28H    basis set group =>   4
Atom  29H    basis set group =>   4
Atom  30H    basis set group =>   4
Atom  31C    basis set group =>   3
Atom  32C    basis set group =>   3
Atom  33C    basis set group =>   3
Atom  34H    basis set group =>   4
Atom  35C    basis set group =>   3
Atom  36H    basis set group =>   4
Atom  37C    basis set group =>   3
Atom  38H    basis set group =>   4
Atom  39C    basis set group =>   3
Atom  40H    basis set group =>   4
Atom  41C    basis set group =>   3
Atom  42C    basis set group =>   3
Atom  43H    basis set group =>   4
Atom  44H    basis set group =>   4
Atom  45H    basis set group =>   4
Atom  46C    basis set group =>   3
Atom  47H    basis set group =>   4
Atom  48H    basis set group =>   4
Atom  49H    basis set group =>   4
Atom  50C    basis set group =>   3
Atom  51H    basis set group =>   4
Atom  52H    basis set group =>   4
Atom  53H    basis set group =>   4
Atom  54C    basis set group =>   3
Atom  55C    basis set group =>   3
Atom  56C    basis set group =>   3
Atom  57H    basis set group =>   4
Atom  58C    basis set group =>   3
Atom  59H    basis set group =>   4
Atom  60C    basis set group =>   3
Atom  61H    basis set group =>   4
Atom  62C    basis set group =>   3
Atom  63H    basis set group =>   4
Atom  64C    basis set group =>   3
Atom  65H    basis set group =>   4
Atom  66H    basis set group =>   4
Atom  67O    basis set group =>   1
Atom  68C    basis set group =>   3
Atom  69C    basis set group =>   3
Atom  70C    basis set group =>   3
Atom  71H    basis set group =>   4
Atom  72C    basis set group =>   3
Atom  73H    basis set group =>   4
Atom  74C    basis set group =>   3
Atom  75H    basis set group =>   4
Atom  76C    basis set group =>   3
Atom  77H    basis set group =>   4
Atom  78C    basis set group =>   3
Atom  79H    basis set group =>   4
Atom  80O    basis set group =>   1
Atom  81H    basis set group =>   4


           ************************************************************
           *        Program running with 30 parallel MPI-processes    *
           *              working on a common directory               *
           ************************************************************
------------------------------------------------------------------------------
                           ORCA GTO INTEGRAL CALCULATION
                           -- RI-GTO INTEGRALS CHOSEN --
------------------------------------------------------------------------------
------------------------------------------------------------------------------
                   ___                                                        
                  /   \      - P O W E R E D   B Y -                         
                 /     \                                                     
                 |  |  |   _    _      __       _____    __    __             
                 |  |  |  | |  | |    /  \     |  _  \  |  |  /  |          
                  \  \/   | |  | |   /    \    | | | |  |  | /  /          
                 / \  \   | |__| |  /  /\  \   | |_| |  |  |/  /          
                |  |  |   |  __  | /  /__\  \  |    /   |      \           
                |  |  |   | |  | | |   __   |  |    \   |  |\   \          
                \     /   | |  | | |  |  |  |  | |\  \  |  | \   \       
                 \___/    |_|  |_| |__|  |__|  |_| \__\ |__|  \__/        
                                                                              
                      - O R C A' S   B I G   F R I E N D -                    
                                      &                                       
                       - I N T E G R A L  F E E D E R -                       
                                                                              
 v1 FN, 2020, v2 2021                                                         
------------------------------------------------------------------------------


Reading SHARK input file ImineBzOH6Afreq.SHARKINP.tmp ... ok
----------------------
SHARK INTEGRAL PACKAGE
----------------------

Number of atoms                             ...     82
Number of basis functions                   ...   1542
Number of shells                            ...    622
Maximum angular momentum                    ...      3
Integral batch strategy                     ... SHARK/LIBINT Hybrid
RI-J (if used) integral strategy            ... SPLIT-RIJ (Revised 2003 algorithm where possible)
Printlevel                                  ...      1
Contraction scheme used                     ... SEGMENTED contraction
Coulomb Range Separation                    ... NOT USED
Exchange Range Separation                   ... NOT USED
Finite Nucleus Model                        ... NOT USED
Auxiliary Coulomb fitting basis             ... AVAILABLE
   # of basis functions in Aux-J            ...   2498
   # of shells in Aux-J                     ...    830
   Maximum angular momentum in Aux-J        ...      4
Auxiliary J/K fitting basis                 ... NOT available
Auxiliary Correlation fitting basis         ... NOT available
Auxiliary 'external' fitting basis          ... NOT available
Integral threshold                          ...     2.500000e-11
Primitive cut-off                           ...     2.500000e-12
Primitive pair pre-selection threshold      ...     2.500000e-12

Calculating pre-screening integrals         ... done (  0.3 sec) Dimension = 622
Organizing shell pair data                  ... done (  1.2 sec)
Shell pair information
Total number of shell pairs                 ...    193753
Shell pairs after pre-screening             ...    115362
Total number of primitive shell pairs       ...    584784
Primitive shell pairs kept                  ...    216845
          la=0 lb=0:  31981 shell pairs
          la=1 lb=0:  34516 shell pairs
          la=1 lb=1:   9388 shell pairs
          la=2 lb=0:  15631 shell pairs
          la=2 lb=1:   8606 shell pairs
          la=2 lb=2:   1980 shell pairs
          la=3 lb=0:   7099 shell pairs
          la=3 lb=1:   3996 shell pairs
          la=3 lb=2:   1760 shell pairs
          la=3 lb=3:    405 shell pairs

Calculating one electron integrals          ... done (  0.3 sec)
Calculating RI/J V-Matrix + Cholesky decomp.... done (  1.6 sec)
Calculating Nuclear repulsion               ... done (  0.0 sec) ENN=   5285.450101449742 Eh

SHARK setup successfully completed in   6.0 seconds

Maximum memory used throughout the entire GTOINT-calculation: 167.6 MB
[1711143874.450845] [node100:2978995:0]          mpool.c:43   UCX  WARN  object 0xb4b2840 was not returned to mpool ucp_requests
[1711143874.450862] [node100:2978995:0]          mpool.c:43   UCX  WARN  object 0xb4b2a00 was not returned to mpool ucp_requests
[1711143874.450868] [node100:2978995:0]          mpool.c:43   UCX  WARN  object 0xb4b2bc0 was not returned to mpool ucp_requests
[1711143874.450871] [node100:2978995:0]          mpool.c:43   UCX  WARN  object 0xb4b2d80 was not returned to mpool ucp_requests
[1711143874.450875] [node100:2978995:0]          mpool.c:43   UCX  WARN  object 0xb4b2f40 was not returned to mpool ucp_requests
[1711143874.450878] [node100:2978995:0]          mpool.c:43   UCX  WARN  object 0xb4b3100 was not returned to mpool ucp_requests
[1711143874.454839] [node100:2979049:0]          mpool.c:43   UCX  WARN  object 0xa9a4a80 was not returned to mpool ucp_requests
[1711143874.454851] [node100:2979049:0]          mpool.c:43   UCX  WARN  object 0xa9a4c40 was not returned to mpool ucp_requests
[1711143874.454855] [node100:2979049:0]          mpool.c:43   UCX  WARN  object 0xa9a4e00 was not returned to mpool ucp_requests
[1711143874.454858] [node100:2979049:0]          mpool.c:43   UCX  WARN  object 0xa9a4fc0 was not returned to mpool ucp_requests
[1711143874.454862] [node100:2979049:0]          mpool.c:43   UCX  WARN  object 0xa9a5180 was not returned to mpool ucp_requests
[1711143874.455275] [node100:2979051:0]          mpool.c:43   UCX  WARN  object 0xaafeac0 was not returned to mpool ucp_requests
[1711143874.455295] [node100:2979051:0]          mpool.c:43   UCX  WARN  object 0xaafec80 was not returned to mpool ucp_requests
[1711143874.455301] [node100:2979051:0]          mpool.c:43   UCX  WARN  object 0xaafee40 was not returned to mpool ucp_requests
[1711143874.455303] [node100:2979051:0]          mpool.c:43   UCX  WARN  object 0xaaff000 was not returned to mpool ucp_requests
[1711143874.455306] [node100:2979051:0]          mpool.c:43   UCX  WARN  object 0xaaff1c0 was not returned to mpool ucp_requests
[1711143874.457917] [node100:2979002:0]          mpool.c:43   UCX  WARN  object 0xaa6cb40 was not returned to mpool ucp_requests
[1711143874.457934] [node100:2979002:0]          mpool.c:43   UCX  WARN  object 0xaa6cd00 was not returned to mpool ucp_requests
[1711143874.457939] [node100:2979002:0]          mpool.c:43   UCX  WARN  object 0xaa6cec0 was not returned to mpool ucp_requests
[1711143874.457946] [node100:2979002:0]          mpool.c:43   UCX  WARN  object 0xaa6d080 was not returned to mpool ucp_requests
[1711143874.457950] [node100:2979002:0]          mpool.c:43   UCX  WARN  object 0xaa6d240 was not returned to mpool ucp_requests
[1711143874.458928] [node100:2978981:0]          mpool.c:43   UCX  WARN  object 0xb043c00 was not returned to mpool ucp_requests
[1711143874.458947] [node100:2978981:0]          mpool.c:43   UCX  WARN  object 0xb043dc0 was not returned to mpool ucp_requests
[1711143874.458952] [node100:2978981:0]          mpool.c:43   UCX  WARN  object 0xb043f80 was not returned to mpool ucp_requests
[1711143874.458955] [node100:2978981:0]          mpool.c:43   UCX  WARN  object 0xb044140 was not returned to mpool ucp_requests
[1711143874.461783] [node100:2978992:0]          mpool.c:43   UCX  WARN  object 0xc361980 was not returned to mpool ucp_requests
[1711143874.461799] [node100:2978992:0]          mpool.c:43   UCX  WARN  object 0xc361b40 was not returned to mpool ucp_requests
[1711143874.461803] [node100:2978992:0]          mpool.c:43   UCX  WARN  object 0xc361d00 was not returned to mpool ucp_requests
[1711143874.461806] [node100:2978992:0]          mpool.c:43   UCX  WARN  object 0xc361ec0 was not returned to mpool ucp_requests
[1711143874.461810] [node100:2978992:0]          mpool.c:43   UCX  WARN  object 0xc362080 was not returned to mpool ucp_requests
[1711143874.461813] [node100:2978992:0]          mpool.c:43   UCX  WARN  object 0xc362240 was not returned to mpool ucp_requests
[1711143874.463629] [node100:2979025:0]          mpool.c:43   UCX  WARN  object 0xb1ccac0 was not returned to mpool ucp_requests
[1711143874.463641] [node100:2979025:0]          mpool.c:43   UCX  WARN  object 0xb1ccc80 was not returned to mpool ucp_requests
[1711143874.463647] [node100:2979025:0]          mpool.c:43   UCX  WARN  object 0xb1cce40 was not returned to mpool ucp_requests
[1711143874.463650] [node100:2979025:0]          mpool.c:43   UCX  WARN  object 0xb1cd000 was not returned to mpool ucp_requests
[1711143874.463653] [node100:2979025:0]          mpool.c:43   UCX  WARN  object 0xb1cd1c0 was not returned to mpool ucp_requests
[1711143874.463745] [node100:2979055:0]          mpool.c:43   UCX  WARN  object 0xaacfa40 was not returned to mpool ucp_requests
[1711143874.463756] [node100:2979055:0]          mpool.c:43   UCX  WARN  object 0xaacfc00 was not returned to mpool ucp_requests
[1711143874.463760] [node100:2979055:0]          mpool.c:43   UCX  WARN  object 0xaacfdc0 was not returned to mpool ucp_requests
[1711143874.463763] [node100:2979055:0]          mpool.c:43   UCX  WARN  object 0xaacff80 was not returned to mpool ucp_requests
[1711143874.463767] [node100:2979055:0]          mpool.c:43   UCX  WARN  object 0xaad0140 was not returned to mpool ucp_requests
[1711143874.463934] [node100:2978989:0]          mpool.c:43   UCX  WARN  object 0xa948840 was not returned to mpool ucp_requests
[1711143874.463951] [node100:2978989:0]          mpool.c:43   UCX  WARN  object 0xa948a00 was not returned to mpool ucp_requests
[1711143874.463956] [node100:2978989:0]          mpool.c:43   UCX  WARN  object 0xa948bc0 was not returned to mpool ucp_requests
[1711143874.463959] [node100:2978989:0]          mpool.c:43   UCX  WARN  object 0xa948d80 was not returned to mpool ucp_requests
[1711143874.463962] [node100:2978989:0]          mpool.c:43   UCX  WARN  object 0xa948f40 was not returned to mpool ucp_requests
[1711143874.463966] [node100:2978989:0]          mpool.c:43   UCX  WARN  object 0xa949100 was not returned to mpool ucp_requests
[1711143874.464390] [node100:2979031:0]          mpool.c:43   UCX  WARN  object 0xaed3900 was not returned to mpool ucp_requests
[1711143874.464401] [node100:2979031:0]          mpool.c:43   UCX  WARN  object 0xaed3ac0 was not returned to mpool ucp_requests
[1711143874.464405] [node100:2979031:0]          mpool.c:43   UCX  WARN  object 0xaed3c80 was not returned to mpool ucp_requests
[1711143874.464409] [node100:2979031:0]          mpool.c:43   UCX  WARN  object 0xaed3e40 was not returned to mpool ucp_requests
[1711143874.464412] [node100:2979031:0]          mpool.c:43   UCX  WARN  object 0xaed4000 was not returned to mpool ucp_requests
[1711143874.465881] [node100:2979024:0]          mpool.c:43   UCX  WARN  object 0xb956940 was not returned to mpool ucp_requests
[1711143874.465897] [node100:2979024:0]          mpool.c:43   UCX  WARN  object 0xb956b00 was not returned to mpool ucp_requests
[1711143874.465903] [node100:2979024:0]          mpool.c:43   UCX  WARN  object 0xb956cc0 was not returned to mpool ucp_requests
[1711143874.465906] [node100:2979024:0]          mpool.c:43   UCX  WARN  object 0xb956e80 was not returned to mpool ucp_requests
[1711143874.465908] [node100:2979024:0]          mpool.c:43   UCX  WARN  object 0xb957040 was not returned to mpool ucp_requests
[1711143874.466411] [node100:2979013:0]          mpool.c:43   UCX  WARN  object 0xb493940 was not returned to mpool ucp_requests
[1711143874.466422] [node100:2979013:0]          mpool.c:43   UCX  WARN  object 0xb493b00 was not returned to mpool ucp_requests
[1711143874.466428] [node100:2979013:0]          mpool.c:43   UCX  WARN  object 0xb493cc0 was not returned to mpool ucp_requests
[1711143874.466431] [node100:2979013:0]          mpool.c:43   UCX  WARN  object 0xb493e80 was not returned to mpool ucp_requests
[1711143874.466434] [node100:2979013:0]          mpool.c:43   UCX  WARN  object 0xb494040 was not returned to mpool ucp_requests
[1711143874.466569] [node100:2979040:0]          mpool.c:43   UCX  WARN  object 0xb78ab80 was not returned to mpool ucp_requests
[1711143874.466581] [node100:2979040:0]          mpool.c:43   UCX  WARN  object 0xb78ad40 was not returned to mpool ucp_requests
[1711143874.466584] [node100:2979040:0]          mpool.c:43   UCX  WARN  object 0xb78af00 was not returned to mpool ucp_requests
[1711143874.466596] [node100:2979040:0]          mpool.c:43   UCX  WARN  object 0xb78b0c0 was not returned to mpool ucp_requests
[1711143874.466598] [node100:2979040:0]          mpool.c:43   UCX  WARN  object 0xb78b280 was not returned to mpool ucp_requests
[1711143874.466555] [node100:2979057:0]          mpool.c:43   UCX  WARN  object 0xba51900 was not returned to mpool ucp_requests
[1711143874.466567] [node100:2979057:0]          mpool.c:43   UCX  WARN  object 0xba51ac0 was not returned to mpool ucp_requests
[1711143874.466572] [node100:2979057:0]          mpool.c:43   UCX  WARN  object 0xba51c80 was not returned to mpool ucp_requests
[1711143874.466576] [node100:2979057:0]          mpool.c:43   UCX  WARN  object 0xba51e40 was not returned to mpool ucp_requests
[1711143874.466578] [node100:2979057:0]          mpool.c:43   UCX  WARN  object 0xba52000 was not returned to mpool ucp_requests
[1711143874.466671] [node100:2979043:0]          mpool.c:43   UCX  WARN  object 0xaa2ca00 was not returned to mpool ucp_requests
[1711143874.466691] [node100:2979043:0]          mpool.c:43   UCX  WARN  object 0xaa2cbc0 was not returned to mpool ucp_requests
[1711143874.466696] [node100:2979043:0]          mpool.c:43   UCX  WARN  object 0xaa2cd80 was not returned to mpool ucp_requests
[1711143874.466699] [node100:2979043:0]          mpool.c:43   UCX  WARN  object 0xaa2cf40 was not returned to mpool ucp_requests
[1711143874.466702] [node100:2979043:0]          mpool.c:43   UCX  WARN  object 0xaa2d100 was not returned to mpool ucp_requests
[1711143874.467122] [node100:2979037:0]          mpool.c:43   UCX  WARN  object 0xaf12940 was not returned to mpool ucp_requests
[1711143874.467134] [node100:2979037:0]          mpool.c:43   UCX  WARN  object 0xaf12b00 was not returned to mpool ucp_requests
[1711143874.467140] [node100:2979037:0]          mpool.c:43   UCX  WARN  object 0xaf12cc0 was not returned to mpool ucp_requests
[1711143874.467144] [node100:2979037:0]          mpool.c:43   UCX  WARN  object 0xaf12e80 was not returned to mpool ucp_requests
[1711143874.467147] [node100:2979037:0]          mpool.c:43   UCX  WARN  object 0xaf13040 was not returned to mpool ucp_requests
[1711143874.467543] [node100:2979014:0]          mpool.c:43   UCX  WARN  object 0xc063940 was not returned to mpool ucp_requests
[1711143874.467555] [node100:2979014:0]          mpool.c:43   UCX  WARN  object 0xc063b00 was not returned to mpool ucp_requests
[1711143874.467559] [node100:2979014:0]          mpool.c:43   UCX  WARN  object 0xc063cc0 was not returned to mpool ucp_requests
[1711143874.467561] [node100:2979014:0]          mpool.c:43   UCX  WARN  object 0xc063e80 was not returned to mpool ucp_requests
[1711143874.467564] [node100:2979014:0]          mpool.c:43   UCX  WARN  object 0xc064040 was not returned to mpool ucp_requests
[1711143874.468811] [node100:2979045:0]          mpool.c:43   UCX  WARN  object 0xb653880 was not returned to mpool ucp_requests
[1711143874.468824] [node100:2979045:0]          mpool.c:43   UCX  WARN  object 0xb653a40 was not returned to mpool ucp_requests
[1711143874.468827] [node100:2979045:0]          mpool.c:43   UCX  WARN  object 0xb653c00 was not returned to mpool ucp_requests
[1711143874.468830] [node100:2979045:0]          mpool.c:43   UCX  WARN  object 0xb653dc0 was not returned to mpool ucp_requests
[1711143874.468833] [node100:2979045:0]          mpool.c:43   UCX  WARN  object 0xb653f80 was not returned to mpool ucp_requests
[1711143874.468908] [node100:2979063:0]          mpool.c:43   UCX  WARN  object 0xc257780 was not returned to mpool ucp_requests
[1711143874.468920] [node100:2979063:0]          mpool.c:43   UCX  WARN  object 0xc257940 was not returned to mpool ucp_requests
[1711143874.468924] [node100:2979063:0]          mpool.c:43   UCX  WARN  object 0xc257b00 was not returned to mpool ucp_requests
[1711143874.468928] [node100:2979063:0]          mpool.c:43   UCX  WARN  object 0xc257cc0 was not returned to mpool ucp_requests
[1711143874.468916] [node100:2979008:0]          mpool.c:43   UCX  WARN  object 0xaa389c0 was not returned to mpool ucp_requests
[1711143874.468928] [node100:2979008:0]          mpool.c:43   UCX  WARN  object 0xaa38b80 was not returned to mpool ucp_requests
[1711143874.468932] [node100:2979008:0]          mpool.c:43   UCX  WARN  object 0xaa38d40 was not returned to mpool ucp_requests
[1711143874.468935] [node100:2979008:0]          mpool.c:43   UCX  WARN  object 0xaa38f00 was not returned to mpool ucp_requests
[1711143874.468937] [node100:2979008:0]          mpool.c:43   UCX  WARN  object 0xaa390c0 was not returned to mpool ucp_requests
[1711143874.468932] [node100:2979063:0]          mpool.c:43   UCX  WARN  object 0xc257e80 was not returned to mpool ucp_requests
[1711143874.469560] [node100:2979000:0]          mpool.c:43   UCX  WARN  object 0xb5b4ac0 was not returned to mpool ucp_requests
[1711143874.469573] [node100:2979000:0]          mpool.c:43   UCX  WARN  object 0xb5b4c80 was not returned to mpool ucp_requests
[1711143874.469576] [node100:2979000:0]          mpool.c:43   UCX  WARN  object 0xb5b4e40 was not returned to mpool ucp_requests
[1711143874.469579] [node100:2979000:0]          mpool.c:43   UCX  WARN  object 0xb5b5000 was not returned to mpool ucp_requests
[1711143874.469582] [node100:2979000:0]          mpool.c:43   UCX  WARN  object 0xb5b51c0 was not returned to mpool ucp_requests
[1711143874.469585] [node100:2979000:0]          mpool.c:43   UCX  WARN  object 0xb5b5380 was not returned to mpool ucp_requests
[1711143874.479343] [node100:2979017:0]          mpool.c:43   UCX  WARN  object 0xb6477c0 was not returned to mpool ucp_requests
[1711143874.479354] [node100:2979017:0]          mpool.c:43   UCX  WARN  object 0xb647980 was not returned to mpool ucp_requests
[1711143874.479358] [node100:2979017:0]          mpool.c:43   UCX  WARN  object 0xb647b40 was not returned to mpool ucp_requests
[1711143874.479362] [node100:2979017:0]          mpool.c:43   UCX  WARN  object 0xb647d00 was not returned to mpool ucp_requests
[1711143874.479366] [node100:2979017:0]          mpool.c:43   UCX  WARN  object 0xb647ec0 was not returned to mpool ucp_requests
[1711143874.482561] [node100:2979034:0]          mpool.c:43   UCX  WARN  object 0xafff9c0 was not returned to mpool ucp_requests
[1711143874.482573] [node100:2979034:0]          mpool.c:43   UCX  WARN  object 0xafffb80 was not returned to mpool ucp_requests
[1711143874.482577] [node100:2979034:0]          mpool.c:43   UCX  WARN  object 0xafffd40 was not returned to mpool ucp_requests
[1711143874.482581] [node100:2979034:0]          mpool.c:43   UCX  WARN  object 0xaffff00 was not returned to mpool ucp_requests
[1711143874.482584] [node100:2979034:0]          mpool.c:43   UCX  WARN  object 0xb0000c0 was not returned to mpool ucp_requests
[1711143874.485563] [node100:2979020:0]          mpool.c:43   UCX  WARN  object 0xb3fab00 was not returned to mpool ucp_requests
[1711143874.485574] [node100:2979020:0]          mpool.c:43   UCX  WARN  object 0xb3facc0 was not returned to mpool ucp_requests
[1711143874.485578] [node100:2979020:0]          mpool.c:43   UCX  WARN  object 0xb3fae80 was not returned to mpool ucp_requests
[1711143874.485582] [node100:2979020:0]          mpool.c:43   UCX  WARN  object 0xb3fb040 was not returned to mpool ucp_requests
[1711143874.485585] [node100:2979020:0]          mpool.c:43   UCX  WARN  object 0xb3fb200 was not returned to mpool ucp_requests
[1711143874.489055] [node100:2978986:0]          mpool.c:43   UCX  WARN  object 0xbe10880 was not returned to mpool ucp_requests
[1711143874.489070] [node100:2978986:0]          mpool.c:43   UCX  WARN  object 0xbe10a40 was not returned to mpool ucp_requests
[1711143874.489076] [node100:2978986:0]          mpool.c:43   UCX  WARN  object 0xbe10c00 was not returned to mpool ucp_requests
[1711143874.489079] [node100:2978986:0]          mpool.c:43   UCX  WARN  object 0xbe10dc0 was not returned to mpool ucp_requests
[1711143874.489082] [node100:2978986:0]          mpool.c:43   UCX  WARN  object 0xbe10f80 was not returned to mpool ucp_requests
[1711143874.489084] [node100:2978986:0]          mpool.c:43   UCX  WARN  object 0xbe11140 was not returned to mpool ucp_requests
[1711143874.489308] [node100:2979005:0]          mpool.c:43   UCX  WARN  object 0xc153940 was not returned to mpool ucp_requests
[1711143874.489318] [node100:2979005:0]          mpool.c:43   UCX  WARN  object 0xc153b00 was not returned to mpool ucp_requests
[1711143874.489322] [node100:2979005:0]          mpool.c:43   UCX  WARN  object 0xc153cc0 was not returned to mpool ucp_requests
[1711143874.489326] [node100:2979005:0]          mpool.c:43   UCX  WARN  object 0xc153e80 was not returned to mpool ucp_requests
[1711143874.489329] [node100:2979005:0]          mpool.c:43   UCX  WARN  object 0xc154040 was not returned to mpool ucp_requests
[1711143874.489504] [node100:2979061:0]          mpool.c:43   UCX  WARN  object 0xb7d3a40 was not returned to mpool ucp_requests
[1711143874.489515] [node100:2979061:0]          mpool.c:43   UCX  WARN  object 0xb7d3c00 was not returned to mpool ucp_requests
[1711143874.489520] [node100:2979061:0]          mpool.c:43   UCX  WARN  object 0xb7d3dc0 was not returned to mpool ucp_requests
[1711143874.489524] [node100:2979061:0]          mpool.c:43   UCX  WARN  object 0xb7d3f80 was not returned to mpool ucp_requests
[1711143874.489528] [node100:2979061:0]          mpool.c:43   UCX  WARN  object 0xb7d4140 was not returned to mpool ucp_requests
[1711143874.489809] [node100:2979028:0]          mpool.c:43   UCX  WARN  object 0xc7479c0 was not returned to mpool ucp_requests
[1711143874.489819] [node100:2979028:0]          mpool.c:43   UCX  WARN  object 0xc747b80 was not returned to mpool ucp_requests
[1711143874.489823] [node100:2979028:0]          mpool.c:43   UCX  WARN  object 0xc747d40 was not returned to mpool ucp_requests
[1711143874.489827] [node100:2979028:0]          mpool.c:43   UCX  WARN  object 0xc747f00 was not returned to mpool ucp_requests
[1711143874.489831] [node100:2979028:0]          mpool.c:43   UCX  WARN  object 0xc7480c0 was not returned to mpool ucp_requests
[1711143874.524584] [node100:2978984:0]          mpool.c:43   UCX  WARN  object 0xc40a800 was not returned to mpool ucp_requests
[1711143874.524621] [node100:2978984:0]          mpool.c:43   UCX  WARN  object 0xc40a9c0 was not returned to mpool ucp_requests
[1711143874.524625] [node100:2978984:0]          mpool.c:43   UCX  WARN  object 0xc40ab80 was not returned to mpool ucp_requests
[1711143874.524630] [node100:2978984:0]          mpool.c:43   UCX  WARN  object 0xc40ad40 was not returned to mpool ucp_requests
[1711143874.524635] [node100:2978984:0]          mpool.c:43   UCX  WARN  object 0xc40af00 was not returned to mpool ucp_requests
[1711143874.524638] [node100:2978984:0]          mpool.c:43   UCX  WARN  object 0xc40b0c0 was not returned to mpool ucp_requests


           ************************************************************
           *        Program running with 30 parallel MPI-processes    *
           *              working on a common directory               *
           ************************************************************
-------------------------------------------------------------------------------
                                 ORCA SCF
-------------------------------------------------------------------------------

------------
SCF SETTINGS
------------
Hamiltonian:
 Density Functional     Method          .... DFT(GTOs)
 Exchange Functional    Exchange        .... PBE
   PBE kappa parameter   XKappa         ....  0.804000
   PBE mue parameter    XMuePBE         ....  0.219520
 Correlation Functional Correlation     .... PBE
   PBE beta parameter  CBetaPBE         ....  0.066725
 LDA part of GGA corr.  LDAOpt          .... PW91-LDA
 Gradients option       PostSCFGGA      .... off
 Hybrid DFT is turned on
   Fraction HF Exchange ScalHFX         ....  0.250000
   Scaling of DF-GGA-X  ScalDFX         ....  0.750000
   Scaling of DF-GGA-C  ScalDFC         ....  1.000000
   Scaling of DF-LDA-C  ScalLDAC        ....  1.000000
   Perturbative correction              ....  0.000000
   Density functional embedding theory  .... OFF
   NL short-range parameter             ....  6.900000
 RI-approximation to the Coulomb term is turned on
   Number of AuxJ basis functions       .... 2498
   RIJ-COSX (HFX calculated with COS-X)).... on


General Settings:
 Integral files         IntName         .... ImineBzOH6Afreq
 Hartree-Fock type      HFTyp           .... RHF
 Total Charge           Charge          ....    0
 Multiplicity           Mult            ....    1
 Number of Electrons    NEL             ....  302
 Basis Dimension        Dim             .... 1542
 Nuclear Repulsion      ENuc            ....   5285.4501014497 Eh

Convergence Acceleration:
 DIIS                   CNVDIIS         .... on
   Start iteration      DIISMaxIt       ....    12
   Startup error        DIISStart       ....  0.200000
   # of expansion vecs  DIISMaxEq       ....     5
   Bias factor          DIISBfac        ....   1.050
   Max. coefficient     DIISMaxC        ....  10.000
 Trust-Rad. Augm. Hess. CNVTRAH         .... auto
   Auto Start mean grad. ratio tolernc. ....  1.125000
   Auto Start start iteration           ....    20
   Auto Start num. interpolation iter.  ....    10
   Max. Number of Micro iterations      ....    16
   Max. Number of Macro iterations      .... Maxiter - #DIIS iter
   Number of Davidson start vectors     ....     2
   Converg. threshold I  (grad. norm)   ....   1.000e-05
   Converg. threshold II (energy diff.) ....   1.000e-08
   Grad. Scal. Fac. for Micro threshold ....   0.100
   Minimum threshold for Micro iter.    ....   0.010
   NR start threshold (gradient norm)   ....   0.001
   Initial trust radius                 ....   0.400
   Minimum AH scaling param. (alpha)    ....   1.000
   Maximum AH scaling param. (alpha)    .... 1000.000
   Orbital update algorithm             .... Taylor
   White noise on init. David. guess    .... on
   Maximum white noise                  ....   0.010
   Quad. conv. algorithm                .... NR
 SOSCF                  CNVSOSCF        .... on
   Start iteration      SOSCFMaxIt      ....   150
   Startup grad/error   SOSCFStart      ....  0.003300
 Level Shifting         CNVShift        .... on
   Level shift para.    LevelShift      ....    0.2500
   Turn off err/grad.   ShiftErr        ....    0.0010
 Zerner damping         CNVZerner       .... off
 Static damping         CNVDamp         .... on
   Fraction old density DampFac         ....    0.7000
   Max. Damping (<1)    DampMax         ....    0.9800
   Min. Damping (>=0)   DampMin         ....    0.0000
   Turn off err/grad.   DampErr         ....    0.1000
 Fernandez-Rico         CNVRico         .... off

SCF Procedure:
 Maximum # iterations   MaxIter         ....   125
 SCF integral mode      SCFMode         .... Direct
   Integral package                     .... SHARK and LIBINT hybrid scheme
 Reset frequency        DirectResetFreq ....    20
 Integral Threshold     Thresh          ....  2.500e-11 Eh
 Primitive CutOff       TCut            ....  2.500e-12 Eh

Convergence Tolerance:
 Convergence Check Mode ConvCheckMode   .... Total+1el-Energy
 Convergence forced     ConvForced      .... 0
 Energy Change          TolE            ....  1.000e-08 Eh
 1-El. energy change                    ....  1.000e-05 Eh
 Orbital Gradient       TolG            ....  1.000e-05
 Orbital Rotation angle TolX            ....  1.000e-05
 DIIS Error             TolErr          ....  5.000e-07


Diagonalization of the overlap matrix:
Smallest eigenvalue                        ... 3.769e-06
Time for diagonalization                   ...    1.713 sec
Threshold for overlap eigenvalues          ... 1.000e-08
Number of eigenvalues below threshold      ... 0
Time for construction of square roots      ...    1.455 sec
Total time needed                          ...    3.457 sec

Time for model grid setup =    1.315 sec

------------------------------
INITIAL GUESS: MODEL POTENTIAL
------------------------------
Loading Hartree-Fock densities                     ... done
Calculating cut-offs                               ... done
Initializing the effective Hamiltonian             ... done
Setting up the integral package (SHARK)            ... done
Starting the Coulomb interaction                   ... done (   1.5 sec)
Reading the grid                                   ... done
Mapping shells                                     ... done
Starting the XC term evaluation                    ... done (   0.9 sec)
  promolecular density results
     # of electrons  =    301.983985099
     EX              =   -241.785903033
     EC              =    -10.141825855
     EX+EC           =   -251.927728888
Transforming the Hamiltonian                       ... done (   0.3 sec)
Diagonalizing the Hamiltonian                      ... done (   0.9 sec)
Back transforming the eigenvectors                 ... done (   0.1 sec)
Now organizing SCF variables                       ... done
                      ------------------
                      INITIAL GUESS DONE (   5.6 sec)
                      ------------------
-------------------
DFT GRID GENERATION
-------------------

General Integration Accuracy     IntAcc      ... 4.388
Radial Grid Type                 RadialGrid  ... OptM3 with GC (2021)
Angular Grid (max. ang.)         AngularGrid ... 4 (Lebedev-302)
Angular grid pruning method      GridPruning ... 4 (adaptive)
Weight generation scheme         WeightScheme... Becke
Basis function cutoff            BFCut       ... 1.0000e-11
Integration weight cutoff        WCut        ... 1.0000e-14
Angular grids for H and He will be reduced by one unit
Partially contracted basis set               ... off
Rotationally invariant grid construction     ... off

Total number of grid points                  ...   374097
Total number of batches                      ...     5892
Average number of points per batch           ...       63
Average number of grid points per atom       ...     4562
Time for grid setup =    2.877 sec

--------------------
COSX GRID GENERATION
--------------------

GRIDX 1
-------
General Integration Accuracy     IntAcc      ... 3.816
Radial Grid Type                 RadialGrid  ... OptM3 with GC (2021)
Angular Grid (max. ang.)         AngularGrid ... 1 (Lebedev-50)
Angular grid pruning method      GridPruning ... 4 (adaptive)
Weight generation scheme         WeightScheme... Becke
Basis function cutoff            BFCut       ... 1.0000e-11
Integration weight cutoff        WCut        ... 1.0000e-14
Angular grids for H and He will be reduced by one unit
Partially contracted basis set               ... on
Rotationally invariant grid construction     ... off

Total number of grid points                  ...    47336
Total number of batches                      ...      774
Average number of points per batch           ...       61
Average number of grid points per atom       ...      577
UseSFitting                                  ... on

GRIDX 2
-------
General Integration Accuracy     IntAcc      ... 4.020
Radial Grid Type                 RadialGrid  ... OptM3 with GC (2021)
Angular Grid (max. ang.)         AngularGrid ... 2 (Lebedev-110)
Angular grid pruning method      GridPruning ... 4 (adaptive)
Weight generation scheme         WeightScheme... Becke
Basis function cutoff            BFCut       ... 1.0000e-11
Integration weight cutoff        WCut        ... 1.0000e-14
Angular grids for H and He will be reduced by one unit
Partially contracted basis set               ... on
Rotationally invariant grid construction     ... off

Total number of grid points                  ...   100390
Total number of batches                      ...     1607
Average number of points per batch           ...       62
Average number of grid points per atom       ...     1224
UseSFitting                                  ... on

GRIDX 3
-------
General Integration Accuracy     IntAcc      ... 4.338
Radial Grid Type                 RadialGrid  ... OptM3 with GC (2021)
Angular Grid (max. ang.)         AngularGrid ... 3 (Lebedev-194)
Angular grid pruning method      GridPruning ... 4 (adaptive)
Weight generation scheme         WeightScheme... Becke
Basis function cutoff            BFCut       ... 1.0000e-11
Integration weight cutoff        WCut        ... 1.0000e-14
Angular grids for H and He will be reduced by one unit
Partially contracted basis set               ... on
Rotationally invariant grid construction     ... off

Total number of grid points                  ...   217803
Total number of batches                      ...     3445
Average number of points per batch           ...       63
Average number of grid points per atom       ...     2656
UseSFitting                                  ... on

Time for X-Grid setup             =   11.620 sec


--------------------
CPCM SOLVATION MODEL
--------------------
CPCM parameters:
  Epsilon                                         ...      26.7260
  Refrac                                          ...       1.2907
  Rsolv                                           ...       1.3000
  Surface type                                    ... GAUSSIAN VDW
  Epsilon function type                           ...         CPCM
Solvent:                                     ... 2,2,2-TRIFLUOROETHANOL
SMD-CDS solvent descriptors:
  Soln                                       ...    1.2907
  Soln25                                     ... Unavailable
  Sola                                       ...    0.5700
  Solb                                       ...    0.2500
  Solg                                       ...   42.0200
  Solc                                       ...    0.0000
  Solh                                       ...    0.5000
Radii:
 Radius for O  used is    2.8724 Bohr (=   1.5200 Ang.)
 Radius for N  used is    3.5716 Bohr (=   1.8900 Ang.)
 Radius for C  used is    3.4960 Bohr (=   1.8500 Ang.)
 Radius for H  used is    2.2677 Bohr (=   1.2000 Ang.)
Calculating surface                               ...        done! (  0.0s)
GEPOL surface points                              ...         4718
GEPOL Volume                                      ...    3963.9712
GEPOL Surface-area                                ...    2167.0164
Calculating surface distance matrix               ...        done! (  0.3s)
Performing Cholesky decomposition & store         ...        done! (  1.5s)
Overall time for CPCM initialization              ...                 1.7s
--------------
SCF ITERATIONS
--------------
ITER       Energy         Delta-E        Max-DP      RMS-DP      [F,P]     Damp
               ***  Starting incremental Fock matrix formation  ***
  0  -1803.8511165191   0.000000000000 0.04630609  0.00048411  0.2567931 0.7000
  1  -1804.3395741263  -0.488457607153 0.03429040  0.00037281  0.1102508 0.7000
                               ***Turning on DIIS***
  2  -1804.5469113662  -0.207337239900 0.08195199  0.00072235  0.0390608 0.0000
  3  -1804.8610146223  -0.314103256159 0.04856641  0.00025604  0.0560262 0.0000
  4  -1804.9312980954  -0.070283473066 0.01693369  0.00010726  0.0147922 0.0000
  5  -1804.9346994992  -0.003401403739 0.00821608  0.00004698  0.0105887 0.0000
                      *** Initiating the SOSCF procedure ***
                           *** Shutting down DIIS ***
                      *** Re-Reading the Fockian *** 
                      *** Removing any level shift *** 
ITER      Energy       Delta-E        Grad      Rot      Max-DP    RMS-DP
  6  -1804.93507048  -0.0003709762  0.000255  0.000255  0.003504  0.000018
               *** Restarting incremental Fock matrix formation ***
  7  -1804.93503145   0.0000390293  0.000124  0.000458  0.007215  0.000044
  8  -1804.93502946   0.0000019879  0.000205  0.000261  0.001053  0.000007
  9  -1804.93503661  -0.0000071545  0.000025  0.000064  0.001049  0.000006
 10  -1804.93503650   0.0000001168  0.000035  0.000040  0.000134  0.000001
 11  -1804.93503675  -0.0000002532  0.000007  0.000020  0.000159  0.000001
 12  -1804.93503673   0.0000000192  0.000009  0.000012  0.000210  0.000001
                  ***Gradient check signals convergence***
              ***Rediagonalizing the Fockian in SOSCF/NRSCF***

               *****************************************************
               *                     SUCCESS                       *
               *           SCF CONVERGED AFTER  13 CYCLES          *
               *****************************************************

Old exchange energy                            =    -61.837452817 Eh
New exchange energy                            =    -61.837440878 Eh
Exchange energy change after final integration =      0.000011939 Eh
Total energy after final integration           =  -1804.935024619 Eh
Final COS-X integration done in                =    40.819 sec

SMD CDS free energy correction energy :                 1.61521     Kcal/mol
Total Energy after SMD CDS correction =             -1804.932450623 Eh

----------------
TOTAL SCF ENERGY
----------------

Total Energy       :        -1804.93245062 Eh          -49114.70893 eV

Components:
Nuclear Repulsion  :         5285.45010145 Eh          143824.40915 eV
Electronic Energy  :        -7090.38255207 Eh         -192939.11808 eV
One Electron Energy:       -12979.04828714 Eh         -353177.85911 eV
Two Electron Energy:         5888.66573507 Eh          160238.74103 eV
Max COSX asymmetry :            0.00000315 Eh               0.00009 eV
CPCM Dielectric    :           -0.04197806 Eh              -1.14228 eV
SMD CDS (Gcds)     :            0.00257400 Eh               0.07004 eV

Virial components:
Potential Energy   :        -3601.49389141 Eh          -98001.63109 eV
Kinetic Energy     :         1796.56144079 Eh           48886.92217 eV
Virial Ratio       :            2.00465946


DFT components:
N(Alpha)           :      151.000365021263 electrons
N(Beta)            :      151.000365021263 electrons
N(Total)           :      302.000730042527 electrons
E(X)               :     -184.939768571606 Eh       
E(C)               :      -10.122512584395 Eh       
E(XC)              :     -195.062281156001 Eh       
DFET-embed. en.    :        0.000000000000 Eh       
CPCM Solvation Model Properties:
Surface-charge          :           -0.08476437
Charge-correction       :           -0.00052052 Eh              -0.01416 eV
Free-energy (cav+disp)  :            0.00257400 Eh               0.07004 eV

---------------
SCF CONVERGENCE
---------------

  Last Energy change         ...    1.7218e-07  Tolerance :   1.0000e-08
  Last MAX-Density change    ...    2.6645e-15  Tolerance :   1.0000e-07
  Last RMS-Density change    ...    1.1074e-17  Tolerance :   5.0000e-09
  Last Orbital Gradient      ...    1.5876e-06  Tolerance :   1.0000e-05
  Last Orbital Rotation      ...    3.6550e-06  Tolerance :   1.0000e-05

             **** THE GBW FILE WAS UPDATED (ImineBzOH6Afreq.gbw) ****
             **** DENSITY ImineBzOH6Afreq.scfp WAS UPDATED ****
             **** ENERGY FILE WAS UPDATED (ImineBzOH6Afreq.en.tmp) ****
             **** THE GBW FILE WAS UPDATED (ImineBzOH6Afreq.gbw) ****
             **** DENSITY ImineBzOH6Afreq.scfp WAS UPDATED ****
----------------
ORBITAL ENERGIES
----------------

  NO   OCC          E(Eh)            E(eV) 
   0   2.0000     -19.278064      -524.5828 
   1   2.0000     -19.233019      -523.3571 
   2   2.0000     -19.214571      -522.8551 
   3   2.0000     -19.190960      -522.2126 
   4   2.0000     -14.398373      -391.7997 
   5   2.0000     -14.396640      -391.7525 
   6   2.0000     -10.375660      -282.3361 
   7   2.0000     -10.353347      -281.7289 
   8   2.0000     -10.341857      -281.4162 
   9   2.0000     -10.280775      -279.7541 
  10   2.0000     -10.269736      -279.4537 
  11   2.0000     -10.267848      -279.4024 
  12   2.0000     -10.249894      -278.9138 
  13   2.0000     -10.241300      -278.6799 
  14   2.0000     -10.239342      -278.6267 
  15   2.0000     -10.239085      -278.6197 
  16   2.0000     -10.238732      -278.6101 
  17   2.0000     -10.238428      -278.6018 
  18   2.0000     -10.237180      -278.5678 
  19   2.0000     -10.234161      -278.4857 
  20   2.0000     -10.233601      -278.4704 
  21   2.0000     -10.233302      -278.4623 
  22   2.0000     -10.232784      -278.4482 
  23   2.0000     -10.232452      -278.4392 
  24   2.0000     -10.229607      -278.3618 
  25   2.0000     -10.229473      -278.3581 
  26   2.0000     -10.229159      -278.3496 
  27   2.0000     -10.224708      -278.2285 
  28   2.0000     -10.224079      -278.2113 
  29   2.0000     -10.223865      -278.2055 
  30   2.0000     -10.222821      -278.1771 
  31   2.0000     -10.222431      -278.1665 
  32   2.0000     -10.218601      -278.0623 
  33   2.0000     -10.216395      -278.0022 
  34   2.0000     -10.215361      -277.9741 
  35   2.0000     -10.210441      -277.8402 
  36   2.0000     -10.203774      -277.6588 
  37   2.0000     -10.202943      -277.6362 
  38   2.0000     -10.200456      -277.5685 
  39   2.0000     -10.200244      -277.5628 
  40   2.0000     -10.199622      -277.5458 
  41   2.0000     -10.198493      -277.5151 
  42   2.0000      -1.174168       -31.9507 
  43   2.0000      -1.131914       -30.8009 
  44   2.0000      -1.080718       -29.4078 
  45   2.0000      -1.038416       -28.2567 
  46   2.0000      -0.982939       -26.7471 
  47   2.0000      -0.966439       -26.2981 
  48   2.0000      -0.900702       -24.5093 
  49   2.0000      -0.894607       -24.3435 
  50   2.0000      -0.891852       -24.2685 
  51   2.0000      -0.875715       -23.8294 
  52   2.0000      -0.839481       -22.8434 
  53   2.0000      -0.837007       -22.7761 
  54   2.0000      -0.803744       -21.8710 
  55   2.0000      -0.799987       -21.7688 
  56   2.0000      -0.793624       -21.5956 
  57   2.0000      -0.782435       -21.2911 
  58   2.0000      -0.777738       -21.1633 
  59   2.0000      -0.770725       -20.9725 
  60   2.0000      -0.758402       -20.6372 
  61   2.0000      -0.754456       -20.5298 
  62   2.0000      -0.729420       -19.8485 
  63   2.0000      -0.710726       -19.3399 
  64   2.0000      -0.708438       -19.2776 
  65   2.0000      -0.703079       -19.1318 
  66   2.0000      -0.702268       -19.1097 
  67   2.0000      -0.695672       -18.9302 
  68   2.0000      -0.678028       -18.4501 
  69   2.0000      -0.647771       -17.6267 
  70   2.0000      -0.637336       -17.3428 
  71   2.0000      -0.634285       -17.2598 
  72   2.0000      -0.632455       -17.2100 
  73   2.0000      -0.628452       -17.1011 
  74   2.0000      -0.615338       -16.7442 
  75   2.0000      -0.614801       -16.7296 
  76   2.0000      -0.603844       -16.4314 
  77   2.0000      -0.602269       -16.3886 
  78   2.0000      -0.575186       -15.6516 
  79   2.0000      -0.568744       -15.4763 
  80   2.0000      -0.554486       -15.0883 
  81   2.0000      -0.552338       -15.0299 
  82   2.0000      -0.535645       -14.5756 
  83   2.0000      -0.533261       -14.5108 
  84   2.0000      -0.529631       -14.4120 
  85   2.0000      -0.517671       -14.0865 
  86   2.0000      -0.508019       -13.8239 
  87   2.0000      -0.502877       -13.6840 
  88   2.0000      -0.498263       -13.5584 
  89   2.0000      -0.491168       -13.3654 
  90   2.0000      -0.488438       -13.2911 
  91   2.0000      -0.480056       -13.0630 
  92   2.0000      -0.475832       -12.9480 
  93   2.0000      -0.474894       -12.9225 
  94   2.0000      -0.471662       -12.8346 
  95   2.0000      -0.468544       -12.7497 
  96   2.0000      -0.466130       -12.6840 
  97   2.0000      -0.462873       -12.5954 
  98   2.0000      -0.459452       -12.5023 
  99   2.0000      -0.457345       -12.4450 
 100   2.0000      -0.455200       -12.3866 
 101   2.0000      -0.453052       -12.3282 
 102   2.0000      -0.450686       -12.2638 
 103   2.0000      -0.447523       -12.1777 
 104   2.0000      -0.443295       -12.0627 
 105   2.0000      -0.440867       -11.9966 
 106   2.0000      -0.439333       -11.9549 
 107   2.0000      -0.433463       -11.7951 
 108   2.0000      -0.432677       -11.7737 
 109   2.0000      -0.430374       -11.7111 
 110   2.0000      -0.414445       -11.2776 
 111   2.0000      -0.412765       -11.2319 
 112   2.0000      -0.409891       -11.1537 
 113   2.0000      -0.405088       -11.0230 
 114   2.0000      -0.399770       -10.8783 
 115   2.0000      -0.394584       -10.7372 
 116   2.0000      -0.392776       -10.6880 
 117   2.0000      -0.389541       -10.5999 
 118   2.0000      -0.386184       -10.5086 
 119   2.0000      -0.385159       -10.4807 
 120   2.0000      -0.379235       -10.3195 
 121   2.0000      -0.376866       -10.2550 
 122   2.0000      -0.373893       -10.1741 
 123   2.0000      -0.371643       -10.1129 
 124   2.0000      -0.370160       -10.0726 
 125   2.0000      -0.367783       -10.0079 
 126   2.0000      -0.365213        -9.9380 
 127   2.0000      -0.361084        -9.8256 
 128   2.0000      -0.360770        -9.8171 
 129   2.0000      -0.356909        -9.7120 
 130   2.0000      -0.355959        -9.6861 
 131   2.0000      -0.352774        -9.5995 
 132   2.0000      -0.350550        -9.5390 
 133   2.0000      -0.344750        -9.3811 
 134   2.0000      -0.340031        -9.2527 
 135   2.0000      -0.333900        -9.0859 
 136   2.0000      -0.329787        -8.9740 
 137   2.0000      -0.326152        -8.8751 
 138   2.0000      -0.322494        -8.7755 
 139   2.0000      -0.315884        -8.5956 
 140   2.0000      -0.312708        -8.5092 
 141   2.0000      -0.301834        -8.2133 
 142   2.0000      -0.290552        -7.9063 
 143   2.0000      -0.283779        -7.7220 
 144   2.0000      -0.279628        -7.6091 
 145   2.0000      -0.279530        -7.6064 
 146   2.0000      -0.276039        -7.5114 
 147   2.0000      -0.268369        -7.3027 
 148   2.0000      -0.261567        -7.1176 
 149   2.0000      -0.257706        -7.0125 
 150   2.0000      -0.214967        -5.8496 
 151   0.0000      -0.064286        -1.7493 
 152   0.0000      -0.050931        -1.3859 
 153   0.0000      -0.022736        -0.6187 
 154   0.0000      -0.015845        -0.4312 
 155   0.0000      -0.014097        -0.3836 
 156   0.0000      -0.011908        -0.3240 
 157   0.0000      -0.005069        -0.1379 
 158   0.0000      -0.001172        -0.0319 
 159   0.0000       0.013911         0.3785 
 160   0.0000       0.041426         1.1273 
 161   0.0000       0.046617         1.2685 
 162   0.0000       0.053637         1.4595 
 163   0.0000       0.056281         1.5315 
 164   0.0000       0.060705         1.6519 
 165   0.0000       0.067120         1.8264 
 166   0.0000       0.072756         1.9798 
 167   0.0000       0.075498         2.0544 
 168   0.0000       0.081165         2.2086 
 169   0.0000       0.084318         2.2944 
 170   0.0000       0.090074         2.4511 
 171   0.0000       0.090737         2.4691 
 172   0.0000       0.092876         2.5273 
 173   0.0000       0.094506         2.5716 
 174   0.0000       0.096715         2.6318 
 175   0.0000       0.099911         2.7187 
 176   0.0000       0.103510         2.8166 
 177   0.0000       0.108463         2.9514 
 178   0.0000       0.110732         3.0132 
 179   0.0000       0.111831         3.0431 
 180   0.0000       0.113377         3.0852 
 181   0.0000       0.116346         3.1659 
 182   0.0000       0.117006         3.1839 
 183   0.0000       0.123120         3.3503 
 184   0.0000       0.126084         3.4309 
 185   0.0000       0.127736         3.4759 
 186   0.0000       0.130799         3.5592 
 187   0.0000       0.132443         3.6040 
 188   0.0000       0.136044         3.7019 
 189   0.0000       0.137925         3.7531 
 190   0.0000       0.140949         3.8354 
 191   0.0000       0.143963         3.9174 
 192   0.0000       0.147111         4.0031 
 193   0.0000       0.151356         4.1186 
 194   0.0000       0.152173         4.1408 
 195   0.0000       0.154075         4.1926 
 196   0.0000       0.156259         4.2520 
 197   0.0000       0.157680         4.2907 
 198   0.0000       0.160504         4.3675 
 199   0.0000       0.162122         4.4116 
 200   0.0000       0.164636         4.4800 
 201   0.0000       0.165819         4.5122 
 202   0.0000       0.170111         4.6290 
 203   0.0000       0.173045         4.7088 
 204   0.0000       0.173606         4.7240 
 205   0.0000       0.176064         4.7909 
 206   0.0000       0.179135         4.8745 
 207   0.0000       0.181972         4.9517 
 208   0.0000       0.184076         5.0090 
 209   0.0000       0.188078         5.1178 
 210   0.0000       0.192697         5.2435 
 211   0.0000       0.194312         5.2875 
 212   0.0000       0.196111         5.3364 
 213   0.0000       0.198897         5.4123 
 214   0.0000       0.199787         5.4365 
 215   0.0000       0.202351         5.5063 
 216   0.0000       0.205146         5.5823 
 217   0.0000       0.208291         5.6679 
 218   0.0000       0.209689         5.7059 
 219   0.0000       0.210826         5.7369 
 220   0.0000       0.213453         5.8083 
 221   0.0000       0.214792         5.8448 
 222   0.0000       0.217385         5.9153 
 223   0.0000       0.221408         6.0248 
 224   0.0000       0.224941         6.1210 
 225   0.0000       0.226670         6.1680 
 226   0.0000       0.230753         6.2791 
 227   0.0000       0.232676         6.3314 
 228   0.0000       0.233970         6.3666 
 229   0.0000       0.235145         6.3986 
 230   0.0000       0.236803         6.4437 
 231   0.0000       0.239208         6.5092 
 232   0.0000       0.241707         6.5772 
 233   0.0000       0.243080         6.6145 
 234   0.0000       0.246877         6.7179 
 235   0.0000       0.248871         6.7721 
 236   0.0000       0.250432         6.8146 
 237   0.0000       0.251830         6.8526 
 238   0.0000       0.253480         6.8976 
 239   0.0000       0.255627         6.9560 
 240   0.0000       0.258012         7.0209 
 241   0.0000       0.258681         7.0391 
 242   0.0000       0.262668         7.1476 
 243   0.0000       0.262748         7.1497 
 244   0.0000       0.266171         7.2429 
 245   0.0000       0.268358         7.3024 
 246   0.0000       0.269586         7.3358 
 247   0.0000       0.272457         7.4139 
 248   0.0000       0.277297         7.5456 
 249   0.0000       0.278850         7.5879 
 250   0.0000       0.285202         7.7607 
 251   0.0000       0.286085         7.7848 
 252   0.0000       0.288016         7.8373 
 253   0.0000       0.289195         7.8694 
 254   0.0000       0.292044         7.9469 
 255   0.0000       0.293570         7.9885 
 256   0.0000       0.296385         8.0651 
 257   0.0000       0.302223         8.2239 
 258   0.0000       0.305585         8.3154 
 259   0.0000       0.307836         8.3766 
 260   0.0000       0.310854         8.4588 
 261   0.0000       0.313823         8.5395 
 262   0.0000       0.315164         8.5760 
 263   0.0000       0.318444         8.6653 
 264   0.0000       0.319977         8.7070 
 265   0.0000       0.321588         8.7509 
 266   0.0000       0.325449         8.8559 
 267   0.0000       0.331683         9.0256 
 268   0.0000       0.333051         9.0628 
 269   0.0000       0.334134         9.0922 
 270   0.0000       0.335434         9.1276 
 271   0.0000       0.339196         9.2300 
 272   0.0000       0.342178         9.3111 
 273   0.0000       0.343904         9.3581 
 274   0.0000       0.347686         9.4610 
 275   0.0000       0.348276         9.4771 
 276   0.0000       0.350551         9.5390 
 277   0.0000       0.353364         9.6155 
 278   0.0000       0.355792         9.6816 
 279   0.0000       0.358400         9.7525 
 280   0.0000       0.358939         9.7672 
 281   0.0000       0.362483         9.8637 
 282   0.0000       0.365389         9.9427 
 283   0.0000       0.367824        10.0090 
 284   0.0000       0.370554        10.0833 
 285   0.0000       0.374372        10.1872 
 286   0.0000       0.376875        10.2553 
 287   0.0000       0.379041        10.3142 
 288   0.0000       0.380184        10.3453 
 289   0.0000       0.385337        10.4855 
 290   0.0000       0.387033        10.5317 
 291   0.0000       0.389189        10.5904 
 292   0.0000       0.394273        10.7287 
 293   0.0000       0.396659        10.7936 
 294   0.0000       0.398060        10.8318 
 295   0.0000       0.400561        10.8998 
 296   0.0000       0.405471        11.0334 
 297   0.0000       0.407044        11.0762 
 298   0.0000       0.408877        11.1261 
 299   0.0000       0.409866        11.1530 
 300   0.0000       0.413104        11.2411 
 301   0.0000       0.417160        11.3515 
 302   0.0000       0.419740        11.4217 
 303   0.0000       0.420988        11.4557 
 304   0.0000       0.421344        11.4653 
 305   0.0000       0.424986        11.5645 
 306   0.0000       0.426066        11.5939 
 307   0.0000       0.431005        11.7283 
 308   0.0000       0.431963        11.7543 
 309   0.0000       0.433692        11.8014 
 310   0.0000       0.435297        11.8450 
 311   0.0000       0.436160        11.8685 
 312   0.0000       0.438825        11.9410 
 313   0.0000       0.441913        12.0251 
 314   0.0000       0.443227        12.0608 
 315   0.0000       0.444503        12.0955 
 316   0.0000       0.448908        12.2154 
 317   0.0000       0.451881        12.2963 
 318   0.0000       0.452326        12.3084 
 319   0.0000       0.453445        12.3389 
 320   0.0000       0.455766        12.4020 
 321   0.0000       0.456804        12.4303 
 322   0.0000       0.457774        12.4567 
 323   0.0000       0.459985        12.5168 
 324   0.0000       0.461453        12.5568 
 325   0.0000       0.465646        12.6709 
 326   0.0000       0.466399        12.6914 
 327   0.0000       0.469772        12.7831 
 328   0.0000       0.470556        12.8045 
 329   0.0000       0.472809        12.8658 
 330   0.0000       0.475569        12.9409 
 331   0.0000       0.480024        13.0621 
 332   0.0000       0.481776        13.1098 
 333   0.0000       0.482593        13.1320 
 334   0.0000       0.485923        13.2226 
 335   0.0000       0.487233        13.2583 
 336   0.0000       0.489404        13.3174 
 337   0.0000       0.491650        13.3785 
 338   0.0000       0.492534        13.4025 
 339   0.0000       0.493945        13.4409 
 340   0.0000       0.496217        13.5028 
 341   0.0000       0.497033        13.5250 
 342   0.0000       0.498325        13.5601 
 343   0.0000       0.502292        13.6681 
 344   0.0000       0.503852        13.7105 
 345   0.0000       0.505007        13.7419 
 346   0.0000       0.507670        13.8144 
 347   0.0000       0.509613        13.8673 
 348   0.0000       0.511117        13.9082 
 349   0.0000       0.511929        13.9303 
 350   0.0000       0.513050        13.9608 
 351   0.0000       0.517163        14.0727 
 352   0.0000       0.518553        14.1105 
 353   0.0000       0.521306        14.1855 
 354   0.0000       0.523970        14.2579 
 355   0.0000       0.526256        14.3202 
 356   0.0000       0.527469        14.3532 
 357   0.0000       0.532730        14.4963 
 358   0.0000       0.534571        14.5464 
 359   0.0000       0.535727        14.5779 
 360   0.0000       0.538456        14.6521 
 361   0.0000       0.541415        14.7327 
 362   0.0000       0.543561        14.7911 
 363   0.0000       0.551835        15.0162 
 364   0.0000       0.552877        15.0445 
 365   0.0000       0.556655        15.1473 
 366   0.0000       0.560102        15.2412 
 367   0.0000       0.562689        15.3116 
 368   0.0000       0.566171        15.4063 
 369   0.0000       0.567198        15.4342 
 370   0.0000       0.569714        15.5027 
 371   0.0000       0.571224        15.5438 
 372   0.0000       0.577253        15.7079 
 373   0.0000       0.579397        15.7662 
 374   0.0000       0.581390        15.8204 
 375   0.0000       0.588984        16.0271 
 376   0.0000       0.592223        16.1152 
 377   0.0000       0.594858        16.1869 
 378   0.0000       0.599734        16.3196 
 379   0.0000       0.602952        16.4071 
 380   0.0000       0.604941        16.4613 
 381   0.0000       0.607379        16.5276 
 382   0.0000       0.613958        16.7067 
 383   0.0000       0.618220        16.8226 
 384   0.0000       0.620967        16.8974 
 385   0.0000       0.626357        17.0440 
 386   0.0000       0.631324        17.1792 
 387   0.0000       0.633677        17.2432 
 388   0.0000       0.636688        17.3252 
 389   0.0000       0.640844        17.4383 
 390   0.0000       0.645527        17.5657 
 391   0.0000       0.648438        17.6449 
 392   0.0000       0.650316        17.6960 
 393   0.0000       0.653427        17.7807 
 394   0.0000       0.657583        17.8937 
 395   0.0000       0.659592        17.9484 
 396   0.0000       0.663350        18.0507 
 397   0.0000       0.668111        18.1802 
 398   0.0000       0.670501        18.2453 
 399   0.0000       0.671520        18.2730 
 400   0.0000       0.675062        18.3694 
 401   0.0000       0.680735        18.5237 
 402   0.0000       0.683571        18.6009 
 403   0.0000       0.687640        18.7116 
 404   0.0000       0.689781        18.7699 
 405   0.0000       0.691932        18.8284 
 406   0.0000       0.693929        18.8828 
 407   0.0000       0.699600        19.0371 
 408   0.0000       0.702475        19.1153 
 409   0.0000       0.703187        19.1347 
 410   0.0000       0.707734        19.2584 
 411   0.0000       0.711110        19.3503 
 412   0.0000       0.713516        19.4158 
 413   0.0000       0.716201        19.4888 
 414   0.0000       0.719033        19.5659 
 415   0.0000       0.721014        19.6198 
 416   0.0000       0.723851        19.6970 
 417   0.0000       0.726658        19.7734 
 418   0.0000       0.729800        19.8589 
 419   0.0000       0.732935        19.9442 
 420   0.0000       0.733672        19.9642 
 421   0.0000       0.736639        20.0450 
 422   0.0000       0.738133        20.0856 
 423   0.0000       0.744664        20.2633 
 424   0.0000       0.745968        20.2988 
 425   0.0000       0.750506        20.4223 
 426   0.0000       0.752513        20.4769 
 427   0.0000       0.755488        20.5579 
 428   0.0000       0.756782        20.5931 
 429   0.0000       0.761371        20.7180 
 430   0.0000       0.766684        20.8625 
 431   0.0000       0.767797        20.8928 
 432   0.0000       0.771976        21.0065 
 433   0.0000       0.774318        21.0703 
 434   0.0000       0.779173        21.2024 
 435   0.0000       0.779983        21.2244 
 436   0.0000       0.784540        21.3484 
 437   0.0000       0.786468        21.4009 
 438   0.0000       0.788655        21.4604 
 439   0.0000       0.790709        21.5163 
 440   0.0000       0.793080        21.5808 
 441   0.0000       0.796382        21.6706 
 442   0.0000       0.802105        21.8264 
 443   0.0000       0.806925        21.9575 
 444   0.0000       0.808597        22.0030 
 445   0.0000       0.811375        22.0786 
 446   0.0000       0.811769        22.0894 
 447   0.0000       0.816137        22.2082 
 448   0.0000       0.817152        22.2358 
 449   0.0000       0.822239        22.3743 
 450   0.0000       0.826030        22.4774 
 451   0.0000       0.828913        22.5559 
 452   0.0000       0.830988        22.6123 
 453   0.0000       0.834412        22.7055 
 454   0.0000       0.836872        22.7724 
 455   0.0000       0.840635        22.8748 
 456   0.0000       0.846547        23.0357 
 457   0.0000       0.847769        23.0690 
 458   0.0000       0.849362        23.1123 
 459   0.0000       0.852959        23.2102 
 460   0.0000       0.858479        23.3604 
 461   0.0000       0.861851        23.4522 
 462   0.0000       0.868648        23.6371 
 463   0.0000       0.870970        23.7003 
 464   0.0000       0.873557        23.7707 
 465   0.0000       0.880721        23.9656 
 466   0.0000       0.881705        23.9924 
 467   0.0000       0.888728        24.1835 
 468   0.0000       0.890059        24.2197 
 469   0.0000       0.895115        24.3573 
 470   0.0000       0.896421        24.3929 
 471   0.0000       0.897159        24.4129 
 472   0.0000       0.904054        24.6006 
 473   0.0000       0.906480        24.6666 
 474   0.0000       0.908690        24.7267 
 475   0.0000       0.909260        24.7422 
 476   0.0000       0.913800        24.8658 
 477   0.0000       0.915294        24.9064 
 478   0.0000       0.918855        25.0033 
 479   0.0000       0.923068        25.1180 
 480   0.0000       0.925547        25.1854 
 481   0.0000       0.931584        25.3497 
 482   0.0000       0.932111        25.3640 
 483   0.0000       0.938174        25.5290 
 484   0.0000       0.941471        25.6187 
 485   0.0000       0.943570        25.6758 
 486   0.0000       0.945868        25.7384 
 487   0.0000       0.950855        25.8741 
 488   0.0000       0.956709        26.0334 
 489   0.0000       0.958563        26.0838 
 490   0.0000       0.961584        26.1660 
 491   0.0000       0.963380        26.2149 
 492   0.0000       0.967827        26.3359 
 493   0.0000       0.974874        26.5277 
 494   0.0000       0.980111        26.6702 
 495   0.0000       0.984869        26.7996 
 496   0.0000       0.986846        26.8534 
 497   0.0000       0.992402        27.0046 
 498   0.0000       0.998654        27.1748 
 499   0.0000       1.000634        27.2286 
 500   0.0000       1.004873        27.3440 
 501   0.0000       1.007315        27.4104 
 502   0.0000       1.010796        27.5052 
 503   0.0000       1.017272        27.6814 
 504   0.0000       1.021495        27.7963 
 505   0.0000       1.025121        27.8950 
 506   0.0000       1.032332        28.0912 
 507   0.0000       1.036270        28.1983 
 508   0.0000       1.037676        28.2366 
 509   0.0000       1.045644        28.4534 
 510   0.0000       1.048255        28.5245 
 511   0.0000       1.051996        28.6263 
 512   0.0000       1.056537        28.7498 
 513   0.0000       1.061162        28.8757 
 514   0.0000       1.067492        29.0479 
 515   0.0000       1.071636        29.1607 
 516   0.0000       1.073817        29.2200 
 517   0.0000       1.075217        29.2581 
 518   0.0000       1.082953        29.4686 
 519   0.0000       1.087272        29.5862 
 520   0.0000       1.093481        29.7551 
 521   0.0000       1.095621        29.8134 
 522   0.0000       1.096969        29.8500 
 523   0.0000       1.102346        29.9964 
 524   0.0000       1.108230        30.1565 
 525   0.0000       1.114459        30.3260 
 526   0.0000       1.118467        30.4350 
 527   0.0000       1.123510        30.5722 
 528   0.0000       1.124529        30.6000 
 529   0.0000       1.132104        30.8061 
 530   0.0000       1.134809        30.8797 
 531   0.0000       1.139031        30.9946 
 532   0.0000       1.141738        31.0683 
 533   0.0000       1.146324        31.1931 
 534   0.0000       1.148592        31.2548 
 535   0.0000       1.149895        31.2902 
 536   0.0000       1.151842        31.3432 
 537   0.0000       1.159350        31.5475 
 538   0.0000       1.160757        31.5858 
 539   0.0000       1.163970        31.6732 
 540   0.0000       1.165686        31.7199 
 541   0.0000       1.168052        31.7843 
 542   0.0000       1.175331        31.9824 
 543   0.0000       1.176935        32.0260 
 544   0.0000       1.180269        32.1168 
 545   0.0000       1.183120        32.1943 
 546   0.0000       1.185984        32.2723 
 547   0.0000       1.190260        32.3886 
 548   0.0000       1.197055        32.5735 
 549   0.0000       1.199799        32.6482 
 550   0.0000       1.201212        32.6867 
 551   0.0000       1.206779        32.8381 
 552   0.0000       1.208411        32.8825 
 553   0.0000       1.214745        33.0549 
 554   0.0000       1.216983        33.1158 
 555   0.0000       1.223946        33.3053 
 556   0.0000       1.225168        33.3385 
 557   0.0000       1.233688        33.5704 
 558   0.0000       1.238651        33.7054 
 559   0.0000       1.239336        33.7240 
 560   0.0000       1.239946        33.7406 
 561   0.0000       1.241086        33.7717 
 562   0.0000       1.247404        33.9436 
 563   0.0000       1.249428        33.9987 
 564   0.0000       1.253980        34.1225 
 565   0.0000       1.257259        34.2118 
 566   0.0000       1.263769        34.3889 
 567   0.0000       1.265450        34.4346 
 568   0.0000       1.267657        34.4947 
 569   0.0000       1.272408        34.6240 
 570   0.0000       1.276549        34.7367 
 571   0.0000       1.277923        34.7740 
 572   0.0000       1.281201        34.8633 
 573   0.0000       1.286030        34.9947 
 574   0.0000       1.287934        35.0465 
 575   0.0000       1.292874        35.1809 
 576   0.0000       1.293875        35.2081 
 577   0.0000       1.294660        35.2295 
 578   0.0000       1.299893        35.3719 
 579   0.0000       1.305146        35.5148 
 580   0.0000       1.308022        35.5931 
 581   0.0000       1.311008        35.6743 
 582   0.0000       1.315970        35.8094 
 583   0.0000       1.320031        35.9199 
 584   0.0000       1.321974        35.9727 
 585   0.0000       1.328889        36.1609 
 586   0.0000       1.332116        36.2487 
 587   0.0000       1.335969        36.3536 
 588   0.0000       1.337426        36.3932 
 589   0.0000       1.341715        36.5099 
 590   0.0000       1.345458        36.6118 
 591   0.0000       1.350221        36.7414 
 592   0.0000       1.355146        36.8754 
 593   0.0000       1.360677        37.0259 
 594   0.0000       1.366717        37.1903 
 595   0.0000       1.375233        37.4220 
 596   0.0000       1.378193        37.5025 
 597   0.0000       1.378317        37.5059 
 598   0.0000       1.383933        37.6587 
 599   0.0000       1.389162        37.8010 
 600   0.0000       1.391070        37.8530 
 601   0.0000       1.399756        38.0893 
 602   0.0000       1.406115        38.2623 
 603   0.0000       1.410968        38.3944 
 604   0.0000       1.417623        38.5755 
 605   0.0000       1.418253        38.5926 
 606   0.0000       1.421651        38.6851 
 607   0.0000       1.428722        38.8775 
 608   0.0000       1.429649        38.9027 
 609   0.0000       1.436682        39.0941 
 610   0.0000       1.440288        39.1922 
 611   0.0000       1.448991        39.4290 
 612   0.0000       1.454737        39.5854 
 613   0.0000       1.456213        39.6256 
 614   0.0000       1.457543        39.6618 
 615   0.0000       1.460059        39.7302 
 616   0.0000       1.466027        39.8926 
 617   0.0000       1.477199        40.1966 
 618   0.0000       1.479948        40.2714 
 619   0.0000       1.483324        40.3633 
 620   0.0000       1.486177        40.4409 
 621   0.0000       1.489708        40.5370 
 622   0.0000       1.496630        40.7254 
 623   0.0000       1.499171        40.7945 
 624   0.0000       1.503854        40.9219 
 625   0.0000       1.509970        41.0884 
 626   0.0000       1.512168        41.1482 
 627   0.0000       1.517375        41.2899 
 628   0.0000       1.519077        41.3362 
 629   0.0000       1.521757        41.4091 
 630   0.0000       1.527320        41.5605 
 631   0.0000       1.530634        41.6507 
 632   0.0000       1.536157        41.8010 
 633   0.0000       1.537161        41.8283 
 634   0.0000       1.543770        42.0081 
 635   0.0000       1.545702        42.0607 
 636   0.0000       1.551494        42.2183 
 637   0.0000       1.558388        42.4059 
 638   0.0000       1.563275        42.5389 
 639   0.0000       1.564467        42.5713 
 640   0.0000       1.573585        42.8194 
 641   0.0000       1.575703        42.8771 
 642   0.0000       1.578925        42.9647 
 643   0.0000       1.582977        43.0750 
 644   0.0000       1.586584        43.1731 
 645   0.0000       1.589727        43.2587 
 646   0.0000       1.593068        43.3496 
 647   0.0000       1.597789        43.4780 
 648   0.0000       1.601492        43.5788 
 649   0.0000       1.605041        43.6754 
 650   0.0000       1.607484        43.7419 
 651   0.0000       1.608907        43.7806 
 652   0.0000       1.613123        43.8953 
 653   0.0000       1.615795        43.9680 
 654   0.0000       1.617892        44.0251 
 655   0.0000       1.619459        44.0677 
 656   0.0000       1.625788        44.2399 
 657   0.0000       1.627525        44.2872 
 658   0.0000       1.629237        44.3338 
 659   0.0000       1.630486        44.3678 
 660   0.0000       1.634918        44.4884 
 661   0.0000       1.638449        44.5845 
 662   0.0000       1.642175        44.6858 
 663   0.0000       1.644871        44.7592 
 664   0.0000       1.646309        44.7983 
 665   0.0000       1.649903        44.8961 
 666   0.0000       1.651143        44.9299 
 667   0.0000       1.653837        45.0032 
 668   0.0000       1.658145        45.1204 
 669   0.0000       1.660084        45.1732 
 670   0.0000       1.662687        45.2440 
 671   0.0000       1.663811        45.2746 
 672   0.0000       1.668641        45.4060 
 673   0.0000       1.672757        45.5180 
 674   0.0000       1.676992        45.6333 
 675   0.0000       1.678175        45.6655 
 676   0.0000       1.680428        45.7268 
 677   0.0000       1.682553        45.7846 
 678   0.0000       1.687709        45.9249 
 679   0.0000       1.691463        46.0270 
 680   0.0000       1.692760        46.0623 
 681   0.0000       1.694836        46.1188 
 682   0.0000       1.700076        46.2614 
 683   0.0000       1.701753        46.3071 
 684   0.0000       1.703039        46.3421 
 685   0.0000       1.710427        46.5431 
 686   0.0000       1.711792        46.5802 
 687   0.0000       1.713552        46.6281 
 688   0.0000       1.714471        46.6531 
 689   0.0000       1.719395        46.7871 
 690   0.0000       1.720411        46.8148 
 691   0.0000       1.723216        46.8911 
 692   0.0000       1.728276        47.0288 
 693   0.0000       1.729589        47.0645 
 694   0.0000       1.734131        47.1881 
 695   0.0000       1.736069        47.2408 
 696   0.0000       1.736872        47.2627 
 697   0.0000       1.740594        47.3640 
 698   0.0000       1.744752        47.4771 
 699   0.0000       1.747599        47.5546 
 700   0.0000       1.750886        47.6440 
 701   0.0000       1.754988        47.7556 
 702   0.0000       1.757702        47.8295 
 703   0.0000       1.764934        48.0263 
 704   0.0000       1.766179        48.0602 
 705   0.0000       1.773102        48.2486 
 706   0.0000       1.777557        48.3698 
 707   0.0000       1.783925        48.5431 
 708   0.0000       1.789977        48.7078 
 709   0.0000       1.795917        48.8694 
 710   0.0000       1.798276        48.9336 
 711   0.0000       1.804339        49.0985 
 712   0.0000       1.805997        49.1437 
 713   0.0000       1.811046        49.2811 
 714   0.0000       1.818602        49.4867 
 715   0.0000       1.826328        49.6969 
 716   0.0000       1.832144        49.8552 
 717   0.0000       1.837904        50.0119 
 718   0.0000       1.838651        50.0323 
 719   0.0000       1.846494        50.2457 
 720   0.0000       1.857932        50.5569 
 721   0.0000       1.861147        50.6444 
 722   0.0000       1.862044        50.6688 
 723   0.0000       1.865420        50.7607 
 724   0.0000       1.873192        50.9721 
 725   0.0000       1.879141        51.1340 
 726   0.0000       1.882535        51.2264 
 727   0.0000       1.890375        51.4397 
 728   0.0000       1.894556        51.5535 
 729   0.0000       1.896918        51.6178 
 730   0.0000       1.900697        51.7206 
 731   0.0000       1.903772        51.8043 
 732   0.0000       1.907860        51.9155 
 733   0.0000       1.915419        52.1212 
 734   0.0000       1.921131        52.2766 
 735   0.0000       1.922432        52.3120 
 736   0.0000       1.930467        52.5307 
 737   0.0000       1.932677        52.5908 
 738   0.0000       1.937094        52.7110 
 739   0.0000       1.944975        52.9255 
 740   0.0000       1.947228        52.9868 
 741   0.0000       1.953903        53.1684 
 742   0.0000       1.955875        53.2221 
 743   0.0000       1.961990        53.3885 
 744   0.0000       1.968021        53.5526 
 745   0.0000       1.972685        53.6795 
 746   0.0000       1.978822        53.8465 
 747   0.0000       1.980088        53.8809 
 748   0.0000       1.985566        54.0300 
 749   0.0000       1.989948        54.1492 
 750   0.0000       1.992835        54.2278 
 751   0.0000       1.995084        54.2890 
 752   0.0000       2.004357        54.5413 
 753   0.0000       2.006968        54.6124 
 754   0.0000       2.008593        54.6566 
 755   0.0000       2.011923        54.7472 
 756   0.0000       2.018524        54.9268 
 757   0.0000       2.019444        54.9519 
 758   0.0000       2.028200        55.1901 
 759   0.0000       2.037573        55.4452 
 760   0.0000       2.039494        55.4975 
 761   0.0000       2.043049        55.5942 
 762   0.0000       2.044641        55.6375 
 763   0.0000       2.047183        55.7067 
 764   0.0000       2.051597        55.8268 
 765   0.0000       2.056244        55.9532 
 766   0.0000       2.059467        56.0409 
 767   0.0000       2.062305        56.1182 
 768   0.0000       2.070329        56.3365 
 769   0.0000       2.077233        56.5244 
 770   0.0000       2.081022        56.6275 
 771   0.0000       2.085211        56.7415 
 772   0.0000       2.093446        56.9656 
 773   0.0000       2.098182        57.0944 
 774   0.0000       2.099400        57.1276 
 775   0.0000       2.103264        57.2327 
 776   0.0000       2.105676        57.2983 
 777   0.0000       2.111854        57.4665 
 778   0.0000       2.119013        57.6613 
 779   0.0000       2.124209        57.8027 
 780   0.0000       2.125664        57.8422 
 781   0.0000       2.128214        57.9116 
 782   0.0000       2.134091        58.0716 
 783   0.0000       2.136654        58.1413 
 784   0.0000       2.139496        58.2186 
 785   0.0000       2.145359        58.3782 
 786   0.0000       2.148914        58.4749 
 787   0.0000       2.156832        58.6904 
 788   0.0000       2.157614        58.7117 
 789   0.0000       2.164254        58.8924 
 790   0.0000       2.166665        58.9580 
 791   0.0000       2.173713        59.1497 
 792   0.0000       2.179420        59.3050 
 793   0.0000       2.182840        59.3981 
 794   0.0000       2.184674        59.4480 
 795   0.0000       2.189268        59.5730 
 796   0.0000       2.196268        59.7635 
 797   0.0000       2.201777        59.9134 
 798   0.0000       2.204663        59.9919 
 799   0.0000       2.211586        60.1803 
 800   0.0000       2.212876        60.2154 
 801   0.0000       2.217081        60.3298 
 802   0.0000       2.222615        60.4804 
 803   0.0000       2.228410        60.6381 
 804   0.0000       2.230112        60.6844 
 805   0.0000       2.235108        60.8204 
 806   0.0000       2.239302        60.9345 
 807   0.0000       2.244637        61.0797 
 808   0.0000       2.247639        61.1614 
 809   0.0000       2.251211        61.2586 
 810   0.0000       2.255070        61.3636 
 811   0.0000       2.261524        61.5392 
 812   0.0000       2.263287        61.5872 
 813   0.0000       2.265973        61.6603 
 814   0.0000       2.274590        61.8947 
 815   0.0000       2.283486        62.1368 
 816   0.0000       2.285164        62.1825 
 817   0.0000       2.288660        62.2776 
 818   0.0000       2.291330        62.3503 
 819   0.0000       2.298808        62.5537 
 820   0.0000       2.302426        62.6522 
 821   0.0000       2.310145        62.8622 
 822   0.0000       2.311406        62.8966 
 823   0.0000       2.320813        63.1525 
 824   0.0000       2.321753        63.1781 
 825   0.0000       2.328415        63.3594 
 826   0.0000       2.332963        63.4831 
 827   0.0000       2.340088        63.6770 
 828   0.0000       2.345442        63.8227 
 829   0.0000       2.349825        63.9420 
 830   0.0000       2.351726        63.9937 
 831   0.0000       2.356011        64.1103 
 832   0.0000       2.361154        64.2503 
 833   0.0000       2.370131        64.4945 
 834   0.0000       2.378008        64.7089 
 835   0.0000       2.380626        64.7801 
 836   0.0000       2.385250        64.9059 
 837   0.0000       2.388924        65.0059 
 838   0.0000       2.391305        65.0707 
 839   0.0000       2.392573        65.1052 
 840   0.0000       2.403004        65.3891 
 841   0.0000       2.408516        65.5390 
 842   0.0000       2.410539        65.5941 
 843   0.0000       2.412436        65.6457 
 844   0.0000       2.418864        65.8206 
 845   0.0000       2.422630        65.9231 
 846   0.0000       2.423369        65.9432 
 847   0.0000       2.429595        66.1126 
 848   0.0000       2.431230        66.1571 
 849   0.0000       2.433841        66.2282 
 850   0.0000       2.438733        66.3613 
 851   0.0000       2.445205        66.5374 
 852   0.0000       2.449047        66.6420 
 853   0.0000       2.455652        66.8217 
 854   0.0000       2.459391        66.9234 
 855   0.0000       2.465327        67.0850 
 856   0.0000       2.468057        67.1593 
 857   0.0000       2.474691        67.3398 
 858   0.0000       2.478755        67.4504 
 859   0.0000       2.486875        67.6713 
 860   0.0000       2.489936        67.7546 
 861   0.0000       2.494512        67.8791 
 862   0.0000       2.497289        67.9547 
 863   0.0000       2.497853        67.9700 
 864   0.0000       2.504095        68.1399 
 865   0.0000       2.507959        68.2450 
 866   0.0000       2.511517        68.3418 
 867   0.0000       2.522151        68.6312 
 868   0.0000       2.523064        68.6561 
 869   0.0000       2.529886        68.8417 
 870   0.0000       2.537349        69.0448 
 871   0.0000       2.539092        69.0922 
 872   0.0000       2.540104        69.1197 
 873   0.0000       2.542890        69.1956 
 874   0.0000       2.549105        69.3647 
 875   0.0000       2.554734        69.5179 
 876   0.0000       2.555077        69.5272 
 877   0.0000       2.560467        69.6738 
 878   0.0000       2.564533        69.7845 
 879   0.0000       2.570974        69.9598 
 880   0.0000       2.572079        69.9898 
 881   0.0000       2.582016        70.2602 
 882   0.0000       2.583836        70.3097 
 883   0.0000       2.585650        70.3591 
 884   0.0000       2.591774        70.5258 
 885   0.0000       2.597270        70.6753 
 886   0.0000       2.600389        70.7602 
 887   0.0000       2.604944        70.8841 
 888   0.0000       2.609064        70.9962 
 889   0.0000       2.611221        71.0549 
 890   0.0000       2.616517        71.1990 
 891   0.0000       2.620140        71.2976 
 892   0.0000       2.622051        71.3496 
 893   0.0000       2.623824        71.3979 
 894   0.0000       2.627743        71.5045 
 895   0.0000       2.628444        71.5236 
 896   0.0000       2.631498        71.6067 
 897   0.0000       2.635116        71.7052 
 898   0.0000       2.637084        71.7587 
 899   0.0000       2.640349        71.8475 
 900   0.0000       2.644749        71.9673 
 901   0.0000       2.649129        72.0865 
 902   0.0000       2.652448        72.1768 
 903   0.0000       2.655789        72.2677 
 904   0.0000       2.657040        72.3017 
 905   0.0000       2.661156        72.4137 
 906   0.0000       2.665900        72.5428 
 907   0.0000       2.667682        72.5913 
 908   0.0000       2.669825        72.6496 
 909   0.0000       2.672907        72.7335 
 910   0.0000       2.676838        72.8405 
 911   0.0000       2.679721        72.9189 
 912   0.0000       2.680174        72.9312 
 913   0.0000       2.682253        72.9878 
 914   0.0000       2.683266        73.0154 
 915   0.0000       2.685204        73.0681 
 916   0.0000       2.688533        73.1587 
 917   0.0000       2.691783        73.2471 
 918   0.0000       2.693822        73.3026 
 919   0.0000       2.695533        73.3492 
 920   0.0000       2.701586        73.5139 
 921   0.0000       2.705717        73.6263 
 922   0.0000       2.708627        73.7055 
 923   0.0000       2.709425        73.7272 
 924   0.0000       2.712105        73.8001 
 925   0.0000       2.714068        73.8535 
 926   0.0000       2.716523        73.9204 
 927   0.0000       2.719696        74.0067 
 928   0.0000       2.721872        74.0659 
 929   0.0000       2.725123        74.1544 
 930   0.0000       2.729956        74.2859 
 931   0.0000       2.731371        74.3244 
 932   0.0000       2.732615        74.3582 
 933   0.0000       2.735900        74.4476 
 934   0.0000       2.740214        74.5650 
 935   0.0000       2.744108        74.6710 
 936   0.0000       2.747244        74.7563 
 937   0.0000       2.748738        74.7970 
 938   0.0000       2.750938        74.8568 
 939   0.0000       2.753164        74.9174 
 940   0.0000       2.760082        75.1057 
 941   0.0000       2.764298        75.2204 
 942   0.0000       2.767200        75.2994 
 943   0.0000       2.769783        75.3696 
 944   0.0000       2.773103        75.4600 
 945   0.0000       2.775916        75.5365 
 946   0.0000       2.776689        75.5576 
 947   0.0000       2.781001        75.6749 
 948   0.0000       2.785707        75.8029 
 949   0.0000       2.787153        75.8423 
 950   0.0000       2.790413        75.9310 
 951   0.0000       2.794556        76.0437 
 952   0.0000       2.797848        76.1333 
 953   0.0000       2.799896        76.1890 
 954   0.0000       2.806586        76.3711 
 955   0.0000       2.809918        76.4617 
 956   0.0000       2.812852        76.5416 
 957   0.0000       2.819664        76.7270 
 958   0.0000       2.827240        76.9331 
 959   0.0000       2.830564        77.0236 
 960   0.0000       2.834024        77.1177 
 961   0.0000       2.837112        77.2017 
 962   0.0000       2.839704        77.2723 
 963   0.0000       2.840740        77.3005 
 964   0.0000       2.847709        77.4901 
 965   0.0000       2.850373        77.5626 
 966   0.0000       2.852246        77.6135 
 967   0.0000       2.855154        77.6927 
 968   0.0000       2.859019        77.7979 
 969   0.0000       2.862209        77.8847 
 970   0.0000       2.863814        77.9283 
 971   0.0000       2.867805        78.0369 
 972   0.0000       2.870102        78.0994 
 973   0.0000       2.874810        78.2276 
 974   0.0000       2.876309        78.2684 
 975   0.0000       2.877826        78.3096 
 976   0.0000       2.883286        78.4582 
 977   0.0000       2.884926        78.5028 
 978   0.0000       2.887048        78.5606 
 979   0.0000       2.896246        78.8109 
 980   0.0000       2.898405        78.8696 
 981   0.0000       2.900011        78.9133 
 982   0.0000       2.903144        78.9986 
 983   0.0000       2.905499        79.0626 
 984   0.0000       2.908128        79.1342 
 985   0.0000       2.909300        79.1661 
 986   0.0000       2.914127        79.2974 
 987   0.0000       2.921877        79.5083 
 988   0.0000       2.927851        79.6709 
 989   0.0000       2.928686        79.6936 
 990   0.0000       2.933027        79.8117 
 991   0.0000       2.935889        79.8896 
 992   0.0000       2.940450        80.0137 
 993   0.0000       2.944933        80.1357 
 994   0.0000       2.946985        80.1915 
 995   0.0000       2.952767        80.3489 
 996   0.0000       2.954234        80.3888 
 997   0.0000       2.964269        80.6619 
 998   0.0000       2.971197        80.8504 
 999   0.0000       2.973195        80.9048 
 1000   0.0000       2.976908        81.0058 
 1001   0.0000       2.978633        81.0527 
 1002   0.0000       2.982310        81.1528 
 1003   0.0000       2.984549        81.2137 
 1004   0.0000       2.989299        81.3430 
 1005   0.0000       2.995793        81.5197 
 1006   0.0000       3.004236        81.7494 
 1007   0.0000       3.005488        81.7835 
 1008   0.0000       3.010571        81.9218 
 1009   0.0000       3.013117        81.9911 
 1010   0.0000       3.016180        82.0744 
 1011   0.0000       3.022210        82.2385 
 1012   0.0000       3.026161        82.3460 
 1013   0.0000       3.030890        82.4747 
 1014   0.0000       3.032447        82.5171 
 1015   0.0000       3.036659        82.6317 
 1016   0.0000       3.038573        82.6838 
 1017   0.0000       3.047627        82.9302 
 1018   0.0000       3.049175        82.9723 
 1019   0.0000       3.056586        83.1739 
 1020   0.0000       3.062642        83.3387 
 1021   0.0000       3.070216        83.5448 
 1022   0.0000       3.075819        83.6973 
 1023   0.0000       3.083020        83.8932 
 1024   0.0000       3.085228        83.9533 
 1025   0.0000       3.088937        84.0542 
 1026   0.0000       3.091252        84.1172 
 1027   0.0000       3.101372        84.3926 
 1028   0.0000       3.109602        84.6166 
 1029   0.0000       3.112946        84.7076 
 1030   0.0000       3.114171        84.7409 
 1031   0.0000       3.119078        84.8744 
 1032   0.0000       3.122361        84.9638 
 1033   0.0000       3.128948        85.1430 
 1034   0.0000       3.133464        85.2659 
 1035   0.0000       3.138649        85.4070 
 1036   0.0000       3.139090        85.4190 
 1037   0.0000       3.144843        85.5755 
 1038   0.0000       3.149565        85.7040 
 1039   0.0000       3.150138        85.7196 
 1040   0.0000       3.154037        85.8257 
 1041   0.0000       3.156711        85.8985 
 1042   0.0000       3.160646        86.0055 
 1043   0.0000       3.162785        86.0638 
 1044   0.0000       3.167879        86.2024 
 1045   0.0000       3.170758        86.2807 
 1046   0.0000       3.173458        86.3542 
 1047   0.0000       3.173904        86.3663 
 1048   0.0000       3.178287        86.4856 
 1049   0.0000       3.180469        86.5450 
 1050   0.0000       3.182394        86.5973 
 1051   0.0000       3.189406        86.7882 
 1052   0.0000       3.192923        86.8838 
 1053   0.0000       3.194751        86.9336 
 1054   0.0000       3.196692        86.9864 
 1055   0.0000       3.200809        87.0984 
 1056   0.0000       3.203058        87.1596 
 1057   0.0000       3.206386        87.2502 
 1058   0.0000       3.210187        87.3536 
 1059   0.0000       3.212920        87.4280 
 1060   0.0000       3.214661        87.4754 
 1061   0.0000       3.220465        87.6333 
 1062   0.0000       3.221377        87.6581 
 1063   0.0000       3.223359        87.7120 
 1064   0.0000       3.228651        87.8561 
 1065   0.0000       3.230351        87.9023 
 1066   0.0000       3.232831        87.9698 
 1067   0.0000       3.235475        88.0417 
 1068   0.0000       3.238552        88.1255 
 1069   0.0000       3.243378        88.2568 
 1070   0.0000       3.246383        88.3386 
 1071   0.0000       3.250975        88.4635 
 1072   0.0000       3.256513        88.6142 
 1073   0.0000       3.260517        88.7232 
 1074   0.0000       3.264462        88.8305 
 1075   0.0000       3.266615        88.8891 
 1076   0.0000       3.268362        88.9366 
 1077   0.0000       3.271126        89.0119 
 1078   0.0000       3.274628        89.1072 
 1079   0.0000       3.279155        89.2303 
 1080   0.0000       3.281110        89.2836 
 1081   0.0000       3.282421        89.3192 
 1082   0.0000       3.287413        89.4551 
 1083   0.0000       3.289814        89.5204 
 1084   0.0000       3.293556        89.6222 
 1085   0.0000       3.297302        89.7241 
 1086   0.0000       3.299390        89.7810 
 1087   0.0000       3.303150        89.8833 
 1088   0.0000       3.307823        90.0105 
 1089   0.0000       3.309924        90.0676 
 1090   0.0000       3.313911        90.1761 
 1091   0.0000       3.317955        90.2861 
 1092   0.0000       3.322026        90.3969 
 1093   0.0000       3.323493        90.4368 
 1094   0.0000       3.327167        90.5368 
 1095   0.0000       3.329706        90.6059 
 1096   0.0000       3.331030        90.6419 
 1097   0.0000       3.334356        90.7324 
 1098   0.0000       3.338291        90.8395 
 1099   0.0000       3.343393        90.9784 
 1100   0.0000       3.345338        91.0313 
 1101   0.0000       3.345443        91.0341 
 1102   0.0000       3.349239        91.1374 
 1103   0.0000       3.354848        91.2901 
 1104   0.0000       3.358195        91.3811 
 1105   0.0000       3.362307        91.4930 
 1106   0.0000       3.364317        91.5477 
 1107   0.0000       3.366766        91.6144 
 1108   0.0000       3.369503        91.6888 
 1109   0.0000       3.374147        91.8152 
 1110   0.0000       3.375399        91.8493 
 1111   0.0000       3.379700        91.9663 
 1112   0.0000       3.381804        92.0236 
 1113   0.0000       3.384387        92.0939 
 1114   0.0000       3.385090        92.1130 
 1115   0.0000       3.386673        92.1560 
 1116   0.0000       3.393754        92.3487 
 1117   0.0000       3.394277        92.3630 
 1118   0.0000       3.395434        92.3944 
 1119   0.0000       3.397830        92.4597 
 1120   0.0000       3.399646        92.5091 
 1121   0.0000       3.402688        92.5918 
 1122   0.0000       3.404739        92.6477 
 1123   0.0000       3.410334        92.7999 
 1124   0.0000       3.412213        92.8510 
 1125   0.0000       3.415998        92.9540 
 1126   0.0000       3.416475        92.9670 
 1127   0.0000       3.417767        93.0022 
 1128   0.0000       3.420402        93.0739 
 1129   0.0000       3.422335        93.1265 
 1130   0.0000       3.424627        93.1889 
 1131   0.0000       3.427628        93.2705 
 1132   0.0000       3.434288        93.4517 
 1133   0.0000       3.436038        93.4993 
 1134   0.0000       3.436786        93.5197 
 1135   0.0000       3.440548        93.6221 
 1136   0.0000       3.443636        93.7061 
 1137   0.0000       3.444324        93.7248 
 1138   0.0000       3.449840        93.8749 
 1139   0.0000       3.451609        93.9231 
 1140   0.0000       3.453023        93.9615 
 1141   0.0000       3.457563        94.0851 
 1142   0.0000       3.460641        94.1688 
 1143   0.0000       3.462920        94.2308 
 1144   0.0000       3.468651        94.3868 
 1145   0.0000       3.469450        94.4085 
 1146   0.0000       3.471284        94.4584 
 1147   0.0000       3.475965        94.5858 
 1148   0.0000       3.479329        94.6774 
 1149   0.0000       3.482135        94.7537 
 1150   0.0000       3.485217        94.8376 
 1151   0.0000       3.491224        95.0010 
 1152   0.0000       3.493815        95.0715 
 1153   0.0000       3.497200        95.1637 
 1154   0.0000       3.499534        95.2272 
 1155   0.0000       3.508412        95.4687 
 1156   0.0000       3.511512        95.5531 
 1157   0.0000       3.515286        95.6558 
 1158   0.0000       3.517655        95.7203 
 1159   0.0000       3.519922        95.7819 
 1160   0.0000       3.523684        95.8843 
 1161   0.0000       3.526610        95.9639 
 1162   0.0000       3.528869        96.0254 
 1163   0.0000       3.531302        96.0916 
 1164   0.0000       3.537796        96.2683 
 1165   0.0000       3.542327        96.3916 
 1166   0.0000       3.543936        96.4354 
 1167   0.0000       3.552922        96.6799 
 1168   0.0000       3.557879        96.8148 
 1169   0.0000       3.561101        96.9025 
 1170   0.0000       3.564099        96.9841 
 1171   0.0000       3.569180        97.1223 
 1172   0.0000       3.573313        97.2348 
 1173   0.0000       3.575530        97.2951 
 1174   0.0000       3.577464        97.3478 
 1175   0.0000       3.580787        97.4382 
 1176   0.0000       3.582387        97.4817 
 1177   0.0000       3.583152        97.5025 
 1178   0.0000       3.587797        97.6289 
 1179   0.0000       3.595281        97.8326 
 1180   0.0000       3.601393        97.9989 
 1181   0.0000       3.603758        98.0632 
 1182   0.0000       3.610055        98.2346 
 1183   0.0000       3.617168        98.4281 
 1184   0.0000       3.617517        98.4377 
 1185   0.0000       3.621247        98.5391 
 1186   0.0000       3.626780        98.6897 
 1187   0.0000       3.632544        98.8465 
 1188   0.0000       3.634214        98.8920 
 1189   0.0000       3.640684        99.0681 
 1190   0.0000       3.644609        99.1749 
 1191   0.0000       3.647833        99.2626 
 1192   0.0000       3.651424        99.3603 
 1193   0.0000       3.656760        99.5055 
 1194   0.0000       3.658076        99.5413 
 1195   0.0000       3.659515        99.5805 
 1196   0.0000       3.667757        99.8047 
 1197   0.0000       3.673323        99.9562 
 1198   0.0000       3.679281       100.1183 
 1199   0.0000       3.686534       100.3157 
 1200   0.0000       3.690875       100.4338 
 1201   0.0000       3.693373       100.5018 
 1202   0.0000       3.698731       100.6476 
 1203   0.0000       3.701245       100.7160 
 1204   0.0000       3.707305       100.8809 
 1205   0.0000       3.712564       101.0240 
 1206   0.0000       3.718882       101.1959 
 1207   0.0000       3.724667       101.3533 
 1208   0.0000       3.733385       101.5906 
 1209   0.0000       3.738822       101.7385 
 1210   0.0000       3.740793       101.7922 
 1211   0.0000       3.745578       101.9224 
 1212   0.0000       3.751921       102.0950 
 1213   0.0000       3.754787       102.1730 
 1214   0.0000       3.760094       102.3173 
 1215   0.0000       3.765465       102.4635 
 1216   0.0000       3.777939       102.8029 
 1217   0.0000       3.786074       103.0243 
 1218   0.0000       3.794879       103.2639 
 1219   0.0000       3.800889       103.4274 
 1220   0.0000       3.805940       103.5649 
 1221   0.0000       3.813443       103.7691 
 1222   0.0000       3.815902       103.8360 
 1223   0.0000       3.820266       103.9547 
 1224   0.0000       3.824930       104.0816 
 1225   0.0000       3.833653       104.3190 
 1226   0.0000       3.834779       104.3496 
 1227   0.0000       3.847181       104.6871 
 1228   0.0000       3.858993       105.0085 
 1229   0.0000       3.861804       105.0850 
 1230   0.0000       3.864589       105.1608 
 1231   0.0000       3.868856       105.2769 
 1232   0.0000       3.877771       105.5195 
 1233   0.0000       3.881707       105.6266 
 1234   0.0000       3.894110       105.9641 
 1235   0.0000       3.899587       106.1132 
 1236   0.0000       3.907539       106.3295 
 1237   0.0000       3.911852       106.4469 
 1238   0.0000       3.913589       106.4942 
 1239   0.0000       3.918355       106.6239 
 1240   0.0000       3.925461       106.8172 
 1241   0.0000       3.931231       106.9742 
 1242   0.0000       3.954756       107.6144 
 1243   0.0000       3.963769       107.8596 
 1244   0.0000       3.971574       108.0720 
 1245   0.0000       3.975652       108.1830 
 1246   0.0000       3.979783       108.2954 
 1247   0.0000       3.985634       108.4546 
 1248   0.0000       3.988839       108.5418 
 1249   0.0000       4.001153       108.8769 
 1250   0.0000       4.002263       108.9071 
 1251   0.0000       4.012275       109.1796 
 1252   0.0000       4.017395       109.3189 
 1253   0.0000       4.027030       109.5811 
 1254   0.0000       4.028952       109.6334 
 1255   0.0000       4.038929       109.9048 
 1256   0.0000       4.050468       110.2188 
 1257   0.0000       4.057869       110.4202 
 1258   0.0000       4.060224       110.4843 
 1259   0.0000       4.067537       110.6833 
 1260   0.0000       4.075191       110.8916 
 1261   0.0000       4.078553       110.9831 
 1262   0.0000       4.086942       111.2113 
 1263   0.0000       4.090414       111.3058 
 1264   0.0000       4.101664       111.6120 
 1265   0.0000       4.103946       111.6740 
 1266   0.0000       4.114276       111.9551 
 1267   0.0000       4.121881       112.1621 
 1268   0.0000       4.122545       112.1802 
 1269   0.0000       4.126601       112.2905 
 1270   0.0000       4.135933       112.5445 
 1271   0.0000       4.142880       112.7335 
 1272   0.0000       4.146779       112.8396 
 1273   0.0000       4.151468       112.9672 
 1274   0.0000       4.153657       113.0268 
 1275   0.0000       4.157883       113.1418 
 1276   0.0000       4.159810       113.1942 
 1277   0.0000       4.163525       113.2953 
 1278   0.0000       4.172242       113.5325 
 1279   0.0000       4.173613       113.5698 
 1280   0.0000       4.178077       113.6912 
 1281   0.0000       4.183794       113.8468 
 1282   0.0000       4.185647       113.8972 
 1283   0.0000       4.192535       114.0847 
 1284   0.0000       4.197999       114.2334 
 1285   0.0000       4.200889       114.3120 
 1286   0.0000       4.211280       114.5948 
 1287   0.0000       4.214489       114.6821 
 1288   0.0000       4.216789       114.7447 
 1289   0.0000       4.219213       114.8106 
 1290   0.0000       4.227604       115.0389 
 1291   0.0000       4.231697       115.1503 
 1292   0.0000       4.232562       115.1739 
 1293   0.0000       4.235448       115.2524 
 1294   0.0000       4.237169       115.2992 
 1295   0.0000       4.241416       115.4148 
 1296   0.0000       4.242291       115.4386 
 1297   0.0000       4.247527       115.5811 
 1298   0.0000       4.248674       115.6123 
 1299   0.0000       4.254920       115.7823 
 1300   0.0000       4.255466       115.7971 
 1301   0.0000       4.257231       115.8452 
 1302   0.0000       4.257584       115.8548 
 1303   0.0000       4.262052       115.9763 
 1304   0.0000       4.265804       116.0784 
 1305   0.0000       4.270963       116.2188 
 1306   0.0000       4.272540       116.2617 
 1307   0.0000       4.277492       116.3965 
 1308   0.0000       4.283720       116.5659 
 1309   0.0000       4.292167       116.7958 
 1310   0.0000       4.296605       116.9166 
 1311   0.0000       4.302192       117.0686 
 1312   0.0000       4.303567       117.1060 
 1313   0.0000       4.316519       117.4585 
 1314   0.0000       4.320360       117.5630 
 1315   0.0000       4.328561       117.7861 
 1316   0.0000       4.344352       118.2158 
 1317   0.0000       4.345561       118.2487 
 1318   0.0000       4.351074       118.3987 
 1319   0.0000       4.352845       118.4469 
 1320   0.0000       4.360841       118.6645 
 1321   0.0000       4.365580       118.7935 
 1322   0.0000       4.370867       118.9373 
 1323   0.0000       4.374462       119.0352 
 1324   0.0000       4.380870       119.2095 
 1325   0.0000       4.386265       119.3563 
 1326   0.0000       4.389296       119.4388 
 1327   0.0000       4.403083       119.8140 
 1328   0.0000       4.409639       119.9924 
 1329   0.0000       4.414400       120.1219 
 1330   0.0000       4.421440       120.3135 
 1331   0.0000       4.424223       120.3892 
 1332   0.0000       4.425031       120.4112 
 1333   0.0000       4.443696       120.9191 
 1334   0.0000       4.450544       121.1055 
 1335   0.0000       4.455848       121.2498 
 1336   0.0000       4.460372       121.3729 
 1337   0.0000       4.477201       121.8308 
 1338   0.0000       4.481238       121.9407 
 1339   0.0000       4.486555       122.0854 
 1340   0.0000       4.495290       122.3231 
 1341   0.0000       4.497811       122.3917 
 1342   0.0000       4.506852       122.6377 
 1343   0.0000       4.511255       122.7575 
 1344   0.0000       4.518407       122.9521 
 1345   0.0000       4.527553       123.2010 
 1346   0.0000       4.536719       123.4504 
 1347   0.0000       4.550572       123.8274 
 1348   0.0000       4.563496       124.1791 
 1349   0.0000       4.567805       124.2963 
 1350   0.0000       4.575113       124.4951 
 1351   0.0000       4.582044       124.6838 
 1352   0.0000       4.595561       125.0516 
 1353   0.0000       4.608839       125.4129 
 1354   0.0000       4.618690       125.6809 
 1355   0.0000       4.627799       125.9288 
 1356   0.0000       4.639696       126.2526 
 1357   0.0000       4.646615       126.4408 
 1358   0.0000       4.658825       126.7731 
 1359   0.0000       4.664797       126.9356 
 1360   0.0000       4.666727       126.9881 
 1361   0.0000       4.670109       127.0801 
 1362   0.0000       4.674808       127.2080 
 1363   0.0000       4.679317       127.3307 
 1364   0.0000       4.680857       127.3726 
 1365   0.0000       4.697489       127.8252 
 1366   0.0000       4.705195       128.0349 
 1367   0.0000       4.716253       128.3358 
 1368   0.0000       4.729225       128.6887 
 1369   0.0000       4.739993       128.9818 
 1370   0.0000       4.754285       129.3707 
 1371   0.0000       4.765324       129.6710 
 1372   0.0000       4.769411       129.7823 
 1373   0.0000       4.769888       129.7952 
 1374   0.0000       4.777285       129.9965 
 1375   0.0000       4.786676       130.2521 
 1376   0.0000       4.790237       130.3490 
 1377   0.0000       4.798330       130.5692 
 1378   0.0000       4.822356       131.2230 
 1379   0.0000       4.834167       131.5444 
 1380   0.0000       4.845836       131.8619 
 1381   0.0000       4.855857       132.1346 
 1382   0.0000       4.870218       132.5254 
 1383   0.0000       4.887671       133.0003 
 1384   0.0000       4.888466       133.0219 
 1385   0.0000       4.902823       133.4126 
 1386   0.0000       4.905506       133.4856 
 1387   0.0000       4.915012       133.7443 
 1388   0.0000       4.920952       133.9059 
 1389   0.0000       4.924937       134.0144 
 1390   0.0000       4.941832       134.4741 
 1391   0.0000       4.951654       134.7414 
 1392   0.0000       4.961008       134.9959 
 1393   0.0000       4.974192       135.3546 
 1394   0.0000       4.985604       135.6652 
 1395   0.0000       4.991641       135.8294 
 1396   0.0000       4.992894       135.8636 
 1397   0.0000       5.000554       136.0720 
 1398   0.0000       5.007588       136.2634 
 1399   0.0000       5.027352       136.8012 
 1400   0.0000       5.038418       137.1023 
 1401   0.0000       5.064968       137.8248 
 1402   0.0000       5.074121       138.0738 
 1403   0.0000       5.090647       138.5235 
 1404   0.0000       5.098052       138.7251 
 1405   0.0000       5.106927       138.9665 
 1406   0.0000       5.115323       139.1950 
 1407   0.0000       5.130695       139.6133 
 1408   0.0000       5.150568       140.1541 
 1409   0.0000       5.165843       140.5697 
 1410   0.0000       5.167398       140.6120 
 1411   0.0000       5.170568       140.6983 
 1412   0.0000       5.187732       141.1654 
 1413   0.0000       5.204033       141.6089 
 1414   0.0000       5.215348       141.9168 
 1415   0.0000       5.222061       142.0995 
 1416   0.0000       5.222493       142.1113 
 1417   0.0000       5.233286       142.4050 
 1418   0.0000       5.239095       142.5630 
 1419   0.0000       5.248435       142.8172 
 1420   0.0000       5.257513       143.0642 
 1421   0.0000       5.258895       143.1018 
 1422   0.0000       5.270056       143.4055 
 1423   0.0000       5.274272       143.5202 
 1424   0.0000       5.286321       143.8481 
 1425   0.0000       5.312198       144.5523 
 1426   0.0000       5.325928       144.9259 
 1427   0.0000       5.340502       145.3225 
 1428   0.0000       5.347103       145.5021 
 1429   0.0000       5.357730       145.7912 
 1430   0.0000       5.371100       146.1551 
 1431   0.0000       5.376728       146.3082 
 1432   0.0000       5.380854       146.4205 
 1433   0.0000       5.397814       146.8820 
 1434   0.0000       5.406566       147.1201 
 1435   0.0000       5.420071       147.4876 
 1436   0.0000       5.429960       147.7567 
 1437   0.0000       5.446019       148.1937 
 1438   0.0000       5.461166       148.6059 
 1439   0.0000       5.466182       148.7424 
 1440   0.0000       5.485128       149.2579 
 1441   0.0000       5.488346       149.3455 
 1442   0.0000       5.503998       149.7714 
 1443   0.0000       5.519076       150.1817 
 1444   0.0000       5.527671       150.4156 
 1445   0.0000       5.547960       150.9677 
 1446   0.0000       5.551309       151.0588 
 1447   0.0000       5.561143       151.3264 
 1448   0.0000       5.601056       152.4125 
 1449   0.0000       5.611779       152.7043 
 1450   0.0000       5.617892       152.8706 
 1451   0.0000       5.628063       153.1474 
 1452   0.0000       5.637595       153.4068 
 1453   0.0000       5.648451       153.7022 
 1454   0.0000       5.693843       154.9373 
 1455   0.0000       5.710588       155.3930 
 1456   0.0000       5.732690       155.9944 
 1457   0.0000       5.742469       156.2605 
 1458   0.0000       5.772496       157.0776 
 1459   0.0000       5.821787       158.4189 
 1460   0.0000       5.844407       159.0344 
 1461   0.0000       5.914228       160.9343 
 1462   0.0000       5.929596       161.3525 
 1463   0.0000       5.944506       161.7582 
 1464   0.0000       5.995376       163.1425 
 1465   0.0000       6.001083       163.2978 
 1466   0.0000       6.015723       163.6961 
 1467   0.0000       6.037162       164.2795 
 1468   0.0000       6.086058       165.6100 
 1469   0.0000       6.151991       167.4042 
 1470   0.0000       6.195565       168.5899 
 1471   0.0000       6.229310       169.5081 
 1472   0.0000       6.277527       170.8202 
 1473   0.0000       6.377276       173.5345 
 1474   0.0000       6.388630       173.8435 
 1475   0.0000       6.434629       175.0952 
 1476   0.0000       6.451323       175.5494 
 1477   0.0000       6.469484       176.0436 
 1478   0.0000       6.497790       176.8139 
 1479   0.0000       6.542971       178.0433 
 1480   0.0000       6.545137       178.1022 
 1481   0.0000       6.583909       179.1573 
 1482   0.0000       6.622325       180.2026 
 1483   0.0000       6.799004       185.0103 
 1484   0.0000       6.810474       185.3224 
 1485   0.0000       6.820415       185.5929 
 1486   0.0000       6.847319       186.3250 
 1487   0.0000       6.869585       186.9309 
 1488   0.0000       6.903233       187.8465 
 1489   0.0000       6.977948       189.8796 
 1490   0.0000       7.007779       190.6914 
 1491   0.0000       7.090823       192.9511 
 1492   0.0000       7.098340       193.1556 
 1493   0.0000       7.163811       194.9372 
 1494   0.0000       7.227163       196.6611 
 1495   0.0000       7.248795       197.2497 
 1496   0.0000       7.290174       198.3757 
 1497   0.0000       7.417377       201.8371 
 1498   0.0000       7.524614       204.7552 
 1499   0.0000       7.569145       205.9669 
 1500   0.0000      22.185456       603.6969 
 1501   0.0000      22.271066       606.0265 
 1502   0.0000      22.359392       608.4300 
 1503   0.0000      22.502575       612.3262 
 1504   0.0000      22.539181       613.3223 
 1505   0.0000      22.562336       613.9524 
 1506   0.0000      22.578637       614.3960 
 1507   0.0000      22.591100       614.7351 
 1508   0.0000      22.607662       615.1858 
 1509   0.0000      22.643092       616.1499 
 1510   0.0000      22.677663       617.0906 
 1511   0.0000      22.698614       617.6607 
 1512   0.0000      22.701007       617.7258 
 1513   0.0000      22.715963       618.1328 
 1514   0.0000      22.721759       618.2905 
 1515   0.0000      22.751447       619.0984 
 1516   0.0000      22.768623       619.5657 
 1517   0.0000      22.848347       621.7351 
 1518   0.0000      22.861988       622.1063 
 1519   0.0000      22.871559       622.3668 
 1520   0.0000      22.886582       622.7756 
 1521   0.0000      22.924784       623.8151 
 1522   0.0000      22.934423       624.0774 
 1523   0.0000      22.941449       624.2686 
 1524   0.0000      22.961280       624.8082 
 1525   0.0000      22.978884       625.2872 
 1526   0.0000      23.019176       626.3836 
 1527   0.0000      23.059603       627.4837 
 1528   0.0000      23.120967       629.1535 
 1529   0.0000      23.295430       633.9009 
 1530   0.0000      23.306030       634.1893 
 1531   0.0000      23.386165       636.3699 
 1532   0.0000      23.417804       637.2308 
 1533   0.0000      23.512890       639.8183 
 1534   0.0000      23.636160       643.1726 
 1535   0.0000      23.661276       643.8561 
 1536   0.0000      33.002238       898.0365 
 1537   0.0000      33.051285       899.3712 
 1538   0.0000      44.162438      1201.7210 
 1539   0.0000      44.218936      1203.2584 
 1540   0.0000      44.372060      1207.4251 
 1541   0.0000      44.644541      1214.8397 

                    ********************************
                    * MULLIKEN POPULATION ANALYSIS *
                    ********************************

-----------------------
MULLIKEN ATOMIC CHARGES
-----------------------
   0 O :   -0.241537
   1 O :   -0.412073
   2 N :   -0.248450
   3 N :   -0.286079
   4 C :    0.087876
   5 C :    0.241065
   6 H :    0.154608
   7 C :    0.019032
   8 C :   -0.169065
   9 H :    0.158179
  10 C :   -0.152583
  11 H :    0.151785
  12 C :   -0.170799
  13 H :    0.154864
  14 C :   -0.154797
  15 H :    0.155147
  16 C :   -0.241124
  17 H :    0.148236
  18 C :    0.173054
  19 C :   -0.420541
  20 H :    0.144463
  21 H :    0.146634
  22 H :    0.139273
  23 C :   -0.424867
  24 H :    0.146881
  25 H :    0.149979
  26 H :    0.139494
  27 C :   -0.437651
  28 H :    0.151831
  29 H :    0.145287
  30 H :    0.138902
  31 C :    0.205108
  32 C :    0.029394
  33 C :   -0.193582
  34 H :    0.152192
  35 C :   -0.244957
  36 H :    0.145988
  37 C :   -0.142746
  38 H :    0.149916
  39 C :   -0.329486
  40 H :    0.138161
  41 C :    0.110370
  42 C :   -0.463125
  43 H :    0.147615
  44 H :    0.147982
  45 H :    0.148228
  46 C :   -0.430320
  47 H :    0.141027
  48 H :    0.140849
  49 H :    0.142346
  50 C :   -0.437441
  51 H :    0.118600
  52 H :    0.136881
  53 H :    0.142728
  54 C :    0.403884
  55 C :    0.097296
  56 C :   -0.225508
  57 H :    0.159340
  58 C :   -0.146969
  59 H :    0.163373
  60 C :   -0.114589
  61 H :    0.164468
  62 C :   -0.167844
  63 H :    0.156775
  64 C :   -0.183527
  65 H :    0.180920
  66 H :    0.223452
  67 O :   -0.489742
  68 C :    0.409129
  69 C :    0.136130
  70 C :   -0.239894
  71 H :    0.160923
  72 C :   -0.130774
  73 H :    0.160830
  74 C :   -0.144378
  75 H :    0.162813
  76 C :   -0.134237
  77 H :    0.161070
  78 C :   -0.240496
  79 H :    0.167353
  80 O :   -0.401011
  81 H :    0.368462
Sum of atomic charges:   -0.0000000

--------------------------------
MULLIKEN REDUCED ORBITAL CHARGES
--------------------------------
  0 O s       :     3.766586  s :     3.766586
      pz      :     1.194131  p :     4.431418
      px      :     1.692206
      py      :     1.545081
      dz2     :     0.009522  d :     0.041307
      dxz     :     0.007290
      dyz     :     0.014902
      dx2y2   :     0.004875
      dxy     :     0.004719
      f0      :     0.000522  f :     0.002227
      f+1     :     0.000449
      f-1     :     0.000522
      f+2     :     0.000318
      f-2     :     0.000261
      f+3     :     0.000075
      f-3     :     0.000079
  1 O s       :     3.827814  s :     3.827814
      pz      :     1.782480  p :     4.552176
      px      :     1.396543
      py      :     1.373153
      dz2     :     0.003357  d :     0.030185
      dxz     :     0.002860
      dyz     :     0.005566
      dx2y2   :     0.010220
      dxy     :     0.008182
      f0      :     0.000246  f :     0.001897
      f+1     :     0.000149
      f-1     :     0.000234
      f+2     :     0.000071
      f-2     :     0.000306
      f+3     :     0.000323
      f-3     :     0.000570
  2 N s       :     3.547432  s :     3.547432
      pz      :     1.260058  p :     3.636411
      px      :     1.123483
      py      :     1.252870
      dz2     :     0.014667  d :     0.060740
      dxz     :     0.012089
      dyz     :     0.013191
      dx2y2   :     0.011371
      dxy     :     0.009422
      f0      :     0.000790  f :     0.003868
      f+1     :     0.000409
      f-1     :     0.000545
      f+2     :     0.000485
      f-2     :     0.000633
      f+3     :     0.000512
      f-3     :     0.000493
  3 N s       :     3.443541  s :     3.443541
      pz      :     1.091468  p :     3.774128
      px      :     1.187194
      py      :     1.495466
      dz2     :     0.013113  d :     0.064596
      dxz     :     0.015423
      dyz     :     0.014601
      dx2y2   :     0.011980
      dxy     :     0.009479
      f0      :     0.000644  f :     0.003813
      f+1     :     0.000467
      f-1     :     0.000636
      f+2     :     0.000422
      f-2     :     0.000489
      f+3     :     0.000519
      f-3     :     0.000636
  4 C s       :     3.211512  s :     3.211512
      pz      :     0.726864  p :     2.465177
      px      :     0.901947
      py      :     0.836366
      dz2     :     0.057891  d :     0.215506
      dxz     :     0.040290
      dyz     :     0.055120
      dx2y2   :     0.028171
      dxy     :     0.034035
      f0      :     0.004536  f :     0.019929
      f+1     :     0.002296
      f-1     :     0.003124
      f+2     :     0.002791
      f-2     :     0.004310
      f+3     :     0.001374
      f-3     :     0.001498
  5 C s       :     2.946781  s :     2.946781
      pz      :     1.023130  p :     2.635542
      px      :     0.795388
      py      :     0.817024
      dz2     :     0.028346  d :     0.166281
      dxz     :     0.025354
      dyz     :     0.020887
      dx2y2   :     0.041606
      dxy     :     0.050088
      f0      :     0.001069  f :     0.010330
      f+1     :     0.000800
      f-1     :     0.001303
      f+2     :     0.000917
      f-2     :     0.001383
      f+3     :     0.002977
      f-3     :     0.001880
  6 H s       :     0.820428  s :     0.820428
      pz      :     0.014082  p :     0.024964
      px      :     0.004893
      py      :     0.005989
  7 C s       :     3.326927  s :     3.326927
      pz      :     0.820380  p :     2.500799
      px      :     0.809057
      py      :     0.871362
      dz2     :     0.030346  d :     0.143184
      dxz     :     0.030024
      dyz     :     0.018464
      dx2y2   :     0.034563
      dxy     :     0.029787
      f0      :     0.001225  f :     0.010057
      f+1     :     0.001157
      f-1     :     0.001261
      f+2     :     0.001668
      f-2     :     0.001634
      f+3     :     0.002046
      f-3     :     0.001065
  8 C s       :     3.159678  s :     3.159678
      pz      :     0.965839  p :     2.902568
      px      :     0.986716
      py      :     0.950014
      dz2     :     0.024472  d :     0.099416
      dxz     :     0.015965
      dyz     :     0.015231
      dx2y2   :     0.020124
      dxy     :     0.023624
      f0      :     0.000584  f :     0.007402
      f+1     :     0.001145
      f-1     :     0.001375
      f+2     :     0.001161
      f-2     :     0.001324
      f+3     :     0.000898
      f-3     :     0.000914
  9 H s       :     0.818758  s :     0.818758
      pz      :     0.004499  p :     0.023063
      px      :     0.012483
      py      :     0.006081
 10 C s       :     3.188146  s :     3.188146
      pz      :     0.961613  p :     2.862480
      px      :     0.953312
      py      :     0.947554
      dz2     :     0.013457  d :     0.094707
      dxz     :     0.025931
      dyz     :     0.010069
      dx2y2   :     0.021016
      dxy     :     0.024235
      f0      :     0.000970  f :     0.007251
      f+1     :     0.000350
      f-1     :     0.001215
      f+2     :     0.001102
      f-2     :     0.001398
      f+3     :     0.001400
      f-3     :     0.000815
 11 H s       :     0.826163  s :     0.826163
      pz      :     0.007262  p :     0.022052
      px      :     0.009492
      py      :     0.005297
 12 C s       :     3.199212  s :     3.199212
      pz      :     0.965520  p :     2.871012
      px      :     0.925855
      py      :     0.979637
      dz2     :     0.012382  d :     0.093395
      dxz     :     0.021890
      dyz     :     0.012591
      dx2y2   :     0.025831
      dxy     :     0.020701
      f0      :     0.000725  f :     0.007179
      f+1     :     0.001026
      f-1     :     0.000729
      f+2     :     0.001311
      f-2     :     0.001077
      f+3     :     0.001588
      f-3     :     0.000722
 13 H s       :     0.823115  s :     0.823115
      pz      :     0.008426  p :     0.022021
      px      :     0.003919
      py      :     0.009676
 14 C s       :     3.186857  s :     3.186857
      pz      :     0.951838  p :     2.866575
      px      :     0.976452
      py      :     0.938284
      dz2     :     0.023828  d :     0.094134
      dxz     :     0.015808
      dyz     :     0.012843
      dx2y2   :     0.019429
      dxy     :     0.022225
      f0      :     0.000582  f :     0.007231
      f+1     :     0.001131
      f-1     :     0.001297
      f+2     :     0.001103
      f-2     :     0.001319
      f+3     :     0.000898
      f-3     :     0.000900
 15 H s       :     0.822845  s :     0.822845
      pz      :     0.004171  p :     0.022007
      px      :     0.012179
      py      :     0.005657
 16 C s       :     3.261603  s :     3.261603
      pz      :     0.999614  p :     2.877645
      px      :     0.945170
      py      :     0.932861
      dz2     :     0.013563  d :     0.094538
      dxz     :     0.025272
      dyz     :     0.010832
      dx2y2   :     0.020490
      dxy     :     0.024381
      f0      :     0.000970  f :     0.007337
      f+1     :     0.000353
      f-1     :     0.001254
      f+2     :     0.001077
      f-2     :     0.001471
      f+3     :     0.001405
      f-3     :     0.000808
 17 H s       :     0.829546  s :     0.829546
      pz      :     0.007360  p :     0.022218
      px      :     0.009517
      py      :     0.005341
 18 C s       :     3.042583  s :     3.042583
      pz      :     0.916772  p :     2.560430
      px      :     0.860646
      py      :     0.783012
      dz2     :     0.042158  d :     0.210876
      dxz     :     0.044628
      dyz     :     0.036755
      dx2y2   :     0.039640
      dxy     :     0.047695
      f0      :     0.002267  f :     0.013057
      f+1     :     0.001637
      f-1     :     0.001356
      f+2     :     0.000950
      f-2     :     0.002743
      f+3     :     0.001688
      f-3     :     0.002414
 19 C s       :     3.268663  s :     3.268663
      pz      :     0.961698  p :     3.091782
      px      :     1.043992
      py      :     1.086092
      dz2     :     0.016666  d :     0.056570
      dxz     :     0.013145
      dyz     :     0.006923
      dx2y2   :     0.003377
      dxy     :     0.016458
      f0      :     0.000639  f :     0.003527
      f+1     :     0.001115
      f-1     :     0.000322
      f+2     :     0.000283
      f-2     :     0.000490
      f+3     :     0.000597
      f-3     :     0.000079
 20 H s       :     0.834110  s :     0.834110
      pz      :     0.009704  p :     0.021426
      px      :     0.007193
      py      :     0.004530
 21 H s       :     0.832141  s :     0.832141
      pz      :     0.004598  p :     0.021225
      px      :     0.007677
      py      :     0.008950
 22 H s       :     0.839678  s :     0.839678
      pz      :     0.004288  p :     0.021048
      px      :     0.006834
      py      :     0.009927
 23 C s       :     3.272608  s :     3.272608
      pz      :     1.090121  p :     3.092376
      px      :     1.029499
      py      :     0.972756
      dz2     :     0.006942  d :     0.056409
      dxz     :     0.016957
      dyz     :     0.008813
      dx2y2   :     0.011190
      dxy     :     0.012507
      f0      :     0.000349  f :     0.003475
      f+1     :     0.000881
      f-1     :     0.000134
      f+2     :     0.000086
      f-2     :     0.000629
      f+3     :     0.000681
      f-3     :     0.000715
 24 H s       :     0.831609  s :     0.831609
      pz      :     0.010155  p :     0.021510
      px      :     0.006652
      py      :     0.004703
 25 H s       :     0.828800  s :     0.828800
      pz      :     0.004775  p :     0.021222
      px      :     0.006704
      py      :     0.009742
 26 H s       :     0.839269  s :     0.839269
      pz      :     0.008857  p :     0.021237
      px      :     0.008094
      py      :     0.004286
 27 C s       :     3.272461  s :     3.272461
      pz      :     0.999600  p :     3.105818
      px      :     1.022703
      py      :     1.083515
      dz2     :     0.016111  d :     0.055976
      dxz     :     0.009844
      dyz     :     0.009046
      dx2y2   :     0.004646
      dxy     :     0.016328
      f0      :     0.000496  f :     0.003396
      f+1     :     0.000873
      f-1     :     0.000175
      f+2     :     0.000329
      f-2     :     0.000879
      f+3     :     0.000418
      f-3     :     0.000226
 28 H s       :     0.826685  s :     0.826685
      pz      :     0.004919  p :     0.021483
      px      :     0.008821
      py      :     0.007743
 29 H s       :     0.832788  s :     0.832788
      pz      :     0.010504  p :     0.021925
      px      :     0.005814
      py      :     0.005608
 30 H s       :     0.839944  s :     0.839944
      pz      :     0.004811  p :     0.021154
      px      :     0.006050
      py      :     0.010293
 31 C s       :     3.007701  s :     3.007701
      pz      :     0.799572  p :     2.607417
      px      :     0.943874
      py      :     0.863971
      dz2     :     0.029325  d :     0.166645
      dxz     :     0.036319
      dyz     :     0.056990
      dx2y2   :     0.029136
      dxy     :     0.014875
      f0      :     0.002846  f :     0.013129
      f+1     :     0.001781
      f-1     :     0.001765
      f+2     :     0.001903
      f-2     :     0.002441
      f+3     :     0.001051
      f-3     :     0.001341
 32 C s       :     3.312358  s :     3.312358
      pz      :     0.772464  p :     2.522236
      px      :     0.896299
      py      :     0.853473
      dz2     :     0.032059  d :     0.126637
      dxz     :     0.028515
      dyz     :     0.030834
      dx2y2   :     0.020101
      dxy     :     0.015128
      f0      :     0.002065  f :     0.009376
      f+1     :     0.001085
      f-1     :     0.001365
      f+2     :     0.000859
      f-2     :     0.001809
      f+3     :     0.001030
      f-3     :     0.001163
 33 C s       :     3.216225  s :     3.216225
      pz      :     0.922500  p :     2.871228
      px      :     0.967920
      py      :     0.980807
      dz2     :     0.031790  d :     0.098664
      dxz     :     0.025029
      dyz     :     0.023792
      dx2y2   :     0.005513
      dxy     :     0.012540
      f0      :     0.001905  f :     0.007466
      f+1     :     0.001155
      f-1     :     0.001214
      f+2     :     0.001139
      f-2     :     0.001027
      f+3     :     0.000551
      f-3     :     0.000476
 34 H s       :     0.824184  s :     0.824184
      pz      :     0.004182  p :     0.023624
      px      :     0.009108
      py      :     0.010334
 35 C s       :     3.238647  s :     3.238647
      pz      :     0.953454  p :     2.905450
      px      :     0.984501
      py      :     0.967496
      dz2     :     0.020099  d :     0.093632
      dxz     :     0.021888
      dyz     :     0.020981
      dx2y2   :     0.018335
      dxy     :     0.012329
      f0      :     0.001507  f :     0.007228
      f+1     :     0.000988
      f-1     :     0.000709
      f+2     :     0.000435
      f-2     :     0.001460
      f+3     :     0.000870
      f-3     :     0.001257
 36 H s       :     0.831863  s :     0.831863
      pz      :     0.010916  p :     0.022149
      px      :     0.006216
      py      :     0.005017
 37 C s       :     3.178708  s :     3.178708
      pz      :     0.956280  p :     2.859602
      px      :     0.950633
      py      :     0.952688
      dz2     :     0.018681  d :     0.097064
      dxz     :     0.018991
      dyz     :     0.026909
      dx2y2   :     0.020967
      dxy     :     0.011516
      f0      :     0.001535  f :     0.007371
      f+1     :     0.000750
      f-1     :     0.001074
      f+2     :     0.000503
      f-2     :     0.001388
      f+3     :     0.000871
      f-3     :     0.001251
 38 H s       :     0.828157  s :     0.828157
      pz      :     0.010597  p :     0.021927
      px      :     0.004812
      py      :     0.006519
 39 C s       :     3.330105  s :     3.330105
      pz      :     0.916661  p :     2.899938
      px      :     0.973481
      py      :     1.009797
      dz2     :     0.028581  d :     0.091970
      dxz     :     0.022588
      dyz     :     0.022271
      dx2y2   :     0.006054
      dxy     :     0.012478
      f0      :     0.001936  f :     0.007472
      f+1     :     0.001163
      f-1     :     0.001170
      f+2     :     0.001038
      f-2     :     0.001050
      f+3     :     0.000635
      f-3     :     0.000480
 40 H s       :     0.838666  s :     0.838666
      pz      :     0.003883  p :     0.023173
      px      :     0.008757
      py      :     0.010532
 41 C s       :     2.958189  s :     2.958189
      pz      :     0.924080  p :     2.735496
      px      :     0.907716
      py      :     0.903700
      dz2     :     0.034529  d :     0.185900
      dxz     :     0.036858
      dyz     :     0.041082
      dx2y2   :     0.033697
      dxy     :     0.039734
      f0      :     0.001366  f :     0.010045
      f+1     :     0.001283
      f-1     :     0.001437
      f+2     :     0.001190
      f-2     :     0.001972
      f+3     :     0.001519
      f-3     :     0.001277
 42 C s       :     3.302922  s :     3.302922
      pz      :     1.087245  p :     3.095086
      px      :     1.002780
      py      :     1.005062
      dz2     :     0.006626  d :     0.061518
      dxz     :     0.010558
      dyz     :     0.018677
      dx2y2   :     0.016366
      dxy     :     0.009291
      f0      :     0.000355  f :     0.003599
      f+1     :     0.000177
      f-1     :     0.000715
      f+2     :     0.000071
      f-2     :     0.000945
      f+3     :     0.000591
      f-3     :     0.000745
 43 H s       :     0.831320  s :     0.831320
      pz      :     0.007906  p :     0.021065
      px      :     0.004947
      py      :     0.008212
 44 H s       :     0.830636  s :     0.830636
      pz      :     0.009939  p :     0.021382
      px      :     0.004986
      py      :     0.006457
 45 H s       :     0.830837  s :     0.830837
      pz      :     0.005433  p :     0.020935
      px      :     0.010070
      py      :     0.005431
 46 C s       :     3.265176  s :     3.265176
      pz      :     1.008682  p :     3.102748
      px      :     1.066468
      py      :     1.027598
      dz2     :     0.014630  d :     0.059071
      dxz     :     0.009050
      dyz     :     0.013739
      dx2y2   :     0.007343
      dxy     :     0.014308
      f0      :     0.000319  f :     0.003325
      f+1     :     0.000160
      f-1     :     0.000766
      f+2     :     0.000557
      f-2     :     0.000965
      f+3     :     0.000271
      f-3     :     0.000286
 47 H s       :     0.837735  s :     0.837735
      pz      :     0.005193  p :     0.021237
      px      :     0.010137
      py      :     0.005907
 48 H s       :     0.837730  s :     0.837730
      pz      :     0.009914  p :     0.021421
      px      :     0.005148
      py      :     0.006359
 49 H s       :     0.834997  s :     0.834997
      pz      :     0.005637  p :     0.022657
      px      :     0.007327
      py      :     0.009692
 50 C s       :     3.253079  s :     3.253079
      pz      :     1.064443  p :     3.121256
      px      :     0.996704
      py      :     1.060109
      dz2     :     0.010521  d :     0.059786
      dxz     :     0.009571
      dyz     :     0.015386
      dx2y2   :     0.011518
      dxy     :     0.012789
      f0      :     0.000141  f :     0.003320
      f+1     :     0.000418
      f-1     :     0.000615
      f+2     :     0.000281
      f-2     :     0.000809
      f+3     :     0.000496
      f-3     :     0.000559
 51 H s       :     0.858454  s :     0.858454
      pz      :     0.005075  p :     0.022946
      px      :     0.010680
      py      :     0.007192
 52 H s       :     0.841796  s :     0.841796
      pz      :     0.010224  p :     0.021323
      px      :     0.004751
      py      :     0.006348
 53 H s       :     0.835877  s :     0.835877
      pz      :     0.007544  p :     0.021396
      px      :     0.005253
      py      :     0.008599
 54 C s       :     3.071542  s :     3.071542
      pz      :     0.727072  p :     2.229103
      px      :     0.739661
      py      :     0.762370
      dz2     :     0.043171  d :     0.270035
      dxz     :     0.059678
      dyz     :     0.080253
      dx2y2   :     0.057541
      dxy     :     0.029392
      f0      :     0.006231  f :     0.025437
      f+1     :     0.002828
      f-1     :     0.003456
      f+2     :     0.002244
      f-2     :     0.004534
      f+3     :     0.002147
      f-3     :     0.003996
 55 C s       :     3.251148  s :     3.251148
      pz      :     0.746485  p :     2.511961
      px      :     0.907715
      py      :     0.857762
      dz2     :     0.026042  d :     0.129528
      dxz     :     0.027553
      dyz     :     0.038663
      dx2y2   :     0.020760
      dxy     :     0.016510
      f0      :     0.002103  f :     0.010066
      f+1     :     0.001289
      f-1     :     0.001924
      f+2     :     0.000632
      f-2     :     0.001684
      f+3     :     0.000914
      f-3     :     0.001520
 56 C s       :     3.263831  s :     3.263831
      pz      :     0.938651  p :     2.857296
      px      :     0.952456
      py      :     0.966189
      dz2     :     0.031323  d :     0.097055
      dxz     :     0.022961
      dyz     :     0.022787
      dx2y2   :     0.006702
      dxy     :     0.013282
      f0      :     0.001670  f :     0.007326
      f+1     :     0.001137
      f-1     :     0.001381
      f+2     :     0.000959
      f-2     :     0.000958
      f+3     :     0.000651
      f-3     :     0.000570
 57 H s       :     0.818130  s :     0.818130
      pz      :     0.003973  p :     0.022530
      px      :     0.008041
      py      :     0.010516
 58 C s       :     3.180899  s :     3.180899
      pz      :     0.977620  p :     2.865305
      px      :     0.949365
      py      :     0.938319
      dz2     :     0.024339  d :     0.093531
      dxz     :     0.016894
      dyz     :     0.020220
      dx2y2   :     0.018395
      dxy     :     0.013684
      f0      :     0.001372  f :     0.007234
      f+1     :     0.000818
      f-1     :     0.000890
      f+2     :     0.000659
      f-2     :     0.001280
      f+3     :     0.000813
      f-3     :     0.001402
 59 H s       :     0.814512  s :     0.814512
      pz      :     0.012627  p :     0.022116
      px      :     0.005089
      py      :     0.004399
 60 C s       :     3.179479  s :     3.179479
      pz      :     0.961890  p :     2.832947
      px      :     0.928355
      py      :     0.942702
      dz2     :     0.017647  d :     0.095012
      dxz     :     0.021371
      dyz     :     0.030315
      dx2y2   :     0.015607
      dxy     :     0.010071
      f0      :     0.001315  f :     0.007151
      f+1     :     0.001012
      f-1     :     0.001297
      f+2     :     0.000359
      f-2     :     0.001197
      f+3     :     0.000724
      f-3     :     0.001249
 61 H s       :     0.813545  s :     0.813545
      pz      :     0.009749  p :     0.021987
      px      :     0.005111
      py      :     0.007127
 62 C s       :     3.214993  s :     3.214993
      pz      :     0.915709  p :     2.852779
      px      :     0.959228
      py      :     0.977842
      dz2     :     0.031411  d :     0.092830
      dxz     :     0.020940
      dyz     :     0.021894
      dx2y2   :     0.006842
      dxy     :     0.011743
      f0      :     0.001693  f :     0.007242
      f+1     :     0.001108
      f-1     :     0.001317
      f+2     :     0.000901
      f-2     :     0.000994
      f+3     :     0.000649
      f-3     :     0.000580
 63 H s       :     0.821067  s :     0.821067
      pz      :     0.003871  p :     0.022158
      px      :     0.008162
      py      :     0.010126
 64 C s       :     3.224882  s :     3.224882
      pz      :     0.997036  p :     2.850229
      px      :     0.927019
      py      :     0.926174
      dz2     :     0.027780  d :     0.101058
      dxz     :     0.017896
      dyz     :     0.020333
      dx2y2   :     0.021267
      dxy     :     0.013781
      f0      :     0.001400  f :     0.007358
      f+1     :     0.000877
      f-1     :     0.000891
      f+2     :     0.000664
      f-2     :     0.001292
      f+3     :     0.000809
      f-3     :     0.001425
 65 H s       :     0.796097  s :     0.796097
      pz      :     0.013495  p :     0.022983
      px      :     0.005134
      py      :     0.004354
 66 H s       :     0.733323  s :     0.733323
      pz      :     0.019223  p :     0.043225
      px      :     0.009117
      py      :     0.014886
 67 O s       :     3.861910  s :     3.861910
      pz      :     1.539397  p :     4.597847
      px      :     1.627329
      py      :     1.431120
      dz2     :     0.005758  d :     0.028177
      dxz     :     0.005846
      dyz     :     0.005366
      dx2y2   :     0.006063
      dxy     :     0.005144
      f0      :     0.000167  f :     0.001807
      f+1     :     0.000308
      f-1     :     0.000224
      f+2     :     0.000329
      f-2     :     0.000335
      f+3     :     0.000228
      f-3     :     0.000216
 68 C s       :     3.053832  s :     3.053832
      pz      :     0.804215  p :     2.244786
      px      :     0.701452
      py      :     0.739119
      dz2     :     0.062479  d :     0.266559
      dxz     :     0.055463
      dyz     :     0.031435
      dx2y2   :     0.059554
      dxy     :     0.057628
      f0      :     0.002934  f :     0.025693
      f+1     :     0.004019
      f-1     :     0.003075
      f+2     :     0.005501
      f-2     :     0.002555
      f+3     :     0.003210
      f-3     :     0.004399
 69 C s       :     3.203002  s :     3.203002
      pz      :     0.800062  p :     2.522305
      px      :     0.822762
      py      :     0.899481
      dz2     :     0.026276  d :     0.128538
      dxz     :     0.029909
      dyz     :     0.017699
      dx2y2   :     0.026402
      dxy     :     0.028252
      f0      :     0.001002  f :     0.010025
      f+1     :     0.001735
      f-1     :     0.001471
      f+2     :     0.002046
      f-2     :     0.001278
      f+3     :     0.001014
      f-3     :     0.001479
 70 C s       :     3.262494  s :     3.262494
      pz      :     0.935947  p :     2.870373
      px      :     0.998203
      py      :     0.936223
      dz2     :     0.026191  d :     0.099696
      dxz     :     0.021582
      dyz     :     0.017939
      dx2y2   :     0.022177
      dxy     :     0.011807
      f0      :     0.001146  f :     0.007331
      f+1     :     0.000965
      f-1     :     0.001138
      f+2     :     0.001619
      f-2     :     0.000973
      f+3     :     0.000731
      f-3     :     0.000759
 71 H s       :     0.816504  s :     0.816504
      pz      :     0.004954  p :     0.022573
      px      :     0.013118
      py      :     0.004501
 72 C s       :     3.170326  s :     3.170326
      pz      :     0.944955  p :     2.859891
      px      :     0.941922
      py      :     0.973015
      dz2     :     0.017279  d :     0.093334
      dxz     :     0.028290
      dyz     :     0.013071
      dx2y2   :     0.014567
      dxy     :     0.020127
      f0      :     0.001245  f :     0.007222
      f+1     :     0.000973
      f-1     :     0.000677
      f+2     :     0.001363
      f-2     :     0.001166
      f+3     :     0.000844
      f-3     :     0.000955
 73 H s       :     0.817093  s :     0.817093
      pz      :     0.006917  p :     0.022077
      px      :     0.006899
      py      :     0.008261
 74 C s       :     3.191336  s :     3.191336
      pz      :     0.977473  p :     2.851234
      px      :     0.934104
      py      :     0.939657
      dz2     :     0.017769  d :     0.094654
      dxz     :     0.022956
      dyz     :     0.010521
      dx2y2   :     0.020252
      dxy     :     0.023155
      f0      :     0.000435  f :     0.007154
      f+1     :     0.001227
      f-1     :     0.001005
      f+2     :     0.001306
      f-2     :     0.000922
      f+3     :     0.000983
      f-3     :     0.001277
 75 H s       :     0.815218  s :     0.815218
      pz      :     0.010833  p :     0.021970
      px      :     0.005203
      py      :     0.005934
 76 C s       :     3.173348  s :     3.173348
      pz      :     0.935640  p :     2.860091
      px      :     0.976088
      py      :     0.948362
      dz2     :     0.023897  d :     0.093583
      dxz     :     0.019531
      dyz     :     0.017773
      dx2y2   :     0.020514
      dxy     :     0.011868
      f0      :     0.001115  f :     0.007215
      f+1     :     0.000922
      f-1     :     0.001116
      f+2     :     0.001604
      f-2     :     0.000958
      f+3     :     0.000749
      f-3     :     0.000750
 77 H s       :     0.816848  s :     0.816848
      pz      :     0.004681  p :     0.022083
      px      :     0.012800
      py      :     0.004602
 78 C s       :     3.240013  s :     3.240013
      pz      :     0.975149  p :     2.895890
      px      :     0.954472
      py      :     0.966269
      dz2     :     0.018684  d :     0.097289
      dxz     :     0.028119
      dyz     :     0.014858
      dx2y2   :     0.014540
      dxy     :     0.021089
      f0      :     0.001272  f :     0.007304
      f+1     :     0.001036
      f-1     :     0.000674
      f+2     :     0.001359
      f-2     :     0.001179
      f+3     :     0.000821
      f-3     :     0.000964
 79 H s       :     0.810013  s :     0.810013
      pz      :     0.007493  p :     0.022635
      px      :     0.006807
      py      :     0.008334
 80 O s       :     3.778213  s :     3.778213
      pz      :     1.513448  p :     4.590427
      px      :     1.377007
      py      :     1.699972
      dz2     :     0.007347  d :     0.030671
      dxz     :     0.005402
      dyz     :     0.003874
      dx2y2   :     0.007315
      dxy     :     0.006734
      f0      :     0.000167  f :     0.001700
      f+1     :     0.000260
      f-1     :     0.000228
      f+2     :     0.000228
      f-2     :     0.000155
      f+3     :     0.000335
      f-3     :     0.000327
 81 H s       :     0.570974  s :     0.570974
      pz      :     0.035592  p :     0.060564
      px      :     0.010769
      py      :     0.014203


                     *******************************
                     * LOEWDIN POPULATION ANALYSIS *
                     *******************************

----------------------
LOEWDIN ATOMIC CHARGES
----------------------
   0 O :    0.357456
   1 O :    0.091581
   2 N :    0.193442
   3 N :    0.161044
   4 C :   -0.294565
   5 C :   -0.213886
   6 H :    0.186375
   7 C :   -0.132039
   8 C :   -0.117845
   9 H :    0.157365
  10 C :   -0.146873
  11 H :    0.155517
  12 C :   -0.153064
  13 H :    0.154319
  14 C :   -0.149937
  15 H :    0.155240
  16 C :   -0.111844
  17 H :    0.160714
  18 C :   -0.390924
  19 C :   -0.271786
  20 H :    0.125928
  21 H :    0.132803
  22 H :    0.130162
  23 C :   -0.261840
  24 H :    0.128105
  25 H :    0.136384
  26 H :    0.129947
  27 C :   -0.262993
  28 H :    0.136396
  29 H :    0.129918
  30 H :    0.132485
  31 C :   -0.188040
  32 C :   -0.082372
  33 C :   -0.124383
  34 H :    0.161918
  35 C :   -0.183160
  36 H :    0.150600
  37 C :   -0.163676
  38 H :    0.154206
  39 C :   -0.139082
  40 H :    0.159336
  41 C :   -0.315417
  42 C :   -0.270247
  43 H :    0.128221
  44 H :    0.132691
  45 H :    0.128799
  46 C :   -0.266259
  47 H :    0.131706
  48 H :    0.131462
  49 H :    0.119099
  50 C :   -0.267404
  51 H :    0.117436
  52 H :    0.131811
  53 H :    0.131350
  54 C :   -0.429124
  55 C :   -0.138921
  56 C :   -0.080562
  57 H :    0.163776
  58 C :   -0.134689
  59 H :    0.159032
  60 C :   -0.118742
  61 H :    0.159422
  62 C :   -0.134410
  63 H :    0.159353
  64 C :   -0.084078
  65 H :    0.162447
  66 H :    0.181737
  67 O :    0.029425
  68 C :   -0.498112
  69 C :   -0.139251
  70 C :   -0.095254
  71 H :    0.160892
  72 C :   -0.140829
  73 H :    0.157571
  74 C :   -0.127897
  75 H :    0.157865
  76 C :   -0.140131
  77 H :    0.157488
  78 C :   -0.091166
  79 H :    0.161009
  80 O :    0.133802
  81 H :    0.183171

-------------------------------
LOEWDIN REDUCED ORBITAL CHARGES
-------------------------------
  0 O s       :     3.211321  s :     3.211321
      pz      :     1.260336  p :     4.315756
      px      :     1.540914
      py      :     1.514506
      dz2     :     0.033924  d :     0.108588
      dxz     :     0.020347
      dyz     :     0.037254
      dx2y2   :     0.008978
      dxy     :     0.008085
      f0      :     0.001730  f :     0.006878
      f+1     :     0.000958
      f-1     :     0.001480
      f+2     :     0.001146
      f-2     :     0.001153
      f+3     :     0.000188
      f-3     :     0.000225
  1 O s       :     3.388225  s :     3.388225
      pz      :     1.612533  p :     4.447210
      px      :     1.384960
      py      :     1.449717
      dz2     :     0.009119  d :     0.066787
      dxz     :     0.006629
      dyz     :     0.012916
      dx2y2   :     0.015402
      dxy     :     0.022721
      f0      :     0.000765  f :     0.006196
      f+1     :     0.000438
      f-1     :     0.000835
      f+2     :     0.000224
      f-2     :     0.001130
      f+3     :     0.001578
      f-3     :     0.001227
  2 N s       :     3.015828  s :     3.015828
      pz      :     1.311246  p :     3.567568
      px      :     1.087504
      py      :     1.168818
      dz2     :     0.047397  d :     0.206362
      dxz     :     0.044011
      dyz     :     0.043136
      dx2y2   :     0.036940
      dxy     :     0.034878
      f0      :     0.003662  f :     0.016800
      f+1     :     0.003039
      f-1     :     0.002477
      f+2     :     0.001536
      f-2     :     0.002796
      f+3     :     0.001378
      f-3     :     0.001911
  3 N s       :     2.922751  s :     2.922751
      pz      :     1.146823  p :     3.682522
      px      :     1.186551
      py      :     1.349148
      dz2     :     0.049305  d :     0.218595
      dxz     :     0.054929
      dyz     :     0.047744
      dx2y2   :     0.035544
      dxy     :     0.031072
      f0      :     0.003000  f :     0.015087
      f+1     :     0.001748
      f-1     :     0.001944
      f+2     :     0.002316
      f-2     :     0.002218
      f+3     :     0.001923
      f-3     :     0.001937
  4 C s       :     2.735831  s :     2.735831
      pz      :     0.896074  p :     2.668501
      px      :     0.877897
      py      :     0.894531
      dz2     :     0.209693  d :     0.775387
      dxz     :     0.144676
      dyz     :     0.214931
      dx2y2   :     0.096762
      dxy     :     0.109325
      f0      :     0.026017  f :     0.114846
      f+1     :     0.014237
      f-1     :     0.019117
      f+2     :     0.017883
      f-2     :     0.022935
      f+3     :     0.006806
      f-3     :     0.007852
  5 C s       :     2.710632  s :     2.710632
      pz      :     1.014884  p :     2.859956
      px      :     0.882071
      py      :     0.963000
      dz2     :     0.108850  d :     0.575679
      dxz     :     0.072536
      dyz     :     0.089870
      dx2y2   :     0.143019
      dxy     :     0.161404
      f0      :     0.006899  f :     0.067619
      f+1     :     0.007258
      f-1     :     0.007065
      f+2     :     0.007344
      f-2     :     0.008612
      f+3     :     0.018220
      f-3     :     0.012221
  6 H s       :     0.750174  s :     0.750174
      pz      :     0.035060  p :     0.063451
      px      :     0.012421
      py      :     0.015969
  7 C s       :     2.702349  s :     2.702349
      pz      :     0.906166  p :     2.851817
      px      :     1.044681
      py      :     0.900969
      dz2     :     0.090073  d :     0.520336
      dxz     :     0.110261
      dyz     :     0.077609
      dx2y2   :     0.128752
      dxy     :     0.113641
      f0      :     0.007334  f :     0.057537
      f+1     :     0.007458
      f-1     :     0.005857
      f+2     :     0.007549
      f-2     :     0.009556
      f+3     :     0.012756
      f-3     :     0.007026
  8 C s       :     2.755081  s :     2.755081
      pz      :     0.960929  p :     2.929669
      px      :     0.997288
      py      :     0.971451
      dz2     :     0.086259  d :     0.389737
      dxz     :     0.065625
      dyz     :     0.063594
      dx2y2   :     0.083962
      dxy     :     0.090297
      f0      :     0.003861  f :     0.043359
      f+1     :     0.006628
      f-1     :     0.005605
      f+2     :     0.006710
      f-2     :     0.008287
      f+3     :     0.006660
      f-3     :     0.005608
  9 H s       :     0.779519  s :     0.779519
      pz      :     0.013044  p :     0.063117
      px      :     0.032917
      py      :     0.017155
 10 C s       :     2.764404  s :     2.764404
      pz      :     0.948715  p :     2.945035
      px      :     1.021826
      py      :     0.974495
      dz2     :     0.050831  d :     0.393978
      dxz     :     0.103396
      dyz     :     0.050229
      dx2y2   :     0.089339
      dxy     :     0.100183
      f0      :     0.005997  f :     0.043456
      f+1     :     0.003253
      f-1     :     0.005392
      f+2     :     0.005925
      f-2     :     0.007500
      f+3     :     0.009048
      f-3     :     0.006341
 11 H s       :     0.784254  s :     0.784254
      pz      :     0.019912  p :     0.060228
      px      :     0.025479
      py      :     0.014837
 12 C s       :     2.765200  s :     2.765200
      pz      :     0.944995  p :     2.952386
      px      :     1.061775
      py      :     0.945616
      dz2     :     0.045562  d :     0.392062
      dxz     :     0.093836
      dyz     :     0.056455
      dx2y2   :     0.107375
      dxy     :     0.088835
      f0      :     0.004790  f :     0.043416
      f+1     :     0.006979
      f-1     :     0.002575
      f+2     :     0.005850
      f-2     :     0.007233
      f+3     :     0.010411
      f-3     :     0.005579
 13 H s       :     0.785339  s :     0.785339
      pz      :     0.022838  p :     0.060342
      px      :     0.011574
      py      :     0.025929
 14 C s       :     2.764169  s :     2.764169
      pz      :     0.974746  p :     2.948442
      px      :     0.998384
      py      :     0.975312
      dz2     :     0.090192  d :     0.393867
      dxz     :     0.064890
      dyz     :     0.064774
      dx2y2   :     0.084292
      dxy     :     0.089719
      f0      :     0.003862  f :     0.043460
      f+1     :     0.006674
      f-1     :     0.005731
      f+2     :     0.006845
      f-2     :     0.008129
      f+3     :     0.006661
      f-3     :     0.005557
 15 H s       :     0.784583  s :     0.784583
      pz      :     0.012140  p :     0.060178
      px      :     0.032244
      py      :     0.015794
 16 C s       :     2.754904  s :     2.754904
      pz      :     0.951130  p :     2.925160
      px      :     1.002643
      py      :     0.971387
      dz2     :     0.049290  d :     0.388509
      dxz     :     0.100547
      dyz     :     0.051570
      dx2y2   :     0.087701
      dxy     :     0.099402
      f0      :     0.005954  f :     0.043272
      f+1     :     0.003220
      f-1     :     0.005525
      f+2     :     0.005809
      f-2     :     0.007559
      f+3     :     0.008930
      f-3     :     0.006275
 17 H s       :     0.778587  s :     0.778587
      pz      :     0.020156  p :     0.060700
      px      :     0.025520
      py      :     0.015024
 18 C s       :     2.702841  s :     2.702841
      pz      :     1.012445  p :     2.889045
      px      :     0.959020
      py      :     0.917580
      dz2     :     0.147237  d :     0.714518
      dxz     :     0.157874
      dyz     :     0.109822
      dx2y2   :     0.123477
      dxy     :     0.176107
      f0      :     0.013992  f :     0.084520
      f+1     :     0.008726
      f-1     :     0.011108
      f+2     :     0.008870
      f-2     :     0.015422
      f+3     :     0.011738
      f-3     :     0.014663
 19 C s       :     2.829143  s :     2.829143
      pz      :     1.027095  p :     3.157685
      px      :     1.057180
      py      :     1.073409
      dz2     :     0.078380  d :     0.260683
      dxz     :     0.068468
      dyz     :     0.028203
      dx2y2   :     0.013789
      dxy     :     0.071843
      f0      :     0.004398  f :     0.024275
      f+1     :     0.004593
      f-1     :     0.004443
      f+2     :     0.004334
      f-2     :     0.002500
      f+3     :     0.003128
      f-3     :     0.000880
 20 H s       :     0.810458  s :     0.810458
      pz      :     0.027221  p :     0.063614
      px      :     0.022586
      py      :     0.013808
 21 H s       :     0.804938  s :     0.804938
      pz      :     0.013171  p :     0.062259
      px      :     0.022083
      py      :     0.027005
 22 H s       :     0.807309  s :     0.807309
      pz      :     0.012930  p :     0.062529
      px      :     0.020036
      py      :     0.029563
 23 C s       :     2.825888  s :     2.825888
      pz      :     1.072956  p :     3.153121
      px      :     1.052838
      py      :     1.027326
      dz2     :     0.033902  d :     0.258556
      dxz     :     0.076379
      dyz     :     0.035369
      dx2y2   :     0.046949
      dxy     :     0.065957
      f0      :     0.002611  f :     0.024276
      f+1     :     0.003178
      f-1     :     0.003062
      f+2     :     0.002830
      f-2     :     0.003338
      f+3     :     0.004515
      f-3     :     0.004742
 24 H s       :     0.808192  s :     0.808192
      pz      :     0.030834  p :     0.063703
      px      :     0.019057
      py      :     0.013812
 25 H s       :     0.801183  s :     0.801183
      pz      :     0.014631  p :     0.062433
      px      :     0.021134
      py      :     0.026667
 26 H s       :     0.807248  s :     0.807248
      pz      :     0.026567  p :     0.062805
      px      :     0.023059
      py      :     0.013179
 27 C s       :     2.825937  s :     2.825937
      pz      :     1.037299  p :     3.155489
      px      :     1.043961
      py      :     1.074229
      dz2     :     0.072465  d :     0.257377
      dxz     :     0.056044
      dyz     :     0.039853
      dx2y2   :     0.021820
      dxy     :     0.067195
      f0      :     0.004006  f :     0.024190
      f+1     :     0.004577
      f-1     :     0.002996
      f+2     :     0.003339
      f-2     :     0.004091
      f+3     :     0.003174
      f-3     :     0.002006
 28 H s       :     0.801085  s :     0.801085
      pz      :     0.015030  p :     0.062519
      px      :     0.024629
      py      :     0.022860
 29 H s       :     0.805599  s :     0.805599
      pz      :     0.029399  p :     0.064483
      px      :     0.018135
      py      :     0.016949
 30 H s       :     0.804685  s :     0.804685
      pz      :     0.014068  p :     0.062830
      px      :     0.017533
      py      :     0.031230
 31 C s       :     2.697681  s :     2.697681
      pz      :     0.939113  p :     2.786242
      px      :     0.904549
      py      :     0.942580
      dz2     :     0.145148  d :     0.628479
      dxz     :     0.142159
      dyz     :     0.173644
      dx2y2   :     0.093611
      dxy     :     0.073918
      f0      :     0.017875  f :     0.075638
      f+1     :     0.010160
      f-1     :     0.011133
      f+2     :     0.012709
      f-2     :     0.013591
      f+3     :     0.005099
      f-3     :     0.005070
 32 C s       :     2.702680  s :     2.702680
      pz      :     0.984798  p :     2.836359
      px      :     0.931320
      py      :     0.920241
      dz2     :     0.124466  d :     0.490381
      dxz     :     0.106730
      dyz     :     0.118393
      dx2y2   :     0.068700
      dxy     :     0.072092
      f0      :     0.013029  f :     0.052952
      f+1     :     0.006892
      f-1     :     0.007351
      f+2     :     0.005497
      f-2     :     0.010249
      f+3     :     0.004923
      f-3     :     0.005010
 33 C s       :     2.752081  s :     2.752081
      pz      :     1.047598  p :     2.925569
      px      :     0.931271
      py      :     0.946700
      dz2     :     0.141881  d :     0.403711
      dxz     :     0.095608
      dyz     :     0.096710
      dx2y2   :     0.014782
      dxy     :     0.054730
      f0      :     0.011858  f :     0.043021
      f+1     :     0.006123
      f-1     :     0.006774
      f+2     :     0.007785
      f-2     :     0.007215
      f+3     :     0.001967
      f-3     :     0.001300
 34 H s       :     0.775222  s :     0.775222
      pz      :     0.011391  p :     0.062860
      px      :     0.024148
      py      :     0.027322
 35 C s       :     2.761384  s :     2.761384
      pz      :     1.007313  p :     2.982540
      px      :     0.972505
      py      :     1.002722
      dz2     :     0.088799  d :     0.395274
      dxz     :     0.089702
      dyz     :     0.093571
      dx2y2   :     0.065695
      dxy     :     0.057507
      f0      :     0.010585  f :     0.043962
      f+1     :     0.005442
      f-1     :     0.005786
      f+2     :     0.003210
      f-2     :     0.008836
      f+3     :     0.005126
      f-3     :     0.004976
 36 H s       :     0.788648  s :     0.788648
      pz      :     0.028983  p :     0.060752
      px      :     0.017364
      py      :     0.014405
 37 C s       :     2.761996  s :     2.761996
      pz      :     1.011229  p :     2.948018
      px      :     0.960626
      py      :     0.976163
      dz2     :     0.085232  d :     0.408765
      dxz     :     0.081753
      dyz     :     0.113511
      dx2y2   :     0.073542
      dxy     :     0.054726
      f0      :     0.010726  f :     0.044898
      f+1     :     0.005692
      f-1     :     0.006421
      f+2     :     0.003207
      f-2     :     0.008601
      f+3     :     0.004738
      f-3     :     0.005512
 38 H s       :     0.785880  s :     0.785880
      pz      :     0.028080  p :     0.059914
      px      :     0.013772
      py      :     0.018062
 39 C s       :     2.753296  s :     2.753296
      pz      :     1.044663  p :     2.962011
      px      :     0.956787
      py      :     0.960561
      dz2     :     0.131799  d :     0.381135
      dxz     :     0.086192
      dyz     :     0.093379
      dx2y2   :     0.015914
      dxy     :     0.053850
      f0      :     0.011466  f :     0.042641
      f+1     :     0.006080
      f-1     :     0.007151
      f+2     :     0.007330
      f-2     :     0.007242
      f+3     :     0.002200
      f-3     :     0.001173
 40 H s       :     0.777551  s :     0.777551
      pz      :     0.011562  p :     0.063113
      px      :     0.024022
      py      :     0.027529
 41 C s       :     2.685660  s :     2.685660
      pz      :     0.961016  p :     2.925260
      px      :     0.985389
      py      :     0.978855
      dz2     :     0.113717  d :     0.636201
      dxz     :     0.123099
      dyz     :     0.145130
      dx2y2   :     0.105607
      dxy     :     0.148649
      f0      :     0.009634  f :     0.068295
      f+1     :     0.009844
      f-1     :     0.008790
      f+2     :     0.009124
      f-2     :     0.010345
      f+3     :     0.011066
      f-3     :     0.009493
 42 C s       :     2.824274  s :     2.824274
      pz      :     1.068483  p :     3.146094
      px      :     1.038487
      py      :     1.039124
      dz2     :     0.030896  d :     0.275311
      dxz     :     0.044389
      dyz     :     0.081324
      dx2y2   :     0.065682
      dxy     :     0.053020
      f0      :     0.002880  f :     0.024568
      f+1     :     0.002667
      f-1     :     0.003420
      f+2     :     0.002118
      f-2     :     0.003970
      f+3     :     0.004344
      f-3     :     0.005169
 43 H s       :     0.809076  s :     0.809076
      pz      :     0.023445  p :     0.062703
      px      :     0.015536
      py      :     0.023722
 44 H s       :     0.805188  s :     0.805188
      pz      :     0.030137  p :     0.062121
      px      :     0.014110
      py      :     0.017874
 45 H s       :     0.808623  s :     0.808623
      pz      :     0.016344  p :     0.062578
      px      :     0.029075
      py      :     0.017158
 46 C s       :     2.823865  s :     2.823865
      pz      :     1.040298  p :     3.151118
      px      :     1.061836
      py      :     1.048983
      dz2     :     0.057478  d :     0.267351
      dxz     :     0.042808
      dyz     :     0.066508
      dx2y2   :     0.031744
      dxy     :     0.068814
      f0      :     0.003696  f :     0.023925
      f+1     :     0.002444
      f-1     :     0.004613
      f+2     :     0.004427
      f-2     :     0.003288
      f+3     :     0.002658
      f-3     :     0.002799
 47 H s       :     0.806009  s :     0.806009
      pz      :     0.016233  p :     0.062286
      px      :     0.029070
      py      :     0.016982
 48 H s       :     0.806181  s :     0.806181
      pz      :     0.027656  p :     0.062357
      px      :     0.014955
      py      :     0.019746
 49 H s       :     0.815469  s :     0.815469
      pz      :     0.015832  p :     0.065432
      px      :     0.022645
      py      :     0.026954
 50 C s       :     2.821551  s :     2.821551
      pz      :     1.064359  p :     3.153768
      px      :     1.034897
      py      :     1.054512
      dz2     :     0.042037  d :     0.268003
      dxz     :     0.042456
      dyz     :     0.065249
      dx2y2   :     0.048321
      dxy     :     0.069940
      f0      :     0.001969  f :     0.024082
      f+1     :     0.004427
      f-1     :     0.002923
      f+2     :     0.003592
      f-2     :     0.003044
      f+3     :     0.004240
      f-3     :     0.003888
 51 H s       :     0.816133  s :     0.816133
      pz      :     0.015034  p :     0.066432
      px      :     0.028685
      py      :     0.022712
 52 H s       :     0.805804  s :     0.805804
      pz      :     0.029714  p :     0.062385
      px      :     0.014636
      py      :     0.018035
 53 H s       :     0.806209  s :     0.806209
      pz      :     0.023196  p :     0.062441
      px      :     0.014794
      py      :     0.024451
 54 C s       :     2.736194  s :     2.736194
      pz      :     0.875157  p :     2.601680
      px      :     0.805270
      py      :     0.921252
      dz2     :     0.177075  d :     0.936040
      dxz     :     0.186433
      dyz     :     0.266553
      dx2y2   :     0.164609
      dxy     :     0.141370
      f0      :     0.038435  f :     0.155210
      f+1     :     0.018276
      f-1     :     0.023156
      f+2     :     0.013584
      f-2     :     0.028140
      f+3     :     0.014819
      f-3     :     0.018799
 55 C s       :     2.701303  s :     2.701303
      pz      :     0.990409  p :     2.882072
      px      :     0.931820
      py      :     0.959843
      dz2     :     0.113393  d :     0.498908
      dxz     :     0.101644
      dyz     :     0.148406
      dx2y2   :     0.069931
      dxy     :     0.065534
      f0      :     0.012952  f :     0.056639
      f+1     :     0.007554
      f-1     :     0.010874
      f+2     :     0.004281
      f-2     :     0.010334
      f+3     :     0.005081
      f-3     :     0.005562
 56 C s       :     2.756514  s :     2.756514
      pz      :     1.041037  p :     2.894224
      px      :     0.903123
      py      :     0.950064
      dz2     :     0.133110  d :     0.386302
      dxz     :     0.086865
      dyz     :     0.096914
      dx2y2   :     0.017871
      dxy     :     0.051541
      f0      :     0.010882  f :     0.043522
      f+1     :     0.005952
      f-1     :     0.008722
      f+2     :     0.007042
      f-2     :     0.007068
      f+3     :     0.002551
      f-3     :     0.001307
 57 H s       :     0.774510  s :     0.774510
      pz      :     0.011380  p :     0.061714
      px      :     0.021995
      py      :     0.028339
 58 C s       :     2.763619  s :     2.763619
      pz      :     1.003588  p :     2.942042
      px      :     0.942731
      py      :     0.995723
      dz2     :     0.103677  d :     0.385763
      dxz     :     0.065908
      dyz     :     0.086904
      dx2y2   :     0.065794
      dxy     :     0.063480
      f0      :     0.008839  f :     0.043265
      f+1     :     0.004467
      f-1     :     0.006790
      f+2     :     0.004796
      f-2     :     0.008516
      f+3     :     0.005199
      f-3     :     0.004658
 59 H s       :     0.780490  s :     0.780490
      pz      :     0.033429  p :     0.060478
      px      :     0.014378
      py      :     0.012671
 60 C s       :     2.767227  s :     2.767227
      pz      :     1.027111  p :     2.917286
      px      :     0.923521
      py      :     0.966654
      dz2     :     0.083711  d :     0.391049
      dxz     :     0.083651
      dyz     :     0.122127
      dx2y2   :     0.053551
      dxy     :     0.048009
      f0      :     0.010164  f :     0.043181
      f+1     :     0.006437
      f-1     :     0.007837
      f+2     :     0.001988
      f-2     :     0.007231
      f+3     :     0.004546
      f-3     :     0.004977
 61 H s       :     0.780341  s :     0.780341
      pz      :     0.026285  p :     0.060237
      px      :     0.014392
      py      :     0.019561
 62 C s       :     2.764021  s :     2.764021
      pz      :     1.063442  p :     2.941273
      px      :     0.922419
      py      :     0.955413
      dz2     :     0.137799  d :     0.385838
      dxz     :     0.083025
      dyz     :     0.097368
      dx2y2   :     0.017066
      dxy     :     0.050579
      f0      :     0.011317  f :     0.043278
      f+1     :     0.005839
      f-1     :     0.008630
      f+2     :     0.006494
      f-2     :     0.007243
      f+3     :     0.002459
      f-3     :     0.001297
 63 H s       :     0.780119  s :     0.780119
      pz      :     0.011385  p :     0.060527
      px      :     0.022175
      py      :     0.026967
 64 C s       :     2.757112  s :     2.757112
      pz      :     1.014995  p :     2.896889
      px      :     0.913155
      py      :     0.968739
      dz2     :     0.104931  d :     0.386510
      dxz     :     0.064861
      dyz     :     0.082707
      dx2y2   :     0.071884
      dxy     :     0.062126
      f0      :     0.008793  f :     0.043568
      f+1     :     0.004714
      f-1     :     0.006713
      f+2     :     0.004979
      f-2     :     0.008177
      f+3     :     0.005202
      f-3     :     0.004990
 65 H s       :     0.774719  s :     0.774719
      pz      :     0.035614  p :     0.062834
      px      :     0.014663
      py      :     0.012558
 66 H s       :     0.701950  s :     0.701950
      pz      :     0.048025  p :     0.116313
      px      :     0.024128
      py      :     0.044161
 67 O s       :     3.398342  s :     3.398342
      pz      :     1.508243  p :     4.501299
      px      :     1.573756
      py      :     1.419299
      dz2     :     0.011290  d :     0.065052
      dxz     :     0.013716
      dyz     :     0.015006
      dx2y2   :     0.010752
      dxy     :     0.014288
      f0      :     0.000611  f :     0.005882
      f+1     :     0.000759
      f-1     :     0.000797
      f+2     :     0.000824
      f-2     :     0.001487
      f+3     :     0.000628
      f-3     :     0.000776
 68 C s       :     2.741686  s :     2.741686
      pz      :     0.920008  p :     2.627063
      px      :     0.888954
      py      :     0.818101
      dz2     :     0.203175  d :     0.969742
      dxz     :     0.206359
      dyz     :     0.129115
      dx2y2   :     0.217354
      dxy     :     0.213739
      f0      :     0.017867  f :     0.159621
      f+1     :     0.027778
      f-1     :     0.018114
      f+2     :     0.031660
      f-2     :     0.016375
      f+3     :     0.018242
      f-3     :     0.029585
 69 C s       :     2.705644  s :     2.705644
      pz      :     0.938042  p :     2.881748
      px      :     1.016676
      py      :     0.927031
      dz2     :     0.098522  d :     0.495855
      dxz     :     0.123770
      dyz     :     0.073791
      dx2y2   :     0.097541
      dxy     :     0.102231
      f0      :     0.006191  f :     0.056004
      f+1     :     0.010570
      f-1     :     0.007818
      f+2     :     0.010481
      f-2     :     0.006324
      f+3     :     0.005072
      f-3     :     0.009550
 70 C s       :     2.758706  s :     2.758706
      pz      :     0.992574  p :     2.906124
      px      :     0.983659
      py      :     0.929891
      dz2     :     0.096466  d :     0.387101
      dxz     :     0.085090
      dyz     :     0.075459
      dx2y2   :     0.081367
      dxy     :     0.048720
      f0      :     0.005723  f :     0.043322
      f+1     :     0.007308
      f-1     :     0.007060
      f+2     :     0.008169
      f-2     :     0.005937
      f+3     :     0.004126
      f-3     :     0.004999
 71 H s       :     0.777258  s :     0.777258
      pz      :     0.013960  p :     0.061851
      px      :     0.034854
      py      :     0.013037
 72 C s       :     2.764594  s :     2.764594
      pz      :     0.989818  p :     2.945716
      px      :     1.026521
      py      :     0.929377
      dz2     :     0.068961  d :     0.387336
      dxz     :     0.120706
      dyz     :     0.056422
      dx2y2   :     0.059707
      dxy     :     0.081540
      f0      :     0.006908  f :     0.043184
      f+1     :     0.007095
      f-1     :     0.005202
      f+2     :     0.007983
      f-2     :     0.004611
      f+3     :     0.005151
      f-3     :     0.006234
 73 H s       :     0.782007  s :     0.782007
      pz      :     0.018997  p :     0.060422
      px      :     0.019069
      py      :     0.022356
 74 C s       :     2.767352  s :     2.767352
      pz      :     0.956536  p :     2.925821
      px      :     1.038712
      py      :     0.930574
      dz2     :     0.067984  d :     0.391535
      dxz     :     0.099279
      dyz     :     0.047915
      dx2y2   :     0.083405
      dxy     :     0.092951
      f0      :     0.003342  f :     0.043188
      f+1     :     0.008069
      f-1     :     0.005165
      f+2     :     0.008000
      f-2     :     0.005040
      f+3     :     0.005004
      f-3     :     0.008569
 75 H s       :     0.781906  s :     0.781906
      pz      :     0.028955  p :     0.060229
      px      :     0.014769
      py      :     0.016505
 76 C s       :     2.764364  s :     2.764364
      pz      :     1.006424  p :     2.945350
      px      :     0.984586
      py      :     0.954340
      dz2     :     0.095554  d :     0.387210
      dxz     :     0.082580
      dyz     :     0.078364
      dx2y2   :     0.081285
      dxy     :     0.049428
      f0      :     0.005660  f :     0.043206
      f+1     :     0.007157
      f-1     :     0.007287
      f+2     :     0.008135
      f-2     :     0.005895
      f+3     :     0.004014
      f-3     :     0.005058
 77 H s       :     0.782110  s :     0.782110
      pz      :     0.013348  p :     0.060402
      px      :     0.033895
      py      :     0.013160
 78 C s       :     2.757384  s :     2.757384
      pz      :     0.982275  p :     2.903040
      px      :     1.006805
      py      :     0.913960
      dz2     :     0.070893  d :     0.387334
      dxz     :     0.115829
      dyz     :     0.059938
      dx2y2   :     0.059170
      dxy     :     0.081504
      f0      :     0.007124  f :     0.043408
      f+1     :     0.007056
      f-1     :     0.005220
      f+2     :     0.007868
      f-2     :     0.004648
      f+3     :     0.005284
      f-3     :     0.006207
 79 H s       :     0.777216  s :     0.777216
      pz      :     0.020408  p :     0.061775
      px      :     0.018725
      py      :     0.022642
 80 O s       :     3.316354  s :     3.316354
      pz      :     1.433577  p :     4.474689
      px      :     1.449247
      py      :     1.591865
      dz2     :     0.015404  d :     0.070085
      dxz     :     0.017133
      dyz     :     0.005734
      dx2y2   :     0.017281
      dxy     :     0.014533
      f0      :     0.000686  f :     0.005071
      f+1     :     0.000716
      f-1     :     0.000581
      f+2     :     0.000795
      f-2     :     0.000301
      f+3     :     0.000996
      f-3     :     0.000996
 81 H s       :     0.622725  s :     0.622725
      pz      :     0.121389  p :     0.194105
      px      :     0.028803
      py      :     0.043913


                      *****************************
                      * MAYER POPULATION ANALYSIS *
                      *****************************

  NA   - Mulliken gross atomic population
  ZA   - Total nuclear charge
  QA   - Mulliken gross atomic charge
  VA   - Mayer's total valence
  BVA  - Mayer's bonded valence
  FA   - Mayer's free valence

  ATOM       NA         ZA         QA         VA         BVA        FA
  0 O      8.2415     8.0000    -0.2415     2.1438     2.1438    -0.0000
  1 O      8.4121     8.0000    -0.4121     2.1013     2.1013     0.0000
  2 N      7.2485     7.0000    -0.2485     3.0226     3.0226    -0.0000
  3 N      7.2861     7.0000    -0.2861     3.1185     3.1185     0.0000
  4 C      5.9121     6.0000     0.0879     4.0842     4.0842     0.0000
  5 C      5.7589     6.0000     0.2411     3.7020     3.7020     0.0000
  6 H      0.8454     1.0000     0.1546     0.9850     0.9850     0.0000
  7 C      5.9810     6.0000     0.0190     3.7626     3.7626    -0.0000
  8 C      6.1691     6.0000    -0.1691     3.8674     3.8674    -0.0000
  9 H      0.8418     1.0000     0.1582     0.9781     0.9781    -0.0000
 10 C      6.1526     6.0000    -0.1526     3.9178     3.9178    -0.0000
 11 H      0.8482     1.0000     0.1518     0.9640     0.9640     0.0000
 12 C      6.1708     6.0000    -0.1708     3.8766     3.8766    -0.0000
 13 H      0.8451     1.0000     0.1549     0.9624     0.9624     0.0000
 14 C      6.1548     6.0000    -0.1548     3.8678     3.8678    -0.0000
 15 H      0.8449     1.0000     0.1551     0.9617     0.9617    -0.0000
 16 C      6.2411     6.0000    -0.2411     3.9093     3.9093    -0.0000
 17 H      0.8518     1.0000     0.1482     0.9807     0.9807     0.0000
 18 C      5.8269     6.0000     0.1731     3.9162     3.9162     0.0000
 19 C      6.4205     6.0000    -0.4205     3.8379     3.8379     0.0000
 20 H      0.8555     1.0000     0.1445     0.9829     0.9829    -0.0000
 21 H      0.8534     1.0000     0.1466     0.9738     0.9738     0.0000
 22 H      0.8607     1.0000     0.1393     0.9765     0.9765    -0.0000
 23 C      6.4249     6.0000    -0.4249     3.8714     3.8714    -0.0000
 24 H      0.8531     1.0000     0.1469     0.9778     0.9778    -0.0000
 25 H      0.8500     1.0000     0.1500     0.9675     0.9675    -0.0000
 26 H      0.8605     1.0000     0.1395     0.9836     0.9836    -0.0000
 27 C      6.4377     6.0000    -0.4377     3.9020     3.9020    -0.0000
 28 H      0.8482     1.0000     0.1518     0.9677     0.9677    -0.0000
 29 H      0.8547     1.0000     0.1453     0.9759     0.9759     0.0000
 30 H      0.8611     1.0000     0.1389     0.9781     0.9781    -0.0000
 31 C      5.7949     6.0000     0.2051     3.8528     3.8528    -0.0000
 32 C      5.9706     6.0000     0.0294     3.6101     3.6101     0.0000
 33 C      6.1936     6.0000    -0.1936     3.7984     3.7984     0.0000
 34 H      0.8478     1.0000     0.1522     0.9631     0.9631     0.0000
 35 C      6.2450     6.0000    -0.2450     3.8880     3.8880     0.0000
 36 H      0.8540     1.0000     0.1460     0.9659     0.9659    -0.0000
 37 C      6.1427     6.0000    -0.1427     3.8404     3.8404     0.0000
 38 H      0.8501     1.0000     0.1499     0.9628     0.9628     0.0000
 39 C      6.3295     6.0000    -0.3295     3.9521     3.9521     0.0000
 40 H      0.8618     1.0000     0.1382     0.9854     0.9854     0.0000
 41 C      5.8896     6.0000     0.1104     3.9033     3.9033     0.0000
 42 C      6.4631     6.0000    -0.4631     3.8715     3.8715    -0.0000
 43 H      0.8524     1.0000     0.1476     0.9679     0.9679     0.0000
 44 H      0.8520     1.0000     0.1480     0.9711     0.9711     0.0000
 45 H      0.8518     1.0000     0.1482     0.9679     0.9679    -0.0000
 46 C      6.4303     6.0000    -0.4303     3.8658     3.8658    -0.0000
 47 H      0.8590     1.0000     0.1410     0.9709     0.9709    -0.0000
 48 H      0.8592     1.0000     0.1408     0.9725     0.9725    -0.0000
 49 H      0.8577     1.0000     0.1423     0.9865     0.9865    -0.0000
 50 C      6.4374     6.0000    -0.4374     3.8879     3.8879    -0.0000
 51 H      0.8814     1.0000     0.1186     1.0065     1.0065    -0.0000
 52 H      0.8631     1.0000     0.1369     0.9791     0.9791     0.0000
 53 H      0.8573     1.0000     0.1427     0.9706     0.9706    -0.0000
 54 C      5.5961     6.0000     0.4039     4.0544     4.0544     0.0000
 55 C      5.9027     6.0000     0.0973     3.6004     3.6004     0.0000
 56 C      6.2255     6.0000    -0.2255     3.9487     3.9487     0.0000
 57 H      0.8407     1.0000     0.1593     0.9826     0.9826     0.0000
 58 C      6.1470     6.0000    -0.1470     3.8818     3.8818    -0.0000
 59 H      0.8366     1.0000     0.1634     0.9605     0.9605    -0.0000
 60 C      6.1146     6.0000    -0.1146     3.8766     3.8766    -0.0000
 61 H      0.8355     1.0000     0.1645     0.9581     0.9581    -0.0000
 62 C      6.1678     6.0000    -0.1678     3.9054     3.9054    -0.0000
 63 H      0.8432     1.0000     0.1568     0.9659     0.9659     0.0000
 64 C      6.1835     6.0000    -0.1835     3.9421     3.9421     0.0000
 65 H      0.8191     1.0000     0.1809     0.9472     0.9472    -0.0000
 66 H      0.7765     1.0000     0.2235     0.9764     0.9764    -0.0000
 67 O      8.4897     8.0000    -0.4897     1.9884     1.9884    -0.0000
 68 C      5.5909     6.0000     0.4091     4.1139     4.1139    -0.0000
 69 C      5.8639     6.0000     0.1361     3.5846     3.5846    -0.0000
 70 C      6.2399     6.0000    -0.2399     3.9692     3.9692    -0.0000
 71 H      0.8391     1.0000     0.1609     0.9831     0.9831    -0.0000
 72 C      6.1308     6.0000    -0.1308     3.8786     3.8786    -0.0000
 73 H      0.8392     1.0000     0.1608     0.9609     0.9609    -0.0000
 74 C      6.1444     6.0000    -0.1444     3.9133     3.9133    -0.0000
 75 H      0.8372     1.0000     0.1628     0.9588     0.9588    -0.0000
 76 C      6.1342     6.0000    -0.1342     3.8859     3.8859    -0.0000
 77 H      0.8389     1.0000     0.1611     0.9609     0.9609    -0.0000
 78 C      6.2405     6.0000    -0.2405     3.9836     3.9836    -0.0000
 79 H      0.8326     1.0000     0.1674     0.9745     0.9745     0.0000
 80 O      8.4010     8.0000    -0.4010     2.0634     2.0634    -0.0000
 81 H      0.6315     1.0000     0.3685     0.9245     0.9245    -0.0000

  Mayer bond orders larger than 0.100000
B(  0-O ,  4-C ) :   0.8991 B(  0-O , 54-C ) :   1.0782 B(  1-O , 54-C ) :   1.9128 
B(  2-N ,  4-C ) :   1.8927 B(  2-N , 18-C ) :   0.8369 B(  2-N , 81-H ) :   0.2035 
B(  3-N ,  5-C ) :   0.8509 B(  3-N , 31-C ) :   1.1394 B(  3-N , 66-H ) :   0.9026 
B(  4-C ,  5-C ) :   0.9608 B(  5-C ,  6-H ) :   0.9402 B(  5-C ,  7-C ) :   0.8823 
B(  7-C ,  8-C ) :   1.3695 B(  7-C , 16-C ) :   1.3120 B(  8-C ,  9-H ) :   0.9476 
B(  8-C , 10-C ) :   1.4110 B( 10-C , 11-H ) :   0.9754 B( 10-C , 12-C ) :   1.3912 
B( 12-C , 13-H ) :   0.9772 B( 12-C , 14-C ) :   1.3620 B( 14-C , 15-H ) :   0.9794 
B( 14-C , 16-C ) :   1.4163 B( 16-C , 17-H ) :   0.9933 B( 18-C , 19-C ) :   0.9708 
B( 18-C , 23-C ) :   0.9769 B( 18-C , 27-C ) :   0.9793 B( 19-C , 20-H ) :   0.9629 
B( 19-C , 21-H ) :   0.9640 B( 19-C , 22-H ) :   0.9700 B( 23-C , 24-H ) :   0.9629 
B( 23-C , 25-H ) :   0.9579 B( 23-C , 26-H ) :   0.9588 B( 27-C , 28-H ) :   0.9579 
B( 27-C , 29-H ) :   0.9634 B( 27-C , 30-H ) :   0.9620 B( 31-C , 32-C ) :   1.2884 
B( 31-C , 39-C ) :   1.3398 B( 32-C , 33-C ) :   1.3109 B( 32-C , 41-C ) :   0.9688 
B( 33-C , 34-H ) :   0.9776 B( 33-C , 35-C ) :   1.3877 B( 35-C , 36-H ) :   0.9955 
B( 35-C , 37-C ) :   1.3602 B( 37-C , 38-H ) :   0.9805 B( 37-C , 39-C ) :   1.3839 
B( 39-C , 40-H ) :   0.9968 B( 41-C , 42-C ) :   0.9423 B( 41-C , 46-C ) :   0.9688 
B( 41-C , 50-C ) :   0.9805 B( 42-C , 43-H ) :   0.9668 B( 42-C , 44-H ) :   0.9677 
B( 42-C , 45-H ) :   0.9670 B( 46-C , 47-H ) :   0.9654 B( 46-C , 48-H ) :   0.9604 
B( 46-C , 49-H ) :   0.9572 B( 50-C , 51-H ) :   0.9630 B( 50-C , 52-H ) :   0.9559 
B( 50-C , 53-H ) :   0.9631 B( 54-C , 55-C ) :   0.9942 B( 55-C , 56-C ) :   1.3052 
B( 55-C , 64-C ) :   1.3516 B( 56-C , 57-H ) :   0.9728 B( 56-C , 58-C ) :   1.4265 
B( 58-C , 59-H ) :   0.9727 B( 58-C , 60-C ) :   1.3703 B( 60-C , 61-H ) :   0.9685 
B( 60-C , 62-C ) :   1.3744 B( 62-C , 63-H ) :   0.9834 B( 62-C , 64-C ) :   1.4209 
B( 64-C , 65-H ) :   0.9421 B( 67-O , 68-C ) :   1.8094 B( 68-C , 69-C ) :   0.9748 
B( 68-C , 80-O ) :   1.2942 B( 69-C , 70-C ) :   1.3479 B( 69-C , 78-C ) :   1.3468 
B( 70-C , 71-H ) :   0.9627 B( 70-C , 72-C ) :   1.4254 B( 72-C , 73-H ) :   0.9715 
B( 72-C , 74-C ) :   1.3886 B( 74-C , 75-H ) :   0.9671 B( 74-C , 76-C ) :   1.3845 
B( 76-C , 77-H ) :   0.9720 B( 76-C , 78-C ) :   1.4308 B( 78-C , 79-H ) :   0.9567 
B( 80-O , 81-H ) :   0.6923 

-------
TIMINGS
-------

Total SCF time: 0 days 0 hours 7 min 55 sec 

Total time                  ....     475.637 sec
Sum of individual times     ....     452.563 sec  ( 95.1%)

Fock matrix formation       ....     405.277 sec  ( 85.2%)
  Split-RI-J                ....      45.101 sec  ( 11.1% of F)
  Chain of spheres X        ....     222.251 sec  ( 54.8% of F)
  XC integration            ....      46.451 sec  ( 11.5% of F)
    Basis function eval.    ....       2.520 sec  (  5.4% of XC)
    Density eval.           ....       6.582 sec  ( 14.2% of XC)
    XC-Functional eval.     ....       0.189 sec  (  0.4% of XC)
    XC-Potential eval.      ....       3.517 sec  (  7.6% of XC)
Diagonalization             ....       5.658 sec  (  1.2%)
Density matrix formation    ....       1.788 sec  (  0.4%)
Population analysis         ....       2.699 sec  (  0.6%)
Initial guess               ....       4.266 sec  (  0.9%)
Orbital Transformation      ....       0.000 sec  (  0.0%)
Orbital Orthonormalization  ....       0.000 sec  (  0.0%)
DIIS solution               ....       8.949 sec  (  1.9%)
SOSCF solution              ....       8.113 sec  (  1.7%)
Grid generation             ....      15.812 sec  (  3.3%)

Maximum memory used throughout the entire SCF-calculation: 586.8 MB
[1711144354.917958] [node100:2980098:0]          mpool.c:43   UCX  WARN  object 0x14463640 was not returned to mpool ucp_requests
[1711144354.917982] [node100:2980098:0]          mpool.c:43   UCX  WARN  object 0x14463800 was not returned to mpool ucp_requests
[1711144354.917988] [node100:2980098:0]          mpool.c:43   UCX  WARN  object 0x144640c0 was not returned to mpool ucp_requests
[1711144354.920945] [node100:2980119:0]          mpool.c:43   UCX  WARN  object 0x13f46780 was not returned to mpool ucp_requests
[1711144354.920964] [node100:2980119:0]          mpool.c:43   UCX  WARN  object 0x13f46940 was not returned to mpool ucp_requests
[1711144354.920968] [node100:2980119:0]          mpool.c:43   UCX  WARN  object 0x13f46e80 was not returned to mpool ucp_requests
[1711144354.922163] [node100:2980137:0]          mpool.c:43   UCX  WARN  object 0x14486bc0 was not returned to mpool ucp_requests
[1711144354.922176] [node100:2980137:0]          mpool.c:43   UCX  WARN  object 0x14486d80 was not returned to mpool ucp_requests
[1711144354.922180] [node100:2980137:0]          mpool.c:43   UCX  WARN  object 0x14487100 was not returned to mpool ucp_requests
[1711144354.922276] [node100:2980141:0]          mpool.c:43   UCX  WARN  object 0x13eacb80 was not returned to mpool ucp_requests
[1711144354.922296] [node100:2980141:0]          mpool.c:43   UCX  WARN  object 0x13eacd40 was not returned to mpool ucp_requests
[1711144354.922301] [node100:2980141:0]          mpool.c:43   UCX  WARN  object 0x13eacf00 was not returned to mpool ucp_requests
[1711144354.924336] [node100:2980143:0]          mpool.c:43   UCX  WARN  object 0x139aab80 was not returned to mpool ucp_requests
[1711144354.924351] [node100:2980143:0]          mpool.c:43   UCX  WARN  object 0x139aaf00 was not returned to mpool ucp_requests
[1711144354.924356] [node100:2980143:0]          mpool.c:43   UCX  WARN  object 0x139ab0c0 was not returned to mpool ucp_requests
[1711144354.925152] [node100:2980095:0]          mpool.c:43   UCX  WARN  object 0x140da300 was not returned to mpool ucp_requests
[1711144354.925175] [node100:2980095:0]          mpool.c:43   UCX  WARN  object 0x140dad80 was not returned to mpool ucp_requests
[1711144354.925181] [node100:2980095:0]          mpool.c:43   UCX  WARN  object 0x140daf40 was not returned to mpool ucp_requests
[1711144354.927205] [node100:2980046:0]          mpool.c:43   UCX  WARN  object 0x14377a40 was not returned to mpool ucp_requests
[1711144354.927219] [node100:2980046:0]          mpool.c:43   UCX  WARN  object 0x14377dc0 was not returned to mpool ucp_requests
[1711144354.927224] [node100:2980046:0]          mpool.c:43   UCX  WARN  object 0x14377f80 was not returned to mpool ucp_requests
[1711144354.927227] [node100:2980046:0]          mpool.c:43   UCX  WARN  object 0x14378140 was not returned to mpool ucp_requests
[1711144354.929016] [node100:2980049:0]          mpool.c:43   UCX  WARN  object 0x1471c7c0 was not returned to mpool ucp_requests
[1711144354.929028] [node100:2980049:0]          mpool.c:43   UCX  WARN  object 0x1471c980 was not returned to mpool ucp_requests
[1711144354.929031] [node100:2980049:0]          mpool.c:43   UCX  WARN  object 0x1471cb40 was not returned to mpool ucp_requests
[1711144354.929034] [node100:2980049:0]          mpool.c:43   UCX  WARN  object 0x1471cd00 was not returned to mpool ucp_requests
[1711144354.928756] [node100:2980063:0]          mpool.c:43   UCX  WARN  object 0x13386840 was not returned to mpool ucp_requests
[1711144354.928769] [node100:2980063:0]          mpool.c:43   UCX  WARN  object 0x13386a00 was not returned to mpool ucp_requests
[1711144354.928773] [node100:2980063:0]          mpool.c:43   UCX  WARN  object 0x13386bc0 was not returned to mpool ucp_requests
[1711144354.931094] [node100:2980135:0]          mpool.c:43   UCX  WARN  object 0x13e6eb00 was not returned to mpool ucp_requests
[1711144354.931114] [node100:2980135:0]          mpool.c:43   UCX  WARN  object 0x13e6ee80 was not returned to mpool ucp_requests
[1711144354.931121] [node100:2980135:0]          mpool.c:43   UCX  WARN  object 0x13e6f040 was not returned to mpool ucp_requests
[1711144354.937212] [node100:2980088:0]          mpool.c:43   UCX  WARN  object 0x12ed42c0 was not returned to mpool ucp_requests
[1711144354.937226] [node100:2980088:0]          mpool.c:43   UCX  WARN  object 0x12ed49c0 was not returned to mpool ucp_requests
[1711144354.937231] [node100:2980088:0]          mpool.c:43   UCX  WARN  object 0x12ed4b80 was not returned to mpool ucp_requests
[1711144354.937651] [node100:2980106:0]          mpool.c:43   UCX  WARN  object 0x13708240 was not returned to mpool ucp_requests
[1711144354.937665] [node100:2980106:0]          mpool.c:43   UCX  WARN  object 0x13708400 was not returned to mpool ucp_requests
[1711144354.937669] [node100:2980106:0]          mpool.c:43   UCX  WARN  object 0x13708cc0 was not returned to mpool ucp_requests
[1711144354.937700] [node100:2980058:0]          mpool.c:43   UCX  WARN  object 0x14446b40 was not returned to mpool ucp_requests
[1711144354.937713] [node100:2980058:0]          mpool.c:43   UCX  WARN  object 0x14446d00 was not returned to mpool ucp_requests
[1711144354.937718] [node100:2980058:0]          mpool.c:43   UCX  WARN  object 0x14446ec0 was not returned to mpool ucp_requests
[1711144354.937722] [node100:2980058:0]          mpool.c:43   UCX  WARN  object 0x14447080 was not returned to mpool ucp_requests
[1711144354.937725] [node100:2980058:0]          mpool.c:43   UCX  WARN  object 0x144475c0 was not returned to mpool ucp_requests
[1711144354.938184] [node100:2980129:0]          mpool.c:43   UCX  WARN  object 0x137d8980 was not returned to mpool ucp_requests
[1711144354.938197] [node100:2980129:0]          mpool.c:43   UCX  WARN  object 0x137d8b40 was not returned to mpool ucp_requests
[1711144354.938202] [node100:2980129:0]          mpool.c:43   UCX  WARN  object 0x137d8d00 was not returned to mpool ucp_requests
[1711144354.938328] [node100:2980055:0]          mpool.c:43   UCX  WARN  object 0x140d4a80 was not returned to mpool ucp_requests
[1711144354.938341] [node100:2980055:0]          mpool.c:43   UCX  WARN  object 0x140d4c40 was not returned to mpool ucp_requests
[1711144354.938345] [node100:2980055:0]          mpool.c:43   UCX  WARN  object 0x140d4e00 was not returned to mpool ucp_requests
[1711144354.938348] [node100:2980055:0]          mpool.c:43   UCX  WARN  object 0x140d4fc0 was not returned to mpool ucp_requests
[1711144354.938351] [node100:2980055:0]          mpool.c:43   UCX  WARN  object 0x140d5500 was not returned to mpool ucp_requests
[1711144354.939390] [node100:2980121:0]          mpool.c:43   UCX  WARN  object 0x12bae4c0 was not returned to mpool ucp_requests
[1711144354.939403] [node100:2980121:0]          mpool.c:43   UCX  WARN  object 0x12bae680 was not returned to mpool ucp_requests
[1711144354.939409] [node100:2980121:0]          mpool.c:43   UCX  WARN  object 0x12baed80 was not returned to mpool ucp_requests
[1711144354.939500] [node100:2980132:0]          mpool.c:43   UCX  WARN  object 0x14384b80 was not returned to mpool ucp_requests
[1711144354.939513] [node100:2980132:0]          mpool.c:43   UCX  WARN  object 0x14384f00 was not returned to mpool ucp_requests
[1711144354.939517] [node100:2980132:0]          mpool.c:43   UCX  WARN  object 0x143850c0 was not returned to mpool ucp_requests
[1711144354.939964] [node100:2980134:0]          mpool.c:43   UCX  WARN  object 0x14634840 was not returned to mpool ucp_requests
[1711144354.939979] [node100:2980134:0]          mpool.c:43   UCX  WARN  object 0x14634bc0 was not returned to mpool ucp_requests
[1711144354.939983] [node100:2980134:0]          mpool.c:43   UCX  WARN  object 0x14634d80 was not returned to mpool ucp_requests
[1711144354.939627] [node100:2980125:0]          mpool.c:43   UCX  WARN  object 0x137acb80 was not returned to mpool ucp_requests
[1711144354.939639] [node100:2980125:0]          mpool.c:43   UCX  WARN  object 0x137acf00 was not returned to mpool ucp_requests
[1711144354.939643] [node100:2980125:0]          mpool.c:43   UCX  WARN  object 0x137ad280 was not returned to mpool ucp_requests
[1711144354.944721] [node100:2980093:0]          mpool.c:43   UCX  WARN  object 0x13517580 was not returned to mpool ucp_requests
[1711144354.944737] [node100:2980093:0]          mpool.c:43   UCX  WARN  object 0x13517c80 was not returned to mpool ucp_requests
[1711144354.944742] [node100:2980093:0]          mpool.c:43   UCX  WARN  object 0x13517e40 was not returned to mpool ucp_requests
[1711144354.944908] [node100:2980048:0]          mpool.c:43   UCX  WARN  object 0x14578bc0 was not returned to mpool ucp_requests
[1711144354.944930] [node100:2980048:0]          mpool.c:43   UCX  WARN  object 0x14578d80 was not returned to mpool ucp_requests
[1711144354.944933] [node100:2980048:0]          mpool.c:43   UCX  WARN  object 0x14579100 was not returned to mpool ucp_requests
[1711144354.944937] [node100:2980048:0]          mpool.c:43   UCX  WARN  object 0x145792c0 was not returned to mpool ucp_requests
[1711144354.944963] [node100:2980123:0]          mpool.c:43   UCX  WARN  object 0x13379bc0 was not returned to mpool ucp_requests
[1711144354.944975] [node100:2980123:0]          mpool.c:43   UCX  WARN  object 0x13379f40 was not returned to mpool ucp_requests
[1711144354.944980] [node100:2980123:0]          mpool.c:43   UCX  WARN  object 0x1337a100 was not returned to mpool ucp_requests
[1711144354.945274] [node100:2980065:0]          mpool.c:43   UCX  WARN  object 0x145ca7c0 was not returned to mpool ucp_requests
[1711144354.945287] [node100:2980065:0]          mpool.c:43   UCX  WARN  object 0x145ca980 was not returned to mpool ucp_requests
[1711144354.945294] [node100:2980065:0]          mpool.c:43   UCX  WARN  object 0x145cab40 was not returned to mpool ucp_requests
[1711144354.945284] [node100:2980127:0]          mpool.c:43   UCX  WARN  object 0x13b76bc0 was not returned to mpool ucp_requests
[1711144354.945296] [node100:2980127:0]          mpool.c:43   UCX  WARN  object 0x13b76f40 was not returned to mpool ucp_requests
[1711144354.945302] [node100:2980127:0]          mpool.c:43   UCX  WARN  object 0x13b77100 was not returned to mpool ucp_requests
[1711144354.945322] [node100:2980084:0]          mpool.c:43   UCX  WARN  object 0x14399800 was not returned to mpool ucp_requests
[1711144354.945335] [node100:2980084:0]          mpool.c:43   UCX  WARN  object 0x143999c0 was not returned to mpool ucp_requests
[1711144354.945339] [node100:2980084:0]          mpool.c:43   UCX  WARN  object 0x14399d40 was not returned to mpool ucp_requests
[1711144354.945493] [node100:2980053:0]          mpool.c:43   UCX  WARN  object 0x1496d840 was not returned to mpool ucp_requests
[1711144354.945505] [node100:2980053:0]          mpool.c:43   UCX  WARN  object 0x1496da00 was not returned to mpool ucp_requests
[1711144354.945510] [node100:2980053:0]          mpool.c:43   UCX  WARN  object 0x1496dbc0 was not returned to mpool ucp_requests
[1711144354.945514] [node100:2980053:0]          mpool.c:43   UCX  WARN  object 0x1496dd80 was not returned to mpool ucp_requests
[1711144354.946263] [node100:2980068:0]          mpool.c:43   UCX  WARN  object 0x13db8840 was not returned to mpool ucp_requests
[1711144354.946275] [node100:2980068:0]          mpool.c:43   UCX  WARN  object 0x13db8bc0 was not returned to mpool ucp_requests
[1711144354.946280] [node100:2980068:0]          mpool.c:43   UCX  WARN  object 0x13db8f40 was not returned to mpool ucp_requests
[1711144354.976107] [node100:2980060:0]          mpool.c:43   UCX  WARN  object 0x1436d8c0 was not returned to mpool ucp_requests
[1711144354.976120] [node100:2980060:0]          mpool.c:43   UCX  WARN  object 0x1436da80 was not returned to mpool ucp_requests
[1711144354.976124] [node100:2980060:0]          mpool.c:43   UCX  WARN  object 0x1436dc40 was not returned to mpool ucp_requests
[1711144354.986538] [node100:2980051:0]          mpool.c:43   UCX  WARN  object 0x13bcda00 was not returned to mpool ucp_requests
[1711144354.986551] [node100:2980051:0]          mpool.c:43   UCX  WARN  object 0x13bcdbc0 was not returned to mpool ucp_requests
[1711144354.986557] [node100:2980051:0]          mpool.c:43   UCX  WARN  object 0x13bcdd80 was not returned to mpool ucp_requests
[1711144354.986562] [node100:2980051:0]          mpool.c:43   UCX  WARN  object 0x13bced40 was not returned to mpool ucp_requests


-------------------------------------------------------------------------------
                          DFT DISPERSION CORRECTION                            
                                                                               
                              DFTD3 V3.1  Rev 1                                
                          USING Becke-Johnson damping                          
-------------------------------------------------------------------------------
The PBE0 functional is recognized
Active option DFTDOPT                   ...         4   

molecular C6(AA) [au] = 70473.620718 


            DFT-D V3
 parameters
 s6 scaling factor         :     1.0000 
 a1 scaling factor         :     0.4145 
 s8 scaling factor         :     1.2177 
 a2 scaling factor         :     4.8593 
 ad hoc parameters k1-k3   :    16.0000     1.3333    -4.0000 

 Edisp/kcal,au: -74.135236606735  -0.118142007034 
 E6   /kcal   : -47.864291637 
 E8   /kcal   : -26.270944970 
 % E8         :  35.436515984 

-------------------------   ----------------
Dispersion correction           -0.118142007
-------------------------   ----------------


-------------------------   --------------------
FINAL SINGLE POINT ENERGY     -1805.050592630091
-------------------------   --------------------


           ************************************************************
           *        Program running with 30 parallel MPI-processes    *
           *              working on a common directory               *
           ************************************************************
------------------------------------------------------------------------------
                         ORCA SCF GRADIENT CALCULATION
------------------------------------------------------------------------------

 ... reading COSX grid (gridx3)
Gradient of the Kohn-Sham DFT energy:
Kohn-Sham wavefunction type      ... RKS
Hartree-Fock exchange scaling    ...    0.250
Number of operators              ...    1
Number of atoms                  ...   82
Basis set dimensions             ... 1542
Integral neglect threshold       ... 2.5e-11
Integral primitive cutoff        ... 2.5e-12
SHARK Integral package           ... ON

Nuc. rep. gradient       (SHARK) ... done (  0.2 sec)
HCore & Overlap gradient (SHARK) ... done (  1.5 sec)
RI-J gradient            (SHARK) ... done (  6.8 sec)
COSX-gradient                    ... done ( 53.8 sec)
Exchange-correlation gradient    ... done
Dispersion correction            ... done

------------------
CARTESIAN GRADIENT
------------------

   1   O   :   -0.000003474   -0.000004412    0.000016374
   2   O   :   -0.000013306    0.000035903    0.000005818
   3   N   :    0.000001998   -0.000008018   -0.000007457
   4   N   :    0.000030278    0.000122376    0.000058873
   5   C   :    0.000013253    0.000040206   -0.000026938
   6   C   :   -0.000012443   -0.000049505   -0.000017402
   7   H   :    0.000014399    0.000001208   -0.000001872
   8   C   :   -0.000014619    0.000007742   -0.000007520
   9   C   :   -0.000001015   -0.000022334   -0.000021107
  10   H   :    0.000002117    0.000005973    0.000003044
  11   C   :   -0.000006832    0.000014694    0.000008541
  12   H   :   -0.000001785   -0.000001202   -0.000000096
  13   C   :    0.000008326   -0.000002189    0.000003441
  14   H   :    0.000002266    0.000001702   -0.000004745
  15   C   :   -0.000010095   -0.000012960   -0.000022700
  16   H   :    0.000000896    0.000003163   -0.000003923
  17   C   :   -0.000000105    0.000018262    0.000009744
  18   H   :    0.000001821   -0.000000681   -0.000009526
  19   C   :   -0.000026514   -0.000035374   -0.000006170
  20   C   :    0.000027370    0.000042112   -0.000022306
  21   H   :   -0.000036202    0.000006251    0.000048453
  22   H   :    0.000004619   -0.000011045   -0.000020651
  23   H   :   -0.000008467   -0.000002930   -0.000009844
  24   C   :   -0.000026988    0.000025296    0.000004418
  25   H   :    0.000005361   -0.000000521   -0.000004913
  26   H   :   -0.000004589    0.000000662   -0.000013951
  27   H   :    0.000009668   -0.000000623   -0.000014486
  28   C   :    0.000017976    0.000039518   -0.000011005
  29   H   :    0.000002053   -0.000007767   -0.000012236
  30   H   :   -0.000011792   -0.000006312   -0.000010844
  31   H   :   -0.000002061   -0.000001497   -0.000013737
  32   C   :    0.000049013   -0.000083444   -0.000029759
  33   C   :   -0.000027411    0.000025689    0.000003881
  34   C   :    0.000011162    0.000000383   -0.000031019
  35   H   :    0.000001367    0.000000661    0.000001864
  36   C   :   -0.000001158    0.000006806    0.000025470
  37   H   :    0.000006647   -0.000001336   -0.000000882
  38   C   :    0.000003381    0.000001986   -0.000026813
  39   H   :    0.000002416    0.000009542    0.000002266
  40   C   :   -0.000011451    0.000022343    0.000003938
  41   H   :    0.000005372    0.000002998   -0.000008533
  42   C   :    0.000012754   -0.000030665    0.000030386
  43   C   :   -0.000007904    0.000019547   -0.000009685
  44   H   :    0.000004657   -0.000003311   -0.000003352
  45   H   :   -0.000000932    0.000001769    0.000002637
  46   H   :    0.000000844   -0.000007023   -0.000002755
  47   C   :   -0.000012940   -0.000040155   -0.000004343
  48   H   :   -0.000001541    0.000009533    0.000001105
  49   H   :   -0.000002262    0.000009535    0.000005463
  50   H   :    0.000005261    0.000011892   -0.000006211
  51   C   :   -0.000004877    0.000027501   -0.000019355
  52   H   :   -0.000003900   -0.000010340    0.000002574
  53   H   :    0.000005945    0.000000722   -0.000003468
  54   H   :   -0.000003757    0.000003476   -0.000010831
  55   C   :    0.000030046   -0.000043540   -0.000052089
  56   C   :    0.000005053    0.000020047    0.000003289
  57   C   :    0.000000090    0.000002884   -0.000024468
  58   H   :    0.000006565    0.000008039   -0.000002405
  59   C   :    0.000001304    0.000014781   -0.000004098
  60   H   :    0.000009660    0.000002845   -0.000008986
  61   C   :    0.000004838    0.000001627   -0.000003386
  62   H   :    0.000007985    0.000002396   -0.000005747
  63   C   :    0.000007635    0.000000392   -0.000008577
  64   H   :    0.000003797    0.000001632   -0.000013149
  65   C   :   -0.000002783    0.000012520    0.000006467
  66   H   :    0.000004755    0.000005460   -0.000003753
  67   H   :   -0.000050379   -0.000062119   -0.000037806
  68   O   :    0.000032986    0.000011046   -0.000008680
  69   C   :   -0.000021384    0.000023770   -0.000006032
  70   C   :   -0.000007024   -0.000000038   -0.000003968
  71   C   :   -0.000005402   -0.000010494   -0.000009391
  72   H   :   -0.000004733    0.000000165   -0.000012048
  73   C   :   -0.000002430   -0.000001399    0.000004235
  74   H   :   -0.000004679   -0.000001527   -0.000000916
  75   C   :   -0.000018467    0.000003934    0.000000373
  76   H   :   -0.000010608   -0.000004275   -0.000000112
  77   C   :   -0.000008741   -0.000012629   -0.000010298
  78   H   :   -0.000007008   -0.000002971    0.000000464
  79   C   :   -0.000001535   -0.000000321    0.000001717
  80   H   :   -0.000001963   -0.000004535   -0.000004148
  81   O   :   -0.000032886   -0.000016830    0.000085994
  82   H   :    0.000024146   -0.000025900   -0.000123394

Difference to translation invariance:
           :   -0.0000483599    0.0001007682   -0.0004230589

Difference to rotation invariance:
           :   -0.0029651339   -0.0001803990    0.0011296741

Norm of the cartesian gradient     ...    0.0003321602
RMS gradient                       ...    0.0000211778
MAX gradient                       ...    0.0001233938

-------
TIMINGS
-------

Total SCF gradient time            ...       92.767 sec

One electron gradient       ....       1.464 sec  (  1.6%)
RI-J Coulomb gradient       ....       6.758 sec  (  7.3%)
COSX gradient               ....      53.823 sec  ( 58.0%)
XC gradient                 ....       8.696 sec  (  9.4%)
CPCM gradient               ....       3.263 sec  (  3.5%)
   A-Matrix (El+Nuc)        ....       0.987 sec  (  1.1%)
   Potential                ....       2.276 sec  (  2.5%)

Maximum memory used throughout the entire SCFGRAD-calculation: 363.3 MB

                            ***************************************
                            *     ORCA property calculations      *
                            ***************************************

                                    ---------------------
                                    Active property flags
                                    ---------------------
   (+) Dipole Moment


------------------------------------------------------------------------------
                       ORCA ELECTRIC PROPERTIES CALCULATION
------------------------------------------------------------------------------

Dipole Moment Calculation                       ... on
Quadrupole Moment Calculation                   ... off
Polarizability Calculation                      ... off
GBWName                                         ... ImineBzOH6Afreq.gbw
Electron density                                ... ImineBzOH6Afreq.scfp
The origin for moment calculation is the CENTER OF MASS  = ( 7.206533,  9.319786  5.577297)

-------------
DIPOLE MOMENT
-------------
                                X             Y             Z
Electronic contribution:     -5.80679      17.07516      -5.93141
Nuclear contribution   :      5.67194     -18.28430       5.71181
                        -----------------------------------------
Total Dipole Moment    :     -0.13485      -1.20913      -0.21960
                        -----------------------------------------
Magnitude (a.u.)       :      1.23629
Magnitude (Debye)      :      3.14240


--------------------
Rotational spectrum 
--------------------
 
Rotational constants in cm-1:     0.004701     0.002032     0.001822 
Rotational constants in MHz :   140.933816    60.925954    54.624916 

 Dipole components along the rotational axes: 
x,y,z [a.u.] :    -0.655192    -0.059639     1.046701 
x,y,z [Debye]:    -1.665365    -0.151590     2.660502 

 

----------------------------------------------------------------------------
                           ORCA NUMERICAL FREQUENCIES
                              (30-process run)
----------------------------------------------------------------------------

Number of atoms                ... 82
Central differences            ... used
Number of displacements        ... 492
Numerical increment            ... 5.000e-03 bohr
IR-spectrum generation         ... on
Raman-spectrum generation      ... off
Surface Crossing Hessian       ... off

The output will be reduced. Please look at the following files:
SCF program output             ... >ImineBzOH6Afreq.lastscf
Integral program output        ... >ImineBzOH6Afreq.lastint
Gradient program output        ... >ImineBzOH6Afreq.lastgrad
Dipole moment program output   ... >ImineBzOH6Afreq.lastmom
AutoCI program output          ... >ImineBzOH6Afreq.lastautoci

	<< Calculating on displaced geometry  11 (of 492) >>
	<< Calculating on displaced geometry  12 (of 492) >>
	<< Calculating on displaced geometry   6 (of 492) >>
	<< Calculating on displaced geometry   5 (of 492) >>
	<< Calculating on displaced geometry  30 (of 492) >>
	<< Calculating on displaced geometry  14 (of 492) >>
	<< Calculating on displaced geometry  21 (of 492) >>
	<< Calculating on displaced geometry   1 (of 492) >>
	<< Calculating on displaced geometry   3 (of 492) >>
	<< Calculating on displaced geometry   8 (of 492) >>
	<< Calculating on displaced geometry   7 (of 492) >>
	<< Calculating on displaced geometry  13 (of 492) >>
	<< Calculating on displaced geometry  23 (of 492) >>
	<< Calculating on displaced geometry  24 (of 492) >>
	<< Calculating on displaced geometry   2 (of 492) >>
	<< Calculating on displaced geometry  10 (of 492) >>
	<< Calculating on displaced geometry  18 (of 492) >>
	<< Calculating on displaced geometry  15 (of 492) >>
	<< Calculating on displaced geometry   9 (of 492) >>
	<< Calculating on displaced geometry  27 (of 492) >>
	<< Calculating on displaced geometry  25 (of 492) >>
	<< Calculating on displaced geometry  28 (of 492) >>
	<< Calculating on displaced geometry  19 (of 492) >>
	<< Calculating on displaced geometry  17 (of 492) >>
	<< Calculating on displaced geometry  16 (of 492) >>
	<< Calculating on displaced geometry  20 (of 492) >>
	<< Calculating on displaced geometry   4 (of 492) >>
	<< Calculating on displaced geometry  29 (of 492) >>
	<< Calculating on displaced geometry  26 (of 492) >>
	<< Calculating on displaced geometry  22 (of 492) >>
	<< Calculating on displaced geometry  31 (of 492) >>
	<< Calculating on displaced geometry  32 (of 492) >>
	<< Calculating on displaced geometry  33 (of 492) >>
	<< Calculating on displaced geometry  34 (of 492) >>
	<< Calculating on displaced geometry  35 (of 492) >>
	<< Calculating on displaced geometry  36 (of 492) >>
	<< Calculating on displaced geometry  37 (of 492) >>
	<< Calculating on displaced geometry  38 (of 492) >>
	<< Calculating on displaced geometry  39 (of 492) >>
	<< Calculating on displaced geometry  40 (of 492) >>
	<< Calculating on displaced geometry  41 (of 492) >>
	<< Calculating on displaced geometry  42 (of 492) >>
	<< Calculating on displaced geometry  43 (of 492) >>
	<< Calculating on displaced geometry  44 (of 492) >>
	<< Calculating on displaced geometry  45 (of 492) >>
	<< Calculating on displaced geometry  46 (of 492) >>
	<< Calculating on displaced geometry  47 (of 492) >>
	<< Calculating on displaced geometry  48 (of 492) >>
	<< Calculating on displaced geometry  49 (of 492) >>
	<< Calculating on displaced geometry  50 (of 492) >>
	<< Calculating on displaced geometry  51 (of 492) >>
	<< Calculating on displaced geometry  52 (of 492) >>
	<< Calculating on displaced geometry  53 (of 492) >>
	<< Calculating on displaced geometry  54 (of 492) >>
	<< Calculating on displaced geometry  55 (of 492) >>
	<< Calculating on displaced geometry  56 (of 492) >>
	<< Calculating on displaced geometry  57 (of 492) >>
	<< Calculating on displaced geometry  58 (of 492) >>
	<< Calculating on displaced geometry  59 (of 492) >>
	<< Calculating on displaced geometry  60 (of 492) >>
	<< Calculating on displaced geometry  61 (of 492) >>
	<< Calculating on displaced geometry  62 (of 492) >>
	<< Calculating on displaced geometry  63 (of 492) >>
	<< Calculating on displaced geometry  64 (of 492) >>
	<< Calculating on displaced geometry  65 (of 492) >>
	<< Calculating on displaced geometry  66 (of 492) >>
	<< Calculating on displaced geometry  67 (of 492) >>
	<< Calculating on displaced geometry  68 (of 492) >>
	<< Calculating on displaced geometry  69 (of 492) >>
	<< Calculating on displaced geometry  70 (of 492) >>
	<< Calculating on displaced geometry  71 (of 492) >>
	<< Calculating on displaced geometry  72 (of 492) >>
	<< Calculating on displaced geometry  73 (of 492) >>
	<< Calculating on displaced geometry  74 (of 492) >>
	<< Calculating on displaced geometry  75 (of 492) >>
	<< Calculating on displaced geometry  76 (of 492) >>
	<< Calculating on displaced geometry  77 (of 492) >>
	<< Calculating on displaced geometry  78 (of 492) >>
	<< Calculating on displaced geometry  79 (of 492) >>
	<< Calculating on displaced geometry  80 (of 492) >>
	<< Calculating on displaced geometry  81 (of 492) >>
	<< Calculating on displaced geometry  82 (of 492) >>
	<< Calculating on displaced geometry  83 (of 492) >>
	<< Calculating on displaced geometry  84 (of 492) >>
	<< Calculating on displaced geometry  85 (of 492) >>
	<< Calculating on displaced geometry  86 (of 492) >>
	<< Calculating on displaced geometry  87 (of 492) >>
	<< Calculating on displaced geometry  88 (of 492) >>
	<< Calculating on displaced geometry  89 (of 492) >>
	<< Calculating on displaced geometry  90 (of 492) >>
	<< Calculating on displaced geometry  91 (of 492) >>
	<< Calculating on displaced geometry  92 (of 492) >>
	<< Calculating on displaced geometry  93 (of 492) >>
	<< Calculating on displaced geometry  94 (of 492) >>
	<< Calculating on displaced geometry  95 (of 492) >>
	<< Calculating on displaced geometry  96 (of 492) >>
	<< Calculating on displaced geometry  97 (of 492) >>
	<< Calculating on displaced geometry  98 (of 492) >>
	<< Calculating on displaced geometry  99 (of 492) >>
	<< Calculating on displaced geometry 100 (of 492) >>
	<< Calculating on displaced geometry 101 (of 492) >>
	<< Calculating on displaced geometry 102 (of 492) >>
	<< Calculating on displaced geometry 103 (of 492) >>
	<< Calculating on displaced geometry 104 (of 492) >>
	<< Calculating on displaced geometry 105 (of 492) >>
	<< Calculating on displaced geometry 106 (of 492) >>
	<< Calculating on displaced geometry 107 (of 492) >>
	<< Calculating on displaced geometry 108 (of 492) >>
	<< Calculating on displaced geometry 109 (of 492) >>
	<< Calculating on displaced geometry 110 (of 492) >>
	<< Calculating on displaced geometry 111 (of 492) >>
	<< Calculating on displaced geometry 112 (of 492) >>
	<< Calculating on displaced geometry 113 (of 492) >>
	<< Calculating on displaced geometry 114 (of 492) >>
	<< Calculating on displaced geometry 115 (of 492) >>
	<< Calculating on displaced geometry 116 (of 492) >>
	<< Calculating on displaced geometry 117 (of 492) >>
	<< Calculating on displaced geometry 118 (of 492) >>
	<< Calculating on displaced geometry 119 (of 492) >>
	<< Calculating on displaced geometry 120 (of 492) >>
	<< Calculating on displaced geometry 121 (of 492) >>
	<< Calculating on displaced geometry 122 (of 492) >>
	<< Calculating on displaced geometry 123 (of 492) >>
	<< Calculating on displaced geometry 124 (of 492) >>
	<< Calculating on displaced geometry 125 (of 492) >>
	<< Calculating on displaced geometry 126 (of 492) >>
	<< Calculating on displaced geometry 127 (of 492) >>
	<< Calculating on displaced geometry 128 (of 492) >>
	<< Calculating on displaced geometry 129 (of 492) >>
	<< Calculating on displaced geometry 130 (of 492) >>
	<< Calculating on displaced geometry 131 (of 492) >>
	<< Calculating on displaced geometry 132 (of 492) >>
	<< Calculating on displaced geometry 133 (of 492) >>
	<< Calculating on displaced geometry 134 (of 492) >>
	<< Calculating on displaced geometry 135 (of 492) >>
	<< Calculating on displaced geometry 136 (of 492) >>
	<< Calculating on displaced geometry 137 (of 492) >>
	<< Calculating on displaced geometry 138 (of 492) >>
	<< Calculating on displaced geometry 139 (of 492) >>
	<< Calculating on displaced geometry 140 (of 492) >>
	<< Calculating on displaced geometry 141 (of 492) >>
	<< Calculating on displaced geometry 142 (of 492) >>
	<< Calculating on displaced geometry 143 (of 492) >>
	<< Calculating on displaced geometry 144 (of 492) >>
	<< Calculating on displaced geometry 145 (of 492) >>
	<< Calculating on displaced geometry 146 (of 492) >>
	<< Calculating on displaced geometry 147 (of 492) >>
	<< Calculating on displaced geometry 148 (of 492) >>
	<< Calculating on displaced geometry 149 (of 492) >>
	<< Calculating on displaced geometry 150 (of 492) >>
	<< Calculating on displaced geometry 151 (of 492) >>
	<< Calculating on displaced geometry 152 (of 492) >>
	<< Calculating on displaced geometry 153 (of 492) >>
	<< Calculating on displaced geometry 154 (of 492) >>
	<< Calculating on displaced geometry 155 (of 492) >>
	<< Calculating on displaced geometry 156 (of 492) >>
	<< Calculating on displaced geometry 157 (of 492) >>
	<< Calculating on displaced geometry 158 (of 492) >>
	<< Calculating on displaced geometry 159 (of 492) >>
	<< Calculating on displaced geometry 160 (of 492) >>
	<< Calculating on displaced geometry 161 (of 492) >>
	<< Calculating on displaced geometry 162 (of 492) >>
	<< Calculating on displaced geometry 163 (of 492) >>
	<< Calculating on displaced geometry 164 (of 492) >>
	<< Calculating on displaced geometry 165 (of 492) >>
	<< Calculating on displaced geometry 166 (of 492) >>
	<< Calculating on displaced geometry 167 (of 492) >>
	<< Calculating on displaced geometry 168 (of 492) >>
	<< Calculating on displaced geometry 169 (of 492) >>
	<< Calculating on displaced geometry 170 (of 492) >>
	<< Calculating on displaced geometry 171 (of 492) >>
	<< Calculating on displaced geometry 172 (of 492) >>
	<< Calculating on displaced geometry 173 (of 492) >>
	<< Calculating on displaced geometry 174 (of 492) >>
	<< Calculating on displaced geometry 175 (of 492) >>
	<< Calculating on displaced geometry 176 (of 492) >>
	<< Calculating on displaced geometry 177 (of 492) >>
	<< Calculating on displaced geometry 178 (of 492) >>
	<< Calculating on displaced geometry 179 (of 492) >>
	<< Calculating on displaced geometry 180 (of 492) >>
	<< Calculating on displaced geometry 181 (of 492) >>
	<< Calculating on displaced geometry 182 (of 492) >>
	<< Calculating on displaced geometry 183 (of 492) >>
	<< Calculating on displaced geometry 184 (of 492) >>
	<< Calculating on displaced geometry 185 (of 492) >>
	<< Calculating on displaced geometry 186 (of 492) >>
	<< Calculating on displaced geometry 187 (of 492) >>
	<< Calculating on displaced geometry 188 (of 492) >>
	<< Calculating on displaced geometry 189 (of 492) >>
	<< Calculating on displaced geometry 190 (of 492) >>
	<< Calculating on displaced geometry 191 (of 492) >>
	<< Calculating on displaced geometry 192 (of 492) >>
	<< Calculating on displaced geometry 193 (of 492) >>
	<< Calculating on displaced geometry 194 (of 492) >>
	<< Calculating on displaced geometry 195 (of 492) >>
	<< Calculating on displaced geometry 196 (of 492) >>
	<< Calculating on displaced geometry 197 (of 492) >>
	<< Calculating on displaced geometry 198 (of 492) >>
	<< Calculating on displaced geometry 199 (of 492) >>
	<< Calculating on displaced geometry 200 (of 492) >>
	<< Calculating on displaced geometry 201 (of 492) >>
	<< Calculating on displaced geometry 202 (of 492) >>
	<< Calculating on displaced geometry 203 (of 492) >>
	<< Calculating on displaced geometry 204 (of 492) >>
	<< Calculating on displaced geometry 205 (of 492) >>
	<< Calculating on displaced geometry 206 (of 492) >>
	<< Calculating on displaced geometry 207 (of 492) >>
	<< Calculating on displaced geometry 208 (of 492) >>
	<< Calculating on displaced geometry 209 (of 492) >>
	<< Calculating on displaced geometry 210 (of 492) >>
	<< Calculating on displaced geometry 211 (of 492) >>
	<< Calculating on displaced geometry 212 (of 492) >>
	<< Calculating on displaced geometry 213 (of 492) >>
	<< Calculating on displaced geometry 214 (of 492) >>
	<< Calculating on displaced geometry 215 (of 492) >>
	<< Calculating on displaced geometry 216 (of 492) >>
	<< Calculating on displaced geometry 217 (of 492) >>
	<< Calculating on displaced geometry 218 (of 492) >>
	<< Calculating on displaced geometry 219 (of 492) >>
	<< Calculating on displaced geometry 220 (of 492) >>
	<< Calculating on displaced geometry 221 (of 492) >>
	<< Calculating on displaced geometry 222 (of 492) >>
	<< Calculating on displaced geometry 223 (of 492) >>
	<< Calculating on displaced geometry 224 (of 492) >>
	<< Calculating on displaced geometry 225 (of 492) >>
	<< Calculating on displaced geometry 226 (of 492) >>
	<< Calculating on displaced geometry 227 (of 492) >>
	<< Calculating on displaced geometry 228 (of 492) >>
	<< Calculating on displaced geometry 229 (of 492) >>
	<< Calculating on displaced geometry 230 (of 492) >>
	<< Calculating on displaced geometry 231 (of 492) >>
	<< Calculating on displaced geometry 232 (of 492) >>
	<< Calculating on displaced geometry 233 (of 492) >>
	<< Calculating on displaced geometry 234 (of 492) >>
	<< Calculating on displaced geometry 235 (of 492) >>
	<< Calculating on displaced geometry 236 (of 492) >>
	<< Calculating on displaced geometry 237 (of 492) >>
	<< Calculating on displaced geometry 238 (of 492) >>
	<< Calculating on displaced geometry 239 (of 492) >>
	<< Calculating on displaced geometry 240 (of 492) >>
	<< Calculating on displaced geometry 241 (of 492) >>
	<< Calculating on displaced geometry 242 (of 492) >>
	<< Calculating on displaced geometry 243 (of 492) >>
	<< Calculating on displaced geometry 244 (of 492) >>
	<< Calculating on displaced geometry 245 (of 492) >>
	<< Calculating on displaced geometry 246 (of 492) >>
	<< Calculating on displaced geometry 248 (of 492) >>
	<< Calculating on displaced geometry 247 (of 492) >>
	<< Calculating on displaced geometry 249 (of 492) >>
	<< Calculating on displaced geometry 250 (of 492) >>
	<< Calculating on displaced geometry 251 (of 492) >>
	<< Calculating on displaced geometry 252 (of 492) >>
	<< Calculating on displaced geometry 253 (of 492) >>
	<< Calculating on displaced geometry 254 (of 492) >>
	<< Calculating on displaced geometry 255 (of 492) >>
	<< Calculating on displaced geometry 256 (of 492) >>
	<< Calculating on displaced geometry 257 (of 492) >>
	<< Calculating on displaced geometry 258 (of 492) >>
	<< Calculating on displaced geometry 259 (of 492) >>
	<< Calculating on displaced geometry 260 (of 492) >>
	<< Calculating on displaced geometry 261 (of 492) >>
	<< Calculating on displaced geometry 262 (of 492) >>
	<< Calculating on displaced geometry 263 (of 492) >>
	<< Calculating on displaced geometry 264 (of 492) >>
	<< Calculating on displaced geometry 265 (of 492) >>
	<< Calculating on displaced geometry 266 (of 492) >>
	<< Calculating on displaced geometry 267 (of 492) >>
	<< Calculating on displaced geometry 268 (of 492) >>
	<< Calculating on displaced geometry 269 (of 492) >>
	<< Calculating on displaced geometry 270 (of 492) >>
	<< Calculating on displaced geometry 271 (of 492) >>
	<< Calculating on displaced geometry 272 (of 492) >>
	<< Calculating on displaced geometry 273 (of 492) >>
	<< Calculating on displaced geometry 274 (of 492) >>
	<< Calculating on displaced geometry 275 (of 492) >>
	<< Calculating on displaced geometry 276 (of 492) >>
	<< Calculating on displaced geometry 277 (of 492) >>
	<< Calculating on displaced geometry 278 (of 492) >>
	<< Calculating on displaced geometry 279 (of 492) >>
	<< Calculating on displaced geometry 280 (of 492) >>
	<< Calculating on displaced geometry 281 (of 492) >>
	<< Calculating on displaced geometry 282 (of 492) >>
	<< Calculating on displaced geometry 283 (of 492) >>
	<< Calculating on displaced geometry 284 (of 492) >>
	<< Calculating on displaced geometry 285 (of 492) >>
	<< Calculating on displaced geometry 286 (of 492) >>
	<< Calculating on displaced geometry 287 (of 492) >>
	<< Calculating on displaced geometry 288 (of 492) >>
	<< Calculating on displaced geometry 289 (of 492) >>
	<< Calculating on displaced geometry 290 (of 492) >>
	<< Calculating on displaced geometry 291 (of 492) >>
	<< Calculating on displaced geometry 292 (of 492) >>
	<< Calculating on displaced geometry 293 (of 492) >>
	<< Calculating on displaced geometry 294 (of 492) >>
	<< Calculating on displaced geometry 295 (of 492) >>
	<< Calculating on displaced geometry 296 (of 492) >>
	<< Calculating on displaced geometry 297 (of 492) >>
	<< Calculating on displaced geometry 298 (of 492) >>
	<< Calculating on displaced geometry 299 (of 492) >>
	<< Calculating on displaced geometry 300 (of 492) >>
	<< Calculating on displaced geometry 301 (of 492) >>
	<< Calculating on displaced geometry 302 (of 492) >>
	<< Calculating on displaced geometry 303 (of 492) >>
	<< Calculating on displaced geometry 304 (of 492) >>
	<< Calculating on displaced geometry 305 (of 492) >>
	<< Calculating on displaced geometry 306 (of 492) >>
	<< Calculating on displaced geometry 307 (of 492) >>
	<< Calculating on displaced geometry 308 (of 492) >>
	<< Calculating on displaced geometry 309 (of 492) >>
	<< Calculating on displaced geometry 310 (of 492) >>
	<< Calculating on displaced geometry 311 (of 492) >>
	<< Calculating on displaced geometry 312 (of 492) >>
	<< Calculating on displaced geometry 313 (of 492) >>
	<< Calculating on displaced geometry 314 (of 492) >>
	<< Calculating on displaced geometry 315 (of 492) >>
	<< Calculating on displaced geometry 316 (of 492) >>
	<< Calculating on displaced geometry 317 (of 492) >>
	<< Calculating on displaced geometry 318 (of 492) >>
	<< Calculating on displaced geometry 319 (of 492) >>
	<< Calculating on displaced geometry 320 (of 492) >>
	<< Calculating on displaced geometry 321 (of 492) >>
	<< Calculating on displaced geometry 322 (of 492) >>
	<< Calculating on displaced geometry 323 (of 492) >>
	<< Calculating on displaced geometry 324 (of 492) >>
	<< Calculating on displaced geometry 325 (of 492) >>
	<< Calculating on displaced geometry 326 (of 492) >>
	<< Calculating on displaced geometry 327 (of 492) >>
	<< Calculating on displaced geometry 328 (of 492) >>
	<< Calculating on displaced geometry 329 (of 492) >>
	<< Calculating on displaced geometry 330 (of 492) >>
	<< Calculating on displaced geometry 331 (of 492) >>
	<< Calculating on displaced geometry 332 (of 492) >>
	<< Calculating on displaced geometry 334 (of 492) >>
	<< Calculating on displaced geometry 333 (of 492) >>
	<< Calculating on displaced geometry 335 (of 492) >>
	<< Calculating on displaced geometry 336 (of 492) >>
	<< Calculating on displaced geometry 337 (of 492) >>
	<< Calculating on displaced geometry 338 (of 492) >>
	<< Calculating on displaced geometry 339 (of 492) >>
	<< Calculating on displaced geometry 340 (of 492) >>
	<< Calculating on displaced geometry 341 (of 492) >>
	<< Calculating on displaced geometry 342 (of 492) >>
	<< Calculating on displaced geometry 343 (of 492) >>
	<< Calculating on displaced geometry 344 (of 492) >>
	<< Calculating on displaced geometry 345 (of 492) >>
	<< Calculating on displaced geometry 346 (of 492) >>
	<< Calculating on displaced geometry 347 (of 492) >>
	<< Calculating on displaced geometry 348 (of 492) >>
	<< Calculating on displaced geometry 349 (of 492) >>
	<< Calculating on displaced geometry 350 (of 492) >>
	<< Calculating on displaced geometry 351 (of 492) >>
	<< Calculating on displaced geometry 352 (of 492) >>
	<< Calculating on displaced geometry 353 (of 492) >>
	<< Calculating on displaced geometry 354 (of 492) >>
	<< Calculating on displaced geometry 355 (of 492) >>
	<< Calculating on displaced geometry 356 (of 492) >>
	<< Calculating on displaced geometry 357 (of 492) >>
	<< Calculating on displaced geometry 358 (of 492) >>
	<< Calculating on displaced geometry 359 (of 492) >>
	<< Calculating on displaced geometry 360 (of 492) >>
	<< Calculating on displaced geometry 361 (of 492) >>
	<< Calculating on displaced geometry 362 (of 492) >>
	<< Calculating on displaced geometry 363 (of 492) >>
	<< Calculating on displaced geometry 364 (of 492) >>
	<< Calculating on displaced geometry 365 (of 492) >>
	<< Calculating on displaced geometry 366 (of 492) >>
	<< Calculating on displaced geometry 367 (of 492) >>
	<< Calculating on displaced geometry 368 (of 492) >>
	<< Calculating on displaced geometry 369 (of 492) >>
	<< Calculating on displaced geometry 370 (of 492) >>
	<< Calculating on displaced geometry 371 (of 492) >>
	<< Calculating on displaced geometry 372 (of 492) >>
	<< Calculating on displaced geometry 373 (of 492) >>
	<< Calculating on displaced geometry 374 (of 492) >>
	<< Calculating on displaced geometry 375 (of 492) >>
	<< Calculating on displaced geometry 376 (of 492) >>
	<< Calculating on displaced geometry 377 (of 492) >>
	<< Calculating on displaced geometry 378 (of 492) >>
	<< Calculating on displaced geometry 379 (of 492) >>
	<< Calculating on displaced geometry 380 (of 492) >>
	<< Calculating on displaced geometry 381 (of 492) >>
	<< Calculating on displaced geometry 382 (of 492) >>
	<< Calculating on displaced geometry 383 (of 492) >>
	<< Calculating on displaced geometry 384 (of 492) >>
	<< Calculating on displaced geometry 385 (of 492) >>
	<< Calculating on displaced geometry 386 (of 492) >>
	<< Calculating on displaced geometry 387 (of 492) >>
	<< Calculating on displaced geometry 388 (of 492) >>
	<< Calculating on displaced geometry 389 (of 492) >>
	<< Calculating on displaced geometry 390 (of 492) >>
	<< Calculating on displaced geometry 391 (of 492) >>
	<< Calculating on displaced geometry 392 (of 492) >>
	<< Calculating on displaced geometry 393 (of 492) >>
	<< Calculating on displaced geometry 394 (of 492) >>
	<< Calculating on displaced geometry 395 (of 492) >>
	<< Calculating on displaced geometry 396 (of 492) >>
	<< Calculating on displaced geometry 397 (of 492) >>
	<< Calculating on displaced geometry 398 (of 492) >>
	<< Calculating on displaced geometry 399 (of 492) >>
	<< Calculating on displaced geometry 400 (of 492) >>
	<< Calculating on displaced geometry 401 (of 492) >>
	<< Calculating on displaced geometry 402 (of 492) >>
	<< Calculating on displaced geometry 403 (of 492) >>
	<< Calculating on displaced geometry 404 (of 492) >>
	<< Calculating on displaced geometry 405 (of 492) >>
	<< Calculating on displaced geometry 406 (of 492) >>
	<< Calculating on displaced geometry 407 (of 492) >>
	<< Calculating on displaced geometry 408 (of 492) >>
	<< Calculating on displaced geometry 409 (of 492) >>
	<< Calculating on displaced geometry 410 (of 492) >>
	<< Calculating on displaced geometry 411 (of 492) >>
	<< Calculating on displaced geometry 412 (of 492) >>
	<< Calculating on displaced geometry 413 (of 492) >>
	<< Calculating on displaced geometry 414 (of 492) >>
	<< Calculating on displaced geometry 415 (of 492) >>
	<< Calculating on displaced geometry 416 (of 492) >>
	<< Calculating on displaced geometry 417 (of 492) >>
	<< Calculating on displaced geometry 418 (of 492) >>
	<< Calculating on displaced geometry 419 (of 492) >>
	<< Calculating on displaced geometry 420 (of 492) >>
	<< Calculating on displaced geometry 421 (of 492) >>
	<< Calculating on displaced geometry 422 (of 492) >>
	<< Calculating on displaced geometry 423 (of 492) >>
	<< Calculating on displaced geometry 424 (of 492) >>
	<< Calculating on displaced geometry 425 (of 492) >>
	<< Calculating on displaced geometry 426 (of 492) >>
	<< Calculating on displaced geometry 427 (of 492) >>
	<< Calculating on displaced geometry 428 (of 492) >>
	<< Calculating on displaced geometry 429 (of 492) >>
	<< Calculating on displaced geometry 430 (of 492) >>
	<< Calculating on displaced geometry 431 (of 492) >>
	<< Calculating on displaced geometry 432 (of 492) >>
	<< Calculating on displaced geometry 433 (of 492) >>
	<< Calculating on displaced geometry 434 (of 492) >>
	<< Calculating on displaced geometry 435 (of 492) >>
	<< Calculating on displaced geometry 436 (of 492) >>
	<< Calculating on displaced geometry 437 (of 492) >>
	<< Calculating on displaced geometry 438 (of 492) >>
	<< Calculating on displaced geometry 439 (of 492) >>
	<< Calculating on displaced geometry 440 (of 492) >>
	<< Calculating on displaced geometry 441 (of 492) >>
	<< Calculating on displaced geometry 442 (of 492) >>
	<< Calculating on displaced geometry 443 (of 492) >>
	<< Calculating on displaced geometry 444 (of 492) >>
	<< Calculating on displaced geometry 445 (of 492) >>
	<< Calculating on displaced geometry 446 (of 492) >>
	<< Calculating on displaced geometry 447 (of 492) >>
	<< Calculating on displaced geometry 448 (of 492) >>
	<< Calculating on displaced geometry 449 (of 492) >>
	<< Calculating on displaced geometry 450 (of 492) >>
	<< Calculating on displaced geometry 451 (of 492) >>
	<< Calculating on displaced geometry 452 (of 492) >>
	<< Calculating on displaced geometry 453 (of 492) >>
	<< Calculating on displaced geometry 454 (of 492) >>
	<< Calculating on displaced geometry 455 (of 492) >>
	<< Calculating on displaced geometry 456 (of 492) >>
	<< Calculating on displaced geometry 457 (of 492) >>
	<< Calculating on displaced geometry 458 (of 492) >>
	<< Calculating on displaced geometry 459 (of 492) >>
	<< Calculating on displaced geometry 460 (of 492) >>
	<< Calculating on displaced geometry 461 (of 492) >>
	<< Calculating on displaced geometry 462 (of 492) >>
	<< Calculating on displaced geometry 463 (of 492) >>
	<< Calculating on displaced geometry 464 (of 492) >>
	<< Calculating on displaced geometry 465 (of 492) >>
	<< Calculating on displaced geometry 466 (of 492) >>
	<< Calculating on displaced geometry 467 (of 492) >>
	<< Calculating on displaced geometry 468 (of 492) >>
	<< Calculating on displaced geometry 469 (of 492) >>
	<< Calculating on displaced geometry 470 (of 492) >>
	<< Calculating on displaced geometry 471 (of 492) >>
	<< Calculating on displaced geometry 472 (of 492) >>
	<< Calculating on displaced geometry 473 (of 492) >>
	<< Calculating on displaced geometry 474 (of 492) >>
	<< Calculating on displaced geometry 475 (of 492) >>
	<< Calculating on displaced geometry 476 (of 492) >>
	<< Calculating on displaced geometry 477 (of 492) >>
	<< Calculating on displaced geometry 478 (of 492) >>
	<< Calculating on displaced geometry 479 (of 492) >>
	<< Calculating on displaced geometry 480 (of 492) >>
	<< Calculating on displaced geometry 481 (of 492) >>
	<< Calculating on displaced geometry 482 (of 492) >>
	<< Calculating on displaced geometry 483 (of 492) >>
	<< Calculating on displaced geometry 484 (of 492) >>
	<< Calculating on displaced geometry 485 (of 492) >>
	<< Calculating on displaced geometry 486 (of 492) >>
	<< Calculating on displaced geometry 487 (of 492) >>
	<< Calculating on displaced geometry 488 (of 492) >>
	<< Calculating on displaced geometry 489 (of 492) >>
	<< Calculating on displaced geometry 490 (of 492) >>
	<< Calculating on displaced geometry 491 (of 492) >>
	<< Calculating on displaced geometry 492 (of 492) >>

-----------------------
VIBRATIONAL FREQUENCIES
-----------------------

Scaling factor for frequencies =  1.000000000 (already applied!)

   0:         0.00 cm**-1
   1:         0.00 cm**-1
   2:         0.00 cm**-1
   3:         0.00 cm**-1
   4:         0.00 cm**-1
   5:         0.00 cm**-1
   6:        14.40 cm**-1
   7:        19.29 cm**-1
   8:        27.79 cm**-1
   9:        32.75 cm**-1
  10:        37.36 cm**-1
  11:        41.07 cm**-1
  12:        43.15 cm**-1
  13:        47.62 cm**-1
  14:        58.01 cm**-1
  15:        61.98 cm**-1
  16:        68.75 cm**-1
  17:        74.23 cm**-1
  18:        76.58 cm**-1
  19:        87.35 cm**-1
  20:        89.62 cm**-1
  21:        96.90 cm**-1
  22:       104.05 cm**-1
  23:       108.90 cm**-1
  24:       114.92 cm**-1
  25:       138.78 cm**-1
  26:       142.44 cm**-1
  27:       154.36 cm**-1
  28:       170.04 cm**-1
  29:       181.86 cm**-1
  30:       183.81 cm**-1
  31:       195.90 cm**-1
  32:       198.99 cm**-1
  33:       207.16 cm**-1
  34:       214.02 cm**-1
  35:       221.40 cm**-1
  36:       240.99 cm**-1
  37:       253.04 cm**-1
  38:       268.10 cm**-1
  39:       272.31 cm**-1
  40:       278.94 cm**-1
  41:       291.31 cm**-1
  42:       302.68 cm**-1
  43:       328.56 cm**-1
  44:       333.92 cm**-1
  45:       340.15 cm**-1
  46:       343.86 cm**-1
  47:       366.52 cm**-1
  48:       372.46 cm**-1
  49:       383.36 cm**-1
  50:       384.76 cm**-1
  51:       399.96 cm**-1
  52:       410.96 cm**-1
  53:       412.74 cm**-1
  54:       413.65 cm**-1
  55:       418.31 cm**-1
  56:       420.34 cm**-1
  57:       436.26 cm**-1
  58:       442.26 cm**-1
  59:       450.07 cm**-1
  60:       455.25 cm**-1
  61:       491.42 cm**-1
  62:       499.18 cm**-1
  63:       504.34 cm**-1
  64:       510.87 cm**-1
  65:       520.40 cm**-1
  66:       532.46 cm**-1
  67:       559.99 cm**-1
  68:       585.77 cm**-1
  69:       593.90 cm**-1
  70:       623.84 cm**-1
  71:       626.80 cm**-1
  72:       626.97 cm**-1
  73:       629.71 cm**-1
  74:       660.64 cm**-1
  75:       672.29 cm**-1
  76:       677.61 cm**-1
  77:       691.65 cm**-1
  78:       704.57 cm**-1
  79:       709.04 cm**-1
  80:       716.42 cm**-1
  81:       720.51 cm**-1
  82:       725.29 cm**-1
  83:       728.02 cm**-1
  84:       737.14 cm**-1
  85:       764.11 cm**-1
  86:       770.16 cm**-1
  87:       781.21 cm**-1
  88:       816.53 cm**-1
  89:       819.36 cm**-1
  90:       825.07 cm**-1
  91:       838.19 cm**-1
  92:       845.70 cm**-1
  93:       856.35 cm**-1
  94:       866.58 cm**-1
  95:       870.96 cm**-1
  96:       872.11 cm**-1
  97:       874.58 cm**-1
  98:       878.60 cm**-1
  99:       898.45 cm**-1
 100:       913.66 cm**-1
 101:       940.19 cm**-1
 102:       941.96 cm**-1
 103:       943.78 cm**-1
 104:       947.50 cm**-1
 105:       951.65 cm**-1
 106:       961.52 cm**-1
 107:       962.00 cm**-1
 108:       968.92 cm**-1
 109:       971.49 cm**-1
 110:       971.51 cm**-1
 111:       988.13 cm**-1
 112:       990.86 cm**-1
 113:      1002.91 cm**-1
 114:      1003.65 cm**-1
 115:      1004.64 cm**-1
 116:      1015.62 cm**-1
 117:      1022.65 cm**-1
 118:      1023.38 cm**-1
 119:      1023.76 cm**-1
 120:      1025.26 cm**-1
 121:      1026.22 cm**-1
 122:      1033.43 cm**-1
 123:      1045.41 cm**-1
 124:      1046.18 cm**-1
 125:      1051.14 cm**-1
 126:      1052.83 cm**-1
 127:      1055.13 cm**-1
 128:      1059.35 cm**-1
 129:      1081.07 cm**-1
 130:      1092.62 cm**-1
 131:      1097.58 cm**-1
 132:      1101.57 cm**-1
 133:      1103.17 cm**-1
 134:      1109.19 cm**-1
 135:      1116.22 cm**-1
 136:      1132.93 cm**-1
 137:      1138.79 cm**-1
 138:      1157.69 cm**-1
 139:      1165.23 cm**-1
 140:      1169.05 cm**-1
 141:      1169.50 cm**-1
 142:      1169.86 cm**-1
 143:      1184.34 cm**-1
 144:      1185.12 cm**-1
 145:      1190.33 cm**-1
 146:      1191.45 cm**-1
 147:      1225.97 cm**-1
 148:      1227.50 cm**-1
 149:      1228.77 cm**-1
 150:      1247.09 cm**-1
 151:      1255.89 cm**-1
 152:      1263.57 cm**-1
 153:      1271.76 cm**-1
 154:      1288.71 cm**-1
 155:      1294.98 cm**-1
 156:      1304.22 cm**-1
 157:      1309.94 cm**-1
 158:      1329.96 cm**-1
 159:      1337.67 cm**-1
 160:      1339.38 cm**-1
 161:      1343.25 cm**-1
 162:      1345.13 cm**-1
 163:      1359.89 cm**-1
 164:      1370.76 cm**-1
 165:      1375.05 cm**-1
 166:      1378.31 cm**-1
 167:      1382.67 cm**-1
 168:      1383.53 cm**-1
 169:      1384.46 cm**-1
 170:      1391.99 cm**-1
 171:      1403.66 cm**-1
 172:      1409.73 cm**-1
 173:      1451.81 cm**-1
 174:      1453.60 cm**-1
 175:      1459.62 cm**-1
 176:      1459.85 cm**-1
 177:      1463.37 cm**-1
 178:      1465.81 cm**-1
 179:      1469.26 cm**-1
 180:      1471.35 cm**-1
 181:      1473.52 cm**-1
 182:      1476.93 cm**-1
 183:      1478.76 cm**-1
 184:      1484.03 cm**-1
 185:      1485.75 cm**-1
 186:      1486.38 cm**-1
 187:      1486.43 cm**-1
 188:      1490.54 cm**-1
 189:      1491.64 cm**-1
 190:      1511.48 cm**-1
 191:      1530.37 cm**-1
 192:      1530.82 cm**-1
 193:      1534.90 cm**-1
 194:      1552.97 cm**-1
 195:      1636.79 cm**-1
 196:      1645.97 cm**-1
 197:      1646.68 cm**-1
 198:      1648.81 cm**-1
 199:      1662.54 cm**-1
 200:      1663.94 cm**-1
 201:      1665.46 cm**-1
 202:      1669.59 cm**-1
 203:      1703.29 cm**-1
 204:      1753.23 cm**-1
 205:      1776.68 cm**-1
 206:      2718.61 cm**-1
 207:      3044.07 cm**-1
 208:      3049.39 cm**-1
 209:      3051.90 cm**-1
 210:      3053.30 cm**-1
 211:      3055.22 cm**-1
 212:      3062.31 cm**-1
 213:      3113.16 cm**-1
 214:      3113.77 cm**-1
 215:      3119.38 cm**-1
 216:      3122.17 cm**-1
 217:      3130.13 cm**-1
 218:      3131.11 cm**-1
 219:      3133.91 cm**-1
 220:      3141.44 cm**-1
 221:      3141.77 cm**-1
 222:      3145.95 cm**-1
 223:      3150.81 cm**-1
 224:      3159.97 cm**-1
 225:      3169.84 cm**-1
 226:      3186.31 cm**-1
 227:      3189.10 cm**-1
 228:      3192.98 cm**-1
 229:      3194.69 cm**-1
 230:      3197.55 cm**-1
 231:      3200.90 cm**-1
 232:      3202.08 cm**-1
 233:      3205.42 cm**-1
 234:      3207.32 cm**-1
 235:      3210.01 cm**-1
 236:      3211.11 cm**-1
 237:      3211.45 cm**-1
 238:      3214.04 cm**-1
 239:      3217.14 cm**-1
 240:      3219.56 cm**-1
 241:      3221.68 cm**-1
 242:      3226.35 cm**-1
 243:      3230.87 cm**-1
 244:      3232.94 cm**-1
 245:      3624.95 cm**-1


------------
NORMAL MODES
------------

These modes are the cartesian displacements weighted by the diagonal matrix
M(i,i)=1/sqrt(m[i]) where m[i] is the mass of the displaced atom
Thus, these vectors are normalized but *not* orthogonal

                  0          1          2          3          4          5    
      0       0.000000   0.000000   0.000000   0.000000   0.000000   0.000000
      1       0.000000   0.000000   0.000000   0.000000   0.000000   0.000000
      2       0.000000   0.000000   0.000000   0.000000   0.000000   0.000000
      3       0.000000   0.000000   0.000000   0.000000   0.000000   0.000000
      4       0.000000   0.000000   0.000000   0.000000   0.000000   0.000000
      5       0.000000   0.000000   0.000000   0.000000   0.000000   0.000000
      6       0.000000   0.000000   0.000000   0.000000   0.000000   0.000000
      7       0.000000   0.000000   0.000000   0.000000   0.000000   0.000000
      8       0.000000   0.000000   0.000000   0.000000   0.000000   0.000000
      9       0.000000   0.000000   0.000000   0.000000   0.000000   0.000000
     10       0.000000   0.000000   0.000000   0.000000   0.000000   0.000000
     11       0.000000   0.000000   0.000000   0.000000   0.000000   0.000000
     12       0.000000   0.000000   0.000000   0.000000   0.000000   0.000000
     13       0.000000   0.000000   0.000000   0.000000   0.000000   0.000000
     14       0.000000   0.000000   0.000000   0.000000   0.000000   0.000000
     15       0.000000   0.000000   0.000000   0.000000   0.000000   0.000000
     16       0.000000   0.000000   0.000000   0.000000   0.000000   0.000000
     17       0.000000   0.000000   0.000000   0.000000   0.000000   0.000000
     18       0.000000   0.000000   0.000000   0.000000   0.000000   0.000000
     19       0.000000   0.000000   0.000000   0.000000   0.000000   0.000000
     20       0.000000   0.000000   0.000000   0.000000   0.000000   0.000000
     21       0.000000   0.000000   0.000000   0.000000   0.000000   0.000000
     22       0.000000   0.000000   0.000000   0.000000   0.000000   0.000000
     23       0.000000   0.000000   0.000000   0.000000   0.000000   0.000000
     24       0.000000   0.000000   0.000000   0.000000   0.000000   0.000000
     25       0.000000   0.000000   0.000000   0.000000   0.000000   0.000000
     26       0.000000   0.000000   0.000000   0.000000   0.000000   0.000000
     27       0.000000   0.000000   0.000000   0.000000   0.000000   0.000000
     28       0.000000   0.000000   0.000000   0.000000   0.000000   0.000000
     29       0.000000   0.000000   0.000000   0.000000   0.000000   0.000000
     30       0.000000   0.000000   0.000000   0.000000   0.000000   0.000000
     31       0.000000   0.000000   0.000000   0.000000   0.000000   0.000000
     32       0.000000   0.000000   0.000000   0.000000   0.000000   0.000000
     33       0.000000   0.000000   0.000000   0.000000   0.000000   0.000000
     34       0.000000   0.000000   0.000000   0.000000   0.000000   0.000000
     35       0.000000   0.000000   0.000000   0.000000   0.000000   0.000000
     36       0.000000   0.000000   0.000000   0.000000   0.000000   0.000000
     37       0.000000   0.000000   0.000000   0.000000   0.000000   0.000000
     38       0.000000   0.000000   0.000000   0.000000   0.000000   0.000000
     39       0.000000   0.000000   0.000000   0.000000   0.000000   0.000000
     40       0.000000   0.000000   0.000000   0.000000   0.000000   0.000000
     41       0.000000   0.000000   0.000000   0.000000   0.000000   0.000000
     42       0.000000   0.000000   0.000000   0.000000   0.000000   0.000000
     43       0.000000   0.000000   0.000000   0.000000   0.000000   0.000000
     44       0.000000   0.000000   0.000000   0.000000   0.000000   0.000000
     45       0.000000   0.000000   0.000000   0.000000   0.000000   0.000000
     46       0.000000   0.000000   0.000000   0.000000   0.000000   0.000000
     47       0.000000   0.000000   0.000000   0.000000   0.000000   0.000000
     48       0.000000   0.000000   0.000000   0.000000   0.000000   0.000000
     49       0.000000   0.000000   0.000000   0.000000   0.000000   0.000000
     50       0.000000   0.000000   0.000000   0.000000   0.000000   0.000000
     51       0.000000   0.000000   0.000000   0.000000   0.000000   0.000000
     52       0.000000   0.000000   0.000000   0.000000   0.000000   0.000000
     53       0.000000   0.000000   0.000000   0.000000   0.000000   0.000000
     54       0.000000   0.000000   0.000000   0.000000   0.000000   0.000000
     55       0.000000   0.000000   0.000000   0.000000   0.000000   0.000000
     56       0.000000   0.000000   0.000000   0.000000   0.000000   0.000000
     57       0.000000   0.000000   0.000000   0.000000   0.000000   0.000000
     58       0.000000   0.000000   0.000000   0.000000   0.000000   0.000000
     59       0.000000   0.000000   0.000000   0.000000   0.000000   0.000000
     60       0.000000   0.000000   0.000000   0.000000   0.000000   0.000000
     61       0.000000   0.000000   0.000000   0.000000   0.000000   0.000000
     62       0.000000   0.000000   0.000000   0.000000   0.000000   0.000000
     63       0.000000   0.000000   0.000000   0.000000   0.000000   0.000000
     64       0.000000   0.000000   0.000000   0.000000   0.000000   0.000000
     65       0.000000   0.000000   0.000000   0.000000   0.000000   0.000000
     66       0.000000   0.000000   0.000000   0.000000   0.000000   0.000000
     67       0.000000   0.000000   0.000000   0.000000   0.000000   0.000000
     68       0.000000   0.000000   0.000000   0.000000   0.000000   0.000000
     69       0.000000   0.000000   0.000000   0.000000   0.000000   0.000000
     70       0.000000   0.000000   0.000000   0.000000   0.000000   0.000000
     71       0.000000   0.000000   0.000000   0.000000   0.000000   0.000000
     72       0.000000   0.000000   0.000000   0.000000   0.000000   0.000000
     73       0.000000   0.000000   0.000000   0.000000   0.000000   0.000000
     74       0.000000   0.000000   0.000000   0.000000   0.000000   0.000000
     75       0.000000   0.000000   0.000000   0.000000   0.000000   0.000000
     76       0.000000   0.000000   0.000000   0.000000   0.000000   0.000000
     77       0.000000   0.000000   0.000000   0.000000   0.000000   0.000000
     78       0.000000   0.000000   0.000000   0.000000   0.000000   0.000000
     79       0.000000   0.000000   0.000000   0.000000   0.000000   0.000000
     80       0.000000   0.000000   0.000000   0.000000   0.000000   0.000000
     81       0.000000   0.000000   0.000000   0.000000   0.000000   0.000000
     82       0.000000   0.000000   0.000000   0.000000   0.000000   0.000000
     83       0.000000   0.000000   0.000000   0.000000   0.000000   0.000000
     84       0.000000   0.000000   0.000000   0.000000   0.000000   0.000000
     85       0.000000   0.000000   0.000000   0.000000   0.000000   0.000000
     86       0.000000   0.000000   0.000000   0.000000   0.000000   0.000000
     87       0.000000   0.000000   0.000000   0.000000   0.000000   0.000000
     88       0.000000   0.000000   0.000000   0.000000   0.000000   0.000000
     89       0.000000   0.000000   0.000000   0.000000   0.000000   0.000000
     90       0.000000   0.000000   0.000000   0.000000   0.000000   0.000000
     91       0.000000   0.000000   0.000000   0.000000   0.000000   0.000000
     92       0.000000   0.000000   0.000000   0.000000   0.000000   0.000000
     93       0.000000   0.000000   0.000000   0.000000   0.000000   0.000000
     94       0.000000   0.000000   0.000000   0.000000   0.000000   0.000000
     95       0.000000   0.000000   0.000000   0.000000   0.000000   0.000000
     96       0.000000   0.000000   0.000000   0.000000   0.000000   0.000000
     97       0.000000   0.000000   0.000000   0.000000   0.000000   0.000000
     98       0.000000   0.000000   0.000000   0.000000   0.000000   0.000000
     99       0.000000   0.000000   0.000000   0.000000   0.000000   0.000000
    100       0.000000   0.000000   0.000000   0.000000   0.000000   0.000000
    101       0.000000   0.000000   0.000000   0.000000   0.000000   0.000000
    102       0.000000   0.000000   0.000000   0.000000   0.000000   0.000000
    103       0.000000   0.000000   0.000000   0.000000   0.000000   0.000000
    104       0.000000   0.000000   0.000000   0.000000   0.000000   0.000000
    105       0.000000   0.000000   0.000000   0.000000   0.000000   0.000000
    106       0.000000   0.000000   0.000000   0.000000   0.000000   0.000000
    107       0.000000   0.000000   0.000000   0.000000   0.000000   0.000000
    108       0.000000   0.000000   0.000000   0.000000   0.000000   0.000000
    109       0.000000   0.000000   0.000000   0.000000   0.000000   0.000000
    110       0.000000   0.000000   0.000000   0.000000   0.000000   0.000000
    111       0.000000   0.000000   0.000000   0.000000   0.000000   0.000000
    112       0.000000   0.000000   0.000000   0.000000   0.000000   0.000000
    113       0.000000   0.000000   0.000000   0.000000   0.000000   0.000000
    114       0.000000   0.000000   0.000000   0.000000   0.000000   0.000000
    115       0.000000   0.000000   0.000000   0.000000   0.000000   0.000000
    116       0.000000   0.000000   0.000000   0.000000   0.000000   0.000000
    117       0.000000   0.000000   0.000000   0.000000   0.000000   0.000000
    118       0.000000   0.000000   0.000000   0.000000   0.000000   0.000000
    119       0.000000   0.000000   0.000000   0.000000   0.000000   0.000000
    120       0.000000   0.000000   0.000000   0.000000   0.000000   0.000000
    121       0.000000   0.000000   0.000000   0.000000   0.000000   0.000000
    122       0.000000   0.000000   0.000000   0.000000   0.000000   0.000000
    123       0.000000   0.000000   0.000000   0.000000   0.000000   0.000000
    124       0.000000   0.000000   0.000000   0.000000   0.000000   0.000000
    125       0.000000   0.000000   0.000000   0.000000   0.000000   0.000000
    126       0.000000   0.000000   0.000000   0.000000   0.000000   0.000000
    127       0.000000   0.000000   0.000000   0.000000   0.000000   0.000000
    128       0.000000   0.000000   0.000000   0.000000   0.000000   0.000000
    129       0.000000   0.000000   0.000000   0.000000   0.000000   0.000000
    130       0.000000   0.000000   0.000000   0.000000   0.000000   0.000000
    131       0.000000   0.000000   0.000000   0.000000   0.000000   0.000000
    132       0.000000   0.000000   0.000000   0.000000   0.000000   0.000000
    133       0.000000   0.000000   0.000000   0.000000   0.000000   0.000000
    134       0.000000   0.000000   0.000000   0.000000   0.000000   0.000000
    135       0.000000   0.000000   0.000000   0.000000   0.000000   0.000000
    136       0.000000   0.000000   0.000000   0.000000   0.000000   0.000000
    137       0.000000   0.000000   0.000000   0.000000   0.000000   0.000000
    138       0.000000   0.000000   0.000000   0.000000   0.000000   0.000000
    139       0.000000   0.000000   0.000000   0.000000   0.000000   0.000000
    140       0.000000   0.000000   0.000000   0.000000   0.000000   0.000000
    141       0.000000   0.000000   0.000000   0.000000   0.000000   0.000000
    142       0.000000   0.000000   0.000000   0.000000   0.000000   0.000000
    143       0.000000   0.000000   0.000000   0.000000   0.000000   0.000000
    144       0.000000   0.000000   0.000000   0.000000   0.000000   0.000000
    145       0.000000   0.000000   0.000000   0.000000   0.000000   0.000000
    146       0.000000   0.000000   0.000000   0.000000   0.000000   0.000000
    147       0.000000   0.000000   0.000000   0.000000   0.000000   0.000000
    148       0.000000   0.000000   0.000000   0.000000   0.000000   0.000000
    149       0.000000   0.000000   0.000000   0.000000   0.000000   0.000000
    150       0.000000   0.000000   0.000000   0.000000   0.000000   0.000000
    151       0.000000   0.000000   0.000000   0.000000   0.000000   0.000000
    152       0.000000   0.000000   0.000000   0.000000   0.000000   0.000000
    153       0.000000   0.000000   0.000000   0.000000   0.000000   0.000000
    154       0.000000   0.000000   0.000000   0.000000   0.000000   0.000000
    155       0.000000   0.000000   0.000000   0.000000   0.000000   0.000000
    156       0.000000   0.000000   0.000000   0.000000   0.000000   0.000000
    157       0.000000   0.000000   0.000000   0.000000   0.000000   0.000000
    158       0.000000   0.000000   0.000000   0.000000   0.000000   0.000000
    159       0.000000   0.000000   0.000000   0.000000   0.000000   0.000000
    160       0.000000   0.000000   0.000000   0.000000   0.000000   0.000000
    161       0.000000   0.000000   0.000000   0.000000   0.000000   0.000000
    162       0.000000   0.000000   0.000000   0.000000   0.000000   0.000000
    163       0.000000   0.000000   0.000000   0.000000   0.000000   0.000000
    164       0.000000   0.000000   0.000000   0.000000   0.000000   0.000000
    165       0.000000   0.000000   0.000000   0.000000   0.000000   0.000000
    166       0.000000   0.000000   0.000000   0.000000   0.000000   0.000000
    167       0.000000   0.000000   0.000000   0.000000   0.000000   0.000000
    168       0.000000   0.000000   0.000000   0.000000   0.000000   0.000000
    169       0.000000   0.000000   0.000000   0.000000   0.000000   0.000000
    170       0.000000   0.000000   0.000000   0.000000   0.000000   0.000000
    171       0.000000   0.000000   0.000000   0.000000   0.000000   0.000000
    172       0.000000   0.000000   0.000000   0.000000   0.000000   0.000000
    173       0.000000   0.000000   0.000000   0.000000   0.000000   0.000000
    174       0.000000   0.000000   0.000000   0.000000   0.000000   0.000000
    175       0.000000   0.000000   0.000000   0.000000   0.000000   0.000000
    176       0.000000   0.000000   0.000000   0.000000   0.000000   0.000000
    177       0.000000   0.000000   0.000000   0.000000   0.000000   0.000000
    178       0.000000   0.000000   0.000000   0.000000   0.000000   0.000000
    179       0.000000   0.000000   0.000000   0.000000   0.000000   0.000000
    180       0.000000   0.000000   0.000000   0.000000   0.000000   0.000000
    181       0.000000   0.000000   0.000000   0.000000   0.000000   0.000000
    182       0.000000   0.000000   0.000000   0.000000   0.000000   0.000000
    183       0.000000   0.000000   0.000000   0.000000   0.000000   0.000000
    184       0.000000   0.000000   0.000000   0.000000   0.000000   0.000000
    185       0.000000   0.000000   0.000000   0.000000   0.000000   0.000000
    186       0.000000   0.000000   0.000000   0.000000   0.000000   0.000000
    187       0.000000   0.000000   0.000000   0.000000   0.000000   0.000000
    188       0.000000   0.000000   0.000000   0.000000   0.000000   0.000000
    189       0.000000   0.000000   0.000000   0.000000   0.000000   0.000000
    190       0.000000   0.000000   0.000000   0.000000   0.000000   0.000000
    191       0.000000   0.000000   0.000000   0.000000   0.000000   0.000000
    192       0.000000   0.000000   0.000000   0.000000   0.000000   0.000000
    193       0.000000   0.000000   0.000000   0.000000   0.000000   0.000000
    194       0.000000   0.000000   0.000000   0.000000   0.000000   0.000000
    195       0.000000   0.000000   0.000000   0.000000   0.000000   0.000000
    196       0.000000   0.000000   0.000000   0.000000   0.000000   0.000000
    197       0.000000   0.000000   0.000000   0.000000   0.000000   0.000000
    198       0.000000   0.000000   0.000000   0.000000   0.000000   0.000000
    199       0.000000   0.000000   0.000000   0.000000   0.000000   0.000000
    200       0.000000   0.000000   0.000000   0.000000   0.000000   0.000000
    201       0.000000   0.000000   0.000000   0.000000   0.000000   0.000000
    202       0.000000   0.000000   0.000000   0.000000   0.000000   0.000000
    203       0.000000   0.000000   0.000000   0.000000   0.000000   0.000000
    204       0.000000   0.000000   0.000000   0.000000   0.000000   0.000000
    205       0.000000   0.000000   0.000000   0.000000   0.000000   0.000000
    206       0.000000   0.000000   0.000000   0.000000   0.000000   0.000000
    207       0.000000   0.000000   0.000000   0.000000   0.000000   0.000000
    208       0.000000   0.000000   0.000000   0.000000   0.000000   0.000000
    209       0.000000   0.000000   0.000000   0.000000   0.000000   0.000000
    210       0.000000   0.000000   0.000000   0.000000   0.000000   0.000000
    211       0.000000   0.000000   0.000000   0.000000   0.000000   0.000000
    212       0.000000   0.000000   0.000000   0.000000   0.000000   0.000000
    213       0.000000   0.000000   0.000000   0.000000   0.000000   0.000000
    214       0.000000   0.000000   0.000000   0.000000   0.000000   0.000000
    215       0.000000   0.000000   0.000000   0.000000   0.000000   0.000000
    216       0.000000   0.000000   0.000000   0.000000   0.000000   0.000000
    217       0.000000   0.000000   0.000000   0.000000   0.000000   0.000000
    218       0.000000   0.000000   0.000000   0.000000   0.000000   0.000000
    219       0.000000   0.000000   0.000000   0.000000   0.000000   0.000000
    220       0.000000   0.000000   0.000000   0.000000   0.000000   0.000000
    221       0.000000   0.000000   0.000000   0.000000   0.000000   0.000000
    222       0.000000   0.000000   0.000000   0.000000   0.000000   0.000000
    223       0.000000   0.000000   0.000000   0.000000   0.000000   0.000000
    224       0.000000   0.000000   0.000000   0.000000   0.000000   0.000000
    225       0.000000   0.000000   0.000000   0.000000   0.000000   0.000000
    226       0.000000   0.000000   0.000000   0.000000   0.000000   0.000000
    227       0.000000   0.000000   0.000000   0.000000   0.000000   0.000000
    228       0.000000   0.000000   0.000000   0.000000   0.000000   0.000000
    229       0.000000   0.000000   0.000000   0.000000   0.000000   0.000000
    230       0.000000   0.000000   0.000000   0.000000   0.000000   0.000000
    231       0.000000   0.000000   0.000000   0.000000   0.000000   0.000000
    232       0.000000   0.000000   0.000000   0.000000   0.000000   0.000000
    233       0.000000   0.000000   0.000000   0.000000   0.000000   0.000000
    234       0.000000   0.000000   0.000000   0.000000   0.000000   0.000000
    235       0.000000   0.000000   0.000000   0.000000   0.000000   0.000000
    236       0.000000   0.000000   0.000000   0.000000   0.000000   0.000000
    237       0.000000   0.000000   0.000000   0.000000   0.000000   0.000000
    238       0.000000   0.000000   0.000000   0.000000   0.000000   0.000000
    239       0.000000   0.000000   0.000000   0.000000   0.000000   0.000000
    240       0.000000   0.000000   0.000000   0.000000   0.000000   0.000000
    241       0.000000   0.000000   0.000000   0.000000   0.000000   0.000000
    242       0.000000   0.000000   0.000000   0.000000   0.000000   0.000000
    243       0.000000   0.000000   0.000000   0.000000   0.000000   0.000000
    244       0.000000   0.000000   0.000000   0.000000   0.000000   0.000000
    245       0.000000   0.000000   0.000000   0.000000   0.000000   0.000000
                  6          7          8          9         10         11    
      0       0.011303  -0.027946  -0.018027  -0.027028   0.021063   0.003737
      1       0.023697   0.001932  -0.018277  -0.036741   0.037176  -0.007886
      2       0.005874   0.015717  -0.001024   0.026950  -0.022346   0.019810
      3       0.039684   0.025050  -0.076076  -0.035588   0.046423   0.008486
      4      -0.013315  -0.001305  -0.031211  -0.041175   0.047910  -0.017988
      5      -0.058273  -0.032241   0.035306   0.030696  -0.033825   0.004802
      6      -0.012452  -0.076195  -0.001660   0.012678   0.039449  -0.001929
      7       0.066496   0.014484   0.004677  -0.013616  -0.003044  -0.006830
      8      -0.015238  -0.002538   0.001522   0.035887  -0.009423   0.016456
      9      -0.007254  -0.042806  -0.009195  -0.014741   0.012000   0.002017
     10       0.058301  -0.003512  -0.012297  -0.008804   0.055121  -0.017825
     11      -0.045368   0.040293   0.008430  -0.009393   0.006427   0.021158
     12      -0.003234  -0.049544  -0.009361  -0.010544   0.020458   0.002168
     13       0.047959   0.006537  -0.009518  -0.025873   0.024655  -0.007120
     14      -0.014813   0.011160  -0.006480   0.018936  -0.014097   0.018587
     15      -0.009657  -0.040831  -0.009454  -0.020237   0.003772   0.004983
     16       0.051208   0.002000  -0.013208  -0.022092   0.039060  -0.010588
     17      -0.028883   0.028234  -0.026381  -0.011546  -0.004585   0.019388
     18      -0.026671  -0.028332   0.005228  -0.026892   0.008722   0.008647
     19       0.050952   0.007279  -0.042425  -0.047937   0.041409  -0.017744
     20      -0.025067   0.027457  -0.041742  -0.020494  -0.004470   0.015488
     21      -0.000059  -0.047375  -0.030833  -0.033122  -0.023201   0.008053
     22       0.046742   0.000110   0.013437  -0.000269   0.029790   0.000602
     23      -0.021366   0.029261  -0.061451  -0.039863  -0.000708   0.006943
     24       0.003218  -0.051412  -0.049103  -0.041509  -0.040707   0.009450
     25       0.031284  -0.001405   0.035216   0.029341   0.047056   0.000371
     26      -0.015436   0.035684  -0.051254  -0.048344   0.011481   0.005191
     27       0.001084  -0.051837  -0.046424  -0.037282  -0.030858   0.004179
     28       0.027605  -0.003982   0.033428   0.035461   0.067835  -0.014969
     29      -0.020819   0.042073  -0.017507  -0.033310   0.019004   0.018722
     30       0.009640  -0.055171  -0.071529  -0.055889  -0.071083   0.017399
     31       0.020994  -0.000812   0.059230   0.051274   0.037662   0.020900
     32      -0.001841   0.034092  -0.084427  -0.077091   0.015137  -0.016723
     33       0.012064  -0.058117  -0.086229  -0.062616  -0.084602   0.018245
     34       0.008563  -0.001920   0.077378   0.075685   0.051698   0.021922
     35       0.002526   0.038829  -0.075731  -0.083134   0.024786  -0.018562
     36       0.013001  -0.055154  -0.075182  -0.061477  -0.083755   0.024015
     37       0.027234   0.000762   0.062120   0.044089   0.010425   0.041305
     38       0.005087   0.026877  -0.130069  -0.099398   0.006595  -0.037024
     39       0.017963  -0.058147  -0.092254  -0.072072  -0.106844   0.030307
     40       0.019439   0.001264   0.083232   0.063073   0.003147   0.059043
     41       0.015255   0.025524  -0.158459  -0.123741   0.009075  -0.055650
     42       0.010219  -0.051271  -0.056776  -0.053417  -0.066577   0.022221
     43       0.044238   0.001798   0.038893   0.013076  -0.007257   0.038440
     44      -0.001746   0.020970  -0.140254  -0.090922  -0.005397  -0.032839
     45       0.012956  -0.051249  -0.059022  -0.057464  -0.076382   0.027376
     46       0.049461   0.003063   0.041247   0.007478  -0.028464   0.053418
     47       0.003386   0.015130  -0.176364  -0.108676  -0.012312  -0.047757
     48       0.003791  -0.047321  -0.034972  -0.039467  -0.036402   0.014172
     49       0.053842   0.001902   0.013388  -0.009864   0.002406   0.017586
     50      -0.014545   0.021866  -0.105010  -0.060581  -0.008747  -0.010821
     51       0.001363  -0.044098  -0.020661  -0.032907  -0.023106   0.013320
     52       0.065660   0.003643  -0.004410  -0.033172  -0.011638   0.016822
     53      -0.018706   0.016598  -0.113430  -0.055031  -0.018000  -0.009398
     54      -0.010920  -0.091426   0.004475   0.018813   0.061036  -0.004364
     55       0.067565   0.023392   0.003706  -0.011471  -0.023032  -0.007849
     56      -0.001346  -0.021390   0.026224   0.076683  -0.029362   0.005488
     57      -0.030614  -0.119496   0.025054   0.015044   0.165648   0.081667
     58       0.093808   0.034581   0.011987   0.032990  -0.133531  -0.078076
     59      -0.017461  -0.039896   0.036855   0.066893   0.051225   0.068378
     60      -0.043387  -0.137837   0.039094   0.013106   0.235019   0.137524
     61       0.119060   0.035512   0.021231   0.075218  -0.228258  -0.164818
     62      -0.009540  -0.025167   0.025054   0.064712   0.004747   0.031910
     63      -0.027806  -0.128767   0.030526   0.022932   0.166858   0.065957
     64       0.093522   0.040024   0.011240   0.033268  -0.139783  -0.069298
     65      -0.007215  -0.050163   0.055191   0.100213   0.024884   0.048259
     66      -0.036058  -0.112424   0.021211   0.005771   0.176427   0.108353
     67       0.088498   0.038004   0.009657   0.024798  -0.118583  -0.054692
     68      -0.048643  -0.058538   0.039042   0.028126   0.188806   0.175266
     69      -0.008197  -0.107075   0.009499   0.030180   0.057370  -0.027266
     70       0.073633   0.014629   0.006686   0.001984  -0.044233  -0.038209
     71       0.038242   0.000440   0.022187   0.124316  -0.197645  -0.122629
     72       0.007696  -0.086185   0.001145   0.030480  -0.020895  -0.094396
     73       0.057656   0.009213   0.004292  -0.025813   0.009828  -0.011356
     74       0.051014   0.013825   0.017644   0.130220  -0.254383  -0.167343
     75      -0.008290  -0.120611   0.013913   0.038717   0.062026  -0.036640
     76       0.075313   0.020714   0.005891   0.003877  -0.049808  -0.030899
     77       0.044811  -0.015256   0.031862   0.156629  -0.206081  -0.121567
     78      -0.022169  -0.125851   0.016986   0.029976   0.125642   0.030438
     79       0.092497   0.007512   0.011567   0.039097  -0.113803  -0.098780
     80       0.047793   0.018061   0.014742   0.118843  -0.247401  -0.164317
     81       0.004748  -0.066748  -0.012562   0.022542  -0.024787  -0.073840
     82       0.038521   0.032047  -0.007552  -0.064934   0.085182   0.092729
     83      -0.011459  -0.044315   0.042949   0.080682   0.032155   0.054004
     84      -0.000354  -0.080444  -0.002181   0.025680   0.015284  -0.047890
     85       0.047638   0.039309  -0.012601  -0.056101   0.030356   0.053970
     86      -0.003681  -0.062100   0.057689   0.108526   0.009243   0.031990
     87       0.016076  -0.049776  -0.023566   0.027179  -0.082050  -0.122536
     88       0.013998   0.028219  -0.007238  -0.099716   0.202350   0.187041
     89       0.004756  -0.034377   0.037322   0.098079  -0.047100  -0.011167
     90       0.008884  -0.052777  -0.023357   0.017587  -0.062418  -0.095658
     91       0.033059   0.036494  -0.011983  -0.077078   0.101071   0.110614
     92      -0.042887  -0.055075   0.047348   0.039604   0.178671   0.175914
     93      -0.025138  -0.024748   0.027353  -0.022216  -0.004412   0.014047
     94       0.042566   0.018213  -0.011016  -0.008820   0.009139   0.028825
     95      -0.048955   0.042453   0.028096  -0.014946   0.011525   0.011178
     96      -0.016763  -0.019607   0.051271  -0.047560  -0.030606   0.005351
     97       0.050110   0.022412   0.009474  -0.030822  -0.014381   0.021928
     98      -0.045562   0.038743   0.063428  -0.034626   0.028703  -0.026738
     99      -0.037962  -0.004221   0.092787  -0.058551  -0.052645   0.018729
    100       0.029376   0.041815   0.010325  -0.023377  -0.061072   0.078244
    101      -0.049437   0.040812   0.082163  -0.041943   0.030848  -0.035889
    102      -0.032688  -0.001043   0.112993  -0.078289  -0.073733   0.013172
    103       0.033941   0.044817   0.026673  -0.040031  -0.080698   0.075154
    104      -0.047040   0.037893   0.110426  -0.057673   0.043952  -0.066366
    105      -0.065377   0.007506   0.111103  -0.047695  -0.049839   0.037647
    106       0.003149   0.057244  -0.008319   0.002768  -0.084176   0.136968
    107      -0.056478   0.046001   0.067171  -0.030427   0.017733  -0.008914
    108      -0.081019   0.019137   0.144766  -0.058511  -0.068808   0.047483
    109      -0.012355   0.071430  -0.005822   0.006277  -0.120603   0.178030
    110      -0.059144   0.047069   0.083075  -0.036980   0.020393  -0.017634
    111      -0.071121   0.004359   0.085174  -0.023862  -0.021181   0.042550
    112      -0.001810   0.054196  -0.029643   0.023016  -0.058691   0.140107
    113      -0.059930   0.050301   0.032191  -0.011196   0.000882   0.028823
    114      -0.090489   0.013129   0.096975  -0.014636  -0.016691   0.056620
    115      -0.020784   0.066301  -0.044642   0.043299  -0.074952   0.184789
    116      -0.065496   0.054955   0.019625  -0.001733  -0.010114   0.051355
    117      -0.051778  -0.011226   0.043916  -0.009922   0.001431   0.032131
    118       0.017618   0.035195  -0.030605   0.017455  -0.013096   0.087339
    119      -0.056339   0.048684   0.012718  -0.003042  -0.002040   0.039375
    120      -0.057848  -0.014034   0.025457   0.010315   0.023773   0.038869
    121       0.012542   0.032815  -0.045673   0.034240   0.005752   0.092499
    122      -0.059504   0.051667  -0.016043   0.014437  -0.014961   0.071749
    123       0.013263  -0.027830   0.034315  -0.060198  -0.036778  -0.015772
    124       0.079689   0.008406   0.029737  -0.060407   0.006574  -0.042618
    125      -0.036917   0.032703   0.081612  -0.049117   0.043681  -0.059772
    126       0.023676  -0.016925   0.061597  -0.096073  -0.060486  -0.028588
    127       0.089105   0.020007   0.046376  -0.089784  -0.022310  -0.043594
    128      -0.032509   0.030483   0.120008  -0.073363   0.061513  -0.102544
    129       0.023838  -0.004178   0.093462  -0.125809  -0.081390  -0.032700
    130       0.070654   0.026156   0.034541  -0.070210  -0.033791  -0.003704
    131      -0.013142   0.017810   0.116959  -0.079575   0.083847  -0.142547
    132       0.043792  -0.022364   0.045433  -0.102529  -0.063280  -0.043585
    133       0.110137   0.010587   0.058955  -0.109388  -0.003801  -0.092649
    134      -0.026073   0.026653   0.131361  -0.082607   0.072647  -0.126065
    135       0.012184  -0.016349   0.064228  -0.086190  -0.054835  -0.018916
    136       0.094358   0.031627   0.059235  -0.113333  -0.050690  -0.037705
    137      -0.053992   0.045308   0.141249  -0.076896   0.042218  -0.072672
    138       0.015599  -0.044285  -0.009157  -0.021938  -0.010577  -0.011031
    139       0.107636   0.001004   0.052777  -0.091106   0.018462  -0.100174
    140      -0.062745   0.049047   0.087351  -0.045398   0.017615  -0.012431
    141       0.000666  -0.040619   0.000575  -0.014186  -0.005701  -0.009310
    142       0.117767   0.006375   0.052105  -0.110596  -0.006834  -0.082843
    143      -0.085259   0.063552   0.108858  -0.049952  -0.000041   0.011196
    144       0.041134  -0.053578  -0.034166  -0.027780  -0.013638  -0.013218
    145       0.125535  -0.005035   0.071099  -0.108781   0.032917  -0.147194
    146      -0.058959   0.048002   0.107062  -0.055115   0.027952  -0.042451
    147       0.007215  -0.051225  -0.026411   0.003348   0.007661  -0.008788
    148       0.101190  -0.003406   0.054325  -0.077853   0.037562  -0.115567
    149      -0.063165   0.045913   0.049319  -0.028125   0.005795   0.030672
    150       0.032954  -0.027483   0.032470  -0.076491  -0.050201  -0.027694
    151       0.073303  -0.009365   0.011090  -0.028297   0.046352  -0.051616
    152      -0.002493   0.009786   0.053077  -0.042217   0.067812  -0.098740
    153       0.024434  -0.036093   0.018271  -0.055277  -0.036209  -0.023688
    154       0.063805  -0.020792  -0.002492  -0.003202   0.071365  -0.051322
    155      -0.009364   0.008195   0.034827  -0.031341   0.048312  -0.082822
    156       0.052952  -0.033176   0.018205  -0.082350  -0.060057  -0.039901
    157       0.104824  -0.018888   0.012661  -0.041328   0.070319  -0.090445
    158       0.008297   0.006412   0.058236  -0.047421   0.083671  -0.115905
    159       0.038046  -0.010959   0.061055  -0.106543  -0.065683  -0.029463
    160       0.047438  -0.002970   0.009066  -0.015962   0.030357  -0.021435
    161       0.023238  -0.004171   0.042620  -0.042258   0.091930  -0.130213
    162       0.029427   0.017406  -0.052812  -0.017414   0.031400   0.010625
    163      -0.014531  -0.002634  -0.018557  -0.029375   0.038867  -0.015080
    164      -0.013344  -0.001676   0.010800   0.024460  -0.024901   0.015020
    165       0.030344   0.053930  -0.053341   0.029852   0.016123   0.015514
    166      -0.061897  -0.010472   0.005233   0.008154   0.018448  -0.025652
    167       0.024799   0.019301  -0.007733   0.013952  -0.015024   0.025323
    168       0.050771   0.105045  -0.133243   0.128947   0.065840  -0.041064
    169      -0.105237  -0.015303  -0.022094   0.085721   0.040664  -0.085203
    170       0.008316   0.001834   0.011669  -0.000249  -0.025831   0.029786
    171       0.067292   0.115370  -0.194081   0.157610   0.118353  -0.082899
    172      -0.100575  -0.013332  -0.063375   0.107540   0.078061  -0.118829
    173      -0.032412  -0.028082   0.042269  -0.002468  -0.043763   0.024717
    174       0.049777   0.141763  -0.136615   0.196390   0.049119  -0.048645
    175      -0.153907  -0.022903   0.002599   0.139383   0.014821  -0.104571
    176       0.043846   0.022740  -0.007999  -0.011457  -0.013806   0.040870
    177       0.065946   0.181042  -0.200159   0.276718   0.089281  -0.095953
    178      -0.187364  -0.026775  -0.019875   0.202678   0.032890  -0.153190
    179       0.030913   0.009204   0.007184  -0.022627  -0.022469   0.044773
    180       0.028461   0.127752  -0.057934   0.161060  -0.020322   0.004668
    181      -0.159730  -0.025897   0.056802   0.111863  -0.035321  -0.061196
    182       0.095172   0.060396  -0.046566  -0.008418   0.009360   0.046082
    183       0.028528   0.156105  -0.060068   0.213099  -0.034711  -0.000725
    184      -0.197262  -0.031882   0.076548   0.153278  -0.056685  -0.075211
    185       0.122619   0.076800  -0.061955  -0.016636   0.018899   0.054056
    186       0.007882   0.076899   0.023732   0.057449  -0.070761   0.064426
    187      -0.116832  -0.021142   0.085601   0.030817  -0.058002   0.000535
    188       0.111482   0.077729  -0.065859   0.006052   0.020236   0.040927
    189      -0.009084   0.065527   0.086386   0.028211  -0.125318   0.106290
    190      -0.121670  -0.023730   0.129191   0.008083  -0.097855   0.035129
    191       0.152354   0.108233  -0.097488   0.009759   0.038801   0.045389
    192       0.008831   0.039761   0.025245  -0.006688  -0.050944   0.067727
    193      -0.067698  -0.013447   0.058976  -0.019860  -0.029776   0.016746
    194       0.076345   0.057053  -0.046188   0.016955   0.007847   0.030352
    195      -0.007902  -0.000225   0.089346  -0.084724  -0.089741   0.110009
    196      -0.035810  -0.010562   0.084003  -0.082112  -0.048152   0.061304
    197       0.088869   0.070775  -0.061669   0.028831   0.016770   0.025639
    198       0.005684  -0.058280  -0.022557  -0.006264   0.010358  -0.006761
    199       0.066856  -0.020240  -0.000392  -0.004417   0.069521  -0.045473
    200      -0.042964   0.033335   0.019714  -0.008737   0.016928   0.004920
    201      -0.001967  -0.072868  -0.023014   0.038483   0.011607  -0.038754
    202       0.034830  -0.071343  -0.006753   0.038739   0.012703  -0.030796
    203      -0.032589  -0.049420  -0.032139   0.005501  -0.010413   0.026386
    204       0.002108  -0.028197   0.001333   0.036041   0.013163  -0.028846
    205       0.017131  -0.048297   0.009018   0.035022   0.009853  -0.006202
    206      -0.011230  -0.030811  -0.024914   0.007115  -0.006206   0.012149
    207      -0.002975   0.044365   0.025364   0.028597   0.017905  -0.023908
    208      -0.049004  -0.036455  -0.028739   0.018451   0.000938   0.003176
    209       0.023576  -0.067818  -0.016841   0.018707  -0.003914   0.005691
    210       0.010974   0.095956   0.071704   0.041155   0.024600   0.004310
    211      -0.053872  -0.021073   0.011685   0.046448  -0.000821   0.067708
    212       0.043200  -0.032912  -0.016405  -0.000675   0.004692  -0.039510
    213       0.027031   0.077026   0.090148   0.059502   0.024780   0.023520
    214      -0.001912  -0.021806   0.080877   0.088482   0.006783   0.111129
    215       0.028144   0.028586  -0.026526  -0.030055   0.009461  -0.070338
    216       0.003734   0.172743   0.094404   0.029854   0.030951   0.009052
    217      -0.126862  -0.002905  -0.039290   0.018260  -0.012815   0.076808
    218       0.084178  -0.078111  -0.000605   0.019197   0.008011  -0.046389
    219       0.014634   0.213031   0.130762   0.039734   0.036189   0.031764
    220      -0.130987   0.008786  -0.008251   0.040228  -0.014263   0.128579
    221       0.099906  -0.049697   0.001087   0.004007   0.015096  -0.082655
    222      -0.017908   0.197454   0.069331   0.005021   0.030223  -0.015694
    223      -0.196482   0.001363  -0.132460  -0.040287  -0.023191   0.018175
    224       0.105919  -0.158787   0.015173   0.059846   0.002752  -0.006005
    225      -0.023507   0.256973   0.086210  -0.004440   0.034762  -0.012144
    226      -0.255688   0.017727  -0.174442  -0.064885  -0.032772   0.024006
    227       0.139208  -0.194986   0.029043   0.076970   0.005585  -0.010663
    228      -0.031484   0.145781   0.023619  -0.007145   0.023672  -0.044525
    229      -0.191078  -0.015103  -0.171969  -0.067413  -0.021477  -0.047475
    230       0.085529  -0.192929   0.013579   0.078542  -0.005978   0.040132
    231      -0.048468   0.165205   0.004180  -0.026489   0.023109  -0.063983
    232      -0.244693  -0.012917  -0.244028  -0.112573  -0.029782  -0.093035
    233       0.102842  -0.255970   0.025955   0.110246  -0.010140   0.071941
    234      -0.023752   0.068635   0.001779   0.005166   0.017475  -0.048169
    235      -0.116760  -0.035161  -0.119633  -0.036931  -0.009296  -0.053940
    236       0.043926  -0.146958  -0.002953   0.057206  -0.009262   0.045141
    237      -0.035112   0.026586  -0.035467  -0.004485   0.011795  -0.069667
    238      -0.112954  -0.047630  -0.151293  -0.058837  -0.008211  -0.103979
    239       0.028246  -0.174211  -0.004227   0.072164  -0.016009   0.079879
    240       0.010124  -0.035131   0.011362   0.038421   0.013022  -0.021017
    241       0.049775  -0.029636   0.053023   0.039894   0.010951   0.014864
    242      -0.012238   0.017545  -0.022258   0.002912  -0.004526   0.001177
    243       0.004072  -0.064599  -0.002099   0.032860   0.016102  -0.021762
    244       0.070135  -0.015521   0.045714   0.026011   0.007608   0.005105
    245      -0.017589   0.022649  -0.015894   0.009327  -0.004602   0.003383
                 12         13         14         15         16         17    
      0      -0.065805  -0.031539  -0.045355   0.011381   0.108458  -0.069667
      1      -0.019113  -0.013778   0.011808  -0.032488  -0.005028   0.035330
      2       0.013237   0.011041  -0.038806   0.010438   0.031994  -0.041170
      3      -0.067420  -0.045791  -0.048322   0.013757  -0.017139  -0.021253
      4      -0.022706  -0.031676  -0.016952  -0.018341  -0.073248   0.042369
      5       0.011833   0.004874  -0.068045   0.024911   0.070273  -0.079764
      6      -0.036244  -0.008632   0.001072   0.005088   0.006818   0.020594
      7      -0.009321   0.017424   0.017302   0.008382   0.018796   0.019721
      8       0.017973   0.010154  -0.024673   0.002123  -0.002975  -0.009623
      9      -0.045844  -0.011486  -0.035671   0.042235   0.045115  -0.027804
     10      -0.052185  -0.022267   0.023746  -0.008892   0.054173   0.007932
     11      -0.031467  -0.017336  -0.057290  -0.000512   0.004612  -0.054409
     12      -0.046727  -0.015277  -0.029605   0.028074   0.051178  -0.027898
     13      -0.015199  -0.001203   0.017531  -0.026691   0.010848   0.029770
     14       0.009834   0.001092  -0.042987   0.007115   0.021980  -0.037061
     15      -0.033952  -0.006416  -0.035238   0.033124   0.032813  -0.021071
     16      -0.027579  -0.010948   0.022487  -0.032888   0.026950   0.021956
     17      -0.008963  -0.020715  -0.052824   0.001486   0.023556  -0.049910
     18      -0.047851  -0.007165  -0.042079   0.027847   0.013693  -0.022107
     19      -0.022131  -0.023648   0.035954  -0.040694   0.025095   0.033541
     20      -0.003417  -0.025937  -0.046590  -0.000462   0.026538  -0.044215
     21       0.017907   0.005030  -0.021289  -0.006491   0.022584  -0.007939
     22      -0.021867   0.001710  -0.004736  -0.034403   0.022569   0.007096
     23      -0.003477  -0.032263  -0.016429  -0.006813   0.026012  -0.032177
     24       0.056047   0.007864   0.012000  -0.047149  -0.002321  -0.046703
     25      -0.048980  -0.009046   0.012379  -0.018996  -0.009799  -0.119011
     26      -0.036733  -0.029205  -0.072263   0.036263   0.081695   0.102297
     27       0.040948   0.003304   0.024752  -0.033982  -0.006890  -0.071991
     28      -0.076709  -0.020408   0.063639   0.002465  -0.030828  -0.198673
     29      -0.066025  -0.024866  -0.166245   0.072114   0.128151   0.195324
     30       0.114994   0.015588   0.030052  -0.107316  -0.020821  -0.054357
     31      -0.037909  -0.008193  -0.042957  -0.032315  -0.010918  -0.137845
     32      -0.035689  -0.028296  -0.004427   0.038054   0.078987   0.122736
     33       0.144734   0.017159   0.057869  -0.139940  -0.041112  -0.088563
     34      -0.059341  -0.018271  -0.032195  -0.019097  -0.037157  -0.238457
     35      -0.062869  -0.024045  -0.048973   0.074331   0.122884   0.231944
     36       0.135261   0.021088   0.011106  -0.125184  -0.012529  -0.018332
     37       0.000466   0.005922  -0.118405  -0.063621   0.022569  -0.025915
     38      -0.000365  -0.033536   0.125346  -0.004333   0.018910   0.001033
     39       0.180303   0.026804   0.022472  -0.170535  -0.025909  -0.022662
     40       0.009156   0.007016  -0.170411  -0.075801   0.024247  -0.035567
     41       0.001067  -0.033335   0.187496  -0.001843   0.013670   0.010984
     42       0.096949   0.019665  -0.022894  -0.083863   0.013726   0.024185
     43       0.026297   0.020419  -0.129124  -0.077016   0.055334   0.102921
     44       0.034893  -0.040699   0.177521  -0.051576  -0.036513  -0.136491
     45       0.112156   0.024547  -0.038928  -0.096770   0.021005   0.054927
     46       0.055270   0.032783  -0.187162  -0.099212   0.082112   0.194020
     47       0.064329  -0.045982   0.279585  -0.087793  -0.085243  -0.234560
     48       0.038353   0.011452  -0.038612  -0.023837   0.031181   0.029103
     49       0.014979   0.017312  -0.068687  -0.061783   0.054067   0.113821
     50       0.032587  -0.039194   0.102922  -0.052438  -0.030595  -0.147396
     51       0.008635   0.009539  -0.067061   0.009115   0.051758   0.063015
     52       0.035439   0.025796  -0.079459  -0.073537   0.078658   0.205901
     53       0.059768  -0.042094   0.148892  -0.089186  -0.074182  -0.252305
     54      -0.030292  -0.018938  -0.003005  -0.083793   0.018766   0.040419
     55      -0.014519   0.027245   0.025083   0.073396   0.004291   0.008653
     56       0.024026   0.029029  -0.000837  -0.013911  -0.030420   0.016158
     57       0.046938   0.049106   0.021362  -0.052645  -0.006539   0.047880
     58      -0.069129   0.008126   0.041214   0.107547  -0.020963   0.012993
     59       0.079041   0.072829   0.011167  -0.000483  -0.041604   0.020047
     60       0.097457   0.092357   0.036762  -0.038031  -0.022806   0.051553
     61      -0.123984  -0.044017   0.037689   0.015048  -0.029191   0.031119
     62       0.043958   0.043243  -0.000604  -0.003808  -0.028076   0.015087
     63       0.045736   0.030713   0.013727  -0.134484  -0.002999   0.061120
     64      -0.068896   0.023784   0.050683   0.169879  -0.028952   0.005012
     65       0.075004   0.076246   0.027728  -0.020814  -0.067070   0.034076
     66       0.056550   0.076079   0.031880   0.038336  -0.012495   0.033721
     67      -0.058113   0.029063   0.048311   0.168106  -0.024660   0.003619
     68       0.162239   0.133722   0.015987   0.032000  -0.038260   0.014218
     69      -0.034604  -0.041370  -0.010664  -0.188424   0.024631   0.069210
     70      -0.029140   0.003737   0.019442  -0.003394   0.008247   0.029915
     71      -0.076563  -0.041669  -0.007171  -0.055805  -0.031290   0.028783
     72      -0.079816  -0.090615  -0.033234  -0.209198   0.036196   0.061781
     73       0.002036   0.005509   0.005176  -0.026055   0.017170   0.027226
     74      -0.109783  -0.070886  -0.017431  -0.063666  -0.025747   0.024853
     75      -0.032538  -0.051224  -0.012571  -0.256097   0.025375   0.090378
     76      -0.031867   0.015123   0.026846   0.042526   0.003998   0.019592
     77      -0.081803  -0.025841   0.016445  -0.072113  -0.045677   0.050142
     78       0.005378   0.000961   0.008946  -0.172794   0.013902   0.076666
     79      -0.071135  -0.028559   0.022514  -0.081035   0.004378   0.058441
     80      -0.105444  -0.073955  -0.024662  -0.057321  -0.021452   0.017756
     81      -0.094304  -0.074856  -0.024202  -0.109966   0.039152   0.031256
     82       0.047841   0.082957   0.024896   0.199190   0.010840  -0.036940
     83       0.072476   0.071453   0.017688  -0.008105  -0.049074   0.029883
     84      -0.068869  -0.059222  -0.021089  -0.157215   0.047718   0.036808
     85       0.018537   0.066268   0.028258   0.240650  -0.010204  -0.028825
     86       0.070471   0.073325   0.033261  -0.032833  -0.075139   0.061940
     87      -0.139282  -0.116461  -0.040935  -0.149143   0.058157   0.025132
     88       0.113355   0.130015   0.021801   0.210048   0.035709  -0.066671
     89       0.021711   0.030249   0.010608  -0.032771  -0.050301   0.039964
     90      -0.116762  -0.085711  -0.024899  -0.043487   0.024868   0.024879
     91       0.057675   0.094250   0.026022   0.244687   0.006504  -0.047170
     92       0.161503   0.142452   0.023713   0.044262  -0.036015  -0.000717
     93      -0.041032   0.000509  -0.024206   0.027586  -0.007076  -0.020900
     94      -0.041542  -0.014688  -0.001173  -0.014138  -0.000002   0.002458
     95      -0.029030  -0.012553  -0.039803  -0.009629  -0.007638  -0.048397
     96       0.006946   0.005417  -0.023605   0.031571  -0.045863  -0.005635
     97       0.000689  -0.010667  -0.001401  -0.010217  -0.033478   0.016129
     98      -0.009877  -0.006839   0.001764  -0.022445  -0.016558  -0.020732
     99       0.013539   0.026985   0.026558   0.003516  -0.107778   0.027009
    100      -0.004737   0.002986  -0.006074  -0.020918  -0.087454   0.015091
    101      -0.004554  -0.000528   0.026429  -0.032890  -0.031191  -0.004925
    102       0.049534   0.032745   0.034357   0.003937  -0.141451   0.044174
    103       0.026464   0.007843  -0.001213  -0.019944  -0.116902   0.029011
    104       0.010813   0.004368   0.060026  -0.042028  -0.039864   0.018039
    105      -0.020563   0.041145   0.064032  -0.024416  -0.130233   0.036756
    106      -0.045641   0.010271  -0.017823  -0.032606  -0.105998  -0.003131
    107      -0.018219  -0.000410   0.009741  -0.031544  -0.034950  -0.017811
    108      -0.012299   0.058267   0.103201  -0.046545  -0.182083   0.062749
    109      -0.046919   0.021193  -0.018995  -0.041365  -0.150655  -0.001587
    110      -0.013702   0.004462   0.029522  -0.039633  -0.045877  -0.005438
    111      -0.064024   0.030956   0.042713  -0.021852  -0.086895   0.009242
    112      -0.083212   0.001727  -0.034353  -0.030951  -0.068589  -0.026070
    113      -0.036639  -0.006816  -0.034763  -0.018858  -0.026111  -0.047363
    114      -0.091381   0.039398   0.063109  -0.041025  -0.100504   0.010950
    115      -0.115301   0.005397  -0.052137  -0.036860  -0.080927  -0.045726
    116      -0.047701  -0.007162  -0.051507  -0.016715  -0.029372  -0.059630
    117      -0.075829   0.010849  -0.003183   0.004899  -0.026584  -0.020365
    118      -0.080767  -0.010432  -0.026440  -0.021991  -0.017878  -0.022030
    119      -0.042526  -0.012752  -0.058707  -0.008696  -0.012553  -0.062012
    120      -0.114010   0.004321  -0.018142   0.006193   0.004817  -0.040890
    121      -0.112414  -0.015812  -0.038304  -0.021023   0.008343  -0.038891
    122      -0.060933  -0.017300  -0.089928  -0.000865  -0.004062  -0.085872
    123       0.049630  -0.009610  -0.074905   0.066137  -0.013783  -0.037254
    124       0.053669  -0.018444   0.006225   0.004566  -0.006824   0.022636
    125       0.009179  -0.006765   0.023196  -0.024861  -0.009896  -0.006434
    126       0.110874  -0.012505  -0.106389   0.078454  -0.061786  -0.017370
    127       0.108325  -0.022754  -0.036676   0.020005  -0.050506   0.033228
    128       0.034957  -0.002112   0.063757  -0.037086  -0.026323   0.028840
    129       0.154275  -0.009313  -0.114954   0.076947  -0.119017   0.014884
    130       0.072885  -0.015627  -0.028585   0.006456  -0.061796   0.033697
    131       0.051173  -0.011229   0.059291  -0.022080   0.013393   0.012828
    132       0.138736  -0.025597  -0.153328   0.107157  -0.036339  -0.046770
    133       0.143379  -0.030479  -0.038377   0.033679  -0.030173   0.031525
    134       0.047146  -0.002932   0.075343  -0.037050  -0.021719   0.035646
    135       0.086021  -0.005615  -0.077822   0.062361  -0.064818  -0.007335
    136       0.152575  -0.025643  -0.075738   0.032709  -0.093396   0.043376
    137       0.026603   0.011123   0.087209  -0.060918  -0.083167   0.064404
    138      -0.003506  -0.013476  -0.062782   0.071433   0.060961  -0.080596
    139       0.111306  -0.024384   0.006450   0.021558   0.010906   0.021580
    140      -0.009077   0.000754   0.016268  -0.043089  -0.070479   0.021202
    141      -0.029445  -0.003301  -0.029071   0.056240   0.027612  -0.073423
    142       0.154675  -0.035084  -0.049788   0.034255   0.015327   0.034234
    143      -0.018798   0.011778   0.029251  -0.063379  -0.141478   0.052066
    144       0.030409  -0.031573  -0.117822   0.098188   0.131098  -0.100606
    145       0.143224  -0.025435   0.021124   0.031182   0.022109   0.015738
    146       0.001279   0.005709   0.042865  -0.045087  -0.084833   0.023437
    147      -0.048538  -0.009021  -0.031873   0.064017   0.076115  -0.095269
    148       0.081365  -0.016295   0.049499   0.012512   0.006823   0.013064
    149      -0.023721  -0.010399  -0.029551  -0.035205  -0.028546   0.012565
    150       0.091178  -0.017196  -0.111323   0.088276  -0.005762  -0.054128
    151      -0.004281  -0.015888   0.054535  -0.011580   0.051739   0.011587
    152       0.022381  -0.018967   0.011657   0.003549   0.085074  -0.057665
    153       0.054417  -0.018894  -0.101853   0.080999   0.020141  -0.069907
    154      -0.050969  -0.015066   0.081994  -0.025059   0.083749   0.005237
    155       0.013362  -0.028182  -0.035382   0.019909   0.093642  -0.104708
    156       0.119749  -0.027452  -0.152334   0.116757   0.027652  -0.095407
    157       0.026529  -0.017114   0.076128  -0.002691   0.098075   0.017908
    158       0.030210  -0.016597   0.035407  -0.000286   0.099883  -0.042046
    159       0.133524  -0.011215  -0.108604   0.085567  -0.058658  -0.013541
    160      -0.033023  -0.014950   0.040905  -0.020511   0.017955   0.007685
    161       0.034568  -0.022517   0.025449   0.014146   0.144985  -0.071122
    162      -0.055873  -0.031780  -0.035283   0.010060   0.037074  -0.037641
    163      -0.014771  -0.021549  -0.005231  -0.022409  -0.039622   0.034915
    164       0.010937   0.007960  -0.048566   0.013681   0.046913  -0.053434
    165      -0.017720  -0.007008  -0.003188   0.003147   0.036444  -0.021339
    166       0.006966  -0.012266  -0.008583  -0.011528  -0.017478   0.015702
    167       0.009585   0.010911  -0.034072   0.002823   0.028954  -0.032716
    168       0.048018  -0.018163  -0.055823  -0.000309  -0.074197  -0.009466
    169       0.046094  -0.031549  -0.080693   0.008802  -0.059753  -0.021766
    170      -0.002163   0.010143  -0.033781   0.008465   0.054686  -0.045109
    171       0.054194  -0.052915  -0.130773  -0.001071  -0.169091  -0.020389
    172       0.049354  -0.059082  -0.141308   0.011275  -0.125536  -0.036177
    173      -0.009853   0.008084  -0.044301   0.023946   0.096366  -0.074745
    174       0.111444   0.015986  -0.013220  -0.001351  -0.059623   0.016184
    175       0.085291  -0.014415  -0.074271   0.027311  -0.012877  -0.041190
    176      -0.004789   0.011652  -0.021288  -0.005314   0.026765  -0.020880
    177       0.165761   0.007036  -0.056959  -0.003327  -0.146716   0.024397
    178       0.118008  -0.029440  -0.131393   0.043744  -0.045351  -0.071046
    179      -0.014654   0.011013  -0.020575  -0.000894   0.047043  -0.030423
    180       0.106337   0.063066   0.088757   0.000762   0.072688   0.032240
    181       0.083499   0.023327   0.008825   0.024903   0.080223  -0.020851
    182       0.005198   0.013426  -0.011113  -0.024227  -0.027789   0.014406
    183       0.156519   0.091203   0.126205   0.000617   0.091662   0.053425
    184       0.114827   0.038387   0.018208   0.039261   0.122508  -0.033908
    185       0.003463   0.014281  -0.002206  -0.034746  -0.050581   0.032803
    186       0.036886   0.073378   0.140835   0.003283   0.177376   0.020699
    187       0.041503   0.041818   0.080148   0.003931   0.118095   0.016799
    188       0.018036   0.014390  -0.011447  -0.029783  -0.052834   0.026691
    189       0.032747   0.110083   0.220719   0.005263   0.279994   0.033372
    190       0.039997   0.071720   0.146315   0.002146   0.191223   0.033298
    191       0.026274   0.016176  -0.002311  -0.045398  -0.096031   0.055835
    192      -0.024088   0.037028   0.090270   0.004883   0.153232  -0.007819
    193       0.004000   0.022982   0.067631  -0.014054   0.064411   0.033688
    194       0.020110   0.012980  -0.023443  -0.015754  -0.023364   0.002131
    195      -0.071473   0.046174   0.131751   0.009088   0.238006  -0.016532
    196      -0.022977   0.038747   0.124497  -0.028103   0.097609   0.062647
    197       0.030137   0.013222  -0.025074  -0.019957  -0.044404   0.011113
    198      -0.037743  -0.012674  -0.020743   0.051189   0.059320  -0.031199
    199      -0.047366  -0.016973   0.060332  -0.011911   0.061666   0.002579
    200      -0.030781  -0.013790  -0.037267  -0.004631   0.006143  -0.057214
    201      -0.065132   0.003598   0.070924   0.091242  -0.081921  -0.004089
    202      -0.034229   0.047016   0.048589  -0.003347  -0.002484  -0.153903
    203       0.010579  -0.027977  -0.005627   0.039250   0.004366   0.146617
    204      -0.049520   0.002772   0.057971   0.070705  -0.066935   0.013709
    205      -0.008423   0.033779   0.031706  -0.021054   0.003227  -0.093883
    206       0.000268  -0.015235  -0.002338   0.036864   0.012695   0.101999
    207      -0.036586   0.000478   0.040858   0.045391  -0.041909   0.012755
    208      -0.002311   0.008714   0.026655  -0.002298  -0.003861  -0.056932
    209      -0.008118  -0.001738   0.008136   0.039673   0.004789   0.085947
    210      -0.008278  -0.067642   0.045328   0.029099  -0.012562   0.012110
    211       0.048595  -0.156248   0.056850   0.016148   0.011224  -0.033358
    212      -0.037679   0.118396  -0.021885   0.002529   0.017165   0.058934
    213       0.004334  -0.115308   0.061544   0.037052  -0.016806   0.002056
    214       0.082660  -0.260125   0.085185   0.010966   0.023779  -0.066031
    215      -0.053782   0.197538  -0.053821  -0.026867   0.039787   0.067733
    216       0.004972  -0.079891   0.029319   0.002519   0.024658   0.025405
    217       0.056270  -0.192903   0.051051   0.043359   0.013463   0.039143
    218      -0.047848   0.142987  -0.011449   0.000860  -0.001030   0.015810
    219       0.027793  -0.136239   0.033212  -0.010662   0.049075   0.023936
    220       0.097184  -0.328426   0.076707   0.059285   0.026812   0.058614
    221      -0.071472   0.240969  -0.036965  -0.031068   0.008716  -0.008138
    222      -0.011122  -0.018585   0.007275  -0.007567   0.030918   0.041811
    223       0.010551  -0.052372   0.010347   0.049993  -0.000143   0.092217
    224      -0.027091   0.039430   0.033085   0.039603  -0.031974  -0.000691
    225      -0.000771  -0.027103  -0.005901  -0.027977   0.059771   0.054633
    226       0.015917  -0.077671   0.003490   0.070589   0.003344   0.155650
    227      -0.034672   0.056467   0.042742   0.038446  -0.047176  -0.039392
    228      -0.040136   0.052685   0.002034   0.008243   0.000157   0.040575
    229      -0.041646   0.119704  -0.021981   0.029863  -0.017978   0.063043
    230       0.003367  -0.085833   0.065053   0.079028  -0.042966   0.031606
    231      -0.052874   0.101465  -0.015510   0.000211   0.004696   0.053082
    232      -0.077241   0.230526  -0.054593   0.034300  -0.029378   0.102396
    233       0.019972  -0.168277   0.100046   0.109188  -0.066633   0.018357
    234      -0.052649   0.060464   0.019824   0.035627  -0.036711   0.025175
    235      -0.047508   0.145964  -0.011705   0.005016  -0.019928  -0.013785
    236       0.012200  -0.102931   0.051253   0.078531  -0.024372   0.077710
    237      -0.074734   0.112971   0.017322   0.050777  -0.061459   0.028174
    238      -0.087091   0.274598  -0.035411  -0.008884  -0.032124  -0.031671
    239       0.034644  -0.195158   0.075334   0.108970  -0.035139   0.100603
    240      -0.041696   0.003054   0.053430   0.063085  -0.066527   0.036885
    241       0.017188   0.037518   0.013695  -0.051934   0.018249  -0.034369
    242      -0.004843  -0.009705  -0.004741   0.032531   0.022516   0.048242
    243      -0.047184  -0.002741   0.054576   0.066827  -0.059302   0.056235
    244       0.006789   0.033943   0.018082  -0.035602   0.027556  -0.017767
    245      -0.001261  -0.007641  -0.001578   0.029516   0.017287   0.042175
                 18         19         20         21         22         23    
      0       0.071420  -0.053837   0.126202  -0.051717  -0.003847  -0.057355
      1      -0.034329   0.046165  -0.038145   0.023871  -0.081788  -0.002430
      2       0.014711   0.013262   0.045260  -0.009303   0.016034  -0.021059
      3      -0.011574   0.007368  -0.165046  -0.113867   0.249516  -0.038101
      4      -0.075883   0.088535  -0.202797  -0.007294   0.049736   0.012973
      5       0.045913   0.001614   0.127223   0.005280  -0.050639  -0.026412
      6       0.029626   0.044261   0.006601  -0.040525  -0.029810  -0.003192
      7       0.053208   0.038311   0.012365  -0.004670  -0.041827  -0.013313
      8      -0.010100   0.028586  -0.005328  -0.006327   0.016336  -0.001935
      9       0.042614   0.027114   0.024113  -0.016467  -0.044721  -0.007898
     10       0.024485   0.000043   0.091235  -0.047606  -0.014462  -0.015723
     11      -0.048199   0.013079  -0.033428   0.007218   0.001359  -0.010383
     12       0.046943   0.010657   0.049713  -0.035228  -0.027335  -0.021664
     13       0.005120   0.037083  -0.003527   0.007813  -0.060602  -0.012835
     14      -0.011733   0.007071   0.017665  -0.000849   0.012388  -0.013542
     15       0.036524   0.032731   0.005678  -0.004675  -0.047436  -0.008875
     16       0.010846   0.021748   0.032915  -0.014216  -0.039416  -0.021227
     17      -0.046020  -0.000619  -0.005540   0.003734   0.016572  -0.020386
     18       0.022445   0.046683  -0.040124   0.005937  -0.060286  -0.000076
     19      -0.000551   0.018421   0.015325  -0.009536  -0.027118  -0.026662
     20      -0.047694  -0.004465  -0.004883   0.002951   0.026771  -0.025457
     21       0.020107   0.017840   0.013183   0.009305  -0.029488  -0.006318
     22      -0.004849   0.021314   0.030353  -0.015162  -0.042131  -0.020106
     23      -0.032724  -0.003253   0.002193   0.007187   0.023957  -0.023739
     24      -0.004425  -0.012168   0.015960  -0.023830  -0.022198   0.004696
     25      -0.029628   0.006814  -0.012323  -0.116550  -0.109301  -0.014704
     26       0.015806   0.045616   0.029009   0.118250   0.059525  -0.042745
     27       0.007018  -0.005064   0.005566  -0.042565  -0.045745   0.004505
     28      -0.001325   0.017512  -0.038070  -0.174850  -0.169463  -0.011056
     29       0.006739   0.066771   0.041807   0.189046   0.093229  -0.059335
     30      -0.048221  -0.057430   0.036547  -0.037353   0.019528   0.016768
     31      -0.103172  -0.033098  -0.015845  -0.150883  -0.093863  -0.011469
     32       0.090364   0.081377   0.037245   0.154339   0.050006  -0.044407
     33      -0.069239  -0.083494   0.039129  -0.068168   0.024499   0.025517
     34      -0.127306  -0.048287  -0.052251  -0.240309  -0.151716  -0.004944
     35       0.134079   0.126281   0.056279   0.251891   0.079244  -0.060335
     36      -0.067900  -0.070591   0.054201  -0.012535   0.055037   0.016863
     37      -0.155833  -0.060037   0.029225  -0.072545   0.000564  -0.015782
     38       0.118844   0.067549   0.017264   0.067374  -0.003369  -0.026726
     39      -0.104142  -0.105847   0.069334  -0.022963   0.086961   0.025604
     40      -0.224586  -0.098210   0.030536  -0.099484   0.020763  -0.012881
     41       0.188154   0.102222   0.019618   0.095515  -0.018385  -0.027865
     42      -0.039396  -0.037066   0.052225   0.028403   0.049703   0.004835
     43      -0.116568  -0.035860   0.072531   0.046365   0.070460  -0.023819
     44       0.056242   0.007769  -0.006877  -0.060925  -0.039526  -0.005848
     45      -0.053079  -0.045961   0.066238   0.051532   0.078719   0.004774
     46      -0.151797  -0.053330   0.108052   0.115372   0.146319  -0.027288
     47       0.073923  -0.007288  -0.022695  -0.137226  -0.082667   0.010356
     48       0.005833   0.008264   0.030649   0.039010   0.005580  -0.007020
     49      -0.038310   0.006154   0.070758   0.070248   0.043655  -0.026652
     50      -0.022240  -0.028590  -0.011773  -0.086151  -0.021352  -0.005214
     51       0.025906   0.032824   0.028051   0.068867   0.000782  -0.015621
     52      -0.018039   0.017409   0.104170   0.150563   0.096827  -0.032992
     53      -0.061642  -0.069019  -0.029750  -0.177789  -0.048860   0.010523
     54       0.038966   0.044318  -0.004479  -0.015735  -0.039526  -0.009568
     55       0.056004   0.051359   0.016422  -0.033578  -0.022837  -0.007903
     56       0.046056   0.098778  -0.017258  -0.051788   0.087321   0.007435
     57       0.073692   0.088930  -0.007279  -0.040192   0.012834  -0.004100
     58       0.083282   0.095784   0.016225  -0.094404   0.024554   0.000705
     59       0.062725   0.119969  -0.018666  -0.057582   0.112820   0.009487
     60       0.093569   0.112275  -0.012021  -0.051643   0.043423  -0.001341
     61       0.059495   0.082299  -0.020797  -0.057479  -0.015760   0.004178
     62       0.048654   0.101280  -0.011933  -0.051332   0.091826   0.006855
     63       0.049576   0.066848  -0.034416   0.013559  -0.031259  -0.004714
     64       0.105886   0.119275   0.033915  -0.140660   0.064772   0.002612
     65       0.077514   0.146331  -0.040747  -0.070345   0.134885   0.016571
     66       0.103198   0.116132   0.021957  -0.100498   0.065624  -0.003404
     67       0.103060   0.113674   0.035640  -0.133041   0.059512   0.001039
     68       0.075318   0.124750  -0.006577  -0.053824   0.131048   0.006601
     69       0.038803   0.052126  -0.035019   0.025592  -0.062640  -0.009447
     70       0.056860   0.058624  -0.005452  -0.007733  -0.038049  -0.007616
     71       0.053470   0.113517  -0.029333  -0.071263   0.092103   0.010760
     72       0.004903   0.031649  -0.050752   0.050547  -0.106214   0.003910
     73       0.021767   0.037166  -0.022916   0.038937  -0.085286   0.002432
     74       0.041237   0.105370  -0.034102  -0.066127   0.075898   0.016086
     75       0.042290   0.060437  -0.057178   0.052074  -0.072542  -0.010283
     76       0.067456   0.062117   0.012968  -0.036825  -0.015113  -0.011079
     77       0.105469   0.151381  -0.021646  -0.108902   0.152710  -0.005140
     78       0.067561   0.069772  -0.023395   0.006044  -0.025122  -0.020533
     79       0.080417   0.083155  -0.025670  -0.005840  -0.024339  -0.012721
     80       0.024346   0.093719  -0.036530  -0.053887   0.057248   0.021167
     81       0.011048   0.009211  -0.003710   0.000040  -0.078016  -0.016009
     82       0.037478   0.017831   0.056203  -0.046952  -0.022217  -0.016092
     83       0.075104   0.137329  -0.022123  -0.066200   0.124971   0.013616
     84       0.046208   0.026214   0.002986  -0.005605  -0.024647  -0.023922
     85       0.002985   0.016961   0.037160  -0.040285  -0.085275  -0.000126
     86       0.085622   0.177543  -0.048460  -0.065344   0.117144   0.029754
     87       0.000430  -0.014192  -0.004339   0.008286  -0.085174  -0.024371
     88       0.069733   0.005797   0.091271  -0.063987   0.060807  -0.038084
     89       0.055696   0.130859  -0.037766  -0.054282   0.084827   0.018954
     90      -0.029527  -0.006207  -0.011744   0.003515  -0.139347  -0.004951
     91       0.024085   0.009251   0.060950  -0.050229  -0.035470  -0.014239
     92       0.105325   0.133367   0.017358  -0.087261   0.197066  -0.002366
     93       0.047316   0.025511   0.014201   0.000818  -0.046475   0.010534
     94       0.014467  -0.010905   0.066466  -0.031661   0.004644  -0.002716
     95      -0.044043   0.012123  -0.026862   0.011304   0.000374  -0.003868
     96       0.048202   0.010556   0.010294   0.013226  -0.035949  -0.018109
     97       0.014666  -0.026159   0.065509  -0.023257   0.017419  -0.027489
     98      -0.031026   0.002090   0.007958   0.004115   0.006632  -0.012939
     99       0.067981  -0.014888   0.056273   0.038079  -0.006439   0.000423
    100       0.017051  -0.041965   0.063647   0.009170   0.039341  -0.008297
    101      -0.023161  -0.005771   0.030221   0.006583   0.015846  -0.009940
    102       0.073730  -0.032799   0.066840   0.048837   0.007316  -0.025404
    103       0.021705  -0.057349   0.070965   0.019133   0.050787  -0.031065
    104      -0.012536  -0.012964   0.059044   0.003580   0.020586  -0.017665
    105       0.078637  -0.014865   0.078901   0.054783   0.004574   0.062537
    106       0.011706  -0.038511   0.050183   0.030259   0.051921   0.052021
    107      -0.028808  -0.003276   0.016492   0.014120   0.018427   0.006368
    108       0.094611  -0.035444   0.114105   0.078420   0.029398   0.082557
    109       0.014276  -0.052671   0.053512   0.057267   0.073815   0.074103
    110      -0.021754  -0.008758   0.032799   0.016925   0.023478   0.008981
    111       0.066353   0.015347   0.045986   0.039248  -0.019519   0.102658
    112       0.001775  -0.013065   0.024407   0.016407   0.031622   0.087528
    113      -0.043666   0.008332  -0.023682   0.019687   0.011207   0.019467
    114       0.069872   0.020749   0.052282   0.048632  -0.014234   0.159208
    115      -0.005843  -0.003290  -0.000954   0.032782   0.033326   0.140015
    116      -0.049335   0.012592  -0.040777   0.026644   0.010701   0.034038
    117       0.051751   0.036837   0.011485   0.012420  -0.050585   0.069630
    118       0.003917  -0.000823   0.034650  -0.016538   0.007852   0.053690
    119      -0.050904   0.014839  -0.042722   0.016407   0.003552   0.013481
    120       0.043377   0.059944  -0.012661   0.002507  -0.068413   0.098773
    121      -0.002852   0.018232   0.015465  -0.024975  -0.006809   0.078049
    122      -0.060724   0.020632  -0.065318   0.017882   0.003233   0.029135
    123       0.016759   0.033224  -0.059448   0.027755  -0.043268   0.017537
    124      -0.002662  -0.023426   0.063011  -0.031749   0.040125   0.008073
    125      -0.030479  -0.003860   0.028126  -0.005845   0.021319  -0.003589
    126       0.019032   0.026354  -0.123565   0.009423  -0.070499  -0.079278
    127      -0.003452  -0.027262  -0.010732  -0.045614   0.010023  -0.082689
    128      -0.021161  -0.017453   0.065709  -0.025756   0.037742  -0.026795
    129       0.034664   0.010294  -0.154494  -0.011905  -0.091527  -0.179875
    130       0.012388  -0.035522   0.012739  -0.038638   0.009798  -0.078929
    131      -0.045227  -0.000992   0.055942  -0.023094   0.047878   0.017500
    132      -0.009717   0.046226  -0.188565   0.015622  -0.082443  -0.068357
    133      -0.022714  -0.017313  -0.025463  -0.051516   0.017114  -0.070656
    134      -0.024413  -0.017060   0.074774  -0.030584   0.044946  -0.022875
    135       0.032237   0.018352  -0.080208   0.010734  -0.059448  -0.064728
    136      -0.001011  -0.032442  -0.076866  -0.058753  -0.019838  -0.171674
    137       0.012940  -0.042567   0.093273  -0.037292   0.030140  -0.093977
    138      -0.007411   0.054746  -0.018675   0.058289  -0.008900   0.161317
    139      -0.030383  -0.014299   0.043059  -0.025778   0.069701   0.073885
    140       0.008255  -0.025750   0.023068  -0.030735  -0.023374  -0.147261
    141      -0.015554   0.050720   0.036164   0.069882   0.007606   0.099784
    142       0.006651  -0.023510  -0.051467  -0.061575   0.014623   0.064014
    143       0.031874  -0.045568   0.040707  -0.045069  -0.048219  -0.298452
    144       0.002204   0.065178  -0.103761   0.043093  -0.030721   0.287784
    145      -0.062574  -0.003214   0.050737  -0.007629   0.106750   0.133294
    146      -0.015770  -0.021716   0.054337  -0.013953   0.007655  -0.147278
    147      -0.025353   0.060611   0.044666   0.076226   0.021780   0.181118
    148      -0.059175  -0.007985   0.115204   0.000598   0.113086   0.080365
    149       0.045134  -0.029541  -0.030485  -0.058986  -0.069785  -0.115253
    150      -0.004990   0.043882  -0.117219   0.038955  -0.044217   0.043649
    151      -0.001179  -0.017390   0.140060  -0.021465   0.071443   0.113880
    152      -0.076594   0.025110   0.012988   0.031733   0.067624   0.197708
    153      -0.001162   0.046569  -0.088413   0.048425  -0.044729   0.071001
    154       0.008984  -0.015034   0.187232  -0.019718   0.074554   0.147352
    155      -0.090873   0.029252  -0.020126   0.066131   0.050641   0.203484
    156      -0.037062   0.058288  -0.166982   0.069302  -0.033042   0.123442
    157      -0.021050  -0.003530   0.144114  -0.026812   0.113881   0.230995
    158      -0.077588   0.028232   0.029946   0.019831   0.086780   0.236178
    159       0.003420   0.034656  -0.137234   0.009182  -0.051263  -0.039830
    160       0.016263  -0.028322   0.142614  -0.018919   0.038163   0.023371
    161      -0.099144   0.040880   0.019306   0.041824   0.106656   0.331680
    162       0.019676  -0.023216  -0.037114  -0.085340   0.144373  -0.041832
    163      -0.057640   0.069454  -0.121483   0.011818  -0.018973   0.011132
    164       0.024753   0.007244   0.076978   0.000480  -0.018786  -0.023250
    165       0.005685  -0.020290  -0.025263  -0.060964   0.109375  -0.024993
    166      -0.039018   0.052498  -0.079013   0.012365  -0.022029   0.013364
    167       0.003632   0.027066   0.048104   0.011386  -0.035003  -0.018013
    168       0.037184  -0.022595   0.020579  -0.014193   0.045102   0.002657
    169       0.032674   0.006597   0.009678   0.000927   0.009275   0.007562
    170       0.009459   0.018206   0.054042  -0.005135  -0.009656  -0.028393
    171       0.081748  -0.039060   0.052095  -0.009926   0.056889   0.013445
    172       0.072550  -0.011738   0.040735  -0.002105   0.028808   0.012071
    173       0.035570  -0.010181   0.086662  -0.038110   0.044565  -0.048532
    174       0.013542  -0.003082   0.036235   0.032971  -0.052115   0.014381
    175       0.056254  -0.019645   0.067830  -0.006261   0.010929  -0.007547
    176      -0.017187   0.045497   0.018433   0.018856  -0.049715  -0.012908
    177       0.041335  -0.005020   0.081858   0.074403  -0.115263   0.036366
    178       0.116341  -0.060437   0.145840  -0.015046   0.033596  -0.013347
    179      -0.012202   0.036787   0.021873   0.003626  -0.024379  -0.021257
    180      -0.048915   0.021295  -0.009655   0.026855  -0.071037  -0.004662
    181       0.000205   0.007300   0.023542  -0.002101  -0.018617  -0.017217
    182      -0.048254   0.082101  -0.019759   0.060837  -0.118334   0.013125
    183      -0.071320   0.038148  -0.002333   0.062017  -0.146476   0.000876
    184       0.013553  -0.009546   0.063738  -0.006211  -0.023175  -0.030809
    185      -0.067393   0.101440  -0.045990   0.078544  -0.146593   0.025325
    186      -0.081630   0.024273  -0.065268  -0.024252   0.009010  -0.029263
    187      -0.073149   0.055435  -0.073762   0.007004  -0.040414  -0.008586
    188      -0.054399   0.091987  -0.023940   0.079271  -0.148626   0.022928
    189      -0.131849   0.044297  -0.106472  -0.030746   0.000254  -0.042863
    190      -0.118986   0.077806  -0.113406   0.009274  -0.059930  -0.015035
    191      -0.079386   0.120267  -0.053962   0.113390  -0.205205   0.043424
    192      -0.048366  -0.000140  -0.063852  -0.066783   0.097837  -0.037370
    193      -0.088670   0.076490  -0.118376   0.016237  -0.045299   0.008525
    194      -0.028315   0.064701   0.009967   0.053238  -0.104540   0.006579
    195      -0.073794   0.000505  -0.105179  -0.105667   0.158023  -0.057318
    196      -0.147912   0.115951  -0.194525   0.026245  -0.067403   0.016251
    197      -0.032584   0.072712   0.007107   0.068001  -0.128168   0.015187
    198       0.042194   0.009178   0.071067  -0.020778  -0.014649   0.009728
    199       0.025823  -0.006442   0.132765  -0.039038   0.004714   0.012092
    200      -0.047704   0.014489  -0.018797   0.013783   0.005201   0.002600
    201      -0.188324   0.028564   0.082266   0.084636   0.039045  -0.043215
    202       0.018392  -0.060665  -0.052242   0.281437   0.100550  -0.051005
    203       0.025960  -0.120178  -0.047791  -0.150296  -0.077556   0.051607
    204      -0.136044   0.011563   0.057798   0.029649   0.013497  -0.032527
    205       0.075689  -0.065043  -0.076901   0.138643   0.037169  -0.028764
    206       0.018661  -0.125922  -0.045899  -0.061029  -0.038994   0.039295
    207      -0.082462  -0.017315   0.025686   0.023515   0.006800  -0.025020
    208       0.043221  -0.064133  -0.061663   0.099622   0.024817  -0.025309
    209       0.011457  -0.118422  -0.041723  -0.038965  -0.031499   0.034865
    210      -0.018462  -0.056385  -0.012846   0.040660   0.005180  -0.012076
    211       0.060781  -0.059231  -0.056923   0.100310   0.023092  -0.016556
    212       0.056558  -0.165205  -0.087075  -0.022527  -0.031643   0.038223
    213      -0.026032  -0.045827  -0.006400   0.057731   0.012018  -0.019695
    214       0.098904  -0.078734  -0.083594   0.155495   0.037315  -0.023979
    215       0.108091  -0.211294  -0.125861  -0.038363  -0.043343   0.056998
    216       0.057472  -0.107319  -0.058636   0.037170  -0.004051   0.013028
    217       0.030390  -0.029144  -0.014895   0.030109   0.003379   0.006749
    218       0.037741  -0.159764  -0.089083   0.015760  -0.017538   0.015197
    219       0.109330  -0.135530  -0.088086   0.052463  -0.003954   0.024145
    220       0.044545  -0.022753  -0.008745   0.034242   0.003825   0.015296
    221       0.074779  -0.195954  -0.126386   0.026725  -0.017944   0.016765
    222       0.066955  -0.118203  -0.064533   0.010202  -0.014115   0.024771
    223      -0.016677  -0.008882   0.019293  -0.052929  -0.020022   0.023105
    224      -0.028054  -0.108438  -0.044685   0.046251  -0.000623  -0.012255
    225       0.125472  -0.154222  -0.097627   0.002067  -0.022932   0.045386
    226      -0.037410   0.014431   0.052521  -0.118670  -0.039785   0.046420
    227      -0.044514  -0.103768  -0.046492   0.083957   0.013662  -0.033856
    228       0.000876  -0.081106  -0.027131  -0.005632  -0.012097   0.009146
    229      -0.037274  -0.017619   0.011022  -0.050234  -0.016989   0.008502
    230      -0.071841  -0.060376   0.003000   0.027125  -0.002026  -0.011458
    231       0.007866  -0.090474  -0.032276  -0.026430  -0.019904   0.017543
    232      -0.075248   0.000126   0.038195  -0.114746  -0.034370   0.018851
    233      -0.123318  -0.015492   0.040407   0.049702   0.011502  -0.032187
    234      -0.075319  -0.030465   0.018713   0.003982  -0.000441  -0.016761
    235      -0.008300  -0.046310  -0.029761   0.033984   0.008310  -0.017135
    236      -0.050379  -0.069450   0.002026  -0.020268  -0.020274   0.014044
    237      -0.129109  -0.001355   0.050044  -0.009805   0.000192  -0.028082
    238      -0.022858  -0.051182  -0.033713   0.034892   0.010331  -0.025438
    239      -0.087184  -0.035280   0.037329  -0.034704  -0.021838   0.012138
    240      -0.111622   0.024057   0.052415  -0.030582  -0.012277  -0.021831
    241       0.167066  -0.059565  -0.104088  -0.018747  -0.032210   0.001452
    242       0.003703  -0.127493  -0.039825   0.033988   0.004562   0.018558
    243      -0.093395   0.007926   0.038582  -0.030028  -0.015148  -0.010588
    244       0.156588  -0.037272  -0.070493  -0.003370  -0.021724  -0.001593
    245       0.003859  -0.159355  -0.054392   0.031558   0.001715   0.018285
                 24         25         26         27         28         29    
      0       0.024469  -0.021362  -0.010850   0.027869   0.055681   0.012470
      1      -0.001059  -0.029765  -0.037821  -0.017352   0.029313   0.023559
      2      -0.041169   0.031217   0.045201   0.072228  -0.036278  -0.011055
      3      -0.100385   0.038298   0.073229   0.075113  -0.200601   0.021580
      4      -0.108255   0.050675   0.047626  -0.002278  -0.086835   0.015899
      5      -0.047338   0.066136   0.071404   0.072436   0.053128  -0.030747
      6      -0.026471   0.062775   0.001212  -0.150535  -0.012022  -0.037314
      7       0.033904  -0.055838  -0.054808   0.126456  -0.029611   0.032683
      8      -0.048409   0.044232   0.032014  -0.021442  -0.017042  -0.020816
      9      -0.025184   0.026074  -0.013949  -0.059201   0.005064   0.029962
     10      -0.016353   0.005754  -0.018144  -0.047019  -0.001656   0.002874
     11       0.061906  -0.050069  -0.010865  -0.041645  -0.011237  -0.019578
     12      -0.021298   0.034104   0.001804  -0.061927   0.002922  -0.001186
     13       0.018402  -0.041472  -0.039413   0.055461  -0.016181   0.021115
     14      -0.048102   0.029394   0.036562   0.012187  -0.004041  -0.003398
     15      -0.016634   0.017426  -0.013197  -0.035712   0.000862   0.029575
     16       0.016710  -0.032449  -0.031406   0.023749  -0.008973   0.009630
     17      -0.015428  -0.029797  -0.000477  -0.040821   0.015571   0.034061
     18       0.039177  -0.012645  -0.033960  -0.029846  -0.010775   0.022616
     19       0.010864  -0.061564  -0.063156  -0.001914   0.010232   0.065822
     20      -0.031672  -0.036513  -0.007576  -0.052230   0.023860   0.056029
     21      -0.017628   0.018667  -0.000531  -0.012503   0.003350   0.026273
     22       0.018609  -0.031371  -0.009127   0.045081  -0.021439  -0.029688
     23      -0.015241  -0.041082  -0.032474  -0.063676   0.028592   0.090935
     24      -0.006518   0.021076  -0.004221  -0.007762  -0.000612   0.003820
     25      -0.022413  -0.033163  -0.046622   0.038741  -0.014888   0.007027
     26      -0.001342  -0.045576  -0.004770  -0.069014   0.029582   0.100074
     27      -0.018909   0.021462  -0.010951  -0.004535  -0.000346   0.013156
     28      -0.047753  -0.029194  -0.064418   0.051488  -0.017683   0.016697
     29      -0.011147  -0.054964   0.003960  -0.097980   0.043044   0.140896
     30       0.020044   0.019432  -0.008767  -0.014311  -0.003144  -0.021334
     31      -0.046083  -0.037646  -0.082303  -0.001780   0.006982   0.068026
     32       0.030635  -0.042899   0.032754  -0.023470   0.004483   0.030173
     33       0.028871   0.018376  -0.018429  -0.012806  -0.005520  -0.032211
     34      -0.086196  -0.033759  -0.119708  -0.010246   0.018392   0.113622
     35       0.043622  -0.043853   0.069129  -0.020260   0.000585   0.016573
     36       0.031931   0.016407  -0.007675  -0.025934  -0.000323  -0.021653
     37      -0.023326  -0.045264  -0.080087  -0.040852   0.019621   0.082634
     38       0.049233  -0.040086   0.035596   0.028848  -0.020393  -0.034067
     39       0.047749   0.014781  -0.015049  -0.033175   0.001000  -0.030747
     40      -0.045465  -0.047769  -0.117073  -0.086590   0.043421   0.146106
     41       0.078519  -0.037673   0.075949   0.079189  -0.047229  -0.108756
     42       0.023436   0.014444   0.004233  -0.026004  -0.000181  -0.012758
     43       0.028190  -0.046422  -0.022403  -0.015561  -0.001234   0.000506
     44       0.028519  -0.036865  -0.016380   0.013066  -0.007546   0.005508
     45       0.033583   0.013621   0.009673  -0.032807   0.000454  -0.021110
     46       0.048991  -0.049585  -0.008968  -0.038309   0.003252  -0.010838
     47       0.041557  -0.031056  -0.020546   0.047265  -0.022408  -0.032988
     48      -0.002365   0.015492   0.008410  -0.017669   0.001720   0.012759
     49       0.049041  -0.042982   0.011577   0.031888  -0.023158  -0.052788
     50      -0.004638  -0.038683  -0.054366  -0.039183   0.019213   0.075821
     51      -0.012564   0.017182   0.017069  -0.018864   0.004574   0.023517
     52       0.084350  -0.048370   0.041818   0.043240  -0.033869  -0.092669
     53      -0.013202  -0.037737  -0.085574  -0.043850   0.022075   0.087177
     54      -0.000131   0.016166  -0.016909  -0.045969  -0.024327  -0.017204
     55       0.025973  -0.033683  -0.057072   0.044112  -0.017430   0.021674
     56      -0.002225   0.007427  -0.030423  -0.025748   0.012633   0.002284
     57       0.033484  -0.012162  -0.052286  -0.056799  -0.012392  -0.009156
     58       0.038679  -0.017157  -0.068821  -0.086677   0.026218   0.009323
     59       0.015538  -0.011762  -0.052818  -0.012081   0.014425   0.011547
     60       0.057243  -0.035874  -0.061611  -0.055618  -0.009005  -0.011942
     61       0.056192  -0.068296   0.040044   0.025890  -0.040500  -0.062409
     62      -0.004542   0.010936  -0.052429  -0.022332   0.017639   0.019195
     63       0.043929  -0.061436   0.023373   0.094751  -0.084095  -0.051609
     64       0.036719   0.015293  -0.123041  -0.208510   0.081926   0.036284
     65       0.048430  -0.050318  -0.016509  -0.004153   0.002391  -0.025950
     66       0.026142   0.037469  -0.135602  -0.221738   0.066406   0.036484
     67       0.034019   0.014849  -0.125394  -0.192323   0.077222   0.040603
     68       0.018215  -0.013501  -0.103229   0.003933   0.023179   0.047061
     69       0.026498  -0.047740  -0.054829   0.101665  -0.040986   0.034133
     70       0.044721  -0.077285  -0.085159   0.142730  -0.026338   0.058626
     71      -0.002840   0.016359  -0.036750  -0.063914   0.032014   0.008441
     72       0.000379  -0.037369  -0.002177   0.092504  -0.089985  -0.029325
     73       0.033208  -0.096917  -0.052415   0.204050  -0.082354   0.021697
     74      -0.015744   0.026503  -0.012371  -0.080241   0.013724  -0.021128
     75       0.049883  -0.098092  -0.094829   0.212959  -0.045751   0.084200
     76       0.038064  -0.046455  -0.078380   0.067359  -0.003400   0.048457
     77       0.038432  -0.007658  -0.125597  -0.039087   0.107266   0.112380
     78       0.050676  -0.060709  -0.103702   0.117042   0.002080   0.092947
     79       0.076704  -0.122259  -0.149514   0.227177   0.000697   0.135499
     80      -0.028779   0.034379   0.015474  -0.089552  -0.009771  -0.054557
     81      -0.025734   0.038531   0.020027  -0.054988  -0.037422  -0.038157
     82      -0.011165   0.022602  -0.016968  -0.041318  -0.042819  -0.031707
     83       0.027623  -0.022602  -0.073392  -0.006044   0.033389   0.032146
     84       0.034373  -0.053406  -0.075215   0.096061   0.110933   0.103789
     85      -0.076114   0.128033   0.091709  -0.224662  -0.235616  -0.204934
     86       0.032395  -0.016217  -0.066933  -0.039602  -0.027933  -0.001906
     87      -0.025697   0.025028   0.020294  -0.017182  -0.000721  -0.014571
     88       0.047901  -0.075760  -0.129211   0.133634   0.170013   0.144998
     89       0.001774   0.013358  -0.025091  -0.061750  -0.040008  -0.031349
     90      -0.099176   0.153732   0.136615  -0.250388  -0.225733  -0.217954
     91      -0.037697   0.064692   0.020549  -0.112594  -0.100182  -0.091440
     92       0.071406  -0.088620  -0.161093   0.106553   0.189271   0.159198
     93       0.014013   0.042957  -0.018706  -0.039573  -0.003497   0.013236
     94       0.027183   0.039569  -0.002434  -0.049754  -0.009531  -0.010061
     95       0.070848  -0.052422  -0.015546  -0.034670  -0.015903  -0.035436
     96      -0.061447  -0.028405  -0.022948  -0.041331   0.000676  -0.006191
     97      -0.037817  -0.018650  -0.001949  -0.057026  -0.007060  -0.030511
     98       0.032125  -0.048567  -0.013218  -0.025858  -0.010986  -0.037181
     99      -0.163848  -0.086475  -0.009728   0.003393   0.006078   0.008432
    100      -0.092352  -0.103993   0.006117  -0.036435  -0.012073  -0.044077
    101      -0.000478  -0.050742  -0.008480  -0.010790  -0.007033  -0.026570
    102      -0.260944  -0.175711  -0.010162   0.000478   0.009803  -0.008841
    103      -0.176700  -0.185191   0.005224  -0.039417  -0.009152  -0.060710
    104      -0.046821  -0.052012  -0.008115   0.002684   0.000408  -0.012547
    105      -0.129169  -0.028606   0.004752   0.073265   0.006475   0.055501
    106      -0.025700  -0.063487   0.023118   0.002655  -0.020300  -0.019783
    107       0.026306  -0.046402  -0.004217  -0.007712  -0.012046  -0.025499
    108      -0.213015  -0.081420   0.016455   0.121987   0.010791   0.072229
    109      -0.072181  -0.118964   0.034904   0.030730  -0.022620  -0.013926
    110       0.000205  -0.054277  -0.002333   0.007172  -0.009155  -0.019202
    111       0.045523   0.120978   0.004755   0.079078  -0.001728   0.077204
    112       0.124748   0.069008   0.023887   0.007328  -0.027763   0.000072
    113       0.090499  -0.031063  -0.005018  -0.018732  -0.019413  -0.029130
    114       0.120477   0.208715   0.018381   0.129946  -0.008138   0.113089
    115       0.213455   0.124540   0.033876   0.040535  -0.039022   0.019700
    116       0.121385  -0.023964  -0.003046  -0.013984  -0.024244  -0.028169
    117       0.112443   0.144018  -0.011884   0.013600  -0.008894   0.046583
    118       0.145805   0.116694   0.011106  -0.029554  -0.024412  -0.002994
    119       0.114076  -0.031188  -0.008829  -0.037001  -0.022577  -0.038594
    120       0.228599   0.231736  -0.012044   0.016939  -0.019950   0.053991
    121       0.241363   0.190996   0.011235  -0.026251  -0.032936   0.004215
    122       0.168080  -0.006633  -0.004146  -0.050491  -0.030253  -0.045637
    123      -0.007335  -0.060807  -0.030171  -0.015891  -0.001701  -0.011747
    124      -0.017835   0.039255   0.019913  -0.036323  -0.001905  -0.004973
    125       0.027538  -0.007628   0.001385  -0.021433  -0.007509  -0.024652
    126       0.075444   0.010816  -0.033792   0.022055   0.001743   0.012144
    127       0.068722   0.089273   0.013012  -0.002644  -0.001260   0.006994
    128       0.018725   0.086888   0.020392  -0.009019   0.001791   0.020529
    129       0.112457   0.071014  -0.033565   0.048015   0.009383   0.049050
    130       0.004726   0.013027   0.009691  -0.025845  -0.000615  -0.002015
    131       0.068239   0.138071   0.023722   0.002508  -0.002478   0.012446
    132       0.170790   0.036246  -0.042860   0.040513  -0.007684  -0.016339
    133       0.129921   0.173958   0.019421   0.020143  -0.002222   0.015609
    134       0.027619   0.127605   0.026293  -0.001123   0.003780   0.033075
    135       0.012356  -0.018049  -0.029105   0.006429   0.005560   0.020530
    136       0.142861   0.128600   0.004940   0.023947  -0.000302   0.018051
    137      -0.046770   0.063051   0.022284  -0.015274   0.011882   0.052704
    138      -0.061346  -0.139643  -0.024810  -0.036551  -0.005297  -0.027048
    139       0.030879   0.106751   0.047282   0.018888   0.002859   0.039819
    140       0.017964  -0.014296  -0.023899  -0.059173  -0.009518  -0.053589
    141      -0.094192  -0.091971  -0.049974  -0.074704  -0.015527  -0.084466
    142       0.087801   0.048657   0.070159   0.061622   0.017012   0.108884
    143       0.007614   0.028072  -0.055040  -0.097554  -0.016735  -0.105908
    144      -0.014785  -0.229719   0.018533   0.023204   0.011755   0.069542
    145       0.051637   0.163937   0.060954   0.054368   0.002530   0.055813
    146       0.016987   0.050519  -0.028446  -0.054409  -0.015044  -0.073208
    147      -0.110797  -0.127373  -0.036105  -0.073732  -0.011724  -0.062548
    148      -0.011198   0.158097   0.031519  -0.011546  -0.007262  -0.009416
    149       0.020040  -0.126132  -0.006988  -0.058870   0.002308  -0.005876
    150       0.053260  -0.063962  -0.025364   0.024195  -0.003810  -0.015602
    151      -0.097439   0.006467   0.030249  -0.065996  -0.001859  -0.002744
    152       0.045409  -0.055567   0.028640   0.018853  -0.011180  -0.029808
    153       0.023280  -0.108463  -0.035431   0.000583  -0.017534  -0.076293
    154      -0.146097  -0.022181   0.024656  -0.091942  -0.006651  -0.021844
    155       0.073988  -0.153909  -0.000270  -0.000888  -0.052040  -0.223066
    156       0.103557  -0.113738  -0.021612   0.054227  -0.019676  -0.087376
    157      -0.093124   0.060462   0.075511  -0.013857   0.028869   0.150472
    158       0.032876  -0.011927   0.051502   0.037652   0.009885   0.073266
    159       0.078591   0.023590  -0.012710   0.048540   0.022144   0.101054
    160      -0.106013  -0.036153  -0.005122  -0.110291  -0.025737  -0.121468
    161       0.043264  -0.047649   0.061509   0.055839   0.003386   0.046894
    162      -0.030378   0.007534   0.027037   0.067576   0.017650  -0.011672
    163      -0.059451   0.026403   0.012933  -0.010235   0.054380  -0.004562
    164      -0.042768   0.041372   0.052761   0.068691  -0.019969  -0.011124
    165      -0.002334   0.005415   0.011458   0.071281   0.178248  -0.057149
    166      -0.046803   0.040567   0.021687   0.011467   0.178054  -0.046043
    167      -0.049449   0.039514   0.050019   0.063010  -0.053524  -0.001387
    168       0.005308  -0.003473  -0.002219   0.033880   0.158949  -0.046786
    169      -0.033601   0.028423   0.027892   0.044089   0.123915  -0.042232
    170      -0.051247   0.041470   0.058260   0.084919  -0.059830  -0.004662
    171       0.001976  -0.004443  -0.000877   0.046008   0.210053  -0.061727
    172      -0.034960   0.026811   0.031050   0.061579   0.156717  -0.053928
    173      -0.044440   0.036228   0.068702   0.127060  -0.098496  -0.004485
    174       0.015647  -0.015788  -0.018986  -0.033436  -0.002855   0.007769
    175      -0.013595   0.007107   0.023560   0.045358  -0.039536  -0.001317
    176      -0.062051   0.053132   0.056143   0.059625  -0.009123  -0.012698
    177       0.021886  -0.024093  -0.029888  -0.069359  -0.056068   0.028687
    178       0.004166  -0.012687   0.020257   0.062875  -0.115457   0.015115
    179      -0.060060   0.051362   0.059002   0.075279  -0.009582  -0.015660
    180       0.015268  -0.017669  -0.020213  -0.058816  -0.141368   0.048328
    181      -0.016658   0.007774   0.021199   0.016749  -0.138238   0.029768
    182      -0.074222   0.065717   0.050185   0.017889   0.044530  -0.018386
    183       0.021873  -0.030200  -0.033554  -0.117045  -0.326957   0.108912
    184      -0.004018  -0.008615   0.018271   0.008982  -0.306687   0.075106
    185      -0.080672   0.072427   0.046748  -0.000812   0.089688  -0.026101
    186       0.004690  -0.001517  -0.002047  -0.003278  -0.016137   0.001279
    187      -0.034363   0.028577   0.020631  -0.002520  -0.000441  -0.003261
    188      -0.075192   0.064777   0.044298  -0.003665   0.035216  -0.010847
    189       0.003106   0.000064  -0.000886  -0.016197  -0.083772   0.018058
    190      -0.037304   0.031481   0.019711  -0.021717  -0.046473   0.010107
    191      -0.082340   0.071567   0.035189  -0.044321   0.074016  -0.011383
    192       0.000057   0.006824   0.010891   0.062109   0.153901  -0.053490
    193      -0.048320   0.045203   0.021066  -0.003547   0.166179  -0.043908
    194      -0.064207   0.053475   0.047306   0.024471  -0.019436  -0.002719
    195      -0.005409   0.010008   0.019928   0.096232   0.207043  -0.074958
    196      -0.065800   0.059640   0.023464  -0.020420   0.238940  -0.062316
    197      -0.065608   0.054656   0.044434   0.009764  -0.022248   0.000657
    198      -0.117405   0.024110   0.001283  -0.083403   0.016317   0.035462
    199      -0.092551  -0.023749  -0.020614  -0.055953  -0.002794  -0.021337
    200       0.036833  -0.070855  -0.017260  -0.040908  -0.014998  -0.037445
    201       0.024236   0.005681  -0.056719   0.030971  -0.010084  -0.047204
    202      -0.029284   0.078092  -0.227928  -0.000906  -0.020405  -0.078597
    203       0.015765  -0.036715   0.112502  -0.016342   0.018233   0.040757
    204       0.038201  -0.028119   0.056069   0.029675  -0.001013  -0.011328
    205       0.011268  -0.001205   0.053286  -0.029177   0.003131  -0.022394
    206      -0.012447   0.010767  -0.058759   0.008334   0.002369   0.015940
    207       0.029482  -0.028855   0.090455   0.017712   0.010887   0.051443
    208       0.014375  -0.014512   0.138686  -0.050834   0.035229   0.116357
    209      -0.009701   0.017377  -0.113671   0.025534  -0.018143  -0.080422
    210       0.015845  -0.013921   0.058156   0.000972   0.012388   0.047289
    211       0.007559  -0.006546   0.100208  -0.046341   0.031842   0.108583
    212      -0.015467   0.023114  -0.102202   0.003791  -0.012469  -0.075482
    213       0.019821  -0.018009   0.077550  -0.000682   0.016266   0.064679
    214       0.005801  -0.003711   0.126095  -0.070220   0.044040   0.146121
    215      -0.029132   0.037559  -0.144500  -0.006823  -0.016431  -0.104004
    216      -0.006573   0.012759  -0.029169  -0.011577   0.002687  -0.005869
    217      -0.002158   0.008412  -0.032836   0.002518  -0.001996  -0.009697
    218      -0.000448   0.003827   0.005096  -0.016576   0.009792   0.009572
    219      -0.019824   0.028826  -0.072221  -0.024407   0.000057  -0.024902
    220      -0.010925   0.021753  -0.098523   0.013161  -0.013455  -0.052064
    221      -0.003984   0.004990   0.036616  -0.042092   0.020296   0.038828
    222      -0.012610   0.019548  -0.069384  -0.004926  -0.007126  -0.047398
    223      -0.002142   0.009097  -0.105150   0.043682  -0.028174  -0.105445
    224       0.019768  -0.018236   0.087698  -0.010203   0.023959   0.079501
    225      -0.029873   0.040033  -0.145212  -0.009063  -0.019166  -0.105966
    226      -0.011266   0.023658  -0.236352   0.089639  -0.064297  -0.241673
    227       0.032488  -0.035263   0.190640  -0.032017   0.048199   0.177006
    228       0.003654  -0.000714  -0.007597   0.005901   0.000075  -0.004674
    229       0.009756  -0.009910  -0.000171   0.021895  -0.004101  -0.007473
    230       0.022754  -0.017073   0.030540   0.025486   0.003772   0.010607
    231      -0.000198   0.002824  -0.028989   0.008699  -0.004380  -0.022901
    232       0.011559  -0.013598  -0.032751   0.048106  -0.017500  -0.048577
    233       0.037055  -0.031729   0.078961   0.035314   0.008944   0.041901
    234       0.024921  -0.024886   0.072585   0.018163   0.009595   0.048034
    235       0.017179  -0.019506   0.118804  -0.027030   0.029074   0.109386
    236       0.008440  -0.000083  -0.069468   0.043413  -0.017627  -0.074210
    237       0.038119  -0.040055   0.108467   0.033896   0.011030   0.063761
    238       0.024081  -0.028546   0.163973  -0.034337   0.037539   0.142600
    239       0.013710  -0.004826  -0.084555   0.066680  -0.025573  -0.095713
    240       0.054560  -0.055590   0.130998   0.026595  -0.008353  -0.063278
    241       0.055742  -0.081837   0.256512  -0.015622  -0.014423  -0.139178
    242      -0.043294   0.052353  -0.169055   0.023320   0.009264   0.105659
    243       0.042368  -0.027257   0.054946  -0.010312  -0.006843  -0.056757
    244       0.048863  -0.064169   0.083938   0.041891  -0.024566  -0.095763
    245      -0.029446   0.029013  -0.082595   0.022945   0.017148   0.094630
                 30         31         32         33         34         35    
      0       0.005961  -0.042890  -0.007164   0.008737  -0.083792   0.012242
      1       0.013027  -0.016262   0.008806   0.006606  -0.004668  -0.022506
      2       0.008021   0.023825   0.005598  -0.002586   0.023112  -0.007146
      3      -0.018894   0.000802  -0.017955   0.020400  -0.028107   0.006889
      4      -0.026075  -0.015644  -0.020104   0.013975  -0.028780   0.008191
      5      -0.010818  -0.008911  -0.015952  -0.008690  -0.054134   0.032730
      6       0.072575   0.019271   0.013550  -0.005896  -0.033583  -0.010731
      7      -0.018304   0.025267   0.011246  -0.059903   0.016691   0.027058
      8       0.032534   0.027636   0.014076   0.006527   0.032581  -0.021254
      9      -0.031915  -0.031595  -0.013970  -0.013727   0.012051   0.010170
     10      -0.010182   0.038528  -0.038399   0.082047   0.017226   0.014456
     11      -0.013419  -0.018871   0.004826  -0.061299  -0.009517  -0.022703
     12       0.013246  -0.016547  -0.003005  -0.012686  -0.035186   0.012273
     13       0.014290   0.012749   0.012174  -0.008568   0.003180  -0.016077
     14       0.006913   0.001208   0.004824   0.012880   0.023621  -0.017273
     15      -0.020398  -0.042870   0.001729  -0.045560  -0.002404   0.005538
     16       0.027039   0.018498   0.002438   0.044754  -0.005545  -0.022212
     17      -0.000939  -0.061126   0.016933  -0.003492   0.019146   0.005254
     18      -0.027608  -0.043625   0.007674  -0.089626  -0.013774  -0.003503
     19       0.033288  -0.031583   0.023867   0.040019   0.009879   0.030625
     20       0.003634  -0.080311   0.024204   0.001246   0.025545   0.028285
     21      -0.014368  -0.049279   0.008056  -0.050250  -0.002859  -0.005521
     22       0.026347   0.038036  -0.005971   0.060628  -0.011823  -0.087059
     23       0.010750  -0.091933   0.034062   0.019818   0.043233   0.061228
     24      -0.014660  -0.021325  -0.000945  -0.047119  -0.010317  -0.008702
     25       0.023681  -0.002096   0.006394   0.053588  -0.003114  -0.093840
     26       0.013840  -0.107815   0.039118   0.027618   0.050786   0.065769
     27      -0.015667  -0.031387   0.001994  -0.049366  -0.008823  -0.014966
     28       0.020222  -0.010673   0.007319   0.048715  -0.004475  -0.113762
     29       0.014261  -0.160891   0.056203   0.021275   0.069598   0.095663
     30      -0.011138   0.020800  -0.012743  -0.021060  -0.010469   0.002436
     31       0.023194  -0.049334   0.025452   0.045963   0.022088  -0.029295
     32       0.017474  -0.048732   0.017452   0.047493   0.024856  -0.007909
     33      -0.008520   0.042646  -0.018109  -0.004671  -0.010290   0.001780
     34       0.017789  -0.091442   0.040128   0.017137   0.030322  -0.003671
     35       0.017279  -0.052451   0.015670   0.043218   0.019547  -0.022986
     36      -0.008362   0.027551  -0.013813  -0.006683  -0.003976   0.019018
     37       0.029024  -0.053988   0.029038   0.073590   0.043655   0.027166
     38       0.021413   0.023426  -0.004331   0.069741  -0.002274  -0.085584
     39      -0.004464   0.050831  -0.018715   0.012884   0.000383   0.038448
     40       0.028355  -0.103686   0.047993   0.068459   0.073498   0.110537
     41       0.023204   0.085923  -0.027158   0.080667  -0.035190  -0.175905
     42      -0.009805   0.003940  -0.008725  -0.013937  -0.003833   0.002668
     43       0.031923   0.013630   0.002693   0.095495   0.016399  -0.036429
     44       0.021506   0.011557   0.005486   0.066257   0.014978  -0.024343
     45      -0.009332   0.013438  -0.012403  -0.007881  -0.003844   0.008838
     46       0.032736   0.025009  -0.002905   0.108610   0.019916  -0.016304
     47       0.023159   0.063093  -0.008506   0.072469  -0.001860  -0.053555
     48      -0.013008  -0.037059   0.003315  -0.039282  -0.003918  -0.011072
     49       0.032373   0.058758  -0.013119   0.094434  -0.010848  -0.104539
     50       0.017998  -0.053863   0.027382   0.050702   0.045116   0.056165
     51      -0.016826  -0.058082   0.007945  -0.060597  -0.006789  -0.011290
     52       0.036949   0.098433  -0.026899   0.121607  -0.021152  -0.137554
     53       0.019607  -0.050843   0.029854   0.061061   0.055494   0.078401
     54       0.048829   0.023574   0.016418  -0.029608  -0.026378   0.003733
     55       0.001203   0.021812   0.013668  -0.059926   0.006046   0.030143
     56       0.008946   0.016383   0.006280   0.014330   0.025949  -0.009653
     57       0.036855   0.009006   0.013611  -0.028038  -0.033037   0.013977
     58       0.024642  -0.013962  -0.001017  -0.022686  -0.075140   0.018155
     59      -0.002660   0.014437   0.006505   0.011320   0.036323  -0.003194
     60       0.027195  -0.005709   0.014001  -0.026964  -0.026344   0.024393
     61      -0.016410  -0.028788   0.032795  -0.047710   0.156420   0.099533
     62       0.008245   0.026144   0.003087   0.013225   0.010680  -0.018717
     63      -0.008157   0.021343   0.047513  -0.065979   0.192697   0.081553
     64       0.057549  -0.030267  -0.026436   0.008083  -0.242594  -0.028014
     65      -0.021909  -0.017133   0.017051   0.011860   0.116759   0.040965
     66       0.084786  -0.007580  -0.023361   0.013465  -0.279439  -0.058351
     67       0.055705  -0.023414  -0.025016   0.003413  -0.236169  -0.029536
     68      -0.003926   0.031625   0.000518   0.005114  -0.007977  -0.024721
     69      -0.011365   0.028720   0.019169  -0.096069   0.009369   0.046293
     70      -0.040483   0.024730   0.014828  -0.105335   0.027762   0.059997
     71       0.011301   0.005923  -0.001902   0.030132   0.002628  -0.019993
     72       0.016725   0.105841   0.066199  -0.081038   0.109801   0.099249
     73      -0.038999   0.092560   0.059237  -0.130831   0.133483   0.126010
     74       0.027480   0.037633   0.016733   0.043183   0.040263  -0.002059
     75      -0.062340   0.023988   0.015987  -0.157637   0.022657   0.079092
     76      -0.016833   0.000932  -0.000268  -0.066932  -0.018395   0.019522
     77      -0.041757  -0.099821  -0.069672   0.002755  -0.139960  -0.084111
     78      -0.040384  -0.038798  -0.022051  -0.113923  -0.076797   0.003899
     79      -0.098215  -0.015968  -0.012207  -0.158902  -0.013675   0.062604
     80       0.045087   0.070910   0.038121   0.053478   0.084610   0.016811
     81       0.076723   0.037174   0.027567  -0.038183  -0.021899  -0.004758
     82       0.073062   0.062907   0.039194  -0.072122   0.023497   0.023279
     83      -0.027755  -0.004400  -0.008579   0.025536   0.013820  -0.002007
     84      -0.089436  -0.103672  -0.066528   0.049785  -0.216489  -0.021516
     85       0.270659   0.239041   0.155948  -0.183468   0.283301   0.049772
     86      -0.000519   0.037643   0.017855  -0.003749   0.110696   0.015727
     87       0.051935   0.006246   0.010974  -0.019007  -0.071831  -0.016501
     88      -0.121616  -0.117280  -0.081551   0.044920  -0.263361  -0.006931
     89       0.043218   0.057456   0.034583  -0.015416   0.110251   0.004738
     90       0.286990   0.216156   0.146898  -0.148723   0.226499   0.017724
     91       0.145488   0.122000   0.077876  -0.107094   0.097151   0.029783
     92      -0.165890  -0.132991  -0.097053   0.111170  -0.199264  -0.021794
     93      -0.065019   0.009089  -0.025789   0.009708   0.042393  -0.010225
     94      -0.049057   0.035223  -0.035018   0.027116   0.026143   0.017255
     95      -0.019722   0.008622  -0.005324  -0.049146  -0.005607  -0.028030
     96      -0.073033   0.017515  -0.018853  -0.004835   0.042859  -0.023456
     97      -0.057592   0.040573  -0.030392   0.000278   0.020566   0.013109
     98      -0.010380   0.033380  -0.017055  -0.008744  -0.005408   0.000414
     99      -0.002063  -0.008723   0.001645   0.001396   0.009507  -0.014836
    100      -0.004880   0.013931  -0.008790  -0.059413  -0.026052  -0.000284
    101       0.007785   0.026864  -0.012426   0.007921  -0.008195   0.006765
    102       0.016239  -0.014894   0.003322  -0.035052  -0.008601  -0.024549
    103       0.011858   0.010107  -0.008162  -0.091145  -0.042802  -0.007777
    104       0.016641   0.026958  -0.011584   0.043527   0.001623   0.010130
    105       0.075511  -0.034314   0.029403   0.072918  -0.011734   0.010347
    106       0.048617  -0.029629   0.024509  -0.079025  -0.060861   0.000659
    107       0.016839   0.011220  -0.002171  -0.017469  -0.020518   0.000097
    108       0.156936  -0.061286   0.056457   0.089859  -0.053975   0.024522
    109       0.108146  -0.072456   0.057417  -0.121577  -0.105869  -0.008479
    110       0.037495   0.012073   0.000359   0.004983  -0.026588   0.010112
    111       0.035019  -0.015208   0.015095   0.121524   0.030802   0.017167
    112       0.013185  -0.013573   0.011762  -0.036178  -0.023710   0.007939
    113      -0.002102  -0.003750   0.005242  -0.059965  -0.018003  -0.022997
    114       0.072941  -0.025676   0.029809   0.177370   0.028894   0.036721
    115       0.038565  -0.035048   0.032093  -0.035567  -0.034247   0.004234
    116       0.001890  -0.013461   0.013059  -0.076389  -0.023870  -0.031072
    117      -0.049889   0.016905  -0.022601   0.082478   0.065624  -0.002581
    118      -0.049172   0.024560  -0.026438   0.002727   0.023939   0.013866
    119      -0.023746  -0.001586  -0.000492  -0.083247  -0.012277  -0.033454
    120      -0.070365   0.028759  -0.034551   0.096199   0.082937  -0.005838
    121      -0.066059   0.034334  -0.036507   0.016901   0.039372   0.011693
    122      -0.038105  -0.007301  -0.001809  -0.117568  -0.013885  -0.040408
    123      -0.040553   0.027699  -0.008219   0.020788   0.029421  -0.032181
    124      -0.039747   0.007211  -0.011457  -0.011603   0.011399   0.021086
    125      -0.006425   0.018772  -0.013690  -0.019193  -0.010507   0.016606
    126       0.014232  -0.002091   0.003515   0.033547   0.011581  -0.028856
    127       0.016370  -0.007395  -0.006171   0.005842  -0.012417   0.036133
    128      -0.012959  -0.047650   0.012787  -0.058672   0.004592  -0.017730
    129       0.072597  -0.055731  -0.022479   0.004624   0.021693  -0.048535
    130       0.030460  -0.004155  -0.078202  -0.039907   0.015388   0.024787
    131      -0.055863  -0.025266   0.099748   0.003056  -0.028634   0.003323
    132       0.002289   0.048050   0.077541   0.118788  -0.044853   0.022218
    133      -0.010786  -0.009646   0.083776   0.057260  -0.044654   0.048998
    134      -0.025368  -0.062755   0.043970  -0.053103   0.001784  -0.025465
    135       0.009587  -0.019165  -0.033709  -0.008276   0.041814  -0.054313
    136       0.071673  -0.022123  -0.015281   0.015252  -0.028604   0.047305
    137       0.039236  -0.104697  -0.084171  -0.146126   0.056615  -0.064949
    138      -0.062830   0.047127  -0.018818   0.023639   0.039365  -0.037850
    139       0.012847  -0.062856   0.039620  -0.034666  -0.013647  -0.004423
    140      -0.040959   0.065686  -0.051999  -0.005620   0.005528   0.042796
    141      -0.269885   0.068286   0.219948   0.036574  -0.007378  -0.148275
    142       0.301474  -0.067023  -0.324000  -0.042637   0.057511   0.174948
    143      -0.184111   0.109257   0.077793   0.014517  -0.019985  -0.004424
    144       0.282571   0.010869  -0.423078   0.001183   0.120845   0.147192
    145      -0.018412  -0.115036   0.175164  -0.047199  -0.051293  -0.075822
    146      -0.168200   0.043059   0.161755  -0.006675  -0.044466  -0.060883
    147      -0.209431   0.052478   0.138446   0.025841   0.014216  -0.117330
    148      -0.206894  -0.066032   0.323156  -0.030730  -0.069363  -0.144982
    149       0.206373   0.091300  -0.440703  -0.007647   0.094981   0.230414
    150       0.018872   0.035269   0.009246   0.048227  -0.014059  -0.000202
    151      -0.086183   0.008237  -0.029613  -0.035853   0.045303  -0.000280
    152       0.055412   0.027902   0.000985  -0.007259  -0.060797   0.050803
    153      -0.037669   0.145168   0.048539   0.158393  -0.058386   0.128094
    154      -0.129380   0.051961  -0.033164   0.002463   0.053606   0.033615
    155      -0.040720   0.351421   0.172792   0.343623  -0.272148   0.478066
    156       0.043933   0.151195   0.084210   0.181730  -0.134546   0.177820
    157       0.054123  -0.251294  -0.161063  -0.317738   0.171523  -0.317926
    158       0.122797  -0.144865  -0.091784  -0.197171   0.042622  -0.171449
    159       0.095328  -0.168735  -0.081064  -0.160454   0.098999  -0.254847
    160      -0.200516   0.210839   0.070504   0.182575  -0.048877   0.244778
    161       0.145015  -0.101025  -0.067349  -0.151491  -0.008880  -0.101569
    162       0.005053   0.005081  -0.000883   0.003470  -0.017909   0.000941
    163      -0.007545  -0.010571  -0.006277   0.002942  -0.014909   0.000522
    164       0.001440   0.008050  -0.002404  -0.001635  -0.006152   0.003590
    165       0.022291   0.039174   0.016422  -0.016548   0.037275  -0.008865
    166      -0.004266   0.008354  -0.003183  -0.011223  -0.004096   0.011787
    167       0.002781   0.008421  -0.001962   0.000557  -0.000473  -0.005637
    168       0.016871   0.029051   0.013573  -0.016179   0.033446  -0.004477
    169       0.004132   0.019133   0.000599  -0.012595   0.007600   0.004528
    170       0.006087   0.014119  -0.000858  -0.000090   0.001645  -0.008333
    171       0.021849   0.036741   0.016299  -0.021586   0.040493  -0.004646
    172       0.009800   0.027529   0.003602  -0.016995   0.015357   0.002611
    173       0.015827   0.027352   0.004090  -0.000909   0.014803  -0.018610
    174      -0.002045  -0.008995   0.000204   0.000278  -0.003640   0.003007
    175       0.005107   0.009211  -0.000280  -0.001935   0.003628  -0.005791
    176      -0.001971   0.007162  -0.005715  -0.001282  -0.009911   0.001522
    177      -0.010225  -0.026926  -0.006461   0.005415  -0.021520   0.008483
    178       0.013291   0.011946   0.004118   0.000588   0.013237  -0.016263
    179       0.002527   0.013554  -0.002597  -0.002359  -0.002028  -0.002626
    180      -0.014243  -0.031557  -0.008174   0.015382  -0.028059   0.003910
    181      -0.006723  -0.011253  -0.008356   0.009712  -0.018928  -0.002869
    182      -0.013956  -0.005341  -0.013476  -0.002195  -0.027446   0.014486
    183      -0.032597  -0.070642  -0.021869   0.035318  -0.067102   0.008220
    184      -0.011184  -0.029095  -0.013095   0.024057  -0.035324  -0.008365
    185      -0.018386  -0.008688  -0.015755  -0.004315  -0.031847   0.020305
    186      -0.000732   0.002510   0.002517   0.000301   0.004247  -0.000810
    187      -0.011256  -0.005009  -0.008150   0.000050  -0.013740   0.007097
    188      -0.018969  -0.014554  -0.016689   0.000338  -0.036242   0.017862
    189      -0.007608  -0.005154  -0.001267   0.005677  -0.003024  -0.000112
    190      -0.019040  -0.014125  -0.012464   0.004582  -0.022963   0.010089
    191      -0.029066  -0.027938  -0.022187   0.001274  -0.051112   0.028743
    192       0.019941   0.039528   0.016290  -0.017736   0.041021  -0.009031
    193      -0.009700   0.006036  -0.005592  -0.011550  -0.006552   0.015177
    194      -0.010083  -0.006019  -0.011414   0.001398  -0.022321   0.006449
    195       0.030091   0.057299   0.023216  -0.027282   0.061890  -0.016589
    196      -0.016740   0.006666  -0.008604  -0.015160  -0.014327   0.026080
    197      -0.014497  -0.011507  -0.014204   0.003579  -0.030062   0.010626
    198      -0.065277  -0.028764  -0.036200   0.017202   0.047013   0.027451
    199      -0.042726   0.070328  -0.066678   0.103307   0.045972   0.002298
    200      -0.024863   0.001947  -0.007464  -0.053721  -0.000315  -0.036390
    201       0.002976  -0.031658  -0.013621   0.007362  -0.007476  -0.001198
    202       0.015470  -0.045937  -0.013495   0.000130   0.004707   0.011145
    203      -0.013623   0.023730   0.004818   0.005746  -0.018332  -0.018730
    204      -0.003021  -0.019047  -0.005686   0.004749   0.004886   0.007932
    205       0.000906  -0.034896  -0.001012   0.007212   0.005739   0.008657
    206      -0.003771   0.023745   0.001160  -0.003441  -0.007234  -0.008715
    207      -0.001710   0.027193  -0.000734  -0.006538   0.007416   0.006665
    208      -0.000792   0.065861   0.002987  -0.010002  -0.014816  -0.012394
    209      -0.004534  -0.046476  -0.003168   0.011868   0.000897   0.000691
    210      -0.002365   0.027711  -0.000569  -0.004725  -0.000408  -0.000241
    211      -0.001396   0.066791   0.003507  -0.010734  -0.016988  -0.014910
    212      -0.005050  -0.047070  -0.003352   0.014977  -0.005036  -0.004133
    213      -0.002000   0.038029   0.000046  -0.007560  -0.000190   0.000162
    214      -0.001436   0.089343   0.004657  -0.014222  -0.025435  -0.021386
    215      -0.006252  -0.063809  -0.004302   0.021200  -0.010886  -0.009436
    216      -0.002687  -0.002405  -0.002160   0.003928  -0.007991  -0.006505
    217      -0.001949  -0.003093  -0.000175   0.001876  -0.002895  -0.003643
    218      -0.004868   0.002652  -0.000961   0.005076  -0.010032  -0.008084
    219      -0.002257  -0.012004  -0.002480   0.006914  -0.013731  -0.011291
    220      -0.001717  -0.026192  -0.001449   0.006075  -0.001185  -0.002504
    221      -0.004684   0.019416   0.000189   0.003331  -0.017941  -0.014362
    222      -0.003067  -0.029203  -0.003293   0.009850  -0.005738  -0.004223
    223      -0.003348  -0.066064  -0.003423   0.014100   0.011442   0.009129
    224      -0.004600   0.046863   0.000561  -0.005738  -0.007943  -0.007069
    225      -0.003385  -0.065212  -0.004640   0.018769  -0.007770  -0.005750
    226      -0.004361  -0.152197  -0.007750   0.030906   0.026511   0.022252
    227      -0.003933   0.108032   0.003425  -0.018544  -0.014786  -0.013139
    228      -0.002633  -0.002999  -0.002105   0.002110  -0.001038  -0.000092
    229      -0.003037  -0.004380  -0.000160   0.000936   0.004177   0.003250
    230      -0.004555   0.002708  -0.001963   0.001611   0.004871   0.003572
    231      -0.003085  -0.013874  -0.002384   0.004475  -0.000810   0.000331
    232      -0.003729  -0.029549  -0.000803   0.004166   0.012835   0.011048
    233      -0.003532   0.020902  -0.001491  -0.003994   0.010505   0.007893
    234      -0.001991   0.027741  -0.000845  -0.006718   0.005883   0.005491
    235      -0.001621   0.066708   0.002913  -0.011840  -0.010808  -0.009405
    236      -0.005357  -0.048091  -0.004151   0.012227   0.008549   0.006908
    237      -0.002657   0.035905  -0.000697  -0.009654   0.012224   0.010765
    238      -0.001709   0.085898   0.004062  -0.016125  -0.012249  -0.010147
    239      -0.005882  -0.061420  -0.005350   0.014138   0.016140   0.012755
    240      -0.007477  -0.066955  -0.002212   0.017937   0.011684   0.013785
    241      -0.017936  -0.152539   0.011035   0.036753   0.035614   0.034737
    242       0.006519   0.105600   0.001910  -0.031415  -0.002504  -0.009085
    243       0.005435  -0.045483  -0.003547   0.008963  -0.006822   0.008188
    244      -0.017149  -0.096394   0.010603  -0.001398   0.029540   0.042941
    245      -0.005893   0.074234   0.000156  -0.013829   0.004056  -0.006210
                 36         37         38         39         40         41    
      0       0.008236  -0.000951  -0.107039   0.046769  -0.016226   0.020264
      1      -0.045536  -0.015630   0.012707  -0.025513   0.012726  -0.016048
      2       0.000245   0.006874   0.035378  -0.014002   0.003442  -0.002689
      3       0.028625   0.009016  -0.018336   0.018524  -0.005243   0.003875
      4       0.009834  -0.005241  -0.025531   0.008967  -0.004581   0.013339
      5       0.060482   0.021934  -0.090401   0.066048  -0.031094   0.044856
      6       0.005434  -0.019877  -0.010180  -0.065794  -0.009673  -0.005551
      7       0.015768   0.008663   0.008143   0.010084   0.001161  -0.009270
      8      -0.030851  -0.029967   0.028843  -0.066614  -0.004839   0.017111
      9      -0.042139   0.001769  -0.012281   0.009969   0.012524   0.006978
     10       0.035533   0.008341  -0.034727  -0.007473   0.036584   0.008790
     11      -0.009678  -0.000425  -0.002425   0.010480  -0.050299  -0.001594
     12      -0.008450   0.000908  -0.037217  -0.001678  -0.000952   0.006970
     13      -0.013290  -0.002273   0.023169  -0.005482   0.009812  -0.021852
     14      -0.040741  -0.020939   0.017936  -0.027248   0.002378   0.017652
     15      -0.072259  -0.000147   0.005291   0.014308   0.013398  -0.000198
     16       0.005720   0.002504  -0.005112   0.001109   0.011618  -0.011151
     17      -0.034885  -0.000632   0.010241   0.003618  -0.006315   0.011367
     18      -0.055980   0.003624   0.007493   0.029016  -0.018765  -0.013749
     19       0.032199   0.012770   0.004499   0.007422   0.026780  -0.022533
     20      -0.026610   0.002634   0.012492   0.003353   0.005775   0.009574
     21      -0.138817  -0.009275   0.033348   0.022377   0.045738   0.002203
     22      -0.047334  -0.003199  -0.003198   0.016473  -0.006304   0.004462
     23       0.020096   0.010028   0.015746  -0.002056   0.011039  -0.001350
     24      -0.107440  -0.008760   0.022862   0.016476   0.035047   0.002555
     25      -0.112512  -0.005966   0.010835   0.038067   0.005448   0.013043
     26       0.010281   0.011601   0.023644  -0.002127   0.021091  -0.005629
     27      -0.137923  -0.010350   0.029510   0.024322   0.043641   0.004652
     28      -0.174912  -0.010523   0.020657   0.054713   0.020751   0.018377
     29      -0.008575   0.015566   0.041274  -0.000876   0.037806  -0.008486
     30      -0.000914  -0.001841  -0.004088  -0.001895   0.001949  -0.000132
     31      -0.067705   0.001779   0.017263   0.027050   0.012052   0.006597
     32      -0.023532   0.004471   0.013342   0.009835   0.008083   0.001907
     33       0.045544   0.001549  -0.016978  -0.007170  -0.015023  -0.000033
     34      -0.111114   0.000051   0.034050   0.033228   0.034675   0.005649
     35      -0.059970   0.000891   0.020530   0.013328   0.017165   0.002419
     36       0.053474   0.003399  -0.013089  -0.012859  -0.009569  -0.003376
     37       0.056838   0.015106   0.002636  -0.001070  -0.006330  -0.003352
     38      -0.041219  -0.001991  -0.004020   0.026162  -0.017306   0.013126
     39       0.139832   0.010492  -0.030090  -0.030214  -0.030347  -0.007891
     40       0.132083   0.026886   0.006265  -0.023561   0.000634  -0.015124
     41      -0.105432  -0.013660  -0.012411   0.047549  -0.030492   0.025463
     42      -0.013596  -0.001202   0.000891   0.003246   0.005601   0.001624
     43       0.058595   0.008252  -0.016691   0.004497  -0.030662   0.005763
     44       0.045042   0.008664  -0.009734   0.001978  -0.021339   0.000904
     45       0.017051   0.000508  -0.006478  -0.003116  -0.002595   0.001032
     46       0.125274   0.012435  -0.030867  -0.009197  -0.046468   0.004676
     47       0.067318   0.007469  -0.024418  -0.002473  -0.038191  -0.000117
     48      -0.122692  -0.008752   0.027921   0.023490   0.038163   0.004753
     49      -0.008968  -0.001602  -0.017343   0.021562  -0.030196   0.012090
     50       0.086212   0.016873   0.001416  -0.013537  -0.007123  -0.006713
     51      -0.177059  -0.014015   0.041252   0.031306   0.057532   0.005467
     52       0.013434  -0.002277  -0.032238   0.026386  -0.049517   0.016867
     53       0.145675   0.024482  -0.007148  -0.026826  -0.020739  -0.010878
     54       0.027753  -0.016415  -0.002954  -0.037860  -0.011451  -0.012465
     55       0.016168   0.014010  -0.005775  -0.010365  -0.005609  -0.005130
     56      -0.032900  -0.004028  -0.016585  -0.027824  -0.005371   0.019024
[truncated: 704,983 more chars]
