# Supplementary material for: A stereodivergent multicomponent approach for the synthesis of C–N atropisomeric peptide analogues
Source: Chem Sci. 2024 Sep 16;15(40):16743–51. doi: 10.1039/d4sc04700a (PMC11418089; doi:10.1039/d4sc04700a)
Supplement: SC-015-D4SC04700A-s001 [file SC-015-D4SC04700A-s001.zip › CompData/_2_Imine-BzOH/ImineBzOH6opt.out]

                                 *****************
                                 * O   R   C   A *
                                 *****************

                                            #,                                       
                                            ###                                      
                                            ####                                     
                                            #####                                    
                                            ######                                   
                                           ########,                                 
                                     ,,################,,,,,                         
                               ,,#################################,,                 
                          ,,##########################################,,             
                       ,#########################################, ''#####,          
                    ,#############################################,,   '####,        
                  ,##################################################,,,,####,       
                ,###########''''           ''''###############################       
              ,#####''   ,,,,##########,,,,          '''####'''          '####       
            ,##' ,,,,###########################,,,                        '##       
           ' ,,###''''                  '''############,,,                           
         ,,##''                                '''############,,,,        ,,,,,,###''
      ,#''                                            '''#######################'''  
     '                                                          ''''####''''         
             ,#######,   #######,   ,#######,      ##                                
            ,#'     '#,  ##    ##  ,#'     '#,    #''#        ######   ,####,        
            ##       ##  ##   ,#'  ##            #'  '#       #        #'  '#        
            ##       ##  #######   ##           ,######,      #####,   #    #        
            '#,     ,#'  ##    ##  '#,     ,#' ,#      #,         ##   #,  ,#        
             '#######'   ##     ##  '#######'  #'      '#     #####' # '####'        


                  #######################################################
                  #                        -***-                        #
                  #          Department of theory and spectroscopy      #
                  #    Directorship and core code : Frank Neese         #
                  #        Max Planck Institute fuer Kohlenforschung    #
                  #                Kaiser Wilhelm Platz 1               #
                  #                 D-45470 Muelheim/Ruhr               #
                  #                      Germany                        #
                  #                                                     #
                  #                  All rights reserved                #
                  #                        -***-                        #
                  #######################################################


                         Program Version 5.0.2 -  RELEASE  -


 With contributions from (in alphabetic order):
   Daniel Aravena         : Magnetic Suceptibility
   Michael Atanasov       : Ab Initio Ligand Field Theory (pilot matlab implementation)
   Alexander A. Auer      : GIAO ZORA, VPT2 properties, NMR spectrum
   Ute Becker             : Parallelization
   Giovanni Bistoni       : ED, misc. LED, open-shell LED, HFLD
   Martin Brehm           : Molecular dynamics
   Dmytro Bykov           : SCF Hessian
   Vijay G. Chilkuri      : MRCI spin determinant printing, contributions to CSF-ICE
   Dipayan Datta          : RHF DLPNO-CCSD density
   Achintya Kumar Dutta   : EOM-CC, STEOM-CC
   Dmitry Ganyushin       : Spin-Orbit,Spin-Spin,Magnetic field MRCI
   Miquel Garcia          : C-PCM and meta-GGA Hessian, CC/C-PCM, Gaussian charge scheme
   Yang Guo               : DLPNO-NEVPT2, F12-NEVPT2, CIM, IAO-localization
   Andreas Hansen         : Spin unrestricted coupled pair/coupled cluster methods
   Benjamin Helmich-Paris : MC-RPA, TRAH-SCF, COSX integrals
   Lee Huntington         : MR-EOM, pCC
   Robert Izsak           : Overlap fitted RIJCOSX, COSX-SCS-MP3, EOM
   Marcus Kettner         : VPT2
   Christian Kollmar      : KDIIS, OOCD, Brueckner-CCSD(T), CCSD density, CASPT2, CASPT2-K
   Simone Kossmann        : Meta GGA functionals, TD-DFT gradient, OOMP2, MP2 Hessian
   Martin Krupicka        : Initial AUTO-CI
   Lucas Lang             : DCDCAS
   Marvin Lechner         : AUTO-CI (C++ implementation), FIC-MRCC
   Dagmar Lenk            : GEPOL surface, SMD
   Dimitrios Liakos       : Extrapolation schemes; Compound Job, initial MDCI parallelization
   Dimitrios Manganas     : Further ROCIS development; embedding schemes
   Dimitrios Pantazis     : SARC Basis sets
   Anastasios Papadopoulos: AUTO-CI, single reference methods and gradients
   Taras Petrenko         : DFT Hessian,TD-DFT gradient, ASA, ECA, R-Raman, ABS, FL, XAS/XES, NRVS
   Peter Pinski           : DLPNO-MP2, DLPNO-MP2 Gradient
   Christoph Reimann      : Effective Core Potentials
   Marius Retegan         : Local ZFS, SOC
   Christoph Riplinger    : Optimizer, TS searches, QM/MM, DLPNO-CCSD(T), (RO)-DLPNO pert. Triples
   Tobias Risthaus        : Range-separated hybrids, TD-DFT gradient, RPA, STAB
   Michael Roemelt        : Original ROCIS implementation
   Masaaki Saitow         : Open-shell DLPNO-CCSD energy and density
   Barbara Sandhoefer     : DKH picture change effects
   Avijit Sen             : IP-ROCIS
   Kantharuban Sivalingam : CASSCF convergence, NEVPT2, FIC-MRCI
   Bernardo de Souza      : ESD, SOC TD-DFT
   Georgi Stoychev        : AutoAux, RI-MP2 NMR, DLPNO-MP2 response
   Willem Van den Heuvel  : Paramagnetic NMR
   Boris Wezisla          : Elementary symmetry handling
   Frank Wennmohs         : Technical directorship


 We gratefully acknowledge several colleagues who have allowed us to
 interface, adapt or use parts of their codes:
   Stefan Grimme, W. Hujo, H. Kruse, P. Pracht,  : VdW corrections, initial TS optimization,
                  C. Bannwarth, S. Ehlert          DFT functionals, gCP, sTDA/sTD-DF
   Ed Valeev, F. Pavosevic, A. Kumar             : LibInt (2-el integral package), F12 methods
   Garnet Chan, S. Sharma, J. Yang, R. Olivares  : DMRG
   Ulf Ekstrom                                   : XCFun DFT Library
   Mihaly Kallay                                 : mrcc  (arbitrary order and MRCC methods)
   Jiri Pittner, Ondrej Demel                    : Mk-CCSD
   Frank Weinhold                                : gennbo (NPA and NBO analysis)
   Christopher J. Cramer and Donald G. Truhlar   : smd solvation model
   Lars Goerigk                                  : TD-DFT with DH, B97 family of functionals
   V. Asgeirsson, H. Jonsson                     : NEB implementation
   FAccTs GmbH                                   : IRC, NEB, NEB-TS, DLPNO-Multilevel, CI-OPT
                                                   MM, QMMM, 2- and 3-layer-ONIOM, Crystal-QMMM,
                                                   LR-CPCM, SF, NACMEs, symmetry and pop. for TD-DFT,
                                                   nearIR, NL-DFT gradient (VV10), updates on ESD,
                                                   ML-optimized integration grids
   S Lehtola, MJT Oliveira, MAL Marques          : LibXC Library
   Liviu Ungur et al                             : ANISO software


 Your calculation uses the libint2 library for the computation of 2-el integrals
 For citations please refer to: http://libint.valeyev.net

 Your ORCA version has been built with support for libXC version: 5.1.0
 For citations please refer to: https://tddft.org/programs/libxc/

 This ORCA versions uses:
   CBLAS   interface :  Fast vector & matrix operations
   LAPACKE interface :  Fast linear algebra routines
   SCALAPACK package :  Parallel linear algebra routines
   Shared memory     :  Shared parallel matrices
   BLAS/LAPACK       :  OpenBLAS 0.3.15  USE64BITINT DYNAMIC_ARCH NO_AFFINITY Zen SINGLE_THREADED
        Core in use  :  Zen
   Copyright (c) 2011-2014, The OpenBLAS Project


Your calculation utilizes the atom-pairwise dispersion correction
with the Becke-Johnson damping scheme (D3BJ)
Cite in your paper:
S.Grimme, S.Ehrlich, L.Goerigk, J Comput Chem, (2011), 32, 1456–1465 
S.Grimme, J.Antony, S.Ehrlich and H.Krieg, J.Chem.Phys., 132, (2010), 154104 
   

Your calculation utilizes the SMD solvation module
Please cite in your paper:
A.V. Marenich, C.J. Cramer, D.G. Truhlar J. Phys. Chem. B, 113, (2009), 6378 

================================================================================

----- Orbital basis set information -----
Your calculation utilizes the basis: def2-TZVP
   F. Weigend and R. Ahlrichs, Phys. Chem. Chem. Phys. 7, 3297 (2005).

----- AuxJ basis set information -----
Your calculation utilizes the auxiliary basis: def2/J
   F. Weigend, Phys. Chem. Chem. Phys. 8, 1057 (2006).

================================================================================
                                        WARNINGS
                       Please study these warnings very carefully!
================================================================================


WARNING: Geometry Optimization
  ===> : Switching off AutoStart
         For restart on a previous wavefunction, please use MOREAD

INFO   : the flag for use of the SHARK integral package has been found!

================================================================================
                                       INPUT FILE
================================================================================
NAME = ImineBzOH6opt.inp
|  1> ! PBE0 D3 def2-tzvp Opt
|  2> %maxcore 2660
|  3> %geom
|  4> maxiter 70
|  5> MaxStep 0.15
|  6> end
|  7> %pal nprocs 20
|  8> end
|  9> %CPCM SMD TRUE
| 10>    SMDSOLVENT "2,2,2-TRIFLUOROETHANOL"
| 11> end
| 12> 
| 13> *xyz 0 1
| 14> O  2.489200  4.012000  1.403500
| 15> O  1.604000  5.610400  0.014600
| 16> N  1.839800  4.581800  3.557400
| 17> N  4.807500  5.653600  2.417400
| 18> C  2.461300  4.869300  2.455100
| 19> C  3.398100  6.115000  2.298800
| 20> H  3.221700  6.588600  1.333800
| 21> C  3.103600  7.243100  3.294500
| 22> C  4.120600  7.894100  4.015100
| 23> H  5.159600  7.588900  3.903300
| 24> C  3.825400  8.938900  4.894300
| 25> H  4.625700  9.415900  5.454000
| 26> C  2.511000  9.368700  5.051500
| 27> H  2.282500  10.180400  5.736500
| 28> C  1.492500  8.763200  4.321100
| 29> H  0.466900  9.105000  4.432400
| 30> C  1.786700  7.717900  3.442500
| 31> H  0.972400  7.271500  2.873900
| 32> C  0.980400  3.380500  3.676200
| 33> C  0.326500  3.455800  5.071100
| 34> H  1.074700  3.379400  5.867400
| 35> H  -0.391000  2.641100  5.221600
| 36> H  -0.205900  4.404300  5.207100
| 37> C  1.805800  2.091100  3.614100
| 38> H  2.249600  1.923700  2.629100
| 39> H  1.183900  1.216500  3.837000
| 40> H  2.624000  2.114000  4.342600
| 41> C  -0.153400  3.387400  2.641600
| 42> H  -0.908900  2.629800  2.880200
| 43> H  0.198200  3.162000  1.632000
| 44> H  -0.652800  4.362400  2.610500
| 45> C  5.499100  5.177500  1.294200
| 46> C  6.409400  4.080500  1.338200
| 47> C  7.011600  3.684700  0.114500
| 48> H  7.692800  2.840500  0.062700
| 49> C  6.787600  4.352400  -1.089400
| 50> H  7.276800  4.016300  -1.999400
| 51> C  5.969400  5.462100  -1.108200
| 52> H  5.815200  6.018900  -2.027800
| 53> C  5.351900  5.871900  0.070400
| 54> H  4.760500  6.782700  0.017500
| 55> C  6.779900  3.299700  2.629200
| 56> C  7.875700  2.210700  2.423400
| 57> H  7.548100  1.426200  1.731100
| 58> H  8.117200  1.711000  3.370000
| 59> H  8.809400  2.641200  2.042400
| 60> C  7.379000  4.246800  3.694900
| 61> H  8.295100  4.719300  3.319100
| 62> H  7.642100  3.696500  4.606300
| 63> H  6.719900  5.057600  4.002900
| 64> C  5.554300  2.528300  3.159200
| 65> H  4.691200  3.159200  3.360500
| 66> H  5.791100  2.001900  4.091300
| 67> H  5.222700  1.777600  2.431300
| 68> C  2.157800  4.538100  0.202700
| 69> C  2.498700  3.587900  -0.889500
| 70> C  2.001700  3.850100  -2.173300
| 71> H  1.377800  4.723400  -2.354400
| 72> C  2.304300  2.993200  -3.233100
| 73> H  1.915800  3.200500  -4.227300
| 74> C  3.107900  1.874600  -3.017300
| 75> H  3.346300  1.209500  -3.844100
| 76> C  3.611800  1.610800  -1.744200
| 77> H  4.247100  0.743700  -1.579900
| 78> C  3.309700  2.464000  -0.680600
| 79> H  3.730300  2.247000  0.298000
| 80> H  4.909700  5.102400  3.269100
| 81> O  4.520400  4.736400  5.339800
| 82> C  3.892300  5.322700  6.203700
| 83> C  4.471800  5.897800  7.440900
| 84> C  3.698600  6.622000  8.356700
| 85> H  2.637200  6.780100  8.180800
| 86> C  4.290100  7.154900  9.504000
| 87> H  3.687300  7.716900  10.213000
| 88> C  5.652500  6.968500  9.738800
| 89> H  6.110900  7.384700  10.632600
| 90> C  6.427900  6.251000  8.828100
| 91> H  7.490100  6.108500  9.010800
| 92> C  5.840200  5.716800  7.680000
| 93> H  6.451400  5.161400  6.971900
| 94> O  2.569100  5.531100  6.112400
| 95> H  2.314600  5.215700  5.208200
| 96> *
| 97> 
| 98>                          ****END OF INPUT****
================================================================================

                       *****************************
                       * Geometry Optimization Run *
                       *****************************

Geometry optimization settings:
Update method            Update   .... BFGS
Choice of coordinates    CoordSys .... Z-matrix Internals
Initial Hessian          InHess   .... Almoef's Model

Convergence Tolerances:
Energy Change            TolE     ....  5.0000e-06 Eh
Max. Gradient            TolMAXG  ....  3.0000e-04 Eh/bohr
RMS Gradient             TolRMSG  ....  1.0000e-04 Eh/bohr
Max. Displacement        TolMAXD  ....  4.0000e-03 bohr
RMS Displacement         TolRMSD  ....  2.0000e-03 bohr
Strict Convergence                ....  False
------------------------------------------------------------------------------
                        ORCA OPTIMIZATION COORDINATE SETUP
------------------------------------------------------------------------------

The optimization will be done in new redundant internal coordinates
Making redundant internal coordinates   ...  (new redundants) done
Evaluating the initial hessian          ...  (Almloef) done
Evaluating the coordinates              ...  done
Calculating the B-matrix                .... done
Calculating the G-matrix                .... done
Diagonalizing the G-matrix              .... done
Small eigenvalue found = 1.719e-03
Small eigenvalue found = 2.370e-03
Small eigenvalue found = 3.062e-03
Small eigenvalue found = 4.776e-03
Small eigenvalue found = 7.741e-03
Small eigenvalue found = 9.969e-03
Small eigenvalue found = 1.013e-02
Small eigenvalue found = 1.270e-02
Small eigenvalue found = 1.703e-02
Small eigenvalue found = 1.849e-02
Small eigenvalue found = 2.380e-02
Small eigenvalue found = 2.726e-02
The first mode is                       ....  217
The number of degrees of freedom        ....  240

    -----------------------------------------------------------------
                    Redundant Internal Coordinates


    -----------------------------------------------------------------
         Definition                    Initial Value    Approx d2E/dq
    -----------------------------------------------------------------
      1. B(C   4,N   2)                  1.2977         0.785525   
      2. B(C   4,O   0)                  1.3571         0.631588   
      3. B(C   5,C   4)                  1.5665         0.326746   
      4. B(C   5,N   3)                  1.4877         0.390788   
      5. B(H   6,C   5)                  1.0893         0.360988   
      6. B(C   7,C   5)                  1.5332         0.369184   
      7. B(C   8,C   7)                  1.4062         0.588732   
      8. B(H   9,C   8)                  1.0887         0.361885   
      9. B(C  10,C   8)                  1.3970         0.608827   
     10. B(H  11,C  10)                  1.0869         0.364273   
     11. B(C  12,C  10)                  1.3918         0.620695   
     12. B(H  13,C  12)                  1.0864         0.364876   
     13. B(C  14,C  12)                  1.3919         0.620392   
     14. B(H  15,C  14)                  1.0868         0.364398   
     15. B(C  16,C   7)                  1.4077         0.585505   
     16. B(C  16,C  14)                  1.3968         0.609307   
     17. B(H  17,C  16)                  1.0889         0.361582   
     18. B(C  18,N   2)                  1.4818         0.399370   
     19. B(C  19,C  18)                  1.5424         0.356938   
     20. B(H  20,C  19)                  1.0953         0.353126   
     21. B(H  21,C  19)                  1.0960         0.352263   
     22. B(H  22,C  19)                  1.0962         0.352024   
     23. B(C  23,C  18)                  1.5322         0.370542   
     24. B(H  24,C  23)                  1.0933         0.355820   
     25. B(H  25,C  23)                  1.0961         0.352159   
     26. B(H  26,C  23)                  1.0958         0.352562   
     27. B(C  27,C  18)                  1.5349         0.366897   
     28. B(H  28,C  27)                  1.0962         0.351983   
     29. B(H  29,C  27)                  1.0926         0.356710   
     30. B(H  30,C  27)                  1.0959         0.352382   
     31. B(C  31,N   3)                  1.4023         0.534794   
     32. B(C  32,C  31)                  1.4262         0.547035   
     33. B(C  33,C  32)                  1.4201         0.559348   
     34. B(H  34,C  33)                  1.0860         0.365434   
     35. B(C  35,C  33)                  1.3948         0.613951   
     36. B(H  36,C  35)                  1.0865         0.364823   
     37. B(C  37,C  35)                  1.3789         0.650910   
     38. B(H  38,C  37)                  1.0860         0.365386   
     39. B(C  39,C  37)                  1.3922         0.619670   
     40. B(C  39,C  31)                  1.4148         0.570474   
     41. B(H  40,C  39)                  1.0872         0.363759   
     42. B(C  41,C  32)                  1.5536         0.342581   
     43. B(C  42,C  41)                  1.5585         0.336388   
     44. B(H  43,C  42)                  1.0964         0.351763   
     45. B(H  44,C  42)                  1.0973         0.350567   
     46. B(H  45,C  42)                  1.0965         0.351618   
     47. B(C  46,C  41)                  1.5465         0.351614   
     48. B(H  47,C  46)                  1.0971         0.350775   
     49. B(H  48,C  46)                  1.0967         0.351374   
     50. B(H  49,C  46)                  1.0893         0.360967   
     51. B(C  50,C  41)                  1.5421         0.357341   
     52. B(H  51,C  50)                  1.0879         0.362906   
     53. B(H  51,H  26)                  2.5160         0.000366   
     54. B(H  52,C  50)                  1.0963         0.351798   
     55. B(H  53,C  50)                  1.0970         0.350994   
     56. B(C  54,O   1)                  1.2214         1.039466   
     57. B(C  54,O   0)                  1.3522         0.642886   
     58. B(C  55,C  54)                  1.4873         0.437058   
     59. B(C  56,C  55)                  1.4014         0.599188   
     60. B(H  57,C  56)                  1.0884         0.362170   
     61. B(H  57,H  38)                  4.6342         0.000000   
     62. B(C  58,C  56)                  1.3961         0.611011   
     63. B(H  59,C  58)                  1.0874         0.363617   
     64. B(C  60,C  58)                  1.3941         0.615380   
     65. B(H  61,C  60)                  1.0876         0.363340   
     66. B(C  62,C  60)                  1.3944         0.614829   
     67. B(H  63,C  62)                  1.0874         0.363541   
     68. B(C  64,C  62)                  1.3966         0.609855   
     69. B(C  64,C  55)                  1.4016         0.598708   
     70. B(H  65,H  53)                  2.6455         0.000227   
     71. B(H  65,C  64)                  1.0870         0.364040   
     72. B(H  66,N   3)                  1.0196         0.417657   
     73. B(O  67,H  66)                  2.1385         0.006850   
     74. B(C  68,O  67)                  1.2184         1.050990   
     75. B(C  69,C  68)                  1.4823         0.445117   
     76. B(C  70,C  69)                  1.4004         0.601476   
     77. B(H  71,C  12)                  4.0632         0.000007   
     78. B(H  71,C  70)                  1.0874         0.363514   
     79. B(C  72,C  70)                  1.3965         0.610102   
     80. B(H  73,C  72)                  1.0871         0.363891   
     81. B(C  74,C  72)                  1.3950         0.613437   
     82. B(H  75,C  74)                  1.0873         0.363683   
     83. B(C  76,C  74)                  1.3948         0.613909   
     84. B(H  77,C  76)                  1.0872         0.363854   
     85. B(C  78,C  76)                  1.3960         0.611112   
     86. B(C  78,C  69)                  1.4009         0.600329   
     87. B(H  79,H  49)                  2.9829         0.000066   
     88. B(H  79,C  78)                  1.0879         0.362942   
     89. B(O  80,C  68)                  1.3426         0.665993   
     90. B(H  81,H  20)                  2.3117         0.000775   
     91. B(H  81,N   2)                  1.8310         0.021204   
     92. B(H  81,O  80)                  0.9909         0.464210   
     93. A(C   4,O   0,C  54)          115.9324         0.432644   
     94. A(C   4,N   2,H  81)          124.3994         0.232760   
     95. A(C  18,N   2,H  81)          111.0254         0.212351   
     96. A(C   4,N   2,C  18)          121.6998         0.413154   
     97. A(C  31,N   3,H  66)          115.8532         0.347713   
     98. A(C   5,N   3,C  31)          120.5739         0.384681   
     99. A(C   5,N   3,H  66)          109.2200         0.329980   
    100. A(O   0,C   4,C   5)          114.3784         0.386284   
    101. A(N   2,C   4,C   5)          123.1859         0.401328   
    102. A(O   0,C   4,N   2)          121.8789         0.448589   
    103. A(N   3,C   5,C   4)          108.1776         0.355674   
    104. A(C   4,C   5,C   7)          113.9188         0.354448   
    105. A(C   4,C   5,H   6)          109.7116         0.317420   
    106. A(H   6,C   5,C   7)          102.9621         0.323821   
    107. A(N   3,C   5,H   6)          111.0304         0.324906   
    108. A(N   3,C   5,C   7)          111.0010         0.363148   
    109. A(C   8,C   7,C  16)          117.8115         0.425658   
    110. A(C   5,C   7,C   8)          122.3104         0.392288   
    111. A(C   5,C   7,C  16)          119.7450         0.391911   
    112. A(C   7,C   8,C  10)          121.0579         0.428647   
    113. A(C   7,C   8,H   9)          120.5196         0.350128   
    114. A(H   9,C   8,C  10)          118.4215         0.352119   
    115. A(C   8,C  10,H  11)          119.7828         0.352511   
    116. A(C   8,C  10,C  12)          120.1047         0.432736   
    117. A(H  11,C  10,C  12)          120.1125         0.353665   
    118. A(C  10,C  12,H  13)          120.0376         0.353764   
    119. A(H  13,C  12,C  14)          120.1304         0.353735   
    120. A(C  10,C  12,C  14)          119.8300         0.434203   
    121. A(H  15,C  14,C  16)          119.9035         0.352579   
    122. A(C  12,C  14,H  15)          119.9986         0.353656   
    123. A(C  12,C  14,C  16)          120.0978         0.432759   
    124. A(C  14,C  16,H  17)          118.5375         0.352116   
    125. A(C   7,C  16,H  17)          120.4260         0.349754   
    126. A(C   7,C  16,C  14)          121.0359         0.428285   
    127. A(N   2,C  18,C  19)          106.1886         0.362404   
    128. A(C  19,C  18,C  27)          107.2299         0.359431   
    129. A(N   2,C  18,C  27)          111.7600         0.364112   
    130. A(C  23,C  18,C  27)          111.9864         0.361730   
    131. A(C  19,C  18,C  23)          107.8254         0.360037   
    132. A(N   2,C  18,C  23)          111.5026         0.364728   
    133. A(C  18,C  19,H  22)          111.1219         0.320712   
    134. A(C  18,C  19,H  20)          111.3754         0.320876   
    135. A(C  18,C  19,H  21)          111.4346         0.320748   
    136. A(H  20,C  19,H  22)          107.5732         0.288919   
    137. A(H  21,C  19,H  22)          107.9512         0.288808   
    138. A(H  20,C  19,H  21)          107.1880         0.288950   
    139. A(C  19,H  20,H  81)           95.9501         0.129022   
    140. A(H  25,C  23,H  26)          107.7667         0.288864   
    141. A(H  24,C  23,H  26)          107.4027         0.289332   
    142. A(C  18,C  23,H  26)          110.9597         0.322763   
    143. A(H  24,C  23,H  25)          106.9402         0.289281   
    144. A(C  18,C  23,H  25)          110.9525         0.322703   
    145. A(C  18,C  23,H  24)          112.5849         0.323250   
    146. A(H  29,C  27,H  30)          107.6960         0.289422   
    147. A(H  28,C  27,H  30)          107.8773         0.288818   
    148. A(C  18,C  27,H  30)          111.0843         0.322214   
    149. A(H  28,C  27,H  29)          106.2806         0.289371   
    150. A(C  18,C  27,H  29)          112.5951         0.322859   
    151. A(C  18,C  27,H  28)          111.0555         0.322154   
    152. A(N   3,C  31,C  39)          118.3520         0.413787   
    153. A(N   3,C  31,C  32)          123.4504         0.410717   
    154. A(C  32,C  31,C  39)          118.0755         0.418163   
    155. A(C  31,C  32,C  33)          117.2875         0.416699   
    156. A(C  33,C  32,C  41)          118.3494         0.383762   
    157. A(C  31,C  32,C  41)          124.3631         0.382281   
    158. A(H  34,C  33,C  35)          115.5754         0.353202   
    159. A(C  32,C  33,C  35)          122.8366         0.425371   
    160. A(C  32,C  33,H  34)          121.5836         0.347690   
    161. A(H  36,C  35,C  37)          120.3139         0.356619   
    162. A(C  33,C  35,C  37)          119.4944         0.437113   
    163. A(C  33,C  35,H  36)          120.1695         0.353102   
    164. A(C  35,C  37,H  38)          120.5580         0.356713   
    165. A(H  38,C  37,C  39)          120.1942         0.353749   
    166. A(C  35,C  37,C  39)          119.2442         0.437845   
    167. A(C  37,C  39,H  40)          116.5284         0.353482   
    168. A(C  31,C  39,H  40)          120.6540         0.348576   
    169. A(C  31,C  39,C  37)          122.7970         0.427584   
    170. A(C  46,C  41,C  50)          112.1725         0.356908   
    171. A(C  42,C  41,C  50)          104.7529         0.354237   
    172. A(C  32,C  41,C  50)          110.3326         0.355334   
    173. A(C  42,C  41,C  46)          104.2726         0.353269   
    174. A(C  32,C  41,C  46)          110.9305         0.354362   
    175. A(C  32,C  41,C  42)          114.1493         0.351716   
    176. A(H  44,C  42,H  45)          106.9259         0.288538   
    177. A(H  43,C  42,H  45)          108.4190         0.288692   
    178. A(C  41,C  42,H  45)          111.7316         0.317564   
    179. A(H  43,C  42,H  44)          106.5370         0.288557   
    180. A(C  41,C  42,H  44)          111.0402         0.317409   
    181. A(C  41,C  42,H  43)          111.9170         0.317585   
    182. A(H  48,C  46,H  49)          106.4790         0.289831   
    183. A(H  47,C  46,H  49)          106.3500         0.289754   
    184. A(C  41,C  46,H  49)          114.5994         0.321240   
    185. A(H  47,C  46,H  48)          107.4841         0.288533   
    186. A(C  41,C  46,H  48)          110.9971         0.319829   
    187. A(C  41,C  46,H  47)          110.5594         0.319740   
    188. A(H  52,C  50,H  53)          107.5091         0.288616   
    189. A(H  51,C  50,H  53)          106.2498         0.290026   
    190. A(C  41,C  50,H  53)          110.7638         0.320618   
    191. A(H  51,C  50,H  52)          107.0072         0.290130   
    192. A(C  41,C  50,H  52)          111.1443         0.320738   
    193. A(C  41,C  50,H  51)          113.8310         0.322374   
    194. A(O   1,C  54,C  55)          123.4845         0.444417   
    195. A(O   0,C  54,C  55)          110.3274         0.407792   
    196. A(O   0,C  54,O   1)          126.1165         0.473665   
    197. A(C  56,C  55,C  64)          119.4570         0.428712   
    198. A(C  54,C  55,C  64)          122.3760         0.405299   
    199. A(C  54,C  55,C  56)          118.1588         0.405356   
    200. A(H  57,C  56,C  58)          119.3673         0.352379   
    201. A(C  55,C  56,C  58)          120.2464         0.430280   
    202. A(C  55,C  56,H  57)          120.3863         0.351217   
    203. A(H  59,C  58,C  60)          120.0294         0.353043   
    204. A(C  56,C  58,C  60)          119.9944         0.432346   
    205. A(C  56,C  58,H  59)          119.9758         0.352617   
    206. A(H  61,C  60,C  62)          119.9468         0.352944   
    207. A(C  58,C  60,C  62)          120.0947         0.432830   
    208. A(C  58,C  60,H  61)          119.9578         0.352997   
    209. A(H  63,C  62,C  64)          119.8977         0.352492   
    210. A(C  60,C  62,C  64)          120.1047         0.432129   
    211. A(C  60,C  62,H  63)          119.9960         0.352977   
    212. A(C  62,C  64,H  65)          118.6820         0.352574   
    213. A(C  55,C  64,H  65)          121.2068         0.351475   
    214. A(C  55,C  64,C  62)          120.1012         0.430072   
    215. A(N   3,H  66,O  67)          152.0157         0.172164   
    216. A(H  66,O  67,C  68)          134.2687         0.207902   
    217. A(O  67,C  68,C  69)          125.2360         0.446782   
    218. A(C  69,C  68,O  80)          112.4469         0.411681   
    219. A(O  67,C  68,O  80)          122.3112         0.477721   
    220. A(C  68,C  69,C  70)          122.0477         0.406941   
    221. A(C  70,C  69,C  78)          119.6398         0.429213   
    222. A(C  68,C  69,C  78)          118.3080         0.406804   
    223. A(H  71,C  70,C  72)          119.3958         0.352512   
    224. A(C  69,C  70,C  72)          120.0505         0.430459   
    225. A(C  69,C  70,H  71)          120.5527         0.351664   
    226. A(H  73,C  72,C  74)          120.0548         0.352899   
    227. A(C  70,C  72,C  74)          120.0636         0.431984   
    228. A(C  70,C  72,H  73)          119.8815         0.352574   
    229. A(H  75,C  74,C  76)          119.9514         0.352911   
    230. A(C  72,C  74,C  76)          120.1176         0.432468   
    231. A(C  72,C  74,H  75)          119.9310         0.352865   
    232. A(H  77,C  76,C  78)          119.9575         0.352666   
    233. A(C  74,C  76,C  78)          119.9858         0.432172   
    234. A(C  74,C  76,H  77)          120.0567         0.352939   
    235. A(C  76,C  78,H  79)          119.6139         0.352516   
    236. A(C  69,C  78,H  79)          120.2438         0.351457   
    237. A(C  69,C  78,C  76)          120.1422         0.430439   
    238. A(C  68,O  80,H  81)          105.4131         0.367466   
    239. A(N   2,H  81,H  20)           80.9671         0.109928   
    240. A(H  20,H  81,O  80)           97.4923         0.131082   
    241. D(O   0,C   4,N   2,C  18)     -7.9120         0.052375   
    242. D(C   5,C   4,O   0,C  54)    -58.1756         0.029347   
    243. D(C   5,C   4,N   2,H  81)    -19.8109         0.052375   
    244. D(N   2,C   4,O   0,C  54)    130.1278         0.029347   
    245. D(O   0,C   4,N   2,H  81)    151.1461         0.052375   
    246. D(C   5,C   4,N   2,C  18)   -178.8690         0.052375   
    247. D(C   7,C   5,N   3,C  31)   -148.0993         0.013053   
    248. D(H   6,C   5,C   4,O   0)     50.3016         0.008183   
    249. D(N   3,C   5,C   4,N   2)    100.6194         0.008183   
    250. D(C   4,C   5,N   3,H  66)    -51.7029         0.013053   
    251. D(C   7,C   5,C   4,O   0)    165.1086         0.008183   
    252. D(H   6,C   5,C   4,N   2)   -138.1244         0.008183   
    253. D(H   6,C   5,N   3,C  31)    -34.2079         0.013053   
    254. D(C   7,C   5,C   4,N   2)    -23.3175         0.008183   
    255. D(C   7,C   5,N   3,H  66)     73.9695         0.013053   
    256. D(N   3,C   5,C   4,O   0)    -70.9545         0.008183   
    257. D(H   6,C   5,N   3,H  66)   -172.1391         0.013053   
    258. D(C   4,C   5,N   3,C  31)     86.2283         0.013053   
    259. D(C  16,C   7,C   5,H   6)     68.0495         0.010210   
    260. D(C   8,C   7,C   5,C   4)    133.6048         0.010210   
    261. D(C  16,C   7,C   5,N   3)   -173.0816         0.010210   
    262. D(C   8,C   7,C   5,N   3)     11.2054         0.010210   
    263. D(C   8,C   7,C   5,H   6)   -107.6635         0.010210   
    264. D(C  16,C   7,C   5,C   4)    -50.6823         0.010210   
    265. D(C  10,C   8,C   7,C  16)      2.7932         0.023847   
    266. D(C  10,C   8,C   7,C   5)    178.5851         0.023847   
    267. D(H   9,C   8,C   7,C   5)     -1.7770         0.023847   
    268. D(H   9,C   8,C   7,C  16)   -177.5688         0.023847   
    269. D(H  11,C  10,C   8,H   9)     -0.7220         0.025595   
    270. D(H  11,C  10,C   8,C   7)    178.9234         0.025595   
    271. D(C  12,C  10,C   8,C   7)     -1.1653         0.025595   
    272. D(C  12,C  10,C   8,H   9)    179.1894         0.025595   
    273. D(C  14,C  12,C  10,C   8)     -0.5968         0.028974   
    274. D(C  14,C  12,C  10,H  11)    179.3142         0.028974   
    275. D(H  13,C  12,C  10,H  11)     -0.1706         0.028974   
    276. D(H  13,C  12,C  10,C   8)    179.9183         0.028974   
    277. D(C  16,C  14,C  12,H  13)   -179.8759         0.028944   
    278. D(C  16,C  14,C  12,C  10)      0.6397         0.028944   
    279. D(H  15,C  14,C  12,H  13)      0.2532         0.028944   
    280. D(H  15,C  14,C  12,C  10)   -179.2312         0.028944   
    281. D(H  17,C  16,C  14,H  15)      0.6811         0.025637   
    282. D(C   7,C  16,C  14,H  15)   -179.0525         0.025637   
    283. D(C   7,C  16,C  14,C  12)      1.0765         0.025637   
    284. D(H  17,C  16,C   7,C   8)    177.5222         0.023574   
    285. D(H  17,C  16,C   7,C   5)      1.6183         0.023574   
    286. D(H  17,C  16,C  14,C  12)   -179.1899         0.025637   
    287. D(C  14,C  16,C   7,C   8)     -2.7492         0.023574   
    288. D(C  14,C  16,C   7,C   5)   -178.6531         0.023574   
    289. D(C  27,C  18,N   2,H  81)    140.0637         0.013619   
    290. D(C  27,C  18,N   2,C   4)    -58.3544         0.013619   
    291. D(C  23,C  18,N   2,H  81)    -93.7424         0.013619   
    292. D(C  23,C  18,N   2,C   4)     67.8394         0.013619   
    293. D(C  19,C  18,N   2,H  81)     23.4495         0.013619   
    294. D(C  19,C  18,N   2,C   4)   -174.9687         0.013619   
    295. D(H  22,C  19,C  18,C  23)    174.8957         0.010234   
    296. D(H  21,C  19,C  18,C  27)     56.0957         0.010234   
    297. D(H  22,C  19,C  18,C  27)    -64.3430         0.010234   
    298. D(H  21,C  19,C  18,N   2)    175.7124         0.010234   
    299. D(H  21,C  19,C  18,C  23)    -64.6656         0.010234   
    300. D(H  22,C  19,C  18,N   2)     55.2737         0.010234   
    301. D(H  20,C  19,C  18,C  27)    175.7377         0.010234   
    302. D(H  20,C  19,C  18,C  23)     54.9763         0.010234   
    303. D(H  20,C  19,C  18,N   2)    -64.6456         0.010234   
    304. D(H  81,H  20,C  19,H  22)    -63.5221         0.115829   
    305. D(H  81,H  20,C  19,H  21)   -179.3947         0.115829   
    306. D(H  81,H  20,C  19,C  18)     58.4749         0.115829   
    307. D(H  26,C  23,C  18,C  19)    -63.6047         0.010974   
    308. D(H  26,C  23,C  18,N   2)     52.5916         0.010974   
    309. D(H  25,C  23,C  18,C  27)    -61.5653         0.010974   
    310. D(H  25,C  23,C  18,C  19)     56.1691         0.010974   
    311. D(H  25,C  23,C  18,N   2)    172.3654         0.010974   
    312. D(H  24,C  23,C  18,C  27)     58.2491         0.010974   
    313. D(H  24,C  23,C  18,C  19)    175.9834         0.010974   
    314. D(H  26,C  23,C  18,C  27)    178.6609         0.010974   
    315. D(H  24,C  23,C  18,N   2)    -67.8203         0.010974   
    316. D(H  30,C  27,C  18,C  23)   -172.7833         0.010772   
    317. D(H  30,C  27,C  18,C  19)     69.1273         0.010772   
    318. D(H  30,C  27,C  18,N   2)    -46.8544         0.010772   
    319. D(H  29,C  27,C  18,C  23)    -51.8984         0.010772   
    320. D(H  29,C  27,C  18,C  19)   -169.9878         0.010772   
    321. D(H  29,C  27,C  18,N   2)     74.0305         0.010772   
    322. D(H  28,C  27,C  18,C  23)     67.1523         0.010772   
    323. D(H  28,C  27,C  18,C  19)    -50.9371         0.010772   
    324. D(H  28,C  27,C  18,N   2)   -166.9188         0.010772   
    325. D(C  39,C  31,N   3,H  66)    177.5294         0.022731   
    326. D(C  39,C  31,N   3,C   5)     42.2008         0.022731   
    327. D(C  32,C  31,N   3,H  66)     -6.5713         0.022731   
    328. D(C  32,C  31,N   3,C   5)   -141.8999         0.022731   
    329. D(C  41,C  32,C  31,C  39)    174.2461         0.020464   
    330. D(C  41,C  32,C  31,N   3)     -1.6638         0.020464   
    331. D(C  33,C  32,C  31,C  39)     -5.7273         0.020464   
    332. D(C  33,C  32,C  31,N   3)    178.3628         0.020464   
    333. D(C  35,C  33,C  32,C  41)   -177.3852         0.021429   
    334. D(C  35,C  33,C  32,C  31)      2.5899         0.021429   
    335. D(H  34,C  33,C  32,C  41)      1.8145         0.021429   
    336. D(H  34,C  33,C  32,C  31)   -178.2104         0.021429   
    337. D(C  37,C  35,C  33,H  34)   -177.9702         0.026052   
    338. D(C  37,C  35,C  33,C  32)      1.2740         0.026052   
    339. D(H  36,C  35,C  33,H  34)      0.3235         0.026052   
    340. D(H  36,C  35,C  33,C  32)    179.5676         0.026052   
    341. D(C  39,C  37,C  35,H  36)    179.8953         0.029506   
    342. D(C  39,C  37,C  35,C  33)     -1.8135         0.029506   
    343. D(H  38,C  37,C  35,H  36)     -0.7898         0.029506   
    344. D(H  38,C  37,C  35,C  33)    177.5013         0.029506   
    345. D(H  40,C  39,C  37,H  38)     -2.5657         0.026569   
    346. D(H  40,C  39,C  37,C  35)    176.7516         0.026569   
    347. D(C  31,C  39,C  37,H  38)    179.0781         0.026569   
    348. D(C  31,C  39,C  37,C  35)     -1.6046         0.026569   
    349. D(H  40,C  39,C  31,C  32)   -172.8252         0.022326   
    350. D(H  40,C  39,C  31,N   3)      3.2974         0.022326   
    351. D(C  37,C  39,C  31,C  32)      5.4651         0.022326   
    352. D(C  37,C  39,C  31,N   3)   -178.4123         0.022326   
    353. D(C  50,C  41,C  32,C  33)   -113.4770         0.008904   
    354. D(C  50,C  41,C  32,C  31)     66.5498         0.008904   
    355. D(C  46,C  41,C  32,C  33)    121.5887         0.008904   
    356. D(C  46,C  41,C  32,C  31)    -58.3844         0.008904   
    357. D(C  42,C  41,C  32,C  33)      4.1530         0.008904   
    358. D(C  42,C  41,C  32,C  31)   -175.8201         0.008904   
    359. D(H  45,C  42,C  41,C  46)    -62.0348         0.009180   
    360. D(H  45,C  42,C  41,C  32)     59.1649         0.009180   
    361. D(H  44,C  42,C  41,C  50)    -60.7656         0.009180   
    362. D(H  44,C  42,C  41,C  46)     57.2480         0.009180   
    363. D(H  44,C  42,C  41,C  32)    178.4477         0.009180   
    364. D(H  43,C  42,C  41,C  50)     58.1483         0.009180   
    365. D(H  43,C  42,C  41,C  46)    176.1618         0.009180   
    366. D(H  45,C  42,C  41,C  50)    179.9516         0.009180   
    367. D(H  43,C  42,C  41,C  32)    -62.6384         0.009180   
    368. D(H  49,C  46,C  41,C  50)    -64.4754         0.009954   
    369. D(H  49,C  46,C  41,C  42)   -177.2691         0.009954   
    370. D(H  49,C  46,C  41,C  32)     59.4142         0.009954   
    371. D(H  48,C  46,C  41,C  50)     56.1807         0.009954   
    372. D(H  48,C  46,C  41,C  42)    -56.6131         0.009954   
    373. D(H  48,C  46,C  41,C  32)   -179.9297         0.009954   
    374. D(H  47,C  46,C  41,C  50)    175.3672         0.009954   
    375. D(H  47,C  46,C  41,C  42)     62.5734         0.009954   
    376. D(H  47,C  46,C  41,C  32)    -60.7432         0.009954   
    377. D(H  53,C  50,C  41,C  46)   -173.1217         0.010255   
    378. D(H  53,C  50,C  41,C  42)    -60.6260         0.010255   
    379. D(H  53,C  50,C  41,C  32)     62.6557         0.010255   
    380. D(H  52,C  50,C  41,C  46)    -53.6749         0.010255   
    381. D(H  52,C  50,C  41,C  42)     58.8209         0.010255   
    382. D(H  52,C  50,C  41,C  32)   -177.8975         0.010255   
    383. D(H  51,C  50,C  41,C  46)     67.2334         0.010255   
    384. D(H  51,C  50,C  41,C  42)    179.7292         0.010255   
    385. D(H  51,C  50,C  41,C  32)    -56.9892         0.010255   
    386. D(C  55,C  54,O   0,C   4)    168.1957         0.030491   
    387. D(O   1,C  54,O   0,C   4)    -14.8088         0.030491   
    388. D(C  64,C  55,C  54,O   1)    170.0683         0.013039   
    389. D(C  64,C  55,C  54,O   0)    -12.8417         0.013039   
    390. D(C  56,C  55,C  54,O   1)     -8.8878         0.013039   
    391. D(C  56,C  55,C  54,O   0)    168.2022         0.013039   
    392. D(C  58,C  56,C  55,C  64)      0.4597         0.024747   
    393. D(C  58,C  56,C  55,C  54)    179.4471         0.024747   
    394. D(H  57,C  56,C  55,C  64)   -179.4577         0.024747   
    395. D(H  57,C  56,C  55,C  54)     -0.4703         0.024747   
    396. D(C  60,C  58,C  56,H  57)    179.6709         0.025789   
    397. D(C  60,C  58,C  56,C  55)     -0.2474         0.025789   
    398. D(H  59,C  58,C  56,H  57)     -0.1210         0.025789   
    399. D(H  59,C  58,C  56,C  55)    179.9607         0.025789   
    400. D(C  62,C  60,C  58,H  59)    179.7094         0.026181   
    401. D(C  62,C  60,C  58,C  56)     -0.0824         0.026181   
    402. D(H  61,C  60,C  58,H  59)      0.0196         0.026181   
    403. D(H  61,C  60,C  58,C  56)   -179.7722         0.026181   
    404. D(C  64,C  62,C  60,H  61)    179.8861         0.026131   
    405. D(C  64,C  62,C  60,C  58)      0.1962         0.026131   
    406. D(H  63,C  62,C  60,H  61)      0.3399         0.026131   
    407. D(H  63,C  62,C  60,C  58)   -179.3500         0.026131   
    408. D(H  65,C  64,C  62,C  60)   -178.8454         0.025686   
    409. D(C  55,C  64,C  62,H  63)    179.5661         0.025686   
    410. D(C  55,C  64,C  62,C  60)      0.0194         0.025686   
    411. D(H  65,C  64,C  55,C  56)    178.4902         0.024705   
    412. D(H  65,C  64,C  55,C  54)     -0.4528         0.024705   
    413. D(C  62,C  64,C  55,C  56)     -0.3455         0.024705   
    414. D(H  65,C  64,C  62,H  63)      0.7012         0.025686   
    415. D(C  62,C  64,C  55,C  54)   -179.2884         0.024705   
    416. D(O  67,H  66,N   3,C  31)    178.5738         0.197725   
    417. D(O  67,H  66,N   3,C   5)    -41.2949         0.197725   
    418. D(C  68,O  67,H  66,N   3)     -0.9669         0.001522   
    419. D(O  80,C  68,O  67,H  66)     61.7869         0.091908   
    420. D(C  69,C  68,O  67,H  66)   -117.2592         0.091908   
    421. D(C  78,C  69,C  68,O  80)    178.1588         0.013512   
    422. D(C  78,C  69,C  68,O  67)     -2.7135         0.013512   
    423. D(C  70,C  69,C  68,O  80)     -2.6198         0.013512   
    424. D(C  70,C  69,C  68,O  67)    176.5078         0.013512   
    425. D(C  72,C  70,C  69,C  78)     -0.2668         0.024946   
    426. D(C  72,C  70,C  69,C  68)   -179.4781         0.024946   
    427. D(H  71,C  70,C  69,C  78)    179.3781         0.024946   
    428. D(H  71,C  70,C  69,C  68)      0.1668         0.024946   
    429. D(C  74,C  72,C  70,H  71)   -179.5526         0.025708   
    430. D(C  74,C  72,C  70,C  69)      0.0964         0.025708   
    431. D(H  73,C  72,C  70,H  71)      0.3342         0.025708   
    432. D(H  73,C  72,C  70,C  69)    179.9832         0.025708   
    433. D(C  76,C  74,C  72,H  73)   -179.8139         0.026006   
    434. D(C  76,C  74,C  72,C  70)      0.0728         0.026006   
    435. D(H  75,C  74,C  72,H  73)      0.0891         0.026006   
    436. D(H  75,C  74,C  72,C  70)    179.9757         0.026006   
    437. D(C  78,C  76,C  74,H  75)   -179.9728         0.026049   
    438. D(C  78,C  76,C  74,C  72)     -0.0699         0.026049   
    439. D(H  77,C  76,C  74,H  75)     -0.0594         0.026049   
    440. D(H  77,C  76,C  74,C  72)    179.8435         0.026049   
    441. D(H  79,C  78,C  76,H  77)     -0.1411         0.025798   
    442. D(H  79,C  78,C  76,C  74)    179.7724         0.025798   
    443. D(C  69,C  78,C  76,H  77)    179.9843         0.025798   
    444. D(C  69,C  78,C  76,C  74)     -0.1022         0.025798   
    445. D(H  79,C  78,C  69,C  70)   -179.6039         0.024846   
    446. D(H  79,C  78,C  69,C  68)     -0.3633         0.024846   
    447. D(C  76,C  78,C  69,C  70)      0.2699         0.024846   
    448. D(C  76,C  78,C  69,C  68)    179.5106         0.024846   
    449. D(H  81,O  80,C  68,C  69)    172.8516         0.032915   
    450. D(H  81,O  80,C  68,O  67)     -6.3054         0.032915   
    451. D(C  68,O  80,N   2,C  18)    112.6438         0.001501   
    452. D(C  68,O  80,N   2,C   4)    -47.9289         0.001501   
    453. D(H  20,H  81,O  80,C  68)    111.5616         0.258392   
    454. D(N   2,H  81,H  20,C  19)    -36.2474         0.001506   
    455. D(O  80,H  81,H  20,C  19)    144.5321         0.001506   
    456. D(H  20,H  81,N   2,C  18)      1.3838         0.001765   
    457. D(H  20,H  81,N   2,C   4)   -159.6028         0.001765   
    -----------------------------------------------------------------

Number of atoms                         .... 82
Number of degrees of freedom            .... 457

         *************************************************************
         *                GEOMETRY OPTIMIZATION CYCLE   1            *
         *************************************************************
---------------------------------
CARTESIAN COORDINATES (ANGSTROEM)
---------------------------------
  O      2.489200    4.012000    1.403500
  O      1.604000    5.610400    0.014600
  N      1.839800    4.581800    3.557400
  N      4.807500    5.653600    2.417400
  C      2.461300    4.869300    2.455100
  C      3.398100    6.115000    2.298800
  H      3.221700    6.588600    1.333800
  C      3.103600    7.243100    3.294500
  C      4.120600    7.894100    4.015100
  H      5.159600    7.588900    3.903300
  C      3.825400    8.938900    4.894300
  H      4.625700    9.415900    5.454000
  C      2.511000    9.368700    5.051500
  H      2.282500   10.180400    5.736500
  C      1.492500    8.763200    4.321100
  H      0.466900    9.105000    4.432400
  C      1.786700    7.717900    3.442500
  H      0.972400    7.271500    2.873900
  C      0.980400    3.380500    3.676200
  C      0.326500    3.455800    5.071100
  H      1.074700    3.379400    5.867400
  H     -0.391000    2.641100    5.221600
  H     -0.205900    4.404300    5.207100
  C      1.805800    2.091100    3.614100
  H      2.249600    1.923700    2.629100
  H      1.183900    1.216500    3.837000
  H      2.624000    2.114000    4.342600
  C     -0.153400    3.387400    2.641600
  H     -0.908900    2.629800    2.880200
  H      0.198200    3.162000    1.632000
  H     -0.652800    4.362400    2.610500
  C      5.499100    5.177500    1.294200
  C      6.409400    4.080500    1.338200
  C      7.011600    3.684700    0.114500
  H      7.692800    2.840500    0.062700
  C      6.787600    4.352400   -1.089400
  H      7.276800    4.016300   -1.999400
  C      5.969400    5.462100   -1.108200
  H      5.815200    6.018900   -2.027800
  C      5.351900    5.871900    0.070400
  H      4.760500    6.782700    0.017500
  C      6.779900    3.299700    2.629200
  C      7.875700    2.210700    2.423400
  H      7.548100    1.426200    1.731100
  H      8.117200    1.711000    3.370000
  H      8.809400    2.641200    2.042400
  C      7.379000    4.246800    3.694900
  H      8.295100    4.719300    3.319100
  H      7.642100    3.696500    4.606300
  H      6.719900    5.057600    4.002900
  C      5.554300    2.528300    3.159200
  H      4.691200    3.159200    3.360500
  H      5.791100    2.001900    4.091300
  H      5.222700    1.777600    2.431300
  C      2.157800    4.538100    0.202700
  C      2.498700    3.587900   -0.889500
  C      2.001700    3.850100   -2.173300
  H      1.377800    4.723400   -2.354400
  C      2.304300    2.993200   -3.233100
  H      1.915800    3.200500   -4.227300
  C      3.107900    1.874600   -3.017300
  H      3.346300    1.209500   -3.844100
  C      3.611800    1.610800   -1.744200
  H      4.247100    0.743700   -1.579900
  C      3.309700    2.464000   -0.680600
  H      3.730300    2.247000    0.298000
  H      4.909700    5.102400    3.269100
  O      4.520400    4.736400    5.339800
  C      3.892300    5.322700    6.203700
  C      4.471800    5.897800    7.440900
  C      3.698600    6.622000    8.356700
  H      2.637200    6.780100    8.180800
  C      4.290100    7.154900    9.504000
  H      3.687300    7.716900   10.213000
  C      5.652500    6.968500    9.738800
  H      6.110900    7.384700   10.632600
  C      6.427900    6.251000    8.828100
  H      7.490100    6.108500    9.010800
  C      5.840200    5.716800    7.680000
  H      6.451400    5.161400    6.971900
  O      2.569100    5.531100    6.112400
  H      2.314600    5.215700    5.208200

----------------------------
CARTESIAN COORDINATES (A.U.)
----------------------------
  NO LB      ZA    FRAG     MASS         X           Y           Z
   0 O     8.0000    0    15.999    4.703906    7.581581    2.652231
   1 O     8.0000    0    15.999    3.031121   10.602120    0.027590
   2 N     7.0000    0    14.007    3.476718    8.658347    6.722512
   3 N     7.0000    0    14.007    9.084858   10.683756    4.568224
   4 C     6.0000    0    12.011    4.651183    9.201643    4.639467
   5 C     6.0000    0    12.011    6.421478   11.555675    4.344102
   6 H     1.0000    0     1.008    6.088131   12.450650    2.520517
   7 C     6.0000    0    12.011    5.864954   13.687475    6.225703
   8 C     6.0000    0    12.011    7.786806   14.917687    7.587439
   9 H     1.0000    0     1.008    9.750231   14.340943    7.376168
  10 C     6.0000    0    12.011    7.228958   16.892073    9.248887
  11 H     1.0000    0     1.008    8.741306   17.793472   10.306566
  12 C     6.0000    0    12.011    4.745102   17.704277    9.545952
  13 H     1.0000    0     1.008    4.313300   19.238168   10.840414
  14 C     6.0000    0    12.011    2.820416   16.560048    8.165696
  15 H     1.0000    0     1.008    0.882313   17.205956    8.376022
  16 C     6.0000    0    12.011    3.376374   14.584717    6.505382
  17 H     1.0000    0     1.008    1.837570   13.741144    5.430884
  18 C     6.0000    0    12.011    1.852688    6.388219    6.947011
  19 C     6.0000    0    12.011    0.616996    6.530516    9.582990
  20 H     1.0000    0     1.008    2.030889    6.386140   11.087779
  21 H     1.0000    0     1.008   -0.738883    4.990956    9.867394
  22 H     1.0000    0     1.008   -0.389095    8.322921    9.839993
  23 C     6.0000    0    12.011    3.412467    3.951606    6.829659
  24 H     1.0000    0     1.008    4.251128    3.635266    4.968279
  25 H     1.0000    0     1.008    2.237247    2.298852    7.250879
  26 H     1.0000    0     1.008    4.958641    3.994881    8.206325
  27 C     6.0000    0    12.011   -0.289884    6.401258    4.991901
  28 H     1.0000    0     1.008   -1.717572    4.969602    5.442789
  29 H     1.0000    0     1.008    0.374544    5.975314    3.084033
  30 H     1.0000    0     1.008   -1.233613    8.243741    4.933130
  31 C     6.0000    0    12.011   10.391793    9.784057    2.445684
  32 C     6.0000    0    12.011   12.112011    7.711027    2.528832
  33 C     6.0000    0    12.011   13.250004    6.963074    0.216374
  34 H     1.0000    0     1.008   14.537285    5.367767    0.118486
  35 C     6.0000    0    12.011   12.826705    8.224844   -2.058668
  36 H     1.0000    0     1.008   13.751159    7.589707   -3.778318
  37 C     6.0000    0    12.011   11.280531   10.321873   -2.094195
  38 H     1.0000    0     1.008   10.989135   11.374073   -3.831987
  39 C     6.0000    0    12.011   10.113625   11.096283    0.133037
  40 H     1.0000    0     1.008    8.996041   12.817445    0.033070
  41 C     6.0000    0    12.011   12.812154    6.235529    4.968468
  42 C     6.0000    0    12.011   14.882916    4.177618    4.579562
  43 H     1.0000    0     1.008   14.263842    2.695127    3.271305
  44 H     1.0000    0     1.008   15.339285    3.233321    6.368377
  45 H     1.0000    0     1.008   16.647353    4.991145    3.859577
  46 C     6.0000    0    12.011   13.944289    8.025289    6.982349
  47 H     1.0000    0     1.008   15.675467    8.918185    6.272190
  48 H     1.0000    0     1.008   14.441476    6.985373    8.704645
  49 H     1.0000    0     1.008   12.698771    9.557479    7.564385
  50 C     6.0000    0    12.011   10.496106    4.777795    5.970023
  51 H     1.0000    0     1.008    8.865083    5.970023    6.350425
  52 H     1.0000    0     1.008   10.943593    3.783043    7.731437
  53 H     1.0000    0     1.008    9.869473    3.359177    4.594491
  54 C     6.0000    0    12.011    4.077651    8.575766    0.383047
  55 C     6.0000    0    12.011    4.721859    6.780148   -1.680911
  56 C     6.0000    0    12.011    3.782665    7.275635   -4.106942
  57 H     1.0000    0     1.008    2.603665    8.925932   -4.449171
  58 C     6.0000    0    12.011    4.354496    5.656328   -6.109674
  59 H     1.0000    0     1.008    3.620337    6.048068   -7.988439
  60 C     6.0000    0    12.011    5.873080    3.542481   -5.701871
  61 H     1.0000    0     1.008    6.323591    2.285624   -7.264296
  62 C     6.0000    0    12.011    6.825313    3.043971   -3.296060
  63 H     1.0000    0     1.008    8.025856    1.405389   -2.985578
  64 C     6.0000    0    12.011    6.254427    4.656285   -1.286148
  65 H     1.0000    0     1.008    7.049245    4.246215    0.563138
  66 H     1.0000    0     1.008    9.277988    9.642139    6.177704
  67 O     8.0000    0    15.999    8.542318    8.950499   10.090760
  68 C     6.0000    0    12.011    7.355381   10.058445   11.723294
  69 C     6.0000    0    12.011    8.450477   11.145227   14.061263
  70 C     6.0000    0    12.011    6.989341   12.513766   15.791874
  71 H     1.0000    0     1.008    4.983586   12.812532   15.459472
  72 C     6.0000    0    12.011    8.107114   13.520802   17.959957
  73 H     1.0000    0     1.008    6.967987   14.582828   19.299773
  74 C     6.0000    0    12.011   10.681677   13.168557   18.403665
  75 H     1.0000    0     1.008   11.547927   13.955061   20.092702
  76 C     6.0000    0    12.011   12.146971   11.812678   16.682691
  77 H     1.0000    0     1.008   14.154238   11.543392   17.027944
  78 C     6.0000    0    12.011   11.036379   10.803186   14.513097
  79 H     1.0000    0     1.008   12.191379    9.753632   13.174982
  80 O     8.0000    0    15.999    4.854895   10.452264   11.550762
  81 H     1.0000    0     1.008    4.373960    9.856245    9.842072

--------------------------------
INTERNAL COORDINATES (ANGSTROEM)
--------------------------------
 O      0   0   0     0.000000000000     0.00000000     0.00000000
 O      1   0   0     2.295104531388     0.00000000     0.00000000
 N      1   2   0     2.320706273961   106.42365641     0.00000000
 N      1   2   3     3.016182796185    96.93993341   281.90232537
 C      3   1   2     1.297684010073    29.77260797   300.00736991
 C      4   1   2     1.487737974241    54.11570295    45.99009729
 H      6   4   1     1.089329573637   111.03036848   268.12674340
 C      6   4   1     1.533218298221   111.00098530   154.23527743
 C      8   6   4     1.406184326466   122.31040770    11.20540358
 H      9   8   6     1.088653884391   120.51957590   358.22302751
 C      9   8   6     1.397047858880   121.05793290   178.58505590
 H     11   9   8     1.086863919725   119.78276271   178.92339965
 C     11   9   8     1.391792815041   120.10470362   358.83474898
 H     13  11   9     1.086413429593   120.03762972   179.91829837
 C     13  11   9     1.391925522433   119.82999390   359.40318809
 H     15  13  11     1.086770578365   119.99861478   180.76877938
 C     15  13  11     1.396833451060   120.09776951     0.63971577
 H     17  15  13     1.088881724523   118.53750577   180.81006273
 C      3   1   2     1.481824378933    92.15774843   113.27686107
 C     19   3   1     1.542401150804   106.18864071   181.10918053
 H     20  19   3     1.095323646234   111.37540562   295.35436274
 H     20  19   3     1.095989320203   111.43462153   175.71242218
 H     20  19   3     1.096174260782   111.12192812    55.27369317
 C     19   3   1     1.532218629961   111.50262196    63.91725521
 H     24  19   3     1.093254865070   112.58486184   292.17971433
 H     24  19   3     1.096069879159   110.95253946   172.36537438
 H     24  19   3     1.095759051982   110.95965028    52.59157443
 C     19   3   1     1.534909511991   111.75997715   297.72340259
 H     28  19   3     1.096206171302   111.05549363   193.08121192
 H     28  19   3     1.092574885305   112.59512202    74.03045594
 H     28  19   3     1.095898065515   111.08434095   313.14561116
 C      4   1   2     1.402340903632    85.70131493   272.83650541
 C     32   4   1     1.426180595156   123.45037713   261.45400828
 C     33  32   4     1.420121181449   117.28748688   178.36277632
 H     34  33  32     1.085997384896   121.58362290   181.78957941
 C     34  33  32     1.394766826391   122.83655351     2.58987196
 H     36  34  33     1.086452875186   120.16954491   179.56764782
 C     36  34  33     1.378854151098   119.49444305     1.27398612
 H     38  36  34     1.086033167081   120.55804040   177.50132114
 C     38  36  34     1.392242884701   119.24417597   358.18648114
 H     40  38  36     1.087248366290   116.52840925   176.75164194
 C     33  32   4     1.553576483473   124.36306751   358.33618106
 C     42  33  32     1.558541715836   114.14929207   184.17988260
 H     43  42  33     1.096376440827   111.91696729   297.36155063
 H     43  42  33     1.097303011934   111.04021697   178.44767967
 H     43  42  33     1.096488458672   111.73157829    59.16486430
 C     42  33  32     1.546491419310   110.93046852   301.61556164
 H     47  42  33     1.097142242373   110.55935098   299.25675194
 H     47  42  33     1.096677555164   110.99711045   180.07026460
 H     47  42  33     1.089345422720   114.59941934    59.41423284
 C     42  33  32     1.542093810376   110.33263047    66.54984737
 H     51  42  33     1.087886993212   113.83101919   303.01079214
 H     51  42  33     1.096349218999   111.14428187   182.10253495
 H     51  42  33     1.096971950416   110.76381098    62.65566403
 C      2   1   3     1.221434951195    28.42135195   190.99342091
 C     55   2   1     1.487277274082   123.48454939   176.62158326
 C     56  55   2     1.401392264857   118.15878743   351.11220512
 H     57  56  55     1.088439851347   120.38626765   359.52969743
 C     57  56  55     1.396073210831   120.24637859   179.44713476
 H     59  57  56     1.087354210917   119.97579927   179.96069094
 C     59  57  56     1.394133623438   119.99444440   359.75261194
 H     61  59  57     1.087561864907   119.95778693   180.22779213
 C     61  59  57     1.394377732180   120.09470136   359.91762066
 H     63  61  59     1.087411141197   119.99598754   180.65002644
 C     63  61  59     1.396588561460   120.10472203     0.19623219
 H     65  63  61     1.087037865026   118.68204082   181.15455210
 H      4   1   2     1.019636783369    93.64689900   157.15343722
 O     67   4   1     2.138529630377   152.01567430   265.55995838
 C     68  67   4     1.218433629707   134.26870013   359.03311804
 C     69  68  67     1.482303646356   125.23597392   242.74083614
 C     70  69  68     1.400354783617   122.04770647   176.50784631
 H     71  70  69     1.087431092070   120.55273350     0.16684037
 C     71  70  69     1.396478410145   120.05052681   180.52188909
 H     73  71  70     1.087148950236   119.88150678   179.98324516
 C     73  71  70     1.394994537624   120.06363697     0.09642133
 H     75  73  71     1.087304667515   119.93096252   179.97568054
 C     75  73  71     1.394785252288   120.11757238     0.07277450
 H     77  75  73     1.087177253257   120.05670631   179.84353158
 C     77  75  73     1.396028130089   119.98575993   359.93013082
 H     79  77  75     1.087860381667   119.61391137   179.77243218
 O     69  68  67     1.342618519908   122.31119972    61.78686706
 H     81  69  68     0.990870854350   105.41308250   353.69464194

---------------------------
INTERNAL COORDINATES (A.U.)
---------------------------
 O      0   0   0     0.000000000000     0.00000000     0.00000000
 O      1   0   0     4.337119013046     0.00000000     0.00000000
 N      1   2   0     4.385499295058   106.42365641     0.00000000
 N      1   2   3     5.699759454634    96.93993341   281.90232537
 C      3   1   2     2.452267387407    29.77260797   300.00736991
 C      4   1   2     2.811417330351    54.11570295    45.99009729
 H      6   4   1     2.058534563755   111.03036848   268.12674340
 C      6   4   1     2.897362687155   111.00098530   154.23527743
 C      8   6   4     2.657303270834   122.31040770    11.20540358
 H      9   8   6     2.057257696129   120.51957590   358.22302751
 C      9   8   6     2.640037849263   121.05793290   178.58505590
 H     11   9   8     2.053875153120   119.78276271   178.92339965
 C     11   9   8     2.630107255587   120.10470362   358.83474898
 H     13  11   9     2.053023850145   120.03762972   179.91829837
 C     13  11   9     2.630358036213   119.82999390   359.40318809
 H     15  13  11     2.053698763513   119.99861478   180.76877938
 C     15  13  11     2.639632677203   120.09776951     0.63971577
 H     17  15  13     2.057688251580   118.53750577   180.81006273
 C      3   1   2     2.800242254751    92.15774843   113.27686107
 C     19   3   1     2.914715763664   106.18864071   181.10918053
 H     20  19   3     2.069861719391   111.37540562   295.35436274
 H     20  19   3     2.071119660887   111.43462153   175.71242218
 H     20  19   3     2.071469147931   111.12192812    55.27369317
 C     19   3   1     2.895473587919   111.50262196    63.91725521
 H     24  19   3     2.065952289560   112.58486184   292.17971433
 H     24  19   3     2.071271895251   110.95253946   172.36537438
 H     24  19   3     2.070684517011   110.95965028    52.59157443
 C     19   3   1     2.900558618013   111.75997715   297.72340259
 H     28  19   3     2.071529450075   111.05549363   193.08121192
 H     28  19   3     2.064667314028   112.59512202    74.03045594
 H     28  19   3     2.070947214518   111.08434095   313.14561116
 C      4   1   2     2.650040254261    85.70131493   272.83650541
 C     32   4   1     2.695090742358   123.45037713   261.45400828
 C     33  32   4     2.683640109919   117.28748688   178.36277632
 H     34  33  32     2.052237639607   121.58362290   181.78957941
 C     34  33  32     2.635727322557   122.83655351     2.58987196
 H     36  34  33     2.053098391513   120.16954491   179.56764782
 C     36  34  33     2.605656724196   119.49444305     1.27398612
 H     38  36  34     2.052305258138   120.55804040   177.50132114
 C     38  36  34     2.630957763985   119.24417597   358.18648114
 H     40  38  36     2.054601651841   116.52840925   176.75164194
 C     33  32   4     2.935834081864   124.36306751   358.33618106
 C     42  33  32     2.945217011221   114.14929207   184.17988260
 H     43  42  33     2.071851212846   111.91696729   297.36155063
 H     43  42  33     2.073602178483   111.04021697   178.44767967
 H     43  42  33     2.072062895895   111.73157829    59.16486430
 C     42  33  32     2.922445250955   110.93046852   301.61556164
 H     47  42  33     2.073298368042   110.55935098   299.25675194
 H     47  42  33     2.072420236478   110.99711045   180.07026460
 H     47  42  33     2.058564514181   114.59941934    59.41423284
 C     42  33  32     2.914134974426   110.33263047    66.54984737
 H     51  42  33     2.055808481826   113.83101919   303.01079214
 H     51  42  33     2.071799771047   111.14428187   182.10253495
 H     51  42  33     2.072976562880   110.76381098    62.65566403
 C      2   1   3     2.308177548157    28.42135195   190.99342091
 C     55   2   1     2.810546733219   123.48454939   176.62158326
 C     56  55   2     2.648247586775   118.15878743   351.11220512
 H     57  56  55     2.056853232292   120.38626765   359.52969743
 C     57  56  55     2.638196031375   120.24637859   179.44713476
 H     59  57  56     2.054801669200   119.97579927   179.96069094
 C     59  57  56     2.634530742389   119.99444440   359.75261194
 H     61  59  57     2.055194078371   119.95778693   180.22779213
 C     61  59  57     2.634992041059   120.09470136   359.91762066
 H     63  61  59     2.054909251838   119.99598754   180.65002644
 C     63  61  59     2.639169902926   120.10472203     0.19623219
 H     65  63  61     2.054203862101   118.68204082   181.15455210
 H      4   1   2     1.926834276641    93.64689900   157.15343722
 O     67   4   1     4.041235330688   152.01567430   265.55995838
 C     68  67   4     2.302505872505   134.26870013   359.03311804
 C     69  68  67     2.801147938926   125.23597392   242.74083614
 C     70  69  68     2.646287031363   122.04770647   176.50784631
 H     71  70  69     2.054946953523   120.55273350     0.16684037
 C     71  70  69     2.638961747107   120.05052681   180.52188909
 H     73  71  70     2.054413782727   119.88150678   179.98324516
 C     73  71  70     2.636157634425   120.06363697     0.09642133
 H     75  73  71     2.054708045738   119.93096252   179.97568054
 C     75  73  71     2.635762142457   120.11757238     0.07277450
 H     77  75  73     2.054467267685   120.05670631   179.84353158
 C     77  75  73     2.638110841119   119.98575993   359.93013082
 H     79  77  75     2.055758193293   119.61391137   179.77243218
 O     69  68  67     2.537181304957   122.31119972    61.78686706
 H     81  69  68     1.872474548806   105.41308250   353.69464194

---------------------
BASIS SET INFORMATION
---------------------
There are 4 groups of distinct atoms

 Group   1 Type O   : 11s6p2d1f contracted to 5s3p2d1f pattern {62111/411/11/1}
 Group   2 Type N   : 11s6p2d1f contracted to 5s3p2d1f pattern {62111/411/11/1}
 Group   3 Type C   : 11s6p2d1f contracted to 5s3p2d1f pattern {62111/411/11/1}
 Group   4 Type H   : 5s1p contracted to 3s1p pattern {311/1}

Atom   0O    basis set group =>   1
Atom   1O    basis set group =>   1
Atom   2N    basis set group =>   2
Atom   3N    basis set group =>   2
Atom   4C    basis set group =>   3
Atom   5C    basis set group =>   3
Atom   6H    basis set group =>   4
Atom   7C    basis set group =>   3
Atom   8C    basis set group =>   3
Atom   9H    basis set group =>   4
Atom  10C    basis set group =>   3
Atom  11H    basis set group =>   4
Atom  12C    basis set group =>   3
Atom  13H    basis set group =>   4
Atom  14C    basis set group =>   3
Atom  15H    basis set group =>   4
Atom  16C    basis set group =>   3
Atom  17H    basis set group =>   4
Atom  18C    basis set group =>   3
Atom  19C    basis set group =>   3
Atom  20H    basis set group =>   4
Atom  21H    basis set group =>   4
Atom  22H    basis set group =>   4
Atom  23C    basis set group =>   3
Atom  24H    basis set group =>   4
Atom  25H    basis set group =>   4
Atom  26H    basis set group =>   4
Atom  27C    basis set group =>   3
Atom  28H    basis set group =>   4
Atom  29H    basis set group =>   4
Atom  30H    basis set group =>   4
Atom  31C    basis set group =>   3
Atom  32C    basis set group =>   3
Atom  33C    basis set group =>   3
Atom  34H    basis set group =>   4
Atom  35C    basis set group =>   3
Atom  36H    basis set group =>   4
Atom  37C    basis set group =>   3
Atom  38H    basis set group =>   4
Atom  39C    basis set group =>   3
Atom  40H    basis set group =>   4
Atom  41C    basis set group =>   3
Atom  42C    basis set group =>   3
Atom  43H    basis set group =>   4
Atom  44H    basis set group =>   4
Atom  45H    basis set group =>   4
Atom  46C    basis set group =>   3
Atom  47H    basis set group =>   4
Atom  48H    basis set group =>   4
Atom  49H    basis set group =>   4
Atom  50C    basis set group =>   3
Atom  51H    basis set group =>   4
Atom  52H    basis set group =>   4
Atom  53H    basis set group =>   4
Atom  54C    basis set group =>   3
Atom  55C    basis set group =>   3
Atom  56C    basis set group =>   3
Atom  57H    basis set group =>   4
Atom  58C    basis set group =>   3
Atom  59H    basis set group =>   4
Atom  60C    basis set group =>   3
Atom  61H    basis set group =>   4
Atom  62C    basis set group =>   3
Atom  63H    basis set group =>   4
Atom  64C    basis set group =>   3
Atom  65H    basis set group =>   4
Atom  66H    basis set group =>   4
Atom  67O    basis set group =>   1
Atom  68C    basis set group =>   3
Atom  69C    basis set group =>   3
Atom  70C    basis set group =>   3
Atom  71H    basis set group =>   4
Atom  72C    basis set group =>   3
Atom  73H    basis set group =>   4
Atom  74C    basis set group =>   3
Atom  75H    basis set group =>   4
Atom  76C    basis set group =>   3
Atom  77H    basis set group =>   4
Atom  78C    basis set group =>   3
Atom  79H    basis set group =>   4
Atom  80O    basis set group =>   1
Atom  81H    basis set group =>   4
---------------------------------
AUXILIARY/J BASIS SET INFORMATION
---------------------------------
There are 4 groups of distinct atoms

 Group   1 Type O   : 12s5p4d2f1g contracted to 6s4p3d1f1g pattern {711111/2111/211/2/1}
 Group   2 Type N   : 12s5p4d2f1g contracted to 6s4p3d1f1g pattern {711111/2111/211/2/1}
 Group   3 Type C   : 12s5p4d2f1g contracted to 6s4p3d1f1g pattern {711111/2111/211/2/1}
 Group   4 Type H   : 5s2p1d contracted to 3s1p1d pattern {311/2/1}

Atom   0O    basis set group =>   1
Atom   1O    basis set group =>   1
Atom   2N    basis set group =>   2
Atom   3N    basis set group =>   2
Atom   4C    basis set group =>   3
Atom   5C    basis set group =>   3
Atom   6H    basis set group =>   4
Atom   7C    basis set group =>   3
Atom   8C    basis set group =>   3
Atom   9H    basis set group =>   4
Atom  10C    basis set group =>   3
Atom  11H    basis set group =>   4
Atom  12C    basis set group =>   3
Atom  13H    basis set group =>   4
Atom  14C    basis set group =>   3
Atom  15H    basis set group =>   4
Atom  16C    basis set group =>   3
Atom  17H    basis set group =>   4
Atom  18C    basis set group =>   3
Atom  19C    basis set group =>   3
Atom  20H    basis set group =>   4
Atom  21H    basis set group =>   4
Atom  22H    basis set group =>   4
Atom  23C    basis set group =>   3
Atom  24H    basis set group =>   4
Atom  25H    basis set group =>   4
Atom  26H    basis set group =>   4
Atom  27C    basis set group =>   3
Atom  28H    basis set group =>   4
Atom  29H    basis set group =>   4
Atom  30H    basis set group =>   4
Atom  31C    basis set group =>   3
Atom  32C    basis set group =>   3
Atom  33C    basis set group =>   3
Atom  34H    basis set group =>   4
Atom  35C    basis set group =>   3
Atom  36H    basis set group =>   4
Atom  37C    basis set group =>   3
Atom  38H    basis set group =>   4
Atom  39C    basis set group =>   3
Atom  40H    basis set group =>   4
Atom  41C    basis set group =>   3
Atom  42C    basis set group =>   3
Atom  43H    basis set group =>   4
Atom  44H    basis set group =>   4
Atom  45H    basis set group =>   4
Atom  46C    basis set group =>   3
Atom  47H    basis set group =>   4
Atom  48H    basis set group =>   4
Atom  49H    basis set group =>   4
Atom  50C    basis set group =>   3
Atom  51H    basis set group =>   4
Atom  52H    basis set group =>   4
Atom  53H    basis set group =>   4
Atom  54C    basis set group =>   3
Atom  55C    basis set group =>   3
Atom  56C    basis set group =>   3
Atom  57H    basis set group =>   4
Atom  58C    basis set group =>   3
Atom  59H    basis set group =>   4
Atom  60C    basis set group =>   3
Atom  61H    basis set group =>   4
Atom  62C    basis set group =>   3
Atom  63H    basis set group =>   4
Atom  64C    basis set group =>   3
Atom  65H    basis set group =>   4
Atom  66H    basis set group =>   4
Atom  67O    basis set group =>   1
Atom  68C    basis set group =>   3
Atom  69C    basis set group =>   3
Atom  70C    basis set group =>   3
Atom  71H    basis set group =>   4
Atom  72C    basis set group =>   3
Atom  73H    basis set group =>   4
Atom  74C    basis set group =>   3
Atom  75H    basis set group =>   4
Atom  76C    basis set group =>   3
Atom  77H    basis set group =>   4
Atom  78C    basis set group =>   3
Atom  79H    basis set group =>   4
Atom  80O    basis set group =>   1
Atom  81H    basis set group =>   4


           ************************************************************
           *        Program running with 20 parallel MPI-processes    *
           *              working on a common directory               *
           ************************************************************
------------------------------------------------------------------------------
                           ORCA GTO INTEGRAL CALCULATION
                           -- RI-GTO INTEGRALS CHOSEN --
------------------------------------------------------------------------------
------------------------------------------------------------------------------
                   ___                                                        
                  /   \      - P O W E R E D   B Y -                         
                 /     \                                                     
                 |  |  |   _    _      __       _____    __    __             
                 |  |  |  | |  | |    /  \     |  _  \  |  |  /  |          
                  \  \/   | |  | |   /    \    | | | |  |  | /  /          
                 / \  \   | |__| |  /  /\  \   | |_| |  |  |/  /          
                |  |  |   |  __  | /  /__\  \  |    /   |      \           
                |  |  |   | |  | | |   __   |  |    \   |  |\   \          
                \     /   | |  | | |  |  |  |  | |\  \  |  | \   \       
                 \___/    |_|  |_| |__|  |__|  |_| \__\ |__|  \__/        
                                                                              
                      - O R C A' S   B I G   F R I E N D -                    
                                      &                                       
                       - I N T E G R A L  F E E D E R -                       
                                                                              
 v1 FN, 2020, v2 2021                                                         
------------------------------------------------------------------------------


Reading SHARK input file ImineBzOH6opt.SHARKINP.tmp ... ok
----------------------
SHARK INTEGRAL PACKAGE
----------------------

Number of atoms                             ...     82
Number of basis functions                   ...   1542
Number of shells                            ...    622
Maximum angular momentum                    ...      3
Integral batch strategy                     ... SHARK/LIBINT Hybrid
RI-J (if used) integral strategy            ... SPLIT-RIJ (Revised 2003 algorithm where possible)
Printlevel                                  ...      1
Contraction scheme used                     ... SEGMENTED contraction
Coulomb Range Separation                    ... NOT USED
Exchange Range Separation                   ... NOT USED
Finite Nucleus Model                        ... NOT USED
Auxiliary Coulomb fitting basis             ... AVAILABLE
   # of basis functions in Aux-J            ...   2498
   # of shells in Aux-J                     ...    830
   Maximum angular momentum in Aux-J        ...      4
Auxiliary J/K fitting basis                 ... NOT available
Auxiliary Correlation fitting basis         ... NOT available
Auxiliary 'external' fitting basis          ... NOT available
Integral threshold                          ...     2.500000e-11
Primitive cut-off                           ...     2.500000e-12
Primitive pair pre-selection threshold      ...     2.500000e-12

Calculating pre-screening integrals         ... done (  0.1 sec) Dimension = 622
Organizing shell pair data                  ... done (  1.0 sec)
Shell pair information
Total number of shell pairs                 ...    193753
Shell pairs after pre-screening             ...    113978
Total number of primitive shell pairs       ...    584784
Primitive shell pairs kept                  ...    213670
          la=0 lb=0:  31661 shell pairs
          la=1 lb=0:  34178 shell pairs
          la=1 lb=1:   9287 shell pairs
          la=2 lb=0:  15453 shell pairs
          la=2 lb=1:   8454 shell pairs
          la=2 lb=2:   1946 shell pairs
          la=3 lb=0:   6967 shell pairs
          la=3 lb=1:   3928 shell pairs
          la=3 lb=2:   1715 shell pairs
          la=3 lb=3:    389 shell pairs

Calculating one electron integrals          ... done (  0.7 sec)
Calculating RI/J V-Matrix + Cholesky decomp.... done (  2.7 sec)
Calculating Nuclear repulsion               ... done (  0.0 sec) ENN=   5224.757761422764 Eh

SHARK setup successfully completed in   8.5 seconds

Maximum memory used throughout the entire GTOINT-calculation: 165.9 MB
[1710950026.244118] [node057:2903467:0]          mpool.c:43   UCX  WARN  object 0xbaf9500 was not returned to mpool ucp_requests
[1710950026.244137] [node057:2903467:0]          mpool.c:43   UCX  WARN  object 0xbaf96c0 was not returned to mpool ucp_requests
[1710950026.244141] [node057:2903467:0]          mpool.c:43   UCX  WARN  object 0xbaf9880 was not returned to mpool ucp_requests
[1710950026.244144] [node057:2903467:0]          mpool.c:43   UCX  WARN  object 0xbaf9a40 was not returned to mpool ucp_requests
[1710950026.244148] [node057:2903467:0]          mpool.c:43   UCX  WARN  object 0xbaf9c00 was not returned to mpool ucp_requests
[1710950026.244151] [node057:2903467:0]          mpool.c:43   UCX  WARN  object 0xbaf9dc0 was not returned to mpool ucp_requests
[1710950026.244154] [node057:2903467:0]          mpool.c:43   UCX  WARN  object 0xbaf9f80 was not returned to mpool ucp_requests
[1710950026.244158] [node057:2903467:0]          mpool.c:43   UCX  WARN  object 0xbafa140 was not returned to mpool ucp_requests
[1710950026.244161] [node057:2903467:0]          mpool.c:43   UCX  WARN  object 0xbafa300 was not returned to mpool ucp_requests
[1710950026.244164] [node057:2903467:0]          mpool.c:43   UCX  WARN  object 0xbafa4c0 was not returned to mpool ucp_requests
[1710950026.244168] [node057:2903467:0]          mpool.c:43   UCX  WARN  object 0xbafa680 was not returned to mpool ucp_requests
[1710950026.244171] [node057:2903467:0]          mpool.c:43   UCX  WARN  object 0xbafa840 was not returned to mpool ucp_requests
[1710950026.244175] [node057:2903467:0]          mpool.c:43   UCX  WARN  object 0xbafaa00 was not returned to mpool ucp_requests
[1710950026.244178] [node057:2903467:0]          mpool.c:43   UCX  WARN  object 0xbafabc0 was not returned to mpool ucp_requests
[1710950026.244181] [node057:2903467:0]          mpool.c:43   UCX  WARN  object 0xbafad80 was not returned to mpool ucp_requests
[1710950026.244184] [node057:2903467:0]          mpool.c:43   UCX  WARN  object 0xbafaf40 was not returned to mpool ucp_requests
[1710950026.244188] [node057:2903467:0]          mpool.c:43   UCX  WARN  object 0xbafb100 was not returned to mpool ucp_requests
[1710950026.255943] [node057:2903472:0]          mpool.c:43   UCX  WARN  object 0xb41d7c0 was not returned to mpool ucp_requests
[1710950026.255954] [node057:2903472:0]          mpool.c:43   UCX  WARN  object 0xb41d980 was not returned to mpool ucp_requests
[1710950026.255959] [node057:2903472:0]          mpool.c:43   UCX  WARN  object 0xb41db40 was not returned to mpool ucp_requests
[1710950026.255962] [node057:2903472:0]          mpool.c:43   UCX  WARN  object 0xb41dd00 was not returned to mpool ucp_requests
[1710950026.255965] [node057:2903472:0]          mpool.c:43   UCX  WARN  object 0xb41dec0 was not returned to mpool ucp_requests
[1710950026.255969] [node057:2903472:0]          mpool.c:43   UCX  WARN  object 0xb41e080 was not returned to mpool ucp_requests
[1710950026.255972] [node057:2903472:0]          mpool.c:43   UCX  WARN  object 0xb41e240 was not returned to mpool ucp_requests
[1710950026.255976] [node057:2903472:0]          mpool.c:43   UCX  WARN  object 0xb41e400 was not returned to mpool ucp_requests
[1710950026.255979] [node057:2903472:0]          mpool.c:43   UCX  WARN  object 0xb41e5c0 was not returned to mpool ucp_requests
[1710950026.255983] [node057:2903472:0]          mpool.c:43   UCX  WARN  object 0xb41e780 was not returned to mpool ucp_requests
[1710950026.255986] [node057:2903472:0]          mpool.c:43   UCX  WARN  object 0xb41e940 was not returned to mpool ucp_requests
[1710950026.255989] [node057:2903472:0]          mpool.c:43   UCX  WARN  object 0xb41eb00 was not returned to mpool ucp_requests
[1710950026.255992] [node057:2903472:0]          mpool.c:43   UCX  WARN  object 0xb41ecc0 was not returned to mpool ucp_requests
[1710950026.255996] [node057:2903472:0]          mpool.c:43   UCX  WARN  object 0xb41ee80 was not returned to mpool ucp_requests
[1710950026.255999] [node057:2903472:0]          mpool.c:43   UCX  WARN  object 0xb41f040 was not returned to mpool ucp_requests
[1710950026.287080] [node057:2903461:0]          mpool.c:43   UCX  WARN  object 0xb54b500 was not returned to mpool ucp_requests
[1710950026.287092] [node057:2903461:0]          mpool.c:43   UCX  WARN  object 0xb54b6c0 was not returned to mpool ucp_requests
[1710950026.287097] [node057:2903461:0]          mpool.c:43   UCX  WARN  object 0xb54b880 was not returned to mpool ucp_requests
[1710950026.287102] [node057:2903461:0]          mpool.c:43   UCX  WARN  object 0xb54ba40 was not returned to mpool ucp_requests
[1710950026.287106] [node057:2903461:0]          mpool.c:43   UCX  WARN  object 0xb54bc00 was not returned to mpool ucp_requests
[1710950026.287108] [node057:2903461:0]          mpool.c:43   UCX  WARN  object 0xb54bdc0 was not returned to mpool ucp_requests
[1710950026.287112] [node057:2903461:0]          mpool.c:43   UCX  WARN  object 0xb54bf80 was not returned to mpool ucp_requests
[1710950026.287115] [node057:2903461:0]          mpool.c:43   UCX  WARN  object 0xb54c140 was not returned to mpool ucp_requests
[1710950026.287119] [node057:2903461:0]          mpool.c:43   UCX  WARN  object 0xb54c300 was not returned to mpool ucp_requests
[1710950026.287123] [node057:2903461:0]          mpool.c:43   UCX  WARN  object 0xb54c4c0 was not returned to mpool ucp_requests
[1710950026.287126] [node057:2903461:0]          mpool.c:43   UCX  WARN  object 0xb54c680 was not returned to mpool ucp_requests
[1710950026.287129] [node057:2903461:0]          mpool.c:43   UCX  WARN  object 0xb54c840 was not returned to mpool ucp_requests
[1710950026.287132] [node057:2903461:0]          mpool.c:43   UCX  WARN  object 0xb54ca00 was not returned to mpool ucp_requests
[1710950026.287134] [node057:2903461:0]          mpool.c:43   UCX  WARN  object 0xb54cbc0 was not returned to mpool ucp_requests
[1710950026.287137] [node057:2903461:0]          mpool.c:43   UCX  WARN  object 0xb54cd80 was not returned to mpool ucp_requests
[1710950026.287140] [node057:2903461:0]          mpool.c:43   UCX  WARN  object 0xb54cf40 was not returned to mpool ucp_requests
[1710950026.333310] [node057:2903471:0]          mpool.c:43   UCX  WARN  object 0xb679600 was not returned to mpool ucp_requests
[1710950026.333327] [node057:2903471:0]          mpool.c:43   UCX  WARN  object 0xb6797c0 was not returned to mpool ucp_requests
[1710950026.333330] [node057:2903471:0]          mpool.c:43   UCX  WARN  object 0xb679980 was not returned to mpool ucp_requests
[1710950026.333332] [node057:2903471:0]          mpool.c:43   UCX  WARN  object 0xb679b40 was not returned to mpool ucp_requests
[1710950026.333335] [node057:2903471:0]          mpool.c:43   UCX  WARN  object 0xb679d00 was not returned to mpool ucp_requests
[1710950026.333337] [node057:2903471:0]          mpool.c:43   UCX  WARN  object 0xb679ec0 was not returned to mpool ucp_requests
[1710950026.333339] [node057:2903471:0]          mpool.c:43   UCX  WARN  object 0xb67a080 was not returned to mpool ucp_requests
[1710950026.333342] [node057:2903471:0]          mpool.c:43   UCX  WARN  object 0xb67a240 was not returned to mpool ucp_requests
[1710950026.333344] [node057:2903471:0]          mpool.c:43   UCX  WARN  object 0xb67a400 was not returned to mpool ucp_requests
[1710950026.333346] [node057:2903471:0]          mpool.c:43   UCX  WARN  object 0xb67a5c0 was not returned to mpool ucp_requests
[1710950026.333348] [node057:2903471:0]          mpool.c:43   UCX  WARN  object 0xb67a780 was not returned to mpool ucp_requests
[1710950026.333351] [node057:2903471:0]          mpool.c:43   UCX  WARN  object 0xb67a940 was not returned to mpool ucp_requests
[1710950026.333353] [node057:2903471:0]          mpool.c:43   UCX  WARN  object 0xb67ab00 was not returned to mpool ucp_requests
[1710950026.333355] [node057:2903471:0]          mpool.c:43   UCX  WARN  object 0xb67acc0 was not returned to mpool ucp_requests
[1710950026.333358] [node057:2903471:0]          mpool.c:43   UCX  WARN  object 0xb67ae80 was not returned to mpool ucp_requests
[1710950026.348246] [node057:2903465:0]          mpool.c:43   UCX  WARN  object 0xb8f6480 was not returned to mpool ucp_requests
[1710950026.348264] [node057:2903465:0]          mpool.c:43   UCX  WARN  object 0xb8f6640 was not returned to mpool ucp_requests
[1710950026.348268] [node057:2903465:0]          mpool.c:43   UCX  WARN  object 0xb8f6800 was not returned to mpool ucp_requests
[1710950026.348272] [node057:2903465:0]          mpool.c:43   UCX  WARN  object 0xb8f69c0 was not returned to mpool ucp_requests
[1710950026.348275] [node057:2903465:0]          mpool.c:43   UCX  WARN  object 0xb8f6b80 was not returned to mpool ucp_requests
[1710950026.348278] [node057:2903465:0]          mpool.c:43   UCX  WARN  object 0xb8f6d40 was not returned to mpool ucp_requests
[1710950026.348280] [node057:2903465:0]          mpool.c:43   UCX  WARN  object 0xb8f6f00 was not returned to mpool ucp_requests
[1710950026.348283] [node057:2903465:0]          mpool.c:43   UCX  WARN  object 0xb8f70c0 was not returned to mpool ucp_requests
[1710950026.348286] [node057:2903465:0]          mpool.c:43   UCX  WARN  object 0xb8f7280 was not returned to mpool ucp_requests
[1710950026.348289] [node057:2903465:0]          mpool.c:43   UCX  WARN  object 0xb8f7440 was not returned to mpool ucp_requests
[1710950026.348291] [node057:2903465:0]          mpool.c:43   UCX  WARN  object 0xb8f7600 was not returned to mpool ucp_requests
[1710950026.348294] [node057:2903465:0]          mpool.c:43   UCX  WARN  object 0xb8f77c0 was not returned to mpool ucp_requests
[1710950026.348297] [node057:2903465:0]          mpool.c:43   UCX  WARN  object 0xb8f7980 was not returned to mpool ucp_requests
[1710950026.348299] [node057:2903465:0]          mpool.c:43   UCX  WARN  object 0xb8f7b40 was not returned to mpool ucp_requests
[1710950026.348302] [node057:2903465:0]          mpool.c:43   UCX  WARN  object 0xb8f7d00 was not returned to mpool ucp_requests
[1710950026.348305] [node057:2903465:0]          mpool.c:43   UCX  WARN  object 0xb8f7ec0 was not returned to mpool ucp_requests
[1710950026.369254] [node057:2903463:0]          mpool.c:43   UCX  WARN  object 0xb6af440 was not returned to mpool ucp_requests
[1710950026.369266] [node057:2903463:0]          mpool.c:43   UCX  WARN  object 0xb6af600 was not returned to mpool ucp_requests
[1710950026.369270] [node057:2903463:0]          mpool.c:43   UCX  WARN  object 0xb6af7c0 was not returned to mpool ucp_requests
[1710950026.369273] [node057:2903463:0]          mpool.c:43   UCX  WARN  object 0xb6af980 was not returned to mpool ucp_requests
[1710950026.369275] [node057:2903463:0]          mpool.c:43   UCX  WARN  object 0xb6afb40 was not returned to mpool ucp_requests
[1710950026.369278] [node057:2903463:0]          mpool.c:43   UCX  WARN  object 0xb6afd00 was not returned to mpool ucp_requests
[1710950026.369281] [node057:2903463:0]          mpool.c:43   UCX  WARN  object 0xb6afec0 was not returned to mpool ucp_requests
[1710950026.369284] [node057:2903463:0]          mpool.c:43   UCX  WARN  object 0xb6b0080 was not returned to mpool ucp_requests
[1710950026.369287] [node057:2903463:0]          mpool.c:43   UCX  WARN  object 0xb6b0240 was not returned to mpool ucp_requests
[1710950026.369289] [node057:2903463:0]          mpool.c:43   UCX  WARN  object 0xb6b0400 was not returned to mpool ucp_requests
[1710950026.369292] [node057:2903463:0]          mpool.c:43   UCX  WARN  object 0xb6b05c0 was not returned to mpool ucp_requests
[1710950026.369295] [node057:2903463:0]          mpool.c:43   UCX  WARN  object 0xb6b0780 was not returned to mpool ucp_requests
[1710950026.369298] [node057:2903463:0]          mpool.c:43   UCX  WARN  object 0xb6b0940 was not returned to mpool ucp_requests
[1710950026.369300] [node057:2903463:0]          mpool.c:43   UCX  WARN  object 0xb6b0b00 was not returned to mpool ucp_requests
[1710950026.369303] [node057:2903463:0]          mpool.c:43   UCX  WARN  object 0xb6b0cc0 was not returned to mpool ucp_requests
[1710950026.369306] [node057:2903463:0]          mpool.c:43   UCX  WARN  object 0xb6b0e80 was not returned to mpool ucp_requests
[1710950026.382274] [node057:2903456:0]          mpool.c:43   UCX  WARN  object 0xacd5440 was not returned to mpool ucp_requests
[1710950026.382290] [node057:2903456:0]          mpool.c:43   UCX  WARN  object 0xacd5600 was not returned to mpool ucp_requests
[1710950026.382295] [node057:2903456:0]          mpool.c:43   UCX  WARN  object 0xacd57c0 was not returned to mpool ucp_requests
[1710950026.382299] [node057:2903456:0]          mpool.c:43   UCX  WARN  object 0xacd5980 was not returned to mpool ucp_requests
[1710950026.382302] [node057:2903456:0]          mpool.c:43   UCX  WARN  object 0xacd5b40 was not returned to mpool ucp_requests
[1710950026.382306] [node057:2903456:0]          mpool.c:43   UCX  WARN  object 0xacd5d00 was not returned to mpool ucp_requests
[1710950026.382309] [node057:2903456:0]          mpool.c:43   UCX  WARN  object 0xacd5ec0 was not returned to mpool ucp_requests
[1710950026.382311] [node057:2903456:0]          mpool.c:43   UCX  WARN  object 0xacd6080 was not returned to mpool ucp_requests
[1710950026.382314] [node057:2903456:0]          mpool.c:43   UCX  WARN  object 0xacd6240 was not returned to mpool ucp_requests
[1710950026.382316] [node057:2903456:0]          mpool.c:43   UCX  WARN  object 0xacd6400 was not returned to mpool ucp_requests
[1710950026.382318] [node057:2903456:0]          mpool.c:43   UCX  WARN  object 0xacd65c0 was not returned to mpool ucp_requests
[1710950026.382321] [node057:2903456:0]          mpool.c:43   UCX  WARN  object 0xacd6780 was not returned to mpool ucp_requests
[1710950026.382323] [node057:2903456:0]          mpool.c:43   UCX  WARN  object 0xacd6940 was not returned to mpool ucp_requests
[1710950026.382325] [node057:2903456:0]          mpool.c:43   UCX  WARN  object 0xacd6b00 was not returned to mpool ucp_requests
[1710950026.382328] [node057:2903456:0]          mpool.c:43   UCX  WARN  object 0xacd6cc0 was not returned to mpool ucp_requests
[1710950026.382330] [node057:2903456:0]          mpool.c:43   UCX  WARN  object 0xacd6e80 was not returned to mpool ucp_requests
[1710950026.385436] [node057:2903462:0]          mpool.c:43   UCX  WARN  object 0xc4254c0 was not returned to mpool ucp_requests
[1710950026.385450] [node057:2903462:0]          mpool.c:43   UCX  WARN  object 0xc425680 was not returned to mpool ucp_requests
[1710950026.385454] [node057:2903462:0]          mpool.c:43   UCX  WARN  object 0xc425840 was not returned to mpool ucp_requests
[1710950026.385456] [node057:2903462:0]          mpool.c:43   UCX  WARN  object 0xc425a00 was not returned to mpool ucp_requests
[1710950026.385459] [node057:2903462:0]          mpool.c:43   UCX  WARN  object 0xc425bc0 was not returned to mpool ucp_requests
[1710950026.385461] [node057:2903462:0]          mpool.c:43   UCX  WARN  object 0xc425d80 was not returned to mpool ucp_requests
[1710950026.385463] [node057:2903462:0]          mpool.c:43   UCX  WARN  object 0xc425f40 was not returned to mpool ucp_requests
[1710950026.385466] [node057:2903462:0]          mpool.c:43   UCX  WARN  object 0xc426100 was not returned to mpool ucp_requests
[1710950026.385468] [node057:2903462:0]          mpool.c:43   UCX  WARN  object 0xc4262c0 was not returned to mpool ucp_requests
[1710950026.385470] [node057:2903462:0]          mpool.c:43   UCX  WARN  object 0xc426480 was not returned to mpool ucp_requests
[1710950026.385473] [node057:2903462:0]          mpool.c:43   UCX  WARN  object 0xc426640 was not returned to mpool ucp_requests
[1710950026.385475] [node057:2903462:0]          mpool.c:43   UCX  WARN  object 0xc426800 was not returned to mpool ucp_requests
[1710950026.385477] [node057:2903462:0]          mpool.c:43   UCX  WARN  object 0xc4269c0 was not returned to mpool ucp_requests
[1710950026.385480] [node057:2903462:0]          mpool.c:43   UCX  WARN  object 0xc426b80 was not returned to mpool ucp_requests
[1710950026.385482] [node057:2903462:0]          mpool.c:43   UCX  WARN  object 0xc426d40 was not returned to mpool ucp_requests
[1710950026.385484] [node057:2903462:0]          mpool.c:43   UCX  WARN  object 0xc426f00 was not returned to mpool ucp_requests
[1710950026.388608] [node057:2903473:0]          mpool.c:43   UCX  WARN  object 0xbd7c8c0 was not returned to mpool ucp_requests
[1710950026.388623] [node057:2903473:0]          mpool.c:43   UCX  WARN  object 0xbd7ca80 was not returned to mpool ucp_requests
[1710950026.388628] [node057:2903473:0]          mpool.c:43   UCX  WARN  object 0xbd7cc40 was not returned to mpool ucp_requests
[1710950026.388632] [node057:2903473:0]          mpool.c:43   UCX  WARN  object 0xbd7ce00 was not returned to mpool ucp_requests
[1710950026.388635] [node057:2903473:0]          mpool.c:43   UCX  WARN  object 0xbd7cfc0 was not returned to mpool ucp_requests
[1710950026.388639] [node057:2903473:0]          mpool.c:43   UCX  WARN  object 0xbd7d180 was not returned to mpool ucp_requests
[1710950026.388642] [node057:2903473:0]          mpool.c:43   UCX  WARN  object 0xbd7d340 was not returned to mpool ucp_requests
[1710950026.388645] [node057:2903473:0]          mpool.c:43   UCX  WARN  object 0xbd7d500 was not returned to mpool ucp_requests
[1710950026.388648] [node057:2903473:0]          mpool.c:43   UCX  WARN  object 0xbd7d6c0 was not returned to mpool ucp_requests
[1710950026.388652] [node057:2903473:0]          mpool.c:43   UCX  WARN  object 0xbd7d880 was not returned to mpool ucp_requests
[1710950026.388655] [node057:2903473:0]          mpool.c:43   UCX  WARN  object 0xbd7da40 was not returned to mpool ucp_requests
[1710950026.388658] [node057:2903473:0]          mpool.c:43   UCX  WARN  object 0xbd7dc00 was not returned to mpool ucp_requests
[1710950026.388661] [node057:2903473:0]          mpool.c:43   UCX  WARN  object 0xbd7ddc0 was not returned to mpool ucp_requests
[1710950026.388665] [node057:2903473:0]          mpool.c:43   UCX  WARN  object 0xbd7df80 was not returned to mpool ucp_requests
[1710950026.388668] [node057:2903473:0]          mpool.c:43   UCX  WARN  object 0xbd7e140 was not returned to mpool ucp_requests
[1710950026.388710] [node057:2903455:0]          mpool.c:43   UCX  WARN  object 0xad3e5c0 was not returned to mpool ucp_requests
[1710950026.388721] [node057:2903455:0]          mpool.c:43   UCX  WARN  object 0xad3e780 was not returned to mpool ucp_requests
[1710950026.388726] [node057:2903455:0]          mpool.c:43   UCX  WARN  object 0xad3e940 was not returned to mpool ucp_requests
[1710950026.388729] [node057:2903455:0]          mpool.c:43   UCX  WARN  object 0xad3eb00 was not returned to mpool ucp_requests
[1710950026.388733] [node057:2903455:0]          mpool.c:43   UCX  WARN  object 0xad3ecc0 was not returned to mpool ucp_requests
[1710950026.388736] [node057:2903455:0]          mpool.c:43   UCX  WARN  object 0xad3ee80 was not returned to mpool ucp_requests
[1710950026.388739] [node057:2903455:0]          mpool.c:43   UCX  WARN  object 0xad3f040 was not returned to mpool ucp_requests
[1710950026.388743] [node057:2903455:0]          mpool.c:43   UCX  WARN  object 0xad3f200 was not returned to mpool ucp_requests
[1710950026.388746] [node057:2903455:0]          mpool.c:43   UCX  WARN  object 0xad3f3c0 was not returned to mpool ucp_requests
[1710950026.388749] [node057:2903455:0]          mpool.c:43   UCX  WARN  object 0xad3f580 was not returned to mpool ucp_requests
[1710950026.388753] [node057:2903455:0]          mpool.c:43   UCX  WARN  object 0xad3f740 was not returned to mpool ucp_requests
[1710950026.388756] [node057:2903455:0]          mpool.c:43   UCX  WARN  object 0xad3f900 was not returned to mpool ucp_requests
[1710950026.388759] [node057:2903455:0]          mpool.c:43   UCX  WARN  object 0xad3fac0 was not returned to mpool ucp_requests
[1710950026.388763] [node057:2903455:0]          mpool.c:43   UCX  WARN  object 0xad3fc80 was not returned to mpool ucp_requests
[1710950026.388766] [node057:2903455:0]          mpool.c:43   UCX  WARN  object 0xad3fe40 was not returned to mpool ucp_requests
[1710950026.388769] [node057:2903455:0]          mpool.c:43   UCX  WARN  object 0xad40000 was not returned to mpool ucp_requests
[1710950026.388785] [node057:2903466:0]          mpool.c:43   UCX  WARN  object 0xb3fa400 was not returned to mpool ucp_requests
[1710950026.388804] [node057:2903466:0]          mpool.c:43   UCX  WARN  object 0xb3fa5c0 was not returned to mpool ucp_requests
[1710950026.388809] [node057:2903466:0]          mpool.c:43   UCX  WARN  object 0xb3fa780 was not returned to mpool ucp_requests
[1710950026.388812] [node057:2903466:0]          mpool.c:43   UCX  WARN  object 0xb3fa940 was not returned to mpool ucp_requests
[1710950026.388817] [node057:2903466:0]          mpool.c:43   UCX  WARN  object 0xb3fab00 was not returned to mpool ucp_requests
[1710950026.388819] [node057:2903466:0]          mpool.c:43   UCX  WARN  object 0xb3facc0 was not returned to mpool ucp_requests
[1710950026.388821] [node057:2903466:0]          mpool.c:43   UCX  WARN  object 0xb3fae80 was not returned to mpool ucp_requests
[1710950026.388824] [node057:2903466:0]          mpool.c:43   UCX  WARN  object 0xb3fb040 was not returned to mpool ucp_requests
[1710950026.388827] [node057:2903466:0]          mpool.c:43   UCX  WARN  object 0xb3fb200 was not returned to mpool ucp_requests
[1710950026.388829] [node057:2903466:0]          mpool.c:43   UCX  WARN  object 0xb3fb3c0 was not returned to mpool ucp_requests
[1710950026.388832] [node057:2903466:0]          mpool.c:43   UCX  WARN  object 0xb3fb580 was not returned to mpool ucp_requests
[1710950026.388837] [node057:2903466:0]          mpool.c:43   UCX  WARN  object 0xb3fb740 was not returned to mpool ucp_requests
[1710950026.388851] [node057:2903466:0]          mpool.c:43   UCX  WARN  object 0xb3fb900 was not returned to mpool ucp_requests
[1710950026.388854] [node057:2903466:0]          mpool.c:43   UCX  WARN  object 0xb3fbac0 was not returned to mpool ucp_requests
[1710950026.388857] [node057:2903466:0]          mpool.c:43   UCX  WARN  object 0xb3fbc80 was not returned to mpool ucp_requests
[1710950026.388860] [node057:2903466:0]          mpool.c:43   UCX  WARN  object 0xb3fbe40 was not returned to mpool ucp_requests
[1710950026.388863] [node057:2903466:0]          mpool.c:43   UCX  WARN  object 0xb3fc000 was not returned to mpool ucp_requests
[1710950026.390977] [node057:2903468:0]          mpool.c:43   UCX  WARN  object 0xb2b9280 was not returned to mpool ucp_requests
[1710950026.390988] [node057:2903468:0]          mpool.c:43   UCX  WARN  object 0xb2b9440 was not returned to mpool ucp_requests
[1710950026.390991] [node057:2903468:0]          mpool.c:43   UCX  WARN  object 0xb2b9600 was not returned to mpool ucp_requests
[1710950026.390993] [node057:2903468:0]          mpool.c:43   UCX  WARN  object 0xb2b97c0 was not returned to mpool ucp_requests
[1710950026.390996] [node057:2903468:0]          mpool.c:43   UCX  WARN  object 0xb2b9980 was not returned to mpool ucp_requests
[1710950026.390998] [node057:2903468:0]          mpool.c:43   UCX  WARN  object 0xb2b9b40 was not returned to mpool ucp_requests
[1710950026.391000] [node057:2903468:0]          mpool.c:43   UCX  WARN  object 0xb2b9d00 was not returned to mpool ucp_requests
[1710950026.391003] [node057:2903468:0]          mpool.c:43   UCX  WARN  object 0xb2b9ec0 was not returned to mpool ucp_requests
[1710950026.391005] [node057:2903468:0]          mpool.c:43   UCX  WARN  object 0xb2ba080 was not returned to mpool ucp_requests
[1710950026.391007] [node057:2903468:0]          mpool.c:43   UCX  WARN  object 0xb2ba240 was not returned to mpool ucp_requests
[1710950026.391009] [node057:2903468:0]          mpool.c:43   UCX  WARN  object 0xb2ba400 was not returned to mpool ucp_requests
[1710950026.391012] [node057:2903468:0]          mpool.c:43   UCX  WARN  object 0xb2ba5c0 was not returned to mpool ucp_requests
[1710950026.391014] [node057:2903468:0]          mpool.c:43   UCX  WARN  object 0xb2ba780 was not returned to mpool ucp_requests
[1710950026.391016] [node057:2903468:0]          mpool.c:43   UCX  WARN  object 0xb2ba940 was not returned to mpool ucp_requests
[1710950026.391018] [node057:2903468:0]          mpool.c:43   UCX  WARN  object 0xb2bab00 was not returned to mpool ucp_requests
[1710950026.391021] [node057:2903468:0]          mpool.c:43   UCX  WARN  object 0xb2bacc0 was not returned to mpool ucp_requests
[1710950026.391023] [node057:2903468:0]          mpool.c:43   UCX  WARN  object 0xb2bae80 was not returned to mpool ucp_requests
[1710950026.392049] [node057:2903469:0]          mpool.c:43   UCX  WARN  object 0xaa4f280 was not returned to mpool ucp_requests
[1710950026.392060] [node057:2903469:0]          mpool.c:43   UCX  WARN  object 0xaa4f440 was not returned to mpool ucp_requests
[1710950026.392065] [node057:2903469:0]          mpool.c:43   UCX  WARN  object 0xaa4f600 was not returned to mpool ucp_requests
[1710950026.392068] [node057:2903469:0]          mpool.c:43   UCX  WARN  object 0xaa4f7c0 was not returned to mpool ucp_requests
[1710950026.392071] [node057:2903469:0]          mpool.c:43   UCX  WARN  object 0xaa4f980 was not returned to mpool ucp_requests
[1710950026.392074] [node057:2903469:0]          mpool.c:43   UCX  WARN  object 0xaa4fb40 was not returned to mpool ucp_requests
[1710950026.392077] [node057:2903469:0]          mpool.c:43   UCX  WARN  object 0xaa4fd00 was not returned to mpool ucp_requests
[1710950026.392080] [node057:2903469:0]          mpool.c:43   UCX  WARN  object 0xaa4fec0 was not returned to mpool ucp_requests
[1710950026.392083] [node057:2903469:0]          mpool.c:43   UCX  WARN  object 0xaa50080 was not returned to mpool ucp_requests
[1710950026.392085] [node057:2903469:0]          mpool.c:43   UCX  WARN  object 0xaa50240 was not returned to mpool ucp_requests
[1710950026.392089] [node057:2903469:0]          mpool.c:43   UCX  WARN  object 0xaa50400 was not returned to mpool ucp_requests
[1710950026.392092] [node057:2903469:0]          mpool.c:43   UCX  WARN  object 0xaa505c0 was not returned to mpool ucp_requests
[1710950026.392094] [node057:2903469:0]          mpool.c:43   UCX  WARN  object 0xaa50780 was not returned to mpool ucp_requests
[1710950026.392097] [node057:2903469:0]          mpool.c:43   UCX  WARN  object 0xaa50940 was not returned to mpool ucp_requests
[1710950026.392099] [node057:2903469:0]          mpool.c:43   UCX  WARN  object 0xaa50b00 was not returned to mpool ucp_requests
[1710950026.392102] [node057:2903469:0]          mpool.c:43   UCX  WARN  object 0xaa50cc0 was not returned to mpool ucp_requests
[1710950026.392104] [node057:2903469:0]          mpool.c:43   UCX  WARN  object 0xaa50e80 was not returned to mpool ucp_requests
[1710950026.392164] [node057:2903457:0]          mpool.c:43   UCX  WARN  object 0xc3ab540 was not returned to mpool ucp_requests
[1710950026.392174] [node057:2903457:0]          mpool.c:43   UCX  WARN  object 0xc3ab700 was not returned to mpool ucp_requests
[1710950026.392178] [node057:2903457:0]          mpool.c:43   UCX  WARN  object 0xc3ab8c0 was not returned to mpool ucp_requests
[1710950026.392181] [node057:2903457:0]          mpool.c:43   UCX  WARN  object 0xc3aba80 was not returned to mpool ucp_requests
[1710950026.392184] [node057:2903457:0]          mpool.c:43   UCX  WARN  object 0xc3abc40 was not returned to mpool ucp_requests
[1710950026.392187] [node057:2903457:0]          mpool.c:43   UCX  WARN  object 0xc3abe00 was not returned to mpool ucp_requests
[1710950026.392190] [node057:2903457:0]          mpool.c:43   UCX  WARN  object 0xc3abfc0 was not returned to mpool ucp_requests
[1710950026.392193] [node057:2903457:0]          mpool.c:43   UCX  WARN  object 0xc3ac180 was not returned to mpool ucp_requests
[1710950026.392196] [node057:2903457:0]          mpool.c:43   UCX  WARN  object 0xc3ac340 was not returned to mpool ucp_requests
[1710950026.392198] [node057:2903457:0]          mpool.c:43   UCX  WARN  object 0xc3ac500 was not returned to mpool ucp_requests
[1710950026.392201] [node057:2903457:0]          mpool.c:43   UCX  WARN  object 0xc3ac6c0 was not returned to mpool ucp_requests
[1710950026.392204] [node057:2903457:0]          mpool.c:43   UCX  WARN  object 0xc3ac880 was not returned to mpool ucp_requests
[1710950026.392207] [node057:2903457:0]          mpool.c:43   UCX  WARN  object 0xc3aca40 was not returned to mpool ucp_requests
[1710950026.392210] [node057:2903457:0]          mpool.c:43   UCX  WARN  object 0xc3acc00 was not returned to mpool ucp_requests
[1710950026.392213] [node057:2903457:0]          mpool.c:43   UCX  WARN  object 0xc3acdc0 was not returned to mpool ucp_requests
[1710950026.392216] [node057:2903457:0]          mpool.c:43   UCX  WARN  object 0xc3acf80 was not returned to mpool ucp_requests
[1710950026.392877] [node057:2903470:0]          mpool.c:43   UCX  WARN  object 0xb49f8c0 was not returned to mpool ucp_requests
[1710950026.392890] [node057:2903470:0]          mpool.c:43   UCX  WARN  object 0xb49fa80 was not returned to mpool ucp_requests
[1710950026.392893] [node057:2903470:0]          mpool.c:43   UCX  WARN  object 0xb49fc40 was not returned to mpool ucp_requests
[1710950026.392895] [node057:2903470:0]          mpool.c:43   UCX  WARN  object 0xb49fe00 was not returned to mpool ucp_requests
[1710950026.392897] [node057:2903470:0]          mpool.c:43   UCX  WARN  object 0xb49ffc0 was not returned to mpool ucp_requests
[1710950026.392900] [node057:2903470:0]          mpool.c:43   UCX  WARN  object 0xb4a0180 was not returned to mpool ucp_requests
[1710950026.392902] [node057:2903470:0]          mpool.c:43   UCX  WARN  object 0xb4a0340 was not returned to mpool ucp_requests
[1710950026.392904] [node057:2903470:0]          mpool.c:43   UCX  WARN  object 0xb4a0500 was not returned to mpool ucp_requests
[1710950026.392906] [node057:2903470:0]          mpool.c:43   UCX  WARN  object 0xb4a06c0 was not returned to mpool ucp_requests
[1710950026.392909] [node057:2903470:0]          mpool.c:43   UCX  WARN  object 0xb4a0880 was not returned to mpool ucp_requests
[1710950026.392911] [node057:2903470:0]          mpool.c:43   UCX  WARN  object 0xb4a0a40 was not returned to mpool ucp_requests
[1710950026.392913] [node057:2903470:0]          mpool.c:43   UCX  WARN  object 0xb4a0c00 was not returned to mpool ucp_requests
[1710950026.392915] [node057:2903470:0]          mpool.c:43   UCX  WARN  object 0xb4a0dc0 was not returned to mpool ucp_requests
[1710950026.392918] [node057:2903470:0]          mpool.c:43   UCX  WARN  object 0xb4a0f80 was not returned to mpool ucp_requests
[1710950026.392920] [node057:2903470:0]          mpool.c:43   UCX  WARN  object 0xb4a1140 was not returned to mpool ucp_requests
[1710950026.410333] [node057:2903459:0]          mpool.c:43   UCX  WARN  object 0xb00c500 was not returned to mpool ucp_requests
[1710950026.410343] [node057:2903459:0]          mpool.c:43   UCX  WARN  object 0xb00c6c0 was not returned to mpool ucp_requests
[1710950026.410347] [node057:2903459:0]          mpool.c:43   UCX  WARN  object 0xb00c880 was not returned to mpool ucp_requests
[1710950026.410350] [node057:2903459:0]          mpool.c:43   UCX  WARN  object 0xb00ca40 was not returned to mpool ucp_requests
[1710950026.410353] [node057:2903459:0]          mpool.c:43   UCX  WARN  object 0xb00cc00 was not returned to mpool ucp_requests
[1710950026.410356] [node057:2903459:0]          mpool.c:43   UCX  WARN  object 0xb00cdc0 was not returned to mpool ucp_requests
[1710950026.410359] [node057:2903459:0]          mpool.c:43   UCX  WARN  object 0xb00cf80 was not returned to mpool ucp_requests
[1710950026.410362] [node057:2903459:0]          mpool.c:43   UCX  WARN  object 0xb00d140 was not returned to mpool ucp_requests
[1710950026.410365] [node057:2903459:0]          mpool.c:43   UCX  WARN  object 0xb00d300 was not returned to mpool ucp_requests
[1710950026.410367] [node057:2903459:0]          mpool.c:43   UCX  WARN  object 0xb00d4c0 was not returned to mpool ucp_requests
[1710950026.410370] [node057:2903459:0]          mpool.c:43   UCX  WARN  object 0xb00d680 was not returned to mpool ucp_requests
[1710950026.410373] [node057:2903459:0]          mpool.c:43   UCX  WARN  object 0xb00d840 was not returned to mpool ucp_requests
[1710950026.410375] [node057:2903459:0]          mpool.c:43   UCX  WARN  object 0xb00da00 was not returned to mpool ucp_requests
[1710950026.410378] [node057:2903459:0]          mpool.c:43   UCX  WARN  object 0xb00dbc0 was not returned to mpool ucp_requests
[1710950026.410381] [node057:2903459:0]          mpool.c:43   UCX  WARN  object 0xb00dd80 was not returned to mpool ucp_requests
[1710950026.410383] [node057:2903459:0]          mpool.c:43   UCX  WARN  object 0xb00df40 was not returned to mpool ucp_requests
[1710950026.410764] [node057:2903460:0]          mpool.c:43   UCX  WARN  object 0xa85d500 was not returned to mpool ucp_requests
[1710950026.410773] [node057:2903460:0]          mpool.c:43   UCX  WARN  object 0xa85d6c0 was not returned to mpool ucp_requests
[1710950026.410776] [node057:2903460:0]          mpool.c:43   UCX  WARN  object 0xa85d880 was not returned to mpool ucp_requests
[1710950026.410779] [node057:2903460:0]          mpool.c:43   UCX  WARN  object 0xa85da40 was not returned to mpool ucp_requests
[1710950026.410781] [node057:2903460:0]          mpool.c:43   UCX  WARN  object 0xa85dc00 was not returned to mpool ucp_requests
[1710950026.410783] [node057:2903460:0]          mpool.c:43   UCX  WARN  object 0xa85ddc0 was not returned to mpool ucp_requests
[1710950026.410785] [node057:2903460:0]          mpool.c:43   UCX  WARN  object 0xa85df80 was not returned to mpool ucp_requests
[1710950026.410788] [node057:2903460:0]          mpool.c:43   UCX  WARN  object 0xa85e140 was not returned to mpool ucp_requests
[1710950026.410790] [node057:2903460:0]          mpool.c:43   UCX  WARN  object 0xa85e300 was not returned to mpool ucp_requests
[1710950026.410792] [node057:2903460:0]          mpool.c:43   UCX  WARN  object 0xa85e4c0 was not returned to mpool ucp_requests
[1710950026.410795] [node057:2903460:0]          mpool.c:43   UCX  WARN  object 0xa85e680 was not returned to mpool ucp_requests
[1710950026.410797] [node057:2903460:0]          mpool.c:43   UCX  WARN  object 0xa85e840 was not returned to mpool ucp_requests
[1710950026.410799] [node057:2903460:0]          mpool.c:43   UCX  WARN  object 0xa85ea00 was not returned to mpool ucp_requests
[1710950026.410801] [node057:2903460:0]          mpool.c:43   UCX  WARN  object 0xa85ebc0 was not returned to mpool ucp_requests
[1710950026.410803] [node057:2903460:0]          mpool.c:43   UCX  WARN  object 0xa85ed80 was not returned to mpool ucp_requests
[1710950026.410805] [node057:2903460:0]          mpool.c:43   UCX  WARN  object 0xa85ef40 was not returned to mpool ucp_requests
[1710950026.410887] [node057:2903464:0]          mpool.c:43   UCX  WARN  object 0xbbc7700 was not returned to mpool ucp_requests
[1710950026.410896] [node057:2903464:0]          mpool.c:43   UCX  WARN  object 0xbbc78c0 was not returned to mpool ucp_requests
[1710950026.410899] [node057:2903464:0]          mpool.c:43   UCX  WARN  object 0xbbc7a80 was not returned to mpool ucp_requests
[1710950026.410901] [node057:2903464:0]          mpool.c:43   UCX  WARN  object 0xbbc7c40 was not returned to mpool ucp_requests
[1710950026.410904] [node057:2903464:0]          mpool.c:43   UCX  WARN  object 0xbbc7e00 was not returned to mpool ucp_requests
[1710950026.410906] [node057:2903464:0]          mpool.c:43   UCX  WARN  object 0xbbc7fc0 was not returned to mpool ucp_requests
[1710950026.410908] [node057:2903464:0]          mpool.c:43   UCX  WARN  object 0xbbc8180 was not returned to mpool ucp_requests
[1710950026.410910] [node057:2903464:0]          mpool.c:43   UCX  WARN  object 0xbbc8340 was not returned to mpool ucp_requests
[1710950026.410913] [node057:2903464:0]          mpool.c:43   UCX  WARN  object 0xbbc8500 was not returned to mpool ucp_requests
[1710950026.410915] [node057:2903464:0]          mpool.c:43   UCX  WARN  object 0xbbc86c0 was not returned to mpool ucp_requests
[1710950026.410917] [node057:2903464:0]          mpool.c:43   UCX  WARN  object 0xbbc8880 was not returned to mpool ucp_requests
[1710950026.410919] [node057:2903464:0]          mpool.c:43   UCX  WARN  object 0xbbc8a40 was not returned to mpool ucp_requests
[1710950026.410921] [node057:2903464:0]          mpool.c:43   UCX  WARN  object 0xbbc8c00 was not returned to mpool ucp_requests
[1710950026.410924] [node057:2903464:0]          mpool.c:43   UCX  WARN  object 0xbbc8dc0 was not returned to mpool ucp_requests
[1710950026.410926] [node057:2903464:0]          mpool.c:43   UCX  WARN  object 0xbbc8f80 was not returned to mpool ucp_requests
[1710950026.410928] [node057:2903464:0]          mpool.c:43   UCX  WARN  object 0xbbc9140 was not returned to mpool ucp_requests
[1710950026.410685] [node057:2903458:0]          mpool.c:43   UCX  WARN  object 0xb4666c0 was not returned to mpool ucp_requests
[1710950026.410696] [node057:2903458:0]          mpool.c:43   UCX  WARN  object 0xb466880 was not returned to mpool ucp_requests
[1710950026.410699] [node057:2903458:0]          mpool.c:43   UCX  WARN  object 0xb466a40 was not returned to mpool ucp_requests
[1710950026.410701] [node057:2903458:0]          mpool.c:43   UCX  WARN  object 0xb466c00 was not returned to mpool ucp_requests
[1710950026.410704] [node057:2903458:0]          mpool.c:43   UCX  WARN  object 0xb466dc0 was not returned to mpool ucp_requests
[1710950026.410706] [node057:2903458:0]          mpool.c:43   UCX  WARN  object 0xb466f80 was not returned to mpool ucp_requests
[1710950026.410708] [node057:2903458:0]          mpool.c:43   UCX  WARN  object 0xb467140 was not returned to mpool ucp_requests
[1710950026.410711] [node057:2903458:0]          mpool.c:43   UCX  WARN  object 0xb467300 was not returned to mpool ucp_requests
[1710950026.410713] [node057:2903458:0]          mpool.c:43   UCX  WARN  object 0xb4674c0 was not returned to mpool ucp_requests
[1710950026.410715] [node057:2903458:0]          mpool.c:43   UCX  WARN  object 0xb467680 was not returned to mpool ucp_requests
[1710950026.410717] [node057:2903458:0]          mpool.c:43   UCX  WARN  object 0xb467840 was not returned to mpool ucp_requests
[1710950026.410719] [node057:2903458:0]          mpool.c:43   UCX  WARN  object 0xb467a00 was not returned to mpool ucp_requests
[1710950026.410721] [node057:2903458:0]          mpool.c:43   UCX  WARN  object 0xb467bc0 was not returned to mpool ucp_requests
[1710950026.410724] [node057:2903458:0]          mpool.c:43   UCX  WARN  object 0xb467d80 was not returned to mpool ucp_requests
[1710950026.410726] [node057:2903458:0]          mpool.c:43   UCX  WARN  object 0xb467f40 was not returned to mpool ucp_requests
[1710950026.410728] [node057:2903458:0]          mpool.c:43   UCX  WARN  object 0xb468100 was not returned to mpool ucp_requests


           ************************************************************
           *        Program running with 20 parallel MPI-processes    *
           *              working on a common directory               *
           ************************************************************
-------------------------------------------------------------------------------
                                 ORCA SCF
-------------------------------------------------------------------------------

------------
SCF SETTINGS
------------
Hamiltonian:
 Density Functional     Method          .... DFT(GTOs)
 Exchange Functional    Exchange        .... PBE
   PBE kappa parameter   XKappa         ....  0.804000
   PBE mue parameter    XMuePBE         ....  0.219520
 Correlation Functional Correlation     .... PBE
   PBE beta parameter  CBetaPBE         ....  0.066725
 LDA part of GGA corr.  LDAOpt          .... PW91-LDA
 Gradients option       PostSCFGGA      .... off
 Hybrid DFT is turned on
   Fraction HF Exchange ScalHFX         ....  0.250000
   Scaling of DF-GGA-X  ScalDFX         ....  0.750000
   Scaling of DF-GGA-C  ScalDFC         ....  1.000000
   Scaling of DF-LDA-C  ScalLDAC        ....  1.000000
   Perturbative correction              ....  0.000000
   Density functional embedding theory  .... OFF
   NL short-range parameter             ....  6.900000
 RI-approximation to the Coulomb term is turned on
   Number of AuxJ basis functions       .... 2498
   RIJ-COSX (HFX calculated with COS-X)).... on


General Settings:
 Integral files         IntName         .... ImineBzOH6opt
 Hartree-Fock type      HFTyp           .... RHF
 Total Charge           Charge          ....    0
 Multiplicity           Mult            ....    1
 Number of Electrons    NEL             ....  302
 Basis Dimension        Dim             .... 1542
 Nuclear Repulsion      ENuc            ....   5224.7577614228 Eh

Convergence Acceleration:
 DIIS                   CNVDIIS         .... on
   Start iteration      DIISMaxIt       ....    12
   Startup error        DIISStart       ....  0.200000
   # of expansion vecs  DIISMaxEq       ....     5
   Bias factor          DIISBfac        ....   1.050
   Max. coefficient     DIISMaxC        ....  10.000
 Trust-Rad. Augm. Hess. CNVTRAH         .... auto
   Auto Start mean grad. ratio tolernc. ....  1.125000
   Auto Start start iteration           ....    20
   Auto Start num. interpolation iter.  ....    10
   Max. Number of Micro iterations      ....    16
   Max. Number of Macro iterations      .... Maxiter - #DIIS iter
   Number of Davidson start vectors     ....     2
   Converg. threshold I  (grad. norm)   ....   1.000e-05
   Converg. threshold II (energy diff.) ....   1.000e-08
   Grad. Scal. Fac. for Micro threshold ....   0.100
   Minimum threshold for Micro iter.    ....   0.010
   NR start threshold (gradient norm)   ....   0.001
   Initial trust radius                 ....   0.400
   Minimum AH scaling param. (alpha)    ....   1.000
   Maximum AH scaling param. (alpha)    .... 1000.000
   Orbital update algorithm             .... Taylor
   White noise on init. David. guess    .... on
   Maximum white noise                  ....   0.010
   Quad. conv. algorithm                .... NR
 SOSCF                  CNVSOSCF        .... on
   Start iteration      SOSCFMaxIt      ....   150
   Startup grad/error   SOSCFStart      ....  0.003300
 Level Shifting         CNVShift        .... on
   Level shift para.    LevelShift      ....    0.2500
   Turn off err/grad.   ShiftErr        ....    0.0010
 Zerner damping         CNVZerner       .... off
 Static damping         CNVDamp         .... on
   Fraction old density DampFac         ....    0.7000
   Max. Damping (<1)    DampMax         ....    0.9800
   Min. Damping (>=0)   DampMin         ....    0.0000
   Turn off err/grad.   DampErr         ....    0.1000
 Fernandez-Rico         CNVRico         .... off

SCF Procedure:
 Maximum # iterations   MaxIter         ....   125
 SCF integral mode      SCFMode         .... Direct
   Integral package                     .... SHARK and LIBINT hybrid scheme
 Reset frequency        DirectResetFreq ....    20
 Integral Threshold     Thresh          ....  2.500e-11 Eh
 Primitive CutOff       TCut            ....  2.500e-12 Eh

Convergence Tolerance:
 Convergence Check Mode ConvCheckMode   .... Total+1el-Energy
 Convergence forced     ConvForced      .... 0
 Energy Change          TolE            ....  1.000e-08 Eh
 1-El. energy change                    ....  1.000e-05 Eh
 Orbital Gradient       TolG            ....  1.000e-05
 Orbital Rotation angle TolX            ....  1.000e-05
 DIIS Error             TolErr          ....  5.000e-07


Diagonalization of the overlap matrix:
Smallest eigenvalue                        ... 4.516e-06
Time for diagonalization                   ...    2.794 sec
Threshold for overlap eigenvalues          ... 1.000e-08
Number of eigenvalues below threshold      ... 0
Time for construction of square roots      ...    2.194 sec
Total time needed                          ...    5.170 sec

Time for model grid setup =    0.958 sec

------------------------------
INITIAL GUESS: MODEL POTENTIAL
------------------------------
Loading Hartree-Fock densities                     ... done
Calculating cut-offs                               ... done
Initializing the effective Hamiltonian             ... done
Setting up the integral package (SHARK)            ... done
Starting the Coulomb interaction                   ... done (   3.8 sec)
Reading the grid                                   ... done
Mapping shells                                     ... done
Starting the XC term evaluation                    ... done (   0.3 sec)
  promolecular density results
     # of electrons  =    301.974334212
     EX              =   -241.586616168
     EC              =    -10.101971062
     EX+EC           =   -251.688587230
Transforming the Hamiltonian                       ... done (   6.3 sec)
Diagonalizing the Hamiltonian                      ... done (   2.6 sec)
Back transforming the eigenvectors                 ... done (   0.1 sec)
Now organizing SCF variables                       ... done
                      ------------------
                      INITIAL GUESS DONE (  16.0 sec)
                      ------------------
-------------------
DFT GRID GENERATION
-------------------

General Integration Accuracy     IntAcc      ... 4.388
Radial Grid Type                 RadialGrid  ... OptM3 with GC (2021)
Angular Grid (max. ang.)         AngularGrid ... 4 (Lebedev-302)
Angular grid pruning method      GridPruning ... 4 (adaptive)
Weight generation scheme         WeightScheme... Becke
Basis function cutoff            BFCut       ... 1.0000e-11
Integration weight cutoff        WCut        ... 1.0000e-14
Angular grids for H and He will be reduced by one unit
Partially contracted basis set               ... off
Rotationally invariant grid construction     ... off

Total number of grid points                  ...   374626
Total number of batches                      ...     5900
Average number of points per batch           ...       63
Average number of grid points per atom       ...     4569
Time for grid setup =    3.285 sec

--------------------
COSX GRID GENERATION
--------------------

GRIDX 1
-------
General Integration Accuracy     IntAcc      ... 3.816
Radial Grid Type                 RadialGrid  ... OptM3 with GC (2021)
Angular Grid (max. ang.)         AngularGrid ... 1 (Lebedev-50)
Angular grid pruning method      GridPruning ... 4 (adaptive)
Weight generation scheme         WeightScheme... Becke
Basis function cutoff            BFCut       ... 1.0000e-11
Integration weight cutoff        WCut        ... 1.0000e-14
Angular grids for H and He will be reduced by one unit
Partially contracted basis set               ... on
Rotationally invariant grid construction     ... off

Total number of grid points                  ...    47448
Total number of batches                      ...      774
Average number of points per batch           ...       61
Average number of grid points per atom       ...      579
UseSFitting                                  ... on

GRIDX 2
-------
General Integration Accuracy     IntAcc      ... 4.020
Radial Grid Type                 RadialGrid  ... OptM3 with GC (2021)
Angular Grid (max. ang.)         AngularGrid ... 2 (Lebedev-110)
Angular grid pruning method      GridPruning ... 4 (adaptive)
Weight generation scheme         WeightScheme... Becke
Basis function cutoff            BFCut       ... 1.0000e-11
Integration weight cutoff        WCut        ... 1.0000e-14
Angular grids for H and He will be reduced by one unit
Partially contracted basis set               ... on
Rotationally invariant grid construction     ... off

Total number of grid points                  ...   100586
Total number of batches                      ...     1607
Average number of points per batch           ...       62
Average number of grid points per atom       ...     1227
UseSFitting                                  ... on

GRIDX 3
-------
General Integration Accuracy     IntAcc      ... 4.338
Radial Grid Type                 RadialGrid  ... OptM3 with GC (2021)
Angular Grid (max. ang.)         AngularGrid ... 3 (Lebedev-194)
Angular grid pruning method      GridPruning ... 4 (adaptive)
Weight generation scheme         WeightScheme... Becke
Basis function cutoff            BFCut       ... 1.0000e-11
Integration weight cutoff        WCut        ... 1.0000e-14
Angular grids for H and He will be reduced by one unit
Partially contracted basis set               ... on
Rotationally invariant grid construction     ... off

Total number of grid points                  ...   218297
Total number of batches                      ...     3451
Average number of points per batch           ...       63
Average number of grid points per atom       ...     2662
UseSFitting                                  ... on

Time for X-Grid setup             =    9.492 sec


--------------------
CPCM SOLVATION MODEL
--------------------
CPCM parameters:
  Epsilon                                         ...      26.7260
  Refrac                                          ...       1.2907
  Rsolv                                           ...       1.3000
  Surface type                                    ... GAUSSIAN VDW
  Epsilon function type                           ...         CPCM
Solvent:                                     ... 2,2,2-TRIFLUOROETHANOL
SMD-CDS solvent descriptors:
  Soln                                       ...    1.2907
  Soln25                                     ... Unavailable
  Sola                                       ...    0.5700
  Solb                                       ...    0.2500
  Solg                                       ...   42.0200
  Solc                                       ...    0.0000
  Solh                                       ...    0.5000
Radii:
 Radius for O  used is    2.8724 Bohr (=   1.5200 Ang.)
 Radius for N  used is    3.5716 Bohr (=   1.8900 Ang.)
 Radius for C  used is    3.4960 Bohr (=   1.8500 Ang.)
 Radius for H  used is    2.2677 Bohr (=   1.2000 Ang.)
Calculating surface                               ...        done! (  0.0s)
GEPOL surface points                              ...         4726
GEPOL Volume                                      ...    3983.5660
GEPOL Surface-area                                ...    2185.6644
Calculating surface distance matrix               ...        done! (  0.3s)
Performing Cholesky decomposition & store         ...        done! (  1.2s)
Overall time for CPCM initialization              ...                 1.4s
--------------
SCF ITERATIONS
--------------
ITER       Energy         Delta-E        Max-DP      RMS-DP      [F,P]     Damp
               ***  Starting incremental Fock matrix formation  ***
  0  -1803.8501730818   0.000000000000 0.04808550  0.00045894  0.2539485 0.7000
  1  -1804.3349278857  -0.484754803886 0.02685478  0.00034958  0.1093247 0.7000
                               ***Turning on DIIS***
  2  -1804.5370639453  -0.202136059640 0.05699192  0.00066973  0.0382259 0.0000
  3  -1804.8457070596  -0.308643114291 0.03920157  0.00023749  0.0533774 0.0000
  4  -1804.9147698229  -0.069062763361 0.01164831  0.00009965  0.0137595 0.0000
  5  -1804.9183837725  -0.003613949553 0.00642064  0.00004270  0.0106095 0.0000
                      *** Initiating the SOSCF procedure ***
                           *** Shutting down DIIS ***
                      *** Re-Reading the Fockian *** 
                      *** Removing any level shift *** 
ITER      Energy       Delta-E        Grad      Rot      Max-DP    RMS-DP
  6  -1804.91875557  -0.0003717982  0.000299  0.000299  0.002785  0.000016
               *** Restarting incremental Fock matrix formation ***
  7  -1804.91875612  -0.0000005513  0.000153  0.000489  0.005305  0.000038
  8  -1804.91875435   0.0000017756  0.000196  0.000232  0.000830  0.000007
  9  -1804.91876150  -0.0000071528  0.000030  0.000070  0.000845  0.000006
 10  -1804.91876137   0.0000001247  0.000041  0.000046  0.000088  0.000001
 11  -1804.91876164  -0.0000002625  0.000006  0.000020  0.000200  0.000001
 12  -1804.91876165  -0.0000000167  0.000009  0.000014  0.000073  0.000000
                  ***Gradient check signals convergence***
              ***Rediagonalizing the Fockian in SOSCF/NRSCF***

               *****************************************************
               *                     SUCCESS                       *
               *           SCF CONVERGED AFTER  13 CYCLES          *
               *****************************************************

Old exchange energy                            =    -61.747848586 Eh
New exchange energy                            =    -61.747816858 Eh
Exchange energy change after final integration =      0.000031728 Eh
Total energy after final integration           =  -1804.918729733 Eh
Final COS-X integration done in                =    54.540 sec

SMD CDS free energy correction energy :                 1.82474     Kcal/mol
Total Energy after SMD CDS correction =             -1804.915821830 Eh

----------------
TOTAL SCF ENERGY
----------------

Total Energy       :        -1804.91582183 Eh          -49114.25643 eV

Components:
Nuclear Repulsion  :         5224.75776142 Eh          142172.88662 eV
Electronic Energy  :        -7029.67358325 Eh         -191287.14305 eV
One Electron Energy:       -12858.07193272 Eh         -349885.92515 eV
Two Electron Energy:         5828.39834947 Eh          158598.78210 eV
Max COSX asymmetry :            0.00000198 Eh               0.00005 eV
CPCM Dielectric    :           -0.04015692 Eh              -1.09273 eV
SMD CDS (Gcds)     :            0.00290790 Eh               0.07913 eV

Virial components:
Potential Energy   :        -3600.10637442 Eh          -97963.87483 eV
Kinetic Energy     :         1795.19055259 Eh           48849.61840 eV
Virial Ratio       :            2.00541740


DFT components:
N(Alpha)           :      150.999313726194 electrons
N(Beta)            :      150.999313726194 electrons
N(Total)           :      301.998627452387 electrons
E(X)               :     -184.703631029690 Eh       
E(C)               :      -10.094128107546 Eh       
E(XC)              :     -194.797759137236 Eh       
DFET-embed. en.    :        0.000000000000 Eh       
CPCM Solvation Model Properties:
Surface-charge          :           -0.08564831
Charge-correction       :           -0.00049402 Eh              -0.01344 eV
Free-energy (cav+disp)  :            0.00290790 Eh               0.07913 eV

---------------
SCF CONVERGENCE
---------------

  Last Energy change         ...    1.9262e-07  Tolerance :   1.0000e-08
  Last MAX-Density change    ...    2.2204e-15  Tolerance :   1.0000e-07
  Last RMS-Density change    ...    1.0708e-17  Tolerance :   5.0000e-09
  Last Orbital Gradient      ...    2.3579e-06  Tolerance :   1.0000e-05
  Last Orbital Rotation      ...    5.7289e-06  Tolerance :   1.0000e-05

             **** THE GBW FILE WAS UPDATED (ImineBzOH6opt.gbw) ****
             **** DENSITY ImineBzOH6opt.scfp WAS UPDATED ****
             **** ENERGY FILE WAS UPDATED (ImineBzOH6opt.en.tmp) ****
             **** THE GBW FILE WAS UPDATED (ImineBzOH6opt.gbw) ****
             **** DENSITY ImineBzOH6opt.scfp WAS UPDATED ****
----------------
ORBITAL ENERGIES
----------------

  NO   OCC          E(Eh)            E(eV) 
   0   2.0000     -19.292226      -524.9682 
   1   2.0000     -19.239973      -523.5463 
   2   2.0000     -19.220077      -523.0049 
   3   2.0000     -19.199266      -522.4386 
   4   2.0000     -14.398232      -391.7958 
   5   2.0000     -14.398111      -391.7925 
   6   2.0000     -10.382666      -282.5267 
   7   2.0000     -10.360728      -281.9297 
   8   2.0000     -10.347180      -281.5611 
   9   2.0000     -10.287977      -279.9501 
  10   2.0000     -10.272147      -279.5193 
  11   2.0000     -10.269690      -279.4525 
  12   2.0000     -10.253557      -279.0135 
  13   2.0000     -10.247566      -278.8505 
  14   2.0000     -10.245130      -278.7842 
  15   2.0000     -10.244541      -278.7681 
  16   2.0000     -10.243020      -278.7267 
  17   2.0000     -10.242120      -278.7023 
  18   2.0000     -10.239831      -278.6400 
  19   2.0000     -10.238994      -278.6172 
  20   2.0000     -10.238941      -278.6158 
  21   2.0000     -10.237429      -278.5746 
  22   2.0000     -10.237002      -278.5630 
  23   2.0000     -10.235276      -278.5160 
  24   2.0000     -10.235217      -278.5144 
  25   2.0000     -10.233651      -278.4718 
  26   2.0000     -10.233456      -278.4665 
  27   2.0000     -10.227536      -278.3054 
  28   2.0000     -10.226353      -278.2732 
  29   2.0000     -10.225791      -278.2579 
  30   2.0000     -10.225331      -278.2454 
  31   2.0000     -10.223677      -278.2004 
  32   2.0000     -10.221772      -278.1486 
  33   2.0000     -10.219699      -278.0922 
  34   2.0000     -10.219087      -278.0755 
  35   2.0000     -10.211804      -277.8773 
  36   2.0000     -10.204612      -277.6816 
  37   2.0000     -10.203778      -277.6589 
  38   2.0000     -10.201664      -277.6014 
  39   2.0000     -10.200860      -277.5795 
  40   2.0000     -10.200629      -277.5732 
  41   2.0000     -10.199716      -277.5484 
  42   2.0000      -1.184291       -32.2262 
  43   2.0000      -1.134481       -30.8708 
  44   2.0000      -1.082381       -29.4531 
  45   2.0000      -1.044264       -28.4159 
  46   2.0000      -0.968631       -26.3578 
  47   2.0000      -0.951134       -25.8817 
  48   2.0000      -0.895941       -24.3798 
  49   2.0000      -0.892722       -24.2922 
  50   2.0000      -0.884826       -24.0773 
  51   2.0000      -0.869174       -23.6514 
  52   2.0000      -0.832581       -22.6557 
  53   2.0000      -0.828623       -22.5480 
  54   2.0000      -0.800756       -21.7897 
  55   2.0000      -0.795199       -21.6385 
  56   2.0000      -0.793242       -21.5852 
  57   2.0000      -0.778875       -21.1943 
  58   2.0000      -0.776583       -21.1319 
  59   2.0000      -0.766962       -20.8701 
  60   2.0000      -0.753827       -20.5127 
  61   2.0000      -0.750523       -20.4228 
  62   2.0000      -0.727967       -19.8090 
  63   2.0000      -0.707808       -19.2604 
  64   2.0000      -0.705910       -19.2088 
  65   2.0000      -0.700716       -19.0675 
  66   2.0000      -0.698714       -19.0130 
  67   2.0000      -0.692626       -18.8473 
  68   2.0000      -0.679390       -18.4871 
  69   2.0000      -0.644371       -17.5342 
  70   2.0000      -0.633487       -17.2381 
  71   2.0000      -0.632627       -17.2147 
  72   2.0000      -0.630345       -17.1526 
  73   2.0000      -0.625521       -17.0213 
  74   2.0000      -0.613252       -16.6874 
  75   2.0000      -0.608531       -16.5590 
  76   2.0000      -0.601886       -16.3781 
  77   2.0000      -0.599457       -16.3120 
  78   2.0000      -0.571593       -15.5538 
  79   2.0000      -0.566461       -15.4142 
  80   2.0000      -0.556475       -15.1424 
  81   2.0000      -0.549237       -14.9455 
  82   2.0000      -0.534281       -14.5385 
  83   2.0000      -0.529810       -14.4169 
  84   2.0000      -0.526327       -14.3221 
  85   2.0000      -0.520876       -14.1738 
  86   2.0000      -0.509149       -13.8547 
  87   2.0000      -0.502077       -13.6622 
  88   2.0000      -0.496448       -13.5090 
  89   2.0000      -0.493328       -13.4241 
  90   2.0000      -0.485193       -13.2028 
  91   2.0000      -0.476330       -12.9616 
  92   2.0000      -0.475068       -12.9272 
  93   2.0000      -0.473470       -12.8838 
  94   2.0000      -0.469071       -12.7641 
  95   2.0000      -0.466558       -12.6957 
  96   2.0000      -0.463970       -12.6253 
  97   2.0000      -0.461595       -12.5606 
  98   2.0000      -0.459843       -12.5130 
  99   2.0000      -0.456233       -12.4147 
 100   2.0000      -0.452264       -12.3067 
 101   2.0000      -0.448501       -12.2043 
 102   2.0000      -0.446546       -12.1511 
 103   2.0000      -0.445949       -12.1349 
 104   2.0000      -0.439513       -11.9598 
 105   2.0000      -0.439279       -11.9534 
 106   2.0000      -0.437662       -11.9094 
 107   2.0000      -0.430448       -11.7131 
 108   2.0000      -0.428558       -11.6617 
 109   2.0000      -0.427560       -11.6345 
 110   2.0000      -0.416680       -11.3384 
 111   2.0000      -0.413264       -11.2455 
 112   2.0000      -0.407188       -11.0802 
 113   2.0000      -0.402151       -10.9431 
 114   2.0000      -0.400905       -10.9092 
 115   2.0000      -0.394074       -10.7233 
 116   2.0000      -0.391577       -10.6554 
 117   2.0000      -0.387676       -10.5492 
 118   2.0000      -0.384685       -10.4678 
 119   2.0000      -0.383288       -10.4298 
 120   2.0000      -0.378215       -10.2918 
 121   2.0000      -0.376283       -10.2392 
 122   2.0000      -0.374111       -10.1801 
 123   2.0000      -0.371994       -10.1225 
 124   2.0000      -0.368839       -10.0366 
 125   2.0000      -0.366293        -9.9673 
 126   2.0000      -0.364452        -9.9172 
 127   2.0000      -0.361863        -9.8468 
 128   2.0000      -0.359683        -9.7875 
 129   2.0000      -0.358915        -9.7666 
 130   2.0000      -0.353930        -9.6309 
 131   2.0000      -0.352882        -9.6024 
 132   2.0000      -0.349492        -9.5102 
 133   2.0000      -0.342391        -9.3169 
 134   2.0000      -0.339654        -9.2425 
 135   2.0000      -0.337438        -9.1821 
 136   2.0000      -0.326916        -8.8958 
 137   2.0000      -0.326671        -8.8892 
 138   2.0000      -0.320416        -8.7190 
 139   2.0000      -0.313437        -8.5290 
 140   2.0000      -0.311898        -8.4872 
 141   2.0000      -0.301440        -8.2026 
 142   2.0000      -0.290181        -7.8962 
 143   2.0000      -0.282528        -7.6880 
 144   2.0000      -0.280384        -7.6296 
 145   2.0000      -0.277526        -7.5519 
 146   2.0000      -0.275807        -7.5051 
 147   2.0000      -0.266724        -7.2579 
 148   2.0000      -0.260281        -7.0826 
 149   2.0000      -0.256044        -6.9673 
 150   2.0000      -0.216840        -5.9005 
 151   0.0000      -0.067761        -1.8439 
 152   0.0000      -0.055745        -1.5169 
 153   0.0000      -0.027156        -0.7390 
 154   0.0000      -0.018095        -0.4924 
 155   0.0000      -0.016653        -0.4531 
 156   0.0000      -0.013620        -0.3706 
 157   0.0000      -0.007044        -0.1917 
 158   0.0000      -0.004632        -0.1261 
 159   0.0000       0.010269         0.2794 
 160   0.0000       0.038555         1.0491 
 161   0.0000       0.041435         1.1275 
 162   0.0000       0.050350         1.3701 
 163   0.0000       0.054682         1.4880 
 164   0.0000       0.060943         1.6583 
 165   0.0000       0.067732         1.8431 
 166   0.0000       0.071501         1.9457 
 167   0.0000       0.074304         2.0219 
 168   0.0000       0.080910         2.2017 
 169   0.0000       0.083520         2.2727 
 170   0.0000       0.087992         2.3944 
 171   0.0000       0.089558         2.4370 
 172   0.0000       0.091370         2.4863 
 173   0.0000       0.092454         2.5158 
 174   0.0000       0.095865         2.6086 
 175   0.0000       0.099318         2.7026 
 176   0.0000       0.103806         2.8247 
 177   0.0000       0.107450         2.9239 
 178   0.0000       0.109509         2.9799 
 179   0.0000       0.111382         3.0309 
 180   0.0000       0.112860         3.0711 
 181   0.0000       0.116404         3.1675 
 182   0.0000       0.117086         3.1861 
 183   0.0000       0.121514         3.3066 
 184   0.0000       0.123998         3.3742 
 185   0.0000       0.126122         3.4320 
 186   0.0000       0.129944         3.5359 
 187   0.0000       0.129982         3.5370 
 188   0.0000       0.134390         3.6569 
 189   0.0000       0.136446         3.7129 
 190   0.0000       0.138812         3.7773 
 191   0.0000       0.142536         3.8786 
 192   0.0000       0.143816         3.9134 
 193   0.0000       0.146087         3.9752 
 194   0.0000       0.148834         4.0500 
 195   0.0000       0.151069         4.1108 
 196   0.0000       0.152366         4.1461 
 197   0.0000       0.154586         4.2065 
 198   0.0000       0.155906         4.2424 
 199   0.0000       0.157758         4.2928 
 200   0.0000       0.159846         4.3496 
 201   0.0000       0.163970         4.4619 
 202   0.0000       0.165310         4.4983 
 203   0.0000       0.169444         4.6108 
 204   0.0000       0.172094         4.6829 
 205   0.0000       0.173984         4.7344 
 206   0.0000       0.177061         4.8181 
 207   0.0000       0.180442         4.9101 
 208   0.0000       0.182018         4.9530 
 209   0.0000       0.184551         5.0219 
 210   0.0000       0.187873         5.1123 
 211   0.0000       0.190999         5.1974 
 212   0.0000       0.191848         5.2205 
 213   0.0000       0.196112         5.3365 
 214   0.0000       0.197926         5.3858 
 215   0.0000       0.199383         5.4255 
 216   0.0000       0.203852         5.5471 
 217   0.0000       0.204796         5.5728 
 218   0.0000       0.207316         5.6414 
 219   0.0000       0.210423         5.7259 
 220   0.0000       0.213269         5.8033 
 221   0.0000       0.214252         5.8301 
 222   0.0000       0.215531         5.8649 
 223   0.0000       0.216995         5.9047 
 224   0.0000       0.223208         6.0738 
 225   0.0000       0.224992         6.1224 
 226   0.0000       0.227921         6.2020 
 227   0.0000       0.229371         6.2415 
 228   0.0000       0.230373         6.2688 
 229   0.0000       0.232051         6.3144 
 230   0.0000       0.235020         6.3952 
 231   0.0000       0.235581         6.4105 
 232   0.0000       0.236314         6.4304 
 233   0.0000       0.238574         6.4919 
 234   0.0000       0.239009         6.5038 
 235   0.0000       0.242944         6.6108 
 236   0.0000       0.245427         6.6784 
 237   0.0000       0.246553         6.7090 
 238   0.0000       0.249482         6.7887 
 239   0.0000       0.251438         6.8420 
 240   0.0000       0.253516         6.8985 
 241   0.0000       0.256890         6.9903 
 242   0.0000       0.260201         7.0804 
 243   0.0000       0.260686         7.0936 
 244   0.0000       0.262091         7.1319 
 245   0.0000       0.265590         7.2271 
 246   0.0000       0.266312         7.2467 
 247   0.0000       0.267502         7.2791 
 248   0.0000       0.269576         7.3355 
 249   0.0000       0.274735         7.4759 
 250   0.0000       0.275538         7.4978 
 251   0.0000       0.280693         7.6380 
 252   0.0000       0.283968         7.7272 
 253   0.0000       0.286778         7.8036 
 254   0.0000       0.287708         7.8289 
 255   0.0000       0.289125         7.8675 
 256   0.0000       0.292592         7.9618 
 257   0.0000       0.293729         7.9928 
 258   0.0000       0.301661         8.2086 
 259   0.0000       0.304001         8.2723 
 260   0.0000       0.306096         8.3293 
 261   0.0000       0.306532         8.3412 
 262   0.0000       0.308399         8.3920 
 263   0.0000       0.311379         8.4730 
 264   0.0000       0.314804         8.5663 
 265   0.0000       0.316327         8.6077 
 266   0.0000       0.319853         8.7036 
 267   0.0000       0.325739         8.8638 
 268   0.0000       0.327216         8.9040 
 269   0.0000       0.329018         8.9530 
 270   0.0000       0.333149         9.0654 
 271   0.0000       0.333696         9.0803 
 272   0.0000       0.337224         9.1763 
 273   0.0000       0.338445         9.2096 
 274   0.0000       0.339361         9.2345 
 275   0.0000       0.343560         9.3487 
 276   0.0000       0.345587         9.4039 
 277   0.0000       0.348690         9.4883 
 278   0.0000       0.351177         9.5560 
 279   0.0000       0.353522         9.6198 
 280   0.0000       0.356606         9.7038 
 281   0.0000       0.358502         9.7553 
 282   0.0000       0.362017         9.8510 
 283   0.0000       0.365655         9.9500 
 284   0.0000       0.367259         9.9936 
 285   0.0000       0.368594        10.0299 
 286   0.0000       0.371957        10.1215 
 287   0.0000       0.374784        10.1984 
 288   0.0000       0.377215        10.2645 
 289   0.0000       0.378594        10.3021 
 290   0.0000       0.381760        10.3882 
 291   0.0000       0.382536        10.4093 
 292   0.0000       0.385383        10.4868 
 293   0.0000       0.387366        10.5408 
 294   0.0000       0.394456        10.7337 
 295   0.0000       0.396076        10.7778 
 296   0.0000       0.398409        10.8412 
 297   0.0000       0.401456        10.9242 
 298   0.0000       0.403338        10.9754 
 299   0.0000       0.405586        11.0366 
 300   0.0000       0.407975        11.1016 
 301   0.0000       0.412379        11.2214 
 302   0.0000       0.412759        11.2317 
 303   0.0000       0.415317        11.3014 
 304   0.0000       0.416274        11.3274 
 305   0.0000       0.419996        11.4287 
 306   0.0000       0.421469        11.4688 
 307   0.0000       0.425407        11.5759 
 308   0.0000       0.426267        11.5993 
 309   0.0000       0.428439        11.6584 
 310   0.0000       0.430978        11.7275 
 311   0.0000       0.433357        11.7922 
 312   0.0000       0.434208        11.8154 
 313   0.0000       0.436371        11.8743 
 314   0.0000       0.437998        11.9185 
 315   0.0000       0.440854        11.9962 
 316   0.0000       0.442308        12.0358 
 317   0.0000       0.444761        12.1026 
 318   0.0000       0.446871        12.1600 
 319   0.0000       0.447388        12.1741 
 320   0.0000       0.448713        12.2101 
 321   0.0000       0.450881        12.2691 
 322   0.0000       0.452955        12.3255 
 323   0.0000       0.456374        12.4186 
 324   0.0000       0.457129        12.4391 
 325   0.0000       0.458474        12.4757 
 326   0.0000       0.461119        12.5477 
 327   0.0000       0.462609        12.5882 
 328   0.0000       0.465424        12.6648 
 329   0.0000       0.468360        12.7447 
 330   0.0000       0.470185        12.7944 
 331   0.0000       0.473163        12.8754 
 332   0.0000       0.473507        12.8848 
 333   0.0000       0.476211        12.9583 
 334   0.0000       0.478151        13.0112 
 335   0.0000       0.479207        13.0399 
 336   0.0000       0.483066        13.1449 
 337   0.0000       0.486090        13.2272 
 338   0.0000       0.487124        13.2553 
 339   0.0000       0.487648        13.2696 
 340   0.0000       0.488850        13.3023 
 341   0.0000       0.491647        13.3784 
 342   0.0000       0.493482        13.4283 
 343   0.0000       0.494473        13.4553 
 344   0.0000       0.496836        13.5196 
 345   0.0000       0.497473        13.5369 
 346   0.0000       0.500145        13.6096 
 347   0.0000       0.502047        13.6614 
 348   0.0000       0.503233        13.6937 
 349   0.0000       0.505652        13.7595 
 350   0.0000       0.507395        13.8069 
 351   0.0000       0.508438        13.8353 
 352   0.0000       0.511749        13.9254 
 353   0.0000       0.514313        13.9952 
 354   0.0000       0.516352        14.0507 
 355   0.0000       0.517140        14.0721 
 356   0.0000       0.520189        14.1551 
 357   0.0000       0.522239        14.2109 
 358   0.0000       0.523944        14.2573 
 359   0.0000       0.527402        14.3513 
 360   0.0000       0.528510        14.3815 
 361   0.0000       0.534274        14.5383 
 362   0.0000       0.536598        14.6016 
 363   0.0000       0.540195        14.6995 
 364   0.0000       0.542944        14.7743 
 365   0.0000       0.546505        14.8712 
 366   0.0000       0.549483        14.9522 
 367   0.0000       0.554513        15.0891 
 368   0.0000       0.556745        15.1498 
 369   0.0000       0.558138        15.1877 
 370   0.0000       0.563723        15.3397 
 371   0.0000       0.565956        15.4004 
 372   0.0000       0.567972        15.4553 
 373   0.0000       0.570943        15.5361 
 374   0.0000       0.575726        15.6663 
 375   0.0000       0.578090        15.7306 
 376   0.0000       0.581871        15.8335 
 377   0.0000       0.585366        15.9286 
 378   0.0000       0.589434        16.0393 
 379   0.0000       0.593881        16.1603 
 380   0.0000       0.597000        16.2452 
 381   0.0000       0.599950        16.3255 
 382   0.0000       0.605832        16.4855 
 383   0.0000       0.608963        16.5707 
 384   0.0000       0.609515        16.5858 
 385   0.0000       0.619456        16.8562 
 386   0.0000       0.621281        16.9059 
 387   0.0000       0.624244        16.9865 
 388   0.0000       0.627595        17.0777 
 389   0.0000       0.629183        17.1209 
 390   0.0000       0.632331        17.2066 
 391   0.0000       0.636842        17.3294 
 392   0.0000       0.641759        17.4632 
 393   0.0000       0.646637        17.5959 
 394   0.0000       0.648002        17.6330 
 395   0.0000       0.652319        17.7505 
 396   0.0000       0.655344        17.8328 
 397   0.0000       0.657771        17.8988 
 398   0.0000       0.661648        18.0044 
 399   0.0000       0.664832        18.0910 
 400   0.0000       0.666972        18.1492 
 401   0.0000       0.669809        18.2264 
 402   0.0000       0.678849        18.4724 
 403   0.0000       0.679511        18.4904 
 404   0.0000       0.681565        18.5463 
 405   0.0000       0.685272        18.6472 
 406   0.0000       0.686531        18.6815 
 407   0.0000       0.690133        18.7795 
 408   0.0000       0.693725        18.8772 
 409   0.0000       0.698035        18.9945 
 410   0.0000       0.701551        19.0902 
 411   0.0000       0.701720        19.0948 
 412   0.0000       0.705211        19.1898 
 413   0.0000       0.706604        19.2277 
 414   0.0000       0.708121        19.2690 
 415   0.0000       0.713675        19.4201 
 416   0.0000       0.714715        19.4484 
 417   0.0000       0.715321        19.4649 
 418   0.0000       0.717744        19.5308 
 419   0.0000       0.722035        19.6476 
 420   0.0000       0.724414        19.7123 
 421   0.0000       0.725889        19.7525 
 422   0.0000       0.731001        19.8915 
 423   0.0000       0.736892        20.0518 
 424   0.0000       0.740762        20.1572 
 425   0.0000       0.742367        20.2008 
 426   0.0000       0.745106        20.2754 
 427   0.0000       0.747120        20.3302 
 428   0.0000       0.750200        20.4140 
 429   0.0000       0.753561        20.5054 
 430   0.0000       0.757513        20.6130 
 431   0.0000       0.760024        20.6813 
 432   0.0000       0.760964        20.7069 
 433   0.0000       0.764073        20.7915 
 434   0.0000       0.768074        20.9004 
 435   0.0000       0.769270        20.9329 
 436   0.0000       0.773317        21.0430 
 437   0.0000       0.776639        21.1334 
 438   0.0000       0.781194        21.2574 
 439   0.0000       0.786534        21.4027 
 440   0.0000       0.787729        21.4352 
 441   0.0000       0.791161        21.5286 
 442   0.0000       0.794123        21.6092 
 443   0.0000       0.798457        21.7271 
 444   0.0000       0.801455        21.8087 
 445   0.0000       0.803442        21.8628 
 446   0.0000       0.805837        21.9279 
 447   0.0000       0.807107        21.9625 
 448   0.0000       0.811018        22.0689 
 449   0.0000       0.814106        22.1529 
 450   0.0000       0.816281        22.2121 
 451   0.0000       0.820253        22.3202 
 452   0.0000       0.824126        22.4256 
 453   0.0000       0.831747        22.6330 
 454   0.0000       0.833913        22.6919 
 455   0.0000       0.837989        22.8029 
 456   0.0000       0.839990        22.8573 
 457   0.0000       0.841776        22.9059 
 458   0.0000       0.844826        22.9889 
 459   0.0000       0.849590        23.1185 
 460   0.0000       0.854276        23.2460 
 461   0.0000       0.858454        23.3597 
 462   0.0000       0.860354        23.4114 
 463   0.0000       0.864568        23.5261 
 464   0.0000       0.866930        23.5904 
 465   0.0000       0.870099        23.6766 
 466   0.0000       0.877979        23.8910 
 467   0.0000       0.880185        23.9511 
 468   0.0000       0.884416        24.0662 
 469   0.0000       0.886231        24.1156 
 470   0.0000       0.889977        24.2175 
 471   0.0000       0.892921        24.2976 
 472   0.0000       0.893730        24.3196 
 473   0.0000       0.896234        24.3878 
 474   0.0000       0.899379        24.4733 
 475   0.0000       0.902104        24.5475 
 476   0.0000       0.905876        24.6501 
 477   0.0000       0.910486        24.7756 
 478   0.0000       0.913965        24.8703 
 479   0.0000       0.915024        24.8991 
 480   0.0000       0.917997        24.9800 
 481   0.0000       0.921748        25.0820 
 482   0.0000       0.926346        25.2071 
 483   0.0000       0.929598        25.2957 
 484   0.0000       0.930870        25.3303 
 485   0.0000       0.936302        25.4781 
 486   0.0000       0.942282        25.6408 
 487   0.0000       0.946342        25.7513 
 488   0.0000       0.949087        25.8260 
 489   0.0000       0.949762        25.8443 
 490   0.0000       0.955650        26.0046 
 491   0.0000       0.961670        26.1684 
 492   0.0000       0.963105        26.2074 
 493   0.0000       0.969701        26.3869 
 494   0.0000       0.972676        26.4679 
 495   0.0000       0.977160        26.5899 
 496   0.0000       0.981343        26.7037 
 497   0.0000       0.983279        26.7564 
 498   0.0000       0.987130        26.8612 
 499   0.0000       0.993802        27.0427 
 500   0.0000       0.995318        27.0840 
 501   0.0000       1.002729        27.2857 
 502   0.0000       1.004661        27.3382 
 503   0.0000       1.007868        27.4255 
 504   0.0000       1.012050        27.5393 
 505   0.0000       1.019585        27.7443 
 506   0.0000       1.025200        27.8971 
 507   0.0000       1.029169        28.0051 
 508   0.0000       1.029583        28.0164 
 509   0.0000       1.034819        28.1589 
 510   0.0000       1.039752        28.2931 
 511   0.0000       1.040418        28.3112 
 512   0.0000       1.048671        28.5358 
 513   0.0000       1.049624        28.5617 
 514   0.0000       1.054529        28.6952 
 515   0.0000       1.059120        28.8201 
 516   0.0000       1.063222        28.9317 
 517   0.0000       1.071444        29.1555 
 518   0.0000       1.072541        29.1853 
 519   0.0000       1.075055        29.2537 
 520   0.0000       1.080024        29.3889 
 521   0.0000       1.085165        29.5288 
 522   0.0000       1.088740        29.6261 
 523   0.0000       1.090371        29.6705 
 524   0.0000       1.094906        29.7939 
 525   0.0000       1.098871        29.9018 
 526   0.0000       1.103268        30.0214 
 527   0.0000       1.108194        30.1555 
 528   0.0000       1.111588        30.2479 
 529   0.0000       1.117164        30.3996 
 530   0.0000       1.122391        30.5418 
 531   0.0000       1.127969        30.6936 
 532   0.0000       1.132563        30.8186 
 533   0.0000       1.136275        30.9196 
 534   0.0000       1.138209        30.9722 
 535   0.0000       1.140892        31.0453 
 536   0.0000       1.144065        31.1316 
 537   0.0000       1.146043        31.1854 
 538   0.0000       1.148216        31.2445 
 539   0.0000       1.150882        31.3171 
 540   0.0000       1.153448        31.3869 
 541   0.0000       1.160606        31.5817 
 542   0.0000       1.168448        31.7951 
 543   0.0000       1.169606        31.8266 
 544   0.0000       1.171272        31.8719 
 545   0.0000       1.177019        32.0283 
 546   0.0000       1.180013        32.1098 
 547   0.0000       1.181320        32.1454 
 548   0.0000       1.186409        32.2838 
 549   0.0000       1.191315        32.4173 
 550   0.0000       1.194850        32.5135 
 551   0.0000       1.199374        32.6366 
 552   0.0000       1.200842        32.6766 
 553   0.0000       1.205254        32.7966 
 554   0.0000       1.210054        32.9272 
 555   0.0000       1.214361        33.0444 
 556   0.0000       1.217529        33.1306 
 557   0.0000       1.223389        33.2901 
 558   0.0000       1.224366        33.3167 
 559   0.0000       1.230023        33.4706 
 560   0.0000       1.230799        33.4917 
 561   0.0000       1.233306        33.5600 
 562   0.0000       1.235233        33.6124 
 563   0.0000       1.236547        33.6482 
 564   0.0000       1.241158        33.7736 
 565   0.0000       1.250225        34.0203 
 566   0.0000       1.252723        34.0883 
 567   0.0000       1.257058        34.2063 
 568   0.0000       1.258037        34.2329 
 569   0.0000       1.262649        34.3584 
 570   0.0000       1.264730        34.4150 
 571   0.0000       1.266451        34.4619 
 572   0.0000       1.273802        34.6619 
 573   0.0000       1.274463        34.6799 
 574   0.0000       1.277641        34.7664 
 575   0.0000       1.283597        34.9285 
 576   0.0000       1.288472        35.0611 
 577   0.0000       1.288934        35.0737 
 578   0.0000       1.290611        35.1193 
 579   0.0000       1.294033        35.2124 
 580   0.0000       1.296513        35.2799 
 581   0.0000       1.302501        35.4428 
 582   0.0000       1.306897        35.5625 
 583   0.0000       1.310387        35.6575 
 584   0.0000       1.312396        35.7121 
 585   0.0000       1.318413        35.8758 
 586   0.0000       1.321142        35.9501 
 587   0.0000       1.322032        35.9743 
 588   0.0000       1.328191        36.1419 
 589   0.0000       1.330231        36.1974 
 590   0.0000       1.338707        36.4281 
 591   0.0000       1.343131        36.5485 
 592   0.0000       1.347066        36.6555 
 593   0.0000       1.353474        36.8299 
 594   0.0000       1.357693        36.9447 
 595   0.0000       1.360993        37.0345 
 596   0.0000       1.363515        37.1031 
 597   0.0000       1.364189        37.1215 
 598   0.0000       1.372738        37.3541 
 599   0.0000       1.377344        37.4794 
 600   0.0000       1.383415        37.6446 
 601   0.0000       1.384705        37.6797 
 602   0.0000       1.393995        37.9325 
 603   0.0000       1.397058        38.0159 
 604   0.0000       1.404782        38.2261 
 605   0.0000       1.405855        38.2553 
 606   0.0000       1.410563        38.3834 
 607   0.0000       1.413576        38.4654 
 608   0.0000       1.422664        38.7127 
 609   0.0000       1.423494        38.7353 
 610   0.0000       1.427961        38.8568 
 611   0.0000       1.436436        39.0874 
 612   0.0000       1.438471        39.1428 
 613   0.0000       1.442585        39.2547 
 614   0.0000       1.448222        39.4081 
 615   0.0000       1.452108        39.5139 
 616   0.0000       1.454567        39.5808 
 617   0.0000       1.457193        39.6522 
 618   0.0000       1.466900        39.9164 
 619   0.0000       1.469231        39.9798 
 620   0.0000       1.476320        40.1727 
 621   0.0000       1.477189        40.1964 
 622   0.0000       1.483028        40.3553 
 623   0.0000       1.485659        40.4268 
 624   0.0000       1.489166        40.5223 
 625   0.0000       1.499761        40.8106 
 626   0.0000       1.503103        40.9015 
 627   0.0000       1.504937        40.9514 
 628   0.0000       1.508473        41.0476 
 629   0.0000       1.513240        41.1774 
 630   0.0000       1.515844        41.2482 
 631   0.0000       1.521403        41.3995 
 632   0.0000       1.527718        41.5713 
 633   0.0000       1.530310        41.6419 
 634   0.0000       1.536325        41.8055 
 635   0.0000       1.540611        41.9222 
 636   0.0000       1.542446        41.9721 
 637   0.0000       1.545590        42.0577 
 638   0.0000       1.548645        42.1408 
 639   0.0000       1.556289        42.3488 
 640   0.0000       1.564072        42.5606 
 641   0.0000       1.564970        42.5850 
 642   0.0000       1.568489        42.6808 
 643   0.0000       1.572368        42.7863 
 644   0.0000       1.576235        42.8915 
 645   0.0000       1.580373        43.0041 
 646   0.0000       1.583776        43.0967 
 647   0.0000       1.589425        43.2504 
 648   0.0000       1.590365        43.2760 
 649   0.0000       1.596131        43.4329 
 650   0.0000       1.598894        43.5081 
 651   0.0000       1.601826        43.5879 
 652   0.0000       1.603669        43.6380 
 653   0.0000       1.609091        43.7856 
 654   0.0000       1.610733        43.8303 
 655   0.0000       1.611976        43.8641 
 656   0.0000       1.614379        43.9295 
 657   0.0000       1.615569        43.9619 
 658   0.0000       1.620240        44.0890 
 659   0.0000       1.621925        44.1348 
 660   0.0000       1.623885        44.1882 
 661   0.0000       1.628198        44.3055 
 662   0.0000       1.631035        44.3827 
 663   0.0000       1.631981        44.4085 
 664   0.0000       1.638280        44.5799 
 665   0.0000       1.640945        44.6524 
 666   0.0000       1.648085        44.8467 
 667   0.0000       1.650785        44.9202 
 668   0.0000       1.653027        44.9812 
 669   0.0000       1.654877        45.0315 
 670   0.0000       1.655978        45.0614 
 671   0.0000       1.658470        45.1293 
 672   0.0000       1.661444        45.2102 
 673   0.0000       1.666180        45.3391 
 674   0.0000       1.667993        45.3884 
 675   0.0000       1.669240        45.4223 
 676   0.0000       1.673364        45.5346 
 677   0.0000       1.675240        45.5856 
 678   0.0000       1.680848        45.7382 
 679   0.0000       1.685517        45.8653 
 680   0.0000       1.688775        45.9539 
 681   0.0000       1.690689        46.0060 
 682   0.0000       1.691897        46.0388 
 683   0.0000       1.695260        46.1304 
 684   0.0000       1.698821        46.2273 
 685   0.0000       1.700704        46.2785 
 686   0.0000       1.703973        46.3675 
 687   0.0000       1.706193        46.4279 
 688   0.0000       1.707474        46.4627 
 689   0.0000       1.711378        46.5690 
 690   0.0000       1.712275        46.5934 
 691   0.0000       1.714880        46.6642 
 692   0.0000       1.719161        46.7808 
 693   0.0000       1.721959        46.8569 
 694   0.0000       1.723046        46.8865 
 695   0.0000       1.724433        46.9242 
 696   0.0000       1.730302        47.0839 
 697   0.0000       1.731906        47.1276 
 698   0.0000       1.733000        47.1573 
 699   0.0000       1.739669        47.3388 
 700   0.0000       1.740752        47.3683 
 701   0.0000       1.745878        47.5077 
 702   0.0000       1.749418        47.6041 
 703   0.0000       1.754051        47.7302 
 704   0.0000       1.758620        47.8545 
 705   0.0000       1.761341        47.9285 
 706   0.0000       1.766176        48.0601 
 707   0.0000       1.769212        48.1427 
 708   0.0000       1.773330        48.2548 
 709   0.0000       1.781465        48.4761 
 710   0.0000       1.789361        48.6910 
 711   0.0000       1.791672        48.7539 
 712   0.0000       1.793723        48.8097 
 713   0.0000       1.801370        49.0178 
 714   0.0000       1.804448        49.1015 
 715   0.0000       1.811814        49.3020 
 716   0.0000       1.816708        49.4351 
 717   0.0000       1.817108        49.4460 
 718   0.0000       1.824881        49.6575 
 719   0.0000       1.827212        49.7210 
 720   0.0000       1.841811        50.1182 
 721   0.0000       1.844473        50.1907 
 722   0.0000       1.850480        50.3541 
 723   0.0000       1.854751        50.4703 
 724   0.0000       1.861315        50.6490 
 725   0.0000       1.866632        50.7936 
 726   0.0000       1.868364        50.8408 
 727   0.0000       1.869912        50.8829 
 728   0.0000       1.876514        51.0625 
 729   0.0000       1.879356        51.1399 
 730   0.0000       1.882231        51.2181 
 731   0.0000       1.888013        51.3755 
 732   0.0000       1.890961        51.4557 
 733   0.0000       1.897089        51.6224 
 734   0.0000       1.900602        51.7180 
 735   0.0000       1.909487        51.9598 
 736   0.0000       1.912502        52.0418 
 737   0.0000       1.915312        52.1183 
 738   0.0000       1.924778        52.3759 
 739   0.0000       1.928814        52.4857 
 740   0.0000       1.932514        52.5864 
 741   0.0000       1.938764        52.7564 
 742   0.0000       1.944680        52.9174 
 743   0.0000       1.947228        52.9868 
 744   0.0000       1.952260        53.1237 
 745   0.0000       1.953580        53.1596 
 746   0.0000       1.965547        53.4852 
 747   0.0000       1.968296        53.5601 
 748   0.0000       1.972408        53.6720 
 749   0.0000       1.977781        53.8182 
 750   0.0000       1.982902        53.9575 
 751   0.0000       1.983472        53.9730 
 752   0.0000       1.989264        54.1306 
 753   0.0000       1.992077        54.2072 
 754   0.0000       1.997097        54.3438 
 755   0.0000       1.999446        54.4077 
 756   0.0000       2.005385        54.5693 
 757   0.0000       2.007819        54.6355 
 758   0.0000       2.015806        54.8529 
 759   0.0000       2.017719        54.9049 
 760   0.0000       2.023253        55.0555 
 761   0.0000       2.026642        55.1477 
 762   0.0000       2.030614        55.2558 
 763   0.0000       2.033311        55.3292 
 764   0.0000       2.035140        55.3790 
 765   0.0000       2.042514        55.5796 
 766   0.0000       2.049088        55.7585 
 767   0.0000       2.053548        55.8799 
 768   0.0000       2.055800        55.9412 
 769   0.0000       2.061743        56.1029 
 770   0.0000       2.067447        56.2581 
 771   0.0000       2.068804        56.2950 
 772   0.0000       2.074552        56.4514 
 773   0.0000       2.083392        56.6920 
 774   0.0000       2.087161        56.7945 
 775   0.0000       2.093236        56.9598 
 776   0.0000       2.098577        57.1052 
 777   0.0000       2.099989        57.1436 
 778   0.0000       2.104549        57.2677 
 779   0.0000       2.109911        57.4136 
 780   0.0000       2.113916        57.5226 
 781   0.0000       2.115391        57.5627 
 782   0.0000       2.120069        57.6900 
 783   0.0000       2.121854        57.7386 
 784   0.0000       2.123210        57.7755 
 785   0.0000       2.133638        58.0592 
 786   0.0000       2.135285        58.1041 
 787   0.0000       2.143940        58.3396 
 788   0.0000       2.146113        58.3987 
 789   0.0000       2.151135        58.5354 
 790   0.0000       2.155837        58.6633 
 791   0.0000       2.157892        58.7192 
 792   0.0000       2.163571        58.8738 
 793   0.0000       2.166539        58.9545 
 794   0.0000       2.169815        59.0437 
 795   0.0000       2.172346        59.1125 
 796   0.0000       2.175935        59.2102 
 797   0.0000       2.182264        59.3824 
 798   0.0000       2.188472        59.5513 
 799   0.0000       2.198104        59.8134 
 800   0.0000       2.200476        59.8780 
 801   0.0000       2.202692        59.9383 
 802   0.0000       2.209538        60.1246 
 803   0.0000       2.210771        60.1581 
 804   0.0000       2.218179        60.3597 
 805   0.0000       2.221836        60.4592 
 806   0.0000       2.223668        60.5091 
 807   0.0000       2.226522        60.5867 
 808   0.0000       2.230200        60.6868 
 809   0.0000       2.235149        60.8215 
 810   0.0000       2.239919        60.9513 
 811   0.0000       2.241962        61.0069 
 812   0.0000       2.244462        61.0749 
 813   0.0000       2.250579        61.2414 
 814   0.0000       2.259819        61.4928 
 815   0.0000       2.265066        61.6356 
 816   0.0000       2.266986        61.6878 
 817   0.0000       2.273616        61.8682 
 818   0.0000       2.276514        61.9471 
 819   0.0000       2.282134        62.1000 
 820   0.0000       2.287439        62.2444 
 821   0.0000       2.290858        62.3374 
 822   0.0000       2.299721        62.5786 
 823   0.0000       2.304145        62.6990 
 824   0.0000       2.304567        62.7105 
 825   0.0000       2.308865        62.8274 
 826   0.0000       2.315437        63.0062 
 827   0.0000       2.325419        63.2779 
 828   0.0000       2.326586        63.3096 
 829   0.0000       2.335134        63.5422 
 830   0.0000       2.341003        63.7019 
 831   0.0000       2.348291        63.9002 
 832   0.0000       2.350854        63.9700 
 833   0.0000       2.353409        64.0395 
 834   0.0000       2.359517        64.2057 
 835   0.0000       2.362249        64.2801 
 836   0.0000       2.371164        64.5227 
 837   0.0000       2.372820        64.5677 
 838   0.0000       2.375526        64.6413 
 839   0.0000       2.377604        64.6979 
 840   0.0000       2.385571        64.9147 
 841   0.0000       2.389828        65.0305 
 842   0.0000       2.393494        65.1303 
 843   0.0000       2.396446        65.2106 
 844   0.0000       2.400399        65.3182 
 845   0.0000       2.403527        65.4033 
 846   0.0000       2.404789        65.4376 
 847   0.0000       2.409730        65.5721 
 848   0.0000       2.413874        65.6849 
 849   0.0000       2.417136        65.7736 
 850   0.0000       2.421172        65.8835 
 851   0.0000       2.428544        66.0840 
 852   0.0000       2.437087        66.3165 
 853   0.0000       2.441969        66.4494 
 854   0.0000       2.444768        66.5255 
 855   0.0000       2.451269        66.7024 
 856   0.0000       2.458113        66.8887 
 857   0.0000       2.463657        67.0395 
 858   0.0000       2.468141        67.1615 
 859   0.0000       2.471195        67.2446 
 860   0.0000       2.479101        67.4598 
 861   0.0000       2.485356        67.6300 
 862   0.0000       2.488901        67.7264 
 863   0.0000       2.491358        67.7933 
 864   0.0000       2.494662        67.8832 
 865   0.0000       2.499584        68.0171 
 866   0.0000       2.507489        68.2322 
 867   0.0000       2.509353        68.2830 
 868   0.0000       2.515676        68.4550 
 869   0.0000       2.518791        68.5398 
 870   0.0000       2.523650        68.6720 
 871   0.0000       2.529963        68.8438 
 872   0.0000       2.532335        68.9083 
 873   0.0000       2.535924        69.0060 
 874   0.0000       2.541469        69.1569 
 875   0.0000       2.545056        69.2545 
 876   0.0000       2.548620        69.3515 
 877   0.0000       2.551375        69.4265 
 878   0.0000       2.558935        69.6322 
 879   0.0000       2.563220        69.7488 
 880   0.0000       2.563635        69.7601 
 881   0.0000       2.566524        69.8387 
 882   0.0000       2.570836        69.9560 
 883   0.0000       2.575434        70.0811 
 884   0.0000       2.578756        70.1715 
 885   0.0000       2.579208        70.1838 
 886   0.0000       2.581196        70.2379 
 887   0.0000       2.591962        70.5309 
 888   0.0000       2.594350        70.5959 
 889   0.0000       2.596681        70.6593 
 890   0.0000       2.600221        70.7556 
 891   0.0000       2.606971        70.9393 
 892   0.0000       2.610312        71.0302 
 893   0.0000       2.613499        71.1169 
 894   0.0000       2.615054        71.1592 
 895   0.0000       2.619594        71.2828 
 896   0.0000       2.622226        71.3544 
 897   0.0000       2.623780        71.3967 
 898   0.0000       2.627300        71.4925 
 899   0.0000       2.629751        71.5592 
 900   0.0000       2.636871        71.7529 
 901   0.0000       2.639637        71.8282 
 902   0.0000       2.641850        71.8884 
 903   0.0000       2.645485        71.9873 
 904   0.0000       2.647881        72.0525 
 905   0.0000       2.651015        72.1378 
 906   0.0000       2.652518        72.1787 
 907   0.0000       2.657574        72.3163 
 908   0.0000       2.658748        72.3482 
 909   0.0000       2.660555        72.3974 
 910   0.0000       2.663735        72.4839 
 911   0.0000       2.666622        72.5625 
 912   0.0000       2.669511        72.6411 
 913   0.0000       2.671210        72.6873 
 914   0.0000       2.672644        72.7263 
 915   0.0000       2.676196        72.8230 
 916   0.0000       2.678738        72.8922 
 917   0.0000       2.680076        72.9286 
 918   0.0000       2.681035        72.9547 
 919   0.0000       2.684389        73.0459 
 920   0.0000       2.688194        73.1495 
 921   0.0000       2.690433        73.2104 
 922   0.0000       2.694874        73.3312 
 923   0.0000       2.695556        73.3498 
 924   0.0000       2.699903        73.4681 
 925   0.0000       2.701652        73.5157 
 926   0.0000       2.702960        73.5513 
 927   0.0000       2.706268        73.6413 
 928   0.0000       2.707176        73.6660 
 929   0.0000       2.708970        73.7148 
 930   0.0000       2.714514        73.8657 
 931   0.0000       2.715687        73.8976 
 932   0.0000       2.722249        74.0762 
 933   0.0000       2.722393        74.0801 
 934   0.0000       2.725742        74.1712 
 935   0.0000       2.730870        74.3107 
 936   0.0000       2.733598        74.3850 
 937   0.0000       2.734530        74.4103 
 938   0.0000       2.738883        74.5288 
 939   0.0000       2.742513        74.6276 
 940   0.0000       2.744258        74.6751 
 941   0.0000       2.748703        74.7960 
 942   0.0000       2.752346        74.8952 
 943   0.0000       2.752799        74.9075 
 944   0.0000       2.755532        74.9818 
 945   0.0000       2.760301        75.1116 
 946   0.0000       2.763378        75.1953 
 947   0.0000       2.769087        75.3507 
 948   0.0000       2.772542        75.4447 
 949   0.0000       2.774080        75.4866 
 950   0.0000       2.777282        75.5737 
 951   0.0000       2.782293        75.7101 
 952   0.0000       2.785840        75.8066 
 953   0.0000       2.787296        75.8462 
 954   0.0000       2.789807        75.9145 
 955   0.0000       2.794652        76.0464 
 956   0.0000       2.797557        76.1254 
 957   0.0000       2.799505        76.1784 
 958   0.0000       2.805415        76.3392 
 959   0.0000       2.811052        76.4926 
 960   0.0000       2.815793        76.6216 
 961   0.0000       2.820368        76.7461 
 962   0.0000       2.823999        76.8449 
 963   0.0000       2.826369        76.9094 
 964   0.0000       2.829621        76.9979 
 965   0.0000       2.835747        77.1646 
 966   0.0000       2.840426        77.2919 
 967   0.0000       2.845057        77.4179 
 968   0.0000       2.845393        77.4271 
 969   0.0000       2.846912        77.4684 
 970   0.0000       2.850596        77.5687 
 971   0.0000       2.853720        77.6537 
 972   0.0000       2.859975        77.8239 
 973   0.0000       2.860855        77.8478 
 974   0.0000       2.863129        77.9097 
 975   0.0000       2.863719        77.9257 
 976   0.0000       2.870771        78.1176 
 977   0.0000       2.872260        78.1582 
 978   0.0000       2.874025        78.2062 
 979   0.0000       2.878543        78.3291 
 980   0.0000       2.879979        78.3682 
 981   0.0000       2.886462        78.5446 
 982   0.0000       2.889891        78.6379 
 983   0.0000       2.891763        78.6889 
 984   0.0000       2.895045        78.7782 
 985   0.0000       2.897785        78.8528 
 986   0.0000       2.900436        78.9249 
 987   0.0000       2.901783        78.9615 
 988   0.0000       2.907064        79.1052 
 989   0.0000       2.910086        79.1875 
 990   0.0000       2.913110        79.2697 
 991   0.0000       2.915417        79.3325 
 992   0.0000       2.920996        79.4844 
 993   0.0000       2.927659        79.6657 
 994   0.0000       2.929689        79.7209 
 995   0.0000       2.931083        79.7588 
 996   0.0000       2.934264        79.8454 
 997   0.0000       2.944226        80.1165 
 998   0.0000       2.950320        80.2823 
 999   0.0000       2.955049        80.4110 
 1000   0.0000       2.956070        80.4388 
 1001   0.0000       2.963179        80.6322 
 1002   0.0000       2.967276        80.7437 
 1003   0.0000       2.970130        80.8213 
 1004   0.0000       2.973075        80.9015 
 1005   0.0000       2.977766        81.0291 
 1006   0.0000       2.979819        81.0850 
 1007   0.0000       2.992444        81.4285 
 1008   0.0000       2.994237        81.4773 
 1009   0.0000       3.000467        81.6469 
 1010   0.0000       3.003546        81.7307 
 1011   0.0000       3.006805        81.8193 
 1012   0.0000       3.011427        81.9451 
 1013   0.0000       3.012132        81.9643 
 1014   0.0000       3.018617        82.1407 
 1015   0.0000       3.024229        82.2935 
 1016   0.0000       3.027366        82.3788 
 1017   0.0000       3.034513        82.5733 
 1018   0.0000       3.039398        82.7062 
 1019   0.0000       3.041729        82.7696 
 1020   0.0000       3.045140        82.8625 
 1021   0.0000       3.049001        82.9675 
 1022   0.0000       3.056519        83.1721 
 1023   0.0000       3.062037        83.3223 
 1024   0.0000       3.066971        83.4565 
 1025   0.0000       3.075737        83.6951 
 1026   0.0000       3.076472        83.7151 
 1027   0.0000       3.081315        83.8468 
 1028   0.0000       3.092074        84.1396 
 1029   0.0000       3.093605        84.1813 
 1030   0.0000       3.099493        84.3415 
 1031   0.0000       3.102948        84.4355 
 1032   0.0000       3.113014        84.7094 
 1033   0.0000       3.116807        84.8126 
 1034   0.0000       3.121686        84.9454 
 1035   0.0000       3.123773        85.0022 
 1036   0.0000       3.128064        85.1189 
 1037   0.0000       3.129958        85.1705 
 1038   0.0000       3.132596        85.2423 
 1039   0.0000       3.136548        85.3498 
 1040   0.0000       3.139320        85.4252 
 1041   0.0000       3.141372        85.4811 
 1042   0.0000       3.142595        85.5144 
 1043   0.0000       3.144673        85.5709 
 1044   0.0000       3.151325        85.7519 
 1045   0.0000       3.153539        85.8122 
 1046   0.0000       3.158206        85.9392 
 1047   0.0000       3.161122        86.0185 
 1048   0.0000       3.163736        86.0896 
 1049   0.0000       3.167539        86.1931 
 1050   0.0000       3.168731        86.2256 
 1051   0.0000       3.172230        86.3208 
 1052   0.0000       3.173668        86.3599 
 1053   0.0000       3.178391        86.4884 
 1054   0.0000       3.179940        86.5306 
 1055   0.0000       3.182518        86.6007 
 1056   0.0000       3.187079        86.7248 
 1057   0.0000       3.188596        86.7661 
 1058   0.0000       3.190562        86.8196 
 1059   0.0000       3.195698        86.9594 
 1060   0.0000       3.199848        87.0723 
 1061   0.0000       3.201175        87.1084 
 1062   0.0000       3.205588        87.2285 
 1063   0.0000       3.205914        87.2373 
 1064   0.0000       3.211665        87.3939 
 1065   0.0000       3.213725        87.4499 
 1066   0.0000       3.215869        87.5082 
 1067   0.0000       3.218311        87.5747 
 1068   0.0000       3.221263        87.6550 
 1069   0.0000       3.226030        87.7847 
 1070   0.0000       3.229569        87.8810 
 1071   0.0000       3.235656        88.0467 
 1072   0.0000       3.238374        88.1206 
 1073   0.0000       3.239451        88.1500 
 1074   0.0000       3.243262        88.2537 
 1075   0.0000       3.245059        88.3025 
 1076   0.0000       3.251418        88.4756 
 1077   0.0000       3.253754        88.5391 
 1078   0.0000       3.257767        88.6483 
 1079   0.0000       3.260534        88.7236 
 1080   0.0000       3.266248        88.8791 
 1081   0.0000       3.268505        88.9405 
 1082   0.0000       3.271874        89.0322 
 1083   0.0000       3.274098        89.0927 
 1084   0.0000       3.279012        89.2265 
 1085   0.0000       3.280346        89.2627 
 1086   0.0000       3.284593        89.3783 
 1087   0.0000       3.288720        89.4906 
 1088   0.0000       3.290782        89.5467 
 1089   0.0000       3.292611        89.5965 
 1090   0.0000       3.295547        89.6764 
 1091   0.0000       3.300962        89.8237 
 1092   0.0000       3.302437        89.8639 
 1093   0.0000       3.305976        89.9602 
 1094   0.0000       3.309403        90.0534 
 1095   0.0000       3.312912        90.1489 
 1096   0.0000       3.313550        90.1663 
 1097   0.0000       3.317567        90.2756 
 1098   0.0000       3.319545        90.3294 
 1099   0.0000       3.322643        90.4137 
 1100   0.0000       3.328703        90.5786 
 1101   0.0000       3.330281        90.6215 
 1102   0.0000       3.333043        90.6967 
 1103   0.0000       3.338464        90.8442 
 1104   0.0000       3.340367        90.8960 
 1105   0.0000       3.343173        90.9724 
 1106   0.0000       3.348734        91.1237 
 1107   0.0000       3.352550        91.2275 
 1108   0.0000       3.352837        91.2353 
 1109   0.0000       3.354052        91.2684 
 1110   0.0000       3.357564        91.3640 
 1111   0.0000       3.360359        91.4400 
 1112   0.0000       3.362428        91.4963 
 1113   0.0000       3.365640        91.5837 
 1114   0.0000       3.367974        91.6472 
 1115   0.0000       3.373630        91.8011 
 1116   0.0000       3.374470        91.8240 
 1117   0.0000       3.376844        91.8886 
 1118   0.0000       3.379736        91.9673 
 1119   0.0000       3.380610        91.9911 
 1120   0.0000       3.382272        92.0363 
 1121   0.0000       3.385019        92.1111 
 1122   0.0000       3.387908        92.1897 
 1123   0.0000       3.391994        92.3008 
 1124   0.0000       3.393945        92.3539 
 1125   0.0000       3.395411        92.3938 
 1126   0.0000       3.398504        92.4780 
 1127   0.0000       3.400111        92.5217 
 1128   0.0000       3.403287        92.6082 
 1129   0.0000       3.405094        92.6573 
 1130   0.0000       3.409563        92.7789 
 1131   0.0000       3.411907        92.8427 
 1132   0.0000       3.413427        92.8841 
 1133   0.0000       3.415909        92.9516 
 1134   0.0000       3.420621        93.0798 
 1135   0.0000       3.422540        93.1320 
 1136   0.0000       3.426521        93.2404 
 1137   0.0000       3.428995        93.3077 
 1138   0.0000       3.431557        93.3774 
 1139   0.0000       3.434142        93.4478 
 1140   0.0000       3.438961        93.5789 
 1141   0.0000       3.441094        93.6369 
 1142   0.0000       3.442450        93.6738 
 1143   0.0000       3.444449        93.7282 
 1144   0.0000       3.446796        93.7921 
 1145   0.0000       3.449388        93.8626 
 1146   0.0000       3.452790        93.9552 
 1147   0.0000       3.458355        94.1066 
 1148   0.0000       3.459330        94.1332 
 1149   0.0000       3.463729        94.2529 
 1150   0.0000       3.466302        94.3229 
 1151   0.0000       3.471351        94.4603 
 1152   0.0000       3.477536        94.6286 
 1153   0.0000       3.482732        94.7700 
 1154   0.0000       3.486140        94.8627 
 1155   0.0000       3.491831        95.0175 
 1156   0.0000       3.494614        95.0933 
 1157   0.0000       3.496947        95.1568 
 1158   0.0000       3.499926        95.2378 
 1159   0.0000       3.505930        95.4012 
 1160   0.0000       3.509064        95.4865 
 1161   0.0000       3.510154        95.5162 
 1162   0.0000       3.512479        95.5794 
 1163   0.0000       3.515612        95.6647 
 1164   0.0000       3.519920        95.7819 
 1165   0.0000       3.525345        95.9295 
 1166   0.0000       3.526614        95.9641 
 1167   0.0000       3.532817        96.1328 
 1168   0.0000       3.538321        96.2826 
 1169   0.0000       3.542280        96.3903 
 1170   0.0000       3.543534        96.4245 
 1171   0.0000       3.546081        96.4938 
 1172   0.0000       3.550915        96.6253 
 1173   0.0000       3.555013        96.7368 
 1174   0.0000       3.556095        96.7663 
 1175   0.0000       3.560518        96.8866 
 1176   0.0000       3.565589        97.0246 
 1177   0.0000       3.566123        97.0392 
 1178   0.0000       3.572594        97.2152 
 1179   0.0000       3.578440        97.3743 
 1180   0.0000       3.578778        97.3835 
 1181   0.0000       3.587624        97.6242 
 1182   0.0000       3.588577        97.6501 
 1183   0.0000       3.594100        97.8004 
 1184   0.0000       3.598875        97.9304 
 1185   0.0000       3.599817        97.9560 
 1186   0.0000       3.602675        98.0338 
 1187   0.0000       3.611773        98.2813 
 1188   0.0000       3.616710        98.4157 
 1189   0.0000       3.622217        98.5655 
 1190   0.0000       3.627274        98.7032 
 1191   0.0000       3.629944        98.7758 
 1192   0.0000       3.632122        98.8351 
 1193   0.0000       3.634810        98.9082 
 1194   0.0000       3.639535        99.0368 
 1195   0.0000       3.646037        99.2137 
 1196   0.0000       3.650857        99.3449 
 1197   0.0000       3.655016        99.4580 
 1198   0.0000       3.658600        99.5556 
 1199   0.0000       3.666267        99.7642 
 1200   0.0000       3.674687        99.9933 
 1201   0.0000       3.677103       100.0591 
 1202   0.0000       3.679631       100.1278 
 1203   0.0000       3.684481       100.2598 
 1204   0.0000       3.689388       100.3933 
 1205   0.0000       3.697010       100.6008 
 1206   0.0000       3.700639       100.6995 
 1207   0.0000       3.707154       100.8768 
 1208   0.0000       3.710744       100.9745 
 1209   0.0000       3.718266       101.1792 
 1210   0.0000       3.725278       101.3700 
 1211   0.0000       3.732995       101.5799 
 1212   0.0000       3.734828       101.6298 
 1213   0.0000       3.741332       101.8068 
 1214   0.0000       3.748002       101.9883 
 1215   0.0000       3.749489       102.0288 
 1216   0.0000       3.755344       102.1881 
 1217   0.0000       3.766000       102.4781 
 1218   0.0000       3.775581       102.7388 
 1219   0.0000       3.779088       102.8342 
 1220   0.0000       3.787590       103.0656 
 1221   0.0000       3.791535       103.1729 
 1222   0.0000       3.794237       103.2465 
 1223   0.0000       3.799890       103.4003 
 1224   0.0000       3.801030       103.4313 
 1225   0.0000       3.807641       103.6112 
 1226   0.0000       3.820113       103.9506 
 1227   0.0000       3.821324       103.9835 
 1228   0.0000       3.827143       104.1419 
 1229   0.0000       3.833618       104.3181 
 1230   0.0000       3.848218       104.7153 
 1231   0.0000       3.854522       104.8869 
 1232   0.0000       3.856408       104.9382 
 1233   0.0000       3.865454       105.1844 
 1234   0.0000       3.872025       105.3632 
 1235   0.0000       3.878468       105.5385 
 1236   0.0000       3.882765       105.6554 
 1237   0.0000       3.892364       105.9166 
 1238   0.0000       3.896222       106.0216 
 1239   0.0000       3.897242       106.0493 
 1240   0.0000       3.903719       106.2256 
 1241   0.0000       3.909379       106.3796 
 1242   0.0000       3.925919       106.8297 
 1243   0.0000       3.941093       107.2426 
 1244   0.0000       3.949900       107.4822 
 1245   0.0000       3.956659       107.6662 
 1246   0.0000       3.961827       107.8068 
 1247   0.0000       3.964851       107.8891 
 1248   0.0000       3.967009       107.9478 
 1249   0.0000       3.969333       108.0110 
 1250   0.0000       3.978574       108.2625 
 1251   0.0000       3.986698       108.4836 
 1252   0.0000       3.994133       108.6859 
 1253   0.0000       4.000402       108.8565 
 1254   0.0000       4.011165       109.1493 
 1255   0.0000       4.019042       109.3637 
 1256   0.0000       4.026970       109.5794 
 1257   0.0000       4.033724       109.7632 
 1258   0.0000       4.040278       109.9415 
 1259   0.0000       4.047596       110.1407 
 1260   0.0000       4.053623       110.3047 
 1261   0.0000       4.055241       110.3487 
 1262   0.0000       4.060151       110.4823 
 1263   0.0000       4.065889       110.6385 
 1264   0.0000       4.072656       110.8226 
 1265   0.0000       4.077872       110.9645 
 1266   0.0000       4.087299       111.2210 
 1267   0.0000       4.092659       111.3669 
 1268   0.0000       4.094353       111.4130 
 1269   0.0000       4.103206       111.6539 
 1270   0.0000       4.104781       111.6968 
 1271   0.0000       4.109305       111.8199 
 1272   0.0000       4.119237       112.0901 
 1273   0.0000       4.120392       112.1216 
 1274   0.0000       4.130265       112.3902 
 1275   0.0000       4.135095       112.5217 
 1276   0.0000       4.135741       112.5392 
 1277   0.0000       4.144048       112.7653 
 1278   0.0000       4.148919       112.8978 
 1279   0.0000       4.151954       112.9804 
 1280   0.0000       4.157072       113.1197 
 1281   0.0000       4.164763       113.3290 
 1282   0.0000       4.165784       113.3568 
 1283   0.0000       4.169328       113.4532 
 1284   0.0000       4.174358       113.5901 
 1285   0.0000       4.181259       113.7778 
 1286   0.0000       4.186019       113.9074 
 1287   0.0000       4.194432       114.1363 
 1288   0.0000       4.195167       114.1563 
 1289   0.0000       4.196469       114.1917 
 1290   0.0000       4.206400       114.4620 
 1291   0.0000       4.208625       114.5225 
 1292   0.0000       4.211427       114.5988 
 1293   0.0000       4.213956       114.6676 
 1294   0.0000       4.214731       114.6887 
 1295   0.0000       4.215967       114.7223 
 1296   0.0000       4.221246       114.8659 
 1297   0.0000       4.225330       114.9771 
 1298   0.0000       4.228326       115.0586 
 1299   0.0000       4.230093       115.1067 
 1300   0.0000       4.232126       115.1620 
 1301   0.0000       4.236594       115.2836 
 1302   0.0000       4.240034       115.3772 
 1303   0.0000       4.241894       115.4278 
 1304   0.0000       4.246972       115.5660 
 1305   0.0000       4.248828       115.6165 
 1306   0.0000       4.250319       115.6571 
 1307   0.0000       4.257335       115.8480 
 1308   0.0000       4.260344       115.9299 
 1309   0.0000       4.265327       116.0654 
 1310   0.0000       4.272423       116.2586 
 1311   0.0000       4.277650       116.4008 
 1312   0.0000       4.278357       116.4200 
 1313   0.0000       4.283864       116.5699 
 1314   0.0000       4.296076       116.9022 
 1315   0.0000       4.301462       117.0487 
 1316   0.0000       4.307166       117.2039 
 1317   0.0000       4.318419       117.5102 
 1318   0.0000       4.319856       117.5493 
 1319   0.0000       4.324034       117.6629 
 1320   0.0000       4.336461       118.0011 
 1321   0.0000       4.342763       118.1726 
 1322   0.0000       4.348701       118.3342 
 1323   0.0000       4.349597       118.3585 
 1324   0.0000       4.357517       118.5741 
 1325   0.0000       4.363691       118.7421 
 1326   0.0000       4.371538       118.9556 
 1327   0.0000       4.378000       119.1314 
 1328   0.0000       4.383156       119.2717 
 1329   0.0000       4.386257       119.3561 
 1330   0.0000       4.391373       119.4953 
 1331   0.0000       4.395038       119.5951 
 1332   0.0000       4.400515       119.7441 
 1333   0.0000       4.412637       120.0740 
 1334   0.0000       4.418439       120.2318 
 1335   0.0000       4.427313       120.4733 
 1336   0.0000       4.435424       120.6940 
 1337   0.0000       4.441185       120.8508 
 1338   0.0000       4.449187       121.0685 
 1339   0.0000       4.455164       121.2312 
 1340   0.0000       4.461213       121.3958 
 1341   0.0000       4.469074       121.6097 
 1342   0.0000       4.477474       121.8383 
 1343   0.0000       4.488381       122.1350 
 1344   0.0000       4.499241       122.4306 
 1345   0.0000       4.504475       122.5730 
 1346   0.0000       4.512105       122.7806 
 1347   0.0000       4.521072       123.0246 
 1348   0.0000       4.527346       123.1954 
 1349   0.0000       4.533899       123.3737 
 1350   0.0000       4.541224       123.5730 
 1351   0.0000       4.556550       123.9900 
 1352   0.0000       4.566279       124.2548 
 1353   0.0000       4.574737       124.4849 
 1354   0.0000       4.594398       125.0199 
 1355   0.0000       4.597608       125.1073 
 1356   0.0000       4.609816       125.4395 
 1357   0.0000       4.619422       125.7009 
 1358   0.0000       4.628649       125.9519 
 1359   0.0000       4.633996       126.0974 
 1360   0.0000       4.638580       126.2222 
 1361   0.0000       4.646398       126.4349 
 1362   0.0000       4.651380       126.5705 
 1363   0.0000       4.655983       126.6957 
 1364   0.0000       4.658937       126.7761 
 1365   0.0000       4.665711       126.9605 
 1366   0.0000       4.673432       127.1706 
 1367   0.0000       4.682697       127.4227 
 1368   0.0000       4.700100       127.8962 
 1369   0.0000       4.709711       128.1577 
 1370   0.0000       4.723086       128.5217 
 1371   0.0000       4.730421       128.7213 
 1372   0.0000       4.732380       128.7746 
 1373   0.0000       4.738779       128.9487 
 1374   0.0000       4.748215       129.2055 
 1375   0.0000       4.754983       129.3897 
 1376   0.0000       4.763372       129.6179 
 1377   0.0000       4.780340       130.0797 
 1378   0.0000       4.800374       130.6248 
 1379   0.0000       4.806031       130.7788 
 1380   0.0000       4.831429       131.4699 
 1381   0.0000       4.837138       131.6252 
 1382   0.0000       4.841129       131.7338 
 1383   0.0000       4.846166       131.8709 
 1384   0.0000       4.862979       132.3284 
 1385   0.0000       4.876829       132.7053 
 1386   0.0000       4.878133       132.7407 
 1387   0.0000       4.881864       132.8423 
 1388   0.0000       4.898172       133.2860 
 1389   0.0000       4.899587       133.3245 
 1390   0.0000       4.901563       133.3783 
 1391   0.0000       4.919546       133.8677 
 1392   0.0000       4.934019       134.2615 
 1393   0.0000       4.945638       134.5777 
 1394   0.0000       4.952880       134.7747 
 1395   0.0000       4.970923       135.2657 
 1396   0.0000       4.978217       135.4642 
 1397   0.0000       4.980016       135.5131 
 1398   0.0000       4.987330       135.7121 
 1399   0.0000       4.996884       135.9721 
 1400   0.0000       5.002576       136.1270 
 1401   0.0000       5.022899       136.6800 
 1402   0.0000       5.041993       137.1996 
 1403   0.0000       5.050258       137.4245 
 1404   0.0000       5.063709       137.7905 
 1405   0.0000       5.085305       138.3782 
 1406   0.0000       5.096216       138.6751 
 1407   0.0000       5.109427       139.0346 
 1408   0.0000       5.124761       139.4518 
 1409   0.0000       5.140746       139.8868 
 1410   0.0000       5.151421       140.1773 
 1411   0.0000       5.159163       140.3880 
 1412   0.0000       5.167412       140.6124 
 1413   0.0000       5.168846       140.6515 
 1414   0.0000       5.179332       140.9368 
 1415   0.0000       5.182380       141.0197 
 1416   0.0000       5.191019       141.2548 
 1417   0.0000       5.199548       141.4869 
 1418   0.0000       5.212046       141.8270 
 1419   0.0000       5.221341       142.0799 
 1420   0.0000       5.227801       142.2557 
 1421   0.0000       5.237600       142.5223 
 1422   0.0000       5.243630       142.6864 
 1423   0.0000       5.248034       142.8063 
 1424   0.0000       5.259150       143.1088 
 1425   0.0000       5.273137       143.4893 
 1426   0.0000       5.283775       143.7788 
 1427   0.0000       5.302682       144.2933 
 1428   0.0000       5.325510       144.9145 
 1429   0.0000       5.334267       145.1528 
 1430   0.0000       5.338549       145.2693 
 1431   0.0000       5.345236       145.4513 
 1432   0.0000       5.364670       145.9801 
 1433   0.0000       5.374339       146.2432 
 1434   0.0000       5.378429       146.3545 
 1435   0.0000       5.387885       146.6118 
 1436   0.0000       5.407751       147.1524 
 1437   0.0000       5.422785       147.5615 
 1438   0.0000       5.436460       147.9336 
 1439   0.0000       5.443571       148.1271 
 1440   0.0000       5.446701       148.2123 
 1441   0.0000       5.455461       148.4506 
 1442   0.0000       5.474558       148.9703 
 1443   0.0000       5.495643       149.5440 
 1444   0.0000       5.503035       149.7452 
 1445   0.0000       5.526126       150.3735 
 1446   0.0000       5.528579       150.4403 
 1447   0.0000       5.534080       150.5900 
 1448   0.0000       5.560255       151.3022 
 1449   0.0000       5.565392       151.4420 
 1450   0.0000       5.588030       152.0580 
 1451   0.0000       5.600401       152.3947 
 1452   0.0000       5.607621       152.5911 
 1453   0.0000       5.617643       152.8638 
 1454   0.0000       5.644041       153.5822 
 1455   0.0000       5.674415       154.4087 
 1456   0.0000       5.702403       155.1703 
 1457   0.0000       5.709158       155.3541 
 1458   0.0000       5.745913       156.3543 
 1459   0.0000       5.774446       157.1307 
 1460   0.0000       5.793197       157.6409 
 1461   0.0000       5.874528       159.8540 
 1462   0.0000       5.885050       160.1404 
 1463   0.0000       5.916762       161.0033 
 1464   0.0000       5.934700       161.4914 
 1465   0.0000       5.949472       161.8934 
 1466   0.0000       5.999256       163.2481 
 1467   0.0000       6.036980       164.2746 
 1468   0.0000       6.047988       164.5741 
 1469   0.0000       6.099841       165.9851 
 1470   0.0000       6.151553       167.3923 
 1471   0.0000       6.213180       169.0692 
 1472   0.0000       6.226707       169.4373 
 1473   0.0000       6.322739       172.0505 
 1474   0.0000       6.371487       173.3770 
 1475   0.0000       6.399715       174.1451 
 1476   0.0000       6.431600       175.0127 
 1477   0.0000       6.447437       175.4437 
 1478   0.0000       6.457401       175.7148 
 1479   0.0000       6.517403       177.3476 
 1480   0.0000       6.532315       177.7533 
 1481   0.0000       6.583519       179.1467 
 1482   0.0000       6.611948       179.9203 
 1483   0.0000       6.772214       184.2813 
 1484   0.0000       6.779921       184.4910 
 1485   0.0000       6.801051       185.0660 
 1486   0.0000       6.810925       185.3347 
 1487   0.0000       6.879023       187.1877 
 1488   0.0000       6.899699       187.7504 
 1489   0.0000       6.929733       188.5676 
 1490   0.0000       6.953930       189.2261 
 1491   0.0000       7.040722       191.5878 
 1492   0.0000       7.076564       192.5631 
 1493   0.0000       7.143719       194.3905 
 1494   0.0000       7.194474       195.7716 
 1495   0.0000       7.251213       197.3155 
 1496   0.0000       7.256578       197.4615 
 1497   0.0000       7.419856       201.9045 
 1498   0.0000       7.485699       203.6962 
 1499   0.0000       7.534522       205.0248 
 1500   0.0000      22.166845       603.1905 
 1501   0.0000      22.213481       604.4595 
 1502   0.0000      22.291956       606.5950 
 1503   0.0000      22.409824       609.8023 
 1504   0.0000      22.507963       612.4728 
 1505   0.0000      22.524490       612.9225 
 1506   0.0000      22.549789       613.6110 
 1507   0.0000      22.558169       613.8390 
 1508   0.0000      22.577565       614.3668 
 1509   0.0000      22.619510       615.5082 
 1510   0.0000      22.632968       615.8744 
 1511   0.0000      22.647577       616.2719 
 1512   0.0000      22.664793       616.7404 
 1513   0.0000      22.669150       616.8589 
 1514   0.0000      22.675399       617.0290 
 1515   0.0000      22.708959       617.9422 
 1516   0.0000      22.719882       618.2394 
 1517   0.0000      22.789869       620.1439 
 1518   0.0000      22.811235       620.7253 
 1519   0.0000      22.813159       620.7776 
 1520   0.0000      22.832132       621.2939 
 1521   0.0000      22.864334       622.1702 
 1522   0.0000      22.870665       622.3424 
 1523   0.0000      22.882405       622.6619 
 1524   0.0000      22.895292       623.0126 
 1525   0.0000      22.899068       623.1153 
 1526   0.0000      22.911910       623.4648 
 1527   0.0000      22.985821       625.4760 
 1528   0.0000      23.013675       626.2339 
 1529   0.0000      23.239694       632.3842 
 1530   0.0000      23.246224       632.5619 
 1531   0.0000      23.286034       633.6452 
 1532   0.0000      23.316563       634.4759 
 1533   0.0000      23.418927       637.2614 
 1534   0.0000      23.541644       640.6007 
 1535   0.0000      23.548275       640.7811 
 1536   0.0000      32.939248       896.3225 
 1537   0.0000      32.970178       897.1641 
 1538   0.0000      44.151452      1201.4221 
 1539   0.0000      44.179769      1202.1926 
 1540   0.0000      44.314051      1205.8466 
 1541   0.0000      44.623652      1214.2713 

                    ********************************
                    * MULLIKEN POPULATION ANALYSIS *
                    ********************************

-----------------------
MULLIKEN ATOMIC CHARGES
-----------------------
   0 O :   -0.231428
   1 O :   -0.420389
   2 N :   -0.291183
   3 N :   -0.276174
   4 C :    0.166896
   5 C :    0.165431
   6 H :    0.171825
   7 C :    0.067139
   8 C :   -0.200555
   9 H :    0.156034
  10 C :   -0.157890
  11 H :    0.157253
  12 C :   -0.169201
  13 H :    0.155984
  14 C :   -0.161326
  15 H :    0.157486
  16 C :   -0.253349
  17 H :    0.150779
  18 C :    0.193600
  19 C :   -0.437708
  20 H :    0.145219
  21 H :    0.147784
  22 H :    0.139453
  23 C :   -0.442747
  24 H :    0.142217
  25 H :    0.149901
  26 H :    0.147634
  27 C :   -0.447910
  28 H :    0.150090
  29 H :    0.143729
  30 H :    0.142101
  31 C :    0.184478
  32 C :    0.040886
  33 C :   -0.205222
  34 H :    0.158539
  35 C :   -0.227851
  36 H :    0.148725
  37 C :   -0.166433
  38 H :    0.153595
  39 C :   -0.326701
  40 H :    0.151744
  41 C :    0.142336
  42 C :   -0.463446
  43 H :    0.144841
  44 H :    0.152022
  45 H :    0.146572
  46 C :   -0.448468
  47 H :    0.142396
  48 H :    0.141652
  49 H :    0.144396
  50 C :   -0.452869
  51 H :    0.125103
  52 H :    0.137069
  53 H :    0.141526
  54 C :    0.417051
  55 C :    0.091710
  56 C :   -0.226122
  57 H :    0.163148
  58 C :   -0.146600
  59 H :    0.165559
  60 C :   -0.123490
  61 H :    0.166093
  62 C :   -0.161022
  63 H :    0.161171
  64 C :   -0.199701
  65 H :    0.185221
  66 H :    0.191256
  67 O :   -0.461756
  68 C :    0.396373
  69 C :    0.136013
  70 C :   -0.243109
  71 H :    0.165798
  72 C :   -0.131939
  73 H :    0.164295
  74 C :   -0.143142
  75 H :    0.165202
  76 C :   -0.140345
  77 H :    0.163144
  78 C :   -0.223868
  79 H :    0.179032
  80 O :   -0.399987
  81 H :    0.364432
Sum of atomic charges:   -0.0000000

--------------------------------
MULLIKEN REDUCED ORBITAL CHARGES
--------------------------------
  0 O s       :     3.777156  s :     3.777156
      pz      :     1.193628  p :     4.407809
      px      :     1.684742
      py      :     1.529439
      dz2     :     0.010036  d :     0.044244
      dxz     :     0.006905
      dyz     :     0.016681
      dx2y2   :     0.005364
      dxy     :     0.005258
      f0      :     0.000494  f :     0.002219
      f+1     :     0.000401
      f-1     :     0.000546
      f+2     :     0.000339
      f-2     :     0.000255
      f+3     :     0.000093
      f-3     :     0.000091
  1 O s       :     3.840006  s :     3.840006
      pz      :     1.774905  p :     4.548734
      px      :     1.408426
      py      :     1.365403
      dz2     :     0.003472  d :     0.029820
      dxz     :     0.002007
      dyz     :     0.006215
      dx2y2   :     0.009339
      dxy     :     0.008786
      f0      :     0.000225  f :     0.001829
      f+1     :     0.000115
      f-1     :     0.000270
      f+2     :     0.000145
      f-2     :     0.000234
      f+3     :     0.000309
      f-3     :     0.000532
  2 N s       :     3.578708  s :     3.578708
      pz      :     1.270349  p :     3.650321
      px      :     1.124335
      py      :     1.255637
      dz2     :     0.014363  d :     0.058556
      dxz     :     0.012306
      dyz     :     0.012144
      dx2y2   :     0.010519
      dxy     :     0.009224
      f0      :     0.000707  f :     0.003597
      f+1     :     0.000430
      f-1     :     0.000499
      f+2     :     0.000450
      f-2     :     0.000556
      f+3     :     0.000490
      f-3     :     0.000466
  3 N s       :     3.444070  s :     3.444070
      pz      :     1.095456  p :     3.766787
      px      :     1.169250
      py      :     1.502080
      dz2     :     0.012757  d :     0.061825
      dxz     :     0.013338
      dyz     :     0.013974
      dx2y2   :     0.012689
      dxy     :     0.009067
      f0      :     0.000525  f :     0.003492
      f+1     :     0.000447
      f-1     :     0.000617
      f+2     :     0.000446
      f-2     :     0.000417
      f+3     :     0.000461
      f-3     :     0.000579
  4 C s       :     3.199903  s :     3.199903
      pz      :     0.713039  p :     2.407078
      px      :     0.874039
      py      :     0.820000
      dz2     :     0.054950  d :     0.207019
      dxz     :     0.040494
      dyz     :     0.051546
      dx2y2   :     0.026155
      dxy     :     0.033874
      f0      :     0.004338  f :     0.019104
      f+1     :     0.002242
      f-1     :     0.003123
      f+2     :     0.002690
      f-2     :     0.004081
      f+3     :     0.001289
      f-3     :     0.001342
  5 C s       :     2.995290  s :     2.995290
      pz      :     1.027641  p :     2.674634
      px      :     0.822371
      py      :     0.824622
      dz2     :     0.026972  d :     0.155159
      dxz     :     0.022181
      dyz     :     0.019883
      dx2y2   :     0.037566
      dxy     :     0.048557
      f0      :     0.000914  f :     0.009485
      f+1     :     0.000819
      f-1     :     0.001285
      f+2     :     0.000968
      f-2     :     0.001139
      f+3     :     0.002530
      f-3     :     0.001831
  6 H s       :     0.803502  s :     0.803502
      pz      :     0.013666  p :     0.024672
      px      :     0.004440
      py      :     0.006566
  7 C s       :     3.307479  s :     3.307479
      pz      :     0.833210  p :     2.474535
      px      :     0.786610
      py      :     0.854715
      dz2     :     0.028390  d :     0.141177
      dxz     :     0.029224
      dyz     :     0.017977
      dx2y2   :     0.034954
      dxy     :     0.030631
      f0      :     0.001163  f :     0.009671
      f+1     :     0.001038
      f-1     :     0.001297
      f+2     :     0.001764
      f-2     :     0.001348
      f+3     :     0.001825
      f-3     :     0.001236
  8 C s       :     3.210575  s :     3.210575
      pz      :     0.964414  p :     2.885037
      px      :     0.984238
      py      :     0.936385
      dz2     :     0.022319  d :     0.097682
      dxz     :     0.015261
      dyz     :     0.014737
      dx2y2   :     0.024183
      dxy     :     0.021182
      f0      :     0.000521  f :     0.007262
      f+1     :     0.001029
      f-1     :     0.001455
      f+2     :     0.001223
      f-2     :     0.001148
      f+3     :     0.001041
      f-3     :     0.000845
  9 H s       :     0.821136  s :     0.821136
      pz      :     0.004471  p :     0.022830
      px      :     0.013144
      py      :     0.005215
 10 C s       :     3.193552  s :     3.193552
      pz      :     0.966643  p :     2.862956
      px      :     0.951460
      py      :     0.944854
      dz2     :     0.013090  d :     0.094220
      dxz     :     0.025356
      dyz     :     0.009295
      dx2y2   :     0.019742
      dxy     :     0.026737
      f0      :     0.000928  f :     0.007162
      f+1     :     0.000358
      f-1     :     0.001238
      f+2     :     0.001207
      f-2     :     0.001218
      f+3     :     0.001132
      f-3     :     0.001081
 11 H s       :     0.820800  s :     0.820800
      pz      :     0.006839  p :     0.021947
      px      :     0.009100
      py      :     0.006008
 12 C s       :     3.195361  s :     3.195361
      pz      :     0.969393  p :     2.873167
      px      :     0.925328
      py      :     0.978446
      dz2     :     0.011572  d :     0.093530
      dxz     :     0.022757
      dyz     :     0.011244
      dx2y2   :     0.025550
      dxy     :     0.022406
      f0      :     0.000684  f :     0.007142
      f+1     :     0.000997
      f-1     :     0.000792
      f+2     :     0.001441
      f-2     :     0.000876
      f+3     :     0.001471
      f-3     :     0.000882
 13 H s       :     0.822063  s :     0.822063
      pz      :     0.008184  p :     0.021954
      px      :     0.004066
      py      :     0.009703
 14 C s       :     3.190681  s :     3.190681
      pz      :     0.954187  p :     2.869832
      px      :     0.976395
      py      :     0.939250
      dz2     :     0.022256  d :     0.093666
      dxz     :     0.015268
      dyz     :     0.012934
      dx2y2   :     0.022544
      dxy     :     0.020664
      f0      :     0.000515  f :     0.007147
      f+1     :     0.001060
      f-1     :     0.001379
      f+2     :     0.001180
      f-2     :     0.001147
      f+3     :     0.001018
      f-3     :     0.000849
 15 H s       :     0.820558  s :     0.820558
      pz      :     0.004229  p :     0.021956
      px      :     0.012671
      py      :     0.005056
 16 C s       :     3.270542  s :     3.270542
      pz      :     0.988700  p :     2.881252
      px      :     0.946014
      py      :     0.946537
      dz2     :     0.013125  d :     0.094337
      dxz     :     0.024470
      dyz     :     0.010164
      dx2y2   :     0.020300
      dxy     :     0.026278
      f0      :     0.000911  f :     0.007219
      f+1     :     0.000366
      f-1     :     0.001250
      f+2     :     0.001167
      f-2     :     0.001273
      f+3     :     0.001204
      f-3     :     0.001048
 17 H s       :     0.827033  s :     0.827033
      pz      :     0.006980  p :     0.022189
      px      :     0.009371
      py      :     0.005838
 18 C s       :     3.039054  s :     3.039054
      pz      :     0.910585  p :     2.549486
      px      :     0.852755
      py      :     0.786146
      dz2     :     0.041985  d :     0.205144
      dxz     :     0.041792
      dyz     :     0.035277
      dx2y2   :     0.039841
      dxy     :     0.046250
      f0      :     0.002209  f :     0.012716
      f+1     :     0.001738
      f-1     :     0.001317
      f+2     :     0.000786
      f-2     :     0.002468
      f+3     :     0.001696
      f-3     :     0.002501
 19 C s       :     3.271658  s :     3.271658
      pz      :     0.950859  p :     3.105957
      px      :     1.063680
      py      :     1.091418
      dz2     :     0.014220  d :     0.056641
      dxz     :     0.015737
      dyz     :     0.008587
      dx2y2   :     0.003619
      dxy     :     0.014477
      f0      :     0.000744  f :     0.003452
      f+1     :     0.001051
      f-1     :     0.000452
      f+2     :     0.000232
      f-2     :     0.000312
      f+3     :     0.000566
      f-3     :     0.000094
 20 H s       :     0.833587  s :     0.833587
      pz      :     0.008911  p :     0.021194
      px      :     0.007793
      py      :     0.004491
 21 H s       :     0.831152  s :     0.831152
      pz      :     0.004474  p :     0.021064
      px      :     0.007935
      py      :     0.008656
 22 H s       :     0.839636  s :     0.839636
      pz      :     0.004498  p :     0.020910
      px      :     0.006236
      py      :     0.010176
 23 C s       :     3.275217  s :     3.275217
      pz      :     1.093900  p :     3.106795
      px      :     1.040835
      py      :     0.972060
      dz2     :     0.008208  d :     0.057329
      dxz     :     0.015255
      dyz     :     0.009103
      dx2y2   :     0.012225
      dxy     :     0.012539
      f0      :     0.000506  f :     0.003406
      f+1     :     0.000704
      f-1     :     0.000148
      f+2     :     0.000108
      f-2     :     0.000463
      f+3     :     0.000756
      f-3     :     0.000721
 24 H s       :     0.836147  s :     0.836147
      pz      :     0.011079  p :     0.021637
      px      :     0.005938
      py      :     0.004620
 25 H s       :     0.828950  s :     0.828950
      pz      :     0.004802  p :     0.021149
      px      :     0.006530
      py      :     0.009818
 26 H s       :     0.831158  s :     0.831158
      pz      :     0.007861  p :     0.021209
      px      :     0.009153
      py      :     0.004195
 27 C s       :     3.276839  s :     3.276839
      pz      :     1.019519  p :     3.110687
      px      :     1.003726
      py      :     1.087442
      dz2     :     0.020595  d :     0.057018
      dxz     :     0.007702
      dyz     :     0.004763
      dx2y2   :     0.005133
      dxy     :     0.018825
      f0      :     0.000513  f :     0.003367
      f+1     :     0.001011
      f-1     :     0.000142
      f+2     :     0.000234
      f-2     :     0.000558
      f+3     :     0.000589
      f-3     :     0.000320
 28 H s       :     0.828639  s :     0.828639
      pz      :     0.004640  p :     0.021271
      px      :     0.008490
      py      :     0.008141
 29 H s       :     0.834541  s :     0.834541
      pz      :     0.011652  p :     0.021730
      px      :     0.005165
      py      :     0.004912
 30 H s       :     0.836832  s :     0.836832
      pz      :     0.004395  p :     0.021067
      px      :     0.006125
      py      :     0.010546
 31 C s       :     3.053476  s :     3.053476
      pz      :     0.813584  p :     2.583109
      px      :     0.923639
      py      :     0.845886
      dz2     :     0.030830  d :     0.166252
      dxz     :     0.034513
      dyz     :     0.053561
      dx2y2   :     0.030354
      dxy     :     0.016995
      f0      :     0.002548  f :     0.012685
      f+1     :     0.001749
      f-1     :     0.001543
      f+2     :     0.001910
      f-2     :     0.002483
      f+3     :     0.001024
      f-3     :     0.001429
 32 C s       :     3.303853  s :     3.303853
      pz      :     0.790409  p :     2.521635
      px      :     0.897866
      py      :     0.833360
      dz2     :     0.031403  d :     0.124618
      dxz     :     0.027551
      dyz     :     0.030735
      dx2y2   :     0.019934
      dxy     :     0.014994
      f0      :     0.001906  f :     0.009008
      f+1     :     0.001035
      f-1     :     0.001260
      f+2     :     0.000881
      f-2     :     0.001729
      f+3     :     0.000959
      f-3     :     0.001239
 33 C s       :     3.222251  s :     3.222251
      pz      :     0.919436  p :     2.878835
      px      :     0.970667
      py      :     0.988732
      dz2     :     0.032010  d :     0.096849
      dxz     :     0.024054
      dyz     :     0.022377
      dx2y2   :     0.005905
      dxy     :     0.012503
      f0      :     0.001807  f :     0.007286
      f+1     :     0.001174
      f-1     :     0.001115
      f+2     :     0.001084
      f-2     :     0.001073
      f+3     :     0.000600
      f-3     :     0.000433
 34 H s       :     0.818414  s :     0.818414
      pz      :     0.004008  p :     0.023047
      px      :     0.008503
      py      :     0.010536
 35 C s       :     3.219674  s :     3.219674
      pz      :     0.957255  p :     2.906249
      px      :     0.982079
      py      :     0.966915
      dz2     :     0.019454  d :     0.094702
      dxz     :     0.021140
      dyz     :     0.023350
      dx2y2   :     0.017998
      dxy     :     0.012759
      f0      :     0.001493  f :     0.007226
      f+1     :     0.001023
      f-1     :     0.000701
      f+2     :     0.000441
      f-2     :     0.001476
      f+3     :     0.000676
      f-3     :     0.001415
 36 H s       :     0.829273  s :     0.829273
      pz      :     0.010565  p :     0.022002
      px      :     0.006442
      py      :     0.004994
 37 C s       :     3.193187  s :     3.193187
      pz      :     0.956149  p :     2.868563
      px      :     0.952183
      py      :     0.960231
      dz2     :     0.019514  d :     0.097389
      dxz     :     0.015895
      dyz     :     0.028120
      dx2y2   :     0.021324
      dxy     :     0.012536
      f0      :     0.001509  f :     0.007294
      f+1     :     0.000673
      f-1     :     0.001045
      f+2     :     0.000692
      f-2     :     0.001286
      f+3     :     0.000668
      f-3     :     0.001421
 38 H s       :     0.824552  s :     0.824552
      pz      :     0.010854  p :     0.021853
      px      :     0.004448
      py      :     0.006551
 39 C s       :     3.318978  s :     3.318978
      pz      :     0.919517  p :     2.909636
      px      :     1.003500
      py      :     0.986618
      dz2     :     0.028668  d :     0.090733
      dxz     :     0.021334
      dyz     :     0.021116
      dx2y2   :     0.007156
      dxy     :     0.012458
      f0      :     0.001856  f :     0.007354
      f+1     :     0.001181
      f-1     :     0.001110
      f+2     :     0.001057
      f-2     :     0.001074
      f+3     :     0.000690
      f-3     :     0.000385
 40 H s       :     0.825595  s :     0.825595
      pz      :     0.003751  p :     0.022661
      px      :     0.007654
      py      :     0.011257
 41 C s       :     2.956249  s :     2.956249
      pz      :     0.916059  p :     2.713034
      px      :     0.898883
      py      :     0.898091
      dz2     :     0.033112  d :     0.178712
      dxz     :     0.034424
      dyz     :     0.039276
      dx2y2   :     0.032499
      dxy     :     0.039399
      f0      :     0.001371  f :     0.009670
      f+1     :     0.001218
      f-1     :     0.001392
      f+2     :     0.001066
      f-2     :     0.001868
      f+3     :     0.001500
      f-3     :     0.001254
 42 C s       :     3.299555  s :     3.299555
      pz      :     1.093904  p :     3.099953
      px      :     1.001192
      py      :     1.004857
      dz2     :     0.006596  d :     0.060514
      dxz     :     0.009729
      dyz     :     0.018220
      dx2y2   :     0.016945
      dxy     :     0.009024
      f0      :     0.000415  f :     0.003424
      f+1     :     0.000158
      f-1     :     0.000648
      f+2     :     0.000022
      f-2     :     0.000831
      f+3     :     0.000607
      f-3     :     0.000744
 43 H s       :     0.834171  s :     0.834171
      pz      :     0.007641  p :     0.020988
      px      :     0.004830
      py      :     0.008517
 44 H s       :     0.826780  s :     0.826780
      pz      :     0.010062  p :     0.021198
      px      :     0.004889
      py      :     0.006248
 45 H s       :     0.832558  s :     0.832558
      pz      :     0.005398  p :     0.020870
      px      :     0.010184
      py      :     0.005288
 46 C s       :     3.278542  s :     3.278542
      pz      :     1.007896  p :     3.107572
      px      :     1.071203
      py      :     1.028473
      dz2     :     0.015396  d :     0.059093
      dxz     :     0.008763
      dyz     :     0.012814
      dx2y2   :     0.007248
      dxy     :     0.014872
      f0      :     0.000320  f :     0.003262
      f+1     :     0.000153
      f-1     :     0.000806
      f+2     :     0.000499
      f-2     :     0.000913
      f+3     :     0.000253
      f-3     :     0.000318
 47 H s       :     0.836558  s :     0.836558
      pz      :     0.004989  p :     0.021046
      px      :     0.010040
      py      :     0.006017
 48 H s       :     0.837050  s :     0.837050
      pz      :     0.010153  p :     0.021298
      px      :     0.005072
      py      :     0.006073
 49 H s       :     0.832931  s :     0.832931
      pz      :     0.005535  p :     0.022674
      px      :     0.007584
      py      :     0.009554
 50 C s       :     3.265682  s :     3.265682
      pz      :     1.066106  p :     3.123496
      px      :     0.996019
      py      :     1.061372
      dz2     :     0.010040  d :     0.060411
      dxz     :     0.009327
      dyz     :     0.015786
      dx2y2   :     0.011724
      dxy     :     0.013535
      f0      :     0.000151  f :     0.003280
      f+1     :     0.000369
      f-1     :     0.000661
      f+2     :     0.000234
      f-2     :     0.000771
      f+3     :     0.000536
      f-3     :     0.000559
 51 H s       :     0.852037  s :     0.852037
      pz      :     0.005096  p :     0.022860
      px      :     0.010555
      py      :     0.007208
 52 H s       :     0.841747  s :     0.841747
      pz      :     0.010138  p :     0.021184
      px      :     0.004551
      py      :     0.006495
 53 H s       :     0.837325  s :     0.837325
      pz      :     0.007566  p :     0.021149
      px      :     0.005281
      py      :     0.008301
 54 C s       :     3.089158  s :     3.089158
      pz      :     0.724418  p :     2.205021
      px      :     0.731916
      py      :     0.748686
      dz2     :     0.041113  d :     0.264457
      dxz     :     0.051250
      dyz     :     0.087746
      dx2y2   :     0.047582
      dxy     :     0.036766
      f0      :     0.005403  f :     0.024314
      f+1     :     0.002650
      f-1     :     0.003812
      f+2     :     0.002777
      f-2     :     0.003837
      f+3     :     0.001960
      f-3     :     0.003875
 55 C s       :     3.260855  s :     3.260855
      pz      :     0.752422  p :     2.507559
      px      :     0.917015
      py      :     0.838122
      dz2     :     0.026033  d :     0.129992
      dxz     :     0.025001
      dyz     :     0.040748
      dx2y2   :     0.021466
      dxy     :     0.016744
      f0      :     0.002067  f :     0.009884
      f+1     :     0.001071
      f-1     :     0.001899
      f+2     :     0.000794
      f-2     :     0.001680
      f+3     :     0.000840
      f-3     :     0.001533
 56 C s       :     3.262947  s :     3.262947
      pz      :     0.932023  p :     2.859451
      px      :     0.949538
      py      :     0.977890
      dz2     :     0.031295  d :     0.096500
      dxz     :     0.021923
      dyz     :     0.022287
      dx2y2   :     0.007314
      dxy     :     0.013680
      f0      :     0.001659  f :     0.007223
      f+1     :     0.000989
      f-1     :     0.001362
      f+2     :     0.000906
      f-2     :     0.001135
      f+3     :     0.000666
      f-3     :     0.000505
 57 H s       :     0.814501  s :     0.814501
      pz      :     0.003951  p :     0.022351
      px      :     0.007533
      py      :     0.010866
 58 C s       :     3.184511  s :     3.184511
      pz      :     0.973205  p :     2.862330
      px      :     0.955405
      py      :     0.933721
      dz2     :     0.023010  d :     0.092606
      dxz     :     0.016520
      dyz     :     0.020702
      dx2y2   :     0.018072
      dxy     :     0.014303
      f0      :     0.001274  f :     0.007152
      f+1     :     0.000816
      f-1     :     0.000896
      f+2     :     0.000606
      f-2     :     0.001383
      f+3     :     0.000739
      f-3     :     0.001438
 59 H s       :     0.812414  s :     0.812414
      pz      :     0.012306  p :     0.022028
      px      :     0.005518
      py      :     0.004203
 60 C s       :     3.186040  s :     3.186040
      pz      :     0.962567  p :     2.835826
      px      :     0.924378
      py      :     0.948882
      dz2     :     0.017750  d :     0.094532
      dxz     :     0.018507
      dyz     :     0.031339
      dx2y2   :     0.016149
      dxy     :     0.010788
      f0      :     0.001345  f :     0.007092
      f+1     :     0.000833
      f-1     :     0.001257
      f+2     :     0.000547
      f-2     :     0.001165
      f+3     :     0.000627
      f-3     :     0.001317
 61 H s       :     0.812009  s :     0.812009
      pz      :     0.009662  p :     0.021898
      px      :     0.004535
      py      :     0.007701
 62 C s       :     3.209390  s :     3.209390
      pz      :     0.913821  p :     2.852636
      px      :     0.968887
      py      :     0.969929
      dz2     :     0.030824  d :     0.091849
      dxz     :     0.019778
      dyz     :     0.021665
      dx2y2   :     0.007067
      dxy     :     0.012516
      f0      :     0.001657  f :     0.007147
      f+1     :     0.000955
      f-1     :     0.001304
      f+2     :     0.000871
      f-2     :     0.001162
      f+3     :     0.000680
      f-3     :     0.000518
 63 H s       :     0.816787  s :     0.816787
      pz      :     0.003808  p :     0.022042
      px      :     0.007750
      py      :     0.010484
 64 C s       :     3.232131  s :     3.232131
      pz      :     1.007661  p :     2.859979
      px      :     0.921164
      py      :     0.931154
      dz2     :     0.025559  d :     0.100335
      dxz     :     0.018011
      dyz     :     0.021209
      dx2y2   :     0.020924
      dxy     :     0.014633
      f0      :     0.001258  f :     0.007257
      f+1     :     0.000888
      f-1     :     0.000888
      f+2     :     0.000612
      f-2     :     0.001408
      f+3     :     0.000747
      f-3     :     0.001455
 65 H s       :     0.792203  s :     0.792203
      pz      :     0.012668  p :     0.022577
      px      :     0.005687
      py      :     0.004222
 66 H s       :     0.766046  s :     0.766046
      pz      :     0.020874  p :     0.042698
      px      :     0.007677
      py      :     0.014148
 67 O s       :     3.856367  s :     3.856367
      pz      :     1.466563  p :     4.575060
      px      :     1.663315
      py      :     1.445182
      dz2     :     0.007097  d :     0.028504
      dxz     :     0.006347
      dyz     :     0.006172
      dx2y2   :     0.004693
      dxy     :     0.004194
      f0      :     0.000274  f :     0.001825
      f+1     :     0.000365
      f-1     :     0.000209
      f+2     :     0.000365
      f-2     :     0.000337
      f+3     :     0.000150
      f-3     :     0.000125
 68 C s       :     3.086445  s :     3.086445
      pz      :     0.793577  p :     2.230494
      px      :     0.704062
      py      :     0.732855
      dz2     :     0.064394  d :     0.261700
      dxz     :     0.059032
      dyz     :     0.030778
      dx2y2   :     0.048694
      dxy     :     0.058803
      f0      :     0.004516  f :     0.024987
      f+1     :     0.003121
      f-1     :     0.002815
      f+2     :     0.005903
      f-2     :     0.002180
      f+3     :     0.002432
      f-3     :     0.004021
 69 C s       :     3.204488  s :     3.204488
      pz      :     0.788376  p :     2.521828
      px      :     0.811691
      py      :     0.921761
      dz2     :     0.026682  d :     0.127844
      dxz     :     0.034034
      dyz     :     0.015945
      dx2y2   :     0.024034
      dxy     :     0.027150
      f0      :     0.001441  f :     0.009826
      f+1     :     0.001448
      f-1     :     0.001292
      f+2     :     0.002289
      f-2     :     0.001026
      f+3     :     0.000856
      f-3     :     0.001474
 70 C s       :     3.275184  s :     3.275184
      pz      :     0.932328  p :     2.861741
      px      :     0.997101
      py      :     0.932312
      dz2     :     0.029480  d :     0.098948
      dxz     :     0.021021
      dyz     :     0.017362
      dx2y2   :     0.020844
      dxy     :     0.010241
      f0      :     0.001270  f :     0.007235
      f+1     :     0.001069
      f-1     :     0.001003
      f+2     :     0.001666
      f-2     :     0.000897
      f+3     :     0.000782
      f-3     :     0.000547
 71 H s       :     0.811822  s :     0.811822
      pz      :     0.004199  p :     0.022379
      px      :     0.013868
      py      :     0.004312
 72 C s       :     3.176607  s :     3.176607
      pz      :     0.951194  p :     2.855977
      px      :     0.939354
      py      :     0.965429
      dz2     :     0.016336  d :     0.092206
      dxz     :     0.030629
      dyz     :     0.011612
      dx2y2   :     0.013793
      dxy     :     0.019835
      f0      :     0.001301  f :     0.007148
      f+1     :     0.000790
      f-1     :     0.000750
      f+2     :     0.001516
      f-2     :     0.000918
      f+3     :     0.000691
      f-3     :     0.001183
 73 H s       :     0.813678  s :     0.813678
      pz      :     0.008209  p :     0.022027
      px      :     0.006781
      py      :     0.007036
 74 C s       :     3.196098  s :     3.196098
      pz      :     0.974350  p :     2.845763
      px      :     0.935458
      py      :     0.935955
      dz2     :     0.018070  d :     0.094193
      dxz     :     0.027164
      dyz     :     0.008773
      dx2y2   :     0.017695
      dxy     :     0.022490
      f0      :     0.000783  f :     0.007089
      f+1     :     0.001030
      f-1     :     0.000836
      f+2     :     0.001582
      f-2     :     0.000702
      f+3     :     0.000829
      f-3     :     0.001327
 75 H s       :     0.812891  s :     0.812891
      pz      :     0.010808  p :     0.021907
      px      :     0.005465
      py      :     0.005634
 76 C s       :     3.184769  s :     3.184769
      pz      :     0.926841  p :     2.856075
      px      :     0.977312
      py      :     0.951922
      dz2     :     0.026673  d :     0.092364
      dxz     :     0.019431
      dyz     :     0.016913
      dx2y2   :     0.019051
      dxy     :     0.010297
      f0      :     0.001254  f :     0.007137
      f+1     :     0.001007
      f-1     :     0.000991
      f+2     :     0.001686
      f-2     :     0.000867
      f+3     :     0.000798
      f-3     :     0.000535
 77 H s       :     0.814832  s :     0.814832
      pz      :     0.004084  p :     0.022024
      px      :     0.013504
      py      :     0.004436
 78 C s       :     3.230124  s :     3.230124
      pz      :     0.988166  p :     2.890652
      px      :     0.947925
      py      :     0.954561
      dz2     :     0.017644  d :     0.095877
      dxz     :     0.030400
      dyz     :     0.012935
      dx2y2   :     0.013464
      dxy     :     0.021434
      f0      :     0.001335  f :     0.007214
      f+1     :     0.000835
      f-1     :     0.000727
      f+2     :     0.001506
      f-2     :     0.000919
      f+3     :     0.000671
      f-3     :     0.001221
 79 H s       :     0.798532  s :     0.798532
      pz      :     0.008584  p :     0.022436
      px      :     0.006898
      py      :     0.006954
 80 O s       :     3.780355  s :     3.780355
      pz      :     1.520001  p :     4.587186
      px      :     1.347430
      py      :     1.719755
      dz2     :     0.008620  d :     0.030850
      dxz     :     0.005465
      dyz     :     0.003243
      dx2y2   :     0.007446
      dxy     :     0.006076
      f0      :     0.000178  f :     0.001597
      f+1     :     0.000217
      f-1     :     0.000230
      f+2     :     0.000203
      f-2     :     0.000090
      f+3     :     0.000356
      f-3     :     0.000322
 81 H s       :     0.581300  s :     0.581300
      pz      :     0.030407  p :     0.054268
      px      :     0.010045
      py      :     0.013816


                     *******************************
                     * LOEWDIN POPULATION ANALYSIS *
                     *******************************

----------------------
LOEWDIN ATOMIC CHARGES
----------------------
   0 O :    0.377334
   1 O :    0.079919
   2 N :    0.156080
   3 N :    0.135440
   4 C :   -0.283487
   5 C :   -0.186274
   6 H :    0.180029
   7 C :   -0.123450
   8 C :   -0.121457
   9 H :    0.156480
  10 C :   -0.151905
  11 H :    0.155349
  12 C :   -0.157279
  13 H :    0.153902
  14 C :   -0.153225
  15 H :    0.155027
  16 C :   -0.115073
  17 H :    0.158547
  18 C :   -0.388953
  19 C :   -0.278413
  20 H :    0.125015
  21 H :    0.130595
  22 H :    0.127686
  23 C :   -0.269535
  24 H :    0.126218
  25 H :    0.135069
  26 H :    0.130741
  27 C :   -0.267200
  28 H :    0.135071
  29 H :    0.128535
  30 H :    0.132042
  31 C :   -0.190937
  32 C :   -0.074037
  33 C :   -0.122783
  34 H :    0.160579
  35 C :   -0.187478
  36 H :    0.151167
  37 C :   -0.168410
  38 H :    0.154440
  39 C :   -0.135686
  40 H :    0.159387
  41 C :   -0.295094
  42 C :   -0.273644
  43 H :    0.125714
  44 H :    0.130853
  45 H :    0.126450
  46 C :   -0.273773
  47 H :    0.130254
  48 H :    0.130248
  49 H :    0.116604
  50 C :   -0.275142
  51 H :    0.115774
  52 H :    0.130841
  53 H :    0.129893
  54 C :   -0.399928
  55 C :   -0.136027
  56 C :   -0.081942
  57 H :    0.163649
  58 C :   -0.135017
  59 H :    0.158946
  60 C :   -0.121784
  61 H :    0.159535
  62 C :   -0.135081
  63 H :    0.159316
  64 C :   -0.087969
  65 H :    0.162135
  66 H :    0.181983
  67 O :    0.051895
  68 C :   -0.463706
  69 C :   -0.138869
  70 C :   -0.092172
  71 H :    0.162034
  72 C :   -0.138114
  73 H :    0.158139
  74 C :   -0.126394
  75 H :    0.158602
  76 C :   -0.138096
  77 H :    0.157900
  78 C :   -0.086412
  79 H :    0.162307
  80 O :    0.113226
  81 H :    0.183794

-------------------------------
LOEWDIN REDUCED ORBITAL CHARGES
-------------------------------
  0 O s       :     3.207141  s :     3.207141
      pz      :     1.259510  p :     4.292542
      px      :     1.523490
      py      :     1.509543
      dz2     :     0.036092  d :     0.115563
      dxz     :     0.019765
      dyz     :     0.041789
      dx2y2   :     0.009365
      dxy     :     0.008553
      f0      :     0.001803  f :     0.007419
      f+1     :     0.000799
      f-1     :     0.001737
      f+2     :     0.001423
      f-2     :     0.001216
      f+3     :     0.000216
      f-3     :     0.000224
  1 O s       :     3.400675  s :     3.400675
      pz      :     1.615957  p :     4.448989
      px      :     1.369348
      py      :     1.463685
      dz2     :     0.009052  d :     0.064636
      dxz     :     0.004530
      dyz     :     0.014365
      dx2y2   :     0.016482
      dxy     :     0.020207
      f0      :     0.000703  f :     0.005781
      f+1     :     0.000290
      f-1     :     0.000910
      f+2     :     0.000478
      f-2     :     0.000859
      f+3     :     0.001474
      f-3     :     0.001066
  2 N s       :     3.052585  s :     3.052585
      pz      :     1.319163  p :     3.582670
      px      :     1.083214
      py      :     1.180293
      dz2     :     0.044755  d :     0.193580
      dxz     :     0.041061
      dyz     :     0.040141
      dx2y2   :     0.034064
      dxy     :     0.033558
      f0      :     0.003337  f :     0.015086
      f+1     :     0.002646
      f-1     :     0.002216
      f+2     :     0.001329
      f-2     :     0.002390
      f+3     :     0.001368
      f-3     :     0.001801
  3 N s       :     2.953873  s :     2.953873
      pz      :     1.156567  p :     3.692028
      px      :     1.170327
      py      :     1.365135
      dz2     :     0.048021  d :     0.204799
      dxz     :     0.047128
      dyz     :     0.044198
      dx2y2   :     0.036103
      dxy     :     0.029349
      f0      :     0.002417  f :     0.013860
      f+1     :     0.001831
      f-1     :     0.001955
      f+2     :     0.002373
      f-2     :     0.001789
      f+3     :     0.001673
      f-3     :     0.001822
  4 C s       :     2.751682  s :     2.751682
      pz      :     0.899790  p :     2.671587
      px      :     0.868834
      py      :     0.902963
      dz2     :     0.206196  d :     0.749545
      dxz     :     0.143294
      dyz     :     0.205108
      dx2y2   :     0.089328
      dxy     :     0.105619
      f0      :     0.024829  f :     0.110672
      f+1     :     0.013439
      f-1     :     0.018995
      f+2     :     0.017714
      f-2     :     0.022165
      f+3     :     0.006373
      f-3     :     0.007156
  5 C s       :     2.736693  s :     2.736693
      pz      :     1.032839  p :     2.858925
      px      :     0.869853
      py      :     0.956233
      dz2     :     0.100782  d :     0.531187
      dxz     :     0.064285
      dyz     :     0.084483
      dx2y2   :     0.130628
      dxy     :     0.151009
      f0      :     0.005429  f :     0.059468
      f+1     :     0.006432
      f-1     :     0.006570
      f+2     :     0.008037
      f-2     :     0.007137
      f+3     :     0.014881
      f-3     :     0.010982
  6 H s       :     0.754931  s :     0.754931
      pz      :     0.035291  p :     0.065040
      px      :     0.011700
      py      :     0.018048
  7 C s       :     2.717064  s :     2.717064
      pz      :     0.898750  p :     2.852048
      px      :     1.046105
      py      :     0.907193
      dz2     :     0.083820  d :     0.500859
      dxz     :     0.105954
      dyz     :     0.071066
      dx2y2   :     0.125749
      dxy     :     0.114269
      f0      :     0.006447  f :     0.053479
      f+1     :     0.006810
      f-1     :     0.005425
      f+2     :     0.007400
      f-2     :     0.008253
      f+3     :     0.011550
      f-3     :     0.007595
  8 C s       :     2.764653  s :     2.764653
      pz      :     0.955836  p :     2.933990
      px      :     0.999528
      py      :     0.978626
      dz2     :     0.078848  d :     0.381558
      dxz     :     0.060405
      dyz     :     0.062717
      dx2y2   :     0.097381
      dxy     :     0.082207
      f0      :     0.003597  f :     0.041256
      f+1     :     0.005884
      f-1     :     0.005271
      f+2     :     0.006378
      f-2     :     0.007645
      f+3     :     0.006951
      f-3     :     0.005530
  9 H s       :     0.781065  s :     0.781065
      pz      :     0.012893  p :     0.062456
      px      :     0.034843
      py      :     0.014720
 10 C s       :     2.769505  s :     2.769505
      pz      :     0.947950  p :     2.951157
      px      :     1.030120
      py      :     0.973087
      dz2     :     0.049121  d :     0.388892
      dxz     :     0.099781
      dyz     :     0.046478
      dx2y2   :     0.084373
      dxy     :     0.109140
      f0      :     0.005637  f :     0.042350
      f+1     :     0.003261
      f-1     :     0.004990
      f+2     :     0.006416
      f-2     :     0.006665
      f+3     :     0.007984
      f-3     :     0.007397
 11 H s       :     0.784488  s :     0.784488
      pz      :     0.018849  p :     0.060164
      px      :     0.024630
      py      :     0.016685
 12 C s       :     2.768634  s :     2.768634
      pz      :     0.941368  p :     2.955058
      px      :     1.065966
      py      :     0.947724
      dz2     :     0.042214  d :     0.390831
      dxz     :     0.095058
      dyz     :     0.051432
      dx2y2   :     0.108225
      dxy     :     0.093903
      f0      :     0.004403  f :     0.042756
      f+1     :     0.006812
      f-1     :     0.002505
      f+2     :     0.006197
      f-2     :     0.006529
      f+3     :     0.010042
      f-3     :     0.006269
 13 H s       :     0.785959  s :     0.785959
      pz      :     0.022207  p :     0.060139
      px      :     0.011904
      py      :     0.026027
 14 C s       :     2.769256  s :     2.769256
      pz      :     0.969573  p :     2.952971
      px      :     1.002478
      py      :     0.980919
      dz2     :     0.083578  d :     0.388663
      dxz     :     0.060606
      dyz     :     0.065006
      dx2y2   :     0.096888
      dxy     :     0.082585
      f0      :     0.003645  f :     0.042335
      f+1     :     0.006250
      f-1     :     0.005361
      f+2     :     0.006684
      f-2     :     0.007686
      f+3     :     0.007023
      f-3     :     0.005685
 15 H s       :     0.784821  s :     0.784821
      pz      :     0.012282  p :     0.060152
      px      :     0.033585
      py      :     0.014285
 16 C s       :     2.764222  s :     2.764222
      pz      :     0.949377  p :     2.929119
      px      :     1.007916
      py      :     0.971826
      dz2     :     0.047114  d :     0.380551
      dxz     :     0.096478
      dyz     :     0.047940
      dx2y2   :     0.084298
      dxy     :     0.104721
      f0      :     0.005484  f :     0.041181
      f+1     :     0.003138
      f-1     :     0.005020
      f+2     :     0.006066
      f-2     :     0.006609
      f+3     :     0.007844
      f-3     :     0.007021
 17 H s       :     0.780847  s :     0.780847
      pz      :     0.019146  p :     0.060605
      px      :     0.025260
      py      :     0.016200
 18 C s       :     2.709334  s :     2.709334
      pz      :     1.009301  p :     2.894645
      px      :     0.960262
      py      :     0.925082
      dz2     :     0.149069  d :     0.703007
      dxz     :     0.149965
      dyz     :     0.105256
      dx2y2   :     0.128636
      dxy     :     0.170081
      f0      :     0.013216  f :     0.081967
      f+1     :     0.009442
      f-1     :     0.010664
      f+2     :     0.008194
      f-2     :     0.014493
      f+3     :     0.011271
      f-3     :     0.014686
 19 C s       :     2.836614  s :     2.836614
      pz      :     1.018601  p :     3.161146
      px      :     1.064467
      py      :     1.078078
      dz2     :     0.071941  d :     0.257432
      dxz     :     0.074805
      dyz     :     0.033335
      dx2y2   :     0.014666
      dxy     :     0.062685
      f0      :     0.004411  f :     0.023220
      f+1     :     0.004208
      f-1     :     0.004959
      f+2     :     0.004118
      f-2     :     0.002059
      f+3     :     0.002717
      f-3     :     0.000748
 20 H s       :     0.811988  s :     0.811988
      pz      :     0.024882  p :     0.062997
      px      :     0.024358
      py      :     0.013757
 21 H s       :     0.807522  s :     0.807522
      pz      :     0.012754  p :     0.061883
      px      :     0.023090
      py      :     0.026038
 22 H s       :     0.810050  s :     0.810050
      pz      :     0.012981  p :     0.062264
      px      :     0.018704
      py      :     0.030579
 23 C s       :     2.829459  s :     2.829459
      pz      :     1.077505  p :     3.159125
      px      :     1.055597
      py      :     1.026024
      dz2     :     0.039198  d :     0.257353
      dxz     :     0.067301
      dyz     :     0.036493
      dx2y2   :     0.050565
      dxy     :     0.063797
      f0      :     0.002950  f :     0.023598
      f+1     :     0.002479
      f-1     :     0.002795
      f+2     :     0.003393
      f-2     :     0.003180
      f+3     :     0.004445
      f-3     :     0.004356
 24 H s       :     0.810005  s :     0.810005
      pz      :     0.033141  p :     0.063776
      px      :     0.017150
      py      :     0.013485
 25 H s       :     0.802829  s :     0.802829
      pz      :     0.014707  p :     0.062101
      px      :     0.020579
      py      :     0.026816
 26 H s       :     0.806774  s :     0.806774
      pz      :     0.023869  p :     0.062485
      px      :     0.026004
      py      :     0.012612
 27 C s       :     2.829935  s :     2.829935
      pz      :     1.044059  p :     3.157195
      px      :     1.037082
      py      :     1.076054
      dz2     :     0.090295  d :     0.256545
      dxz     :     0.047076
      dyz     :     0.019122
      dx2y2   :     0.025187
      dxy     :     0.074865
      f0      :     0.002890  f :     0.023525
      f+1     :     0.005082
      f-1     :     0.002814
      f+2     :     0.003518
      f-2     :     0.003627
      f+3     :     0.003495
      f-3     :     0.002099
 28 H s       :     0.802849  s :     0.802849
      pz      :     0.014092  p :     0.062080
      px      :     0.023639
      py      :     0.024349
 29 H s       :     0.807619  s :     0.807619
      pz      :     0.032894  p :     0.063845
      px      :     0.016074
      py      :     0.014877
 30 H s       :     0.805592  s :     0.805592
      pz      :     0.013188  p :     0.062366
      px      :     0.017485
      py      :     0.031693
 31 C s       :     2.707747  s :     2.707747
      pz      :     0.943471  p :     2.794574
      px      :     0.899848
      py      :     0.951256
      dz2     :     0.137246  d :     0.616390
      dxz     :     0.132787
      dyz     :     0.169757
      dx2y2   :     0.098484
      dxy     :     0.078116
      f0      :     0.015646  f :     0.072225
      f+1     :     0.010023
      f-1     :     0.010115
      f+2     :     0.012459
      f-2     :     0.013029
      f+3     :     0.005450
      f-3     :     0.005504
 32 C s       :     2.716875  s :     2.716875
      pz      :     0.975811  p :     2.836268
      px      :     0.933304
      py      :     0.927153
      dz2     :     0.118201  d :     0.471566
      dxz     :     0.099793
      dyz     :     0.116631
      dx2y2   :     0.068600
      dxy     :     0.068341
      f0      :     0.011745  f :     0.049328
      f+1     :     0.006252
      f-1     :     0.006578
      f+2     :     0.005414
      f-2     :     0.009661
      f+3     :     0.004727
      f-3     :     0.004951
 33 C s       :     2.762894  s :     2.762894
      pz      :     1.041010  p :     2.930626
      px      :     0.930060
      py      :     0.959556
      dz2     :     0.137311  d :     0.388675
      dxz     :     0.090225
      dyz     :     0.092838
      dx2y2   :     0.016941
      dxy     :     0.051360
      f0      :     0.010796  f :     0.040588
      f+1     :     0.005707
      f-1     :     0.006492
      f+2     :     0.007285
      f-2     :     0.006991
      f+3     :     0.002226
      f-3     :     0.001090
 34 H s       :     0.777338  s :     0.777338
      pz      :     0.011051  p :     0.062083
      px      :     0.022984
      py      :     0.028047
 35 C s       :     2.764301  s :     2.764301
      pz      :     1.007302  p :     2.981872
      px      :     0.961171
      py      :     1.013399
      dz2     :     0.085289  d :     0.397591
      dxz     :     0.084579
      dyz     :     0.104117
      dx2y2   :     0.065457
      dxy     :     0.058148
      f0      :     0.010470  f :     0.043714
      f+1     :     0.005422
      f-1     :     0.005886
      f+2     :     0.003295
      f-2     :     0.008338
      f+3     :     0.004972
      f-3     :     0.005330
 36 H s       :     0.788542  s :     0.788542
      pz      :     0.028136  p :     0.060291
      px      :     0.017874
      py      :     0.014281
 37 C s       :     2.765204  s :     2.765204
      pz      :     1.004615  p :     2.953870
      px      :     0.954443
      py      :     0.994812
      dz2     :     0.084332  d :     0.404987
      dxz     :     0.067100
      dyz     :     0.119789
      dx2y2   :     0.075667
      dxy     :     0.058100
      f0      :     0.010238  f :     0.044349
      f+1     :     0.005258
      f-1     :     0.006180
      f+2     :     0.004058
      f-2     :     0.008145
      f+3     :     0.004645
      f-3     :     0.005826
 38 H s       :     0.785687  s :     0.785687
      pz      :     0.028862  p :     0.059873
      px      :     0.012827
      py      :     0.018183
 39 C s       :     2.761591  s :     2.761591
      pz      :     1.038467  p :     2.959936
      px      :     0.954149
      py      :     0.967320
      dz2     :     0.128501  d :     0.373362
      dxz     :     0.081747
      dyz     :     0.090693
      dx2y2   :     0.021147
      dxy     :     0.051273
      f0      :     0.010402  f :     0.040797
      f+1     :     0.005994
      f-1     :     0.006977
      f+2     :     0.006990
      f-2     :     0.006922
      f+3     :     0.002649
      f-3     :     0.000863
 40 H s       :     0.778680  s :     0.778680
      pz      :     0.011193  p :     0.061934
      px      :     0.021128
      py      :     0.029613
 41 C s       :     2.698123  s :     2.698123
      pz      :     0.959036  p :     2.921443
      px      :     0.985165
      py      :     0.977241
      dz2     :     0.112410  d :     0.611561
      dxz     :     0.113435
      dyz     :     0.138497
      dx2y2   :     0.100784
      dxy     :     0.146435
      f0      :     0.008938  f :     0.063968
      f+1     :     0.009185
      f-1     :     0.007991
      f+2     :     0.008196
      f-2     :     0.009981
      f+3     :     0.010633
      f-3     :     0.009043
 42 C s       :     2.835326  s :     2.835326
      pz      :     1.077961  p :     3.152615
      px      :     1.037441
      py      :     1.037213
      dz2     :     0.030976  d :     0.263041
      dxz     :     0.038983
      dyz     :     0.075704
      dx2y2   :     0.066800
      dxy     :     0.050578
      f0      :     0.002711  f :     0.022662
      f+1     :     0.002311
      f-1     :     0.002896
      f+2     :     0.002088
      f-2     :     0.003663
      f+3     :     0.004137
      f-3     :     0.004857
 43 H s       :     0.811909  s :     0.811909
      pz      :     0.022828  p :     0.062377
      px      :     0.015021
      py      :     0.024528
 44 H s       :     0.807152  s :     0.807152
      pz      :     0.030648  p :     0.061995
      px      :     0.013930
      py      :     0.017416
 45 H s       :     0.811247  s :     0.811247
      pz      :     0.016320  p :     0.062304
      px      :     0.029379
      py      :     0.016605
 46 C s       :     2.828728  s :     2.828728
      pz      :     1.040733  p :     3.157504
      px      :     1.066188
      py      :     1.050583
      dz2     :     0.060361  d :     0.264405
      dxz     :     0.039970
      dyz     :     0.063536
      dx2y2   :     0.030775
      dxy     :     0.069764
      f0      :     0.003460  f :     0.023136
      f+1     :     0.002470
      f-1     :     0.004551
      f+2     :     0.004134
      f-2     :     0.003173
      f+3     :     0.002478
      f-3     :     0.002870
 47 H s       :     0.807898  s :     0.807898
      pz      :     0.015587  p :     0.061847
      px      :     0.028985
      py      :     0.017276
 48 H s       :     0.807742  s :     0.807742
      pz      :     0.028326  p :     0.062010
      px      :     0.014804
      py      :     0.018880
 49 H s       :     0.817867  s :     0.817867
      pz      :     0.015626  p :     0.065529
      px      :     0.023135
      py      :     0.026768
 50 C s       :     2.826029  s :     2.826029
      pz      :     1.067297  p :     3.158485
      px      :     1.034526
      py      :     1.056661
      dz2     :     0.040891  d :     0.267171
      dxz     :     0.040833
      dyz     :     0.066197
      dx2y2   :     0.048481
      dxy     :     0.070769
      f0      :     0.001900  f :     0.023456
      f+1     :     0.004129
      f-1     :     0.002963
      f+2     :     0.003365
      f-2     :     0.002919
      f+3     :     0.004370
      f-3     :     0.003810
 51 H s       :     0.817975  s :     0.817975
      pz      :     0.015095  p :     0.066251
      px      :     0.028465
      py      :     0.022691
 52 H s       :     0.807109  s :     0.807109
      pz      :     0.029597  p :     0.062050
      px      :     0.013968
      py      :     0.018484
 53 H s       :     0.808229  s :     0.808229
      pz      :     0.023280  p :     0.061879
      px      :     0.014896
      py      :     0.023703
 54 C s       :     2.739943  s :     2.739943
      pz      :     0.875596  p :     2.592939
      px      :     0.771955
      py      :     0.945388
      dz2     :     0.171036  d :     0.919735
      dxz     :     0.152308
      dyz     :     0.299379
      dx2y2   :     0.151676
      dxy     :     0.145336
      f0      :     0.034045  f :     0.147312
      f+1     :     0.016090
      f-1     :     0.024853
      f+2     :     0.017076
      f-2     :     0.023681
      f+3     :     0.014174
      f-3     :     0.017393
 55 C s       :     2.709340  s :     2.709340
      pz      :     0.985374  p :     2.882614
      px      :     0.934169
      py      :     0.963072
      dz2     :     0.110004  d :     0.489562
      dxz     :     0.089798
      dyz     :     0.151370
      dx2y2   :     0.073017
      dxy     :     0.065373
      f0      :     0.012281  f :     0.054510
      f+1     :     0.006575
      f-1     :     0.010444
      f+2     :     0.004607
      f-2     :     0.009876
      f+3     :     0.005009
      f-3     :     0.005718
 56 C s       :     2.763843  s :     2.763843
      pz      :     1.033289  p :     2.896835
      px      :     0.899921
      py      :     0.963624
      dz2     :     0.128755  d :     0.379437
      dxz     :     0.081474
      dyz     :     0.096132
      dx2y2   :     0.021596
      dxy     :     0.051480
      f0      :     0.009966  f :     0.041827
      f+1     :     0.005210
      f-1     :     0.008839
      f+2     :     0.006666
      f-2     :     0.007107
      f+3     :     0.002781
      f-3     :     0.001259
 57 H s       :     0.775078  s :     0.775078
      pz      :     0.011310  p :     0.061273
      px      :     0.020745
      py      :     0.029218
 58 C s       :     2.769761  s :     2.769761
      pz      :     0.999900  p :     2.943720
      px      :     0.934424
      py      :     1.009395
      dz2     :     0.095635  d :     0.379643
      dxz     :     0.063285
      dyz     :     0.090515
      dx2y2   :     0.066533
      dxy     :     0.063676
      f0      :     0.008131  f :     0.041894
      f+1     :     0.003947
      f-1     :     0.006996
      f+2     :     0.004553
      f-2     :     0.008251
      f+3     :     0.005249
      f-3     :     0.004766
 59 H s       :     0.780754  s :     0.780754
      pz      :     0.032747  p :     0.060301
      px      :     0.015414
      py      :     0.012140
 60 C s       :     2.771866  s :     2.771866
      pz      :     1.021332  p :     2.919974
      px      :     0.919957
      py      :     0.978685
      dz2     :     0.081022  d :     0.387567
      dxz     :     0.072541
      dyz     :     0.127502
      dx2y2   :     0.057480
      dxy     :     0.049023
      f0      :     0.009757  f :     0.042376
      f+1     :     0.005770
      f-1     :     0.007536
      f+2     :     0.002614
      f-2     :     0.007024
      f+3     :     0.004456
      f-3     :     0.005219
 61 H s       :     0.780464  s :     0.780464
      pz      :     0.026095  p :     0.060001
      px      :     0.012877
      py      :     0.021028
 62 C s       :     2.770088  s :     2.770088
      pz      :     1.056183  p :     2.943562
      px      :     0.922019
      py      :     0.965360
      dz2     :     0.132751  d :     0.379565
      dxz     :     0.077546
      dyz     :     0.097367
      dx2y2   :     0.020486
      dxy     :     0.051415
      f0      :     0.010266  f :     0.041866
      f+1     :     0.005187
      f-1     :     0.008793
      f+2     :     0.006315
      f-2     :     0.007307
      f+3     :     0.002752
      f-3     :     0.001245
 63 H s       :     0.780332  s :     0.780332
      pz      :     0.011176  p :     0.060352
      px      :     0.021138
      py      :     0.028039
 64 C s       :     2.764389  s :     2.764389
      pz      :     1.010351  p :     2.901849
      px      :     0.909279
      py      :     0.982218
      dz2     :     0.095492  d :     0.379854
      dxz     :     0.064023
      dyz     :     0.085928
      dx2y2   :     0.071741
      dxy     :     0.062670
      f0      :     0.007928  f :     0.041877
      f+1     :     0.004271
      f-1     :     0.006841
      f+2     :     0.004624
      f-2     :     0.007949
      f+3     :     0.005192
      f-3     :     0.005072
 65 H s       :     0.775907  s :     0.775907
      pz      :     0.033654  p :     0.061959
      px      :     0.016091
      py      :     0.012213
 66 H s       :     0.702455  s :     0.702455
      pz      :     0.052048  p :     0.115561
      px      :     0.020653
      py      :     0.042860
 67 O s       :     3.395114  s :     3.395114
      pz      :     1.490163  p :     4.481498
      px      :     1.590141
      py      :     1.401193
      dz2     :     0.014551  d :     0.065616
      dxz     :     0.016770
      dyz     :     0.015346
      dx2y2   :     0.008749
      dxy     :     0.010199
      f0      :     0.000761  f :     0.005878
      f+1     :     0.001036
      f-1     :     0.000886
      f+2     :     0.000964
      f-2     :     0.001401
      f+3     :     0.000358
      f-3     :     0.000473
 68 C s       :     2.746495  s :     2.746495
      pz      :     0.940964  p :     2.614445
      px      :     0.884962
      py      :     0.788519
      dz2     :     0.218751  d :     0.949269
      dxz     :     0.222719
      dyz     :     0.121027
      dx2y2   :     0.193812
      dxy     :     0.192960
      f0      :     0.026553  f :     0.153497
      f+1     :     0.022018
      f-1     :     0.016920
      f+2     :     0.032121
      f-2     :     0.015212
      f+3     :     0.015850
      f-3     :     0.024822
 69 C s       :     2.709432  s :     2.709432
      pz      :     0.948132  p :     2.885123
      px      :     1.024614
      py      :     0.912378
      dz2     :     0.101714  d :     0.489783
      dxz     :     0.138038
      dyz     :     0.063769
      dx2y2   :     0.090329
      dxy     :     0.095933
      f0      :     0.008360  f :     0.054530
      f+1     :     0.009096
      f-1     :     0.007105
      f+2     :     0.010798
      f-2     :     0.005999
      f+3     :     0.004810
      f-3     :     0.008361
 70 C s       :     2.764931  s :     2.764931
      pz      :     1.002080  p :     2.905533
      px      :     0.995741
      py      :     0.907712
      dz2     :     0.108402  d :     0.379887
      dxz     :     0.084503
      dyz     :     0.071462
      dx2y2   :     0.077088
      dxy     :     0.038431
      f0      :     0.006150  f :     0.041821
      f+1     :     0.007581
      f-1     :     0.006432
      f+2     :     0.008100
      f-2     :     0.006271
      f+3     :     0.003828
      f-3     :     0.003458
 71 H s       :     0.776514  s :     0.776514
      pz      :     0.011972  p :     0.061452
      px      :     0.037006
      py      :     0.012475
 72 C s       :     2.770332  s :     2.770332
      pz      :     0.989781  p :     2.945751
      px      :     1.039591
      py      :     0.916378
      dz2     :     0.065219  d :     0.380219
      dxz     :     0.131012
      dyz     :     0.048066
      dx2y2   :     0.059546
      dxy     :     0.076376
      f0      :     0.007548  f :     0.041812
      f+1     :     0.006072
      f-1     :     0.005076
      f+2     :     0.007958
      f-2     :     0.003974
      f+3     :     0.004866
      f-3     :     0.006318
 73 H s       :     0.781518  s :     0.781518
      pz      :     0.022303  p :     0.060343
      px      :     0.018764
      py      :     0.019276
 74 C s       :     2.772095  s :     2.772095
      pz      :     0.969452  p :     2.924821
      px      :     1.050541
      py      :     0.904828
      dz2     :     0.071213  d :     0.387225
      dxz     :     0.115224
      dyz     :     0.038661
      dx2y2   :     0.075436
      dxy     :     0.086690
      f0      :     0.005260  f :     0.042254
      f+1     :     0.006991
      f-1     :     0.004637
      f+2     :     0.008322
      f-2     :     0.004631
      f+3     :     0.004775
      f-3     :     0.007638
 75 H s       :     0.781341  s :     0.781341
      pz      :     0.028958  p :     0.060057
      px      :     0.015419
      py      :     0.015680
 76 C s       :     2.770063  s :     2.770063
      pz      :     1.018304  p :     2.945706
      px      :     0.994205
      py      :     0.933197
      dz2     :     0.108373  d :     0.380464
      dxz     :     0.083521
      dyz     :     0.073154
      dx2y2   :     0.076783
      dxy     :     0.038633
      f0      :     0.006247  f :     0.041862
      f+1     :     0.007344
      f-1     :     0.006698
      f+2     :     0.008190
      f-2     :     0.006171
      f+3     :     0.003720
      f-3     :     0.003493
 77 H s       :     0.781793  s :     0.781793
      pz      :     0.011821  p :     0.060307
      px      :     0.035818
      py      :     0.012668
 78 C s       :     2.763647  s :     2.763647
      pz      :     0.986496  p :     2.900911
      px      :     1.018439
      py      :     0.895976
      dz2     :     0.067456  d :     0.380005
      dxz     :     0.125621
      dyz     :     0.050599
      dx2y2   :     0.058006
      dxy     :     0.078323
      f0      :     0.007754  f :     0.041849
      f+1     :     0.006039
      f-1     :     0.005045
      f+2     :     0.007710
      f-2     :     0.003953
      f+3     :     0.004882
      f-3     :     0.006467
 79 H s       :     0.776296  s :     0.776296
      pz      :     0.023235  p :     0.061398
      px      :     0.018998
      py      :     0.019165
 80 O s       :     3.329118  s :     3.329118
      pz      :     1.451744  p :     4.485662
      px      :     1.422735
      py      :     1.611182
      dz2     :     0.015987  d :     0.067161
      dxz     :     0.016239
      dyz     :     0.004195
      dx2y2   :     0.018412
      dxy     :     0.012328
      f0      :     0.000823  f :     0.004834
      f+1     :     0.000698
      f-1     :     0.000521
      f+2     :     0.000725
      f-2     :     0.000180
      f+3     :     0.001027
      f-3     :     0.000859
 81 H s       :     0.638918  s :     0.638918
      pz      :     0.107213  p :     0.177288
      px      :     0.027754
      py      :     0.042321


                      *****************************
                      * MAYER POPULATION ANALYSIS *
                      *****************************

  NA   - Mulliken gross atomic population
  ZA   - Total nuclear charge
  QA   - Mulliken gross atomic charge
  VA   - Mayer's total valence
  BVA  - Mayer's bonded valence
  FA   - Mayer's free valence

  ATOM       NA         ZA         QA         VA         BVA        FA
  0 O      8.2314     8.0000    -0.2314     2.1904     2.1904     0.0000
  1 O      8.4204     8.0000    -0.4204     2.0940     2.0940    -0.0000
  2 N      7.2912     7.0000    -0.2912     2.9581     2.9581    -0.0000
  3 N      7.2762     7.0000    -0.2762     3.1036     3.1036     0.0000
  4 C      5.8331     6.0000     0.1669     4.0054     4.0054     0.0000
  5 C      5.8346     6.0000     0.1654     3.7495     3.7495     0.0000
  6 H      0.8282     1.0000     0.1718     0.9801     0.9801     0.0000
  7 C      5.9329     6.0000     0.0671     3.6955     3.6955    -0.0000
  8 C      6.2006     6.0000    -0.2006     3.8559     3.8559    -0.0000
  9 H      0.8440     1.0000     0.1560     0.9833     0.9833    -0.0000
 10 C      6.1579     6.0000    -0.1579     3.9027     3.9027    -0.0000
 11 H      0.8427     1.0000     0.1573     0.9617     0.9617     0.0000
 12 C      6.1692     6.0000    -0.1692     3.8853     3.8853    -0.0000
 13 H      0.8440     1.0000     0.1560     0.9608     0.9608    -0.0000
 14 C      6.1613     6.0000    -0.1613     3.8804     3.8804    -0.0000
 15 H      0.8425     1.0000     0.1575     0.9608     0.9608    -0.0000
 16 C      6.2533     6.0000    -0.2533     3.9191     3.9191    -0.0000
 17 H      0.8492     1.0000     0.1508     0.9801     0.9801     0.0000
 18 C      5.8064     6.0000     0.1936     3.9016     3.9016     0.0000
 19 C      6.4377     6.0000    -0.4377     3.8332     3.8332    -0.0000
 20 H      0.8548     1.0000     0.1452     0.9787     0.9787     0.0000
 21 H      0.8522     1.0000     0.1478     0.9730     0.9730    -0.0000
 22 H      0.8605     1.0000     0.1395     0.9769     0.9769     0.0000
 23 C      6.4427     6.0000    -0.4427     3.8687     3.8687     0.0000
 24 H      0.8578     1.0000     0.1422     0.9821     0.9821     0.0000
 25 H      0.8501     1.0000     0.1499     0.9671     0.9671     0.0000
 26 H      0.8524     1.0000     0.1476     0.9740     0.9740     0.0000
 27 C      6.4479     6.0000    -0.4479     3.8967     3.8967    -0.0000
 28 H      0.8499     1.0000     0.1501     0.9691     0.9691    -0.0000
 29 H      0.8563     1.0000     0.1437     0.9743     0.9743     0.0000
 30 H      0.8579     1.0000     0.1421     0.9749     0.9749    -0.0000
 31 C      5.8155     6.0000     0.1845     3.8617     3.8617    -0.0000
 32 C      5.9591     6.0000     0.0409     3.5883     3.5883    -0.0000
 33 C      6.2052     6.0000    -0.2052     3.8126     3.8126     0.0000
 34 H      0.8415     1.0000     0.1585     0.9610     0.9610     0.0000
 35 C      6.2279     6.0000    -0.2279     3.9062     3.9062    -0.0000
 36 H      0.8513     1.0000     0.1487     0.9628     0.9628    -0.0000
 37 C      6.1664     6.0000    -0.1664     3.8722     3.8722    -0.0000
 38 H      0.8464     1.0000     0.1536     0.9614     0.9614    -0.0000
 39 C      6.3267     6.0000    -0.3267     3.9374     3.9374     0.0000
 40 H      0.8483     1.0000     0.1517     0.9773     0.9773    -0.0000
 41 C      5.8577     6.0000     0.1423     3.8736     3.8736    -0.0000
 42 C      6.4634     6.0000    -0.4634     3.8642     3.8642    -0.0000
 43 H      0.8552     1.0000     0.1448     0.9675     0.9675     0.0000
 44 H      0.8480     1.0000     0.1520     0.9700     0.9700     0.0000
 45 H      0.8534     1.0000     0.1466     0.9680     0.9680     0.0000
 46 C      6.4485     6.0000    -0.4485     3.8769     3.8769    -0.0000
 47 H      0.8576     1.0000     0.1424     0.9684     0.9684    -0.0000
 48 H      0.8583     1.0000     0.1417     0.9704     0.9704     0.0000
 49 H      0.8556     1.0000     0.1444     0.9773     0.9773    -0.0000
 50 C      6.4529     6.0000    -0.4529     3.8906     3.8906     0.0000
 51 H      0.8749     1.0000     0.1251     0.9927     0.9927     0.0000
 52 H      0.8629     1.0000     0.1371     0.9765     0.9765     0.0000
 53 H      0.8585     1.0000     0.1415     0.9699     0.9699     0.0000
 54 C      5.5829     6.0000     0.4171     4.0350     4.0350    -0.0000
 55 C      5.9083     6.0000     0.0917     3.5858     3.5858     0.0000
 56 C      6.2261     6.0000    -0.2261     3.9473     3.9473     0.0000
 57 H      0.8369     1.0000     0.1631     0.9785     0.9785     0.0000
 58 C      6.1466     6.0000    -0.1466     3.8851     3.8851     0.0000
 59 H      0.8344     1.0000     0.1656     0.9595     0.9595     0.0000
 60 C      6.1235     6.0000    -0.1235     3.8874     3.8874     0.0000
 61 H      0.8339     1.0000     0.1661     0.9575     0.9575    -0.0000
 62 C      6.1610     6.0000    -0.1610     3.9101     3.9101     0.0000
 63 H      0.8388     1.0000     0.1612     0.9631     0.9631     0.0000
 64 C      6.1997     6.0000    -0.1997     3.9292     3.9292    -0.0000
 65 H      0.8148     1.0000     0.1852     0.9500     0.9500    -0.0000
 66 H      0.8087     1.0000     0.1913     1.0050     1.0050     0.0000
 67 O      8.4618     8.0000    -0.4618     2.0137     2.0137    -0.0000
 68 C      5.6036     6.0000     0.3964     4.1034     4.1034     0.0000
 69 C      5.8640     6.0000     0.1360     3.5925     3.5925    -0.0000
 70 C      6.2431     6.0000    -0.2431     3.9647     3.9647    -0.0000
 71 H      0.8342     1.0000     0.1658     0.9797     0.9797    -0.0000
 72 C      6.1319     6.0000    -0.1319     3.8770     3.8770    -0.0000
 73 H      0.8357     1.0000     0.1643     0.9596     0.9596    -0.0000
 74 C      6.1431     6.0000    -0.1431     3.9081     3.9081     0.0000
 75 H      0.8348     1.0000     0.1652     0.9580     0.9580     0.0000
 76 C      6.1403     6.0000    -0.1403     3.8936     3.8936     0.0000
 77 H      0.8369     1.0000     0.1631     0.9602     0.9602    -0.0000
 78 C      6.2239     6.0000    -0.2239     3.9560     3.9560     0.0000
 79 H      0.8210     1.0000     0.1790     0.9608     0.9608    -0.0000
 80 O      8.4000     8.0000    -0.4000     2.0733     2.0733    -0.0000
 81 H      0.6356     1.0000     0.3644     0.9282     0.9282    -0.0000

  Mayer bond orders larger than 0.100000
B(  0-O ,  4-C ) :   0.9363 B(  0-O , 54-C ) :   1.0878 B(  1-O , 54-C ) :   1.9104 
B(  2-N ,  4-C ) :   1.8444 B(  2-N , 18-C ) :   0.8655 B(  2-N , 81-H ) :   0.1500 
B(  3-N ,  5-C ) :   0.8746 B(  3-N , 31-C ) :   1.1170 B(  3-N , 66-H ) :   0.9060 
B(  4-C ,  5-C ) :   0.9463 B(  5-C ,  6-H ) :   0.9383 B(  5-C ,  7-C ) :   0.8993 
B(  7-C ,  8-C ) :   1.3426 B(  7-C , 16-C ) :   1.3255 B(  8-C ,  9-H ) :   0.9583 
B(  8-C , 10-C ) :   1.4080 B( 10-C , 11-H ) :   0.9735 B( 10-C , 12-C ) :   1.3951 
B( 12-C , 13-H ) :   0.9726 B( 12-C , 14-C ) :   1.3768 B( 14-C , 15-H ) :   0.9750 
B( 14-C , 16-C ) :   1.4153 B( 16-C , 17-H ) :   0.9841 B( 18-C , 19-C ) :   0.9641 
B( 18-C , 23-C ) :   0.9718 B( 18-C , 27-C ) :   0.9745 B( 19-C , 20-H ) :   0.9665 
B( 19-C , 21-H ) :   0.9633 B( 19-C , 22-H ) :   0.9690 B( 23-C , 24-H ) :   0.9661 
B( 23-C , 25-H ) :   0.9567 B( 23-C , 26-H ) :   0.9611 B( 27-C , 28-H ) :   0.9589 
B( 27-C , 29-H ) :   0.9657 B( 27-C , 30-H ) :   0.9652 B( 31-C , 32-C ) :   1.2991 
B( 31-C , 39-C ) :   1.3357 B( 32-C , 33-C ) :   1.2968 B( 32-C , 41-C ) :   0.9601 
B( 33-C , 34-H ) :   0.9717 B( 33-C , 35-C ) :   1.4105 B( 35-C , 36-H ) :   0.9868 
B( 35-C , 37-C ) :   1.3775 B( 37-C , 38-H ) :   0.9778 B( 37-C , 39-C ) :   1.3969 
B( 39-C , 40-H ) :   0.9854 B( 41-C , 42-C ) :   0.9413 B( 41-C , 46-C ) :   0.9661 
B( 41-C , 50-C ) :   0.9785 B( 42-C , 43-H ) :   0.9656 B( 42-C , 44-H ) :   0.9660 
B( 42-C , 45-H ) :   0.9687 B( 46-C , 47-H ) :   0.9660 B( 46-C , 48-H ) :   0.9598 
B( 46-C , 49-H ) :   0.9578 B( 50-C , 51-H ) :   0.9627 B( 50-C , 52-H ) :   0.9563 
B( 50-C , 53-H ) :   0.9638 B( 54-C , 55-C ) :   0.9836 B( 55-C , 56-C ) :   1.3091 
B( 55-C , 64-C ) :   1.3385 B( 56-C , 57-H ) :   0.9686 B( 56-C , 58-C ) :   1.4260 
B( 58-C , 59-H ) :   0.9697 B( 58-C , 60-C ) :   1.3783 B( 60-C , 61-H ) :   0.9654 
B( 60-C , 62-C ) :   1.3792 B( 62-C , 63-H ) :   0.9769 B( 62-C , 64-C ) :   1.4264 
B( 64-C , 65-H ) :   0.9441 B( 67-O , 68-C ) :   1.8242 B( 68-C , 69-C ) :   0.9849 
B( 68-C , 80-O ) :   1.2573 B( 69-C , 70-C ) :   1.3443 B( 69-C , 78-C ) :   1.3357 
B( 70-C , 71-H ) :   0.9631 B( 70-C , 72-C ) :   1.4247 B( 72-C , 73-H ) :   0.9685 
B( 72-C , 74-C ) :   1.3869 B( 74-C , 75-H ) :   0.9653 B( 74-C , 76-C ) :   1.3848 
B( 76-C , 77-H ) :   0.9709 B( 76-C , 78-C ) :   1.4293 B( 78-C , 79-H ) :   0.9515 
B( 80-O , 81-H ) :   0.7486 

-------
TIMINGS
-------

Total SCF time: 0 days 0 hours 10 min 55 sec 

Total time                  ....     655.582 sec
Sum of individual times     ....     620.080 sec  ( 94.6%)

Fock matrix formation       ....     528.859 sec  ( 80.7%)
  Split-RI-J                ....      70.960 sec  ( 13.4% of F)
  Chain of spheres X        ....     292.819 sec  ( 55.4% of F)
  XC integration            ....      46.145 sec  (  8.7% of F)
    Basis function eval.    ....       3.550 sec  (  7.7% of XC)
    Density eval.           ....      10.326 sec  ( 22.4% of XC)
    XC-Functional eval.     ....       0.349 sec  (  0.8% of XC)
    XC-Potential eval.      ....       5.305 sec  ( 11.5% of XC)
Diagonalization             ....      13.255 sec  (  2.0%)
Density matrix formation    ....       2.476 sec  (  0.4%)
Population analysis         ....       5.675 sec  (  0.9%)
Initial guess               ....      15.070 sec  (  2.3%)
Orbital Transformation      ....       0.000 sec  (  0.0%)
Orbital Orthonormalization  ....       0.000 sec  (  0.0%)
DIIS solution               ....      19.153 sec  (  2.9%)
SOSCF solution              ....      21.857 sec  (  3.3%)
Grid generation             ....      13.735 sec  (  2.1%)

Maximum memory used throughout the entire SCF-calculation: 591.9 MB
[1710950684.417613] [node057:2904207:0]          mpool.c:43   UCX  WARN  object 0x12bd9080 was not returned to mpool ucp_requests
[1710950684.417633] [node057:2904207:0]          mpool.c:43   UCX  WARN  object 0x12bd9240 was not returned to mpool ucp_requests
[1710950684.417637] [node057:2904207:0]          mpool.c:43   UCX  WARN  object 0x12bd9400 was not returned to mpool ucp_requests
[1710950684.417642] [node057:2904207:0]          mpool.c:43   UCX  WARN  object 0x12bd95c0 was not returned to mpool ucp_requests
[1710950684.417646] [node057:2904207:0]          mpool.c:43   UCX  WARN  object 0x12bd9780 was not returned to mpool ucp_requests
[1710950684.417649] [node057:2904207:0]          mpool.c:43   UCX  WARN  object 0x12bd9940 was not returned to mpool ucp_requests
[1710950684.417651] [node057:2904207:0]          mpool.c:43   UCX  WARN  object 0x12bd9b00 was not returned to mpool ucp_requests
[1710950684.417654] [node057:2904207:0]          mpool.c:43   UCX  WARN  object 0x12bd9cc0 was not returned to mpool ucp_requests
[1710950684.417656] [node057:2904207:0]          mpool.c:43   UCX  WARN  object 0x12bd9e80 was not returned to mpool ucp_requests
[1710950684.417658] [node057:2904207:0]          mpool.c:43   UCX  WARN  object 0x12bda040 was not returned to mpool ucp_requests
[1710950684.420911] [node057:2904220:0]          mpool.c:43   UCX  WARN  object 0x13898200 was not returned to mpool ucp_requests
[1710950684.420928] [node057:2904220:0]          mpool.c:43   UCX  WARN  object 0x138983c0 was not returned to mpool ucp_requests
[1710950684.420933] [node057:2904220:0]          mpool.c:43   UCX  WARN  object 0x13898580 was not returned to mpool ucp_requests
[1710950684.420937] [node057:2904220:0]          mpool.c:43   UCX  WARN  object 0x13898740 was not returned to mpool ucp_requests
[1710950684.420941] [node057:2904220:0]          mpool.c:43   UCX  WARN  object 0x13898900 was not returned to mpool ucp_requests
[1710950684.420944] [node057:2904220:0]          mpool.c:43   UCX  WARN  object 0x13898ac0 was not returned to mpool ucp_requests
[1710950684.420946] [node057:2904220:0]          mpool.c:43   UCX  WARN  object 0x13898c80 was not returned to mpool ucp_requests
[1710950684.420948] [node057:2904220:0]          mpool.c:43   UCX  WARN  object 0x13898e40 was not returned to mpool ucp_requests
[1710950684.420951] [node057:2904220:0]          mpool.c:43   UCX  WARN  object 0x13899000 was not returned to mpool ucp_requests
[1710950684.421357] [node057:2904216:0]          mpool.c:43   UCX  WARN  object 0x12ef0fc0 was not returned to mpool ucp_requests
[1710950684.421369] [node057:2904216:0]          mpool.c:43   UCX  WARN  object 0x12ef1180 was not returned to mpool ucp_requests
[1710950684.421373] [node057:2904216:0]          mpool.c:43   UCX  WARN  object 0x12ef1340 was not returned to mpool ucp_requests
[1710950684.421377] [node057:2904216:0]          mpool.c:43   UCX  WARN  object 0x12ef1500 was not returned to mpool ucp_requests
[1710950684.421380] [node057:2904216:0]          mpool.c:43   UCX  WARN  object 0x12ef16c0 was not returned to mpool ucp_requests
[1710950684.421383] [node057:2904216:0]          mpool.c:43   UCX  WARN  object 0x12ef1880 was not returned to mpool ucp_requests
[1710950684.421386] [node057:2904216:0]          mpool.c:43   UCX  WARN  object 0x12ef1a40 was not returned to mpool ucp_requests
[1710950684.421390] [node057:2904216:0]          mpool.c:43   UCX  WARN  object 0x12ef1c00 was not returned to mpool ucp_requests
[1710950684.421393] [node057:2904216:0]          mpool.c:43   UCX  WARN  object 0x12ef1dc0 was not returned to mpool ucp_requests
[1710950684.421396] [node057:2904216:0]          mpool.c:43   UCX  WARN  object 0x12ef1f80 was not returned to mpool ucp_requests
[1710950684.421399] [node057:2904216:0]          mpool.c:43   UCX  WARN  object 0x12ef2140 was not returned to mpool ucp_requests
[1710950684.425966] [node057:2904213:0]          mpool.c:43   UCX  WARN  object 0x13f26f00 was not returned to mpool ucp_requests
[1710950684.425981] [node057:2904213:0]          mpool.c:43   UCX  WARN  object 0x13f270c0 was not returned to mpool ucp_requests
[1710950684.425986] [node057:2904213:0]          mpool.c:43   UCX  WARN  object 0x13f27280 was not returned to mpool ucp_requests
[1710950684.425989] [node057:2904213:0]          mpool.c:43   UCX  WARN  object 0x13f27440 was not returned to mpool ucp_requests
[1710950684.425994] [node057:2904213:0]          mpool.c:43   UCX  WARN  object 0x13f27600 was not returned to mpool ucp_requests
[1710950684.425996] [node057:2904213:0]          mpool.c:43   UCX  WARN  object 0x13f277c0 was not returned to mpool ucp_requests
[1710950684.426000] [node057:2904213:0]          mpool.c:43   UCX  WARN  object 0x13f27980 was not returned to mpool ucp_requests
[1710950684.426002] [node057:2904213:0]          mpool.c:43   UCX  WARN  object 0x13f27b40 was not returned to mpool ucp_requests
[1710950684.426006] [node057:2904213:0]          mpool.c:43   UCX  WARN  object 0x13f27d00 was not returned to mpool ucp_requests
[1710950684.426008] [node057:2904213:0]          mpool.c:43   UCX  WARN  object 0x13f27ec0 was not returned to mpool ucp_requests
[1710950684.426583] [node057:2904214:0]          mpool.c:43   UCX  WARN  object 0x1385fec0 was not returned to mpool ucp_requests
[1710950684.426600] [node057:2904214:0]          mpool.c:43   UCX  WARN  object 0x13860080 was not returned to mpool ucp_requests
[1710950684.426606] [node057:2904214:0]          mpool.c:43   UCX  WARN  object 0x13860240 was not returned to mpool ucp_requests
[1710950684.426610] [node057:2904214:0]          mpool.c:43   UCX  WARN  object 0x13860400 was not returned to mpool ucp_requests
[1710950684.426613] [node057:2904214:0]          mpool.c:43   UCX  WARN  object 0x138605c0 was not returned to mpool ucp_requests
[1710950684.426617] [node057:2904214:0]          mpool.c:43   UCX  WARN  object 0x13860780 was not returned to mpool ucp_requests
[1710950684.426620] [node057:2904214:0]          mpool.c:43   UCX  WARN  object 0x13860940 was not returned to mpool ucp_requests
[1710950684.426623] [node057:2904214:0]          mpool.c:43   UCX  WARN  object 0x13860b00 was not returned to mpool ucp_requests
[1710950684.426627] [node057:2904214:0]          mpool.c:43   UCX  WARN  object 0x13860cc0 was not returned to mpool ucp_requests
[1710950684.426630] [node057:2904214:0]          mpool.c:43   UCX  WARN  object 0x13860e80 was not returned to mpool ucp_requests
[1710950684.430649] [node057:2904218:0]          mpool.c:43   UCX  WARN  object 0x149e9ec0 was not returned to mpool ucp_requests
[1710950684.430665] [node057:2904218:0]          mpool.c:43   UCX  WARN  object 0x149ea080 was not returned to mpool ucp_requests
[1710950684.430670] [node057:2904218:0]          mpool.c:43   UCX  WARN  object 0x149ea240 was not returned to mpool ucp_requests
[1710950684.430674] [node057:2904218:0]          mpool.c:43   UCX  WARN  object 0x149ea400 was not returned to mpool ucp_requests
[1710950684.430678] [node057:2904218:0]          mpool.c:43   UCX  WARN  object 0x149ea5c0 was not returned to mpool ucp_requests
[1710950684.430681] [node057:2904218:0]          mpool.c:43   UCX  WARN  object 0x149ea780 was not returned to mpool ucp_requests
[1710950684.430684] [node057:2904218:0]          mpool.c:43   UCX  WARN  object 0x149ea940 was not returned to mpool ucp_requests
[1710950684.430688] [node057:2904218:0]          mpool.c:43   UCX  WARN  object 0x149eab00 was not returned to mpool ucp_requests
[1710950684.430692] [node057:2904218:0]          mpool.c:43   UCX  WARN  object 0x149eacc0 was not returned to mpool ucp_requests
[1710950684.430695] [node057:2904218:0]          mpool.c:43   UCX  WARN  object 0x149eae80 was not returned to mpool ucp_requests
[1710950684.430699] [node057:2904218:0]          mpool.c:43   UCX  WARN  object 0x149eb040 was not returned to mpool ucp_requests
[1710950684.431529] [node057:2904206:0]          mpool.c:43   UCX  WARN  object 0x13067040 was not returned to mpool ucp_requests
[1710950684.431541] [node057:2904206:0]          mpool.c:43   UCX  WARN  object 0x130673c0 was not returned to mpool ucp_requests
[1710950684.431545] [node057:2904206:0]          mpool.c:43   UCX  WARN  object 0x13067580 was not returned to mpool ucp_requests
[1710950684.431549] [node057:2904206:0]          mpool.c:43   UCX  WARN  object 0x13067740 was not returned to mpool ucp_requests
[1710950684.431552] [node057:2904206:0]          mpool.c:43   UCX  WARN  object 0x13067900 was not returned to mpool ucp_requests
[1710950684.431556] [node057:2904206:0]          mpool.c:43   UCX  WARN  object 0x13067ac0 was not returned to mpool ucp_requests
[1710950684.431559] [node057:2904206:0]          mpool.c:43   UCX  WARN  object 0x13067c80 was not returned to mpool ucp_requests
[1710950684.431562] [node057:2904206:0]          mpool.c:43   UCX  WARN  object 0x13067e40 was not returned to mpool ucp_requests
[1710950684.431566] [node057:2904206:0]          mpool.c:43   UCX  WARN  object 0x13068000 was not returned to mpool ucp_requests
[1710950684.433591] [node057:2904204:0]          mpool.c:43   UCX  WARN  object 0x13a7cd40 was not returned to mpool ucp_requests
[1710950684.433602] [node057:2904204:0]          mpool.c:43   UCX  WARN  object 0x13a7d0c0 was not returned to mpool ucp_requests
[1710950684.433607] [node057:2904204:0]          mpool.c:43   UCX  WARN  object 0x13a7d280 was not returned to mpool ucp_requests
[1710950684.433611] [node057:2904204:0]          mpool.c:43   UCX  WARN  object 0x13a7d440 was not returned to mpool ucp_requests
[1710950684.433615] [node057:2904204:0]          mpool.c:43   UCX  WARN  object 0x13a7d600 was not returned to mpool ucp_requests
[1710950684.433619] [node057:2904204:0]          mpool.c:43   UCX  WARN  object 0x13a7d7c0 was not returned to mpool ucp_requests
[1710950684.433622] [node057:2904204:0]          mpool.c:43   UCX  WARN  object 0x13a7db40 was not returned to mpool ucp_requests
[1710950684.433626] [node057:2904204:0]          mpool.c:43   UCX  WARN  object 0x13a7dd00 was not returned to mpool ucp_requests
[1710950684.433629] [node057:2904204:0]          mpool.c:43   UCX  WARN  object 0x13a7e080 was not returned to mpool ucp_requests
[1710950684.434338] [node057:2904209:0]          mpool.c:43   UCX  WARN  object 0x133e9ec0 was not returned to mpool ucp_requests
[1710950684.434354] [node057:2904209:0]          mpool.c:43   UCX  WARN  object 0x133ea080 was not returned to mpool ucp_requests
[1710950684.434360] [node057:2904209:0]          mpool.c:43   UCX  WARN  object 0x133ea240 was not returned to mpool ucp_requests
[1710950684.434364] [node057:2904209:0]          mpool.c:43   UCX  WARN  object 0x133ea400 was not returned to mpool ucp_requests
[1710950684.434368] [node057:2904209:0]          mpool.c:43   UCX  WARN  object 0x133ea5c0 was not returned to mpool ucp_requests
[1710950684.434371] [node057:2904209:0]          mpool.c:43   UCX  WARN  object 0x133ea780 was not returned to mpool ucp_requests
[1710950684.434388] [node057:2904221:0]          mpool.c:43   UCX  WARN  object 0x143c5240 was not returned to mpool ucp_requests
[1710950684.434399] [node057:2904221:0]          mpool.c:43   UCX  WARN  object 0x143c5400 was not returned to mpool ucp_requests
[1710950684.434404] [node057:2904221:0]          mpool.c:43   UCX  WARN  object 0x143c55c0 was not returned to mpool ucp_requests
[1710950684.434407] [node057:2904221:0]          mpool.c:43   UCX  WARN  object 0x143c5780 was not returned to mpool ucp_requests
[1710950684.434410] [node057:2904221:0]          mpool.c:43   UCX  WARN  object 0x143c5940 was not returned to mpool ucp_requests
[1710950684.434414] [node057:2904221:0]          mpool.c:43   UCX  WARN  object 0x143c5b00 was not returned to mpool ucp_requests
[1710950684.434417] [node057:2904221:0]          mpool.c:43   UCX  WARN  object 0x143c5cc0 was not returned to mpool ucp_requests
[1710950684.434420] [node057:2904221:0]          mpool.c:43   UCX  WARN  object 0x143c5e80 was not returned to mpool ucp_requests
[1710950684.434423] [node057:2904221:0]          mpool.c:43   UCX  WARN  object 0x143c6040 was not returned to mpool ucp_requests
[1710950684.434374] [node057:2904209:0]          mpool.c:43   UCX  WARN  object 0x133ea940 was not returned to mpool ucp_requests
[1710950684.434378] [node057:2904209:0]          mpool.c:43   UCX  WARN  object 0x133eab00 was not returned to mpool ucp_requests
[1710950684.434381] [node057:2904209:0]          mpool.c:43   UCX  WARN  object 0x133eacc0 was not returned to mpool ucp_requests
[1710950684.434384] [node057:2904209:0]          mpool.c:43   UCX  WARN  object 0x133eae80 was not returned to mpool ucp_requests
[1710950684.437083] [node057:2904212:0]          mpool.c:43   UCX  WARN  object 0x1419b140 was not returned to mpool ucp_requests
[1710950684.437094] [node057:2904212:0]          mpool.c:43   UCX  WARN  object 0x1419b300 was not returned to mpool ucp_requests
[1710950684.437099] [node057:2904212:0]          mpool.c:43   UCX  WARN  object 0x1419b4c0 was not returned to mpool ucp_requests
[1710950684.437102] [node057:2904212:0]          mpool.c:43   UCX  WARN  object 0x1419b680 was not returned to mpool ucp_requests
[1710950684.437105] [node057:2904212:0]          mpool.c:43   UCX  WARN  object 0x1419b840 was not returned to mpool ucp_requests
[1710950684.437109] [node057:2904212:0]          mpool.c:43   UCX  WARN  object 0x1419ba00 was not returned to mpool ucp_requests
[1710950684.437112] [node057:2904212:0]          mpool.c:43   UCX  WARN  object 0x1419bbc0 was not returned to mpool ucp_requests
[1710950684.437115] [node057:2904212:0]          mpool.c:43   UCX  WARN  object 0x1419bd80 was not returned to mpool ucp_requests
[1710950684.437118] [node057:2904212:0]          mpool.c:43   UCX  WARN  object 0x1419bf40 was not returned to mpool ucp_requests
[1710950684.437121] [node057:2904212:0]          mpool.c:43   UCX  WARN  object 0x1419c100 was not returned to mpool ucp_requests
[1710950684.437209] [node057:2904222:0]          mpool.c:43   UCX  WARN  object 0x13448240 was not returned to mpool ucp_requests
[1710950684.437221] [node057:2904222:0]          mpool.c:43   UCX  WARN  object 0x13448400 was not returned to mpool ucp_requests
[1710950684.437225] [node057:2904222:0]          mpool.c:43   UCX  WARN  object 0x134485c0 was not returned to mpool ucp_requests
[1710950684.437228] [node057:2904222:0]          mpool.c:43   UCX  WARN  object 0x13448780 was not returned to mpool ucp_requests
[1710950684.437232] [node057:2904222:0]          mpool.c:43   UCX  WARN  object 0x13448940 was not returned to mpool ucp_requests
[1710950684.437236] [node057:2904222:0]          mpool.c:43   UCX  WARN  object 0x13448b00 was not returned to mpool ucp_requests
[1710950684.437239] [node057:2904222:0]          mpool.c:43   UCX  WARN  object 0x13448cc0 was not returned to mpool ucp_requests
[1710950684.437243] [node057:2904222:0]          mpool.c:43   UCX  WARN  object 0x13448e80 was not returned to mpool ucp_requests
[1710950684.437247] [node057:2904222:0]          mpool.c:43   UCX  WARN  object 0x13449040 was not returned to mpool ucp_requests
[1710950684.438318] [node057:2904219:0]          mpool.c:43   UCX  WARN  object 0x13ee70c0 was not returned to mpool ucp_requests
[1710950684.438330] [node057:2904219:0]          mpool.c:43   UCX  WARN  object 0x13ee7280 was not returned to mpool ucp_requests
[1710950684.438336] [node057:2904219:0]          mpool.c:43   UCX  WARN  object 0x13ee7440 was not returned to mpool ucp_requests
[1710950684.438340] [node057:2904219:0]          mpool.c:43   UCX  WARN  object 0x13ee7600 was not returned to mpool ucp_requests
[1710950684.438343] [node057:2904219:0]          mpool.c:43   UCX  WARN  object 0x13ee77c0 was not returned to mpool ucp_requests
[1710950684.438345] [node057:2904219:0]          mpool.c:43   UCX  WARN  object 0x13ee7980 was not returned to mpool ucp_requests
[1710950684.438347] [node057:2904219:0]          mpool.c:43   UCX  WARN  object 0x13ee7b40 was not returned to mpool ucp_requests
[1710950684.438350] [node057:2904219:0]          mpool.c:43   UCX  WARN  object 0x13ee7d00 was not returned to mpool ucp_requests
[1710950684.438352] [node057:2904219:0]          mpool.c:43   UCX  WARN  object 0x13ee7ec0 was not returned to mpool ucp_requests
[1710950684.438339] [node057:2904208:0]          mpool.c:43   UCX  WARN  object 0x13878ec0 was not returned to mpool ucp_requests
[1710950684.438351] [node057:2904208:0]          mpool.c:43   UCX  WARN  object 0x13879080 was not returned to mpool ucp_requests
[1710950684.438355] [node057:2904208:0]          mpool.c:43   UCX  WARN  object 0x13879240 was not returned to mpool ucp_requests
[1710950684.438359] [node057:2904208:0]          mpool.c:43   UCX  WARN  object 0x13879400 was not returned to mpool ucp_requests
[1710950684.438363] [node057:2904208:0]          mpool.c:43   UCX  WARN  object 0x138795c0 was not returned to mpool ucp_requests
[1710950684.438366] [node057:2904208:0]          mpool.c:43   UCX  WARN  object 0x13879780 was not returned to mpool ucp_requests
[1710950684.438369] [node057:2904208:0]          mpool.c:43   UCX  WARN  object 0x13879940 was not returned to mpool ucp_requests
[1710950684.438373] [node057:2904208:0]          mpool.c:43   UCX  WARN  object 0x13879b00 was not returned to mpool ucp_requests
[1710950684.438376] [node057:2904208:0]          mpool.c:43   UCX  WARN  object 0x13879cc0 was not returned to mpool ucp_requests
[1710950684.438379] [node057:2904208:0]          mpool.c:43   UCX  WARN  object 0x13879e80 was not returned to mpool ucp_requests
[1710950684.438804] [node057:2904210:0]          mpool.c:43   UCX  WARN  object 0x1488e1c0 was not returned to mpool ucp_requests
[1710950684.438815] [node057:2904210:0]          mpool.c:43   UCX  WARN  object 0x1488e380 was not returned to mpool ucp_requests
[1710950684.438820] [node057:2904210:0]          mpool.c:43   UCX  WARN  object 0x1488e540 was not returned to mpool ucp_requests
[1710950684.438823] [node057:2904210:0]          mpool.c:43   UCX  WARN  object 0x1488e700 was not returned to mpool ucp_requests
[1710950684.438826] [node057:2904210:0]          mpool.c:43   UCX  WARN  object 0x1488e8c0 was not returned to mpool ucp_requests
[1710950684.438829] [node057:2904210:0]          mpool.c:43   UCX  WARN  object 0x1488ea80 was not returned to mpool ucp_requests
[1710950684.438832] [node057:2904210:0]          mpool.c:43   UCX  WARN  object 0x1488ec40 was not returned to mpool ucp_requests
[1710950684.438836] [node057:2904210:0]          mpool.c:43   UCX  WARN  object 0x1488ee00 was not returned to mpool ucp_requests
[1710950684.438848] [node057:2904210:0]          mpool.c:43   UCX  WARN  object 0x1488efc0 was not returned to mpool ucp_requests
[1710950684.438852] [node057:2904210:0]          mpool.c:43   UCX  WARN  object 0x1488f180 was not returned to mpool ucp_requests
[1710950684.439314] [node057:2904217:0]          mpool.c:43   UCX  WARN  object 0x13696ec0 was not returned to mpool ucp_requests
[1710950684.439325] [node057:2904217:0]          mpool.c:43   UCX  WARN  object 0x13697080 was not returned to mpool ucp_requests
[1710950684.439328] [node057:2904217:0]          mpool.c:43   UCX  WARN  object 0x13697240 was not returned to mpool ucp_requests
[1710950684.439332] [node057:2904217:0]          mpool.c:43   UCX  WARN  object 0x13697400 was not returned to mpool ucp_requests
[1710950684.439335] [node057:2904217:0]          mpool.c:43   UCX  WARN  object 0x136975c0 was not returned to mpool ucp_requests
[1710950684.439337] [node057:2904217:0]          mpool.c:43   UCX  WARN  object 0x13697780 was not returned to mpool ucp_requests
[1710950684.439339] [node057:2904217:0]          mpool.c:43   UCX  WARN  object 0x13697940 was not returned to mpool ucp_requests
[1710950684.439342] [node057:2904217:0]          mpool.c:43   UCX  WARN  object 0x13697b00 was not returned to mpool ucp_requests
[1710950684.439344] [node057:2904217:0]          mpool.c:43   UCX  WARN  object 0x13697cc0 was not returned to mpool ucp_requests
[1710950684.439346] [node057:2904217:0]          mpool.c:43   UCX  WARN  object 0x13697e80 was not returned to mpool ucp_requests
[1710950684.439349] [node057:2904217:0]          mpool.c:43   UCX  WARN  object 0x13698040 was not returned to mpool ucp_requests
[1710950684.438895] [node057:2904211:0]          mpool.c:43   UCX  WARN  object 0x12f85ec0 was not returned to mpool ucp_requests
[1710950684.438907] [node057:2904211:0]          mpool.c:43   UCX  WARN  object 0x12f86080 was not returned to mpool ucp_requests
[1710950684.438911] [node057:2904211:0]          mpool.c:43   UCX  WARN  object 0x12f86240 was not returned to mpool ucp_requests
[1710950684.438915] [node057:2904211:0]          mpool.c:43   UCX  WARN  object 0x12f86400 was not returned to mpool ucp_requests
[1710950684.438918] [node057:2904211:0]          mpool.c:43   UCX  WARN  object 0x12f865c0 was not returned to mpool ucp_requests
[1710950684.438921] [node057:2904211:0]          mpool.c:43   UCX  WARN  object 0x12f86780 was not returned to mpool ucp_requests
[1710950684.438924] [node057:2904211:0]          mpool.c:43   UCX  WARN  object 0x12f86940 was not returned to mpool ucp_requests
[1710950684.438928] [node057:2904211:0]          mpool.c:43   UCX  WARN  object 0x12f86b00 was not returned to mpool ucp_requests
[1710950684.438932] [node057:2904211:0]          mpool.c:43   UCX  WARN  object 0x12f86cc0 was not returned to mpool ucp_requests
[1710950684.438935] [node057:2904211:0]          mpool.c:43   UCX  WARN  object 0x12f86e80 was not returned to mpool ucp_requests
[1710950684.438892] [node057:2904215:0]          mpool.c:43   UCX  WARN  object 0x13757d40 was not returned to mpool ucp_requests
[1710950684.438903] [node057:2904215:0]          mpool.c:43   UCX  WARN  object 0x13757f00 was not returned to mpool ucp_requests
[1710950684.438907] [node057:2904215:0]          mpool.c:43   UCX  WARN  object 0x137580c0 was not returned to mpool ucp_requests
[1710950684.438911] [node057:2904215:0]          mpool.c:43   UCX  WARN  object 0x13758280 was not returned to mpool ucp_requests
[1710950684.438914] [node057:2904215:0]          mpool.c:43   UCX  WARN  object 0x13758440 was not returned to mpool ucp_requests
[1710950684.438917] [node057:2904215:0]          mpool.c:43   UCX  WARN  object 0x13758600 was not returned to mpool ucp_requests
[1710950684.438920] [node057:2904215:0]          mpool.c:43   UCX  WARN  object 0x137587c0 was not returned to mpool ucp_requests
[1710950684.438923] [node057:2904215:0]          mpool.c:43   UCX  WARN  object 0x13758980 was not returned to mpool ucp_requests
[1710950684.438926] [node057:2904215:0]          mpool.c:43   UCX  WARN  object 0x13758b40 was not returned to mpool ucp_requests
[1710950684.438929] [node057:2904215:0]          mpool.c:43   UCX  WARN  object 0x13758d00 was not returned to mpool ucp_requests
[1710950684.438931] [node057:2904215:0]          mpool.c:43   UCX  WARN  object 0x13758ec0 was not returned to mpool ucp_requests
[1710950684.440204] [node057:2904205:0]          mpool.c:43   UCX  WARN  object 0x136a3d40 was not returned to mpool ucp_requests
[1710950684.440217] [node057:2904205:0]          mpool.c:43   UCX  WARN  object 0x136a40c0 was not returned to mpool ucp_requests
[1710950684.440221] [node057:2904205:0]          mpool.c:43   UCX  WARN  object 0x136a4440 was not returned to mpool ucp_requests
[1710950684.440224] [node057:2904205:0]          mpool.c:43   UCX  WARN  object 0x136a4600 was not returned to mpool ucp_requests
[1710950684.440227] [node057:2904205:0]          mpool.c:43   UCX  WARN  object 0x136a47c0 was not returned to mpool ucp_requests
[1710950684.440230] [node057:2904205:0]          mpool.c:43   UCX  WARN  object 0x136a4980 was not returned to mpool ucp_requests
[1710950684.440232] [node057:2904205:0]          mpool.c:43   UCX  WARN  object 0x136a4d00 was not returned to mpool ucp_requests
[1710950684.440235] [node057:2904205:0]          mpool.c:43   UCX  WARN  object 0x136a4ec0 was not returned to mpool ucp_requests


-------------------------------------------------------------------------------
                          DFT DISPERSION CORRECTION                            
                                                                               
                              DFTD3 V3.1  Rev 1                                
                          USING Becke-Johnson damping                          
-------------------------------------------------------------------------------
The PBE0 functional is recognized
Active option DFTDOPT                   ...         4   

molecular C6(AA) [au] = 70583.737761 


            DFT-D V3
 parameters
 s6 scaling factor         :     1.0000 
 a1 scaling factor         :     0.4145 
 s8 scaling factor         :     1.2177 
 a2 scaling factor         :     4.8593 
 ad hoc parameters k1-k3   :    16.0000     1.3333    -4.0000 

 Edisp/kcal,au: -71.606751015784  -0.114112609191 
 E6   /kcal   : -46.303425867 
 E8   /kcal   : -25.303325148 
 % E8         :  35.336507787 

-------------------------   ----------------
Dispersion correction           -0.114112609
-------------------------   ----------------


-------------------------   --------------------
FINAL SINGLE POINT ENERGY     -1805.029934439174
-------------------------   --------------------


           ************************************************************
           *        Program running with 20 parallel MPI-processes    *
           *              working on a common directory               *
           ************************************************************
------------------------------------------------------------------------------
                         ORCA SCF GRADIENT CALCULATION
------------------------------------------------------------------------------

 ... reading COSX grid (gridx3)
Gradient of the Kohn-Sham DFT energy:
Kohn-Sham wavefunction type      ... RKS
Hartree-Fock exchange scaling    ...    0.250
Number of operators              ...    1
Number of atoms                  ...   82
Basis set dimensions             ... 1542
Integral neglect threshold       ... 2.5e-11
Integral primitive cutoff        ... 2.5e-12
SHARK Integral package           ... ON

Nuc. rep. gradient       (SHARK) ... done (  0.1 sec)
HCore & Overlap gradient (SHARK) ... done (  2.1 sec)
RI-J gradient            (SHARK) ... done (  9.6 sec)
COSX-gradient                    ... done ( 71.1 sec)
Exchange-correlation gradient    ... done
Dispersion correction            ... done

------------------
CARTESIAN GRADIENT
------------------

   1   O   :    0.003560252   -0.013062912    0.007167591
   2   O   :   -0.012321210    0.023980981   -0.016259203
   3   N   :   -0.022205000   -0.006899107    0.043380946
   4   N   :    0.016320215    0.003027116    0.003483365
   5   C   :    0.011412030   -0.015132375   -0.057063431
   6   C   :   -0.007572944    0.004312106   -0.019879415
   7   H   :   -0.003379325    0.008761786    0.002613582
   8   C   :    0.002889031   -0.004784084   -0.005201507
   9   C   :    0.004358767    0.003761757    0.001301313
  10   H   :    0.004590925    0.001663473    0.000667939
  11   C   :    0.005448869    0.003834097    0.005011644
  12   H   :    0.000963434    0.001122763    0.001306150
  13   C   :   -0.001852853    0.001277878    0.000043784
  14   H   :   -0.000105183    0.001123419    0.000637799
  15   C   :   -0.005933449    0.005078495    0.004160323
  16   H   :   -0.001489423    0.000897915    0.000824474
  17   C   :   -0.004631614   -0.000569124   -0.003024601
  18   H   :   -0.003420824    0.000564585   -0.001121950
  19   C   :    0.008796031    0.005311701   -0.009800104
  20   C   :   -0.002694951   -0.001744666    0.000147545
  21   H   :    0.000215034   -0.000259137    0.001975541
  22   H   :   -0.002190969   -0.001434261    0.003152634
  23   H   :   -0.000608868    0.001497582    0.001445779
  24   C   :   -0.003622631    0.000747907    0.003595337
  25   H   :    0.001346133   -0.001573624   -0.000704237
  26   H   :    0.000931132   -0.003682469   -0.000583052
  27   H   :    0.002471563   -0.001143994    0.000084510
  28   C   :   -0.002230369   -0.000263234    0.005204197
  29   H   :   -0.003247403   -0.001685696   -0.002653420
  30   H   :   -0.000634682   -0.000515300   -0.000979450
  31   H   :   -0.001222029    0.001569649   -0.001616647
  32   C   :   -0.003506923   -0.000625776    0.006374946
  33   C   :   -0.011069813    0.011985438    0.008295559
  34   C   :    0.007093584   -0.010968632   -0.004869845
  35   H   :    0.002498622   -0.001315731   -0.006438706
  36   C   :   -0.003190613    0.006419467   -0.003659874
  37   H   :    0.000497116    0.000842241   -0.001725717
  38   C   :    0.004494130   -0.002975254   -0.010119585
  39   H   :    0.000695855   -0.000479104   -0.001912613
  40   C   :   -0.000973231    0.002088762    0.002012753
  41   H   :    0.001623261    0.003327200   -0.003978495
  42   C   :   -0.005021883    0.007754985   -0.005738547
  43   C   :    0.004538704   -0.006928477    0.008502728
  44   H   :   -0.000533329   -0.002365892   -0.000211844
  45   H   :    0.004199244   -0.004748447    0.000579463
  46   H   :    0.001985417    0.000569998    0.000097473
  47   C   :    0.001944676   -0.002039319    0.001763155
  48   H   :    0.001644914    0.002531172    0.000782617
  49   H   :    0.001193907    0.001050471    0.003120006
  50   H   :    0.001166366   -0.000198700    0.001028463
  51   C   :    0.002461779   -0.002160270    0.001324378
  52   H   :   -0.000224556   -0.001230466   -0.000388415
  53   H   :   -0.001161344   -0.001759012    0.001502855
  54   H   :   -0.003017492   -0.001520419   -0.000323359
  55   C   :    0.008049790    0.000883419    0.032167144
  56   C   :   -0.000353478   -0.000656406    0.003386616
  57   C   :   -0.002278842    0.004505827    0.004948348
  58   H   :   -0.001958843    0.002393546   -0.002624792
  59   C   :   -0.000539212   -0.002568572   -0.007417391
  60   H   :   -0.000572207    0.000089387   -0.002594208
  61   C   :    0.000430184   -0.002049335   -0.003376767
  62   H   :    0.000551870   -0.001348661   -0.001752346
  63   C   :    0.003266545   -0.006551725   -0.001889511
  64   H   :    0.001485833   -0.002299283   -0.000279591
  65   C   :   -0.001320045    0.003167728    0.004567620
  66   H   :    0.002633994   -0.002183011    0.001694299
  67   H   :   -0.000856969   -0.004096604    0.007352415
  68   O   :    0.001315066   -0.003623359   -0.009844209
  69   C   :    0.014578305   -0.006105087   -0.002025237
  70   C   :   -0.008141304    0.000975208   -0.002648477
  71   C   :   -0.003119214   -0.001731404   -0.004050151
  72   H   :   -0.003348456    0.001252400    0.000478238
  73   C   :   -0.001429599    0.003842630    0.006333609
  74   H   :   -0.000995054    0.001259868    0.001809070
  75   C   :    0.002118092    0.001568745    0.003580554
  76   H   :    0.000859391    0.000779635    0.001707971
  77   C   :    0.005658387    0.000907747    0.004121765
  78   H   :    0.002255886   -0.000123469    0.000663296
  79   C   :   -0.000760530   -0.003670536   -0.006777308
  80   H   :    0.003136427   -0.001103786   -0.000949411
  81   O   :   -0.019178717    0.002471111    0.002026983
  82   H   :    0.007132285    0.001129479    0.007699074

Difference to translation invariance:
           :   -0.0001023367    0.0001529491   -0.0003575662

Difference to rotation invariance:
           :   -0.0036602997    0.0018548955   -0.0046782579

Norm of the cartesian gradient     ...    0.1126260749
RMS gradient                       ...    0.0071807763
MAX gradient                       ...    0.0570634311

-------
TIMINGS
-------

Total SCF gradient time            ...      115.216 sec

One electron gradient       ....       2.060 sec  (  1.8%)
RI-J Coulomb gradient       ....       9.624 sec  (  8.4%)
COSX gradient               ....      71.051 sec  ( 61.7%)
XC gradient                 ....      11.225 sec  (  9.7%)
CPCM gradient               ....       3.695 sec  (  3.2%)
   A-Matrix (El+Nuc)        ....       0.878 sec  (  0.8%)
   Potential                ....       2.817 sec  (  2.4%)

Maximum memory used throughout the entire SCFGRAD-calculation: 365.8 MB
------------------------------------------------------------------------------
                         ORCA GEOMETRY RELAXATION STEP
------------------------------------------------------------------------------

Reading the OPT-File                    .... done
Getting information on internals        .... done
Copying old internal coords+grads       .... done
Making the new internal coordinates     .... (new redundants).... done
Validating the new internal coordinates .... (new redundants).... done
Calculating the B-matrix                .... done
Calculating the G,G- and P matrices     .... done
Transforming gradient to internals      .... done
Projecting the internal gradient        .... done
Number of atoms                         ....  82
Number of internal coordinates          .... 457
Current Energy                          .... -1805.029934439 Eh
Current gradient norm                   ....     0.112626075 Eh/bohr
Maximum allowed component of the step   ....  0.150
Current trust radius                    ....  0.300
Evaluating the initial hessian          ....  (Almloef) done
Projecting the Hessian                  .... done
Forming the augmented Hessian           .... done
Diagonalizing the augmented Hessian     .... done
Last element of RFO vector              ....  0.948168318
Lowest eigenvalues of augmented Hessian:
 -0.024822976  0.000496012  0.000775277  0.000930722  0.001928779
Length of the computed step             ....  0.335139369
Warning: the length of the step is outside the trust region - taking restricted step instead
The input lambda is                     ....    -0.024823
   iter:   1  x=   -0.032847  g=    2.781614 f(x)=     0.022318
   iter:   2  x=   -0.035261  g=    1.806192 f(x)=     0.004362
   iter:   3  x=   -0.035407  g=    1.616750 f(x)=     0.000235
   iter:   4  x=   -0.035408  g=    1.606348 f(x)=     0.000001
   iter:   5  x=   -0.035408  g=    1.606315 f(x)=     0.000000
   iter:   6  x=   -0.035408  g=    1.606315 f(x)=     0.000000
The output lambda is                    ....    -0.035408 (6 iterations)
The final length of the internal step   ....  0.300000000
Converting the step to cartesian space:
 Initial RMS(Int)=    0.0140334081
Transforming coordinates:
 Iter   0:  RMS(Cart)=    0.1118389594 RMS(Int)=    0.8305361835
 Iter   1:  RMS(Cart)=    0.0072181999 RMS(Int)=    0.0021155330
 Iter   2:  RMS(Cart)=    0.0005384929 RMS(Int)=    0.0000928817
 Iter   3:  RMS(Cart)=    0.0000637997 RMS(Int)=    0.0000190464
 Iter   4:  RMS(Cart)=    0.0000071477 RMS(Int)=    0.0000014737
 Iter   5:  RMS(Cart)=    0.0000006322 RMS(Int)=    0.0000001815
 Iter   6:  RMS(Cart)=    0.0000000891 RMS(Int)=    0.0000000198
done
Storing new coordinates                 .... done

                                .--------------------.
          ----------------------|Geometry convergence|-------------------------
          Item                value                   Tolerance       Converged
          ---------------------------------------------------------------------
          RMS gradient        0.0049455042            0.0001000000      NO
          MAX gradient        0.0489386415            0.0003000000      NO
          RMS step            0.0140334081            0.0020000000      NO
          MAX step            0.0914469955            0.0040000000      NO
          ........................................................
          Max(Bonds)      0.0356      Max(Angles)    2.42
          Max(Dihed)        5.24      Max(Improp)    0.00
          ---------------------------------------------------------------------

The optimization has not yet converged - more geometry cycles are needed


    ---------------------------------------------------------------------------
                         Redundant Internal Coordinates
                            (Angstroem and degrees)

        Definition                    Value    dE/dq     Step     New-Value
    ----------------------------------------------------------------------------
     1. B(C   4,N   2)                1.2977  0.048939 -0.0331    1.2646   
     2. B(C   4,O   0)                1.3571 -0.017410  0.0135    1.3706   
     3. B(C   5,C   4)                1.5665  0.021148 -0.0356    1.5309   
     4. B(C   5,N   3)                1.4877  0.019497 -0.0271    1.4607   
     5. B(H   6,C   5)                1.0893  0.002036 -0.0027    1.0866   
     6. B(C   7,C   5)                1.5332  0.013190 -0.0172    1.5160   
     7. B(C   8,C   7)                1.4062  0.016321 -0.0140    1.3922   
     8. B(H   9,C   8)                1.0887  0.003835 -0.0051    1.0835   
     9. B(C  10,C   8)                1.3970  0.007704 -0.0064    1.3907   
    10. B(H  11,C  10)                1.0869  0.001865 -0.0025    1.0844   
    11. B(C  12,C  10)                1.3918  0.005232 -0.0041    1.3876   
    12. B(H  13,C  12)                1.0864  0.001265 -0.0017    1.0847   
    13. B(C  14,C  12)                1.3919  0.004183 -0.0031    1.3888   
    14. B(H  15,C  14)                1.0868  0.001783 -0.0024    1.0844   
    15. B(C  16,C   7)                1.4077  0.013755 -0.0119    1.3957   
    16. B(C  16,C  14)                1.3968  0.010447 -0.0085    1.3883   
    17. B(H  17,C  16)                1.0889  0.002922 -0.0039    1.0850   
    18. B(C  18,N   2)                1.4818  0.001972 -0.0045    1.4773   
    19. B(C  19,C  18)                1.5424  0.007083 -0.0106    1.5318   
    20. B(H  20,C  19)                1.0953  0.001439 -0.0019    1.0934   
    21. B(H  21,C  19)                1.0960  0.002942 -0.0040    1.0920   
    22. B(H  22,C  19)                1.0962  0.001753 -0.0024    1.0938   
    23. B(C  23,C  18)                1.5322  0.005496 -0.0070    1.5252   
    24. B(H  24,C  23)                1.0933  0.001423 -0.0019    1.0913   
    25. B(H  25,C  23)                1.0961  0.002294 -0.0031    1.0929   
    26. B(H  26,C  23)                1.0958  0.002446 -0.0027    1.0930   
    27. B(C  27,C  18)                1.5349  0.005402 -0.0071    1.5278   
    28. B(H  28,C  27)                1.0962  0.002836 -0.0039    1.0923   
    29. B(H  29,C  27)                1.0926  0.000806 -0.0011    1.0915   
    30. B(H  30,C  27)                1.0959  0.001979 -0.0027    1.0932   
    31. B(C  31,N   3)                1.4023  0.006254 -0.0074    1.3950   
    32. B(C  32,C  31)                1.4262  0.009791 -0.0098    1.4164   
    33. B(C  33,C  32)                1.4201  0.022414 -0.0200    1.4001   
    34. B(H  34,C  33)                1.0860  0.002890 -0.0038    1.0822   
    35. B(C  35,C  33)                1.3948  0.007981 -0.0062    1.3886   
    36. B(H  36,C  35)                1.0865  0.001404 -0.0019    1.0846   
    37. B(C  37,C  35)                1.3789 -0.004488  0.0039    1.3827   
    38. B(H  38,C  37)                1.0860  0.001358 -0.0017    1.0843   
    39. B(C  39,C  37)                1.3922  0.009260 -0.0076    1.3846   
    40. B(C  39,C  31)                1.4148  0.013011 -0.0117    1.4031   
    41. B(H  40,C  39)                1.0872  0.002105 -0.0028    1.0845   
    42. B(C  41,C  32)                1.5536  0.017491 -0.0233    1.5303   
    43. B(C  42,C  41)                1.5585  0.015384 -0.0219    1.5366   
    44. B(H  43,C  42)                1.0964  0.001971 -0.0027    1.0937   
    45. B(H  44,C  42)                1.0973  0.003583 -0.0049    1.0924   
    46. B(H  45,C  42)                1.0965  0.001896 -0.0026    1.0939   
    47. B(C  46,C  41)                1.5465  0.008126 -0.0102    1.5363   
    48. B(H  47,C  46)                1.0971  0.002204 -0.0030    1.0941   
    49. B(H  48,C  46)                1.0967  0.002347 -0.0032    1.0935   
    50. B(H  49,C  46)                1.0893 -0.000370  0.0010    1.0903   
    51. B(C  50,C  41)                1.5421  0.007192 -0.0080    1.5341   
    52. B(H  51,C  50)                1.0879  0.000127  0.0006    1.0885   
    53. B(H  51,H  26)                2.5160  0.001529 -0.0046    2.5114   
    54. B(H  52,C  50)                1.0963  0.001874 -0.0026    1.0938   
    55. B(H  53,C  50)                1.0970  0.002904 -0.0037    1.0933   
    56. B(C  54,O   1)                1.2214  0.029134 -0.0143    1.2071   
    57. B(C  54,O   0)                1.3522 -0.003499  0.0023    1.3546   
    58. B(C  55,C  54)                1.4873  0.008574 -0.0098    1.4775   
    59. B(C  56,C  55)                1.4014  0.007263 -0.0064    1.3950   
    60. B(H  57,C  56)                1.0884  0.002951 -0.0043    1.0841   
    61. B(H  57,H  38)                4.6342  0.001545 -0.0101    4.6241   
    62. B(C  58,C  56)                1.3961  0.011826 -0.0097    1.3864   
    63. B(H  59,C  58)                1.0874  0.002585 -0.0034    1.0839   
    64. B(C  60,C  58)                1.3941  0.004890 -0.0039    1.3902   
    65. B(H  61,C  60)                1.0876  0.002279 -0.0030    1.0845   
    66. B(C  62,C  60)                1.3944  0.005623 -0.0045    1.3899   
    67. B(H  63,C  62)                1.0874  0.002669 -0.0035    1.0839   
    68. B(C  64,C  62)                1.3966  0.011357 -0.0093    1.3873   
    69. B(C  64,C  55)                1.4016  0.008871 -0.0073    1.3943   
    70. B(H  65,H  53)                2.6455  0.001276 -0.0137    2.6318   
    71. B(H  65,C  64)                1.0870  0.004239 -0.0052    1.0819   
    72. B(H  66,N   3)                1.0196  0.008077 -0.0100    1.0096   
    73. B(O  67,H  66)                2.1385 -0.000345 -0.0031    2.1354   
    74. B(C  68,O  67)                1.2184  0.008972 -0.0046    1.2139   
    75. B(C  69,C  68)                1.4823  0.002209 -0.0038    1.4785   
    76. B(C  70,C  69)                1.4004  0.006775 -0.0060    1.3944   
    77. B(H  71,C  12)                4.0632  0.002561 -0.0213    4.0419   
    78. B(H  71,C  70)                1.0874  0.004008 -0.0049    1.0825   
    79. B(C  72,C  70)                1.3965  0.010681 -0.0087    1.3877   
    80. B(H  73,C  72)                1.0871  0.002387 -0.0032    1.0840   
    81. B(C  74,C  72)                1.3950  0.006199 -0.0048    1.3902   
    82. B(H  75,C  74)                1.0873  0.002068 -0.0027    1.0846   
    83. B(C  76,C  74)                1.3948  0.006167 -0.0048    1.3900   
    84. B(H  77,C  76)                1.0872  0.002331 -0.0031    1.0841   
    85. B(C  78,C  76)                1.3960  0.011035 -0.0091    1.3870   
    86. B(C  78,C  69)                1.4009  0.007329 -0.0064    1.3945   
    87. B(H  79,H  49)                2.9829  0.000511  0.0065    2.9894   
    88. B(H  79,C  78)                1.0879  0.003305 -0.0035    1.0844   
    89. B(O  80,C  68)                1.3426  0.012836 -0.0093    1.3333   
    90. B(H  81,H  20)                2.3117  0.001066 -0.0040    2.3077   
    91. B(H  81,N   2)                1.8310  0.001304 -0.0131    1.8178   
    92. B(H  81,O  80)                0.9909 -0.008398  0.0085    0.9994   
    93. A(C   4,O   0,C  54)          115.93 -0.019021    2.42    118.35   
    94. A(C   4,N   2,H  81)          124.40 -0.000513   -0.30    124.10   
    95. A(C  18,N   2,H  81)          111.03 -0.000215    0.28    111.30   
    96. A(C   4,N   2,C  18)          121.70  0.000355    0.18    121.88   
    97. A(C  31,N   3,H  66)          115.85 -0.001368    0.31    116.17   
    98. A(C   5,N   3,C  31)          120.57  0.002275   -0.57    120.01   
    99. A(C   5,N   3,H  66)          109.22 -0.001313    0.46    109.68   
   100. A(O   0,C   4,C   5)          114.38  0.000265   -0.20    114.18   
   101. A(N   2,C   4,C   5)          123.19 -0.002325   -0.10    123.08   
   102. A(O   0,C   4,N   2)          121.88  0.001934    0.23    122.11   
   103. A(N   3,C   5,C   4)          108.18 -0.004869    0.10    108.28   
   104. A(C   4,C   5,C   7)          113.92  0.003927   -0.33    113.59   
   105. A(C   4,C   5,H   6)          109.71  0.002596   -0.96    108.76   
   106. A(H   6,C   5,C   7)          102.96 -0.004092    1.42    104.39   
   107. A(N   3,C   5,H   6)          111.03  0.005457   -1.47    109.56   
   108. A(N   3,C   5,C   7)          111.00 -0.002477    1.16    112.16   
   109. A(C   8,C   7,C  16)          117.81 -0.005614    0.66    118.47   
   110. A(C   5,C   7,C   8)          122.31  0.002779   -0.39    121.92   
   111. A(C   5,C   7,C  16)          119.75  0.002891   -0.27    119.47   
   112. A(C   7,C   8,C  10)          121.06  0.002075   -0.27    120.78   
   113. A(C   7,C   8,H   9)          120.52  0.001924   -0.30    120.22   
   114. A(H   9,C   8,C  10)          118.42 -0.004003    0.58    119.00   
   115. A(C   8,C  10,H  11)          119.78  0.000820   -0.14    119.65   
   116. A(C   8,C  10,C  12)          120.10 -0.000365    0.08    120.19   
   117. A(H  11,C  10,C  12)          120.11 -0.000455    0.05    120.17   
   118. A(C  10,C  12,H  13)          120.04 -0.001378    0.15    120.19   
   119. A(H  13,C  12,C  14)          120.13 -0.001148    0.11    120.24   
   120. A(C  10,C  12,C  14)          119.83  0.002521   -0.26    119.57   
   121. A(H  15,C  14,C  16)          119.90  0.000561   -0.11    119.80   
   122. A(C  12,C  14,H  15)          120.00 -0.000887    0.11    120.10   
   123. A(C  12,C  14,C  16)          120.10  0.000327    0.00    120.10   
   124. A(C  14,C  16,H  17)          118.54 -0.002643    0.40    118.94   
   125. A(C   7,C  16,H  17)          120.43  0.001650   -0.23    120.19   
   126. A(C   7,C  16,C  14)          121.04  0.000990   -0.17    120.87   
   127. A(N   2,C  18,C  19)          106.19 -0.000291   -0.08    106.11   
   128. A(C  19,C  18,C  27)          107.23 -0.001647    0.60    107.83   
   129. A(N   2,C  18,C  27)          111.76  0.001782   -0.40    111.36   
   130. A(C  23,C  18,C  27)          111.99  0.000941   -0.30    111.68   
   131. A(C  19,C  18,C  23)          107.83  0.000210    0.39    108.22   
   132. A(N   2,C  18,C  23)          111.50 -0.001152   -0.14    111.37   
   133. A(C  18,C  19,H  22)          111.12  0.000348   -0.15    110.97   
   134. A(C  18,C  19,H  20)          111.38 -0.000447   -0.03    111.34   
   135. A(C  18,C  19,H  21)          111.43  0.003257   -0.55    110.89   
   136. A(H  20,C  19,H  22)          107.57 -0.000715    0.29    107.86   
   137. A(H  21,C  19,H  22)          107.95 -0.001084    0.12    108.07   
   138. A(H  20,C  19,H  21)          107.19 -0.001571    0.37    107.56   
   139. A(C  19,H  20,H  81)           95.95  0.000627   -0.11     95.84   
   140. A(H  25,C  23,H  26)          107.77 -0.001607    0.16    107.93   
   141. A(H  24,C  23,H  26)          107.40 -0.002354    0.50    107.90   
   142. A(C  18,C  23,H  26)          110.96  0.001397   -0.25    110.71   
   143. A(H  24,C  23,H  25)          106.94 -0.002634    0.45    107.39   
   144. A(C  18,C  23,H  25)          110.95  0.003981   -0.70    110.25   
   145. A(C  18,C  23,H  24)          112.58  0.000796   -0.09    112.49   
   146. A(H  29,C  27,H  30)          107.70 -0.001170    0.32    108.02   
   147. A(H  28,C  27,H  30)          107.88 -0.002005    0.15    108.03   
   148. A(C  18,C  27,H  30)          111.08  0.001131   -0.22    110.86   
   149. A(H  28,C  27,H  29)          106.28 -0.002627    0.50    106.78   
   150. A(C  18,C  27,H  29)          112.60 -0.000214    0.11    112.70   
   151. A(C  18,C  27,H  28)          111.06  0.004503   -0.80    110.26   
   152. A(N   3,C  31,C  39)          118.35  0.003573   -0.39    117.96   
   153. A(N   3,C  31,C  32)          123.45 -0.000188   -0.10    123.36   
   154. A(C  32,C  31,C  39)          118.08 -0.003373    0.52    118.59   
   155. A(C  31,C  32,C  33)          117.29 -0.003133    0.26    117.55   
   156. A(C  33,C  32,C  41)          118.35 -0.001454    0.28    118.63   
   157. A(C  31,C  32,C  41)          124.36  0.004587   -0.55    123.82   
   158. A(H  34,C  33,C  35)          115.58 -0.006338    0.95    116.53   
   159. A(C  32,C  33,C  35)          122.84 -0.000465    0.05    122.89   
   160. A(C  32,C  33,H  34)          121.58  0.006805   -1.00    120.58   
   161. A(H  36,C  35,C  37)          120.31 -0.002852    0.36    120.67   
   162. A(C  33,C  35,C  37)          119.49  0.003042   -0.32    119.18   
   163. A(C  33,C  35,H  36)          120.17 -0.000186   -0.03    120.14   
   164. A(C  35,C  37,H  38)          120.56 -0.001097    0.18    120.74   
   165. A(H  38,C  37,C  39)          120.19  0.001124   -0.24    119.95   
   166. A(C  35,C  37,C  39)          119.24 -0.000027    0.06    119.30   
   167. A(C  37,C  39,H  40)          116.53 -0.006575    0.94    117.47   
   168. A(C  31,C  39,H  40)          120.65  0.002639   -0.42    120.23   
   169. A(C  31,C  39,C  37)          122.80  0.003933   -0.50    122.29   
   170. A(C  46,C  41,C  50)          112.17  0.002290   -0.24    111.93   
   171. A(C  42,C  41,C  50)          104.75 -0.002777    1.08    105.83   
   172. A(C  32,C  41,C  50)          110.33 -0.001704    0.15    110.49   
   173. A(C  42,C  41,C  46)          104.27 -0.003617    1.06    105.33   
   174. A(C  32,C  41,C  46)          110.93  0.000738   -0.29    110.64   
   175. A(C  32,C  41,C  42)          114.15  0.005015   -1.69    112.46   
   176. A(H  44,C  42,H  45)          106.93 -0.003153    0.48    107.41   
   177. A(H  43,C  42,H  45)          108.42  0.000277    0.03    108.45   
   178. A(C  41,C  42,H  45)          111.73 -0.000887    0.15    111.88   
   179. A(H  43,C  42,H  44)          106.54 -0.003523    0.57    107.11   
   180. A(C  41,C  42,H  44)          111.04  0.007352   -1.26    109.78   
   181. A(C  41,C  42,H  43)          111.92 -0.000415    0.08    112.00   
   182. A(H  48,C  46,H  49)          106.48 -0.002535    0.38    106.86   
   183. A(H  47,C  46,H  49)          106.35 -0.001949    0.40    106.75   
   184. A(C  41,C  46,H  49)          114.60  0.001064   -0.00    114.60   
   185. A(H  47,C  46,H  48)          107.48 -0.002095    0.24    107.73   
   186. A(C  41,C  46,H  48)          111.00  0.002841   -0.56    110.44   
   187. A(C  41,C  46,H  47)          110.56  0.002143   -0.38    110.18   
   188. A(H  52,C  50,H  53)          107.51 -0.001543    0.16    107.67   
   189. A(H  51,C  50,H  53)          106.25 -0.003046    0.56    106.81   
   190. A(C  41,C  50,H  53)          110.76  0.002165   -0.40    110.36   
   191. A(H  51,C  50,H  52)          107.01 -0.001910    0.20    107.20   
   192. A(C  41,C  50,H  52)          111.14  0.001727   -0.40    110.74   
   193. A(C  41,C  50,H  51)          113.83  0.002108   -0.04    113.79   
   194. A(O   1,C  54,C  55)          123.48 -0.006336    0.76    124.24   
   195. A(O   0,C  54,C  55)          110.33 -0.014797    1.66    111.99   
   196. A(O   0,C  54,O   1)          126.12  0.021167   -2.38    123.73   
   197. A(C  56,C  55,C  64)          119.46 -0.002868    0.36    119.82   
   198. A(C  54,C  55,C  64)          122.38  0.002079   -0.31    122.07   
   199. A(C  54,C  55,C  56)          118.16  0.000788   -0.05    118.11   
   200. A(H  57,C  56,C  58)          119.37 -0.002427    0.38    119.74   
   201. A(C  55,C  56,C  58)          120.25  0.001267   -0.16    120.08   
   202. A(C  55,C  56,H  57)          120.39  0.001159   -0.21    120.18   
   203. A(H  59,C  58,C  60)          120.03 -0.000804    0.11    120.14   
   204. A(C  56,C  58,C  60)          119.99  0.000417   -0.05    119.95   
   205. A(C  56,C  58,H  59)          119.98  0.000387   -0.06    119.91   
   206. A(H  61,C  60,C  62)          119.95  0.000095   -0.02    119.93   
   207. A(C  58,C  60,C  62)          120.09 -0.000195    0.04    120.14   
   208. A(C  58,C  60,H  61)          119.96  0.000099   -0.02    119.94   
   209. A(H  63,C  62,C  64)          119.90  0.000603   -0.09    119.80   
   210. A(C  60,C  62,C  64)          120.10  0.000237   -0.02    120.08   
   211. A(C  60,C  62,H  63)          120.00 -0.000842    0.12    120.11   
   212. A(C  62,C  64,H  65)          118.68 -0.003084    0.45    119.13   
   213. A(C  55,C  64,H  65)          121.21  0.001946   -0.28    120.92   
   214. A(C  55,C  64,C  62)          120.10  0.001138   -0.17    119.93   
   215. A(N   3,H  66,O  67)          152.02  0.002186   -1.00    151.02   
   216. A(H  66,O  67,C  68)          134.27  0.000986   -0.61    133.66   
   217. A(O  67,C  68,C  69)          125.24  0.005330   -0.96    124.28   
   218. A(C  69,C  68,O  80)          112.45 -0.011702    1.44    113.88   
   219. A(O  67,C  68,O  80)          122.31  0.006361   -0.47    121.84   
   220. A(C  68,C  69,C  70)          122.05 -0.000181    0.06    122.11   
   221. A(C  70,C  69,C  78)          119.64 -0.000657    0.18    119.81   
   222. A(C  68,C  69,C  78)          118.31  0.000831   -0.23    118.07   
   223. A(H  71,C  70,C  72)          119.40 -0.000846    0.20    119.59   
   224. A(C  69,C  70,C  72)          120.05  0.000789   -0.15    119.90   
   225. A(C  69,C  70,H  71)          120.55  0.000053   -0.05    120.51   
   226. A(H  73,C  72,C  74)          120.05 -0.000257    0.04    120.10   
   227. A(C  70,C  72,C  74)          120.06 -0.000334    0.04    120.10   
   228. A(C  70,C  72,H  73)          119.88  0.000590   -0.08    119.80   
   229. A(H  75,C  74,C  76)          119.95  0.000009   -0.01    119.94   
   230. A(C  72,C  74,C  76)          120.12  0.000012    0.03    120.14   
   231. A(C  72,C  74,H  75)          119.93 -0.000022   -0.01    119.92   
   232. A(H  77,C  76,C  78)          119.96  0.000079   -0.01    119.95   
   233. A(C  74,C  76,C  78)          119.99  0.000531   -0.08    119.90   
   234. A(C  74,C  76,H  77)          120.06 -0.000610    0.09    120.15   
   235. A(C  76,C  78,H  79)          119.61 -0.001424    0.31    119.92   
   236. A(C  69,C  78,H  79)          120.24  0.001770   -0.31    119.94   
   237. A(C  69,C  78,C  76)          120.14 -0.000345   -0.00    120.14   
   238. A(C  68,O  80,H  81)          105.41 -0.006039    1.13    106.54   
   239. A(N   2,H  81,H  20)           80.97  0.001432   -0.15     80.82   
   240. A(H  20,H  81,O  80)           97.49 -0.001328    0.59     98.08   
   241. D(O   0,C   4,N   2,C  18)     -7.91  0.000689   -0.06     -7.97   
   242. D(C   5,C   4,O   0,C  54)    -58.18  0.007657   -5.24    -63.42   
   243. D(C   5,C   4,N   2,H  81)    -19.81  0.000325    1.17    -18.64   
   244. D(N   2,C   4,O   0,C  54)    130.13  0.008804   -4.70    125.43   
   245. D(O   0,C   4,N   2,H  81)    151.15 -0.000664    0.58    151.72   
   246. D(C   5,C   4,N   2,C  18)   -178.87  0.001678    0.54   -178.33   
   247. D(C   7,C   5,N   3,C  31)   -148.10 -0.000358   -0.48   -148.58   
   248. D(H   6,C   5,C   4,O   0)     50.30  0.003622   -0.98     49.33   
   249. D(N   3,C   5,C   4,N   2)    100.62 -0.002350    0.80    101.42   
   250. D(C   4,C   5,N   3,H  66)    -51.70  0.001043   -1.35    -53.05   
   251. D(C   7,C   5,C   4,O   0)    165.11  0.002571   -0.02    165.09   
   252. D(H   6,C   5,C   4,N   2)   -138.12  0.002862   -1.50   -139.62   
   253. D(H   6,C   5,N   3,C  31)    -34.21 -0.003605    1.08    -33.12   
   254. D(C   7,C   5,C   4,N   2)    -23.32  0.001811   -0.54    -23.86   
   255. D(C   7,C   5,N   3,H  66)     73.97  0.000893   -0.91     73.06   
   256. D(N   3,C   5,C   4,O   0)    -70.95 -0.001590    1.32    -69.63   
   257. D(H   6,C   5,N   3,H  66)   -172.14 -0.002353    0.65   -171.49   
   258. D(C   4,C   5,N   3,C  31)     86.23 -0.000208   -0.92     85.31   
   259. D(C  16,C   7,C   5,H   6)     68.05  0.000973   -0.94     67.11   
   260. D(C   8,C   7,C   5,C   4)    133.60 -0.002223   -0.56    133.05   
   261. D(C  16,C   7,C   5,N   3)   -173.08  0.003878   -1.30   -174.38   
   262. D(C   8,C   7,C   5,N   3)     11.21  0.003210   -1.34      9.87   
   263. D(C   8,C   7,C   5,H   6)   -107.66  0.000305   -0.98   -108.64   
   264. D(C  16,C   7,C   5,C   4)    -50.68 -0.001555   -0.52    -51.20   
   265. D(C  10,C   8,C   7,C  16)      2.79  0.001310   -1.02      1.78   
   266. D(C  10,C   8,C   7,C   5)    178.59  0.002305   -1.01    177.57   
   267. D(H   9,C   8,C   7,C   5)     -1.78  0.001630   -0.81     -2.59   
   268. D(H   9,C   8,C   7,C  16)   -177.57  0.000635   -0.81   -178.38   
   269. D(H  11,C  10,C   8,H   9)     -0.72  0.000045    0.14     -0.58   
   270. D(H  11,C  10,C   8,C   7)    178.92 -0.000596    0.34    179.26   
   271. D(C  12,C  10,C   8,C   7)     -1.17 -0.000384    0.33     -0.84   
   272. D(C  12,C  10,C   8,H   9)    179.19  0.000257    0.13    179.32   
   273. D(C  14,C  12,C  10,C   8)     -0.60 -0.000735    0.35     -0.25   
   274. D(C  14,C  12,C  10,H  11)    179.31 -0.000521    0.34    179.65   
   275. D(H  13,C  12,C  10,H  11)     -0.17  0.000170   -0.06     -0.23   
   276. D(H  13,C  12,C  10,C   8)    179.92 -0.000044   -0.05    179.87   
   277. D(C  16,C  14,C  12,H  13)   -179.88 -0.000037    0.12   -179.75   
   278. D(C  16,C  14,C  12,C  10)      0.64  0.000656   -0.28      0.36   
   279. D(H  15,C  14,C  12,H  13)      0.25 -0.000262    0.15      0.40   
   280. D(H  15,C  14,C  12,C  10)   -179.23  0.000430   -0.25   -179.48   
   281. D(H  17,C  16,C  14,H  15)      0.68 -0.000175   -0.00      0.68   
   282. D(C   7,C  16,C  14,H  15)   -179.05  0.000778   -0.50   -179.56   
   283. D(C   7,C  16,C  14,C  12)      1.08  0.000554   -0.48      0.60   
   284. D(H  17,C  16,C   7,C   8)    177.52 -0.000380    0.58    178.10   
   285. D(H  17,C  16,C   7,C   5)      1.62 -0.001356    0.58      2.20   
   286. D(H  17,C  16,C  14,C  12)   -179.19 -0.000399    0.02   -179.17   
   287. D(C  14,C  16,C   7,C   8)     -2.75 -0.001362    1.09     -1.66   
   288. D(C  14,C  16,C   7,C   5)   -178.65 -0.002338    1.09   -177.56   
   289. D(C  27,C  18,N   2,H  81)    140.06 -0.001147    0.61    140.68   
   290. D(C  27,C  18,N   2,C   4)    -58.35 -0.002415    1.06    -57.29   
   291. D(C  23,C  18,N   2,H  81)    -93.74  0.000592   -0.20    -93.94   
   292. D(C  23,C  18,N   2,C   4)     67.84 -0.000675    0.25     68.08   
   293. D(C  19,C  18,N   2,H  81)     23.45  0.000063    0.15     23.60   
   294. D(C  19,C  18,N   2,C   4)   -174.97 -0.001205    0.60   -174.37   
   295. D(H  22,C  19,C  18,C  23)    174.90 -0.001264    0.15    175.05   
   296. D(H  21,C  19,C  18,C  27)     56.10  0.000119    0.02     56.12   
   297. D(H  22,C  19,C  18,C  27)    -64.34 -0.000951    0.35    -63.99   
   298. D(H  21,C  19,C  18,N   2)    175.71  0.001203   -0.17    175.54   
   299. D(H  21,C  19,C  18,C  23)    -64.67 -0.000193   -0.17    -64.84   
   300. D(H  22,C  19,C  18,N   2)     55.27  0.000132    0.15     55.43   
   301. D(H  20,C  19,C  18,C  27)    175.74  0.000020    0.11    175.84   
   302. D(H  20,C  19,C  18,C  23)     54.98 -0.000293   -0.09     54.89   
   303. D(H  20,C  19,C  18,N   2)    -64.65  0.001103   -0.09    -64.74   
   304. D(H  81,H  20,C  19,H  22)    -63.52 -0.001054    0.04    -63.48   
   305. D(H  81,H  20,C  19,H  21)   -179.39  0.001349   -0.43   -179.82   
   306. D(H  81,H  20,C  19,C  18)     58.47 -0.001371    0.03     58.50   
   307. D(H  26,C  23,C  18,C  19)    -63.60 -0.001502    0.64    -62.97   
   308. D(H  26,C  23,C  18,N   2)     52.59 -0.002364    0.70     53.29   
   309. D(H  25,C  23,C  18,C  27)    -61.57  0.001369   -0.59    -62.16   
   310. D(H  25,C  23,C  18,C  19)     56.17  0.000028    0.21     56.38   
   311. D(H  25,C  23,C  18,N   2)    172.37 -0.000834    0.28    172.64   
   312. D(H  24,C  23,C  18,C  27)     58.25  0.001324   -0.57     57.68   
   313. D(H  24,C  23,C  18,C  19)    175.98 -0.000016    0.24    176.22   
   314. D(H  26,C  23,C  18,C  27)    178.66 -0.000161   -0.17    178.49   
   315. D(H  24,C  23,C  18,N   2)    -67.82 -0.000879    0.30    -67.52   
   316. D(H  30,C  27,C  18,C  23)   -172.78  0.000474    0.12   -172.66   
   317. D(H  30,C  27,C  18,C  19)     69.13  0.000710   -0.56     68.57   
   318. D(H  30,C  27,C  18,N   2)    -46.85  0.001080   -0.61    -47.46   
   319. D(H  29,C  27,C  18,C  23)    -51.90 -0.000374    0.45    -51.45   
   320. D(H  29,C  27,C  18,C  19)   -169.99 -0.000138   -0.23   -170.22   
   321. D(H  29,C  27,C  18,N   2)     74.03  0.000232   -0.28     73.75   
   322. D(H  28,C  27,C  18,C  23)     67.15 -0.000759    0.61     67.77   
   323. D(H  28,C  27,C  18,C  19)    -50.94 -0.000523   -0.07    -51.01   
   324. D(H  28,C  27,C  18,N   2)   -166.92 -0.000153   -0.12   -167.04   
   325. D(C  39,C  31,N   3,H  66)    177.53  0.001643   -1.57    175.96   
   326. D(C  39,C  31,N   3,C   5)     42.20  0.002811   -2.05     40.15   
   327. D(C  32,C  31,N   3,H  66)     -6.57  0.001727   -1.04     -7.61   
   328. D(C  32,C  31,N   3,C   5)   -141.90  0.002895   -1.53   -143.43   
   329. D(C  41,C  32,C  31,C  39)    174.25  0.001096    0.37    174.62   
   330. D(C  41,C  32,C  31,N   3)     -1.66  0.000746   -0.12     -1.79   
   331. D(C  33,C  32,C  31,C  39)     -5.73  0.000120    0.78     -4.95   
   332. D(C  33,C  32,C  31,N   3)    178.36 -0.000231    0.29    178.65   
   333. D(C  35,C  33,C  32,C  41)   -177.39 -0.000816   -0.19   -177.57   
   334. D(C  35,C  33,C  32,C  31)      2.59  0.000101   -0.57      2.02   
   335. D(H  34,C  33,C  32,C  41)      1.81 -0.000684    0.13      1.94   
   336. D(H  34,C  33,C  32,C  31)   -178.21  0.000233   -0.26   -178.47   
   337. D(C  37,C  35,C  33,H  34)   -177.97 -0.000368   -0.08   -178.05   
   338. D(C  37,C  35,C  33,C  32)      1.27 -0.000149    0.20      1.47   
   339. D(H  36,C  35,C  33,H  34)      0.32 -0.000247    0.08      0.41   
   340. D(H  36,C  35,C  33,C  32)    179.57 -0.000027    0.36    179.93   
   341. D(C  39,C  37,C  35,H  36)    179.90  0.000289   -0.26    179.63   
   342. D(C  39,C  37,C  35,C  33)     -1.81  0.000457   -0.10     -1.92   
   343. D(H  38,C  37,C  35,H  36)     -0.79  0.000374   -0.15     -0.94   
   344. D(H  38,C  37,C  35,C  33)    177.50  0.000542    0.00    177.51   
   345. D(H  40,C  39,C  37,H  38)     -2.57 -0.001001    0.79     -1.78   
   346. D(H  40,C  39,C  37,C  35)    176.75 -0.000932    0.90    177.65   
   347. D(C  31,C  39,C  37,H  38)    179.08 -0.000893    0.32    179.40   
   348. D(C  31,C  39,C  37,C  35)     -1.60 -0.000824    0.43     -1.17   
   349. D(H  40,C  39,C  31,C  32)   -172.83  0.000914   -1.29   -174.12   
   350. D(H  40,C  39,C  31,N   3)      3.30  0.001107   -0.82      2.48   
   351. D(C  37,C  39,C  31,C  32)      5.47  0.000656   -0.79      4.68   
   352. D(C  37,C  39,C  31,N   3)   -178.41  0.000849   -0.31   -178.72   
   353. D(C  50,C  41,C  32,C  33)   -113.48  0.002387   -0.83   -114.30   
   354. D(C  50,C  41,C  32,C  31)     66.55  0.001402   -0.41     66.14   
   355. D(C  46,C  41,C  32,C  33)    121.59  0.000139   -0.41    121.17   
   356. D(C  46,C  41,C  32,C  31)    -58.38 -0.000846    0.00    -58.38   
   357. D(C  42,C  41,C  32,C  33)      4.15  0.000926   -0.45      3.70   
   358. D(C  42,C  41,C  32,C  31)   -175.82 -0.000059   -0.03   -175.85   
   359. D(H  45,C  42,C  41,C  46)    -62.03 -0.000886    0.62    -61.42   
   360. D(H  45,C  42,C  41,C  32)     59.16  0.000425    0.02     59.18   
   361. D(H  44,C  42,C  41,C  50)    -60.77 -0.000324   -0.17    -60.93   
   362. D(H  44,C  42,C  41,C  46)     57.25 -0.000518    0.48     57.73   
   363. D(H  44,C  42,C  41,C  32)    178.45  0.000793   -0.12    178.33   
   364. D(H  43,C  42,C  41,C  50)     58.15 -0.000113   -0.23     57.91   
   365. D(H  43,C  42,C  41,C  46)    176.16 -0.000308    0.41    176.58   
   366. D(H  45,C  42,C  41,C  50)    179.95 -0.000691   -0.03    179.92   
   367. D(H  43,C  42,C  41,C  32)    -62.64  0.001003   -0.19    -62.82   
   368. D(H  49,C  46,C  41,C  50)    -64.48 -0.001055    0.53    -63.95   
   369. D(H  49,C  46,C  41,C  42)   -177.27  0.003153   -1.21   -178.47   
   370. D(H  49,C  46,C  41,C  32)     59.41 -0.001046    0.33     59.74   
   371. D(H  48,C  46,C  41,C  50)     56.18 -0.001462    0.60     56.78   
   372. D(H  48,C  46,C  41,C  42)    -56.61  0.002745   -1.13    -57.75   
   373. D(H  48,C  46,C  41,C  32)   -179.93 -0.001454    0.40   -179.53   
   374. D(H  47,C  46,C  41,C  50)    175.37 -0.000860    0.29    175.66   
   375. D(H  47,C  46,C  41,C  42)     62.57  0.003347   -1.44     61.14   
   376. D(H  47,C  46,C  41,C  32)    -60.74 -0.000852    0.10    -60.64   
   377. D(H  53,C  50,C  41,C  46)   -173.12  0.001139   -0.10   -173.22   
   378. D(H  53,C  50,C  41,C  42)    -60.63 -0.003586    1.63    -59.00   
   379. D(H  53,C  50,C  41,C  32)     62.66 -0.000212    0.34     63.00   
   380. D(H  52,C  50,C  41,C  46)    -53.67  0.001756   -0.43    -54.10   
   381. D(H  52,C  50,C  41,C  42)     58.82 -0.002970    1.30     60.12   
   382. D(H  52,C  50,C  41,C  32)   -177.90  0.000404    0.01   -177.88   
   383. D(H  51,C  50,C  41,C  46)     67.23  0.002057   -0.50     66.73   
   384. D(H  51,C  50,C  41,C  42)    179.73 -0.002669    1.22    180.95   
   385. D(H  51,C  50,C  41,C  32)    -56.99  0.000706   -0.06    -57.05   
   386. D(C  55,C  54,O   0,C   4)    168.20  0.001713   -2.83    165.37   
   387. D(O   1,C  54,O   0,C   4)    -14.81  0.002060   -2.08    -16.89   
   388. D(C  64,C  55,C  54,O   1)    170.07  0.000257   -0.67    169.40   
   389. D(C  64,C  55,C  54,O   0)    -12.84  0.001591   -0.06    -12.90   
   390. D(C  56,C  55,C  54,O   1)     -8.89  0.000356   -0.46     -9.35   
   391. D(C  56,C  55,C  54,O   0)    168.20  0.001690    0.15    168.35   
   392. D(C  58,C  56,C  55,C  64)      0.46  0.000412   -0.22      0.24   
   393. D(C  58,C  56,C  55,C  54)    179.45  0.000368   -0.43    179.02   
   394. D(H  57,C  56,C  55,C  64)   -179.46  0.000971   -0.43   -179.89   
   395. D(H  57,C  56,C  55,C  54)     -0.47  0.000927   -0.64     -1.11   
   396. D(C  60,C  58,C  56,H  57)    179.67 -0.000592    0.21    179.88   
   397. D(C  60,C  58,C  56,C  55)     -0.25 -0.000041    0.00     -0.24   
   398. D(H  59,C  58,C  56,H  57)     -0.12 -0.000429    0.13      0.01   
   399. D(H  59,C  58,C  56,C  55)    179.96  0.000122   -0.07    179.89   
   400. D(C  62,C  60,C  58,H  59)    179.71 -0.000381    0.19    179.90   
   401. D(C  62,C  60,C  58,C  56)     -0.08 -0.000220    0.12      0.03   
   402. D(H  61,C  60,C  58,H  59)      0.02 -0.000116    0.04      0.06   
   403. D(H  61,C  60,C  58,C  56)   -179.77  0.000045   -0.03   -179.81   
   404. D(C  64,C  62,C  60,H  61)    179.89 -0.000183    0.13    180.02   
   405. D(C  64,C  62,C  60,C  58)      0.20  0.000082   -0.02      0.18   
   406. D(H  63,C  62,C  60,H  61)      0.34 -0.000023    0.00      0.34   
   407. D(H  63,C  62,C  60,C  58)   -179.35  0.000242   -0.15   -179.50   
   408. D(H  65,C  64,C  62,C  60)   -178.85  0.000247   -0.21   -179.06   
   409. D(C  55,C  64,C  62,H  63)    179.57  0.000142   -0.07    179.50   
   410. D(C  55,C  64,C  62,C  60)      0.02  0.000310   -0.20     -0.18   
   411. D(H  65,C  64,C  55,C  56)    178.49 -0.000543    0.34    178.83   
   412. D(H  65,C  64,C  55,C  54)     -0.45 -0.000480    0.55      0.10   
   413. D(C  62,C  64,C  55,C  56)     -0.35 -0.000549    0.32     -0.03   
   414. D(H  65,C  64,C  62,H  63)      0.70  0.000080   -0.08      0.62   
   415. D(C  62,C  64,C  55,C  54)   -179.29 -0.000486    0.53   -178.76   
   416. D(O  67,H  66,N   3,C  31)    178.57 -0.001142    0.30    178.87   
   417. D(O  67,H  66,N   3,C   5)    -41.29 -0.000623    0.29    -41.00   
   418. D(C  68,O  67,H  66,N   3)     -0.97  0.002526    0.76     -0.20   
   419. D(O  80,C  68,O  67,H  66)     61.79  0.005725   -0.73     61.06   
   420. D(C  69,C  68,O  67,H  66)   -117.26  0.006711   -1.27   -118.53   
   421. D(C  78,C  69,C  68,O  80)    178.16 -0.001202    1.20    179.36   
   422. D(C  78,C  69,C  68,O  67)     -2.71 -0.001968    1.68     -1.03   
   423. D(C  70,C  69,C  68,O  80)     -2.62 -0.001812    1.35     -1.27   
   424. D(C  70,C  69,C  68,O  67)    176.51 -0.002578    1.83    178.34   
   425. D(C  72,C  70,C  69,C  78)     -0.27 -0.000676    0.33      0.06   
   426. D(C  72,C  70,C  69,C  68)   -179.48 -0.000069    0.18   -179.30   
   427. D(H  71,C  70,C  69,C  78)    179.38 -0.001552    0.78    180.16   
   428. D(H  71,C  70,C  69,C  68)      0.17 -0.000945    0.63      0.80   
   429. D(C  74,C  72,C  70,H  71)   -179.55  0.001047   -0.54   -180.09   
   430. D(C  74,C  72,C  70,C  69)      0.10  0.000185   -0.10     -0.00   
   431. D(H  73,C  72,C  70,H  71)      0.33  0.000814   -0.42     -0.09   
   432. D(H  73,C  72,C  70,C  69)    179.98 -0.000049    0.02    180.00   
   433. D(C  76,C  74,C  72,H  73)   -179.81  0.000507   -0.24   -180.05   
   434. D(C  76,C  74,C  72,C  70)      0.07  0.000274   -0.12     -0.05   
   435. D(H  75,C  74,C  72,H  73)      0.09  0.000182   -0.10     -0.01   
   436. D(H  75,C  74,C  72,C  70)    179.98 -0.000051    0.02    179.99   
   437. D(C  78,C  76,C  74,H  75)   -179.97  0.000090   -0.03   -180.01   
   438. D(C  78,C  76,C  74,C  72)     -0.07 -0.000235    0.10      0.04   
   439. D(H  77,C  76,C  74,H  75)     -0.06  0.000020   -0.03     -0.09   
   440. D(H  77,C  76,C  74,C  72)    179.84 -0.000306    0.11    179.95   
   441. D(H  79,C  78,C  76,H  77)     -0.14 -0.000048   -0.09     -0.23   
   442. D(H  79,C  78,C  76,C  74)    179.77 -0.000119   -0.09    179.68   
   443. D(C  69,C  78,C  76,H  77)    179.98 -0.000191    0.13    180.11   
   444. D(C  69,C  78,C  76,C  74)     -0.10 -0.000262    0.13      0.03   
   445. D(H  79,C  78,C  69,C  70)   -179.60  0.000573   -0.12   -179.73   
   446. D(H  79,C  78,C  69,C  68)     -0.36 -0.000018    0.02     -0.34   
   447. D(C  76,C  78,C  69,C  70)      0.27  0.000713   -0.35     -0.08   
   448. D(C  76,C  78,C  69,C  68)    179.51  0.000121   -0.20    179.31   
   449. D(H  81,O  80,C  68,C  69)    172.85  0.000961   -0.12    172.74   
   450. D(H  81,O  80,C  68,O  67)     -6.31  0.001705   -0.57     -6.88   
   451. D(C  68,O  80,N   2,C  18)    112.64 -0.000090   -0.18    112.46   
   452. D(C  68,O  80,N   2,C   4)    -47.93  0.000376   -0.58    -48.51   
   453. D(H  20,H  81,O  80,C  68)    111.56  0.000320   -0.17    111.39   
   454. D(N   2,H  81,H  20,C  19)    -36.25  0.000185    0.07    -36.18   
   455. D(O  80,H  81,H  20,C  19)    144.53 -0.001526    0.68    145.21   
   456. D(H  20,H  81,N   2,C  18)      1.38 -0.000615   -0.04      1.34   
   457. D(H  20,H  81,N   2,C   4)   -159.60  0.000500   -0.61   -160.21   
    ----------------------------------------------------------------------------

         *************************************************************
         *                GEOMETRY OPTIMIZATION CYCLE   2            *
         *************************************************************
---------------------------------
CARTESIAN COORDINATES (ANGSTROEM)
---------------------------------
  O      2.508884    4.024241    1.415340
  O      1.460553    5.486072    0.046849
  N      1.854124    4.605975    3.548531
  N      4.787448    5.608387    2.454923
  C      2.473887    4.884080    2.481946
  C      3.411539    6.087131    2.349664
  H      3.259160    6.543618    1.375434
  C      3.114877    7.198479    3.337170
  C      4.120604    7.811496    4.079427
  H      5.145915    7.471714    3.993668
  C      3.828634    8.862629    4.941860
  H      4.624419    9.318799    5.520261
  C      2.526304    9.326807    5.060248
  H      2.298184   10.145325    5.734529
  C      1.517959    8.738300    4.308105
  H      0.498651    9.099776    4.387431
  C      1.812486    7.687525    3.449864
  H      1.012755    7.250707    2.860955
  C      0.983520    3.417438    3.657960
  C      0.311913    3.507508    5.031687
  H      1.044915    3.426689    5.838938
  H     -0.413822    2.702360    5.163798
  H     -0.212974    4.459896    5.149176
  C      1.795507    2.127296    3.607817
  H      2.252960    1.959618    2.631281
  H      1.154109    1.268159    3.819961
  H      2.593705    2.143709    4.354338
  C     -0.116256    3.433717    2.597577
  H     -0.876892    2.685031    2.830155
  H      0.258197    3.202827    1.598667
  H     -0.604531    4.411015    2.558107
  C      5.446966    5.128979    1.322919
  C      6.352016    4.039963    1.351239
  C      6.924233    3.641553    0.137086
  H      7.603078    2.799657    0.098383
  C      6.672149    4.290656   -1.064262
  H      7.140848    3.944525   -1.979065
  C      5.844641    5.398330   -1.071097
  H      5.662533    5.948413   -1.987582
  C      5.254888    5.810900    0.111800
  H      4.642882    6.705603    0.080099
  C      6.741097    3.289119    2.626347
  C      7.816238    2.220681    2.373774
  H      7.465116    1.438726    1.694509
  H      8.081602    1.733499    3.314812
  H      8.731638    2.653422    1.959786
  C      7.357435    4.249918    3.654506
  H      8.261031    4.711622    3.245303
  H      7.641614    3.708258    4.560880
  H      6.701833    5.063849    3.965103
  C      5.531038    2.538661    3.197256
  H      4.677548    3.179716    3.410344
  H      5.794731    2.030595    4.129301
  H      5.186949    1.778491    2.490628
  C      2.111603    4.481846    0.204119
  C      2.523910    3.577692   -0.889193
  C      1.977561    3.785536   -2.155826
  H      1.257673    4.580368   -2.315141
  C      2.351700    2.973795   -3.215635
  H      1.924103    3.136508   -4.198274
  C      3.276266    1.954772   -3.016679
  H      3.571129    1.321922   -3.846605
  C      3.826081    1.747352   -1.757119
  H      4.552949    0.957992   -1.604306
  C      3.450957    2.554668   -0.693144
  H      3.900164    2.389584    0.277403
  H      4.894013    5.062683    3.297610
  O      4.508619    4.736257    5.372434
  C      3.882968    5.346639    6.214789
  C      4.477730    5.919492    7.441169
  C      3.722117    6.642588    8.363323
  H      2.661670    6.793517    8.206888
  C      4.330634    7.172614    9.492311
  H      3.741672    7.734489   10.208163
  C      5.691441    6.983542    9.704624
  H      6.164039    7.399172   10.587901
  C      6.447342    6.262338    8.787814
  H      7.508686    6.115515    8.952855
  C      5.842186    5.731046    7.658559
  H      6.432523    5.172768    6.940418
  O      2.572872    5.564544    6.097646
  H      2.311449    5.242797    5.188457

----------------------------
CARTESIAN COORDINATES (A.U.)
----------------------------
  NO LB      ZA    FRAG     MASS         X           Y           Z
   0 O     8.0000    0    15.999    4.741104    7.604713    2.674605
   1 O     8.0000    0    15.999    2.760045   10.367174    0.088531
   2 N     7.0000    0    14.007    3.503786    8.704031    6.705753
   3 N     7.0000    0    14.007    9.046966   10.598316    4.639132
   4 C     6.0000    0    12.011    4.674969    9.229574    4.690199
   5 C     6.0000    0    12.011    6.446875   11.503011    4.440222
   6 H     1.0000    0     1.008    6.158920   12.365646    2.599193
   7 C     6.0000    0    12.011    5.886265   13.603154    6.306338
   8 C     6.0000    0    12.011    7.786812   14.761588    7.709001
   9 H     1.0000    0     1.008    9.724371   14.119494    7.546939
  10 C     6.0000    0    12.011    7.235070   16.747942    9.338761
  11 H     1.0000    0     1.008    8.738885   17.609977   10.431782
  12 C     6.0000    0    12.011    4.774023   17.625112    9.562483
  13 H     1.0000    0     1.008    4.342939   19.171885   10.836689
  14 C     6.0000    0    12.011    2.868526   16.512994    8.141138
  15 H     1.0000    0     1.008    0.942315   17.196085    8.291043
  16 C     6.0000    0    12.011    3.425103   14.527317    6.519299
  17 H     1.0000    0     1.008    1.913830   13.701850    5.406421
  18 C     6.0000    0    12.011    1.858584    6.458023    6.912543
  19 C     6.0000    0    12.011    0.589431    6.628229    9.508510
  20 H     1.0000    0     1.008    1.974604    6.475503   11.033994
  21 H     1.0000    0     1.008   -0.782010    5.106721    9.758165
  22 H     1.0000    0     1.008   -0.402463    8.427983    9.730533
  23 C     6.0000    0    12.011    3.393017    4.020006    6.817787
  24 H     1.0000    0     1.008    4.257478    3.703141    4.972401
  25 H     1.0000    0     1.008    2.180950    2.396473    7.218680
  26 H     1.0000    0     1.008    4.901392    4.051023    8.228506
  27 C     6.0000    0    12.011   -0.219691    6.488784    4.908709
  28 H     1.0000    0     1.008   -1.657085    5.073974    5.348218
  29 H     1.0000    0     1.008    0.487922    6.052465    3.021043
  30 H     1.0000    0     1.008   -1.142397    8.335610    4.834121
  31 C     6.0000    0    12.011   10.293274    9.692366    2.499955
  32 C     6.0000    0    12.011   12.003570    7.634424    2.553471
  33 C     6.0000    0    12.011   13.084904    6.881539    0.259054
  34 H     1.0000    0     1.008   14.367736    5.290586    0.185916
  35 C     6.0000    0    12.011   12.608534    8.108165   -2.011163
  36 H     1.0000    0     1.008   13.494247    7.454072   -3.739891
  37 C     6.0000    0    12.011   11.044771   10.201366   -2.024080
  38 H     1.0000    0     1.008   10.700637   11.240871   -3.755985
  39 C     6.0000    0    12.011    9.930299   10.981010    0.211271
  40 H     1.0000    0     1.008    8.773776   12.671754    0.151365
  41 C     6.0000    0    12.011   12.738827    6.215533    4.963077
  42 C     6.0000    0    12.011   14.770549    4.196478    4.485782
  43 H     1.0000    0     1.008   14.107025    2.718798    3.202157
  44 H     1.0000    0     1.008   15.272014    3.275838    6.264088
  45 H     1.0000    0     1.008   16.500404    5.014242    3.703459
  46 C     6.0000    0    12.011   13.903536    8.031182    6.906016
  47 H     1.0000    0     1.008   15.611085    8.903674    6.132734
  48 H     1.0000    0     1.008   14.440557    7.007591    8.618814
  49 H     1.0000    0     1.008   12.664629    9.569288    7.492959
  50 C     6.0000    0    12.011   10.452147    4.797374    6.041938
  51 H     1.0000    0     1.008    8.839284    6.008793    6.444616
  52 H     1.0000    0     1.008   10.950455    3.837269    7.803248
  53 H     1.0000    0     1.008    9.801913    3.360861    4.706605
  54 C     6.0000    0    12.011    3.990352    8.469462    0.385729
  55 C     6.0000    0    12.011    4.769498    6.760858   -1.680331
  56 C     6.0000    0    12.011    3.737049    7.153627   -4.073921
  57 H     1.0000    0     1.008    2.376658    8.655641   -4.374983
  58 C     6.0000    0    12.011    4.444069    5.619659   -6.076669
  59 H     1.0000    0     1.008    3.636027    5.927140   -7.933588
  60 C     6.0000    0    12.011    6.191246    3.693984   -5.700697
  61 H     1.0000    0     1.008    6.748456    2.498071   -7.269031
  62 C     6.0000    0    12.011    7.230246    3.302017   -3.320474
  63 H     1.0000    0     1.008    8.603826    1.810343   -3.031699
  64 C     6.0000    0    12.011    6.521364    4.827622   -1.309853
  65 H     1.0000    0     1.008    7.370242    4.515659    0.524215
  66 H     1.0000    0     1.008    9.248345    9.567084    6.231581
  67 O     8.0000    0    15.999    8.520055    8.950228   10.152429
  68 C     6.0000    0    12.011    7.337747   10.103683   11.744250
  69 C     6.0000    0    12.011    8.461683   11.186219   14.061772
  70 C     6.0000    0    12.011    7.033783   12.552673   15.804390
  71 H     1.0000    0     1.008    5.029827   12.837887   15.508772
  72 C     6.0000    0    12.011    8.183713   13.554277   17.937868
  73 H     1.0000    0     1.008    7.070734   14.616065   19.290632
  74 C     6.0000    0    12.011   10.755265   13.196981   18.339082
  75 H     1.0000    0     1.008   11.648345   13.982409   20.008234
  76 C     6.0000    0    12.011   12.183711   11.834104   16.606561
  77 H     1.0000    0     1.008   14.189360   11.556648   16.918445
  78 C     6.0000    0    12.011   11.040132   10.830108   14.472580
  79 H     1.0000    0     1.008   12.155706    9.775115   13.115490
  80 O     8.0000    0    15.999    4.862023   10.515464   11.522881
  81 H     1.0000    0     1.008    4.368006    9.907451    9.804763

--------------------------------
INTERNAL COORDINATES (ANGSTROEM)
--------------------------------
 O      0   0   0     0.000000000000     0.00000000     0.00000000
 O      1   0   0     2.260247188121     0.00000000     0.00000000
 N      1   2   0     2.305998952462   105.38106187     0.00000000
 N      1   2   3     2.963461821483   102.90203583   281.15502671
 C      3   1   2     1.264536677247    30.23900351   293.86504614
 C      4   1   2     1.460616668323    54.94492619    44.99368159
 H      6   4   1     1.086611355442   109.53652052   270.42345139
 C      6   4   1     1.516004889793   112.18974793   154.97943291
 C      8   6   4     1.392199818259   121.91873054     9.87703280
 H      9   8   6     1.083545263188   120.21865030   357.41258688
 C      9   8   6     1.390653281605   120.78338387   177.57631660
 H     11   9   8     1.084394893502   119.64848019   179.25820399
 C     11   9   8     1.387638352436   120.18511035   359.15864233
 H     13  11   9     1.084741397758   120.18643969   179.87006053
 C     13  11   9     1.388819852563   119.56807173   359.74817549
 H     15  13  11     1.084410096732   120.10517148   180.52662764
 C     15  13  11     1.388326600582   120.09800546     0.36773432
 H     17  15  13     1.084986308304   118.93934595   180.83691414
 C      3   1   2     1.477343703663    91.88496408   107.08526262
 C     19   3   1     1.531761236483   106.11138714   181.61901985
 H     20  19   3     1.093379561991   111.33681456   295.26134104
 H     20  19   3     1.091974025011   110.88823621   175.53935492
 H     20  19   3     1.093780078751   110.97378532    55.42388810
 C     19   3   1     1.525223484089   111.36739677    64.07345128
 H     24  19   3     1.091330095445   112.49090048   292.48503225
 H     24  19   3     1.092937616699   110.24985487   172.64617751
 H     24  19   3     1.093014745976   110.70890148    53.29216231
 C     19   3   1     1.527804007234   111.35978543   298.69666923
 H     28  19   3     1.092331901993   110.25349004   192.96533904
 H     28  19   3     1.091487734235   112.70466861    73.75371542
 H     28  19   3     1.093197880680   110.86084632   312.53910391
 C      4   1   2     1.395072815177    83.98097191   271.55793132
 C     32   4   1     1.416288362304   123.37456875   259.94455410
 C     33  32   4     1.400118129523   117.55675097   178.66640074
 H     34  33  32     1.082181939221   120.58101092   181.52848391
 C     34  33  32     1.388566154479   122.89112033     2.01846490
 H     36  34  33     1.084596962209   120.13859242   179.92777594
 C     36  34  33     1.382663249747   119.17116832     1.46492820
 H     38  36  34     1.084296058185   120.73815223   177.50516290
 C     38  36  34     1.384654429877   119.30017139   358.08478587
 H     40  38  36     1.084458062411   117.46557037   177.64934050
 C     33  32   4     1.530050524300   123.81404804   358.24575100
 C     42  33  32     1.536646252822   112.46687448   184.13232082
 H     43  42  33     1.093682259203   111.99868059   297.19026836
 H     43  42  33     1.092391066364   109.78307512   178.34366360
 H     43  42  33     1.093895959206   111.87877658    59.19733981
 C     42  33  32     1.536267957032   110.66201434   301.61305883
 H     47  42  33     1.094122037442   110.17817225   299.34999938
 H     47  42  33     1.093465907466   110.43887371   180.46447751
 H     47  42  33     1.090305936407   114.60090984    59.73842398
 C     42  33  32     1.534068088449   110.46427859    66.12706262
 H     51  42  33     1.088487237957   113.78112578   302.94432062
 H     51  42  33     1.093788447192   110.74375452   182.11196930
 H     51  42  33     1.093425093686   110.35381930    62.98163580
 C      2   1   3     1.207091698085    29.87589530   190.34129951
 C     55   2   1     1.477437671567   124.27930043   177.43683107
 C     56  55   2     1.395011663404   118.12721023   350.63640662
 H     57  56  55     1.084147848600   120.17974734   358.88636552
 C     57  56  55     1.386397284191   120.07673203   179.01727153
 H     59  57  56     1.083925759755   119.91076749   179.88592729
 C     59  57  56     1.390256706197   119.94922078   359.75670702
 H     61  59  57     1.084537268986   119.93408723   180.19352317
 C     61  59  57     1.389895795511   120.14208376     0.03419418
 H     63  61  59     1.083871316644   120.11490492   180.50260165
 C     63  61  59     1.387270119645   120.08091181     0.17794897
 H     65  63  61     1.082127966557   119.13347199   180.94680749
 H      4   1   2     1.009590044128    94.87741701   155.66410062
 O     67   4   1     2.135409799645   150.99497731   264.53580916
 C     68  67   4     1.213905988948   133.66088898   359.79017610
 C     69  68  67     1.478482288194   124.26956664   241.48877134
 C     70  69  68     1.394340454535   122.10811016   178.33777568
 H     71  70  69     1.082497206266   120.50457867     0.79415447
 C     71  70  69     1.387744199999   119.89963496   180.70362179
 H     73  71  70     1.083985277141   119.80032132   180.00038414
 C     73  71  70     1.390187179455   120.10114270     0.00000000
 H     75  73  71     1.084562164402   119.92056904   179.99222930
 C     75  73  71     1.389986581186   120.14298160   359.95227670
 H     77  75  73     1.084087875851   120.15004589   179.95011183
 C     77  75  73     1.386975338286   119.90072250     0.03448108
 H     79  77  75     1.084388163304   119.92601457   179.67976127
 O     69  68  67     1.333251168318   121.84769955    61.06668541
 H     81  69  68     0.999243312619   106.52270367   353.12020751

---------------------------
INTERNAL COORDINATES (A.U.)
---------------------------
 O      0   0   0     0.000000000000     0.00000000     0.00000000
 O      1   0   0     4.271248180514     0.00000000     0.00000000
 N      1   2   0     4.357706485262   105.38106187     0.00000000
 N      1   2   3     5.600131250935   102.90203583   281.15502671
 C      3   1   2     2.389628006295    30.23900351   293.86504614
 C      4   1   2     2.760165489771    54.94492619    44.99368159
 H      6   4   1     2.053397875794   109.53652052   270.42345139
 C      6   4   1     2.864834059393   112.18974793   154.97943291
 C      8   6   4     2.630876380205   121.91873054     9.87703280
 H      9   8   6     2.047603801132   120.21865030   357.41258688
 C      9   8   6     2.627953849472   120.78338387   177.57631660
 H     11   9   8     2.049209369742   119.64848019   179.25820399
 C     11   9   8     2.622256459030   120.18511035   359.15864233
 H     13  11   9     2.049864167890   120.18643969   179.87006053
 C     13  11   9     2.624489170697   119.56807173   359.74817549
 H     15  13  11     2.049238099683   120.10517148   180.52662764
 C     15  13  11     2.623557059538   120.09800546     0.36773432
 H     17  15  13     2.050326981749   118.93934595   180.83691414
 C      3   1   2     2.791775005596    91.88496408   107.08526262
 C     19   3   1     2.894609239510   106.11138714   181.61901985
 H     20  19   3     2.066187932590   111.33681456   295.26134104
 H     20  19   3     2.063531852627   110.88823621   175.53935492
 H     20  19   3     2.066944799578   110.97378532    55.42388810
 C     19   3   1     2.882254677953   111.36739677    64.07345128
 H     24  19   3     2.062315002097   112.49090048   292.48503225
 H     24  19   3     2.065352777021   110.24985487   172.64617751
 H     24  19   3     2.065498530233   110.70890148    53.29216231
 C     19   3   1     2.887131159980   111.35978543   298.69666923
 H     28  19   3     2.064208142113   110.25349004   192.96533904
 H     28  19   3     2.062612896238   112.70466861    73.75371542
 H     28  19   3     2.065844604669   110.86084632   312.53910391
 C      4   1   2     2.636305557562    83.98097191   271.55793132
 C     32   4   1     2.676397131415   123.37456875   259.94455410
 C     33  32   4     2.645839819937   117.55675097   178.66640074
 H     34  33  32     2.045027492204   120.58101092   181.52848391
 C     34  33  32     2.624009750798   122.89112033     2.01846490
 H     36  34  33     2.049591224259   120.13859242   179.92777594
 C     36  34  33     2.612854877459   119.17116832     1.46492820
 H     38  36  34     2.049022598059   120.73815223   177.50516290
 C     38  36  34     2.616617662589   119.30017139   358.08478587
 H     40  38  36     2.049328741679   117.46557037   177.64934050
 C     33  32   4     2.891376461990   123.81404804   358.24575100
 C     42  33  32     2.903840582550   112.46687448   184.13232082
 H     43  42  33     2.066759947422   111.99868059   297.19026836
 H     43  42  33     2.064319946571   109.78307512   178.34366360
 H     43  42  33     2.067163781902   111.87877658    59.19733981
 C     42  33  32     2.903125707110   110.66201434   301.61305883
 H     47  42  33     2.067591007853   110.17817225   299.34999938
 H     47  42  33     2.066351101891   110.43887371   180.46447751
 H     47  42  33     2.060379621999   114.60090984    59.73842398
 C     42  33  32     2.898968557956   110.46427859    66.12706262
 H     51  42  33     2.056942780008   113.78112578   302.94432062
 H     51  42  33     2.066960613640   110.74375452   182.11196930
 H     51  42  33     2.066273975024   110.35381930    62.98163580
 C      2   1   3     2.281072727911    29.87589530   190.34129951
 C     55   2   1     2.791952579199   124.27930043   177.43683107
 C     56  55   2     2.636189997460   118.12721023   350.63640662
 H     57  56  55     2.048742522535   120.17974734   358.88636552
 C     57  56  55     2.619911179933   120.07673203   179.01727153
 H     59  57  56     2.048322835439   119.91076749   179.88592729
 C     59  57  56     2.627204430561   119.94922078   359.75670702
 H     61  59  57     2.049478420414   119.93408723   180.19352317
 C     61  59  57     2.626522408205   120.14208376     0.03419418
 H     63  61  59     2.048219952870   120.11490492   180.50260165
 C     63  61  59     2.621560599902   120.08091181     0.17794897
 H     65  63  61     2.044925498650   119.13347199   180.94680749
 H      4   1   2     1.907848690936    94.87741701   155.66410062
 O     67   4   1     4.035339705020   150.99497731   264.53580916
 C     68  67   4     2.293949871438   133.66088898   359.79017610
 C     69  68  67     2.793926618539   124.26956664   241.48877134
 C     70  69  68     2.634921596518   122.10811016   178.33777568
 H     71  70  69     2.045623260577   120.50457867     0.79415447
 C     71  70  69     2.622456481935   119.89963496   180.70362179
 H     73  71  70     2.048435306999   119.80032132   180.00038414
 C     73  71  70     2.627073044059   120.10114270     0.00000000
 H     75  73  71     2.049525465933   119.92056904   179.99222930
 C     75  73  71     2.626693968266   120.14298160   359.95227670
 H     77  75  73     2.048629190462   120.15004589   179.95011183
 C     77  75  73     2.621003543863   119.90072250     0.03448108
 H     79  77  75     2.049196651510   119.92601457   179.67976127
 O     69  68  67     2.519479575852   121.84769955    61.06668541
 H     81  69  68     1.888296202002   106.52270367   353.12020751


           ************************************************************
           *        Program running with 20 parallel MPI-processes    *
           *              working on a common directory               *
           ************************************************************
------------------------------------------------------------------------------
                   ___                                                        
                  /   \      - P O W E R E D   B Y -                         
                 /     \                                                     
                 |  |  |   _    _      __       _____    __    __             
                 |  |  |  | |  | |    /  \     |  _  \  |  |  /  |          
                  \  \/   | |  | |   /    \    | | | |  |  | /  /          
                 / \  \   | |__| |  /  /\  \   | |_| |  |  |/  /          
                |  |  |   |  __  | /  /__\  \  |    /   |      \           
                |  |  |   | |  | | |   __   |  |    \   |  |\   \          
                \     /   | |  | | |  |  |  |  | |\  \  |  | \   \       
                 \___/    |_|  |_| |__|  |__|  |_| \__\ |__|  \__/        
                                                                              
                      - O R C A' S   B I G   F R I E N D -                    
                                      &                                       
                       - I N T E G R A L  F E E D E R -                       
                                                                              
 v1 FN, 2020, v2 2021                                                         
------------------------------------------------------------------------------


Reading SHARK input file ImineBzOH6opt.SHARKINP.tmp ... ok
----------------------
SHARK INTEGRAL PACKAGE
----------------------

Number of atoms                             ...     82
Number of basis functions                   ...   1542
Number of shells                            ...    622
Maximum angular momentum                    ...      3
Integral batch strategy                     ... SHARK/LIBINT Hybrid
RI-J (if used) integral strategy            ... SPLIT-RIJ (Revised 2003 algorithm where possible)
Printlevel                                  ...      1
Contraction scheme used                     ... SEGMENTED contraction
Coulomb Range Separation                    ... NOT USED
Exchange Range Separation                   ... NOT USED
Finite Nucleus Model                        ... NOT USED
Auxiliary Coulomb fitting basis             ... AVAILABLE
   # of basis functions in Aux-J            ...   2498
   # of shells in Aux-J                     ...    830
   Maximum angular momentum in Aux-J        ...      4
Auxiliary J/K fitting basis                 ... NOT available
Auxiliary Correlation fitting basis         ... NOT available
Auxiliary 'external' fitting basis          ... NOT available
Integral threshold                          ...     2.500000e-11
Primitive cut-off                           ...     2.500000e-12
Primitive pair pre-selection threshold      ...     2.500000e-12

Calculating pre-screening integrals         ... done (  0.1 sec) Dimension = 622
Organizing shell pair data                  ... done (  1.1 sec)
Shell pair information
Total number of shell pairs                 ...    193753
Shell pairs after pre-screening             ...    115001
Total number of primitive shell pairs       ...    584784
Primitive shell pairs kept                  ...    216038
          la=0 lb=0:  31926 shell pairs
          la=1 lb=0:  34449 shell pairs
          la=1 lb=1:   9349 shell pairs
          la=2 lb=0:  15594 shell pairs
          la=2 lb=1:   8538 shell pairs
          la=2 lb=2:   1967 shell pairs
          la=3 lb=0:   7067 shell pairs
          la=3 lb=1:   3973 shell pairs
          la=3 lb=2:   1739 shell pairs
          la=3 lb=3:    399 shell pairs

Calculating one electron integrals          ... done (  0.3 sec)
Calculating RI/J V-Matrix + Cholesky decomp.... done (  4.8 sec)
Calculating Nuclear repulsion               ... done (  0.0 sec) ENN=   5268.778550676273 Eh

SHARK setup successfully completed in   8.7 seconds

Maximum memory used throughout the entire GTOINT-calculation: 167.1 MB
[1710950818.750443] [node057:2907634:0]          mpool.c:43   UCX  WARN  object 0xc08b5c0 was not returned to mpool ucp_requests
[1710950818.750461] [node057:2907634:0]          mpool.c:43   UCX  WARN  object 0xc08b780 was not returned to mpool ucp_requests
[1710950818.750466] [node057:2907634:0]          mpool.c:43   UCX  WARN  object 0xc08b940 was not returned to mpool ucp_requests
[1710950818.750469] [node057:2907634:0]          mpool.c:43   UCX  WARN  object 0xc08bb00 was not returned to mpool ucp_requests
[1710950818.750471] [node057:2907634:0]          mpool.c:43   UCX  WARN  object 0xc08bcc0 was not returned to mpool ucp_requests
[1710950818.750475] [node057:2907634:0]          mpool.c:43   UCX  WARN  object 0xc08be80 was not returned to mpool ucp_requests
[1710950818.750479] [node057:2907634:0]          mpool.c:43   UCX  WARN  object 0xc08c040 was not returned to mpool ucp_requests
[1710950818.750483] [node057:2907634:0]          mpool.c:43   UCX  WARN  object 0xc08c200 was not returned to mpool ucp_requests
[1710950818.750487] [node057:2907634:0]          mpool.c:43   UCX  WARN  object 0xc08c3c0 was not returned to mpool ucp_requests
[1710950818.750490] [node057:2907634:0]          mpool.c:43   UCX  WARN  object 0xc08c580 was not returned to mpool ucp_requests
[1710950818.750493] [node057:2907634:0]          mpool.c:43   UCX  WARN  object 0xc08c740 was not returned to mpool ucp_requests
[1710950818.750497] [node057:2907634:0]          mpool.c:43   UCX  WARN  object 0xc08c900 was not returned to mpool ucp_requests
[1710950818.750501] [node057:2907634:0]          mpool.c:43   UCX  WARN  object 0xc08cac0 was not returned to mpool ucp_requests
[1710950818.750504] [node057:2907634:0]          mpool.c:43   UCX  WARN  object 0xc08cc80 was not returned to mpool ucp_requests
[1710950818.750507] [node057:2907634:0]          mpool.c:43   UCX  WARN  object 0xc08ce40 was not returned to mpool ucp_requests
[1710950818.750511] [node057:2907634:0]          mpool.c:43   UCX  WARN  object 0xc08d000 was not returned to mpool ucp_requests
[1710950818.755802] [node057:2907626:0]          mpool.c:43   UCX  WARN  object 0xae7f800 was not returned to mpool ucp_requests
[1710950818.755820] [node057:2907626:0]          mpool.c:43   UCX  WARN  object 0xae7f9c0 was not returned to mpool ucp_requests
[1710950818.755825] [node057:2907626:0]          mpool.c:43   UCX  WARN  object 0xae7fb80 was not returned to mpool ucp_requests
[1710950818.755829] [node057:2907626:0]          mpool.c:43   UCX  WARN  object 0xae7fd40 was not returned to mpool ucp_requests
[1710950818.755833] [node057:2907626:0]          mpool.c:43   UCX  WARN  object 0xae7ff00 was not returned to mpool ucp_requests
[1710950818.755836] [node057:2907626:0]          mpool.c:43   UCX  WARN  object 0xae800c0 was not returned to mpool ucp_requests
[1710950818.755851] [node057:2907626:0]          mpool.c:43   UCX  WARN  object 0xae80280 was not returned to mpool ucp_requests
[1710950818.755855] [node057:2907626:0]          mpool.c:43   UCX  WARN  object 0xae80440 was not returned to mpool ucp_requests
[1710950818.755858] [node057:2907626:0]          mpool.c:43   UCX  WARN  object 0xae80600 was not returned to mpool ucp_requests
[1710950818.755861] [node057:2907626:0]          mpool.c:43   UCX  WARN  object 0xae807c0 was not returned to mpool ucp_requests
[1710950818.755864] [node057:2907626:0]          mpool.c:43   UCX  WARN  object 0xae80980 was not returned to mpool ucp_requests
[1710950818.755868] [node057:2907626:0]          mpool.c:43   UCX  WARN  object 0xae80b40 was not returned to mpool ucp_requests
[1710950818.755872] [node057:2907626:0]          mpool.c:43   UCX  WARN  object 0xae80ec0 was not returned to mpool ucp_requests
[1710950818.755875] [node057:2907626:0]          mpool.c:43   UCX  WARN  object 0xae81080 was not returned to mpool ucp_requests
[1710950818.762071] [node057:2907627:0]          mpool.c:43   UCX  WARN  object 0xb724880 was not returned to mpool ucp_requests
[1710950818.762085] [node057:2907627:0]          mpool.c:43   UCX  WARN  object 0xb724a40 was not returned to mpool ucp_requests
[1710950818.762089] [node057:2907627:0]          mpool.c:43   UCX  WARN  object 0xb724c00 was not returned to mpool ucp_requests
[1710950818.762092] [node057:2907627:0]          mpool.c:43   UCX  WARN  object 0xb724dc0 was not returned to mpool ucp_requests
[1710950818.762095] [node057:2907627:0]          mpool.c:43   UCX  WARN  object 0xb724f80 was not returned to mpool ucp_requests
[1710950818.762097] [node057:2907627:0]          mpool.c:43   UCX  WARN  object 0xb725140 was not returned to mpool ucp_requests
[1710950818.762099] [node057:2907627:0]          mpool.c:43   UCX  WARN  object 0xb725300 was not returned to mpool ucp_requests
[1710950818.762102] [node057:2907627:0]          mpool.c:43   UCX  WARN  object 0xb7254c0 was not returned to mpool ucp_requests
[1710950818.762104] [node057:2907627:0]          mpool.c:43   UCX  WARN  object 0xb725680 was not returned to mpool ucp_requests
[1710950818.762109] [node057:2907627:0]          mpool.c:43   UCX  WARN  object 0xb725840 was not returned to mpool ucp_requests
[1710950818.762112] [node057:2907627:0]          mpool.c:43   UCX  WARN  object 0xb725a00 was not returned to mpool ucp_requests
[1710950818.762114] [node057:2907627:0]          mpool.c:43   UCX  WARN  object 0xb725bc0 was not returned to mpool ucp_requests
[1710950818.762116] [node057:2907627:0]          mpool.c:43   UCX  WARN  object 0xb725d80 was not returned to mpool ucp_requests
[1710950818.762119] [node057:2907627:0]          mpool.c:43   UCX  WARN  object 0xb725f40 was not returned to mpool ucp_requests
[1710950818.767129] [node057:2907636:0]          mpool.c:43   UCX  WARN  object 0xafc4580 was not returned to mpool ucp_requests
[1710950818.767142] [node057:2907636:0]          mpool.c:43   UCX  WARN  object 0xafc4740 was not returned to mpool ucp_requests
[1710950818.767147] [node057:2907636:0]          mpool.c:43   UCX  WARN  object 0xafc4900 was not returned to mpool ucp_requests
[1710950818.767150] [node057:2907636:0]          mpool.c:43   UCX  WARN  object 0xafc4ac0 was not returned to mpool ucp_requests
[1710950818.767154] [node057:2907636:0]          mpool.c:43   UCX  WARN  object 0xafc4c80 was not returned to mpool ucp_requests
[1710950818.767158] [node057:2907636:0]          mpool.c:43   UCX  WARN  object 0xafc4e40 was not returned to mpool ucp_requests
[1710950818.767161] [node057:2907636:0]          mpool.c:43   UCX  WARN  object 0xafc5000 was not returned to mpool ucp_requests
[1710950818.767164] [node057:2907636:0]          mpool.c:43   UCX  WARN  object 0xafc51c0 was not returned to mpool ucp_requests
[1710950818.767168] [node057:2907636:0]          mpool.c:43   UCX  WARN  object 0xafc5380 was not returned to mpool ucp_requests
[1710950818.767172] [node057:2907636:0]          mpool.c:43   UCX  WARN  object 0xafc5540 was not returned to mpool ucp_requests
[1710950818.767175] [node057:2907636:0]          mpool.c:43   UCX  WARN  object 0xafc5700 was not returned to mpool ucp_requests
[1710950818.767178] [node057:2907636:0]          mpool.c:43   UCX  WARN  object 0xafc58c0 was not returned to mpool ucp_requests
[1710950818.767181] [node057:2907636:0]          mpool.c:43   UCX  WARN  object 0xafc5a80 was not returned to mpool ucp_requests
[1710950818.767185] [node057:2907636:0]          mpool.c:43   UCX  WARN  object 0xafc5c40 was not returned to mpool ucp_requests
[1710950818.767188] [node057:2907636:0]          mpool.c:43   UCX  WARN  object 0xafc5e00 was not returned to mpool ucp_requests
[1710950818.767191] [node057:2907636:0]          mpool.c:43   UCX  WARN  object 0xafc5fc0 was not returned to mpool ucp_requests
[1710950818.767501] [node057:2907639:0]          mpool.c:43   UCX  WARN  object 0xb402440 was not returned to mpool ucp_requests
[1710950818.767522] [node057:2907639:0]          mpool.c:43   UCX  WARN  object 0xb402600 was not returned to mpool ucp_requests
[1710950818.767528] [node057:2907639:0]          mpool.c:43   UCX  WARN  object 0xb4027c0 was not returned to mpool ucp_requests
[1710950818.767532] [node057:2907639:0]          mpool.c:43   UCX  WARN  object 0xb402980 was not returned to mpool ucp_requests
[1710950818.767534] [node057:2907639:0]          mpool.c:43   UCX  WARN  object 0xb402b40 was not returned to mpool ucp_requests
[1710950818.767537] [node057:2907639:0]          mpool.c:43   UCX  WARN  object 0xb402d00 was not returned to mpool ucp_requests
[1710950818.767539] [node057:2907639:0]          mpool.c:43   UCX  WARN  object 0xb402ec0 was not returned to mpool ucp_requests
[1710950818.767542] [node057:2907639:0]          mpool.c:43   UCX  WARN  object 0xb403080 was not returned to mpool ucp_requests
[1710950818.767544] [node057:2907639:0]          mpool.c:43   UCX  WARN  object 0xb403240 was not returned to mpool ucp_requests
[1710950818.767546] [node057:2907639:0]          mpool.c:43   UCX  WARN  object 0xb403400 was not returned to mpool ucp_requests
[1710950818.767551] [node057:2907639:0]          mpool.c:43   UCX  WARN  object 0xb4035c0 was not returned to mpool ucp_requests
[1710950818.767553] [node057:2907639:0]          mpool.c:43   UCX  WARN  object 0xb403780 was not returned to mpool ucp_requests
[1710950818.767556] [node057:2907639:0]          mpool.c:43   UCX  WARN  object 0xb403940 was not returned to mpool ucp_requests
[1710950818.767558] [node057:2907639:0]          mpool.c:43   UCX  WARN  object 0xb403b00 was not returned to mpool ucp_requests
[1710950818.767560] [node057:2907639:0]          mpool.c:43   UCX  WARN  object 0xb403cc0 was not returned to mpool ucp_requests
[1710950818.767563] [node057:2907639:0]          mpool.c:43   UCX  WARN  object 0xb403e80 was not returned to mpool ucp_requests
[1710950818.767565] [node057:2907639:0]          mpool.c:43   UCX  WARN  object 0xb404040 was not returned to mpool ucp_requests
[1710950818.776043] [node057:2907644:0]          mpool.c:43   UCX  WARN  object 0xb78a780 was not returned to mpool ucp_requests
[1710950818.776055] [node057:2907644:0]          mpool.c:43   UCX  WARN  object 0xb78a940 was not returned to mpool ucp_requests
[1710950818.776059] [node057:2907644:0]          mpool.c:43   UCX  WARN  object 0xb78ab00 was not returned to mpool ucp_requests
[1710950818.776063] [node057:2907644:0]          mpool.c:43   UCX  WARN  object 0xb78acc0 was not returned to mpool ucp_requests
[1710950818.776067] [node057:2907644:0]          mpool.c:43   UCX  WARN  object 0xb78ae80 was not returned to mpool ucp_requests
[1710950818.776070] [node057:2907644:0]          mpool.c:43   UCX  WARN  object 0xb78b040 was not returned to mpool ucp_requests
[1710950818.776073] [node057:2907644:0]          mpool.c:43   UCX  WARN  object 0xb78b200 was not returned to mpool ucp_requests
[1710950818.776077] [node057:2907644:0]          mpool.c:43   UCX  WARN  object 0xb78b3c0 was not returned to mpool ucp_requests
[1710950818.776080] [node057:2907644:0]          mpool.c:43   UCX  WARN  object 0xb78b580 was not returned to mpool ucp_requests
[1710950818.776083] [node057:2907644:0]          mpool.c:43   UCX  WARN  object 0xb78b740 was not returned to mpool ucp_requests
[1710950818.776087] [node057:2907644:0]          mpool.c:43   UCX  WARN  object 0xb78b900 was not returned to mpool ucp_requests
[1710950818.776090] [node057:2907644:0]          mpool.c:43   UCX  WARN  object 0xb78bac0 was not returned to mpool ucp_requests
[1710950818.776093] [node057:2907644:0]          mpool.c:43   UCX  WARN  object 0xb78bc80 was not returned to mpool ucp_requests
[1710950818.776096] [node057:2907644:0]          mpool.c:43   UCX  WARN  object 0xb78be40 was not returned to mpool ucp_requests
[1710950818.776100] [node057:2907644:0]          mpool.c:43   UCX  WARN  object 0xb78c000 was not returned to mpool ucp_requests
[1710950818.776294] [node057:2907641:0]          mpool.c:43   UCX  WARN  object 0xb1f06c0 was not returned to mpool ucp_requests
[1710950818.776314] [node057:2907641:0]          mpool.c:43   UCX  WARN  object 0xb1f0880 was not returned to mpool ucp_requests
[1710950818.776320] [node057:2907641:0]          mpool.c:43   UCX  WARN  object 0xb1f0a40 was not returned to mpool ucp_requests
[1710950818.776324] [node057:2907641:0]          mpool.c:43   UCX  WARN  object 0xb1f0c00 was not returned to mpool ucp_requests
[1710950818.776326] [node057:2907641:0]          mpool.c:43   UCX  WARN  object 0xb1f0dc0 was not returned to mpool ucp_requests
[1710950818.776329] [node057:2907641:0]          mpool.c:43   UCX  WARN  object 0xb1f0f80 was not returned to mpool ucp_requests
[1710950818.776331] [node057:2907641:0]          mpool.c:43   UCX  WARN  object 0xb1f1140 was not returned to mpool ucp_requests
[1710950818.776334] [node057:2907641:0]          mpool.c:43   UCX  WARN  object 0xb1f1300 was not returned to mpool ucp_requests
[1710950818.776336] [node057:2907641:0]          mpool.c:43   UCX  WARN  object 0xb1f14c0 was not returned to mpool ucp_requests
[1710950818.776338] [node057:2907641:0]          mpool.c:43   UCX  WARN  object 0xb1f1680 was not returned to mpool ucp_requests
[1710950818.776342] [node057:2907641:0]          mpool.c:43   UCX  WARN  object 0xb1f1840 was not returned to mpool ucp_requests
[1710950818.776614] [node057:2907629:0]          mpool.c:43   UCX  WARN  object 0xc161540 was not returned to mpool ucp_requests
[1710950818.776637] [node057:2907629:0]          mpool.c:43   UCX  WARN  object 0xc161700 was not returned to mpool ucp_requests
[1710950818.776640] [node057:2907629:0]          mpool.c:43   UCX  WARN  object 0xc1618c0 was not returned to mpool ucp_requests
[1710950818.776643] [node057:2907629:0]          mpool.c:43   UCX  WARN  object 0xc161a80 was not returned to mpool ucp_requests
[1710950818.776645] [node057:2907629:0]          mpool.c:43   UCX  WARN  object 0xc161c40 was not returned to mpool ucp_requests
[1710950818.776650] [node057:2907629:0]          mpool.c:43   UCX  WARN  object 0xc161e00 was not returned to mpool ucp_requests
[1710950818.776653] [node057:2907629:0]          mpool.c:43   UCX  WARN  object 0xc161fc0 was not returned to mpool ucp_requests
[1710950818.776657] [node057:2907629:0]          mpool.c:43   UCX  WARN  object 0xc162180 was not returned to mpool ucp_requests
[1710950818.776660] [node057:2907629:0]          mpool.c:43   UCX  WARN  object 0xc162340 was not returned to mpool ucp_requests
[1710950818.776664] [node057:2907629:0]          mpool.c:43   UCX  WARN  object 0xc162500 was not returned to mpool ucp_requests
[1710950818.776667] [node057:2907629:0]          mpool.c:43   UCX  WARN  object 0xc1626c0 was not returned to mpool ucp_requests
[1710950818.776670] [node057:2907629:0]          mpool.c:43   UCX  WARN  object 0xc162880 was not returned to mpool ucp_requests
[1710950818.776673] [node057:2907629:0]          mpool.c:43   UCX  WARN  object 0xc162a40 was not returned to mpool ucp_requests
[1710950818.776677] [node057:2907629:0]          mpool.c:43   UCX  WARN  object 0xc162c00 was not returned to mpool ucp_requests
[1710950818.776680] [node057:2907629:0]          mpool.c:43   UCX  WARN  object 0xc162dc0 was not returned to mpool ucp_requests
[1710950818.776683] [node057:2907629:0]          mpool.c:43   UCX  WARN  object 0xc162f80 was not returned to mpool ucp_requests
[1710950818.776346] [node057:2907641:0]          mpool.c:43   UCX  WARN  object 0xb1f1a00 was not returned to mpool ucp_requests
[1710950818.776350] [node057:2907641:0]          mpool.c:43   UCX  WARN  object 0xb1f1bc0 was not returned to mpool ucp_requests
[1710950818.776352] [node057:2907641:0]          mpool.c:43   UCX  WARN  object 0xb1f1d80 was not returned to mpool ucp_requests
[1710950818.776355] [node057:2907641:0]          mpool.c:43   UCX  WARN  object 0xb1f1f40 was not returned to mpool ucp_requests
[1710950818.779989] [node057:2907635:0]          mpool.c:43   UCX  WARN  object 0xc23c540 was not returned to mpool ucp_requests
[1710950818.780002] [node057:2907635:0]          mpool.c:43   UCX  WARN  object 0xc23c700 was not returned to mpool ucp_requests
[1710950818.780007] [node057:2907635:0]          mpool.c:43   UCX  WARN  object 0xc23c8c0 was not returned to mpool ucp_requests
[1710950818.780010] [node057:2907635:0]          mpool.c:43   UCX  WARN  object 0xc23ca80 was not returned to mpool ucp_requests
[1710950818.780013] [node057:2907635:0]          mpool.c:43   UCX  WARN  object 0xc23cc40 was not returned to mpool ucp_requests
[1710950818.780017] [node057:2907635:0]          mpool.c:43   UCX  WARN  object 0xc23ce00 was not returned to mpool ucp_requests
[1710950818.780020] [node057:2907635:0]          mpool.c:43   UCX  WARN  object 0xc23cfc0 was not returned to mpool ucp_requests
[1710950818.780023] [node057:2907635:0]          mpool.c:43   UCX  WARN  object 0xc23d180 was not returned to mpool ucp_requests
[1710950818.780650] [node057:2907638:0]          mpool.c:43   UCX  WARN  object 0xc1a2280 was not returned to mpool ucp_requests
[1710950818.780661] [node057:2907638:0]          mpool.c:43   UCX  WARN  object 0xc1a2440 was not returned to mpool ucp_requests
[1710950818.780665] [node057:2907638:0]          mpool.c:43   UCX  WARN  object 0xc1a2600 was not returned to mpool ucp_requests
[1710950818.780668] [node057:2907638:0]          mpool.c:43   UCX  WARN  object 0xc1a27c0 was not returned to mpool ucp_requests
[1710950818.780671] [node057:2907638:0]          mpool.c:43   UCX  WARN  object 0xc1a2980 was not returned to mpool ucp_requests
[1710950818.780675] [node057:2907638:0]          mpool.c:43   UCX  WARN  object 0xc1a2b40 was not returned to mpool ucp_requests
[1710950818.780678] [node057:2907638:0]          mpool.c:43   UCX  WARN  object 0xc1a2d00 was not returned to mpool ucp_requests
[1710950818.780681] [node057:2907638:0]          mpool.c:43   UCX  WARN  object 0xc1a2ec0 was not returned to mpool ucp_requests
[1710950818.780684] [node057:2907638:0]          mpool.c:43   UCX  WARN  object 0xc1a3080 was not returned to mpool ucp_requests
[1710950818.780688] [node057:2907638:0]          mpool.c:43   UCX  WARN  object 0xc1a3240 was not returned to mpool ucp_requests
[1710950818.780691] [node057:2907638:0]          mpool.c:43   UCX  WARN  object 0xc1a3400 was not returned to mpool ucp_requests
[1710950818.780694] [node057:2907638:0]          mpool.c:43   UCX  WARN  object 0xc1a35c0 was not returned to mpool ucp_requests
[1710950818.780697] [node057:2907638:0]          mpool.c:43   UCX  WARN  object 0xc1a3780 was not returned to mpool ucp_requests
[1710950818.780701] [node057:2907638:0]          mpool.c:43   UCX  WARN  object 0xc1a3940 was not returned to mpool ucp_requests
[1710950818.780704] [node057:2907638:0]          mpool.c:43   UCX  WARN  object 0xc1a3b00 was not returned to mpool ucp_requests
[1710950818.780707] [node057:2907638:0]          mpool.c:43   UCX  WARN  object 0xc1a3cc0 was not returned to mpool ucp_requests
[1710950818.780710] [node057:2907638:0]          mpool.c:43   UCX  WARN  object 0xc1a3e80 was not returned to mpool ucp_requests
[1710950818.780427] [node057:2907640:0]          mpool.c:43   UCX  WARN  object 0xc6b9380 was not returned to mpool ucp_requests
[1710950818.780445] [node057:2907640:0]          mpool.c:43   UCX  WARN  object 0xc6b9540 was not returned to mpool ucp_requests
[1710950818.780450] [node057:2907640:0]          mpool.c:43   UCX  WARN  object 0xc6b9700 was not returned to mpool ucp_requests
[1710950818.780453] [node057:2907640:0]          mpool.c:43   UCX  WARN  object 0xc6b98c0 was not returned to mpool ucp_requests
[1710950818.780457] [node057:2907640:0]          mpool.c:43   UCX  WARN  object 0xc6b9a80 was not returned to mpool ucp_requests
[1710950818.780463] [node057:2907640:0]          mpool.c:43   UCX  WARN  object 0xc6b9c40 was not returned to mpool ucp_requests
[1710950818.780466] [node057:2907640:0]          mpool.c:43   UCX  WARN  object 0xc6b9e00 was not returned to mpool ucp_requests
[1710950818.780470] [node057:2907640:0]          mpool.c:43   UCX  WARN  object 0xc6b9fc0 was not returned to mpool ucp_requests
[1710950818.780473] [node057:2907640:0]          mpool.c:43   UCX  WARN  object 0xc6ba180 was not returned to mpool ucp_requests
[1710950818.780476] [node057:2907640:0]          mpool.c:43   UCX  WARN  object 0xc6ba340 was not returned to mpool ucp_requests
[1710950818.780479] [node057:2907640:0]          mpool.c:43   UCX  WARN  object 0xc6ba500 was not returned to mpool ucp_requests
[1710950818.780482] [node057:2907640:0]          mpool.c:43   UCX  WARN  object 0xc6ba6c0 was not returned to mpool ucp_requests
[1710950818.780486] [node057:2907640:0]          mpool.c:43   UCX  WARN  object 0xc6ba880 was not returned to mpool ucp_requests
[1710950818.780489] [node057:2907640:0]          mpool.c:43   UCX  WARN  object 0xc6baa40 was not returned to mpool ucp_requests
[1710950818.780492] [node057:2907640:0]          mpool.c:43   UCX  WARN  object 0xc6bac00 was not returned to mpool ucp_requests
[1710950818.780495] [node057:2907640:0]          mpool.c:43   UCX  WARN  object 0xc6badc0 was not returned to mpool ucp_requests
[1710950818.780498] [node057:2907640:0]          mpool.c:43   UCX  WARN  object 0xc6baf80 was not returned to mpool ucp_requests
[1710950818.780026] [node057:2907635:0]          mpool.c:43   UCX  WARN  object 0xc23d340 was not returned to mpool ucp_requests
[1710950818.780029] [node057:2907635:0]          mpool.c:43   UCX  WARN  object 0xc23d500 was not returned to mpool ucp_requests
[1710950818.780031] [node057:2907635:0]          mpool.c:43   UCX  WARN  object 0xc23d6c0 was not returned to mpool ucp_requests
[1710950818.780034] [node057:2907635:0]          mpool.c:43   UCX  WARN  object 0xc23d880 was not returned to mpool ucp_requests
[1710950818.780037] [node057:2907635:0]          mpool.c:43   UCX  WARN  object 0xc23da40 was not returned to mpool ucp_requests
[1710950818.780040] [node057:2907635:0]          mpool.c:43   UCX  WARN  object 0xc23dc00 was not returned to mpool ucp_requests
[1710950818.780042] [node057:2907635:0]          mpool.c:43   UCX  WARN  object 0xc23ddc0 was not returned to mpool ucp_requests
[1710950818.780045] [node057:2907635:0]          mpool.c:43   UCX  WARN  object 0xc23df80 was not returned to mpool ucp_requests
[1710950818.780369] [node057:2907630:0]          mpool.c:43   UCX  WARN  object 0xb5205c0 was not returned to mpool ucp_requests
[1710950818.780382] [node057:2907630:0]          mpool.c:43   UCX  WARN  object 0xb520780 was not returned to mpool ucp_requests
[1710950818.780387] [node057:2907630:0]          mpool.c:43   UCX  WARN  object 0xb520940 was not returned to mpool ucp_requests
[1710950818.780390] [node057:2907630:0]          mpool.c:43   UCX  WARN  object 0xb520b00 was not returned to mpool ucp_requests
[1710950818.780394] [node057:2907630:0]          mpool.c:43   UCX  WARN  object 0xb520cc0 was not returned to mpool ucp_requests
[1710950818.780397] [node057:2907630:0]          mpool.c:43   UCX  WARN  object 0xb520e80 was not returned to mpool ucp_requests
[1710950818.780400] [node057:2907630:0]          mpool.c:43   UCX  WARN  object 0xb521040 was not returned to mpool ucp_requests
[1710950818.780403] [node057:2907630:0]          mpool.c:43   UCX  WARN  object 0xb521200 was not returned to mpool ucp_requests
[1710950818.780407] [node057:2907630:0]          mpool.c:43   UCX  WARN  object 0xb5213c0 was not returned to mpool ucp_requests
[1710950818.780410] [node057:2907630:0]          mpool.c:43   UCX  WARN  object 0xb521580 was not returned to mpool ucp_requests
[1710950818.780413] [node057:2907630:0]          mpool.c:43   UCX  WARN  object 0xb521740 was not returned to mpool ucp_requests
[1710950818.780416] [node057:2907630:0]          mpool.c:43   UCX  WARN  object 0xb521900 was not returned to mpool ucp_requests
[1710950818.780419] [node057:2907630:0]          mpool.c:43   UCX  WARN  object 0xb521ac0 was not returned to mpool ucp_requests
[1710950818.780423] [node057:2907630:0]          mpool.c:43   UCX  WARN  object 0xb521c80 was not returned to mpool ucp_requests
[1710950818.780426] [node057:2907630:0]          mpool.c:43   UCX  WARN  object 0xb521e40 was not returned to mpool ucp_requests
[1710950818.780429] [node057:2907630:0]          mpool.c:43   UCX  WARN  object 0xb522000 was not returned to mpool ucp_requests
[1710950818.782202] [node057:2907637:0]          mpool.c:43   UCX  WARN  object 0xc4ba300 was not returned to mpool ucp_requests
[1710950818.782214] [node057:2907637:0]          mpool.c:43   UCX  WARN  object 0xc4ba4c0 was not returned to mpool ucp_requests
[1710950818.782218] [node057:2907637:0]          mpool.c:43   UCX  WARN  object 0xc4ba680 was not returned to mpool ucp_requests
[1710950818.782221] [node057:2907637:0]          mpool.c:43   UCX  WARN  object 0xc4ba840 was not returned to mpool ucp_requests
[1710950818.782224] [node057:2907637:0]          mpool.c:43   UCX  WARN  object 0xc4baa00 was not returned to mpool ucp_requests
[1710950818.782227] [node057:2907637:0]          mpool.c:43   UCX  WARN  object 0xc4babc0 was not returned to mpool ucp_requests
[1710950818.782230] [node057:2907637:0]          mpool.c:43   UCX  WARN  object 0xc4bad80 was not returned to mpool ucp_requests
[1710950818.782232] [node057:2907637:0]          mpool.c:43   UCX  WARN  object 0xc4baf40 was not returned to mpool ucp_requests
[1710950818.782235] [node057:2907637:0]          mpool.c:43   UCX  WARN  object 0xc4bb100 was not returned to mpool ucp_requests
[1710950818.782238] [node057:2907637:0]          mpool.c:43   UCX  WARN  object 0xc4bb2c0 was not returned to mpool ucp_requests
[1710950818.782241] [node057:2907637:0]          mpool.c:43   UCX  WARN  object 0xc4bb480 was not returned to mpool ucp_requests
[1710950818.782243] [node057:2907637:0]          mpool.c:43   UCX  WARN  object 0xc4bb640 was not returned to mpool ucp_requests
[1710950818.782246] [node057:2907637:0]          mpool.c:43   UCX  WARN  object 0xc4bb800 was not returned to mpool ucp_requests
[1710950818.782249] [node057:2907637:0]          mpool.c:43   UCX  WARN  object 0xc4bb9c0 was not returned to mpool ucp_requests
[1710950818.782251] [node057:2907637:0]          mpool.c:43   UCX  WARN  object 0xc4bbb80 was not returned to mpool ucp_requests
[1710950818.782254] [node057:2907637:0]          mpool.c:43   UCX  WARN  object 0xc4bbd40 was not returned to mpool ucp_requests
[1710950818.782257] [node057:2907637:0]          mpool.c:43   UCX  WARN  object 0xc4bbf00 was not returned to mpool ucp_requests
[1710950818.782854] [node057:2907642:0]          mpool.c:43   UCX  WARN  object 0xb9567c0 was not returned to mpool ucp_requests
[1710950818.782867] [node057:2907642:0]          mpool.c:43   UCX  WARN  object 0xb956980 was not returned to mpool ucp_requests
[1710950818.782872] [node057:2907642:0]          mpool.c:43   UCX  WARN  object 0xb956b40 was not returned to mpool ucp_requests
[1710950818.782875] [node057:2907642:0]          mpool.c:43   UCX  WARN  object 0xb956d00 was not returned to mpool ucp_requests
[1710950818.782879] [node057:2907642:0]          mpool.c:43   UCX  WARN  object 0xb956ec0 was not returned to mpool ucp_requests
[1710950818.782883] [node057:2907642:0]          mpool.c:43   UCX  WARN  object 0xb957080 was not returned to mpool ucp_requests
[1710950818.782887] [node057:2907642:0]          mpool.c:43   UCX  WARN  object 0xb957240 was not returned to mpool ucp_requests
[truncated: 4,228,774 more chars]
