# Supplementary material for: A stereodivergent multicomponent approach for the synthesis of C–N atropisomeric peptide analogues
Source: Chem Sci. 2024 Sep 16;15(40):16743–51. doi: 10.1039/d4sc04700a (PMC11418089; doi:10.1039/d4sc04700a)
Supplement: SC-015-D4SC04700A-s001 [file SC-015-D4SC04700A-s001.zip › CompData/_2_Imine-BzOH/ImineBzOH6opt.xyz]

82
Coordinates from ORCA-job ImineBzOH6opt
  O   2.52151116819705      4.00886309103211      1.48696619996690
  O   1.41549971177287      5.41882070240394      0.14818568428150
  N   1.85248765130343      4.59321022600863      3.61459372852357
  N   4.77454469999790      5.54421731566948      2.35935437066839
  C   2.47427472263449      4.87715540871346      2.56455248888259
  C   3.42137753089171      6.05327268045315      2.38211059535328
  H   3.19068503036579      6.46402314922045      1.40055165621453
  C   3.21139279701680      7.17327994411187      3.37036489714694
  C   4.25355856513198      7.67547460577450      4.13676953403554
  H   5.24396380492658      7.24764091433630      4.04144493493796
  C   4.02994904975546      8.71275822825769      5.03368290094908
  H   4.85067978130829      9.08558099989454      5.63660614159529
  C   2.76393093019164      9.26112156632468      5.16579936348776
  H   2.58794335076345     10.06589845362138      5.87087449153052
  C   1.72156226866523      8.77562848534192      4.38483959607840
  H   0.72975074384374      9.20533440806497      4.47310362462284
  C   1.94518153284235      7.74091353786168      3.49174313663904
  H   1.12763150088274      7.36448800536804      2.88568065936668
  C   0.98166635453291      3.41013957507388      3.78508932040575
  C   0.20847739094198      3.63250215192527      5.08087759385524
  H   0.88009980409106      3.70542679568299      5.93838159763212
  H   -0.47126779902285      2.79569771543295      5.25252258600054
  H   -0.38413004018582      4.54942332948585      5.02716500389164
  C   1.85318013741955      2.16585477848442      3.91951996579228
  H   2.40035859659218      1.96095743155178      2.99871224734773
  H   1.22010202439442      1.30322042575170      4.14095197234691
  H   2.57071288723022      2.28179965097003      4.73549089212281
  C   -0.02277033588246      3.25660568884332      2.64418563205165
  H   -0.80084636773968      2.55610510205634      2.95473684269200
  H   0.42879931177041      2.86299835986438      1.73478599071316
  H   -0.50173736778555      4.21191349066373      2.41564793384233
  C   5.39116887672582      5.12171099298603      1.18554348434375
  C   6.34217072457779      4.06914797980210      1.17039026555303
  C   6.90691410241544      3.74268074984136     -0.06161397784934
  H   7.62622791243176      2.93665012291972     -0.10775023504313
  C   6.58598352842095      4.38954016004317     -1.24638683166411
  H   7.04824287050017      4.08142830336672     -2.17710796728268
  C   5.67656791967235      5.43096939721298     -1.21122061954150
  H   5.41116988411414      5.97041189645488     -2.11390528299706
  C   5.10017499257859      5.79376653657709     -0.00867994813268
  H   4.40840795896564      6.62722697151051     -0.00185955849967
  C   6.74770099450815      3.28727962922211      2.42573770730301
  C   7.81533325843969      2.23518447507934      2.12406785839530
  H   7.46626644363576      1.48590184686013      1.40957449187383
  H   8.06328433193271      1.71434549510985      3.05235595780655
  H   8.73551869861781      2.68119339622252      1.73848943313531
  C   7.37044042605450      4.21883513576463      3.47631154648619
  H   8.28117386870488      4.67235285221203      3.07559630505059
  H   7.64456849014860      3.64059742064450      4.36292082961900
  H   6.72803351081855      5.03344951021661      3.80989800875150
  C   5.54423309977976      2.51834310001957      2.99011320995769
  H   4.67614869219831      3.13789944053039      3.20188394653552
  H   5.82422097701979      2.02027364286366      3.92247906333873
  H   5.22921858324219      1.75045669518589      2.27867338899233
  C   2.09640743770559      4.43073958493262      0.27410291575106
  C   2.54260661826838      3.54962912374118     -0.81464560094587
  C   2.12692297844629      3.84633134544887     -2.11119591204321
  H   1.46843122303365      4.69017691603812     -2.27927997799649
  C   2.56451248081942      3.06915405993084     -3.16831253112646
  H   2.24462484944410      3.29932575430044     -4.17789335197478
  C   3.41705847664624      1.99672652294107     -2.93406379369700
  H   3.76281222055594      1.39106623820605     -3.76438675526801
  C   3.83196073152555      1.70036053196034     -1.64247358886560
  H   4.50183581826548      0.86742886224588     -1.46347378816673
  C   3.39699817121835      2.47391983326019     -0.57996015024629
  H   3.72912202949967      2.25331762214119      0.42590478203802
  H   4.98520871975767      5.00197131468968      3.18109004494820
  O   4.52782587373468      4.59204099245616      5.53165104454080
  C   3.84597344215093      5.30758012471082      6.24761838345189
  C   4.36828058765084      5.92590321473250      7.48949658466059
  C   3.59134753842431      6.79865559615523      8.24808573441099
  H   2.57798981865809      7.02371514134467      7.94012094807287
  C   4.12118075497906      7.38330548198125      9.38668662624566
  H   3.51679420153012      8.06469798010935      9.97453717652116
  C   5.42501802032566      7.09929435642733      9.77189391330402
  H   5.83834742514642      7.55957858313066     10.66254806269677
  C   6.20168582958532      6.22897652851321      9.01719330877162
  H   7.21951455104123      6.00832289550506      9.31795363950976
  C   5.67486935800008      5.64342976096775      7.87849262704562
  H   6.27125096839627      4.96563188938327      7.27901468972863
  O   2.59472021858763      5.60664390964309      5.98310033335412
  H   2.32786007425126      5.24560386621137      5.06769197617116
