# Supplementary material for: A stereodivergent multicomponent approach for the synthesis of C–N atropisomeric peptide analogues
Source: Chem Sci. 2024 Sep 16;15(40):16743–51. doi: 10.1039/d4sc04700a (PMC11418089; doi:10.1039/d4sc04700a)
Supplement: SC-015-D4SC04700A-s001 [file SC-015-D4SC04700A-s001.zip › CompData/_2_Imine-BzOH/ImineBzOH6_single_point.out]

                                 *****************
                                 * O   R   C   A *
                                 *****************

                                            #,                                       
                                            ###                                      
                                            ####                                     
                                            #####                                    
                                            ######                                   
                                           ########,                                 
                                     ,,################,,,,,                         
                               ,,#################################,,                 
                          ,,##########################################,,             
                       ,#########################################, ''#####,          
                    ,#############################################,,   '####,        
                  ,##################################################,,,,####,       
                ,###########''''           ''''###############################       
              ,#####''   ,,,,##########,,,,          '''####'''          '####       
            ,##' ,,,,###########################,,,                        '##       
           ' ,,###''''                  '''############,,,                           
         ,,##''                                '''############,,,,        ,,,,,,###''
      ,#''                                            '''#######################'''  
     '                                                          ''''####''''         
             ,#######,   #######,   ,#######,      ##                                
            ,#'     '#,  ##    ##  ,#'     '#,    #''#        ######   ,####,        
            ##       ##  ##   ,#'  ##            #'  '#       #        #'  '#        
            ##       ##  #######   ##           ,######,      #####,   #    #        
            '#,     ,#'  ##    ##  '#,     ,#' ,#      #,         ##   #,  ,#        
             '#######'   ##     ##  '#######'  #'      '#     #####' # '####'        


                  #######################################################
                  #                        -***-                        #
                  #          Department of theory and spectroscopy      #
                  #    Directorship and core code : Frank Neese         #
                  #        Max Planck Institute fuer Kohlenforschung    #
                  #                Kaiser Wilhelm Platz 1               #
                  #                 D-45470 Muelheim/Ruhr               #
                  #                      Germany                        #
                  #                                                     #
                  #                  All rights reserved                #
                  #                        -***-                        #
                  #######################################################


                         Program Version 5.0.2 -  RELEASE  -


 With contributions from (in alphabetic order):
   Daniel Aravena         : Magnetic Suceptibility
   Michael Atanasov       : Ab Initio Ligand Field Theory (pilot matlab implementation)
   Alexander A. Auer      : GIAO ZORA, VPT2 properties, NMR spectrum
   Ute Becker             : Parallelization
   Giovanni Bistoni       : ED, misc. LED, open-shell LED, HFLD
   Martin Brehm           : Molecular dynamics
   Dmytro Bykov           : SCF Hessian
   Vijay G. Chilkuri      : MRCI spin determinant printing, contributions to CSF-ICE
   Dipayan Datta          : RHF DLPNO-CCSD density
   Achintya Kumar Dutta   : EOM-CC, STEOM-CC
   Dmitry Ganyushin       : Spin-Orbit,Spin-Spin,Magnetic field MRCI
   Miquel Garcia          : C-PCM and meta-GGA Hessian, CC/C-PCM, Gaussian charge scheme
   Yang Guo               : DLPNO-NEVPT2, F12-NEVPT2, CIM, IAO-localization
   Andreas Hansen         : Spin unrestricted coupled pair/coupled cluster methods
   Benjamin Helmich-Paris : MC-RPA, TRAH-SCF, COSX integrals
   Lee Huntington         : MR-EOM, pCC
   Robert Izsak           : Overlap fitted RIJCOSX, COSX-SCS-MP3, EOM
   Marcus Kettner         : VPT2
   Christian Kollmar      : KDIIS, OOCD, Brueckner-CCSD(T), CCSD density, CASPT2, CASPT2-K
   Simone Kossmann        : Meta GGA functionals, TD-DFT gradient, OOMP2, MP2 Hessian
   Martin Krupicka        : Initial AUTO-CI
   Lucas Lang             : DCDCAS
   Marvin Lechner         : AUTO-CI (C++ implementation), FIC-MRCC
   Dagmar Lenk            : GEPOL surface, SMD
   Dimitrios Liakos       : Extrapolation schemes; Compound Job, initial MDCI parallelization
   Dimitrios Manganas     : Further ROCIS development; embedding schemes
   Dimitrios Pantazis     : SARC Basis sets
   Anastasios Papadopoulos: AUTO-CI, single reference methods and gradients
   Taras Petrenko         : DFT Hessian,TD-DFT gradient, ASA, ECA, R-Raman, ABS, FL, XAS/XES, NRVS
   Peter Pinski           : DLPNO-MP2, DLPNO-MP2 Gradient
   Christoph Reimann      : Effective Core Potentials
   Marius Retegan         : Local ZFS, SOC
   Christoph Riplinger    : Optimizer, TS searches, QM/MM, DLPNO-CCSD(T), (RO)-DLPNO pert. Triples
   Tobias Risthaus        : Range-separated hybrids, TD-DFT gradient, RPA, STAB
   Michael Roemelt        : Original ROCIS implementation
   Masaaki Saitow         : Open-shell DLPNO-CCSD energy and density
   Barbara Sandhoefer     : DKH picture change effects
   Avijit Sen             : IP-ROCIS
   Kantharuban Sivalingam : CASSCF convergence, NEVPT2, FIC-MRCI
   Bernardo de Souza      : ESD, SOC TD-DFT
   Georgi Stoychev        : AutoAux, RI-MP2 NMR, DLPNO-MP2 response
   Willem Van den Heuvel  : Paramagnetic NMR
   Boris Wezisla          : Elementary symmetry handling
   Frank Wennmohs         : Technical directorship


 We gratefully acknowledge several colleagues who have allowed us to
 interface, adapt or use parts of their codes:
   Stefan Grimme, W. Hujo, H. Kruse, P. Pracht,  : VdW corrections, initial TS optimization,
                  C. Bannwarth, S. Ehlert          DFT functionals, gCP, sTDA/sTD-DF
   Ed Valeev, F. Pavosevic, A. Kumar             : LibInt (2-el integral package), F12 methods
   Garnet Chan, S. Sharma, J. Yang, R. Olivares  : DMRG
   Ulf Ekstrom                                   : XCFun DFT Library
   Mihaly Kallay                                 : mrcc  (arbitrary order and MRCC methods)
   Jiri Pittner, Ondrej Demel                    : Mk-CCSD
   Frank Weinhold                                : gennbo (NPA and NBO analysis)
   Christopher J. Cramer and Donald G. Truhlar   : smd solvation model
   Lars Goerigk                                  : TD-DFT with DH, B97 family of functionals
   V. Asgeirsson, H. Jonsson                     : NEB implementation
   FAccTs GmbH                                   : IRC, NEB, NEB-TS, DLPNO-Multilevel, CI-OPT
                                                   MM, QMMM, 2- and 3-layer-ONIOM, Crystal-QMMM,
                                                   LR-CPCM, SF, NACMEs, symmetry and pop. for TD-DFT,
                                                   nearIR, NL-DFT gradient (VV10), updates on ESD,
                                                   ML-optimized integration grids
   S Lehtola, MJT Oliveira, MAL Marques          : LibXC Library
   Liviu Ungur et al                             : ANISO software


 Your calculation uses the libint2 library for the computation of 2-el integrals
 For citations please refer to: http://libint.valeyev.net

 Your ORCA version has been built with support for libXC version: 5.1.0
 For citations please refer to: https://tddft.org/programs/libxc/

 This ORCA versions uses:
   CBLAS   interface :  Fast vector & matrix operations
   LAPACKE interface :  Fast linear algebra routines
   SCALAPACK package :  Parallel linear algebra routines
   Shared memory     :  Shared parallel matrices
   BLAS/LAPACK       :  OpenBLAS 0.3.15  USE64BITINT DYNAMIC_ARCH NO_AFFINITY Zen SINGLE_THREADED
        Core in use  :  Zen
   Copyright (c) 2011-2014, The OpenBLAS Project


Your calculation utilizes the DFT-NL dispersion correction.
Cite in your paper:
Vydrov, O. A.; Van Voorhis, T. J. Chem. Phys. 2010, 133, 244103
Hujo, W.; Grimme, S. J. Chem. Theory Comput. 2011, 7, 3866 
   

Your calculation utilizes the SMD solvation module
Please cite in your paper:
A.V. Marenich, C.J. Cramer, D.G. Truhlar J. Phys. Chem. B, 113, (2009), 6378 

================================================================================

----- Orbital basis set information -----
Your calculation utilizes the basis: def2-QZVPP
   F. Weigend and R. Ahlrichs, Phys. Chem. Chem. Phys. 7, 3297 (2005).

----- AuxJ basis set information -----
Your calculation utilizes the auxiliary basis: def2/J
   F. Weigend, Phys. Chem. Chem. Phys. 8, 1057 (2006).

================================================================================
                                        WARNINGS
                       Please study these warnings very carefully!
================================================================================


INFO   : the flag for use of the SHARK integral package has been found!

================================================================================
                                       INPUT FILE
================================================================================
NAME = ImineBzOH6Aa.inp
|  1> ! wB97M-V def2-QZVPP
|  2> %maxcore 2660
|  3> %pal nprocs 20
|  4> end
|  5> %CPCM SMD TRUE
|  6>    SMDSOLVENT "2,2,2-TRIFLUOROETHANOL"
|  7> end
|  8> 
|  9> *xyz 0 1
| 10> O  2.521511  4.008863  1.486966
| 11> O  1.415500  5.418821  0.148186
| 12> N  1.852488  4.593210  3.614594
| 13> N  4.774545  5.544217  2.359354
| 14> C  2.474275  4.877155  2.564552
| 15> C  3.421378  6.053273  2.382111
| 16> H  3.190685  6.464023  1.400552
| 17> C  3.211393  7.173280  3.370365
| 18> C  4.253559  7.675475  4.136770
| 19> H  5.243964  7.247641  4.041445
| 20> C  4.029949  8.712758  5.033683
| 21> H  4.850680  9.085581  5.636606
| 22> C  2.763931  9.261122  5.165799
| 23> H  2.587943  10.065898  5.870874
| 24> C  1.721562  8.775628  4.384840
| 25> H  0.729751  9.205334  4.473104
| 26> C  1.945182  7.740914  3.491743
| 27> H  1.127632  7.364488  2.885681
| 28> C  0.981666  3.410140  3.785089
| 29> C  0.208477  3.632502  5.080878
| 30> H  0.880100  3.705427  5.938382
| 31> H  -0.471268  2.795698  5.252523
| 32> H  -0.384130  4.549423  5.027165
| 33> C  1.853180  2.165855  3.919520
| 34> H  2.400359  1.960957  2.998712
| 35> H  1.220102  1.303220  4.140952
| 36> H  2.570713  2.281800  4.735491
| 37> C  -0.022770  3.256606  2.644186
| 38> H  -0.800846  2.556105  2.954737
| 39> H  0.428799  2.862998  1.734786
| 40> H  -0.501737  4.211913  2.415648
| 41> C  5.391169  5.121711  1.185543
| 42> C  6.342171  4.069148  1.170390
| 43> C  6.906914  3.742681  -0.061614
| 44> H  7.626228  2.936650  -0.107750
| 45> C  6.585984  4.389540  -1.246387
| 46> H  7.048243  4.081428  -2.177108
| 47> C  5.676568  5.430969  -1.211221
| 48> H  5.411170  5.970412  -2.113905
| 49> C  5.100175  5.793767  -0.008680
| 50> H  4.408408  6.627227  -0.001860
| 51> C  6.747701  3.287280  2.425738
| 52> C  7.815333  2.235184  2.124068
| 53> H  7.466266  1.485902  1.409574
| 54> H  8.063284  1.714345  3.052356
| 55> H  8.735519  2.681193  1.738489
| 56> C  7.370440  4.218835  3.476312
| 57> H  8.281174  4.672353  3.075596
| 58> H  7.644568  3.640597  4.362921
| 59> H  6.728034  5.033450  3.809898
| 60> C  5.544233  2.518343  2.990113
| 61> H  4.676149  3.137899  3.201884
| 62> H  5.824221  2.020274  3.922479
| 63> H  5.229219  1.750457  2.278673
| 64> C  2.096407  4.430740  0.274103
| 65> C  2.542607  3.549629  -0.814646
| 66> C  2.126923  3.846331  -2.111196
| 67> H  1.468431  4.690177  -2.279280
| 68> C  2.564512  3.069154  -3.168313
| 69> H  2.244625  3.299326  -4.177893
| 70> C  3.417058  1.996727  -2.934064
| 71> H  3.762812  1.391066  -3.764387
| 72> C  3.831961  1.700361  -1.642474
| 73> H  4.501836  0.867429  -1.463474
| 74> C  3.396998  2.473920  -0.579960
| 75> H  3.729122  2.253318  0.425905
| 76> H  4.985209  5.001971  3.181090
| 77> O  4.527826  4.592041  5.531651
| 78> C  3.845973  5.307580  6.247618
| 79> C  4.368281  5.925903  7.489497
| 80> C  3.591348  6.798656  8.248086
| 81> H  2.577990  7.023715  7.940121
| 82> C  4.121181  7.383305  9.386687
| 83> H  3.516794  8.064698  9.974537
| 84> C  5.425018  7.099294  9.771894
| 85> H  5.838347  7.559579  10.662548
| 86> C  6.201686  6.228977  9.017193
| 87> H  7.219515  6.008323  9.317954
| 88> C  5.674869  5.643430  7.878493
| 89> H  6.271251  4.965632  7.279015
| 90> O  2.594720  5.606644  5.983100
| 91> H  2.327860  5.245604  5.067692
| 92> *
| 93> 
| 94>                          ****END OF INPUT****
================================================================================

                       ****************************
                       * Single Point Calculation *
                       ****************************

---------------------------------
CARTESIAN COORDINATES (ANGSTROEM)
---------------------------------
  O      2.521511    4.008863    1.486966
  O      1.415500    5.418821    0.148186
  N      1.852488    4.593210    3.614594
  N      4.774545    5.544217    2.359354
  C      2.474275    4.877155    2.564552
  C      3.421378    6.053273    2.382111
  H      3.190685    6.464023    1.400552
  C      3.211393    7.173280    3.370365
  C      4.253559    7.675475    4.136770
  H      5.243964    7.247641    4.041445
  C      4.029949    8.712758    5.033683
  H      4.850680    9.085581    5.636606
  C      2.763931    9.261122    5.165799
  H      2.587943   10.065898    5.870874
  C      1.721562    8.775628    4.384840
  H      0.729751    9.205334    4.473104
  C      1.945182    7.740914    3.491743
  H      1.127632    7.364488    2.885681
  C      0.981666    3.410140    3.785089
  C      0.208477    3.632502    5.080878
  H      0.880100    3.705427    5.938382
  H     -0.471268    2.795698    5.252523
  H     -0.384130    4.549423    5.027165
  C      1.853180    2.165855    3.919520
  H      2.400359    1.960957    2.998712
  H      1.220102    1.303220    4.140952
  H      2.570713    2.281800    4.735491
  C     -0.022770    3.256606    2.644186
  H     -0.800846    2.556105    2.954737
  H      0.428799    2.862998    1.734786
  H     -0.501737    4.211913    2.415648
  C      5.391169    5.121711    1.185543
  C      6.342171    4.069148    1.170390
  C      6.906914    3.742681   -0.061614
  H      7.626228    2.936650   -0.107750
  C      6.585984    4.389540   -1.246387
  H      7.048243    4.081428   -2.177108
  C      5.676568    5.430969   -1.211221
  H      5.411170    5.970412   -2.113905
  C      5.100175    5.793767   -0.008680
  H      4.408408    6.627227   -0.001860
  C      6.747701    3.287280    2.425738
  C      7.815333    2.235184    2.124068
  H      7.466266    1.485902    1.409574
  H      8.063284    1.714345    3.052356
  H      8.735519    2.681193    1.738489
  C      7.370440    4.218835    3.476312
  H      8.281174    4.672353    3.075596
  H      7.644568    3.640597    4.362921
  H      6.728034    5.033450    3.809898
  C      5.544233    2.518343    2.990113
  H      4.676149    3.137899    3.201884
  H      5.824221    2.020274    3.922479
  H      5.229219    1.750457    2.278673
  C      2.096407    4.430740    0.274103
  C      2.542607    3.549629   -0.814646
  C      2.126923    3.846331   -2.111196
  H      1.468431    4.690177   -2.279280
  C      2.564512    3.069154   -3.168313
  H      2.244625    3.299326   -4.177893
  C      3.417058    1.996727   -2.934064
  H      3.762812    1.391066   -3.764387
  C      3.831961    1.700361   -1.642474
  H      4.501836    0.867429   -1.463474
  C      3.396998    2.473920   -0.579960
  H      3.729122    2.253318    0.425905
  H      4.985209    5.001971    3.181090
  O      4.527826    4.592041    5.531651
  C      3.845973    5.307580    6.247618
  C      4.368281    5.925903    7.489497
  C      3.591348    6.798656    8.248086
  H      2.577990    7.023715    7.940121
  C      4.121181    7.383305    9.386687
  H      3.516794    8.064698    9.974537
  C      5.425018    7.099294    9.771894
  H      5.838347    7.559579   10.662548
  C      6.201686    6.228977    9.017193
  H      7.219515    6.008323    9.317954
  C      5.674869    5.643430    7.878493
  H      6.271251    4.965632    7.279015
  O      2.594720    5.606644    5.983100
  H      2.327860    5.245604    5.067692

----------------------------
CARTESIAN COORDINATES (A.U.)
----------------------------
  NO LB      ZA    FRAG     MASS         X           Y           Z
   0 O     8.0000    0    15.999    4.764965    7.575653    2.809959
   1 O     8.0000    0    15.999    2.674907   10.240088    0.280031
   2 N     7.0000    0    14.007    3.500695    8.679909    6.830593
   3 N     7.0000    0    14.007    9.022582   10.477052    4.458533
   4 C     6.0000    0    12.011    4.675702    9.216487    4.846301
   5 C     6.0000    0    12.011    6.465467   11.439028    4.501537
   6 H     1.0000    0     1.008    6.029521   12.215233    2.646660
   7 C     6.0000    0    12.011    6.068653   13.555535    6.369067
   8 C     6.0000    0    12.011    8.038062   14.504546    7.817362
   9 H     1.0000    0     1.008    9.909656   13.696057    7.637224
  10 C     6.0000    0    12.011    7.615500   16.464726    9.512282
  11 H     1.0000    0     1.008    9.166457   17.169260   10.651642
  12 C     6.0000    0    12.011    5.223073   17.500984    9.761945
  13 H     1.0000    0     1.008    4.890504   19.021791   11.094344
  14 C     6.0000    0    12.011    3.253281   16.583534    8.286147
  15 H     1.0000    0     1.008    1.379030   17.395560    8.452942
  16 C     6.0000    0    12.011    3.675861   14.628207    6.598438
  17 H     1.0000    0     1.008    2.130916   13.916865    5.453147
  18 C     6.0000    0    12.011    1.855080    6.444231    7.152782
  19 C     6.0000    0    12.011    0.393964    6.864434    9.601468
  20 H     1.0000    0     1.008    1.663148    7.002242   11.221916
  21 H     1.0000    0     1.008   -0.890567    5.283104    9.925830
  22 H     1.0000    0     1.008   -0.725900    8.597164    9.499965
  23 C     6.0000    0    12.011    3.502003    4.092873    7.406819
  24 H     1.0000    0     1.008    4.536021    3.705672    5.666744
  25 H     1.0000    0     1.008    2.305659    2.462729    7.825265
  26 H     1.0000    0     1.008    4.857944    4.311977    8.948781
  27 C     6.0000    0    12.011   -0.043029    6.154093    4.996787
  28 H     1.0000    0     1.008   -1.513380    4.830338    5.583644
  29 H     1.0000    0     1.008    0.810313    5.410282    3.278270
  30 H     1.0000    0     1.008   -0.948146    7.959362    4.564913
  31 C     6.0000    0    12.011   10.187833    9.678631    2.240352
  32 C     6.0000    0    12.011   11.984966    7.689575    2.211717
  33 C     6.0000    0    12.011   13.052176    7.072642   -0.116434
  34 H     1.0000    0     1.008   14.411482    5.549464   -0.203618
  35 C     6.0000    0    12.011   12.445706    8.295028   -2.355330
  36 H     1.0000    0     1.008   13.319249    7.712781   -4.114138
  37 C     6.0000    0    12.011   10.727159   10.263044   -2.288876
  38 H     1.0000    0     1.008   10.225629   11.282444   -3.994702
  39 C     6.0000    0    12.011    9.637934   10.948633   -0.016403
  40 H     1.0000    0     1.008    8.330684   12.523644   -0.003515
  41 C     6.0000    0    12.011   12.751307    6.212059    4.583980
  42 C     6.0000    0    12.011   14.768839    4.223886    4.013907
  43 H     1.0000    0     1.008   14.109198    2.807948    2.663709
  44 H     1.0000    0     1.008   15.237399    3.239643    5.768117
  45 H     1.0000    0     1.008   16.507739    5.066720    3.285268
  46 C     6.0000    0    12.011   13.928113    7.972443    6.569278
  47 H     1.0000    0     1.008   15.649151    8.829468    5.812034
  48 H     1.0000    0     1.008   14.446140    6.879731    8.244726
  49 H     1.0000    0     1.008   12.714142    9.511842    7.199664
  50 C     6.0000    0    12.011   10.477082    4.758979    5.650495
  51 H     1.0000    0     1.008    8.836641    5.929770    6.050684
  52 H     1.0000    0     1.008   11.006183    3.817765    7.412411
  53 H     1.0000    0     1.008    9.881792    3.307884    4.306068
  54 C     6.0000    0    12.011    3.961635    8.372885    0.517980
  55 C     6.0000    0    12.011    4.804831    6.707827   -1.539458
  56 C     6.0000    0    12.011    4.019302    7.268512   -3.989582
  57 H     1.0000    0     1.008    2.774932    8.863150   -4.307215
  58 C     6.0000    0    12.011    4.846225    5.799861   -5.987244
  59 H     1.0000    0     1.008    4.241727    6.234823   -7.895074
  60 C     6.0000    0    12.011    6.457304    3.773267   -5.544577
  61 H     1.0000    0     1.008    7.110684    2.628734   -7.113660
  62 C     6.0000    0    12.011    7.241357    3.213217   -3.103826
  63 H     1.0000    0     1.008    8.507237    1.639203   -2.765565
  64 C     6.0000    0    12.011    6.419396    4.675031   -1.095966
  65 H     1.0000    0     1.008    7.047019    4.258154    0.804844
  66 H     1.0000    0     1.008    9.420680    9.452355    6.011389
  67 O     8.0000    0    15.999    8.556351    8.677700   10.453305
  68 C     6.0000    0    12.011    7.267836   10.029873   11.806287
  69 C     6.0000    0    12.011    8.254855   11.198334   14.153098
  70 C     6.0000    0    12.011    6.786664   12.847598   15.586624
  71 H     1.0000    0     1.008    4.871695   13.272898   15.004654
  72 C     6.0000    0    12.011    7.787903   13.952424   17.738268
  73 H     1.0000    0     1.008    6.645778   15.240071   18.849143
  74 C     6.0000    0    12.011   10.251798   13.415721   18.466203
  75 H     1.0000    0     1.008   11.032877   14.285534   20.149296
  76 C     6.0000    0    12.011   11.719488   11.771061   17.040025
  77 H     1.0000    0     1.008   13.642906   11.354085   17.608381
  78 C     6.0000    0    12.011   10.723948   10.664537   14.888194
  79 H     1.0000    0     1.008   11.850947    9.383685   13.755345
  80 O     8.0000    0    15.999    4.903310   10.595022   11.306420
  81 H     1.0000    0     1.008    4.399018    9.912755    9.576550

--------------------------------
INTERNAL COORDINATES (ANGSTROEM)
--------------------------------
 O      0   0   0     0.000000000000     0.00000000     0.00000000
 O      1   0   0     2.236866956769     0.00000000     0.00000000
 N      1   2   0     2.305613605382   104.42286385     0.00000000
 N      1   2   3     2.862609811521   103.50198712   277.97325997
 C      3   1   2     1.252929382750    30.69029334   291.96226321
 C      4   1   2     1.445931126324    57.11609112    47.80451381
 H      6   4   1     1.088757499735   108.47700857   274.83248272
 C      6   4   1     1.508361809643   113.70395242   156.77662716
 C      8   6   4     1.387691036797   121.73667405     2.12260800
 H      9   8   6     1.083065487958   119.68236194   358.98875507
 C      9   8   6     1.389392091441   120.38695482   179.65619462
 H     11   9   8     1.084487209523   119.58723363   179.11195768
 C     11   9   8     1.385986756891   120.26007559   359.63504298
 H     13  11   9     1.084327875665   120.25715165   179.56429787
 C     13  11   9     1.390012415728   119.55401061   359.34349137
 H     15  13  11     1.084493817342   120.11210320   180.66331936
 C     15  13  11     1.385013074886   120.14211070     0.70430556
 H     17  15  13     1.085078653287   119.84695459   179.89572733
 C      3   1   2     1.478869205038    94.27255733   105.83558654
 C     19   3   1     1.525232841663   106.24941364   188.37135959
 H     20  19   3     1.091654075140   111.41991937   298.56506913
 H     20  19   3     1.091675870149   109.72302278   178.87635742
 H     20  19   3     1.093074683203   110.81665072    59.39075700
 C     19   3   1     1.525074918547   109.04784597    70.44059463
 H     24  19   3     1.090539050795   111.44419831   294.28216153
 H     24  19   3     1.092684322178   109.32248524   174.63701102
 H     24  19   3     1.092751354131   110.76203758    55.45980925
 C     19   3   1     1.527784023565   112.42250789   306.80313674
 H     28  19   3     1.092037470226   108.69491768   195.63262769
 H     28  19   3     1.088967483181   112.78822528    76.49381654
 H     28  19   3     1.092817674080   110.88359194   314.12577398
 C      4   1   2     1.391606532441    85.91988519   274.59853830
 C     32   4   1     1.418634303259   122.09433850   258.79421874
 C     33  32   4     1.394040607068   117.05009852   180.77693921
 H     34  33  32     1.081308066211   118.80088528   180.73330558
 C     34  33  32     1.387483222353   123.48803233     0.03774667
 H     36  34  33     1.083908652731   120.13570970   180.88207652
 C     36  34  33     1.383057652686   118.77895805     1.20859342
 H     38  36  34     1.084561318003   120.94842455   179.10286658
 C     38  36  34     1.382011626555   119.60608778   359.32482094
 H     40  38  36     1.083163730139   118.28368642   178.59331189
 C     33  32   4     1.533515813883   123.14902929     1.51276226
 C     42  33  32     1.528969872018   111.96090149   181.44884502
 H     43  42  33     1.092599177214   112.19927809   298.63098663
 H     43  42  33     1.092918831966   108.58779632   179.92324565
 H     43  42  33     1.092857478319   112.13119658    61.10543687
 C     42  33  32     1.536002704953   110.97113761   299.18338910
 H     47  42  33     1.093475334763   109.78937466   297.99143302
 H     47  42  33     1.093426204144   109.60381210   179.61570652
 H     47  42  33     1.089753498025   115.07021442    58.80476803
 C     42  33  32     1.535616644094   110.42082581    63.62562516
 H     51  42  33     1.087320755174   114.32715977   304.68406115
 H     51  42  33     1.093513770769   109.92394040   183.91402813
 H     51  42  33     1.093174095372   109.77853240    65.27297540
 C      2   1   3     1.206562678065    30.94256039   191.11601902
 C     55   2   1     1.469974632204   125.79391155   179.13738432
 C     56  55   2     1.393508940466   118.09620923   358.36600873
 H     57  56  55     1.083485125341   119.43640001   358.13199016
 C     57  56  55     1.383106855575   119.80900147   177.69687470
 H     59  57  56     1.083770556323   119.95126400   180.15122565
 C     59  57  56     1.389894581055   119.92140498   359.95725524
 H     61  59  57     1.084346512774   119.83474808   180.27380635
 C     61  59  57     1.388589944319   120.31283828     0.03541483
 H     63  61  59     1.083766225830   120.15517904   180.39346668
 C     63  61  59     1.384385184133   120.04945939     0.00000000
 H     65  63  61     1.082005541578   120.20688200   180.81244828
 H      4   1   2     1.006806882728    97.15479465   159.27340736
 O     67   4   1     2.429481185008   147.26180029   275.19494823
 C     68  67   4     1.220462338304   125.01805404   350.27860419
 C     69  68  67     1.482360425077   122.62692169   238.10341145
 C     70  69  68     1.393118787620   121.39939942   176.34120515
 H     71  70  69     1.082768872322   119.82035835     0.98141028
 C     71  70  69     1.385261599226   119.91168103   181.50223902
 H     73  71  70     1.084042291019   119.85195032   179.80870487
 C     73  71  70     1.388897981689   120.04721303   359.96844098
 H     75  73  71     1.084420440227   119.92092540   179.88424146
 C     75  73  71     1.389330220687   120.14729902     0.00000000
 H     77  75  73     1.084030091869   120.11127287   179.95210699
 C     77  75  73     1.384571822152   119.93171517     0.00000000
 H     79  77  75     1.083722977154   120.66706757   179.77705745
 O     69  68  67     1.313408968459   123.20218195    57.50435541
 H     81  69  68     1.019576356956   110.45922506   353.87501105

---------------------------
INTERNAL COORDINATES (A.U.)
---------------------------
 O      0   0   0     0.000000000000     0.00000000     0.00000000
 O      1   0   0     4.227065946311     0.00000000     0.00000000
 N      1   2   0     4.356978284815   104.42286385     0.00000000
 N      1   2   3     5.409548572051   103.50198712   277.97325997
 C      3   1   2     2.367693398540    30.69029334   291.96226321
 C      4   1   2     2.732413837266    57.11609112    47.80451381
 H      6   4   1     2.057453500753   108.47700857   274.83248272
 C      6   4   1     2.850390731091   113.70395242   156.77662716
 C      8   6   4     2.622356018043   121.73667405     2.12260800
 H      9   8   6     2.046697157343   119.68236194   358.98875507
 C      9   8   6     2.625570545459   120.38695482   179.65619462
 H     11   9   8     2.049383821739   119.58723363   179.11195768
 C     11   9   8     2.619135395765   120.26007559   359.63504298
 H     13  11   9     2.049082724384   120.25715165   179.56429787
 C     13  11   9     2.626742788476   119.55401061   359.34349137
 H     15  13  11     2.049396308707   120.11210320   180.66331936
 C     15  13  11     2.617295403435   120.14211070     0.70430556
 H     17  15  13     2.050501488477   119.84695459   179.89572733
 C      3   1   2     2.794657785411    94.27255733   105.83558654
 C     19   3   1     2.882272361205   106.24941364   188.37135959
 H     20  19   3     2.062927234994   111.41991937   298.56506913
 H     20  19   3     2.062968421592   109.72302278   178.87635742
 H     20  19   3     2.065611795176   110.81665072    59.39075700
 C     19   3   1     2.881973929767   109.04784597    70.44059463
 H     24  19   3     2.060820144349   111.44419831   294.28216153
 H     24  19   3     2.064874119745   109.32248524   174.63701102
 H     24  19   3     2.065000791779   110.76203758    55.45980925
 C     19   3   1     2.887093396318   112.42250789   306.80313674
 H     28  19   3     2.063651746708   108.69491768   195.63262769
 H     28  19   3     2.057850311957   112.78822528    76.49381654
 H     28  19   3     2.065126118320   110.88359194   314.12577398
 C      4   1   2     2.629755232490    85.91988519   274.59853830
 C     32   4   1     2.680830317345   122.09433850   258.79421874
 C     33  32   4     2.634354966923   117.05009852   180.77693921
 H     34  33  32     2.043376111539   118.80088528   180.73330558
 C     34  33  32     2.621963305657   123.48803233     0.03774667
 H     36  34  33     2.048290507850   120.13570970   180.88207652
 C     36  34  33     2.613600191000   118.77895805     1.20859342
 H     38  36  34     2.049523866471   120.94842455   179.10286658
 C     38  36  34     2.611623488085   119.60608778   359.32482094
 H     40  38  36     2.046882808160   118.28368642   178.59331189
 C     33  32   4     2.897924910275   123.14902929     1.51276226
 C     42  33  32     2.889334325131   111.96090149   181.44884502
 H     43  42  33     2.064713219082   112.19927809   298.63098663
 H     43  42  33     2.065317279021   108.58779632   179.92324565
 H     43  42  33     2.065201337431   112.13119658    61.10543687
 C     42  33  32     2.902624453323   110.97113761   299.18338910
 H     47  42  33     2.066368916901   109.78937466   297.99143302
 H     47  42  33     2.066276073485   109.60381210   179.61570652
 H     47  42  33     2.059335664749   115.07021442    58.80476803
 C     42  33  32     2.901894904029   110.42082581    63.62562516
 H     51  42  33     2.054738447008   114.32715977   304.68406115
 H     51  42  33     2.066441550425   109.92394040   183.91402813
 H     51  42  33     2.065799656950   109.77853240    65.27297540
 C      2   1   3     2.280073024953    30.94256039   191.11601902
 C     55   2   1     2.777849478676   125.79391155   179.13738432
 C     56  55   2     2.633350262652   118.09620923   358.36600873
 H     57  56  55     2.047490157073   119.43640001   358.13199016
 C     57  56  55     2.613693170986   119.80900147   177.69687470
 H     59  57  56     2.048029543458   119.95126400   180.15122565
 C     59  57  56     2.626520113215   119.92140498   359.95725524
 H     61  59  57     2.049117943416   119.83474808   180.27380635
 C     61  59  57     2.624054707081   120.31283828     0.03541483
 H     63  61  59     2.048021360011   120.15517904   180.39346668
 C     63  61  59     2.616108861869   120.04945939     0.00000000
 H     65  63  61     2.044694148967   120.20688200   180.81244828
 H      4   1   2     1.902589278102    97.15479465   159.27340736
 O     67   4   1     4.591054087180   147.26180029   275.19494823
 C     68  67   4     2.306339576160   125.01805404   350.27860419
 C     69  68  67     2.801255235158   122.62692169   238.10341145
 C     70  69  68     2.632612980622   121.39939942   176.34120515
 H     71  70  69     2.046136635024   119.82035835     0.98141028
 C     71  70  69     2.617765046375   119.91168103   181.50223902
 H     73  71  70     2.048543047615   119.85195032   179.80870487
 C     73  71  70     2.624636813348   120.04721303   359.96844098
 H     75  73  71     2.049257646055   119.92092540   179.88424146
 C     75  73  71     2.625453626679   120.14729902     0.00000000
 H     77  75  73     2.048519994562   120.11127287   179.95210699
 C     77  75  73     2.616461556612   119.93171517     0.00000000
 H     79  77  75     2.047939631859   120.66706757   179.77705745
 O     69  68  67     2.481983252224   123.20218195    57.50435541
 H     81  69  68     1.926720087268   110.45922506   353.87501105

---------------------
BASIS SET INFORMATION
---------------------
There are 4 groups of distinct atoms

 Group   1 Type O   : 15s8p3d2f1g contracted to 7s4p3d2f1g pattern {8211111/5111/111/11/1}
 Group   2 Type N   : 15s8p3d2f1g contracted to 7s4p3d2f1g pattern {8211111/5111/111/11/1}
 Group   3 Type C   : 15s8p3d2f1g contracted to 7s4p3d2f1g pattern {8211111/5111/111/11/1}
 Group   4 Type H   : 7s3p2d1f contracted to 4s3p2d1f pattern {4111/111/11/1}

Atom   0O    basis set group =>   1
Atom   1O    basis set group =>   1
Atom   2N    basis set group =>   2
Atom   3N    basis set group =>   2
Atom   4C    basis set group =>   3
Atom   5C    basis set group =>   3
Atom   6H    basis set group =>   4
Atom   7C    basis set group =>   3
Atom   8C    basis set group =>   3
Atom   9H    basis set group =>   4
Atom  10C    basis set group =>   3
Atom  11H    basis set group =>   4
Atom  12C    basis set group =>   3
Atom  13H    basis set group =>   4
Atom  14C    basis set group =>   3
Atom  15H    basis set group =>   4
Atom  16C    basis set group =>   3
Atom  17H    basis set group =>   4
Atom  18C    basis set group =>   3
Atom  19C    basis set group =>   3
Atom  20H    basis set group =>   4
Atom  21H    basis set group =>   4
Atom  22H    basis set group =>   4
Atom  23C    basis set group =>   3
Atom  24H    basis set group =>   4
Atom  25H    basis set group =>   4
Atom  26H    basis set group =>   4
Atom  27C    basis set group =>   3
Atom  28H    basis set group =>   4
Atom  29H    basis set group =>   4
Atom  30H    basis set group =>   4
Atom  31C    basis set group =>   3
Atom  32C    basis set group =>   3
Atom  33C    basis set group =>   3
Atom  34H    basis set group =>   4
Atom  35C    basis set group =>   3
Atom  36H    basis set group =>   4
Atom  37C    basis set group =>   3
Atom  38H    basis set group =>   4
Atom  39C    basis set group =>   3
Atom  40H    basis set group =>   4
Atom  41C    basis set group =>   3
Atom  42C    basis set group =>   3
Atom  43H    basis set group =>   4
Atom  44H    basis set group =>   4
Atom  45H    basis set group =>   4
Atom  46C    basis set group =>   3
Atom  47H    basis set group =>   4
Atom  48H    basis set group =>   4
Atom  49H    basis set group =>   4
Atom  50C    basis set group =>   3
Atom  51H    basis set group =>   4
Atom  52H    basis set group =>   4
Atom  53H    basis set group =>   4
Atom  54C    basis set group =>   3
Atom  55C    basis set group =>   3
Atom  56C    basis set group =>   3
Atom  57H    basis set group =>   4
Atom  58C    basis set group =>   3
Atom  59H    basis set group =>   4
Atom  60C    basis set group =>   3
Atom  61H    basis set group =>   4
Atom  62C    basis set group =>   3
Atom  63H    basis set group =>   4
Atom  64C    basis set group =>   3
Atom  65H    basis set group =>   4
Atom  66H    basis set group =>   4
Atom  67O    basis set group =>   1
Atom  68C    basis set group =>   3
Atom  69C    basis set group =>   3
Atom  70C    basis set group =>   3
Atom  71H    basis set group =>   4
Atom  72C    basis set group =>   3
Atom  73H    basis set group =>   4
Atom  74C    basis set group =>   3
Atom  75H    basis set group =>   4
Atom  76C    basis set group =>   3
Atom  77H    basis set group =>   4
Atom  78C    basis set group =>   3
Atom  79H    basis set group =>   4
Atom  80O    basis set group =>   1
Atom  81H    basis set group =>   4
---------------------------------
AUXILIARY/J BASIS SET INFORMATION
---------------------------------
There are 4 groups of distinct atoms

 Group   1 Type O   : 12s5p4d2f1g contracted to 6s4p3d1f1g pattern {711111/2111/211/2/1}
 Group   2 Type N   : 12s5p4d2f1g contracted to 6s4p3d1f1g pattern {711111/2111/211/2/1}
 Group   3 Type C   : 12s5p4d2f1g contracted to 6s4p3d1f1g pattern {711111/2111/211/2/1}
 Group   4 Type H   : 5s2p1d contracted to 3s1p1d pattern {311/2/1}

Atom   0O    basis set group =>   1
Atom   1O    basis set group =>   1
Atom   2N    basis set group =>   2
Atom   3N    basis set group =>   2
Atom   4C    basis set group =>   3
Atom   5C    basis set group =>   3
Atom   6H    basis set group =>   4
Atom   7C    basis set group =>   3
Atom   8C    basis set group =>   3
Atom   9H    basis set group =>   4
Atom  10C    basis set group =>   3
Atom  11H    basis set group =>   4
Atom  12C    basis set group =>   3
Atom  13H    basis set group =>   4
Atom  14C    basis set group =>   3
Atom  15H    basis set group =>   4
Atom  16C    basis set group =>   3
Atom  17H    basis set group =>   4
Atom  18C    basis set group =>   3
Atom  19C    basis set group =>   3
Atom  20H    basis set group =>   4
Atom  21H    basis set group =>   4
Atom  22H    basis set group =>   4
Atom  23C    basis set group =>   3
Atom  24H    basis set group =>   4
Atom  25H    basis set group =>   4
Atom  26H    basis set group =>   4
Atom  27C    basis set group =>   3
Atom  28H    basis set group =>   4
Atom  29H    basis set group =>   4
Atom  30H    basis set group =>   4
Atom  31C    basis set group =>   3
Atom  32C    basis set group =>   3
Atom  33C    basis set group =>   3
Atom  34H    basis set group =>   4
Atom  35C    basis set group =>   3
Atom  36H    basis set group =>   4
Atom  37C    basis set group =>   3
Atom  38H    basis set group =>   4
Atom  39C    basis set group =>   3
Atom  40H    basis set group =>   4
Atom  41C    basis set group =>   3
Atom  42C    basis set group =>   3
Atom  43H    basis set group =>   4
Atom  44H    basis set group =>   4
Atom  45H    basis set group =>   4
Atom  46C    basis set group =>   3
Atom  47H    basis set group =>   4
Atom  48H    basis set group =>   4
Atom  49H    basis set group =>   4
Atom  50C    basis set group =>   3
Atom  51H    basis set group =>   4
Atom  52H    basis set group =>   4
Atom  53H    basis set group =>   4
Atom  54C    basis set group =>   3
Atom  55C    basis set group =>   3
Atom  56C    basis set group =>   3
Atom  57H    basis set group =>   4
Atom  58C    basis set group =>   3
Atom  59H    basis set group =>   4
Atom  60C    basis set group =>   3
Atom  61H    basis set group =>   4
Atom  62C    basis set group =>   3
Atom  63H    basis set group =>   4
Atom  64C    basis set group =>   3
Atom  65H    basis set group =>   4
Atom  66H    basis set group =>   4
Atom  67O    basis set group =>   1
Atom  68C    basis set group =>   3
Atom  69C    basis set group =>   3
Atom  70C    basis set group =>   3
Atom  71H    basis set group =>   4
Atom  72C    basis set group =>   3
Atom  73H    basis set group =>   4
Atom  74C    basis set group =>   3
Atom  75H    basis set group =>   4
Atom  76C    basis set group =>   3
Atom  77H    basis set group =>   4
Atom  78C    basis set group =>   3
Atom  79H    basis set group =>   4
Atom  80O    basis set group =>   1
Atom  81H    basis set group =>   4


           ************************************************************
           *        Program running with 20 parallel MPI-processes    *
           *              working on a common directory               *
           ************************************************************
------------------------------------------------------------------------------
                           ORCA GTO INTEGRAL CALCULATION
                           -- RI-GTO INTEGRALS CHOSEN --
------------------------------------------------------------------------------
------------------------------------------------------------------------------
                   ___                                                        
                  /   \      - P O W E R E D   B Y -                         
                 /     \                                                     
                 |  |  |   _    _      __       _____    __    __             
                 |  |  |  | |  | |    /  \     |  _  \  |  |  /  |          
                  \  \/   | |  | |   /    \    | | | |  |  | /  /          
                 / \  \   | |__| |  /  /\  \   | |_| |  |  |/  /          
                |  |  |   |  __  | /  /__\  \  |    /   |      \           
                |  |  |   | |  | | |   __   |  |    \   |  |\   \          
                \     /   | |  | | |  |  |  |  | |\  \  |  | \   \       
                 \___/    |_|  |_| |__|  |__|  |_| \__\ |__|  \__/        
                                                                              
                      - O R C A' S   B I G   F R I E N D -                    
                                      &                                       
                       - I N T E G R A L  F E E D E R -                       
                                                                              
 v1 FN, 2020, v2 2021                                                         
------------------------------------------------------------------------------


Reading SHARK input file ImineBzOH6Aa.SHARKINP.tmp ... ok
----------------------
SHARK INTEGRAL PACKAGE
----------------------

Number of atoms                             ...     82
Number of basis functions                   ...   3594
Number of shells                            ...   1114
Maximum angular momentum                    ...      4
Integral batch strategy                     ... SHARK/LIBINT Hybrid
RI-J (if used) integral strategy            ... SPLIT-RIJ (Revised 2003 algorithm where possible)
Printlevel                                  ...      1
Contraction scheme used                     ... SEGMENTED contraction
Coulomb Range Separation                    ... NOT USED
Exchange Range Separation                   ... Long Range
   Mu parameter                             ...  0.300000
   Scaling (regular/separated)              ...  0.150000  0.850000
Finite Nucleus Model                        ... NOT USED
Auxiliary Coulomb fitting basis             ... AVAILABLE
   # of basis functions in Aux-J            ...   2498
   # of shells in Aux-J                     ...    830
   Maximum angular momentum in Aux-J        ...      4
Auxiliary J/K fitting basis                 ... NOT available
Auxiliary Correlation fitting basis         ... NOT available
Auxiliary 'external' fitting basis          ... NOT available
Integral threshold                          ...     1.000000e-10
Primitive cut-off                           ...     1.000000e-11
Primitive pair pre-selection threshold      ...     1.000000e-11

Calculating pre-screening integrals         ... done (  0.6 sec) Dimension = 1114
Organizing shell pair data                  ... done (  3.7 sec)
Shell pair information
Total number of shell pairs                 ...    621055
Shell pairs after pre-screening             ...    292943
Total number of primitive shell pairs       ...   1513069
Primitive shell pairs kept                  ...    472271
          la=0 lb=0:  48616 shell pairs
          la=1 lb=0:  69756 shell pairs
          la=1 lb=1:  24778 shell pairs
          la=2 lb=0:  40498 shell pairs
          la=2 lb=1:  30201 shell pairs
          la=2 lb=2:   8586 shell pairs
          la=3 lb=0:  22679 shell pairs
          la=3 lb=1:  17072 shell pairs
          la=3 lb=2:   9320 shell pairs
          la=3 lb=3:   2553 shell pairs
          la=4 lb=0:   7761 shell pairs
          la=4 lb=1:   5910 shell pairs
          la=4 lb=2:   3179 shell pairs
          la=4 lb=3:   1718 shell pairs
          la=4 lb=4:    316 shell pairs

Calculating one electron integrals          ... done (  1.1 sec)
Calculating RI/J V-Matrix + Cholesky decomp.... done (  1.6 sec)
Calculating Nuclear repulsion               ... done (  0.0 sec) ENN=   5285.450101449742 Eh

SHARK setup successfully completed in  11.2 seconds

Maximum memory used throughout the entire GTOINT-calculation: 519.5 MB
[1720886958.139609] [node061:88368:0]          mpool.c:43   UCX  WARN  object 0xac64700 was not returned to mpool ucp_requests
[1720886958.139620] [node061:88368:0]          mpool.c:43   UCX  WARN  object 0xac648c0 was not returned to mpool ucp_requests
[1720886958.139624] [node061:88368:0]          mpool.c:43   UCX  WARN  object 0xac64a80 was not returned to mpool ucp_requests
[1720886958.139628] [node061:88368:0]          mpool.c:43   UCX  WARN  object 0xac64c40 was not returned to mpool ucp_requests
[1720886958.139631] [node061:88368:0]          mpool.c:43   UCX  WARN  object 0xac64e00 was not returned to mpool ucp_requests
[1720886958.139634] [node061:88368:0]          mpool.c:43   UCX  WARN  object 0xac64fc0 was not returned to mpool ucp_requests
[1720886958.139637] [node061:88368:0]          mpool.c:43   UCX  WARN  object 0xac65180 was not returned to mpool ucp_requests
[1720886958.139640] [node061:88368:0]          mpool.c:43   UCX  WARN  object 0xac65340 was not returned to mpool ucp_requests
[1720886958.139643] [node061:88368:0]          mpool.c:43   UCX  WARN  object 0xac65500 was not returned to mpool ucp_requests
[1720886958.139646] [node061:88368:0]          mpool.c:43   UCX  WARN  object 0xac656c0 was not returned to mpool ucp_requests
[1720886958.139649] [node061:88368:0]          mpool.c:43   UCX  WARN  object 0xac65880 was not returned to mpool ucp_requests
[1720886958.139653] [node061:88368:0]          mpool.c:43   UCX  WARN  object 0xac65a40 was not returned to mpool ucp_requests
[1720886958.139656] [node061:88368:0]          mpool.c:43   UCX  WARN  object 0xac65c00 was not returned to mpool ucp_requests
[1720886958.139659] [node061:88368:0]          mpool.c:43   UCX  WARN  object 0xac65dc0 was not returned to mpool ucp_requests
[1720886958.139662] [node061:88368:0]          mpool.c:43   UCX  WARN  object 0xac65f80 was not returned to mpool ucp_requests
[1720886958.142409] [node061:88369:0]          mpool.c:43   UCX  WARN  object 0xc525600 was not returned to mpool ucp_requests
[1720886958.142421] [node061:88369:0]          mpool.c:43   UCX  WARN  object 0xc5257c0 was not returned to mpool ucp_requests
[1720886958.142425] [node061:88369:0]          mpool.c:43   UCX  WARN  object 0xc525980 was not returned to mpool ucp_requests
[1720886958.142427] [node061:88369:0]          mpool.c:43   UCX  WARN  object 0xc525b40 was not returned to mpool ucp_requests
[1720886958.142430] [node061:88369:0]          mpool.c:43   UCX  WARN  object 0xc525d00 was not returned to mpool ucp_requests
[1720886958.142433] [node061:88369:0]          mpool.c:43   UCX  WARN  object 0xc525ec0 was not returned to mpool ucp_requests
[1720886958.142435] [node061:88369:0]          mpool.c:43   UCX  WARN  object 0xc526080 was not returned to mpool ucp_requests
[1720886958.142438] [node061:88369:0]          mpool.c:43   UCX  WARN  object 0xc526240 was not returned to mpool ucp_requests
[1720886958.142440] [node061:88369:0]          mpool.c:43   UCX  WARN  object 0xc526400 was not returned to mpool ucp_requests
[1720886958.142443] [node061:88369:0]          mpool.c:43   UCX  WARN  object 0xc5265c0 was not returned to mpool ucp_requests
[1720886958.142446] [node061:88369:0]          mpool.c:43   UCX  WARN  object 0xc526780 was not returned to mpool ucp_requests
[1720886958.142448] [node061:88369:0]          mpool.c:43   UCX  WARN  object 0xc526940 was not returned to mpool ucp_requests
[1720886958.142451] [node061:88369:0]          mpool.c:43   UCX  WARN  object 0xc526b00 was not returned to mpool ucp_requests
[1720886958.142453] [node061:88369:0]          mpool.c:43   UCX  WARN  object 0xc526cc0 was not returned to mpool ucp_requests
[1720886958.142456] [node061:88369:0]          mpool.c:43   UCX  WARN  object 0xc526e80 was not returned to mpool ucp_requests
[1720886958.141014] [node061:88351:0]          mpool.c:43   UCX  WARN  object 0xb1d3280 was not returned to mpool ucp_requests
[1720886958.141030] [node061:88351:0]          mpool.c:43   UCX  WARN  object 0xb1d3440 was not returned to mpool ucp_requests
[1720886958.141035] [node061:88351:0]          mpool.c:43   UCX  WARN  object 0xb1d3600 was not returned to mpool ucp_requests
[1720886958.141039] [node061:88351:0]          mpool.c:43   UCX  WARN  object 0xb1d37c0 was not returned to mpool ucp_requests
[1720886958.141042] [node061:88351:0]          mpool.c:43   UCX  WARN  object 0xb1d3980 was not returned to mpool ucp_requests
[1720886958.141045] [node061:88351:0]          mpool.c:43   UCX  WARN  object 0xb1d3b40 was not returned to mpool ucp_requests
[1720886958.141048] [node061:88351:0]          mpool.c:43   UCX  WARN  object 0xb1d3d00 was not returned to mpool ucp_requests
[1720886958.141051] [node061:88351:0]          mpool.c:43   UCX  WARN  object 0xb1d3ec0 was not returned to mpool ucp_requests
[1720886958.141054] [node061:88351:0]          mpool.c:43   UCX  WARN  object 0xb1d4080 was not returned to mpool ucp_requests
[1720886958.142476] [node061:88353:0]          mpool.c:43   UCX  WARN  object 0xa99d740 was not returned to mpool ucp_requests
[1720886958.142487] [node061:88353:0]          mpool.c:43   UCX  WARN  object 0xa99d900 was not returned to mpool ucp_requests
[1720886958.142491] [node061:88353:0]          mpool.c:43   UCX  WARN  object 0xa99dac0 was not returned to mpool ucp_requests
[1720886958.142495] [node061:88353:0]          mpool.c:43   UCX  WARN  object 0xa99dc80 was not returned to mpool ucp_requests
[1720886958.142498] [node061:88353:0]          mpool.c:43   UCX  WARN  object 0xa99de40 was not returned to mpool ucp_requests
[1720886958.142501] [node061:88353:0]          mpool.c:43   UCX  WARN  object 0xa99e000 was not returned to mpool ucp_requests
[1720886958.142504] [node061:88353:0]          mpool.c:43   UCX  WARN  object 0xa99e1c0 was not returned to mpool ucp_requests
[1720886958.142507] [node061:88353:0]          mpool.c:43   UCX  WARN  object 0xa99e380 was not returned to mpool ucp_requests
[1720886958.142510] [node061:88353:0]          mpool.c:43   UCX  WARN  object 0xa99e540 was not returned to mpool ucp_requests
[1720886958.142513] [node061:88353:0]          mpool.c:43   UCX  WARN  object 0xa99e700 was not returned to mpool ucp_requests
[1720886958.142516] [node061:88353:0]          mpool.c:43   UCX  WARN  object 0xa99e8c0 was not returned to mpool ucp_requests
[1720886958.142519] [node061:88353:0]          mpool.c:43   UCX  WARN  object 0xa99ea80 was not returned to mpool ucp_requests
[1720886958.142522] [node061:88353:0]          mpool.c:43   UCX  WARN  object 0xa99ec40 was not returned to mpool ucp_requests
[1720886958.142525] [node061:88353:0]          mpool.c:43   UCX  WARN  object 0xa99ee00 was not returned to mpool ucp_requests
[1720886958.142529] [node061:88353:0]          mpool.c:43   UCX  WARN  object 0xa99efc0 was not returned to mpool ucp_requests
[1720886958.129160] [node061:88354:0]          mpool.c:43   UCX  WARN  object 0xb963400 was not returned to mpool ucp_requests
[1720886958.129171] [node061:88354:0]          mpool.c:43   UCX  WARN  object 0xb9635c0 was not returned to mpool ucp_requests
[1720886958.129174] [node061:88354:0]          mpool.c:43   UCX  WARN  object 0xb963780 was not returned to mpool ucp_requests
[1720886958.129177] [node061:88354:0]          mpool.c:43   UCX  WARN  object 0xb963940 was not returned to mpool ucp_requests
[1720886958.129179] [node061:88354:0]          mpool.c:43   UCX  WARN  object 0xb963b00 was not returned to mpool ucp_requests
[1720886958.129181] [node061:88354:0]          mpool.c:43   UCX  WARN  object 0xb963cc0 was not returned to mpool ucp_requests
[1720886958.129184] [node061:88354:0]          mpool.c:43   UCX  WARN  object 0xb963e80 was not returned to mpool ucp_requests
[1720886958.137449] [node061:88355:0]          mpool.c:43   UCX  WARN  object 0xc27f600 was not returned to mpool ucp_requests
[1720886958.137460] [node061:88355:0]          mpool.c:43   UCX  WARN  object 0xc27f7c0 was not returned to mpool ucp_requests
[1720886958.137464] [node061:88355:0]          mpool.c:43   UCX  WARN  object 0xc27f980 was not returned to mpool ucp_requests
[1720886958.137467] [node061:88355:0]          mpool.c:43   UCX  WARN  object 0xc27fb40 was not returned to mpool ucp_requests
[1720886958.137470] [node061:88355:0]          mpool.c:43   UCX  WARN  object 0xc27fd00 was not returned to mpool ucp_requests
[1720886958.137473] [node061:88355:0]          mpool.c:43   UCX  WARN  object 0xc27fec0 was not returned to mpool ucp_requests
[1720886958.137476] [node061:88355:0]          mpool.c:43   UCX  WARN  object 0xc280080 was not returned to mpool ucp_requests
[1720886958.137479] [node061:88355:0]          mpool.c:43   UCX  WARN  object 0xc280240 was not returned to mpool ucp_requests
[1720886958.137483] [node061:88355:0]          mpool.c:43   UCX  WARN  object 0xc280400 was not returned to mpool ucp_requests
[1720886958.137486] [node061:88355:0]          mpool.c:43   UCX  WARN  object 0xc2805c0 was not returned to mpool ucp_requests
[1720886958.137489] [node061:88355:0]          mpool.c:43   UCX  WARN  object 0xc280780 was not returned to mpool ucp_requests
[1720886958.137492] [node061:88355:0]          mpool.c:43   UCX  WARN  object 0xc280940 was not returned to mpool ucp_requests
[1720886958.137496] [node061:88355:0]          mpool.c:43   UCX  WARN  object 0xc280b00 was not returned to mpool ucp_requests
[1720886958.137503] [node061:88355:0]          mpool.c:43   UCX  WARN  object 0xc280cc0 was not returned to mpool ucp_requests
[1720886958.137506] [node061:88355:0]          mpool.c:43   UCX  WARN  object 0xc280e80 was not returned to mpool ucp_requests
[1720886958.137510] [node061:88355:0]          mpool.c:43   UCX  WARN  object 0xc281040 was not returned to mpool ucp_requests
[1720886958.141054] [node061:88356:0]          mpool.c:43   UCX  WARN  object 0xb75b500 was not returned to mpool ucp_requests
[1720886958.141066] [node061:88356:0]          mpool.c:43   UCX  WARN  object 0xb75b6c0 was not returned to mpool ucp_requests
[1720886958.141071] [node061:88356:0]          mpool.c:43   UCX  WARN  object 0xb75b880 was not returned to mpool ucp_requests
[1720886958.141075] [node061:88356:0]          mpool.c:43   UCX  WARN  object 0xb75ba40 was not returned to mpool ucp_requests
[1720886958.141077] [node061:88356:0]          mpool.c:43   UCX  WARN  object 0xb75bc00 was not returned to mpool ucp_requests
[1720886958.141080] [node061:88356:0]          mpool.c:43   UCX  WARN  object 0xb75bdc0 was not returned to mpool ucp_requests
[1720886958.141082] [node061:88356:0]          mpool.c:43   UCX  WARN  object 0xb75bf80 was not returned to mpool ucp_requests
[1720886958.141085] [node061:88356:0]          mpool.c:43   UCX  WARN  object 0xb75c140 was not returned to mpool ucp_requests
[1720886958.141087] [node061:88356:0]          mpool.c:43   UCX  WARN  object 0xb75c300 was not returned to mpool ucp_requests
[1720886958.141090] [node061:88356:0]          mpool.c:43   UCX  WARN  object 0xb75c4c0 was not returned to mpool ucp_requests
[1720886958.141093] [node061:88356:0]          mpool.c:43   UCX  WARN  object 0xb75c680 was not returned to mpool ucp_requests
[1720886958.141097] [node061:88356:0]          mpool.c:43   UCX  WARN  object 0xb75c840 was not returned to mpool ucp_requests
[1720886958.141100] [node061:88356:0]          mpool.c:43   UCX  WARN  object 0xb75ca00 was not returned to mpool ucp_requests
[1720886958.141104] [node061:88356:0]          mpool.c:43   UCX  WARN  object 0xb75cbc0 was not returned to mpool ucp_requests
[1720886958.141106] [node061:88356:0]          mpool.c:43   UCX  WARN  object 0xb75cd80 was not returned to mpool ucp_requests
[1720886958.141109] [node061:88356:0]          mpool.c:43   UCX  WARN  object 0xb75cf40 was not returned to mpool ucp_requests
[1720886958.160171] [node061:88357:0]          mpool.c:43   UCX  WARN  object 0xbc5d580 was not returned to mpool ucp_requests
[1720886958.160186] [node061:88357:0]          mpool.c:43   UCX  WARN  object 0xbc5d740 was not returned to mpool ucp_requests
[1720886958.160190] [node061:88357:0]          mpool.c:43   UCX  WARN  object 0xbc5d900 was not returned to mpool ucp_requests
[1720886958.160194] [node061:88357:0]          mpool.c:43   UCX  WARN  object 0xbc5dac0 was not returned to mpool ucp_requests
[1720886958.160197] [node061:88357:0]          mpool.c:43   UCX  WARN  object 0xbc5dc80 was not returned to mpool ucp_requests
[1720886958.160216] [node061:88357:0]          mpool.c:43   UCX  WARN  object 0xbc5de40 was not returned to mpool ucp_requests
[1720886958.160219] [node061:88357:0]          mpool.c:43   UCX  WARN  object 0xbc5e000 was not returned to mpool ucp_requests
[1720886958.160223] [node061:88357:0]          mpool.c:43   UCX  WARN  object 0xbc5e1c0 was not returned to mpool ucp_requests
[1720886958.160226] [node061:88357:0]          mpool.c:43   UCX  WARN  object 0xbc5e380 was not returned to mpool ucp_requests
[1720886958.160229] [node061:88357:0]          mpool.c:43   UCX  WARN  object 0xbc5e540 was not returned to mpool ucp_requests
[1720886958.160232] [node061:88357:0]          mpool.c:43   UCX  WARN  object 0xbc5e700 was not returned to mpool ucp_requests
[1720886958.160234] [node061:88357:0]          mpool.c:43   UCX  WARN  object 0xbc5e8c0 was not returned to mpool ucp_requests
[1720886958.160237] [node061:88357:0]          mpool.c:43   UCX  WARN  object 0xbc5ea80 was not returned to mpool ucp_requests
[1720886958.160239] [node061:88357:0]          mpool.c:43   UCX  WARN  object 0xbc5ec40 was not returned to mpool ucp_requests
[1720886958.160242] [node061:88357:0]          mpool.c:43   UCX  WARN  object 0xbc5ee00 was not returned to mpool ucp_requests
[1720886958.160245] [node061:88357:0]          mpool.c:43   UCX  WARN  object 0xbc5efc0 was not returned to mpool ucp_requests
[1720886958.139056] [node061:88358:0]          mpool.c:43   UCX  WARN  object 0xa771440 was not returned to mpool ucp_requests
[1720886958.139075] [node061:88358:0]          mpool.c:43   UCX  WARN  object 0xa771600 was not returned to mpool ucp_requests
[1720886958.139080] [node061:88358:0]          mpool.c:43   UCX  WARN  object 0xa7717c0 was not returned to mpool ucp_requests
[1720886958.139083] [node061:88358:0]          mpool.c:43   UCX  WARN  object 0xa771980 was not returned to mpool ucp_requests
[1720886958.139086] [node061:88358:0]          mpool.c:43   UCX  WARN  object 0xa771b40 was not returned to mpool ucp_requests
[1720886958.139089] [node061:88358:0]          mpool.c:43   UCX  WARN  object 0xa771d00 was not returned to mpool ucp_requests
[1720886958.139092] [node061:88358:0]          mpool.c:43   UCX  WARN  object 0xa771ec0 was not returned to mpool ucp_requests
[1720886958.139096] [node061:88358:0]          mpool.c:43   UCX  WARN  object 0xa772080 was not returned to mpool ucp_requests
[1720886958.139101] [node061:88358:0]          mpool.c:43   UCX  WARN  object 0xa772240 was not returned to mpool ucp_requests
[1720886958.139105] [node061:88358:0]          mpool.c:43   UCX  WARN  object 0xa772400 was not returned to mpool ucp_requests
[1720886958.139108] [node061:88358:0]          mpool.c:43   UCX  WARN  object 0xa7725c0 was not returned to mpool ucp_requests
[1720886958.139112] [node061:88358:0]          mpool.c:43   UCX  WARN  object 0xa772780 was not returned to mpool ucp_requests
[1720886958.139116] [node061:88358:0]          mpool.c:43   UCX  WARN  object 0xa772940 was not returned to mpool ucp_requests
[1720886958.139119] [node061:88358:0]          mpool.c:43   UCX  WARN  object 0xa772b00 was not returned to mpool ucp_requests
[1720886958.139123] [node061:88358:0]          mpool.c:43   UCX  WARN  object 0xa772cc0 was not returned to mpool ucp_requests
[1720886958.139126] [node061:88358:0]          mpool.c:43   UCX  WARN  object 0xa772e80 was not returned to mpool ucp_requests
[1720886958.141049] [node061:88359:0]          mpool.c:43   UCX  WARN  object 0xa959440 was not returned to mpool ucp_requests
[1720886958.141060] [node061:88359:0]          mpool.c:43   UCX  WARN  object 0xa959600 was not returned to mpool ucp_requests
[1720886958.141065] [node061:88359:0]          mpool.c:43   UCX  WARN  object 0xa9597c0 was not returned to mpool ucp_requests
[1720886958.141068] [node061:88359:0]          mpool.c:43   UCX  WARN  object 0xa959980 was not returned to mpool ucp_requests
[1720886958.141073] [node061:88359:0]          mpool.c:43   UCX  WARN  object 0xa959b40 was not returned to mpool ucp_requests
[1720886958.141076] [node061:88359:0]          mpool.c:43   UCX  WARN  object 0xa959d00 was not returned to mpool ucp_requests
[1720886958.141078] [node061:88359:0]          mpool.c:43   UCX  WARN  object 0xa959ec0 was not returned to mpool ucp_requests
[1720886958.141080] [node061:88359:0]          mpool.c:43   UCX  WARN  object 0xa95a080 was not returned to mpool ucp_requests
[1720886958.141083] [node061:88359:0]          mpool.c:43   UCX  WARN  object 0xa95a240 was not returned to mpool ucp_requests
[1720886958.141087] [node061:88359:0]          mpool.c:43   UCX  WARN  object 0xa95a400 was not returned to mpool ucp_requests
[1720886958.141091] [node061:88359:0]          mpool.c:43   UCX  WARN  object 0xa95a5c0 was not returned to mpool ucp_requests
[1720886958.141094] [node061:88359:0]          mpool.c:43   UCX  WARN  object 0xa95a780 was not returned to mpool ucp_requests
[1720886958.141098] [node061:88359:0]          mpool.c:43   UCX  WARN  object 0xa95a940 was not returned to mpool ucp_requests
[1720886958.141101] [node061:88359:0]          mpool.c:43   UCX  WARN  object 0xa95ab00 was not returned to mpool ucp_requests
[1720886958.141105] [node061:88359:0]          mpool.c:43   UCX  WARN  object 0xa95acc0 was not returned to mpool ucp_requests
[1720886958.141109] [node061:88359:0]          mpool.c:43   UCX  WARN  object 0xa95ae80 was not returned to mpool ucp_requests
[1720886958.137418] [node061:88360:0]          mpool.c:43   UCX  WARN  object 0xb98c440 was not returned to mpool ucp_requests
[1720886958.137431] [node061:88360:0]          mpool.c:43   UCX  WARN  object 0xb98c600 was not returned to mpool ucp_requests
[1720886958.137435] [node061:88360:0]          mpool.c:43   UCX  WARN  object 0xb98c7c0 was not returned to mpool ucp_requests
[1720886958.137439] [node061:88360:0]          mpool.c:43   UCX  WARN  object 0xb98c980 was not returned to mpool ucp_requests
[1720886958.137442] [node061:88360:0]          mpool.c:43   UCX  WARN  object 0xb98cb40 was not returned to mpool ucp_requests
[1720886958.137445] [node061:88360:0]          mpool.c:43   UCX  WARN  object 0xb98cd00 was not returned to mpool ucp_requests
[1720886958.137449] [node061:88360:0]          mpool.c:43   UCX  WARN  object 0xb98cec0 was not returned to mpool ucp_requests
[1720886958.137453] [node061:88360:0]          mpool.c:43   UCX  WARN  object 0xb98d080 was not returned to mpool ucp_requests
[1720886958.137456] [node061:88360:0]          mpool.c:43   UCX  WARN  object 0xb98d240 was not returned to mpool ucp_requests
[1720886958.137459] [node061:88360:0]          mpool.c:43   UCX  WARN  object 0xb98d400 was not returned to mpool ucp_requests
[1720886958.137462] [node061:88360:0]          mpool.c:43   UCX  WARN  object 0xb98d5c0 was not returned to mpool ucp_requests
[1720886958.137464] [node061:88360:0]          mpool.c:43   UCX  WARN  object 0xb98d780 was not returned to mpool ucp_requests
[1720886958.137466] [node061:88360:0]          mpool.c:43   UCX  WARN  object 0xb98d940 was not returned to mpool ucp_requests
[1720886958.137469] [node061:88360:0]          mpool.c:43   UCX  WARN  object 0xb98db00 was not returned to mpool ucp_requests
[1720886958.137471] [node061:88360:0]          mpool.c:43   UCX  WARN  object 0xb98dcc0 was not returned to mpool ucp_requests
[1720886958.137476] [node061:88360:0]          mpool.c:43   UCX  WARN  object 0xb98de80 was not returned to mpool ucp_requests
[1720886958.137840] [node061:88361:0]          mpool.c:43   UCX  WARN  object 0xb73e4c0 was not returned to mpool ucp_requests
[1720886958.137851] [node061:88361:0]          mpool.c:43   UCX  WARN  object 0xb73e680 was not returned to mpool ucp_requests
[1720886958.137855] [node061:88361:0]          mpool.c:43   UCX  WARN  object 0xb73e840 was not returned to mpool ucp_requests
[1720886958.137858] [node061:88361:0]          mpool.c:43   UCX  WARN  object 0xb73ea00 was not returned to mpool ucp_requests
[1720886958.137862] [node061:88361:0]          mpool.c:43   UCX  WARN  object 0xb73ebc0 was not returned to mpool ucp_requests
[1720886958.137865] [node061:88361:0]          mpool.c:43   UCX  WARN  object 0xb73ed80 was not returned to mpool ucp_requests
[1720886958.137868] [node061:88361:0]          mpool.c:43   UCX  WARN  object 0xb73ef40 was not returned to mpool ucp_requests
[1720886958.137871] [node061:88361:0]          mpool.c:43   UCX  WARN  object 0xb73f100 was not returned to mpool ucp_requests
[1720886958.137874] [node061:88361:0]          mpool.c:43   UCX  WARN  object 0xb73f2c0 was not returned to mpool ucp_requests
[1720886958.137877] [node061:88361:0]          mpool.c:43   UCX  WARN  object 0xb73f480 was not returned to mpool ucp_requests
[1720886958.137881] [node061:88361:0]          mpool.c:43   UCX  WARN  object 0xb73f640 was not returned to mpool ucp_requests
[1720886958.137884] [node061:88361:0]          mpool.c:43   UCX  WARN  object 0xb73f800 was not returned to mpool ucp_requests
[1720886958.137887] [node061:88361:0]          mpool.c:43   UCX  WARN  object 0xb73f9c0 was not returned to mpool ucp_requests
[1720886958.137890] [node061:88361:0]          mpool.c:43   UCX  WARN  object 0xb73fb80 was not returned to mpool ucp_requests
[1720886958.137893] [node061:88361:0]          mpool.c:43   UCX  WARN  object 0xb73fd40 was not returned to mpool ucp_requests
[1720886958.137896] [node061:88361:0]          mpool.c:43   UCX  WARN  object 0xb73ff00 was not returned to mpool ucp_requests
[1720886958.129330] [node061:88362:0]          mpool.c:43   UCX  WARN  object 0xad20500 was not returned to mpool ucp_requests
[1720886958.129348] [node061:88362:0]          mpool.c:43   UCX  WARN  object 0xad206c0 was not returned to mpool ucp_requests
[1720886958.129353] [node061:88362:0]          mpool.c:43   UCX  WARN  object 0xad20880 was not returned to mpool ucp_requests
[1720886958.129355] [node061:88362:0]          mpool.c:43   UCX  WARN  object 0xad20a40 was not returned to mpool ucp_requests
[1720886958.129358] [node061:88362:0]          mpool.c:43   UCX  WARN  object 0xad20c00 was not returned to mpool ucp_requests
[1720886958.129361] [node061:88362:0]          mpool.c:43   UCX  WARN  object 0xad20dc0 was not returned to mpool ucp_requests
[1720886958.129363] [node061:88362:0]          mpool.c:43   UCX  WARN  object 0xad20f80 was not returned to mpool ucp_requests
[1720886958.129366] [node061:88362:0]          mpool.c:43   UCX  WARN  object 0xad21140 was not returned to mpool ucp_requests
[1720886958.129368] [node061:88362:0]          mpool.c:43   UCX  WARN  object 0xad21300 was not returned to mpool ucp_requests
[1720886958.129371] [node061:88362:0]          mpool.c:43   UCX  WARN  object 0xad214c0 was not returned to mpool ucp_requests
[1720886958.129374] [node061:88362:0]          mpool.c:43   UCX  WARN  object 0xad21680 was not returned to mpool ucp_requests
[1720886958.129376] [node061:88362:0]          mpool.c:43   UCX  WARN  object 0xad21840 was not returned to mpool ucp_requests
[1720886958.129379] [node061:88362:0]          mpool.c:43   UCX  WARN  object 0xad21a00 was not returned to mpool ucp_requests
[1720886958.129381] [node061:88362:0]          mpool.c:43   UCX  WARN  object 0xad21bc0 was not returned to mpool ucp_requests
[1720886958.129384] [node061:88362:0]          mpool.c:43   UCX  WARN  object 0xad21d80 was not returned to mpool ucp_requests
[1720886958.129386] [node061:88362:0]          mpool.c:43   UCX  WARN  object 0xad21f40 was not returned to mpool ucp_requests
[1720886958.129140] [node061:88363:0]          mpool.c:43   UCX  WARN  object 0xc623380 was not returned to mpool ucp_requests
[1720886958.129160] [node061:88363:0]          mpool.c:43   UCX  WARN  object 0xc623540 was not returned to mpool ucp_requests
[1720886958.129164] [node061:88363:0]          mpool.c:43   UCX  WARN  object 0xc623700 was not returned to mpool ucp_requests
[1720886958.129166] [node061:88363:0]          mpool.c:43   UCX  WARN  object 0xc6238c0 was not returned to mpool ucp_requests
[1720886958.129168] [node061:88363:0]          mpool.c:43   UCX  WARN  object 0xc623a80 was not returned to mpool ucp_requests
[1720886958.129170] [node061:88363:0]          mpool.c:43   UCX  WARN  object 0xc623c40 was not returned to mpool ucp_requests
[1720886958.129173] [node061:88363:0]          mpool.c:43   UCX  WARN  object 0xc623e00 was not returned to mpool ucp_requests
[1720886958.129175] [node061:88363:0]          mpool.c:43   UCX  WARN  object 0xc623fc0 was not returned to mpool ucp_requests
[1720886958.129177] [node061:88363:0]          mpool.c:43   UCX  WARN  object 0xc624180 was not returned to mpool ucp_requests
[1720886958.129179] [node061:88363:0]          mpool.c:43   UCX  WARN  object 0xc624340 was not returned to mpool ucp_requests
[1720886958.129181] [node061:88363:0]          mpool.c:43   UCX  WARN  object 0xc624500 was not returned to mpool ucp_requests
[1720886958.129183] [node061:88363:0]          mpool.c:43   UCX  WARN  object 0xc6246c0 was not returned to mpool ucp_requests
[1720886958.129185] [node061:88363:0]          mpool.c:43   UCX  WARN  object 0xc624880 was not returned to mpool ucp_requests
[1720886958.129188] [node061:88363:0]          mpool.c:43   UCX  WARN  object 0xc624a40 was not returned to mpool ucp_requests
[1720886958.129190] [node061:88363:0]          mpool.c:43   UCX  WARN  object 0xc624c00 was not returned to mpool ucp_requests
[1720886958.129192] [node061:88363:0]          mpool.c:43   UCX  WARN  object 0xc624dc0 was not returned to mpool ucp_requests
[1720886958.129194] [node061:88363:0]          mpool.c:43   UCX  WARN  object 0xc624f80 was not returned to mpool ucp_requests
[1720886958.132380] [node061:88364:0]          mpool.c:43   UCX  WARN  object 0xc5523c0 was not returned to mpool ucp_requests
[1720886958.132395] [node061:88364:0]          mpool.c:43   UCX  WARN  object 0xc552580 was not returned to mpool ucp_requests
[1720886958.132398] [node061:88364:0]          mpool.c:43   UCX  WARN  object 0xc552740 was not returned to mpool ucp_requests
[1720886958.132401] [node061:88364:0]          mpool.c:43   UCX  WARN  object 0xc552900 was not returned to mpool ucp_requests
[1720886958.132403] [node061:88364:0]          mpool.c:43   UCX  WARN  object 0xc552ac0 was not returned to mpool ucp_requests
[1720886958.132405] [node061:88364:0]          mpool.c:43   UCX  WARN  object 0xc552c80 was not returned to mpool ucp_requests
[1720886958.132408] [node061:88364:0]          mpool.c:43   UCX  WARN  object 0xc552e40 was not returned to mpool ucp_requests
[1720886958.132410] [node061:88364:0]          mpool.c:43   UCX  WARN  object 0xc553000 was not returned to mpool ucp_requests
[1720886958.132412] [node061:88364:0]          mpool.c:43   UCX  WARN  object 0xc5531c0 was not returned to mpool ucp_requests
[1720886958.132414] [node061:88364:0]          mpool.c:43   UCX  WARN  object 0xc553380 was not returned to mpool ucp_requests
[1720886958.132417] [node061:88364:0]          mpool.c:43   UCX  WARN  object 0xc553540 was not returned to mpool ucp_requests
[1720886958.132419] [node061:88364:0]          mpool.c:43   UCX  WARN  object 0xc553700 was not returned to mpool ucp_requests
[1720886958.132421] [node061:88364:0]          mpool.c:43   UCX  WARN  object 0xc5538c0 was not returned to mpool ucp_requests
[1720886958.132423] [node061:88364:0]          mpool.c:43   UCX  WARN  object 0xc553a80 was not returned to mpool ucp_requests
[1720886958.132425] [node061:88364:0]          mpool.c:43   UCX  WARN  object 0xc553c40 was not returned to mpool ucp_requests
[1720886958.132428] [node061:88364:0]          mpool.c:43   UCX  WARN  object 0xc553e00 was not returned to mpool ucp_requests
[1720886958.132430] [node061:88364:0]          mpool.c:43   UCX  WARN  object 0xc553fc0 was not returned to mpool ucp_requests
[1720886958.127456] [node061:88365:0]          mpool.c:43   UCX  WARN  object 0xb07f4c0 was not returned to mpool ucp_requests
[1720886958.127475] [node061:88365:0]          mpool.c:43   UCX  WARN  object 0xb07f680 was not returned to mpool ucp_requests
[1720886958.127480] [node061:88365:0]          mpool.c:43   UCX  WARN  object 0xb07f840 was not returned to mpool ucp_requests
[1720886958.127484] [node061:88365:0]          mpool.c:43   UCX  WARN  object 0xb07fa00 was not returned to mpool ucp_requests
[1720886958.127487] [node061:88365:0]          mpool.c:43   UCX  WARN  object 0xb07fbc0 was not returned to mpool ucp_requests
[1720886958.127490] [node061:88365:0]          mpool.c:43   UCX  WARN  object 0xb07fd80 was not returned to mpool ucp_requests
[1720886958.127492] [node061:88365:0]          mpool.c:43   UCX  WARN  object 0xb07ff40 was not returned to mpool ucp_requests
[1720886958.127495] [node061:88365:0]          mpool.c:43   UCX  WARN  object 0xb080100 was not returned to mpool ucp_requests
[1720886958.160017] [node061:88366:0]          mpool.c:43   UCX  WARN  object 0xc514780 was not returned to mpool ucp_requests
[1720886958.160035] [node061:88366:0]          mpool.c:43   UCX  WARN  object 0xc514940 was not returned to mpool ucp_requests
[1720886958.160040] [node061:88366:0]          mpool.c:43   UCX  WARN  object 0xc514b00 was not returned to mpool ucp_requests
[1720886958.160043] [node061:88366:0]          mpool.c:43   UCX  WARN  object 0xc514cc0 was not returned to mpool ucp_requests
[1720886958.160046] [node061:88366:0]          mpool.c:43   UCX  WARN  object 0xc514e80 was not returned to mpool ucp_requests
[1720886958.160049] [node061:88366:0]          mpool.c:43   UCX  WARN  object 0xc515040 was not returned to mpool ucp_requests
[1720886958.160052] [node061:88366:0]          mpool.c:43   UCX  WARN  object 0xc515200 was not returned to mpool ucp_requests
[1720886958.160056] [node061:88366:0]          mpool.c:43   UCX  WARN  object 0xc5153c0 was not returned to mpool ucp_requests
[1720886958.160059] [node061:88366:0]          mpool.c:43   UCX  WARN  object 0xc515580 was not returned to mpool ucp_requests
[1720886958.160062] [node061:88366:0]          mpool.c:43   UCX  WARN  object 0xc515740 was not returned to mpool ucp_requests
[1720886958.160065] [node061:88366:0]          mpool.c:43   UCX  WARN  object 0xc515900 was not returned to mpool ucp_requests
[1720886958.160068] [node061:88366:0]          mpool.c:43   UCX  WARN  object 0xc515ac0 was not returned to mpool ucp_requests
[1720886958.160071] [node061:88366:0]          mpool.c:43   UCX  WARN  object 0xc515c80 was not returned to mpool ucp_requests
[1720886958.160074] [node061:88366:0]          mpool.c:43   UCX  WARN  object 0xc515e40 was not returned to mpool ucp_requests
[1720886958.160077] [node061:88366:0]          mpool.c:43   UCX  WARN  object 0xc516000 was not returned to mpool ucp_requests
[1720886958.140726] [node061:88367:0]          mpool.c:43   UCX  WARN  object 0xac3c780 was not returned to mpool ucp_requests
[1720886958.140737] [node061:88367:0]          mpool.c:43   UCX  WARN  object 0xac3c940 was not returned to mpool ucp_requests
[1720886958.140742] [node061:88367:0]          mpool.c:43   UCX  WARN  object 0xac3cb00 was not returned to mpool ucp_requests
[1720886958.140745] [node061:88367:0]          mpool.c:43   UCX  WARN  object 0xac3ccc0 was not returned to mpool ucp_requests
[1720886958.140748] [node061:88367:0]          mpool.c:43   UCX  WARN  object 0xac3ce80 was not returned to mpool ucp_requests
[1720886958.140752] [node061:88367:0]          mpool.c:43   UCX  WARN  object 0xac3d040 was not returned to mpool ucp_requests
[1720886958.140756] [node061:88367:0]          mpool.c:43   UCX  WARN  object 0xac3d200 was not returned to mpool ucp_requests
[1720886958.140759] [node061:88367:0]          mpool.c:43   UCX  WARN  object 0xac3d3c0 was not returned to mpool ucp_requests
[1720886958.140762] [node061:88367:0]          mpool.c:43   UCX  WARN  object 0xac3d580 was not returned to mpool ucp_requests
[1720886958.140765] [node061:88367:0]          mpool.c:43   UCX  WARN  object 0xac3d740 was not returned to mpool ucp_requests
[1720886958.140768] [node061:88367:0]          mpool.c:43   UCX  WARN  object 0xac3d900 was not returned to mpool ucp_requests
[1720886958.140771] [node061:88367:0]          mpool.c:43   UCX  WARN  object 0xac3dac0 was not returned to mpool ucp_requests
[1720886958.140774] [node061:88367:0]          mpool.c:43   UCX  WARN  object 0xac3dc80 was not returned to mpool ucp_requests
[1720886958.140777] [node061:88367:0]          mpool.c:43   UCX  WARN  object 0xac3de40 was not returned to mpool ucp_requests
[1720886958.140781] [node061:88367:0]          mpool.c:43   UCX  WARN  object 0xac3e000 was not returned to mpool ucp_requests
[1720886958.186993] [node061:88352:0]          mpool.c:43   UCX  WARN  object 0xbbad740 was not returned to mpool ucp_requests
[1720886958.187009] [node061:88352:0]          mpool.c:43   UCX  WARN  object 0xbbad900 was not returned to mpool ucp_requests
[1720886958.187014] [node061:88352:0]          mpool.c:43   UCX  WARN  object 0xbbadac0 was not returned to mpool ucp_requests
[1720886958.187017] [node061:88352:0]          mpool.c:43   UCX  WARN  object 0xbbadc80 was not returned to mpool ucp_requests
[1720886958.187020] [node061:88352:0]          mpool.c:43   UCX  WARN  object 0xbbade40 was not returned to mpool ucp_requests
[1720886958.187022] [node061:88352:0]          mpool.c:43   UCX  WARN  object 0xbbae000 was not returned to mpool ucp_requests
[1720886958.187025] [node061:88352:0]          mpool.c:43   UCX  WARN  object 0xbbae1c0 was not returned to mpool ucp_requests
[1720886958.187028] [node061:88352:0]          mpool.c:43   UCX  WARN  object 0xbbae380 was not returned to mpool ucp_requests
[1720886958.187030] [node061:88352:0]          mpool.c:43   UCX  WARN  object 0xbbae540 was not returned to mpool ucp_requests
[1720886958.187034] [node061:88352:0]          mpool.c:43   UCX  WARN  object 0xbbae700 was not returned to mpool ucp_requests
[1720886958.187036] [node061:88352:0]          mpool.c:43   UCX  WARN  object 0xbbae8c0 was not returned to mpool ucp_requests
[1720886958.187039] [node061:88352:0]          mpool.c:43   UCX  WARN  object 0xbbaea80 was not returned to mpool ucp_requests
[1720886958.187042] [node061:88352:0]          mpool.c:43   UCX  WARN  object 0xbbaec40 was not returned to mpool ucp_requests
[1720886958.187045] [node061:88352:0]          mpool.c:43   UCX  WARN  object 0xbbaee00 was not returned to mpool ucp_requests
[1720886958.187049] [node061:88352:0]          mpool.c:43   UCX  WARN  object 0xbbaefc0 was not returned to mpool ucp_requests


           ************************************************************
           *        Program running with 20 parallel MPI-processes    *
           *              working on a common directory               *
           ************************************************************
-------------------------------------------------------------------------------
                                 ORCA SCF
-------------------------------------------------------------------------------

------------
SCF SETTINGS
------------
Hamiltonian:
 Density Functional     Method          .... DFT(GTOs)
 Exchange Functional    Exchange        .... WB97M-V
 Correlation Functional Correlation     .... WB97M-V
 Gradients option       PostSCFGGA      .... off
 Hybrid DFT is turned on
   Fraction HF Exchange ScalHFX         ....  0.150000
   Scaling of DF-GGA-X  ScalDFX         ....  0.000000
   Scaling of DF-GGA-C  ScalDFC         ....  1.000000
   Scaling of DF-LDA-C  ScalLDAC        ....  1.000000
   Perturbative correction              ....  0.000000
   Density functional embedding theory  .... OFF
 Long-range corrected/Screened/Range-Separated Hybrid DFT is turned on
   Amount of maximum screened exact exchange              ....  0.850000
   Range separation parameter mu (erf(mu*r12)/r12)        ....  0.300000
   NL short-range parameter             ....  6.000000
   NL long-range parameter              ....  0.010000
 RI-approximation to the Coulomb term is turned on
   Number of AuxJ basis functions       .... 2498
   RIJ-COSX (HFX calculated with COS-X)).... on


General Settings:
 Integral files         IntName         .... ImineBzOH6Aa
 Hartree-Fock type      HFTyp           .... RHF
 Total Charge           Charge          ....    0
 Multiplicity           Mult            ....    1
 Number of Electrons    NEL             ....  302
 Basis Dimension        Dim             .... 3594
 Nuclear Repulsion      ENuc            ....   5285.4501014497 Eh

Convergence Acceleration:
 DIIS                   CNVDIIS         .... on
   Start iteration      DIISMaxIt       ....    12
   Startup error        DIISStart       ....  0.200000
   # of expansion vecs  DIISMaxEq       ....     5
   Bias factor          DIISBfac        ....   1.050
   Max. coefficient     DIISMaxC        ....  10.000
 Trust-Rad. Augm. Hess. CNVTRAH         .... auto
   Auto Start mean grad. ratio tolernc. ....  1.125000
   Auto Start start iteration           ....    20
   Auto Start num. interpolation iter.  ....    10
   Max. Number of Micro iterations      ....    16
   Max. Number of Macro iterations      .... Maxiter - #DIIS iter
   Number of Davidson start vectors     ....     2
   Converg. threshold I  (grad. norm)   ....   5.000e-05
   Converg. threshold II (energy diff.) ....   1.000e-06
   Grad. Scal. Fac. for Micro threshold ....   0.100
   Minimum threshold for Micro iter.    ....   0.010
   NR start threshold (gradient norm)   ....   0.001
   Initial trust radius                 ....   0.400
   Minimum AH scaling param. (alpha)    ....   1.000
   Maximum AH scaling param. (alpha)    .... 1000.000
   Orbital update algorithm             .... Taylor
   White noise on init. David. guess    .... on
   Maximum white noise                  ....   0.010
   Quad. conv. algorithm                .... NR
 SOSCF                  CNVSOSCF        .... on
   Start iteration      SOSCFMaxIt      ....   150
   Startup grad/error   SOSCFStart      ....  0.003300
 Level Shifting         CNVShift        .... on
   Level shift para.    LevelShift      ....    0.2500
   Turn off err/grad.   ShiftErr        ....    0.0010
 Zerner damping         CNVZerner       .... off
 Static damping         CNVDamp         .... on
   Fraction old density DampFac         ....    0.7000
   Max. Damping (<1)    DampMax         ....    0.9800
   Min. Damping (>=0)   DampMin         ....    0.0000
   Turn off err/grad.   DampErr         ....    0.1000
 Fernandez-Rico         CNVRico         .... off

SCF Procedure:
 Maximum # iterations   MaxIter         ....   125
 SCF integral mode      SCFMode         .... Direct
   Integral package                     .... SHARK and LIBINT hybrid scheme
 Reset frequency        DirectResetFreq ....    20
 Integral Threshold     Thresh          ....  1.000e-10 Eh
 Primitive CutOff       TCut            ....  1.000e-11 Eh

Convergence Tolerance:
 Convergence Check Mode ConvCheckMode   .... Total+1el-Energy
 Convergence forced     ConvForced      .... 0
 Energy Change          TolE            ....  1.000e-06 Eh
 1-El. energy change                    ....  1.000e-03 Eh
 Orbital Gradient       TolG            ....  5.000e-05
 Orbital Rotation angle TolX            ....  5.000e-05
 DIIS Error             TolErr          ....  1.000e-06


Diagonalization of the overlap matrix:
Smallest eigenvalue                        ... 2.582e-06
Time for diagonalization                   ...    2.830 sec
Threshold for overlap eigenvalues          ... 1.000e-08
Number of eigenvalues below threshold      ... 0
Time for construction of square roots      ...    3.213 sec
Total time needed                          ...    6.074 sec

Time for model grid setup =    0.903 sec

------------------------------
INITIAL GUESS: MODEL POTENTIAL
------------------------------
Loading Hartree-Fock densities                     ... done
Calculating cut-offs                               ... done
Initializing the effective Hamiltonian             ... done
Setting up the integral package (SHARK)            ... done
Starting the Coulomb interaction                   ... done (  11.4 sec)
Reading the grid                                   ... done
Mapping shells                                     ... done
Starting the XC term evaluation                    ... done (   2.1 sec)
  promolecular density results
     # of electrons  =    301.983450085
     EX              =   -241.785868639
     EC              =    -10.141834219
     EX+EC           =   -251.927702859
Transforming the Hamiltonian                       ... done (   1.1 sec)
Diagonalizing the Hamiltonian                      ... done (   1.9 sec)
Back transforming the eigenvectors                 ... done (   0.7 sec)
Now organizing SCF variables                       ... done
                      ------------------
                      INITIAL GUESS DONE (  18.7 sec)
                      ------------------
-------------------
DFT GRID GENERATION
-------------------

General Integration Accuracy     IntAcc      ... 4.388
Radial Grid Type                 RadialGrid  ... OptM3 with GC (2021)
Angular Grid (max. ang.)         AngularGrid ... 4 (Lebedev-302)
Angular grid pruning method      GridPruning ... 4 (adaptive)
Weight generation scheme         WeightScheme... Becke
Basis function cutoff            BFCut       ... 1.0000e-10
Integration weight cutoff        WCut        ... 1.0000e-14
Angular grids for H and He will be reduced by one unit
Partially contracted basis set               ... off
Rotationally invariant grid construction     ... off

Total number of grid points                  ...   382551
Total number of batches                      ...     6018
Average number of points per batch           ...       63
Average number of grid points per atom       ...     4665
Time for grid setup =    3.527 sec

--------------------
COSX GRID GENERATION
--------------------

GRIDX 1
-------
General Integration Accuracy     IntAcc      ... 3.816
Radial Grid Type                 RadialGrid  ... OptM3 with GC (2021)
Angular Grid (max. ang.)         AngularGrid ... 1 (Lebedev-50)
Angular grid pruning method      GridPruning ... 4 (adaptive)
Weight generation scheme         WeightScheme... Becke
Basis function cutoff            BFCut       ... 1.0000e-10
Integration weight cutoff        WCut        ... 1.0000e-14
Angular grids for H and He will be reduced by one unit
Partially contracted basis set               ... on
Rotationally invariant grid construction     ... off

Total number of grid points                  ...    48351
Total number of batches                      ...      792
Average number of points per batch           ...       61
Average number of grid points per atom       ...      590
UseSFitting                                  ... on

GRIDX 2
-------
General Integration Accuracy     IntAcc      ... 4.020
Radial Grid Type                 RadialGrid  ... OptM3 with GC (2021)
Angular Grid (max. ang.)         AngularGrid ... 2 (Lebedev-110)
Angular grid pruning method      GridPruning ... 4 (adaptive)
Weight generation scheme         WeightScheme... Becke
Basis function cutoff            BFCut       ... 1.0000e-10
Integration weight cutoff        WCut        ... 1.0000e-14
Angular grids for H and He will be reduced by one unit
Partially contracted basis set               ... on
Rotationally invariant grid construction     ... off

Total number of grid points                  ...   108391
Total number of batches                      ...     1732
Average number of points per batch           ...       62
Average number of grid points per atom       ...     1322
UseSFitting                                  ... on

GRIDX 3
-------
General Integration Accuracy     IntAcc      ... 4.338
Radial Grid Type                 RadialGrid  ... OptM3 with GC (2021)
Angular Grid (max. ang.)         AngularGrid ... 3 (Lebedev-194)
Angular grid pruning method      GridPruning ... 4 (adaptive)
Weight generation scheme         WeightScheme... Becke
Basis function cutoff            BFCut       ... 1.0000e-10
Integration weight cutoff        WCut        ... 1.0000e-14
Angular grids for H and He will be reduced by one unit
Partially contracted basis set               ... on
Rotationally invariant grid construction     ... off

Total number of grid points                  ...   233457
Total number of batches                      ...     3683
Average number of points per batch           ...       63
Average number of grid points per atom       ...     2847
UseSFitting                                  ... on

Time for X-Grid setup             =   30.413 sec


--------------------
CPCM SOLVATION MODEL
--------------------
CPCM parameters:
  Epsilon                                         ...      26.7260
  Refrac                                          ...       1.2907
  Rsolv                                           ...       1.3000
  Surface type                                    ... GAUSSIAN VDW
  Epsilon function type                           ...         CPCM
Solvent:                                     ... 2,2,2-TRIFLUOROETHANOL
SMD-CDS solvent descriptors:
  Soln                                       ...    1.2907
  Soln25                                     ... Unavailable
  Sola                                       ...    0.5700
  Solb                                       ...    0.2500
  Solg                                       ...   42.0200
  Solc                                       ...    0.0000
  Solh                                       ...    0.5000
Radii:
 Radius for O  used is    2.8724 Bohr (=   1.5200 Ang.)
 Radius for N  used is    3.5716 Bohr (=   1.8900 Ang.)
 Radius for C  used is    3.4960 Bohr (=   1.8500 Ang.)
 Radius for H  used is    2.2677 Bohr (=   1.2000 Ang.)
Calculating surface                               ...        done! (  0.0s)
GEPOL surface points                              ...         4718
GEPOL Volume                                      ...    3963.9712
GEPOL Surface-area                                ...    2167.0164
Calculating surface distance matrix               ...        done! (  0.3s)
Performing Cholesky decomposition & store         ...        done! (  1.3s)
Overall time for CPCM initialization              ...                 1.6s
--------------
SCF ITERATIONS
--------------
ITER       Energy         Delta-E        Max-DP      RMS-DP      [F,P]     Damp
               ***  Starting incremental Fock matrix formation  ***
  0  -1806.4082619707   0.000000000000 0.05625295  0.00016997  0.3004888 0.7000
  1  -1806.8795871340  -0.471325163323 0.03819390  0.00013887  0.1437655 0.7000
                               ***Turning on DIIS***
  2  -1807.1237126198  -0.244125485784 0.08174607  0.00034463  0.0880747 0.0000
  3  -1807.5351092912  -0.411396671440 0.02432511  0.00008992  0.0694258 0.0000
  4  -1807.5886878838  -0.053578592577 0.01001375  0.00003683  0.0152758 0.0000
  5  -1807.5901045171  -0.001416633320 0.00339438  0.00001448  0.0123050 0.0000
                      *** Initiating the SOSCF procedure ***
                           *** Shutting down DIIS ***
                      *** Re-Reading the Fockian *** 
                      *** Removing any level shift *** 
ITER      Energy       Delta-E        Grad      Rot      Max-DP    RMS-DP
  6  -1807.59046838  -0.0003638593  0.000376  0.000376  0.001836  0.000007
               *** Restarting incremental Fock matrix formation ***
  7  -1807.59049463  -0.0000262494  0.000271  0.000729  0.024843  0.000143
  8  -1807.59051411  -0.0000194892  0.000188  0.000422  0.008370  0.000048
  9  -1807.59051625  -0.0000021302  0.000085  0.000090  0.006342  0.000037
 10  -1807.59051903  -0.0000027839  0.000026  0.000066  0.001088  0.000006
 11  -1807.59051925  -0.0000002227  0.000013  0.000020  0.001158  0.000002
                  ***Gradient check signals convergence***
              ***Rediagonalizing the Fockian in SOSCF/NRSCF***

               *****************************************************
               *                     SUCCESS                       *
               *           SCF CONVERGED AFTER  12 CYCLES          *
               *****************************************************

Old exchange energy                            =    -77.255432481 Eh
New exchange energy                            =    -77.255397958 Eh
Exchange energy change after final integration =      0.000034523 Eh
Total energy after final integration           =  -1807.590484549 Eh
Final COS-X integration done in                =   325.245 sec

------------------
NL GRID GENERATION
------------------

General Integration Accuracy     IntAcc      ... 4.004
Radial Grid Type                 RadialGrid  ... OptM3 with GC (2021)
Angular Grid (max. ang.)         AngularGrid ... 2 (Lebedev-110)
Angular grid pruning method      GridPruning ... 4 (adaptive)
Weight generation scheme         WeightScheme... Becke
Basis function cutoff            BFCut       ... 1.0000e-10
Integration weight cutoff        WCut        ... 1.0000e-14
Angular grids for H and He will be reduced by one unit
Partially contracted basis set               ... off
Rotationally invariant grid construction     ... off

Total number of grid points                  ...   121374
Total number of batches                      ...     1946
Average number of points per batch           ...       62
Average number of grid points per atom       ...     1480
Final grid set up in    2.1 sec

-------------------------------------------------------------------------------
                    post-SCF DFT-NL dispersion correction                      
-------------------------------------------------------------------------------

SCF Energy:   -1807.590484549 
NL    Energy:  1.087959378 
SC+NL Energy: -1806.502525171 
NL done in:   10.5 sec
-------------------------------------------------------------------------------

SMD CDS free energy correction energy :                 1.61521     Kcal/mol
Total Energy after SMD CDS correction =             -1806.499951175 Eh

----------------
TOTAL SCF ENERGY
----------------

Total Energy       :        -1806.49995117 Eh          -49157.36278 eV

Components:
Nuclear Repulsion  :         5285.45010145 Eh          143824.40915 eV
Electronic Energy  :        -7091.95005262 Eh         -192981.77194 eV
One Electron Energy:       -12977.49796497 Eh         -353135.67270 eV
Two Electron Energy:         5885.54791235 Eh          160153.90076 eV
Max COSX asymmetry :            0.00000127 Eh               0.00003 eV
CPCM Dielectric    :           -0.04047017 Eh              -1.10125 eV
SMD CDS (Gcds)     :            0.00257400 Eh               0.07004 eV

Virial components:
Potential Energy   :        -3607.64274562 Eh          -98168.94992 eV
Kinetic Energy     :         1801.14279444 Eh           49011.58714 eV
Virial Ratio       :            2.00297431


DFT components:
N(Alpha)           :      151.000397684524 electrons
N(Beta)            :      151.000397684524 electrons
N(Total)           :      302.000795369048 electrons
E(X)               :     -172.798563553065 Eh       
E(C)               :       -9.612466565017 Eh       
NL Energy, E(C,NL) :        1.087959377871 Eh       
E(XC)              :     -181.323070740212 Eh       
DFET-embed. en.    :        0.000000000000 Eh       
CPCM Solvation Model Properties:
Surface-charge          :           -0.09264977
Charge-correction       :           -0.00047992 Eh              -0.01306 eV
Free-energy (cav+disp)  :            0.00257400 Eh               0.07004 eV

---------------
SCF CONVERGENCE
---------------

  Last Energy change         ...    1.8066e-07  Tolerance :   1.0000e-06
  Last MAX-Density change    ...    2.1094e-15  Tolerance :   1.0000e-05
  Last RMS-Density change    ...    3.7535e-18  Tolerance :   1.0000e-06
  Last Orbital Gradient      ...    2.4696e-06  Tolerance :   5.0000e-05
  Last Orbital Rotation      ...    7.4973e-06  Tolerance :   5.0000e-05

             **** THE GBW FILE WAS UPDATED (ImineBzOH6Aa.gbw) ****
             **** DENSITY ImineBzOH6Aa.scfp WAS UPDATED ****
             **** ENERGY FILE WAS UPDATED (ImineBzOH6Aa.en.tmp) ****
             **** THE GBW FILE WAS UPDATED (ImineBzOH6Aa.gbw) ****
             **** DENSITY ImineBzOH6Aa.scfp WAS UPDATED ****
----------------
ORBITAL ENERGIES
----------------

  NO   OCC          E(Eh)            E(eV) 
   0   2.0000     -19.402421      -527.9667 
   1   2.0000     -19.358861      -526.7814 
   2   2.0000     -19.342894      -526.3469 
   3   2.0000     -19.318849      -525.6926 
   4   2.0000     -14.518173      -395.0596 
   5   2.0000     -14.513210      -394.9245 
   6   2.0000     -10.504978      -285.8550 
   7   2.0000     -10.482547      -285.2446 
   8   2.0000     -10.467544      -284.8363 
   9   2.0000     -10.402401      -283.0637 
  10   2.0000     -10.391856      -282.7768 
  11   2.0000     -10.391594      -282.7697 
  12   2.0000     -10.371074      -282.2113 
  13   2.0000     -10.362760      -281.9850 
  14   2.0000     -10.361305      -281.9454 
  15   2.0000     -10.361061      -281.9388 
  16   2.0000     -10.359840      -281.9056 
  17   2.0000     -10.359500      -281.8963 
  18   2.0000     -10.358939      -281.8811 
  19   2.0000     -10.356228      -281.8073 
  20   2.0000     -10.355673      -281.7922 
  21   2.0000     -10.355223      -281.7800 
  22   2.0000     -10.354108      -281.7496 
  23   2.0000     -10.353790      -281.7409 
  24   2.0000     -10.351193      -281.6703 
  25   2.0000     -10.351081      -281.6672 
  26   2.0000     -10.349885      -281.6347 
  27   2.0000     -10.346674      -281.5473 
  28   2.0000     -10.346010      -281.5292 
  29   2.0000     -10.345879      -281.5257 
  30   2.0000     -10.344904      -281.4992 
  31   2.0000     -10.344138      -281.4783 
  32   2.0000     -10.341358      -281.4027 
  33   2.0000     -10.338789      -281.3328 
  34   2.0000     -10.336515      -281.2709 
  35   2.0000     -10.332367      -281.1580 
  36   2.0000     -10.325963      -280.9837 
  37   2.0000     -10.325196      -280.9629 
  38   2.0000     -10.322633      -280.8931 
  39   2.0000     -10.322277      -280.8834 
  40   2.0000     -10.321633      -280.8659 
  41   2.0000     -10.320568      -280.8369 
  42   2.0000      -1.276176       -34.7265 
  43   2.0000      -1.234075       -33.5809 
  44   2.0000      -1.183682       -32.2096 
  45   2.0000      -1.141300       -31.0564 
  46   2.0000      -1.082735       -29.4627 
  47   2.0000      -1.066555       -29.0224 
  48   2.0000      -1.001674       -27.2569 
  49   2.0000      -0.995701       -27.0944 
  50   2.0000      -0.992933       -27.0191 
  51   2.0000      -0.976631       -26.5755 
  52   2.0000      -0.940397       -25.5895 
  53   2.0000      -0.937767       -25.5179 
  54   2.0000      -0.904426       -24.6107 
  55   2.0000      -0.900280       -24.4979 
  56   2.0000      -0.894417       -24.3383 
  57   2.0000      -0.882553       -24.0155 
  58   2.0000      -0.877999       -23.8916 
  59   2.0000      -0.871158       -23.7054 
  60   2.0000      -0.858740       -23.3675 
  61   2.0000      -0.854351       -23.2481 
  62   2.0000      -0.828600       -22.5473 
  63   2.0000      -0.811053       -22.0699 
  64   2.0000      -0.809049       -22.0153 
  65   2.0000      -0.803093       -21.8533 
  66   2.0000      -0.802252       -21.8304 
  67   2.0000      -0.795178       -21.6379 
  68   2.0000      -0.776818       -21.1383 
  69   2.0000      -0.745421       -20.2839 
  70   2.0000      -0.735341       -20.0097 
  71   2.0000      -0.731785       -19.9129 
  72   2.0000      -0.730003       -19.8644 
  73   2.0000      -0.725671       -19.7465 
  74   2.0000      -0.712064       -19.3763 
  75   2.0000      -0.711592       -19.3634 
  76   2.0000      -0.700561       -19.0632 
  77   2.0000      -0.699018       -19.0212 
  78   2.0000      -0.672231       -18.2923 
  79   2.0000      -0.665860       -18.1190 
  80   2.0000      -0.652135       -17.7455 
  81   2.0000      -0.649101       -17.6629 
  82   2.0000      -0.631918       -17.1954 
  83   2.0000      -0.628621       -17.1057 
  84   2.0000      -0.626864       -17.0578 
  85   2.0000      -0.615717       -16.7545 
  86   2.0000      -0.603678       -16.4269 
  87   2.0000      -0.598204       -16.2780 
  88   2.0000      -0.593452       -16.1487 
  89   2.0000      -0.586406       -15.9569 
  90   2.0000      -0.582348       -15.8465 
  91   2.0000      -0.575776       -15.6676 
  92   2.0000      -0.573800       -15.6139 
  93   2.0000      -0.569284       -15.4910 
  94   2.0000      -0.564416       -15.3585 
  95   2.0000      -0.561726       -15.2853 
  96   2.0000      -0.558970       -15.2103 
  97   2.0000      -0.555822       -15.1247 
  98   2.0000      -0.552912       -15.0455 
  99   2.0000      -0.550518       -14.9804 
 100   2.0000      -0.547151       -14.8887 
 101   2.0000      -0.546749       -14.8778 
 102   2.0000      -0.543957       -14.8018 
 103   2.0000      -0.539394       -14.6777 
 104   2.0000      -0.534899       -14.5553 
 105   2.0000      -0.532214       -14.4823 
 106   2.0000      -0.530707       -14.4413 
 107   2.0000      -0.525110       -14.2890 
 108   2.0000      -0.524558       -14.2740 
 109   2.0000      -0.521531       -14.1916 
 110   2.0000      -0.507146       -13.8001 
 111   2.0000      -0.504776       -13.7357 
 112   2.0000      -0.503442       -13.6994 
 113   2.0000      -0.496693       -13.5157 
 114   2.0000      -0.491726       -13.3805 
 115   2.0000      -0.488357       -13.2889 
 116   2.0000      -0.487196       -13.2573 
 117   2.0000      -0.480748       -13.0818 
 118   2.0000      -0.478385       -13.0175 
 119   2.0000      -0.476198       -12.9580 
 120   2.0000      -0.470762       -12.8101 
 121   2.0000      -0.465415       -12.6646 
 122   2.0000      -0.462870       -12.5953 
 123   2.0000      -0.461452       -12.5568 
 124   2.0000      -0.458794       -12.4844 
 125   2.0000      -0.457133       -12.4392 
 126   2.0000      -0.454397       -12.3648 
 127   2.0000      -0.448951       -12.2166 
 128   2.0000      -0.448234       -12.1971 
 129   2.0000      -0.444025       -12.0825 
 130   2.0000      -0.443101       -12.0574 
 131   2.0000      -0.440770       -11.9940 
 132   2.0000      -0.437664       -11.9095 
 133   2.0000      -0.432801       -11.7771 
 134   2.0000      -0.426859       -11.6154 
 135   2.0000      -0.423200       -11.5158 
 136   2.0000      -0.418564       -11.3897 
 137   2.0000      -0.411255       -11.1908 
 138   2.0000      -0.410991       -11.1836 
 139   2.0000      -0.403145       -10.9701 
 140   2.0000      -0.400023       -10.8852 
 141   2.0000      -0.391047       -10.6409 
 142   2.0000      -0.377063       -10.2604 
 143   2.0000      -0.360736        -9.8161 
 144   2.0000      -0.357337        -9.7236 
 145   2.0000      -0.357313        -9.7230 
 146   2.0000      -0.353807        -9.6276 
 147   2.0000      -0.346143        -9.4190 
 148   2.0000      -0.338627        -9.2145 
 149   2.0000      -0.334900        -9.1131 
 150   2.0000      -0.289964        -7.8903 
 151   0.0000       0.008423         0.2292 
 152   0.0000       0.020926         0.5694 
 153   0.0000       0.053233         1.4485 
 154   0.0000       0.055421         1.5081 
 155   0.0000       0.056608         1.5404 
 156   0.0000       0.058159         1.5826 
 157   0.0000       0.062048         1.6884 
 158   0.0000       0.065420         1.7802 
 159   0.0000       0.067593         1.8393 
 160   0.0000       0.070506         1.9186 
 161   0.0000       0.073856         2.0097 
 162   0.0000       0.077976         2.1218 
 163   0.0000       0.082147         2.2353 
 164   0.0000       0.085497         2.3265 
 165   0.0000       0.090865         2.4726 
 166   0.0000       0.094125         2.5613 
 167   0.0000       0.097386         2.6500 
 168   0.0000       0.097669         2.6577 
 169   0.0000       0.098627         2.6838 
 170   0.0000       0.101338         2.7576 
 171   0.0000       0.105907         2.8819 
 172   0.0000       0.108977         2.9654 
 173   0.0000       0.110506         3.0070 
 174   0.0000       0.113913         3.0997 
 175   0.0000       0.115328         3.1382 
 176   0.0000       0.119962         3.2643 
 177   0.0000       0.123335         3.3561 
 178   0.0000       0.124071         3.3761 
 179   0.0000       0.127774         3.4769 
 180   0.0000       0.130783         3.5588 
 181   0.0000       0.132171         3.5965 
 182   0.0000       0.136004         3.7009 
 183   0.0000       0.137950         3.7538 
 184   0.0000       0.141129         3.8403 
 185   0.0000       0.142211         3.8698 
 186   0.0000       0.143896         3.9156 
 187   0.0000       0.147562         4.0154 
 188   0.0000       0.148297         4.0354 
 189   0.0000       0.155795         4.2394 
 190   0.0000       0.157262         4.2793 
 191   0.0000       0.158476         4.3123 
 192   0.0000       0.163218         4.4414 
 193   0.0000       0.164383         4.4731 
 194   0.0000       0.167526         4.5586 
 195   0.0000       0.170246         4.6326 
 196   0.0000       0.175721         4.7816 
 197   0.0000       0.178435         4.8555 
 198   0.0000       0.178793         4.8652 
 199   0.0000       0.179721         4.8904 
 200   0.0000       0.181201         4.9307 
 201   0.0000       0.184860         5.0303 
 202   0.0000       0.187578         5.1043 
 203   0.0000       0.190293         5.1781 
 204   0.0000       0.191290         5.2053 
 205   0.0000       0.194965         5.3053 
 206   0.0000       0.196656         5.3513 
 207   0.0000       0.198420         5.3993 
 208   0.0000       0.202462         5.5093 
 209   0.0000       0.206282         5.6132 
 210   0.0000       0.207517         5.6468 
 211   0.0000       0.208658         5.6779 
 212   0.0000       0.212129         5.7723 
 213   0.0000       0.214721         5.8429 
 214   0.0000       0.217039         5.9059 
 215   0.0000       0.218328         5.9410 
 216   0.0000       0.221026         6.0144 
 217   0.0000       0.221467         6.0264 
 218   0.0000       0.224379         6.1057 
 219   0.0000       0.225751         6.1430 
 220   0.0000       0.228483         6.2173 
 221   0.0000       0.232901         6.3375 
 222   0.0000       0.233122         6.3436 
 223   0.0000       0.233849         6.3634 
 224   0.0000       0.236813         6.4440 
 225   0.0000       0.238286         6.4841 
 226   0.0000       0.240493         6.5441 
 227   0.0000       0.243083         6.6146 
 228   0.0000       0.247953         6.7471 
 229   0.0000       0.250089         6.8053 
 230   0.0000       0.252345         6.8667 
 231   0.0000       0.254615         6.9284 
 232   0.0000       0.257576         7.0090 
 233   0.0000       0.258665         7.0386 
 234   0.0000       0.258948         7.0463 
 235   0.0000       0.263119         7.1598 
 236   0.0000       0.265430         7.2227 
 237   0.0000       0.268439         7.3046 
 238   0.0000       0.270492         7.3605 
 239   0.0000       0.274802         7.4778 
 240   0.0000       0.277133         7.5412 
 241   0.0000       0.278392         7.5754 
 242   0.0000       0.279458         7.6045 
 243   0.0000       0.281340         7.6557 
 244   0.0000       0.283972         7.7273 
 245   0.0000       0.284933         7.7534 
 246   0.0000       0.287623         7.8266 
 247   0.0000       0.290791         7.9128 
 248   0.0000       0.292300         7.9539 
 249   0.0000       0.294843         8.0231 
 250   0.0000       0.298558         8.1242 
 251   0.0000       0.300727         8.1832 
 252   0.0000       0.302266         8.2251 
 253   0.0000       0.303772         8.2661 
 254   0.0000       0.304375         8.2825 
 255   0.0000       0.308907         8.4058 
 256   0.0000       0.310906         8.4602 
 257   0.0000       0.313098         8.5198 
 258   0.0000       0.315814         8.5937 
 259   0.0000       0.317666         8.6441 
 260   0.0000       0.318439         8.6652 
 261   0.0000       0.320841         8.7305 
 262   0.0000       0.321823         8.7572 
 263   0.0000       0.323073         8.7913 
 264   0.0000       0.323711         8.8086 
 265   0.0000       0.326223         8.8770 
 266   0.0000       0.327249         8.9049 
 267   0.0000       0.329595         8.9687 
 268   0.0000       0.332520         9.0483 
 269   0.0000       0.335103         9.1186 
 270   0.0000       0.336631         9.1602 
 271   0.0000       0.338471         9.2103 
 272   0.0000       0.338902         9.2220 
 273   0.0000       0.341855         9.3024 
 274   0.0000       0.342592         9.3224 
 275   0.0000       0.343123         9.3369 
 276   0.0000       0.346871         9.4388 
 277   0.0000       0.347592         9.4585 
 278   0.0000       0.348936         9.4950 
 279   0.0000       0.350153         9.5282 
 280   0.0000       0.351046         9.5525 
 281   0.0000       0.352198         9.5838 
 282   0.0000       0.353235         9.6120 
 283   0.0000       0.354704         9.6520 
 284   0.0000       0.355311         9.6685 
 285   0.0000       0.356966         9.7135 
 286   0.0000       0.360245         9.8028 
 287   0.0000       0.363721         9.8974 
 288   0.0000       0.364191         9.9102 
 289   0.0000       0.365472         9.9450 
 290   0.0000       0.367340         9.9958 
 291   0.0000       0.369019        10.0415 
 292   0.0000       0.370583        10.0841 
 293   0.0000       0.373119        10.1531 
 294   0.0000       0.374611        10.1937 
 295   0.0000       0.376320        10.2402 
 296   0.0000       0.377184        10.2637 
 297   0.0000       0.378087        10.2883 
 298   0.0000       0.380567        10.3558 
 299   0.0000       0.381468        10.3803 
 300   0.0000       0.385141        10.4802 
 301   0.0000       0.386913        10.5284 
 302   0.0000       0.387580        10.5466 
 303   0.0000       0.388459        10.5705 
 304   0.0000       0.391243        10.6463 
 305   0.0000       0.392043        10.6680 
 306   0.0000       0.395004        10.7486 
 307   0.0000       0.396496        10.7892 
 308   0.0000       0.397990        10.8299 
 309   0.0000       0.398437        10.8420 
 310   0.0000       0.400483        10.8977 
 311   0.0000       0.402638        10.9563 
 312   0.0000       0.404706        11.0126 
 313   0.0000       0.405833        11.0433 
 314   0.0000       0.408007        11.1024 
 315   0.0000       0.408910        11.1270 
 316   0.0000       0.412258        11.2181 
 317   0.0000       0.413706        11.2575 
 318   0.0000       0.416813        11.3421 
 319   0.0000       0.417383        11.3576 
 320   0.0000       0.420600        11.4451 
 321   0.0000       0.420865        11.4523 
 322   0.0000       0.422482        11.4963 
 323   0.0000       0.423488        11.5237 
 324   0.0000       0.426206        11.5977 
 325   0.0000       0.428173        11.6512 
 326   0.0000       0.428601        11.6628 
 327   0.0000       0.430011        11.7012 
 328   0.0000       0.434201        11.8152 
 329   0.0000       0.435403        11.8479 
 330   0.0000       0.436687        11.8829 
 331   0.0000       0.440155        11.9772 
 332   0.0000       0.442451        12.0397 
 333   0.0000       0.442744        12.0477 
 334   0.0000       0.444847        12.1049 
 335   0.0000       0.445428        12.1207 
 336   0.0000       0.448213        12.1965 
 337   0.0000       0.450781        12.2664 
 338   0.0000       0.452224        12.3056 
 339   0.0000       0.455215        12.3870 
 340   0.0000       0.457554        12.4507 
 341   0.0000       0.460920        12.5423 
 342   0.0000       0.463396        12.6096 
 343   0.0000       0.465229        12.6595 
 344   0.0000       0.465945        12.6790 
 345   0.0000       0.468033        12.7358 
 346   0.0000       0.471413        12.8278 
 347   0.0000       0.472858        12.8671 
 348   0.0000       0.475786        12.9468 
 349   0.0000       0.476831        12.9752 
 350   0.0000       0.481541        13.1034 
 351   0.0000       0.483557        13.1582 
 352   0.0000       0.484837        13.1931 
 353   0.0000       0.485871        13.2212 
 354   0.0000       0.486893        13.2490 
 355   0.0000       0.490243        13.3402 
 356   0.0000       0.492996        13.4151 
 357   0.0000       0.494100        13.4451 
 358   0.0000       0.496924        13.5220 
 359   0.0000       0.499744        13.5987 
 360   0.0000       0.500436        13.6176 
 361   0.0000       0.504193        13.7198 
 362   0.0000       0.507255        13.8031 
 363   0.0000       0.507859        13.8195 
 364   0.0000       0.511689        13.9238 
 365   0.0000       0.514043        13.9878 
 366   0.0000       0.516498        14.0546 
 367   0.0000       0.518250        14.1023 
 368   0.0000       0.520169        14.1545 
 369   0.0000       0.522001        14.2044 
 370   0.0000       0.526389        14.3238 
 371   0.0000       0.528207        14.3732 
 372   0.0000       0.530037        14.4231 
 373   0.0000       0.531491        14.4626 
 374   0.0000       0.532655        14.4943 
 375   0.0000       0.534398        14.5417 
 376   0.0000       0.536351        14.5949 
 377   0.0000       0.540387        14.7047 
 378   0.0000       0.541165        14.7259 
 379   0.0000       0.544516        14.8170 
 380   0.0000       0.545852        14.8534 
 381   0.0000       0.547148        14.8886 
 382   0.0000       0.549788        14.9605 
 383   0.0000       0.551308        15.0019 
 384   0.0000       0.553900        15.0724 
 385   0.0000       0.558729        15.2038 
 386   0.0000       0.559475        15.2241 
 387   0.0000       0.560846        15.2614 
 388   0.0000       0.562605        15.3093 
 389   0.0000       0.564967        15.3735 
 390   0.0000       0.566649        15.4193 
 391   0.0000       0.568465        15.4687 
 392   0.0000       0.573866        15.6157 
 393   0.0000       0.575129        15.6500 
 394   0.0000       0.578442        15.7402 
 395   0.0000       0.580312        15.7911 
 396   0.0000       0.581644        15.8273 
 397   0.0000       0.584293        15.8994 
 398   0.0000       0.586415        15.9572 
 399   0.0000       0.588243        16.0069 
 400   0.0000       0.589610        16.0441 
 401   0.0000       0.593021        16.1369 
 402   0.0000       0.595720        16.2104 
 403   0.0000       0.598696        16.2913 
 404   0.0000       0.601013        16.3544 
 405   0.0000       0.602974        16.4077 
 406   0.0000       0.605620        16.4798 
 407   0.0000       0.607267        16.5246 
 408   0.0000       0.608952        16.5704 
 409   0.0000       0.611909        16.6509 
 410   0.0000       0.615811        16.7571 
 411   0.0000       0.616580        16.7780 
 412   0.0000       0.619514        16.8578 
 413   0.0000       0.621261        16.9054 
 414   0.0000       0.622911        16.9503 
 415   0.0000       0.626324        17.0431 
 416   0.0000       0.630150        17.1473 
 417   0.0000       0.632186        17.2027 
 418   0.0000       0.632858        17.2210 
 419   0.0000       0.634893        17.2763 
 420   0.0000       0.638196        17.3662 
 421   0.0000       0.640813        17.4374 
 422   0.0000       0.642363        17.4796 
 423   0.0000       0.645222        17.5574 
 424   0.0000       0.647234        17.6121 
 425   0.0000       0.651227        17.7208 
 426   0.0000       0.653450        17.7813 
 427   0.0000       0.656161        17.8550 
 428   0.0000       0.658689        17.9238 
 429   0.0000       0.661175        17.9915 
 430   0.0000       0.662660        18.0319 
 431   0.0000       0.664870        18.0920 
 432   0.0000       0.669352        18.2140 
 433   0.0000       0.669465        18.2171 
 434   0.0000       0.672468        18.2988 
 435   0.0000       0.675772        18.3887 
 436   0.0000       0.677225        18.4282 
 437   0.0000       0.680442        18.5158 
 438   0.0000       0.680818        18.5260 
 439   0.0000       0.683485        18.5986 
 440   0.0000       0.687053        18.6957 
 441   0.0000       0.687371        18.7043 
 442   0.0000       0.688360        18.7312 
 443   0.0000       0.692552        18.8453 
 444   0.0000       0.696655        18.9570 
 445   0.0000       0.698289        19.0014 
 446   0.0000       0.701794        19.0968 
 447   0.0000       0.703972        19.1560 
 448   0.0000       0.704569        19.1723 
 449   0.0000       0.709121        19.2962 
 450   0.0000       0.711258        19.3543 
 451   0.0000       0.715094        19.4587 
 452   0.0000       0.717824        19.5330 
 453   0.0000       0.720577        19.6079 
 454   0.0000       0.721786        19.6408 
 455   0.0000       0.724577        19.7168 
 456   0.0000       0.726536        19.7700 
 457   0.0000       0.727764        19.8035 
 458   0.0000       0.732022        19.9193 
 459   0.0000       0.735024        20.0010 
 460   0.0000       0.736064        20.0293 
 461   0.0000       0.737668        20.0730 
 462   0.0000       0.741827        20.1861 
 463   0.0000       0.742461        20.2034 
 464   0.0000       0.746722        20.3193 
 465   0.0000       0.749343        20.3907 
 466   0.0000       0.750207        20.4142 
 467   0.0000       0.752006        20.4631 
 468   0.0000       0.754406        20.5284 
 469   0.0000       0.756721        20.5914 
 470   0.0000       0.758087        20.6286 
 471   0.0000       0.761622        20.7248 
 472   0.0000       0.764662        20.8075 
 473   0.0000       0.766892        20.8682 
 474   0.0000       0.767923        20.8962 
 475   0.0000       0.771090        20.9824 
 476   0.0000       0.773186        21.0395 
 477   0.0000       0.775353        21.0984 
 478   0.0000       0.779071        21.1996 
 479   0.0000       0.782178        21.2841 
 480   0.0000       0.782339        21.2885 
 481   0.0000       0.784008        21.3339 
 482   0.0000       0.787386        21.4259 
 483   0.0000       0.789416        21.4811 
 484   0.0000       0.792114        21.5545 
 485   0.0000       0.794092        21.6083 
 486   0.0000       0.794307        21.6142 
 487   0.0000       0.797523        21.7017 
 488   0.0000       0.799356        21.7516 
 489   0.0000       0.799664        21.7600 
 490   0.0000       0.803958        21.8768 
 491   0.0000       0.806127        21.9358 
 492   0.0000       0.806369        21.9424 
 493   0.0000       0.808603        22.0032 
 494   0.0000       0.812317        22.1043 
 495   0.0000       0.814722        22.1697 
 496   0.0000       0.816936        22.2300 
 497   0.0000       0.817069        22.2336 
 498   0.0000       0.820206        22.3189 
 499   0.0000       0.822108        22.3707 
 500   0.0000       0.824212        22.4280 
 501   0.0000       0.824549        22.4371 
 502   0.0000       0.827515        22.5178 
 503   0.0000       0.828639        22.5484 
 504   0.0000       0.829551        22.5732 
 505   0.0000       0.831321        22.6214 
 506   0.0000       0.832217        22.6458 
 507   0.0000       0.837358        22.7857 
 508   0.0000       0.838733        22.8231 
 509   0.0000       0.840440        22.8695 
 510   0.0000       0.843106        22.9421 
 511   0.0000       0.846232        23.0271 
 512   0.0000       0.847481        23.0611 
 513   0.0000       0.848957        23.1013 
 514   0.0000       0.851059        23.1585 
 515   0.0000       0.853137        23.2150 
 516   0.0000       0.855324        23.2746 
 517   0.0000       0.857677        23.3386 
 518   0.0000       0.861382        23.4394 
 519   0.0000       0.862784        23.4776 
 520   0.0000       0.866200        23.5705 
 521   0.0000       0.868006        23.6196 
 522   0.0000       0.869402        23.6576 
 523   0.0000       0.873411        23.7667 
 524   0.0000       0.874943        23.8084 
 525   0.0000       0.876010        23.8374 
 526   0.0000       0.878002        23.8917 
 527   0.0000       0.881774        23.9943 
 528   0.0000       0.882479        24.0135 
 529   0.0000       0.883389        24.0382 
 530   0.0000       0.884782        24.0761 
 531   0.0000       0.886974        24.1358 
 532   0.0000       0.888422        24.1752 
 533   0.0000       0.892024        24.2732 
 534   0.0000       0.894363        24.3368 
 535   0.0000       0.896292        24.3893 
 536   0.0000       0.898462        24.4484 
 537   0.0000       0.901141        24.5213 
 538   0.0000       0.901418        24.5288 
 539   0.0000       0.903828        24.5944 
 540   0.0000       0.905749        24.6467 
 541   0.0000       0.908696        24.7269 
 542   0.0000       0.911479        24.8026 
 543   0.0000       0.912115        24.8199 
 544   0.0000       0.913300        24.8521 
 545   0.0000       0.917935        24.9783 
 546   0.0000       0.919027        25.0080 
 547   0.0000       0.921366        25.0716 
 548   0.0000       0.924275        25.1508 
 549   0.0000       0.925331        25.1795 
 550   0.0000       0.926445        25.2099 
 551   0.0000       0.929847        25.3024 
 552   0.0000       0.930032        25.3075 
 553   0.0000       0.931020        25.3343 
 554   0.0000       0.933705        25.4074 
 555   0.0000       0.935688        25.4614 
 556   0.0000       0.938416        25.5356 
 557   0.0000       0.940376        25.5889 
 558   0.0000       0.942282        25.6408 
 559   0.0000       0.942338        25.6423 
 560   0.0000       0.945831        25.7374 
 561   0.0000       0.946686        25.7606 
 562   0.0000       0.949427        25.8352 
 563   0.0000       0.951449        25.8902 
 564   0.0000       0.952922        25.9303 
 565   0.0000       0.955561        26.0021 
 566   0.0000       0.959139        26.0995 
 567   0.0000       0.960463        26.1355 
 568   0.0000       0.961596        26.1663 
 569   0.0000       0.965400        26.2699 
 570   0.0000       0.965799        26.2807 
 571   0.0000       0.968999        26.3678 
 572   0.0000       0.970777        26.4162 
 573   0.0000       0.971726        26.4420 
 574   0.0000       0.974630        26.5210 
 575   0.0000       0.976133        26.5619 
 576   0.0000       0.979024        26.6406 
 577   0.0000       0.981191        26.6996 
 578   0.0000       0.982954        26.7475 
 579   0.0000       0.983812        26.7709 
 580   0.0000       0.984988        26.8029 
 581   0.0000       0.987023        26.8583 
 582   0.0000       0.987932        26.8830 
 583   0.0000       0.991979        26.9931 
 584   0.0000       0.993397        27.0317 
 585   0.0000       0.995037        27.0763 
 586   0.0000       0.996118        27.1058 
 587   0.0000       0.999389        27.1948 
 588   0.0000       1.000834        27.2341 
 589   0.0000       1.003059        27.2946 
 590   0.0000       1.004547        27.3351 
 591   0.0000       1.007899        27.4263 
 592   0.0000       1.009448        27.4685 
 593   0.0000       1.010492        27.4969 
 594   0.0000       1.013205        27.5707 
 595   0.0000       1.014473        27.6052 
 596   0.0000       1.016103        27.6496 
 597   0.0000       1.018701        27.7203 
 598   0.0000       1.019701        27.7475 
 599   0.0000       1.021133        27.7864 
 600   0.0000       1.024153        27.8686 
 601   0.0000       1.024982        27.8912 
 602   0.0000       1.026613        27.9356 
 603   0.0000       1.028351        27.9829 
 604   0.0000       1.030099        28.0304 
 605   0.0000       1.031072        28.0569 
 606   0.0000       1.033057        28.1109 
 607   0.0000       1.035714        28.1832 
 608   0.0000       1.036204        28.1966 
 609   0.0000       1.038879        28.2693 
 610   0.0000       1.040821        28.3222 
 611   0.0000       1.043195        28.3868 
 612   0.0000       1.045113        28.4390 
 613   0.0000       1.046738        28.4832 
 614   0.0000       1.049721        28.5644 
 615   0.0000       1.051007        28.5994 
 616   0.0000       1.054350        28.6903 
 617   0.0000       1.056640        28.7526 
 618   0.0000       1.057244        28.7691 
 619   0.0000       1.058895        28.8140 
 620   0.0000       1.061113        28.8743 
 621   0.0000       1.062450        28.9107 
 622   0.0000       1.064912        28.9777 
 623   0.0000       1.066464        29.0200 
 624   0.0000       1.070026        29.1169 
 625   0.0000       1.070585        29.1321 
 626   0.0000       1.074272        29.2324 
 627   0.0000       1.076725        29.2992 
 628   0.0000       1.077244        29.3133 
 629   0.0000       1.078263        29.3410 
 630   0.0000       1.082770        29.4637 
 631   0.0000       1.083715        29.4894 
 632   0.0000       1.086034        29.5525 
 633   0.0000       1.089865        29.6567 
 634   0.0000       1.093229        29.7483 
 635   0.0000       1.094017        29.7697 
 636   0.0000       1.095788        29.8179 
 637   0.0000       1.098060        29.8797 
 638   0.0000       1.100186        29.9376 
 639   0.0000       1.103663        30.0322 
 640   0.0000       1.105186        30.0736 
 641   0.0000       1.105601        30.0849 
 642   0.0000       1.108540        30.1649 
 643   0.0000       1.111273        30.2393 
 644   0.0000       1.112460        30.2716 
 645   0.0000       1.115957        30.3667 
 646   0.0000       1.116679        30.3864 
 647   0.0000       1.119979        30.4762 
 648   0.0000       1.121562        30.5193 
 649   0.0000       1.123045        30.5596 
 650   0.0000       1.125507        30.6266 
 651   0.0000       1.127441        30.6792 
 652   0.0000       1.130270        30.7562 
 653   0.0000       1.131456        30.7885 
 654   0.0000       1.135110        30.8879 
 655   0.0000       1.137970        30.9657 
 656   0.0000       1.141101        31.0509 
 657   0.0000       1.144484        31.1430 
 658   0.0000       1.145895        31.1814 
 659   0.0000       1.149641        31.2833 
 660   0.0000       1.150342        31.3024 
 661   0.0000       1.152056        31.3490 
 662   0.0000       1.154818        31.4242 
 663   0.0000       1.157009        31.4838 
 664   0.0000       1.159359        31.5478 
 665   0.0000       1.162515        31.6336 
 666   0.0000       1.165015        31.7017 
 667   0.0000       1.167449        31.7679 
 668   0.0000       1.169149        31.8142 
 669   0.0000       1.171553        31.8796 
 670   0.0000       1.172887        31.9159 
 671   0.0000       1.175175        31.9781 
 672   0.0000       1.179779        32.1034 
 673   0.0000       1.182101        32.1666 
 674   0.0000       1.185027        32.2462 
 675   0.0000       1.187615        32.3167 
 676   0.0000       1.189413        32.3656 
 677   0.0000       1.190130        32.3851 
 678   0.0000       1.195208        32.5233 
 679   0.0000       1.197256        32.5790 
 680   0.0000       1.200107        32.6566 
 681   0.0000       1.201140        32.6847 
 682   0.0000       1.202480        32.7211 
 683   0.0000       1.207708        32.8634 
 684   0.0000       1.209431        32.9103 
 685   0.0000       1.210456        32.9382 
 686   0.0000       1.211041        32.9541 
 687   0.0000       1.214255        33.0416 
 688   0.0000       1.216675        33.1074 
 689   0.0000       1.218219        33.1494 
 690   0.0000       1.219319        33.1794 
 691   0.0000       1.222922        33.2774 
 692   0.0000       1.227810        33.4104 
 693   0.0000       1.230877        33.4939 
 694   0.0000       1.231145        33.5012 
 695   0.0000       1.232110        33.5274 
 696   0.0000       1.236156        33.6375 
 697   0.0000       1.239167        33.7194 
 698   0.0000       1.241226        33.7755 
 699   0.0000       1.243045        33.8250 
 700   0.0000       1.245958        33.9042 
 701   0.0000       1.247537        33.9472 
 702   0.0000       1.248843        33.9827 
 703   0.0000       1.250842        34.0371 
 704   0.0000       1.254949        34.1489 
 705   0.0000       1.255383        34.1607 
 706   0.0000       1.257863        34.2282 
 707   0.0000       1.258971        34.2584 
 708   0.0000       1.259963        34.2853 
 709   0.0000       1.262027        34.3415 
 710   0.0000       1.265772        34.4434 
 711   0.0000       1.267104        34.4797 
 712   0.0000       1.270465        34.5711 
 713   0.0000       1.272041        34.6140 
 714   0.0000       1.274304        34.6756 
 715   0.0000       1.277084        34.7512 
 716   0.0000       1.278007        34.7763 
 717   0.0000       1.281296        34.8658 
 718   0.0000       1.284458        34.9519 
 719   0.0000       1.286936        35.0193 
 720   0.0000       1.291811        35.1520 
 721   0.0000       1.293849        35.2074 
 722   0.0000       1.294985        35.2383 
 723   0.0000       1.297205        35.2988 
 724   0.0000       1.300853        35.3980 
 725   0.0000       1.306907        35.5627 
 726   0.0000       1.311643        35.6916 
 727   0.0000       1.313337        35.7377 
 728   0.0000       1.316399        35.8210 
 729   0.0000       1.317291        35.8453 
 730   0.0000       1.320085        35.9213 
 731   0.0000       1.320749        35.9394 
 732   0.0000       1.324857        36.0512 
 733   0.0000       1.328716        36.1562 
 734   0.0000       1.331818        36.2406 
 735   0.0000       1.334276        36.3075 
 736   0.0000       1.335915        36.3521 
 737   0.0000       1.338490        36.4222 
 738   0.0000       1.339624        36.4530 
 739   0.0000       1.342876        36.5415 
 740   0.0000       1.344320        36.5808 
 741   0.0000       1.345634        36.6166 
 742   0.0000       1.348634        36.6982 
 743   0.0000       1.349633        36.7254 
 744   0.0000       1.351741        36.7828 
 745   0.0000       1.354510        36.8581 
 746   0.0000       1.357147        36.9298 
 747   0.0000       1.360425        37.0190 
 748   0.0000       1.362074        37.0639 
 749   0.0000       1.363456        37.1015 
 750   0.0000       1.367013        37.1983 
 751   0.0000       1.372319        37.3427 
 752   0.0000       1.373579        37.3770 
 753   0.0000       1.378057        37.4988 
 754   0.0000       1.381277        37.5865 
 755   0.0000       1.383515        37.6474 
 756   0.0000       1.387121        37.7455 
 757   0.0000       1.391002        37.8511 
 758   0.0000       1.392824        37.9007 
 759   0.0000       1.393790        37.9269 
 760   0.0000       1.397108        38.0172 
 761   0.0000       1.399427        38.0803 
 762   0.0000       1.400618        38.1128 
 763   0.0000       1.405240        38.2385 
 764   0.0000       1.408529        38.3280 
 765   0.0000       1.413983        38.4764 
 766   0.0000       1.414206        38.4825 
 767   0.0000       1.417201        38.5640 
 768   0.0000       1.420129        38.6437 
 769   0.0000       1.420967        38.6665 
 770   0.0000       1.425045        38.7774 
 771   0.0000       1.425598        38.7925 
 772   0.0000       1.427167        38.8352 
 773   0.0000       1.433293        39.0019 
 774   0.0000       1.437309        39.1112 
 775   0.0000       1.437531        39.1172 
 776   0.0000       1.441387        39.2221 
 777   0.0000       1.443785        39.2874 
 778   0.0000       1.449830        39.4519 
 779   0.0000       1.451278        39.4913 
 780   0.0000       1.455896        39.6169 
 781   0.0000       1.458349        39.6837 
 782   0.0000       1.459650        39.7191 
 783   0.0000       1.462139        39.7868 
 784   0.0000       1.467036        39.9201 
 785   0.0000       1.470045        40.0020 
 786   0.0000       1.471451        40.0402 
 787   0.0000       1.476028        40.1648 
 788   0.0000       1.478769        40.2394 
 789   0.0000       1.482701        40.3463 
 790   0.0000       1.485766        40.4297 
 791   0.0000       1.488072        40.4925 
 792   0.0000       1.491092        40.5747 
 793   0.0000       1.495492        40.6944 
 794   0.0000       1.496187        40.7133 
 795   0.0000       1.498952        40.7886 
 796   0.0000       1.507311        41.0160 
 797   0.0000       1.507620        41.0244 
 798   0.0000       1.511446        41.1285 
 799   0.0000       1.512647        41.1612 
 800   0.0000       1.513837        41.1936 
 801   0.0000       1.517460        41.2922 
 802   0.0000       1.522103        41.4185 
 803   0.0000       1.522889        41.4399 
 804   0.0000       1.527241        41.5584 
 805   0.0000       1.528775        41.6001 
 806   0.0000       1.533013        41.7154 
 807   0.0000       1.537934        41.8493 
 808   0.0000       1.541174        41.9375 
 809   0.0000       1.544235        42.0208 
 810   0.0000       1.546790        42.0903 
 811   0.0000       1.548201        42.1287 
 812   0.0000       1.550184        42.1826 
 813   0.0000       1.554286        42.2943 
 814   0.0000       1.554713        42.3059 
 815   0.0000       1.558800        42.4171 
 816   0.0000       1.562391        42.5148 
 817   0.0000       1.564724        42.5783 
 818   0.0000       1.568967        42.6938 
 819   0.0000       1.569527        42.7090 
 820   0.0000       1.571764        42.7699 
 821   0.0000       1.575149        42.8620 
 822   0.0000       1.576903        42.9097 
 823   0.0000       1.580906        43.0186 
 824   0.0000       1.585667        43.1482 
 825   0.0000       1.586573        43.1728 
 826   0.0000       1.592682        43.3391 
 827   0.0000       1.594260        43.3820 
 828   0.0000       1.598654        43.5016 
 829   0.0000       1.600028        43.5390 
 830   0.0000       1.601706        43.5846 
 831   0.0000       1.605380        43.6846 
 832   0.0000       1.607872        43.7524 
 833   0.0000       1.612701        43.8838 
 834   0.0000       1.615477        43.9594 
 835   0.0000       1.618281        44.0357 
 836   0.0000       1.620121        44.0857 
 837   0.0000       1.622530        44.1513 
 838   0.0000       1.624183        44.1963 
 839   0.0000       1.628501        44.3138 
 840   0.0000       1.632965        44.4352 
 841   0.0000       1.633542        44.4509 
 842   0.0000       1.635080        44.4928 
 843   0.0000       1.640939        44.6522 
 844   0.0000       1.643801        44.7301 
 845   0.0000       1.644898        44.7600 
 846   0.0000       1.646625        44.8070 
 847   0.0000       1.648709        44.8636 
 848   0.0000       1.649952        44.8975 
 849   0.0000       1.655293        45.0428 
 850   0.0000       1.656379        45.0724 
 851   0.0000       1.661025        45.1988 
 852   0.0000       1.666791        45.3557 
 853   0.0000       1.668793        45.4102 
 854   0.0000       1.669532        45.4303 
 855   0.0000       1.672383        45.5079 
 856   0.0000       1.674467        45.5646 
 857   0.0000       1.677640        45.6509 
 858   0.0000       1.681428        45.7540 
 859   0.0000       1.684280        45.8316 
 860   0.0000       1.686986        45.9052 
 861   0.0000       1.689186        45.9651 
 862   0.0000       1.693845        46.0919 
 863   0.0000       1.698206        46.2105 
 864   0.0000       1.700733        46.2793 
 865   0.0000       1.701272        46.2940 
 866   0.0000       1.706071        46.4245 
 867   0.0000       1.710605        46.5479 
 868   0.0000       1.712623        46.6028 
 869   0.0000       1.714997        46.6674 
 870   0.0000       1.716221        46.7007 
 871   0.0000       1.719794        46.7980 
 872   0.0000       1.724216        46.9183 
 873   0.0000       1.727195        46.9994 
 874   0.0000       1.733006        47.1575 
 875   0.0000       1.736260        47.2460 
 876   0.0000       1.737321        47.2749 
 877   0.0000       1.739005        47.3207 
 878   0.0000       1.742620        47.4191 
 879   0.0000       1.744813        47.4788 
 880   0.0000       1.747109        47.5412 
 881   0.0000       1.749439        47.6047 
 882   0.0000       1.752682        47.6929 
 883   0.0000       1.756662        47.8012 
 884   0.0000       1.758698        47.8566 
 885   0.0000       1.760233        47.8984 
 886   0.0000       1.761764        47.9400 
 887   0.0000       1.765731        48.0480 
 888   0.0000       1.768982        48.1364 
 889   0.0000       1.772181        48.2235 
 890   0.0000       1.776440        48.3394 
 891   0.0000       1.779420        48.4205 
 892   0.0000       1.781224        48.4696 
 893   0.0000       1.782754        48.5112 
 894   0.0000       1.786088        48.6019 
 895   0.0000       1.787452        48.6390 
 896   0.0000       1.790558        48.7235 
 897   0.0000       1.792403        48.7738 
 898   0.0000       1.793399        48.8009 
 899   0.0000       1.795880        48.8684 
 900   0.0000       1.800288        48.9883 
 901   0.0000       1.805217        49.1224 
 902   0.0000       1.807881        49.1950 
 903   0.0000       1.809108        49.2283 
 904   0.0000       1.811269        49.2871 
 905   0.0000       1.814185        49.3665 
 906   0.0000       1.818864        49.4938 
 907   0.0000       1.823525        49.6206 
 908   0.0000       1.826857        49.7113 
 909   0.0000       1.828943        49.7681 
 910   0.0000       1.830888        49.8210 
 911   0.0000       1.834174        49.9104 
 912   0.0000       1.835454        49.9452 
 913   0.0000       1.838553        50.0296 
 914   0.0000       1.841216        50.1020 
 915   0.0000       1.846001        50.2323 
 916   0.0000       1.848870        50.3103 
 917   0.0000       1.849304        50.3221 
 918   0.0000       1.852970        50.4219 
 919   0.0000       1.855438        50.4890 
 920   0.0000       1.857466        50.5442 
 921   0.0000       1.861750        50.6608 
 922   0.0000       1.865550        50.7642 
 923   0.0000       1.866255        50.7834 
 924   0.0000       1.870461        50.8978 
 925   0.0000       1.875655        51.0392 
 926   0.0000       1.878821        51.1253 
 927   0.0000       1.880056        51.1589 
 928   0.0000       1.881856        51.2079 
 929   0.0000       1.884002        51.2663 
 930   0.0000       1.885743        51.3137 
 931   0.0000       1.888795        51.3967 
 932   0.0000       1.890978        51.4561 
 933   0.0000       1.893653        51.5289 
 934   0.0000       1.895706        51.5848 
 935   0.0000       1.899890        51.6986 
 936   0.0000       1.902350        51.7656 
 937   0.0000       1.904836        51.8332 
 938   0.0000       1.909368        51.9566 
 939   0.0000       1.910853        51.9969 
 940   0.0000       1.914103        52.0854 
 941   0.0000       1.915935        52.1353 
 942   0.0000       1.919522        52.2328 
 943   0.0000       1.923378        52.3378 
 944   0.0000       1.924641        52.3721 
 945   0.0000       1.927568        52.4518 
 946   0.0000       1.929026        52.4915 
 947   0.0000       1.930125        52.5214 
 948   0.0000       1.936659        52.6992 
 949   0.0000       1.937538        52.7231 
 950   0.0000       1.939624        52.7799 
 951   0.0000       1.942495        52.8580 
 952   0.0000       1.945698        52.9451 
 953   0.0000       1.948092        53.0103 
 954   0.0000       1.951886        53.1135 
 955   0.0000       1.953106        53.1467 
 956   0.0000       1.954010        53.1713 
 957   0.0000       1.956213        53.2313 
 958   0.0000       1.959034        53.3080 
 959   0.0000       1.960592        53.3504 
 960   0.0000       1.962046        53.3900 
 961   0.0000       1.967034        53.5257 
 962   0.0000       1.970740        53.6266 
 963   0.0000       1.971297        53.6417 
 964   0.0000       1.975455        53.7549 
 965   0.0000       1.978654        53.8419 
 966   0.0000       1.980539        53.8932 
 967   0.0000       1.983261        53.9673 
 968   0.0000       1.984339        53.9966 
 969   0.0000       1.986362        54.0516 
 970   0.0000       1.990242        54.1572 
 971   0.0000       1.992056        54.2066 
 972   0.0000       1.995603        54.3031 
 973   0.0000       1.996009        54.3142 
 974   0.0000       1.998988        54.3952 
 975   0.0000       2.001530        54.4644 
 976   0.0000       2.002893        54.5015 
 977   0.0000       2.006273        54.5935 
 978   0.0000       2.011470        54.7349 
 979   0.0000       2.013686        54.7952 
 980   0.0000       2.015037        54.8320 
 981   0.0000       2.017450        54.8976 
 982   0.0000       2.019063        54.9415 
 983   0.0000       2.020486        54.9802 
 984   0.0000       2.025674        55.1214 
 985   0.0000       2.028725        55.2044 
 986   0.0000       2.030363        55.2490 
 987   0.0000       2.031393        55.2770 
 988   0.0000       2.033421        55.3322 
 989   0.0000       2.036362        55.4122 
 990   0.0000       2.038271        55.4642 
 991   0.0000       2.038409        55.4679 
 992   0.0000       2.041743        55.5587 
 993   0.0000       2.043641        55.6103 
 994   0.0000       2.048659        55.7468 
 995   0.0000       2.053466        55.8777 
 996   0.0000       2.056588        55.9626 
 997   0.0000       2.058046        56.0023 
 998   0.0000       2.059197        56.0336 
 999   0.0000       2.060872        56.0792 
 1000   0.0000       2.062578        56.1256 
 1001   0.0000       2.066223        56.2248 
 1002   0.0000       2.067036        56.2469 
 1003   0.0000       2.070743        56.3478 
 1004   0.0000       2.071873        56.3785 
 1005   0.0000       2.073855        56.4325 
 1006   0.0000       2.074726        56.4562 
 1007   0.0000       2.077290        56.5259 
 1008   0.0000       2.081487        56.6401 
 1009   0.0000       2.084693        56.7274 
 1010   0.0000       2.086373        56.7731 
 1011   0.0000       2.088910        56.8421 
 1012   0.0000       2.091244        56.9056 
 1013   0.0000       2.092310        56.9347 
 1014   0.0000       2.094215        56.9865 
 1015   0.0000       2.095617        57.0246 
 1016   0.0000       2.097223        57.0683 
 1017   0.0000       2.101809        57.1931 
 1018   0.0000       2.103485        57.2388 
 1019   0.0000       2.105677        57.2984 
 1020   0.0000       2.108176        57.3664 
 1021   0.0000       2.112326        57.4793 
 1022   0.0000       2.114698        57.5438 
 1023   0.0000       2.116889        57.6035 
 1024   0.0000       2.118360        57.6435 
 1025   0.0000       2.122265        57.7498 
 1026   0.0000       2.125696        57.8431 
 1027   0.0000       2.129372        57.9432 
 1028   0.0000       2.129745        57.9533 
 1029   0.0000       2.132270        58.0220 
 1030   0.0000       2.135452        58.1086 
 1031   0.0000       2.136134        58.1271 
 1032   0.0000       2.140262        58.2395 
 1033   0.0000       2.145453        58.3807 
 1034   0.0000       2.150156        58.5087 
 1035   0.0000       2.151416        58.5430 
 1036   0.0000       2.153238        58.5926 
 1037   0.0000       2.154158        58.6176 
 1038   0.0000       2.157699        58.7140 
 1039   0.0000       2.158335        58.7313 
 1040   0.0000       2.159790        58.7709 
 1041   0.0000       2.161074        58.8058 
 1042   0.0000       2.164978        58.9120 
 1043   0.0000       2.167652        58.9848 
 1044   0.0000       2.168722        59.0139 
 1045   0.0000       2.170341        59.0580 
 1046   0.0000       2.172491        59.1165 
 1047   0.0000       2.174073        59.1595 
 1048   0.0000       2.176758        59.2326 
 1049   0.0000       2.179203        59.2991 
 1050   0.0000       2.181965        59.3743 
 1051   0.0000       2.184167        59.4342 
 1052   0.0000       2.186557        59.4992 
 1053   0.0000       2.188466        59.5512 
 1054   0.0000       2.191489        59.6334 
 1055   0.0000       2.196205        59.7618 
 1056   0.0000       2.198198        59.8160 
 1057   0.0000       2.199895        59.8622 
 1058   0.0000       2.200556        59.8802 
 1059   0.0000       2.204908        59.9986 
 1060   0.0000       2.206907        60.0530 
 1061   0.0000       2.210001        60.1372 
 1062   0.0000       2.211884        60.1884 
 1063   0.0000       2.214323        60.2548 
 1064   0.0000       2.215356        60.2829 
 1065   0.0000       2.216487        60.3137 
 1066   0.0000       2.218931        60.3802 
 1067   0.0000       2.219948        60.4079 
 1068   0.0000       2.221071        60.4384 
 1069   0.0000       2.223239        60.4974 
 1070   0.0000       2.225163        60.5498 
 1071   0.0000       2.230247        60.6881 
 1072   0.0000       2.233354        60.7727 
 1073   0.0000       2.234055        60.7917 
 1074   0.0000       2.237445        60.8840 
 1075   0.0000       2.239362        60.9361 
 1076   0.0000       2.241529        60.9951 
 1077   0.0000       2.244544        61.0772 
 1078   0.0000       2.245726        61.1093 
 1079   0.0000       2.249120        61.2017 
 1080   0.0000       2.249760        61.2191 
 1081   0.0000       2.251419        61.2642 
 1082   0.0000       2.253234        61.3136 
 1083   0.0000       2.255190        61.3668 
 1084   0.0000       2.258594        61.4595 
 1085   0.0000       2.261794        61.5466 
 1086   0.0000       2.264074        61.6086 
 1087   0.0000       2.266274        61.6685 
 1088   0.0000       2.267097        61.6908 
 1089   0.0000       2.268357        61.7251 
 1090   0.0000       2.270478        61.7828 
 1091   0.0000       2.274299        61.8868 
 1092   0.0000       2.276974        61.9596 
 1093   0.0000       2.277822        61.9827 
 1094   0.0000       2.278648        62.0052 
 1095   0.0000       2.283364        62.1335 
 1096   0.0000       2.285320        62.1867 
 1097   0.0000       2.287643        62.2499 
 1098   0.0000       2.289077        62.2889 
 1099   0.0000       2.290662        62.3321 
 1100   0.0000       2.292097        62.3711 
 1101   0.0000       2.294698        62.4419 
 1102   0.0000       2.296642        62.4948 
 1103   0.0000       2.299246        62.5657 
 1104   0.0000       2.301113        62.6165 
 1105   0.0000       2.303741        62.6880 
 1106   0.0000       2.306479        62.7625 
 1107   0.0000       2.307496        62.7902 
 1108   0.0000       2.309951        62.8570 
 1109   0.0000       2.311198        62.8909 
 1110   0.0000       2.314039        62.9682 
 1111   0.0000       2.316132        63.0252 
 1112   0.0000       2.318978        63.1026 
 1113   0.0000       2.319078        63.1053 
 1114   0.0000       2.322513        63.1988 
 1115   0.0000       2.323478        63.2250 
 1116   0.0000       2.326622        63.3106 
 1117   0.0000       2.327904        63.3455 
 1118   0.0000       2.330667        63.4207 
 1119   0.0000       2.332102        63.4597 
 1120   0.0000       2.334574        63.5270 
 1121   0.0000       2.335471        63.5514 
 1122   0.0000       2.336817        63.5880 
 1123   0.0000       2.339555        63.6625 
 1124   0.0000       2.340989        63.7016 
 1125   0.0000       2.344284        63.7912 
 1126   0.0000       2.345940        63.8363 
 1127   0.0000       2.348741        63.9125 
 1128   0.0000       2.349271        63.9269 
 1129   0.0000       2.351576        63.9896 
 1130   0.0000       2.354876        64.0794 
 1131   0.0000       2.355693        64.1017 
 1132   0.0000       2.357531        64.1517 
 1133   0.0000       2.360432        64.2306 
 1134   0.0000       2.362316        64.2819 
 1135   0.0000       2.363244        64.3072 
 1136   0.0000       2.366166        64.3866 
 1137   0.0000       2.368945        64.4623 
 1138   0.0000       2.372610        64.5620 
 1139   0.0000       2.373468        64.5853 
 1140   0.0000       2.377174        64.6862 
 1141   0.0000       2.378814        64.7308 
 1142   0.0000       2.381458        64.8028 
 1143   0.0000       2.382954        64.8435 
 1144   0.0000       2.386131        64.9299 
 1145   0.0000       2.388274        64.9882 
 1146   0.0000       2.389644        65.0255 
 1147   0.0000       2.389835        65.0307 
 1148   0.0000       2.392306        65.0980 
 1149   0.0000       2.393316        65.1254 
 1150   0.0000       2.398341        65.2622 
 1151   0.0000       2.399428        65.2918 
 1152   0.0000       2.402445        65.3738 
 1153   0.0000       2.403702        65.4081 
 1154   0.0000       2.408150        65.5291 
 1155   0.0000       2.409949        65.5780 
 1156   0.0000       2.414317        65.6969 
 1157   0.0000       2.416045        65.7439 
 1158   0.0000       2.416505        65.7565 
 1159   0.0000       2.421728        65.8986 
 1160   0.0000       2.424382        65.9708 
 1161   0.0000       2.425399        65.9985 
 1162   0.0000       2.426940        66.0404 
 1163   0.0000       2.429031        66.0973 
 1164   0.0000       2.430936        66.1491 
 1165   0.0000       2.432792        66.1996 
 1166   0.0000       2.435273        66.2672 
 1167   0.0000       2.437074        66.3162 
 1168   0.0000       2.440443        66.4078 
 1169   0.0000       2.443421        66.4889 
 1170   0.0000       2.446554        66.5741 
 1171   0.0000       2.451465        66.7078 
 1172   0.0000       2.452040        66.7234 
 1173   0.0000       2.456363        66.8410 
 1174   0.0000       2.458642        66.9031 
 1175   0.0000       2.462230        67.0007 
 1176   0.0000       2.463943        67.0473 
 1177   0.0000       2.465495        67.0895 
 1178   0.0000       2.467739        67.1506 
 1179   0.0000       2.471501        67.2530 
 1180   0.0000       2.472744        67.2868 
 1181   0.0000       2.474099        67.3237 
 1182   0.0000       2.475605        67.3646 
 1183   0.0000       2.476587        67.3914 
 1184   0.0000       2.479825        67.4795 
 1185   0.0000       2.483246        67.5726 
 1186   0.0000       2.485229        67.6265 
 1187   0.0000       2.488019        67.7024 
 1188   0.0000       2.491185        67.7886 
 1189   0.0000       2.494458        67.8777 
 1190   0.0000       2.494669        67.8834 
 1191   0.0000       2.497907        67.9715 
 1192   0.0000       2.500883        68.0525 
 1193   0.0000       2.502739        68.1030 
 1194   0.0000       2.505055        68.1660 
 1195   0.0000       2.508322        68.2549 
 1196   0.0000       2.509268        68.2807 
 1197   0.0000       2.510931        68.3259 
 1198   0.0000       2.512217        68.3609 
 1199   0.0000       2.514840        68.4323 
 1200   0.0000       2.516547        68.4787 
 1201   0.0000       2.519799        68.5672 
 1202   0.0000       2.524373        68.6917 
 1203   0.0000       2.525652        68.7265 
 1204   0.0000       2.527839        68.7860 
 1205   0.0000       2.529690        68.8364 
 1206   0.0000       2.532105        68.9021 
 1207   0.0000       2.534508        68.9675 
 1208   0.0000       2.537752        69.0557 
 1209   0.0000       2.540801        69.1387 
 1210   0.0000       2.542513        69.1853 
 1211   0.0000       2.544423        69.2373 
 1212   0.0000       2.547097        69.3100 
 1213   0.0000       2.549679        69.3803 
 1214   0.0000       2.551804        69.4381 
 1215   0.0000       2.553289        69.4785 
 1216   0.0000       2.555790        69.5466 
 1217   0.0000       2.559355        69.6436 
 1218   0.0000       2.561446        69.7005 
 1219   0.0000       2.562060        69.7172 
 1220   0.0000       2.565495        69.8107 
 1221   0.0000       2.568015        69.8792 
 1222   0.0000       2.570978        69.9599 
 1223   0.0000       2.572921        70.0127 
 1224   0.0000       2.574016        70.0425 
 1225   0.0000       2.574233        70.0484 
 1226   0.0000       2.576198        70.1019 
 1227   0.0000       2.581486        70.2458 
 1228   0.0000       2.582547        70.2747 
 1229   0.0000       2.585273        70.3489 
 1230   0.0000       2.587110        70.3988 
 1231   0.0000       2.589430        70.4620 
 1232   0.0000       2.590053        70.4789 
 1233   0.0000       2.592899        70.5564 
 1234   0.0000       2.595569        70.6290 
 1235   0.0000       2.597740        70.6881 
 1236   0.0000       2.600699        70.7686 
 1237   0.0000       2.603609        70.8478 
 1238   0.0000       2.605301        70.8938 
 1239   0.0000       2.609907        71.0192 
 1240   0.0000       2.611853        71.0721 
 1241   0.0000       2.614140        71.1344 
 1242   0.0000       2.617417        71.2235 
 1243   0.0000       2.619360        71.2764 
 1244   0.0000       2.621706        71.3402 
 1245   0.0000       2.625101        71.4326 
 1246   0.0000       2.626793        71.4787 
 1247   0.0000       2.628221        71.5175 
 1248   0.0000       2.628962        71.5377 
 1249   0.0000       2.631254        71.6001 
 1250   0.0000       2.636071        71.7311 
 1251   0.0000       2.637887        71.7806 
 1252   0.0000       2.641471        71.8781 
 1253   0.0000       2.642986        71.9193 
 1254   0.0000       2.646144        72.0052 
 1255   0.0000       2.646866        72.0249 
 1256   0.0000       2.649015        72.0834 
 1257   0.0000       2.650995        72.1372 
 1258   0.0000       2.654557        72.2342 
 1259   0.0000       2.656234        72.2798 
 1260   0.0000       2.657996        72.3278 
 1261   0.0000       2.659061        72.3567 
 1262   0.0000       2.664441        72.5031 
 1263   0.0000       2.665653        72.5361 
 1264   0.0000       2.667171        72.5774 
 1265   0.0000       2.668321        72.6087 
 1266   0.0000       2.668483        72.6131 
 1267   0.0000       2.673182        72.7410 
 1268   0.0000       2.678200        72.8775 
 1269   0.0000       2.678815        72.8943 
 1270   0.0000       2.682182        72.9859 
 1271   0.0000       2.683317        73.0168 
 1272   0.0000       2.684789        73.0568 
 1273   0.0000       2.686058        73.0914 
 1274   0.0000       2.688486        73.1574 
 1275   0.0000       2.690598        73.2149 
 1276   0.0000       2.693812        73.3023 
 1277   0.0000       2.694378        73.3177 
 1278   0.0000       2.696820        73.3842 
 1279   0.0000       2.701125        73.5014 
 1280   0.0000       2.704901        73.6041 
 1281   0.0000       2.705835        73.6295 
 1282   0.0000       2.709693        73.7345 
 1283   0.0000       2.710314        73.7514 
 1284   0.0000       2.711794        73.7917 
 1285   0.0000       2.714093        73.8542 
 1286   0.0000       2.716194        73.9114 
 1287   0.0000       2.718078        73.9627 
 1288   0.0000       2.721593        74.0583 
 1289   0.0000       2.722636        74.0867 
 1290   0.0000       2.725406        74.1621 
 1291   0.0000       2.726868        74.2019 
 1292   0.0000       2.729999        74.2870 
 1293   0.0000       2.732994        74.3686 
 1294   0.0000       2.734253        74.4028 
 1295   0.0000       2.737579        74.4933 
 1296   0.0000       2.739182        74.5369 
 1297   0.0000       2.739654        74.5498 
 1298   0.0000       2.743875        74.6646 
 1299   0.0000       2.745853        74.7185 
 1300   0.0000       2.746950        74.7483 
 1301   0.0000       2.749611        74.8207 
 1302   0.0000       2.751384        74.8690 
 1303   0.0000       2.752876        74.9096 
 1304   0.0000       2.755031        74.9682 
 1305   0.0000       2.759198        75.0816 
 1306   0.0000       2.760855        75.1267 
 1307   0.0000       2.763880        75.2090 
 1308   0.0000       2.765993        75.2665 
 1309   0.0000       2.768709        75.3404 
 1310   0.0000       2.770300        75.3837 
 1311   0.0000       2.771651        75.4205 
 1312   0.0000       2.774641        75.5018 
 1313   0.0000       2.775653        75.5294 
 1314   0.0000       2.777628        75.5831 
 1315   0.0000       2.779474        75.6333 
 1316   0.0000       2.780265        75.6549 
 1317   0.0000       2.785850        75.8068 
 1318   0.0000       2.789660        75.9105 
 1319   0.0000       2.791395        75.9577 
 1320   0.0000       2.794396        76.0394 
 1321   0.0000       2.795170        76.0605 
 1322   0.0000       2.801282        76.2268 
 1323   0.0000       2.801624        76.2361 
 1324   0.0000       2.803723        76.2932 
 1325   0.0000       2.807516        76.3964 
 1326   0.0000       2.808546        76.4244 
 1327   0.0000       2.812842        76.5413 
 1328   0.0000       2.815675        76.6184 
 1329   0.0000       2.819824        76.7313 
 1330   0.0000       2.820705        76.7553 
 1331   0.0000       2.822494        76.8040 
 1332   0.0000       2.823171        76.8224 
 1333   0.0000       2.825687        76.8908 
 1334   0.0000       2.826930        76.9247 
 1335   0.0000       2.829828        77.0035 
 1336   0.0000       2.832552        77.0777 
 1337   0.0000       2.834142        77.1209 
 1338   0.0000       2.835812        77.1664 
 1339   0.0000       2.837234        77.2051 
 1340   0.0000       2.837973        77.2252 
 1341   0.0000       2.839764        77.2739 
 1342   0.0000       2.841393        77.3182 
 1343   0.0000       2.844393        77.3999 
 1344   0.0000       2.846997        77.4707 
 1345   0.0000       2.848544        77.5128 
 1346   0.0000       2.852392        77.6175 
 1347   0.0000       2.853474        77.6470 
 1348   0.0000       2.855426        77.7001 
 1349   0.0000       2.858983        77.7969 
 1350   0.0000       2.863260        77.9133 
 1351   0.0000       2.864993        77.9604 
 1352   0.0000       2.866319        77.9965 
 1353   0.0000       2.868497        78.0558 
 1354   0.0000       2.872165        78.1556 
 1355   0.0000       2.873003        78.1784 
 1356   0.0000       2.874764        78.2263 
 1357   0.0000       2.878464        78.3270 
 1358   0.0000       2.880401        78.3797 
 1359   0.0000       2.881511        78.4099 
 1360   0.0000       2.884027        78.4784 
 1361   0.0000       2.887698        78.5783 
 1362   0.0000       2.890472        78.6537 
 1363   0.0000       2.892277        78.7029 
 1364   0.0000       2.893720        78.7421 
 1365   0.0000       2.895933        78.8023 
 1366   0.0000       2.898202        78.8641 
 1367   0.0000       2.901522        78.9544 
 1368   0.0000       2.902782        78.9887 
 1369   0.0000       2.905078        79.0512 
 1370   0.0000       2.908016        79.1311 
 1371   0.0000       2.909893        79.1822 
 1372   0.0000       2.911735        79.2323 
 1373   0.0000       2.916241        79.3550 
 1374   0.0000       2.918791        79.4243 
 1375   0.0000       2.919308        79.4384 
 1376   0.0000       2.920747        79.4776 
 1377   0.0000       2.923694        79.5578 
 1378   0.0000       2.925310        79.6017 
 1379   0.0000       2.929983        79.7289 
 1380   0.0000       2.931192        79.7618 
 1381   0.0000       2.933885        79.8351 
 1382   0.0000       2.936243        79.8992 
 1383   0.0000       2.939303        79.9825 
 1384   0.0000       2.941476        80.0416 
 1385   0.0000       2.944047        80.1116 
 1386   0.0000       2.946401        80.1756 
 1387   0.0000       2.950591        80.2897 
 1388   0.0000       2.952122        80.3313 
 1389   0.0000       2.955063        80.4113 
 1390   0.0000       2.957857        80.4874 
 1391   0.0000       2.960341        80.5550 
 1392   0.0000       2.963949        80.6532 
 1393   0.0000       2.965128        80.6852 
 1394   0.0000       2.968666        80.7815 
 1395   0.0000       2.971265        80.8522 
 1396   0.0000       2.973878        80.9233 
 1397   0.0000       2.974913        80.9515 
 1398   0.0000       2.977964        81.0345 
 1399   0.0000       2.978941        81.0611 
 1400   0.0000       2.986650        81.2709 
 1401   0.0000       2.986715        81.2727 
 1402   0.0000       2.988709        81.3269 
 1403   0.0000       2.991433        81.4010 
 1404   0.0000       2.993890        81.4679 
 1405   0.0000       2.997312        81.5610 
 1406   0.0000       2.997706        81.5717 
 1407   0.0000       3.002538        81.7032 
 1408   0.0000       3.005759        81.7909 
 1409   0.0000       3.009304        81.8873 
 1410   0.0000       3.014243        82.0217 
 1411   0.0000       3.016174        82.0743 
 1412   0.0000       3.019128        82.1547 
 1413   0.0000       3.019427        82.1628 
 1414   0.0000       3.024667        82.3054 
 1415   0.0000       3.026355        82.3513 
 1416   0.0000       3.028719        82.4156 
 1417   0.0000       3.031470        82.4905 
 1418   0.0000       3.032809        82.5269 
 1419   0.0000       3.036486        82.6270 
 1420   0.0000       3.038090        82.6706 
 1421   0.0000       3.042291        82.7850 
 1422   0.0000       3.042792        82.7986 
 1423   0.0000       3.046060        82.8875 
 1424   0.0000       3.048897        82.9647 
 1425   0.0000       3.050891        83.0190 
 1426   0.0000       3.053221        83.0824 
 1427   0.0000       3.055072        83.1327 
 1428   0.0000       3.057757        83.2058 
 1429   0.0000       3.060607        83.2834 
 1430   0.0000       3.065071        83.4048 
 1431   0.0000       3.065516        83.4169 
 1432   0.0000       3.067868        83.4809 
 1433   0.0000       3.069216        83.5176 
 1434   0.0000       3.070066        83.5408 
 1435   0.0000       3.076420        83.7137 
 1436   0.0000       3.078377        83.7669 
 1437   0.0000       3.082335        83.8746 
 1438   0.0000       3.083659        83.9106 
 1439   0.0000       3.087252        84.0084 
 1440   0.0000       3.088190        84.0339 
 1441   0.0000       3.091434        84.1222 
 1442   0.0000       3.095362        84.2291 
 1443   0.0000       3.096738        84.2665 
 1444   0.0000       3.096967        84.2728 
 1445   0.0000       3.100892        84.3796 
 1446   0.0000       3.105449        84.5036 
 1447   0.0000       3.107677        84.5642 
 1448   0.0000       3.112005        84.6820 
 1449   0.0000       3.112640        84.6992 
 1450   0.0000       3.115645        84.7810 
 1451   0.0000       3.117830        84.8405 
 1452   0.0000       3.120544        84.9143 
 1453   0.0000       3.122839        84.9768 
 1454   0.0000       3.123296        84.9892 
 1455   0.0000       3.127953        85.1159 
 1456   0.0000       3.131425        85.2104 
 1457   0.0000       3.133436        85.2651 
 1458   0.0000       3.135891        85.3319 
 1459   0.0000       3.138432        85.4011 
 1460   0.0000       3.141158        85.4752 
 1461   0.0000       3.143971        85.5518 
 1462   0.0000       3.149360        85.6984 
 1463   0.0000       3.152200        85.7757 
 1464   0.0000       3.155670        85.8701 
 1465   0.0000       3.156453        85.8914 
 1466   0.0000       3.160499        86.0016 
 1467   0.0000       3.164572        86.1124 
 1468   0.0000       3.169106        86.2358 
 1469   0.0000       3.170821        86.2824 
 1470   0.0000       3.173881        86.3657 
 1471   0.0000       3.178720        86.4974 
 1472   0.0000       3.179437        86.5169 
 1473   0.0000       3.181998        86.5866 
 1474   0.0000       3.187764        86.7435 
 1475   0.0000       3.190122        86.8076 
 1476   0.0000       3.196174        86.9723 
 1477   0.0000       3.198941        87.0476 
 1478   0.0000       3.201425        87.1152 
 1479   0.0000       3.204439        87.1972 
 1480   0.0000       3.206519        87.2538 
 1481   0.0000       3.211551        87.3907 
 1482   0.0000       3.212860        87.4264 
 1483   0.0000       3.215593        87.5007 
 1484   0.0000       3.217116        87.5422 
 1485   0.0000       3.222698        87.6941 
 1486   0.0000       3.226288        87.7918 
 1487   0.0000       3.229036        87.8665 
 1488   0.0000       3.232610        87.9638 
 1489   0.0000       3.235890        88.0530 
 1490   0.0000       3.237390        88.0938 
 1491   0.0000       3.243427        88.2581 
 1492   0.0000       3.244370        88.2838 
 1493   0.0000       3.247507        88.3692 
 1494   0.0000       3.253177        88.5234 
 1495   0.0000       3.258399        88.6655 
 1496   0.0000       3.261268        88.7436 
 1497   0.0000       3.262450        88.7758 
 1498   0.0000       3.265201        88.8506 
 1499   0.0000       3.267802        88.9214 
 1500   0.0000       3.268917        88.9517 
 1501   0.0000       3.273574        89.0785 
 1502   0.0000       3.277708        89.1910 
 1503   0.0000       3.280640        89.2707 
 1504   0.0000       3.282935        89.3332 
 1505   0.0000       3.283556        89.3501 
 1506   0.0000       3.288392        89.4817 
 1507   0.0000       3.294691        89.6531 
 1508   0.0000       3.296597        89.7050 
 1509   0.0000       3.298078        89.7453 
 1510   0.0000       3.301446        89.8369 
 1511   0.0000       3.302049        89.8533 
 1512   0.0000       3.307288        89.9959 
 1513   0.0000       3.308725        90.0350 
 1514   0.0000       3.312225        90.1302 
 1515   0.0000       3.318590        90.3034 
 1516   0.0000       3.320346        90.3512 
 1517   0.0000       3.323827        90.4459 
 1518   0.0000       3.324895        90.4750 
 1519   0.0000       3.330767        90.6348 
 1520   0.0000       3.332296        90.6764 
 1521   0.0000       3.336971        90.8036 
 1522   0.0000       3.338832        90.8542 
 1523   0.0000       3.341581        90.9291 
 1524   0.0000       3.343793        90.9892 
 1525   0.0000       3.348813        91.1258 
 1526   0.0000       3.353399        91.2506 
 1527   0.0000       3.362123        91.4880 
 1528   0.0000       3.362967        91.5110 
 1529   0.0000       3.364844        91.5621 
 1530   0.0000       3.368921        91.6730 
 1531   0.0000       3.371028        91.7303 
 1532   0.0000       3.373212        91.7898 
 1533   0.0000       3.379020        91.9478 
 1534   0.0000       3.383167        92.0607 
 1535   0.0000       3.384133        92.0870 
 1536   0.0000       3.388893        92.2165 
 1537   0.0000       3.390780        92.2678 
 1538   0.0000       3.395066        92.3845 
 1539   0.0000       3.399169        92.4961 
 1540   0.0000       3.404064        92.6293 
 1541   0.0000       3.404626        92.6446 
 1542   0.0000       3.408419        92.7478 
 1543   0.0000       3.413332        92.8815 
 1544   0.0000       3.415419        92.9383 
 1545   0.0000       3.420108        93.0659 
 1546   0.0000       3.421352        93.0997 
 1547   0.0000       3.427597        93.2697 
 1548   0.0000       3.428018        93.2811 
 1549   0.0000       3.430952        93.3610 
 1550   0.0000       3.437010        93.5258 
 1551   0.0000       3.437917        93.5505 
 1552   0.0000       3.438266        93.5600 
 1553   0.0000       3.443032        93.6897 
 1554   0.0000       3.445115        93.7464 
 1555   0.0000       3.446222        93.7765 
 1556   0.0000       3.449749        93.8724 
 1557   0.0000       3.450524        93.8935 
 1558   0.0000       3.456909        94.0673 
 1559   0.0000       3.461379        94.1889 
 1560   0.0000       3.463967        94.2593 
 1561   0.0000       3.465973        94.3139 
 1562   0.0000       3.469003        94.3964 
 1563   0.0000       3.472133        94.4815 
 1564   0.0000       3.473702        94.5242 
 1565   0.0000       3.475863        94.5830 
 1566   0.0000       3.477806        94.6359 
 1567   0.0000       3.480005        94.6958 
 1568   0.0000       3.485114        94.8348 
 1569   0.0000       3.485462        94.8443 
 1570   0.0000       3.487587        94.9021 
 1571   0.0000       3.491791        95.0165 
 1572   0.0000       3.496939        95.1566 
 1573   0.0000       3.497810        95.1803 
 1574   0.0000       3.501128        95.2705 
 1575   0.0000       3.504416        95.3600 
 1576   0.0000       3.506948        95.4289 
 1577   0.0000       3.509002        95.4848 
 1578   0.0000       3.511482        95.5523 
 1579   0.0000       3.514311        95.6293 
 1580   0.0000       3.516471        95.6880 
 1581   0.0000       3.520501        95.7977 
 1582   0.0000       3.521338        95.8205 
 1583   0.0000       3.525471        95.9329 
 1584   0.0000       3.526151        95.9514 
 1585   0.0000       3.530409        96.0673 
 1586   0.0000       3.532499        96.1242 
 1587   0.0000       3.536241        96.2260 
 1588   0.0000       3.537802        96.2685 
 1589   0.0000       3.542030        96.3835 
 1590   0.0000       3.542741        96.4029 
 1591   0.0000       3.543488        96.4232 
 1592   0.0000       3.549321        96.5819 
 1593   0.0000       3.551498        96.6412 
 1594   0.0000       3.553425        96.6936 
 1595   0.0000       3.556204        96.7692 
 1596   0.0000       3.560576        96.8882 
 1597   0.0000       3.560817        96.8948 
 1598   0.0000       3.563724        96.9739 
 1599   0.0000       3.567142        97.0669 
 1600   0.0000       3.567425        97.0746 
 1601   0.0000       3.573313        97.2348 
 1602   0.0000       3.574459        97.2660 
 1603   0.0000       3.581238        97.4505 
 1604   0.0000       3.582752        97.4916 
 1605   0.0000       3.584524        97.5399 
 1606   0.0000       3.586911        97.6048 
 1607   0.0000       3.590750        97.7093 
 1608   0.0000       3.592698        97.7623 
 1609   0.0000       3.596899        97.8766 
 1610   0.0000       3.599176        97.9385 
 1611   0.0000       3.600616        97.9777 
 1612   0.0000       3.602390        98.0260 
 1613   0.0000       3.607254        98.1584 
 1614   0.0000       3.608867        98.2023 
 1615   0.0000       3.614285        98.3497 
 1616   0.0000       3.615497        98.3827 
 1617   0.0000       3.618861        98.4742 
 1618   0.0000       3.619871        98.5017 
 1619   0.0000       3.625972        98.6677 
 1620   0.0000       3.627327        98.7046 
 1621   0.0000       3.630418        98.7887 
 1622   0.0000       3.633253        98.8658 
 1623   0.0000       3.637030        98.9686 
 1624   0.0000       3.640001        99.0495 
 1625   0.0000       3.640641        99.0669 
 1626   0.0000       3.645023        99.1861 
 1627   0.0000       3.648288        99.2750 
 1628   0.0000       3.653461        99.4157 
 1629   0.0000       3.656455        99.4972 
 1630   0.0000       3.657234        99.5184 
 1631   0.0000       3.661672        99.6392 
 1632   0.0000       3.663798        99.6970 
 1633   0.0000       3.668863        99.8348 
 1634   0.0000       3.671986        99.9198 
 1635   0.0000       3.676933       100.0544 
 1636   0.0000       3.677706       100.0755 
 1637   0.0000       3.680319       100.1466 
 1638   0.0000       3.682836       100.2151 
 1639   0.0000       3.686484       100.3143 
 1640   0.0000       3.687655       100.3462 
 1641   0.0000       3.692253       100.4713 
 1642   0.0000       3.697137       100.6042 
 1643   0.0000       3.698386       100.6382 
 1644   0.0000       3.702648       100.7542 
 1645   0.0000       3.708138       100.9036 
 1646   0.0000       3.708732       100.9197 
 1647   0.0000       3.713130       101.0394 
 1648   0.0000       3.715695       101.1092 
 1649   0.0000       3.723974       101.3345 
 1650   0.0000       3.727830       101.4394 
 1651   0.0000       3.732558       101.5681 
 1652   0.0000       3.733562       101.5954 
 1653   0.0000       3.740515       101.7846 
 1654   0.0000       3.742986       101.8518 
 1655   0.0000       3.745679       101.9251 
 1656   0.0000       3.749934       102.0409 
 1657   0.0000       3.750592       102.0588 
 1658   0.0000       3.757089       102.2356 
 1659   0.0000       3.759725       102.3073 
 1660   0.0000       3.766996       102.5052 
 1661   0.0000       3.768616       102.5493 
 1662   0.0000       3.770986       102.6138 
 1663   0.0000       3.774302       102.7040 
 1664   0.0000       3.778946       102.8303 
 1665   0.0000       3.783690       102.9595 
 1666   0.0000       3.789666       103.1220 
 1667   0.0000       3.791074       103.1604 
 1668   0.0000       3.793613       103.2295 
 1669   0.0000       3.800069       103.4051 
 1670   0.0000       3.802335       103.4668 
 1671   0.0000       3.802889       103.4819 
 1672   0.0000       3.806978       103.5931 
 1673   0.0000       3.813510       103.7709 
 1674   0.0000       3.818088       103.8954 
 1675   0.0000       3.821413       103.9859 
 1676   0.0000       3.825499       104.0971 
 1677   0.0000       3.828810       104.1872 
 1678   0.0000       3.830608       104.2361 
 1679   0.0000       3.835339       104.3649 
 1680   0.0000       3.838173       104.4420 
 1681   0.0000       3.841054       104.5204 
 1682   0.0000       3.849449       104.7488 
 1683   0.0000       3.850407       104.7749 
 1684   0.0000       3.858140       104.9853 
 1685   0.0000       3.861689       105.0819 
 1686   0.0000       3.865377       105.1822 
 1687   0.0000       3.867960       105.2525 
 1688   0.0000       3.869505       105.2946 
 1689   0.0000       3.874192       105.4221 
 1690   0.0000       3.882675       105.6530 
 1691   0.0000       3.884502       105.7027 
 1692   0.0000       3.889999       105.8523 
 1693   0.0000       3.890789       105.8737 
 1694   0.0000       3.894733       105.9811 
 1695   0.0000       3.899077       106.0993 
 1696   0.0000       3.905245       106.2671 
 1697   0.0000       3.907862       106.3383 
 1698   0.0000       3.912052       106.4523 
 1699   0.0000       3.916199       106.5652 
 1700   0.0000       3.918095       106.6168 
 1701   0.0000       3.923717       106.7698 
 1702   0.0000       3.928308       106.8947 
 1703   0.0000       3.928845       106.9093 
 1704   0.0000       3.937253       107.1381 
 1705   0.0000       3.937692       107.1500 
 1706   0.0000       3.939595       107.2018 
 1707   0.0000       3.943523       107.3087 
 1708   0.0000       3.944136       107.3254 
 1709   0.0000       3.952045       107.5406 
 1710   0.0000       3.958587       107.7186 
 1711   0.0000       3.960188       107.7622 
 1712   0.0000       3.966032       107.9212 
 1713   0.0000       3.969595       108.0182 
 1714   0.0000       3.973712       108.1302 
 1715   0.0000       3.978249       108.2537 
 1716   0.0000       3.980549       108.3163 
 1717   0.0000       3.985462       108.4499 
 1718   0.0000       3.987405       108.5028 
 1719   0.0000       3.992664       108.6459 
 1720   0.0000       3.994080       108.6844 
 1721   0.0000       3.995372       108.7196 
 1722   0.0000       4.001407       108.8838 
 1723   0.0000       4.007578       109.0517 
 1724   0.0000       4.010217       109.1235 
 1725   0.0000       4.012056       109.1736 
 1726   0.0000       4.017199       109.3135 
 1727   0.0000       4.020788       109.4112 
 1728   0.0000       4.026781       109.5743 
 1729   0.0000       4.031720       109.7087 
 1730   0.0000       4.036032       109.8260 
 1731   0.0000       4.039854       109.9300 
 1732   0.0000       4.042509       110.0023 
 1733   0.0000       4.046125       110.1007 
 1734   0.0000       4.049684       110.1975 
 1735   0.0000       4.053008       110.2880 
 1736   0.0000       4.055758       110.3628 
 1737   0.0000       4.059713       110.4704 
 1738   0.0000       4.061947       110.5312 
 1739   0.0000       4.063722       110.5795 
 1740   0.0000       4.070258       110.7573 
 1741   0.0000       4.075234       110.8928 
 1742   0.0000       4.082943       111.1025 
 1743   0.0000       4.083604       111.1205 
 1744   0.0000       4.088322       111.2489 
 1745   0.0000       4.090462       111.3071 
 1746   0.0000       4.093334       111.3853 
 1747   0.0000       4.097230       111.4913 
 1748   0.0000       4.100639       111.5840 
 1749   0.0000       4.104991       111.7025 
 1750   0.0000       4.110955       111.8648 
 1751   0.0000       4.113226       111.9266 
 1752   0.0000       4.118944       112.0822 
 1753   0.0000       4.124735       112.2398 
 1754   0.0000       4.126499       112.2877 
 1755   0.0000       4.129911       112.3806 
 1756   0.0000       4.134135       112.4955 
 1757   0.0000       4.136135       112.5500 
 1758   0.0000       4.138136       112.6044 
 1759   0.0000       4.141081       112.6845 
 1760   0.0000       4.151779       112.9756 
 1761   0.0000       4.157062       113.1194 
 1762   0.0000       4.158404       113.1559 
 1763   0.0000       4.160768       113.2202 
 1764   0.0000       4.167632       113.4070 
 1765   0.0000       4.169110       113.4472 
 1766   0.0000       4.173341       113.5624 
 1767   0.0000       4.174786       113.6017 
 1768   0.0000       4.180395       113.7543 
 1769   0.0000       4.185979       113.9063 
 1770   0.0000       4.188700       113.9803 
 1771   0.0000       4.191495       114.0564 
 1772   0.0000       4.198521       114.2476 
 1773   0.0000       4.203035       114.3704 
 1774   0.0000       4.208269       114.5128 
 1775   0.0000       4.214850       114.6919 
 1776   0.0000       4.218027       114.7783 
 1777   0.0000       4.226886       115.0194 
 1778   0.0000       4.229386       115.0874 
 1779   0.0000       4.231637       115.1487 
 1780   0.0000       4.237490       115.3080 
 1781   0.0000       4.241665       115.4216 
 1782   0.0000       4.248506       115.6077 
 1783   0.0000       4.251413       115.6868 
 1784   0.0000       4.262003       115.9750 
 1785   0.0000       4.267298       116.1191 
 1786   0.0000       4.271819       116.2421 
 1787   0.0000       4.274270       116.3088 
 1788   0.0000       4.276637       116.3732 
 1789   0.0000       4.282818       116.5414 
 1790   0.0000       4.294114       116.8488 
 1791   0.0000       4.303113       117.0936 
 1792   0.0000       4.304680       117.1363 
 1793   0.0000       4.312718       117.3550 
 1794   0.0000       4.316273       117.4518 
 1795   0.0000       4.329507       117.8119 
 1796   0.0000       4.334682       117.9527 
 1797   0.0000       4.337201       118.0212 
 1798   0.0000       4.346806       118.2826 
 1799   0.0000       4.350827       118.3920 
 1800   0.0000       4.352481       118.4370 
 1801   0.0000       4.358824       118.6096 
 1802   0.0000       4.361125       118.6723 
 1803   0.0000       4.369745       118.9068 
 1804   0.0000       4.371093       118.9435 
 1805   0.0000       4.375374       119.0600 
 1806   0.0000       4.383418       119.2789 
 1807   0.0000       4.387779       119.3975 
 1808   0.0000       4.393071       119.5415 
 1809   0.0000       4.402848       119.8076 
 1810   0.0000       4.404937       119.8644 
 1811   0.0000       4.410862       120.0257 
 1812   0.0000       4.416366       120.1754 
 1813   0.0000       4.429897       120.5436 
 1814   0.0000       4.433986       120.6549 
 1815   0.0000       4.444004       120.9275 
 1816   0.0000       4.453284       121.1800 
 1817   0.0000       4.462196       121.4225 
 1818   0.0000       4.467689       121.5720 
 1819   0.0000       4.473577       121.7322 
 1820   0.0000       4.479282       121.8875 
 1821   0.0000       4.490691       122.1979 
 1822   0.0000       4.493660       122.2787 
 1823   0.0000       4.504106       122.5629 
 1824   0.0000       4.506698       122.6335 
 1825   0.0000       4.514910       122.8569 
 1826   0.0000       4.519016       122.9687 
 1827   0.0000       4.523839       123.0999 
 1828   0.0000       4.529751       123.2608 
 1829   0.0000       4.538643       123.5028 
 1830   0.0000       4.543583       123.6372 
 1831   0.0000       4.545068       123.6776 
 1832   0.0000       4.551273       123.8464 
 1833   0.0000       4.556956       124.0011 
 1834   0.0000       4.562747       124.1587 
 1835   0.0000       4.570144       124.3599 
 1836   0.0000       4.576140       124.5231 
 1837   0.0000       4.582349       124.6921 
 1838   0.0000       4.585199       124.7696 
 1839   0.0000       4.592963       124.9809 
 1840   0.0000       4.601406       125.2106 
 1841   0.0000       4.602405       125.2378 
 1842   0.0000       4.611655       125.4895 
 1843   0.0000       4.617940       125.6605 
 1844   0.0000       4.621393       125.7545 
 1845   0.0000       4.627985       125.9339 
 1846   0.0000       4.631580       126.0317 
 1847   0.0000       4.638345       126.2158 
 1848   0.0000       4.641898       126.3125 
 1849   0.0000       4.649958       126.5318 
 1850   0.0000       4.651805       126.5821 
 1851   0.0000       4.653918       126.6396 
 1852   0.0000       4.666078       126.9704 
 1853   0.0000       4.671605       127.1208 
 1854   0.0000       4.673774       127.1799 
 1855   0.0000       4.678068       127.2967 
 1856   0.0000       4.688396       127.5777 
 1857   0.0000       4.693596       127.7192 
 1858   0.0000       4.701874       127.9445 
 1859   0.0000       4.707403       128.0949 
 1860   0.0000       4.713922       128.2723 
 1861   0.0000       4.719409       128.4216 
 1862   0.0000       4.729870       128.7063 
 1863   0.0000       4.734846       128.8417 
 1864   0.0000       4.738280       128.9352 
 1865   0.0000       4.748187       129.2047 
 1866   0.0000       4.758781       129.4930 
 1867   0.0000       4.772326       129.8616 
 1868   0.0000       4.776821       129.9839 
 1869   0.0000       4.778304       130.0243 
 1870   0.0000       4.785738       130.2265 
 1871   0.0000       4.789626       130.3324 
 1872   0.0000       4.795611       130.4952 
 1873   0.0000       4.801096       130.6445 
 1874   0.0000       4.807607       130.8216 
 1875   0.0000       4.815128       131.0263 
 1876   0.0000       4.816977       131.0766 
 1877   0.0000       4.822555       131.2284 
 1878   0.0000       4.832905       131.5100 
 1879   0.0000       4.840086       131.7054 
 1880   0.0000       4.841597       131.7466 
 1881   0.0000       4.849375       131.9582 
 1882   0.0000       4.851309       132.0108 
 1883   0.0000       4.855753       132.1317 
 1884   0.0000       4.857930       132.1910 
 1885   0.0000       4.865446       132.3955 
 1886   0.0000       4.873010       132.6013 
 1887   0.0000       4.881223       132.8248 
 1888   0.0000       4.884638       132.9178 
 1889   0.0000       4.893026       133.1460 
 1890   0.0000       4.905728       133.4916 
 1891   0.0000       4.913250       133.6963 
 1892   0.0000       4.917190       133.8035 
 1893   0.0000       4.920236       133.8864 
 1894   0.0000       4.929184       134.1299 
 1895   0.0000       4.939315       134.4056 
 1896   0.0000       4.941960       134.4776 
 1897   0.0000       4.945474       134.5732 
 1898   0.0000       4.947089       134.6171 
 1899   0.0000       4.953444       134.7901 
 1900   0.0000       4.963203       135.0556 
 1901   0.0000       4.968040       135.1872 
 1902   0.0000       4.973834       135.3449 
 1903   0.0000       4.977775       135.4521 
 1904   0.0000       4.981457       135.5523 
 1905   0.0000       4.985840       135.6716 
 1906   0.0000       4.990050       135.7862 
 1907   0.0000       4.992284       135.8469 
 1908   0.0000       4.996858       135.9714 
 1909   0.0000       5.002074       136.1134 
 1910   0.0000       5.004192       136.1710 
 1911   0.0000       5.010581       136.3448 
 1912   0.0000       5.013856       136.4340 
 1913   0.0000       5.025278       136.7448 
 1914   0.0000       5.029552       136.8611 
 1915   0.0000       5.031899       136.9249 
 1916   0.0000       5.038934       137.1164 
 1917   0.0000       5.041752       137.1931 
 1918   0.0000       5.049349       137.3998 
 1919   0.0000       5.052715       137.4914 
 1920   0.0000       5.060690       137.7084 
 1921   0.0000       5.062588       137.7600 
 1922   0.0000       5.068053       137.9087 
 1923   0.0000       5.072261       138.0232 
 1924   0.0000       5.081287       138.2689 
 1925   0.0000       5.086342       138.4064 
 1926   0.0000       5.088822       138.4739 
 1927   0.0000       5.098406       138.7347 
 1928   0.0000       5.103681       138.8782 
 1929   0.0000       5.116384       139.2239 
 1930   0.0000       5.120733       139.3422 
 1931   0.0000       5.122038       139.3777 
 1932   0.0000       5.126663       139.5036 
 1933   0.0000       5.131306       139.6299 
 1934   0.0000       5.134371       139.7133 
 1935   0.0000       5.134865       139.7268 
 1936   0.0000       5.144074       139.9774 
 1937   0.0000       5.145756       140.0232 
 1938   0.0000       5.151768       140.1867 
 1939   0.0000       5.159113       140.3866 
 1940   0.0000       5.161606       140.4544 
 1941   0.0000       5.167131       140.6048 
 1942   0.0000       5.169100       140.6584 
 1943   0.0000       5.170556       140.6980 
 1944   0.0000       5.174601       140.8081 
 1945   0.0000       5.177553       140.8884 
 1946   0.0000       5.184514       141.0778 
 1947   0.0000       5.192280       141.2891 
 1948   0.0000       5.195430       141.3748 
 1949   0.0000       5.201055       141.5279 
 1950   0.0000       5.206449       141.6747 
 1951   0.0000       5.208805       141.7388 
 1952   0.0000       5.212429       141.8374 
 1953   0.0000       5.214295       141.8882 
 1954   0.0000       5.224332       142.1613 
 1955   0.0000       5.229025       142.2890 
 1956   0.0000       5.233481       142.4103 
 1957   0.0000       5.237721       142.5256 
 1958   0.0000       5.242018       142.6426 
 1959   0.0000       5.243647       142.6869 
 1960   0.0000       5.247002       142.7782 
 1961   0.0000       5.248756       142.8259 
 1962   0.0000       5.255803       143.0177 
 1963   0.0000       5.259842       143.1276 
 1964   0.0000       5.265515       143.2820 
 1965   0.0000       5.270898       143.4284 
 1966   0.0000       5.271415       143.4425 
 1967   0.0000       5.272031       143.4592 
 1968   0.0000       5.281317       143.7119 
 1969   0.0000       5.284059       143.7866 
 1970   0.0000       5.286924       143.8645 
 1971   0.0000       5.290873       143.9720 
 1972   0.0000       5.295691       144.1031 
 1973   0.0000       5.297949       144.1645 
 1974   0.0000       5.300419       144.2317 
 1975   0.0000       5.311538       144.5343 
 1976   0.0000       5.313358       144.5838 
 1977   0.0000       5.317455       144.6953 
 1978   0.0000       5.319618       144.7542 
 1979   0.0000       5.323915       144.8711 
 1980   0.0000       5.328282       144.9899 
 1981   0.0000       5.330405       145.0477 
 1982   0.0000       5.334759       145.1662 
 1983   0.0000       5.341344       145.3454 
 1984   0.0000       5.343189       145.3956 
 1985   0.0000       5.344852       145.4408 
 1986   0.0000       5.349283       145.5614 
 1987   0.0000       5.351833       145.6308 
 1988   0.0000       5.363463       145.9472 
 1989   0.0000       5.363789       145.9561 
 1990   0.0000       5.366565       146.0316 
 1991   0.0000       5.374120       146.2372 
 1992   0.0000       5.376843       146.3113 
 1993   0.0000       5.383570       146.4944 
 1994   0.0000       5.388489       146.6282 
 1995   0.0000       5.391528       146.7109 
 1996   0.0000       5.393279       146.7586 
 1997   0.0000       5.398492       146.9004 
 1998   0.0000       5.404166       147.0548 
 1999   0.0000       5.410818       147.2359 
 2000   0.0000       5.412399       147.2789 
 2001   0.0000       5.415303       147.3579 
 2002   0.0000       5.419060       147.4601 
 2003   0.0000       5.424489       147.6078 
 2004   0.0000       5.430046       147.7591 
 2005   0.0000       5.431124       147.7884 
 2006   0.0000       5.435172       147.8986 
 2007   0.0000       5.439684       148.0213 
 2008   0.0000       5.442917       148.1093 
 2009   0.0000       5.448735       148.2676 
 2010   0.0000       5.449884       148.2989 
 2011   0.0000       5.457231       148.4988 
 2012   0.0000       5.461764       148.6222 
 2013   0.0000       5.462297       148.6367 
 2014   0.0000       5.464754       148.7035 
 2015   0.0000       5.468528       148.8062 
 2016   0.0000       5.473482       148.9410 
 2017   0.0000       5.475097       148.9850 
 2018   0.0000       5.477926       149.0619 
 2019   0.0000       5.487029       149.3096 
 2020   0.0000       5.495782       149.5478 
 2021   0.0000       5.500969       149.6890 
 2022   0.0000       5.505298       149.8068 
 2023   0.0000       5.508480       149.8934 
 2024   0.0000       5.510843       149.9577 
 2025   0.0000       5.516071       150.0999 
 2026   0.0000       5.520419       150.2182 
 2027   0.0000       5.526282       150.3778 
 2028   0.0000       5.527951       150.4232 
 2029   0.0000       5.530463       150.4916 
 2030   0.0000       5.537483       150.6826 
 2031   0.0000       5.539532       150.7383 
 2032   0.0000       5.542026       150.8062 
 2033   0.0000       5.543933       150.8581 
 2034   0.0000       5.548350       150.9783 
 2035   0.0000       5.549281       151.0036 
 2036   0.0000       5.555158       151.1635 
 2037   0.0000       5.561523       151.3367 
 2038   0.0000       5.563803       151.3988 
 2039   0.0000       5.568819       151.5353 
 2040   0.0000       5.569875       151.5640 
 2041   0.0000       5.571069       151.5965 
 2042   0.0000       5.572640       151.6392 
 2043   0.0000       5.576184       151.7357 
 2044   0.0000       5.580771       151.8605 
 2045   0.0000       5.582730       151.9138 
 2046   0.0000       5.588343       152.0665 
 2047   0.0000       5.593782       152.2145 
 2048   0.0000       5.601276       152.4185 
 2049   0.0000       5.602653       152.4559 
 2050   0.0000       5.603267       152.4726 
 2051   0.0000       5.605156       152.5240 
 2052   0.0000       5.609056       152.6302 
 2053   0.0000       5.615452       152.8042 
 2054   0.0000       5.618819       152.8958 
 2055   0.0000       5.622811       153.0045 
 2056   0.0000       5.624714       153.0563 
 2057   0.0000       5.627168       153.1230 
 2058   0.0000       5.633679       153.3002 
 2059   0.0000       5.634781       153.3302 
 2060   0.0000       5.635018       153.3366 
 2061   0.0000       5.640313       153.4807 
 2062   0.0000       5.642846       153.5496 
 2063   0.0000       5.647073       153.6647 
 2064   0.0000       5.649087       153.7195 
 2065   0.0000       5.654740       153.8733 
 2066   0.0000       5.655627       153.8974 
 2067   0.0000       5.659089       153.9916 
 2068   0.0000       5.663144       154.1020 
 2069   0.0000       5.666875       154.2035 
 2070   0.0000       5.672167       154.3475 
 2071   0.0000       5.676610       154.4684 
 2072   0.0000       5.679860       154.5568 
 2073   0.0000       5.682958       154.6411 
 2074   0.0000       5.685205       154.7023 
 2075   0.0000       5.693542       154.9292 
 2076   0.0000       5.694625       154.9586 
 2077   0.0000       5.698194       155.0557 
 2078   0.0000       5.700214       155.1107 
 2079   0.0000       5.702931       155.1846 
 2080   0.0000       5.703600       155.2028 
 2081   0.0000       5.709033       155.3507 
 2082   0.0000       5.712750       155.4518 
 2083   0.0000       5.714199       155.4912 
 2084   0.0000       5.717575       155.5831 
 2085   0.0000       5.724725       155.7777 
 2086   0.0000       5.726529       155.8268 
 2087   0.0000       5.729862       155.9175 
 2088   0.0000       5.735798       156.0790 
 2089   0.0000       5.740030       156.1941 
 2090   0.0000       5.742254       156.2547 
 2091   0.0000       5.745310       156.3378 
 2092   0.0000       5.748524       156.4253 
 2093   0.0000       5.750848       156.4885 
 2094   0.0000       5.754626       156.5913 
 2095   0.0000       5.755577       156.6172 
 2096   0.0000       5.762625       156.8090 
 2097   0.0000       5.769634       156.9997 
 2098   0.0000       5.772001       157.0641 
 2099   0.0000       5.777223       157.2062 
 2100   0.0000       5.780954       157.3078 
 2101   0.0000       5.783525       157.3777 
 2102   0.0000       5.787333       157.4813 
 2103   0.0000       5.791331       157.5901 
 2104   0.0000       5.796228       157.7234 
 2105   0.0000       5.800716       157.8455 
 2106   0.0000       5.803661       157.9256 
 2107   0.0000       5.808826       158.0662 
 2108   0.0000       5.813722       158.1994 
 2109   0.0000       5.820545       158.3851 
 2110   0.0000       5.822120       158.4279 
 2111   0.0000       5.823717       158.4714 
 2112   0.0000       5.825466       158.5190 
 2113   0.0000       5.830928       158.6676 
 2114   0.0000       5.838953       158.8860 
 2115   0.0000       5.846348       159.0872 
 2116   0.0000       5.849083       159.1616 
 2117   0.0000       5.853368       159.2782 
 2118   0.0000       5.858603       159.4207 
 2119   0.0000       5.859609       159.4481 
 2120   0.0000       5.865064       159.5965 
 2121   0.0000       5.867365       159.6591 
 2122   0.0000       5.869564       159.7189 
 2123   0.0000       5.871228       159.7642 
 2124   0.0000       5.879691       159.9945 
 2125   0.0000       5.884330       160.1208 
 2126   0.0000       5.885896       160.1634 
 2127   0.0000       5.890060       160.2767 
 2128   0.0000       5.892713       160.3489 
 2129   0.0000       5.895914       160.4360 
 2130   0.0000       5.897024       160.4662 
 2131   0.0000       5.903101       160.6315 
 2132   0.0000       5.904784       160.6774 
 2133   0.0000       5.906055       160.7119 
 2134   0.0000       5.911157       160.8507 
 2135   0.0000       5.912669       160.8919 
 2136   0.0000       5.914816       160.9503 
 2137   0.0000       5.918089       161.0394 
 2138   0.0000       5.920969       161.1178 
 2139   0.0000       5.921857       161.1419 
 2140   0.0000       5.924096       161.2028 
 2141   0.0000       5.925925       161.2526 
 2142   0.0000       5.928248       161.3158 
 2143   0.0000       5.932856       161.4412 
 2144   0.0000       5.935354       161.5092 
 2145   0.0000       5.938825       161.6036 
 2146   0.0000       5.941894       161.6872 
 2147   0.0000       5.944144       161.7484 
 2148   0.0000       5.944924       161.7696 
 2149   0.0000       5.947990       161.8530 
 2150   0.0000       5.950290       161.9156 
 2151   0.0000       5.952833       161.9848 
 2152   0.0000       5.955107       162.0467 
 2153   0.0000       5.959249       162.1594 
 2154   0.0000       5.962007       162.2345 
 2155   0.0000       5.962416       162.2456 
 2156   0.0000       5.966586       162.3591 
 2157   0.0000       5.969796       162.4464 
 2158   0.0000       5.971630       162.4963 
 2159   0.0000       5.973646       162.5512 
 2160   0.0000       5.976241       162.6218 
 2161   0.0000       5.979030       162.6977 
 2162   0.0000       5.980228       162.7303 
 2163   0.0000       5.988650       162.9595 
 2164   0.0000       5.990553       163.0112 
 2165   0.0000       5.991011       163.0237 
 2166   0.0000       5.994484       163.1182 
 2167   0.0000       5.997207       163.1923 
 2168   0.0000       6.000896       163.2927 
 2169   0.0000       6.002504       163.3364 
 2170   0.0000       6.003375       163.3601 
 2171   0.0000       6.008118       163.4892 
 2172   0.0000       6.009479       163.5262 
 2173   0.0000       6.012902       163.6194 
 2174   0.0000       6.014806       163.6712 
 2175   0.0000       6.016834       163.7264 
 2176   0.0000       6.019805       163.8072 
 2177   0.0000       6.022830       163.8895 
 2178   0.0000       6.024199       163.9268 
 2179   0.0000       6.025373       163.9587 
 2180   0.0000       6.028852       164.0534 
 2181   0.0000       6.033934       164.1917 
 2182   0.0000       6.034681       164.2120 
 2183   0.0000       6.036655       164.2657 
 2184   0.0000       6.037865       164.2986 
 2185   0.0000       6.039112       164.3326 
 2186   0.0000       6.041333       164.3930 
 2187   0.0000       6.041875       164.4078 
 2188   0.0000       6.045152       164.4969 
 2189   0.0000       6.048860       164.5978 
 2190   0.0000       6.050970       164.6553 
 2191   0.0000       6.052077       164.6854 
 2192   0.0000       6.055620       164.7818 
 2193   0.0000       6.056230       164.7984 
 2194   0.0000       6.059689       164.8925 
 2195   0.0000       6.062171       164.9601 
 2196   0.0000       6.063910       165.0074 
 2197   0.0000       6.067192       165.0967 
 2198   0.0000       6.071154       165.2045 
 2199   0.0000       6.072442       165.2395 
 2200   0.0000       6.074684       165.3006 
 2201   0.0000       6.077605       165.3800 
 2202   0.0000       6.080516       165.4592 
 2203   0.0000       6.084527       165.5684 
 2204   0.0000       6.087532       165.6502 
 2205   0.0000       6.088488       165.6762 
 2206   0.0000       6.089392       165.7008 
 2207   0.0000       6.090390       165.7279 
 2208   0.0000       6.091958       165.7706 
 2209   0.0000       6.095634       165.8706 
 2210   0.0000       6.097590       165.9239 
 2211   0.0000       6.098420       165.9465 
 2212   0.0000       6.102351       166.0534 
 2213   0.0000       6.104511       166.1122 
 2214   0.0000       6.108323       166.2159 
 2215   0.0000       6.108815       166.2293 
 2216   0.0000       6.112052       166.3174 
 2217   0.0000       6.114545       166.3852 
 2218   0.0000       6.118283       166.4869 
 2219   0.0000       6.122336       166.5972 
 2220   0.0000       6.126676       166.7153 
 2221   0.0000       6.127766       166.7450 
 2222   0.0000       6.130006       166.8059 
 2223   0.0000       6.131497       166.8465 
 2224   0.0000       6.132036       166.8612 
 2225   0.0000       6.137750       167.0167 
 2226   0.0000       6.142211       167.1380 
 2227   0.0000       6.144762       167.2075 
 2228   0.0000       6.148302       167.3038 
 2229   0.0000       6.148410       167.3067 
 2230   0.0000       6.149335       167.3319 
 2231   0.0000       6.152413       167.4157 
 2232   0.0000       6.155183       167.4911 
 2233   0.0000       6.157775       167.5616 
 2234   0.0000       6.157933       167.5659 
 2235   0.0000       6.162560       167.6918 
 2236   0.0000       6.163334       167.7129 
 2237   0.0000       6.167990       167.8395 
 2238   0.0000       6.168327       167.8487 
 2239   0.0000       6.172472       167.9615 
 2240   0.0000       6.175967       168.0566 
 2241   0.0000       6.177539       168.0994 
 2242   0.0000       6.179222       168.1452 
 2243   0.0000       6.182454       168.2331 
 2244   0.0000       6.183737       168.2680 
 2245   0.0000       6.185897       168.3268 
 2246   0.0000       6.187722       168.3765 
 2247   0.0000       6.191425       168.4772 
 2248   0.0000       6.193710       168.5394 
 2249   0.0000       6.195271       168.5819 
 2250   0.0000       6.196192       168.6070 
 2251   0.0000       6.200842       168.7335 
 2252   0.0000       6.203854       168.8154 
 2253   0.0000       6.205223       168.8527 
 2254   0.0000       6.205977       168.8732 
 2255   0.0000       6.208988       168.9552 
 2256   0.0000       6.212518       169.0512 
 2257   0.0000       6.213823       169.0867 
 2258   0.0000       6.215715       169.1382 
 2259   0.0000       6.217682       169.1917 
 2260   0.0000       6.221964       169.3082 
 2261   0.0000       6.223807       169.3584 
 2262   0.0000       6.227199       169.4507 
 2263   0.0000       6.227832       169.4679 
 2264   0.0000       6.230650       169.5446 
 2265   0.0000       6.232942       169.6070 
 2266   0.0000       6.236283       169.6979 
 2267   0.0000       6.238712       169.7640 
 2268   0.0000       6.240214       169.8049 
 2269   0.0000       6.241992       169.8532 
 2270   0.0000       6.244860       169.9313 
 2271   0.0000       6.247637       170.0069 
 2272   0.0000       6.249586       170.0599 
 2273   0.0000       6.250325       170.0800 
 2274   0.0000       6.251407       170.1094 
 2275   0.0000       6.257593       170.2778 
 2276   0.0000       6.258708       170.3081 
 2277   0.0000       6.259514       170.3300 
 2278   0.0000       6.261880       170.3944 
 2279   0.0000       6.262993       170.4247 
 2280   0.0000       6.266395       170.5173 
 2281   0.0000       6.269239       170.5947 
 2282   0.0000       6.270264       170.6226 
 2283   0.0000       6.273981       170.7237 
 2284   0.0000       6.275749       170.7718 
 2285   0.0000       6.277117       170.8090 
 2286   0.0000       6.280511       170.9014 
 2287   0.0000       6.281824       170.9371 
 2288   0.0000       6.283340       170.9784 
 2289   0.0000       6.284842       171.0192 
 2290   0.0000       6.285573       171.0391 
 2291   0.0000       6.287491       171.0913 
 2292   0.0000       6.289504       171.1461 
 2293   0.0000       6.290589       171.1756 
 2294   0.0000       6.295832       171.3183 
 2295   0.0000       6.298873       171.4010 
 2296   0.0000       6.299131       171.4081 
 2297   0.0000       6.301907       171.4836 
 2298   0.0000       6.307340       171.6314 
 2299   0.0000       6.310673       171.7222 
 2300   0.0000       6.311630       171.7482 
 2301   0.0000       6.314783       171.8340 
 2302   0.0000       6.316305       171.8754 
 2303   0.0000       6.318148       171.9256 
 2304   0.0000       6.320571       171.9915 
 2305   0.0000       6.322806       172.0523 
 2306   0.0000       6.324455       172.0972 
 2307   0.0000       6.326444       172.1513 
 2308   0.0000       6.327608       172.1830 
 2309   0.0000       6.329158       172.2252 
 2310   0.0000       6.333086       172.3320 
 2311   0.0000       6.336323       172.4201 
 2312   0.0000       6.337243       172.4452 
 2313   0.0000       6.340443       172.5322 
 2314   0.0000       6.342390       172.5852 
 2315   0.0000       6.346087       172.6858 
 2316   0.0000       6.349555       172.7802 
 2317   0.0000       6.350117       172.7955 
 2318   0.0000       6.352574       172.8623 
 2319   0.0000       6.355728       172.9482 
 2320   0.0000       6.356034       172.9565 
 2321   0.0000       6.357996       173.0099 
 2322   0.0000       6.361805       173.1135 
 2323   0.0000       6.362543       173.1336 
 2324   0.0000       6.364659       173.1912 
 2325   0.0000       6.366739       173.2478 
 2326   0.0000       6.368772       173.3031 
 2327   0.0000       6.371432       173.3755 
 2328   0.0000       6.376165       173.5043 
 2329   0.0000       6.378410       173.5654 
 2330   0.0000       6.379219       173.5874 
 2331   0.0000       6.382252       173.6699 
 2332   0.0000       6.385038       173.7457 
 2333   0.0000       6.385916       173.7696 
 2334   0.0000       6.387842       173.8220 
 2335   0.0000       6.389282       173.8612 
 2336   0.0000       6.392051       173.9366 
 2337   0.0000       6.394770       174.0105 
 2338   0.0000       6.397990       174.0982 
 2339   0.0000       6.400292       174.1608 
 2340   0.0000       6.404010       174.2620 
 2341   0.0000       6.407890       174.3676 
 2342   0.0000       6.412288       174.4872 
 2343   0.0000       6.412996       174.5065 
 2344   0.0000       6.415359       174.5708 
 2345   0.0000       6.417071       174.6174 
 2346   0.0000       6.419898       174.6943 
 2347   0.0000       6.421499       174.7379 
 2348   0.0000       6.423078       174.7808 
 2349   0.0000       6.424273       174.8134 
 2350   0.0000       6.427830       174.9102 
 2351   0.0000       6.429398       174.9528 
 2352   0.0000       6.433626       175.0679 
 2353   0.0000       6.435159       175.1096 
 2354   0.0000       6.437077       175.1618 
 2355   0.0000       6.441074       175.2705 
 2356   0.0000       6.442746       175.3160 
 2357   0.0000       6.444246       175.3569 
 2358   0.0000       6.446120       175.4078 
 2359   0.0000       6.448529       175.4734 
 2360   0.0000       6.448972       175.4855 
 2361   0.0000       6.455378       175.6598 
 2362   0.0000       6.456934       175.7021 
 2363   0.0000       6.457432       175.7157 
 2364   0.0000       6.460091       175.7880 
 2365   0.0000       6.462858       175.8633 
 2366   0.0000       6.465495       175.9351 
 2367   0.0000       6.470149       176.0617 
 2368   0.0000       6.471988       176.1117 
 2369   0.0000       6.474868       176.1901 
 2370   0.0000       6.476514       176.2349 
 2371   0.0000       6.478403       176.2863 
 2372   0.0000       6.485212       176.4716 
 2373   0.0000       6.486384       176.5035 
 2374   0.0000       6.488484       176.5606 
 2375   0.0000       6.491194       176.6344 
 2376   0.0000       6.493747       176.7038 
 2377   0.0000       6.498850       176.8427 
 2378   0.0000       6.502626       176.9454 
 2379   0.0000       6.504116       176.9860 
 2380   0.0000       6.505383       177.0205 
 2381   0.0000       6.507837       177.0873 
 2382   0.0000       6.508785       177.1131 
 2383   0.0000       6.513368       177.2378 
 2384   0.0000       6.515360       177.2920 
 2385   0.0000       6.519471       177.4038 
 2386   0.0000       6.521082       177.4477 
 2387   0.0000       6.522547       177.4875 
 2388   0.0000       6.523600       177.5162 
 2389   0.0000       6.527457       177.6211 
 2390   0.0000       6.531314       177.7261 
 2391   0.0000       6.532420       177.7562 
 2392   0.0000       6.534838       177.8220 
 2393   0.0000       6.537450       177.8931 
 2394   0.0000       6.541146       177.9936 
 2395   0.0000       6.541994       178.0167 
 2396   0.0000       6.546306       178.1340 
 2397   0.0000       6.547013       178.1533 
 2398   0.0000       6.553236       178.3226 
 2399   0.0000       6.555064       178.3724 
 2400   0.0000       6.557473       178.4379 
 2401   0.0000       6.559529       178.4939 
 2402   0.0000       6.562885       178.5852 
 2403   0.0000       6.565173       178.6475 
 2404   0.0000       6.567007       178.6973 
 2405   0.0000       6.569950       178.7774 
 2406   0.0000       6.577265       178.9765 
 2407   0.0000       6.579871       179.0474 
 2408   0.0000       6.581879       179.1020 
 2409   0.0000       6.584822       179.1821 
 2410   0.0000       6.585867       179.2106 
 2411   0.0000       6.593158       179.4089 
 2412   0.0000       6.595075       179.4611 
 2413   0.0000       6.599075       179.5700 
 2414   0.0000       6.599996       179.5950 
 2415   0.0000       6.605540       179.7459 
 2416   0.0000       6.608613       179.8295 
 2417   0.0000       6.610249       179.8740 
 2418   0.0000       6.614933       180.0015 
 2419   0.0000       6.617775       180.0788 
 2420   0.0000       6.618797       180.1066 
 2421   0.0000       6.621533       180.1811 
 2422   0.0000       6.626233       180.3090 
 2423   0.0000       6.630883       180.4355 
 2424   0.0000       6.634782       180.5416 
 2425   0.0000       6.635524       180.5618 
 2426   0.0000       6.637184       180.6070 
 2427   0.0000       6.642618       180.7548 
 2428   0.0000       6.644218       180.7984 
 2429   0.0000       6.646201       180.8523 
 2430   0.0000       6.648249       180.9081 
 2431   0.0000       6.649936       180.9540 
 2432   0.0000       6.652973       181.0366 
 2433   0.0000       6.654245       181.0712 
 2434   0.0000       6.655861       181.1152 
 2435   0.0000       6.658880       181.1973 
 2436   0.0000       6.661721       181.2747 
 2437   0.0000       6.662471       181.2951 
 2438   0.0000       6.668630       181.4626 
 2439   0.0000       6.674383       181.6192 
 2440   0.0000       6.675376       181.6462 
 2441   0.0000       6.677276       181.6979 
 2442   0.0000       6.681230       181.8055 
 2443   0.0000       6.683097       181.8563 
 2444   0.0000       6.684253       181.8878 
 2445   0.0000       6.689198       182.0223 
 2446   0.0000       6.690443       182.0562 
 2447   0.0000       6.691300       182.0795 
 2448   0.0000       6.695123       182.1836 
 2449   0.0000       6.695252       182.1871 
 2450   0.0000       6.698264       182.2690 
 2451   0.0000       6.701583       182.3593 
 2452   0.0000       6.703940       182.4235 
 2453   0.0000       6.708380       182.5443 
 2454   0.0000       6.709093       182.5637 
 2455   0.0000       6.711009       182.6158 
 2456   0.0000       6.713582       182.6859 
 2457   0.0000       6.715452       182.7368 
 2458   0.0000       6.717874       182.8026 
 2459   0.0000       6.722120       182.9182 
 2460   0.0000       6.724782       182.9906 
 2461   0.0000       6.725691       183.0154 
 2462   0.0000       6.727537       183.0656 
 2463   0.0000       6.731086       183.1622 
 2464   0.0000       6.734240       183.2480 
 2465   0.0000       6.736456       183.3083 
 2466   0.0000       6.743604       183.5028 
 2467   0.0000       6.745885       183.5649 
 2468   0.0000       6.749614       183.6663 
 2469   0.0000       6.751562       183.7193 
 2470   0.0000       6.754004       183.7858 
 2471   0.0000       6.755854       183.8361 
 2472   0.0000       6.758316       183.9031 
 2473   0.0000       6.760711       183.9683 
 2474   0.0000       6.764955       184.0838 
 2475   0.0000       6.766575       184.1279 
 2476   0.0000       6.769151       184.1980 
 2477   0.0000       6.770964       184.2473 
 2478   0.0000       6.774430       184.3416 
 2479   0.0000       6.779141       184.4698 
 2480   0.0000       6.780224       184.4993 
 2481   0.0000       6.781842       184.5433 
 2482   0.0000       6.788763       184.7316 
 2483   0.0000       6.789819       184.7604 
 2484   0.0000       6.793144       184.8508 
 2485   0.0000       6.795494       184.9148 
 2486   0.0000       6.797428       184.9674 
 2487   0.0000       6.799513       185.0242 
 2488   0.0000       6.801236       185.0710 
 2489   0.0000       6.803111       185.1221 
 2490   0.0000       6.805895       185.1978 
 2491   0.0000       6.809859       185.3057 
 2492   0.0000       6.810817       185.3318 
 2493   0.0000       6.816298       185.4809 
 2494   0.0000       6.818124       185.5306 
 2495   0.0000       6.821044       185.6101 
 2496   0.0000       6.823873       185.6870 
 2497   0.0000       6.824861       185.7139 
 2498   0.0000       6.826798       185.7666 
 2499   0.0000       6.827823       185.7945 
 2500   0.0000       6.832154       185.9124 
 2501   0.0000       6.836850       186.0401 
 2502   0.0000       6.841732       186.1730 
 2503   0.0000       6.843563       186.2228 
 2504   0.0000       6.847327       186.3252 
 2505   0.0000       6.849507       186.3846 
 2506   0.0000       6.852309       186.4608 
 2507   0.0000       6.854182       186.5118 
 2508   0.0000       6.859542       186.6576 
 2509   0.0000       6.863576       186.7674 
 2510   0.0000       6.867206       186.8662 
 2511   0.0000       6.870569       186.9577 
 2512   0.0000       6.875778       187.0994 
 2513   0.0000       6.880957       187.2404 
 2514   0.0000       6.884445       187.3353 
 2515   0.0000       6.890153       187.4906 
 2516   0.0000       6.893902       187.5926 
 2517   0.0000       6.896432       187.6615 
 2518   0.0000       6.900074       187.7606 
 2519   0.0000       6.904349       187.8769 
 2520   0.0000       6.907606       187.9655 
 2521   0.0000       6.909763       188.0242 
 2522   0.0000       6.910920       188.0557 
 2523   0.0000       6.912322       188.0939 
 2524   0.0000       6.916357       188.2036 
 2525   0.0000       6.920455       188.3152 
 2526   0.0000       6.921413       188.3412 
 2527   0.0000       6.925189       188.4440 
 2528   0.0000       6.927875       188.5171 
 2529   0.0000       6.930726       188.5946 
 2530   0.0000       6.935004       188.7110 
 2531   0.0000       6.942555       188.9165 
 2532   0.0000       6.945829       189.0056 
 2533   0.0000       6.953523       189.2150 
 2534   0.0000       6.964112       189.5031 
 2535   0.0000       6.967656       189.5995 
 2536   0.0000       6.973485       189.7582 
 2537   0.0000       6.979322       189.9170 
 2538   0.0000       6.980516       189.9495 
 2539   0.0000       6.983924       190.0422 
 2540   0.0000       6.987023       190.1265 
 2541   0.0000       6.989877       190.2042 
 2542   0.0000       6.992211       190.2677 
 2543   0.0000       6.994221       190.3224 
 2544   0.0000       6.996898       190.3953 
 2545   0.0000       7.008352       190.7070 
 2546   0.0000       7.012462       190.8188 
 2547   0.0000       7.013678       190.8519 
 2548   0.0000       7.018557       190.9847 
 2549   0.0000       7.021367       191.0611 
 2550   0.0000       7.023380       191.1159 
 2551   0.0000       7.024460       191.1453 
 2552   0.0000       7.027260       191.2215 
 2553   0.0000       7.030066       191.2978 
 2554   0.0000       7.031358       191.3330 
 2555   0.0000       7.032588       191.3665 
 2556   0.0000       7.041971       191.6218 
 2557   0.0000       7.045910       191.7290 
 2558   0.0000       7.047749       191.7790 
 2559   0.0000       7.049308       191.8214 
 2560   0.0000       7.051911       191.8923 
 2561   0.0000       7.053248       191.9286 
 2562   0.0000       7.056499       192.0171 
 2563   0.0000       7.060483       192.1255 
 2564   0.0000       7.064454       192.2336 
 2565   0.0000       7.071409       192.4228 
 2566   0.0000       7.073379       192.4764 
 2567   0.0000       7.078141       192.6060 
 2568   0.0000       7.080833       192.6793 
 2569   0.0000       7.084871       192.7891 
 2570   0.0000       7.085782       192.8139 
 2571   0.0000       7.088960       192.9004 
 2572   0.0000       7.094259       193.0446 
 2573   0.0000       7.099487       193.1869 
 2574   0.0000       7.100752       193.2213 
 2575   0.0000       7.104296       193.3177 
 2576   0.0000       7.110723       193.4926 
 2577   0.0000       7.113417       193.5659 
 2578   0.0000       7.117427       193.6750 
 2579   0.0000       7.120325       193.7539 
 2580   0.0000       7.120540       193.7598 
 2581   0.0000       7.123281       193.8343 
 2582   0.0000       7.124702       193.8730 
 2583   0.0000       7.134430       194.1377 
 2584   0.0000       7.138897       194.2593 
 2585   0.0000       7.141058       194.3181 
 2586   0.0000       7.142912       194.3685 
 2587   0.0000       7.147897       194.5042 
 2588   0.0000       7.148983       194.5337 
 2589   0.0000       7.151510       194.6025 
 2590   0.0000       7.152686       194.6345 
 2591   0.0000       7.156791       194.7462 
 2592   0.0000       7.160359       194.8433 
 2593   0.0000       7.165810       194.9916 
 2594   0.0000       7.171336       195.1420 
 2595   0.0000       7.172320       195.1688 
 2596   0.0000       7.176364       195.2788 
 2597   0.0000       7.182259       195.4392 
 2598   0.0000       7.185063       195.5155 
 2599   0.0000       7.189979       195.6493 
 2600   0.0000       7.192658       195.7222 
 2601   0.0000       7.194398       195.7695 
 2602   0.0000       7.198435       195.8794 
 2603   0.0000       7.202827       195.9989 
 2604   0.0000       7.205563       196.0733 
 2605   0.0000       7.208390       196.1503 
 2606   0.0000       7.214251       196.3097 
 2607   0.0000       7.217154       196.3887 
 2608   0.0000       7.220755       196.4867 
 2609   0.0000       7.226349       196.6390 
 2610   0.0000       7.229108       196.7140 
 2611   0.0000       7.237677       196.9472 
 2612   0.0000       7.242728       197.0846 
 2613   0.0000       7.248675       197.2465 
 2614   0.0000       7.252940       197.3625 
 2615   0.0000       7.254778       197.4125 
 2616   0.0000       7.255306       197.4269 
 2617   0.0000       7.257044       197.4742 
 2618   0.0000       7.266870       197.7416 
 2619   0.0000       7.269007       197.7997 
 2620   0.0000       7.274077       197.9377 
 2621   0.0000       7.275874       197.9866 
 2622   0.0000       7.276974       198.0165 
 2623   0.0000       7.280411       198.1101 
 2624   0.0000       7.284351       198.2173 
 2625   0.0000       7.285622       198.2518 
 2626   0.0000       7.288784       198.3379 
 2627   0.0000       7.297325       198.5703 
 2628   0.0000       7.302563       198.7128 
 2629   0.0000       7.302952       198.7234 
 2630   0.0000       7.314688       199.0428 
 2631   0.0000       7.317855       199.1290 
 2632   0.0000       7.320088       199.1897 
 2633   0.0000       7.333172       199.5457 
 2634   0.0000       7.335656       199.6134 
 2635   0.0000       7.340728       199.7514 
 2636   0.0000       7.341699       199.7778 
 2637   0.0000       7.344703       199.8595 
 2638   0.0000       7.349304       199.9847 
 2639   0.0000       7.354158       200.1168 
 2640   0.0000       7.357590       200.2102 
 2641   0.0000       7.365709       200.4311 
 2642   0.0000       7.368860       200.5169 
 2643   0.0000       7.375926       200.7092 
 2644   0.0000       7.378775       200.7867 
 2645   0.0000       7.384551       200.9439 
 2646   0.0000       7.389173       201.0696 
 2647   0.0000       7.395428       201.2398 
 2648   0.0000       7.397152       201.2867 
 2649   0.0000       7.402403       201.4296 
 2650   0.0000       7.404665       201.4912 
 2651   0.0000       7.413565       201.7334 
 2652   0.0000       7.415309       201.7808 
 2653   0.0000       7.417288       201.8347 
 2654   0.0000       7.422898       201.9873 
 2655   0.0000       7.426346       202.0812 
 2656   0.0000       7.427873       202.1227 
 2657   0.0000       7.430051       202.1820 
 2658   0.0000       7.444768       202.5824 
 2659   0.0000       7.448090       202.6728 
 2660   0.0000       7.453100       202.8091 
 2661   0.0000       7.457518       202.9294 
 2662   0.0000       7.461855       203.0474 
 2663   0.0000       7.464496       203.1193 
 2664   0.0000       7.466171       203.1648 
 2665   0.0000       7.467104       203.1902 
 2666   0.0000       7.473252       203.3575 
 2667   0.0000       7.475363       203.4150 
 2668   0.0000       7.479819       203.5362 
 2669   0.0000       7.483414       203.6340 
 2670   0.0000       7.484858       203.6733 
 2671   0.0000       7.485913       203.7020 
 2672   0.0000       7.492798       203.8894 
 2673   0.0000       7.493380       203.9052 
 2674   0.0000       7.499560       204.0734 
 2675   0.0000       7.500539       204.1000 
 2676   0.0000       7.506550       204.2636 
 2677   0.0000       7.510533       204.3720 
 2678   0.0000       7.512113       204.4150 
 2679   0.0000       7.516952       204.5467 
 2680   0.0000       7.518661       204.5932 
 2681   0.0000       7.520912       204.6544 
 2682   0.0000       7.524784       204.7598 
 2683   0.0000       7.530437       204.9136 
 2684   0.0000       7.530667       204.9199 
 2685   0.0000       7.531572       204.9445 
 2686   0.0000       7.535603       205.0542 
 2687   0.0000       7.535733       205.0577 
 2688   0.0000       7.539532       205.1611 
 2689   0.0000       7.545239       205.3164 
 2690   0.0000       7.546240       205.3436 
 2691   0.0000       7.552062       205.5020 
 2692   0.0000       7.554620       205.5717 
 2693   0.0000       7.557525       205.6507 
 2694   0.0000       7.561010       205.7455 
 2695   0.0000       7.562392       205.7832 
 2696   0.0000       7.565760       205.8748 
 2697   0.0000       7.567386       205.9190 
 2698   0.0000       7.570875       206.0140 
 2699   0.0000       7.574948       206.1248 
 2700   0.0000       7.579980       206.2617 
 2701   0.0000       7.582354       206.3263 
 2702   0.0000       7.584922       206.3962 
 2703   0.0000       7.587981       206.4795 
 2704   0.0000       7.589720       206.5268 
 2705   0.0000       7.592043       206.5900 
 2706   0.0000       7.594490       206.6566 
 2707   0.0000       7.597371       206.7350 
 2708   0.0000       7.598898       206.7765 
 2709   0.0000       7.603836       206.9109 
 2710   0.0000       7.611539       207.1205 
 2711   0.0000       7.612857       207.1564 
 2712   0.0000       7.615669       207.2329 
 2713   0.0000       7.618315       207.3049 
 2714   0.0000       7.623082       207.4346 
 2715   0.0000       7.625795       207.5084 
 2716   0.0000       7.630920       207.6479 
 2717   0.0000       7.637026       207.8140 
 2718   0.0000       7.639341       207.8770 
 2719   0.0000       7.642181       207.9543 
 2720   0.0000       7.643628       207.9937 
 2721   0.0000       7.647112       208.0885 
 2722   0.0000       7.652002       208.2216 
 2723   0.0000       7.652593       208.2376 
 2724   0.0000       7.658170       208.3894 
 2725   0.0000       7.662659       208.5115 
 2726   0.0000       7.664884       208.5721 
 2727   0.0000       7.671779       208.7597 
 2728   0.0000       7.676231       208.8809 
 2729   0.0000       7.679402       208.9672 
 2730   0.0000       7.680980       209.0101 
 2731   0.0000       7.683387       209.0756 
 2732   0.0000       7.686536       209.1613 
 2733   0.0000       7.694737       209.3844 
 2734   0.0000       7.699856       209.5237 
 2735   0.0000       7.702431       209.5938 
 2736   0.0000       7.708108       209.7483 
 2737   0.0000       7.712462       209.8668 
 2738   0.0000       7.715709       209.9551 
 2739   0.0000       7.717717       210.0098 
 2740   0.0000       7.720496       210.0854 
 2741   0.0000       7.724459       210.1932 
 2742   0.0000       7.725759       210.2286 
 2743   0.0000       7.731318       210.3799 
 2744   0.0000       7.734959       210.4789 
 2745   0.0000       7.738637       210.5790 
 2746   0.0000       7.739458       210.6014 
 2747   0.0000       7.744318       210.7336 
 2748   0.0000       7.750008       210.8884 
 2749   0.0000       7.750457       210.9007 
 2750   0.0000       7.755032       211.0251 
 2751   0.0000       7.758836       211.1286 
 2752   0.0000       7.761619       211.2044 
 2753   0.0000       7.765813       211.3185 
 2754   0.0000       7.767163       211.3552 
 2755   0.0000       7.770863       211.4559 
 2756   0.0000       7.774205       211.5469 
 2757   0.0000       7.779760       211.6980 
 2758   0.0000       7.782203       211.7645 
 2759   0.0000       7.784530       211.8278 
 2760   0.0000       7.789824       211.9719 
 2761   0.0000       7.793835       212.0810 
 2762   0.0000       7.795234       212.1191 
 2763   0.0000       7.801214       212.2818 
 2764   0.0000       7.804360       212.3674 
 2765   0.0000       7.807170       212.4439 
 2766   0.0000       7.813201       212.6080 
 2767   0.0000       7.815764       212.6777 
 2768   0.0000       7.819501       212.7794 
 2769   0.0000       7.826506       212.9700 
 2770   0.0000       7.828455       213.0231 
 2771   0.0000       7.835623       213.2182 
 2772   0.0000       7.840489       213.3505 
 2773   0.0000       7.842170       213.3963 
 2774   0.0000       7.842741       213.4118 
 2775   0.0000       7.848305       213.5632 
 2776   0.0000       7.856506       213.7864 
 2777   0.0000       7.857684       213.8185 
 2778   0.0000       7.863123       213.9664 
 2779   0.0000       7.864771       214.0113 
 2780   0.0000       7.866882       214.0687 
 2781   0.0000       7.870330       214.1626 
 2782   0.0000       7.872138       214.2118 
 2783   0.0000       7.876848       214.3399 
 2784   0.0000       7.878042       214.3724 
 2785   0.0000       7.881090       214.4554 
 2786   0.0000       7.888032       214.6443 
 2787   0.0000       7.893160       214.7838 
 2788   0.0000       7.897071       214.8902 
 2789   0.0000       7.901715       215.0166 
 2790   0.0000       7.903186       215.0566 
 2791   0.0000       7.906177       215.1380 
 2792   0.0000       7.914137       215.3546 
 2793   0.0000       7.916858       215.4287 
 2794   0.0000       7.919103       215.4897 
 2795   0.0000       7.922015       215.5690 
 2796   0.0000       7.926807       215.6994 
 2797   0.0000       7.928885       215.7559 
 2798   0.0000       7.930242       215.7929 
 2799   0.0000       7.933513       215.8819 
 2800   0.0000       7.939214       216.0370 
 2801   0.0000       7.940446       216.0705 
 2802   0.0000       7.942868       216.1364 
 2803   0.0000       7.946462       216.2342 
 2804   0.0000       7.950819       216.3528 
 2805   0.0000       7.954989       216.4663 
 2806   0.0000       7.956897       216.5182 
 2807   0.0000       7.957445       216.5331 
 2808   0.0000       7.966363       216.7758 
 2809   0.0000       7.967587       216.8091 
 2810   0.0000       7.969170       216.8521 
 2811   0.0000       7.972519       216.9433 
 2812   0.0000       7.976797       217.0597 
 2813   0.0000       7.982413       217.2125 
 2814   0.0000       7.984110       217.2587 
 2815   0.0000       7.986553       217.3252 
 2816   0.0000       7.992357       217.4831 
 2817   0.0000       7.993597       217.5168 
 2818   0.0000       7.995189       217.5601 
 2819   0.0000       8.000560       217.7063 
 2820   0.0000       8.006345       217.8637 
 2821   0.0000       8.006716       217.8738 
 2822   0.0000       8.007739       217.9016 
 2823   0.0000       8.012278       218.0252 
 2824   0.0000       8.014951       218.0979 
 2825   0.0000       8.018769       218.2018 
 2826   0.0000       8.021204       218.2681 
 2827   0.0000       8.023198       218.3223 
 2828   0.0000       8.024639       218.3615 
 2829   0.0000       8.030161       218.5118 
 2830   0.0000       8.033029       218.5898 
 2831   0.0000       8.035162       218.6479 
 2832   0.0000       8.038488       218.7384 
 2833   0.0000       8.040924       218.8047 
 2834   0.0000       8.045877       218.9394 
 2835   0.0000       8.047864       218.9935 
 2836   0.0000       8.049416       219.0357 
 2837   0.0000       8.054360       219.1703 
 2838   0.0000       8.059653       219.3143 
 2839   0.0000       8.064521       219.4468 
 2840   0.0000       8.065428       219.4715 
 2841   0.0000       8.069231       219.5749 
 2842   0.0000       8.070089       219.5983 
 2843   0.0000       8.072121       219.6536 
 2844   0.0000       8.078909       219.8383 
 2845   0.0000       8.082930       219.9477 
 2846   0.0000       8.089061       220.1145 
 2847   0.0000       8.090212       220.1459 
 2848   0.0000       8.094157       220.2532 
 2849   0.0000       8.097656       220.3484 
 2850   0.0000       8.105710       220.5676 
 2851   0.0000       8.108391       220.6405 
 2852   0.0000       8.113812       220.7881 
 2853   0.0000       8.116040       220.8487 
 2854   0.0000       8.121678       221.0021 
 2855   0.0000       8.126423       221.1312 
 2856   0.0000       8.131267       221.2630 
 2857   0.0000       8.132644       221.3005 
 2858   0.0000       8.137451       221.4313 
 2859   0.0000       8.138524       221.4605 
 2860   0.0000       8.140225       221.5068 
 2861   0.0000       8.144103       221.6123 
 2862   0.0000       8.146526       221.6782 
 2863   0.0000       8.148077       221.7205 
 2864   0.0000       8.150912       221.7976 
 2865   0.0000       8.157625       221.9803 
 2866   0.0000       8.160338       222.0541 
 2867   0.0000       8.163159       222.1309 
 2868   0.0000       8.167310       222.2438 
 2869   0.0000       8.170000       222.3170 
 2870   0.0000       8.175010       222.4533 
 2871   0.0000       8.178514       222.5487 
 2872   0.0000       8.183408       222.6818 
 2873   0.0000       8.185146       222.7291 
 2874   0.0000       8.187663       222.7976 
 2875   0.0000       8.190391       222.8719 
 2876   0.0000       8.191672       222.9067 
 2877   0.0000       8.195991       223.0243 
 2878   0.0000       8.197700       223.0708 
 2879   0.0000       8.200071       223.1353 
 2880   0.0000       8.201533       223.1751 
 2881   0.0000       8.203551       223.2300 
 2882   0.0000       8.204512       223.2561 
 2883   0.0000       8.208985       223.3778 
 2884   0.0000       8.209719       223.3978 
 2885   0.0000       8.211626       223.4497 
 2886   0.0000       8.214758       223.5349 
 2887   0.0000       8.221780       223.7260 
 2888   0.0000       8.222057       223.7336 
 2889   0.0000       8.224516       223.8005 
 2890   0.0000       8.228294       223.9033 
 2891   0.0000       8.230186       223.9547 
 2892   0.0000       8.231982       224.0036 
 2893   0.0000       8.236668       224.1311 
 2894   0.0000       8.241444       224.2611 
 2895   0.0000       8.246069       224.3870 
 2896   0.0000       8.248305       224.4478 
 2897   0.0000       8.250451       224.5062 
 2898   0.0000       8.256407       224.6682 
 2899   0.0000       8.265328       224.9110 
 2900   0.0000       8.266630       224.9464 
 2901   0.0000       8.271073       225.0673 
 2902   0.0000       8.276394       225.2121 
 2903   0.0000       8.281416       225.3488 
 2904   0.0000       8.285499       225.4599 
 2905   0.0000       8.289169       225.5598 
 2906   0.0000       8.292543       225.6516 
 2907   0.0000       8.296061       225.7473 
 2908   0.0000       8.299947       225.8530 
 2909   0.0000       8.302667       225.9270 
 2910   0.0000       8.304838       225.9861 
 2911   0.0000       8.309162       226.1038 
 2912   0.0000       8.313632       226.2254 
 2913   0.0000       8.317165       226.3216 
 2914   0.0000       8.319211       226.3772 
 2915   0.0000       8.321645       226.4435 
 2916   0.0000       8.324621       226.5245 
 2917   0.0000       8.325661       226.5528 
 2918   0.0000       8.329781       226.6649 
 2919   0.0000       8.331246       226.7047 
 2920   0.0000       8.337097       226.8639 
 2921   0.0000       8.344425       227.0633 
 2922   0.0000       8.346986       227.1330 
 2923   0.0000       8.350930       227.2404 
 2924   0.0000       8.353292       227.3046 
 2925   0.0000       8.354622       227.3408 
 2926   0.0000       8.358628       227.4498 
 2927   0.0000       8.361592       227.5305 
 2928   0.0000       8.364665       227.6141 
 2929   0.0000       8.368862       227.7283 
 2930   0.0000       8.369674       227.7504 
 2931   0.0000       8.375914       227.9202 
 2932   0.0000       8.376489       227.9359 
 2933   0.0000       8.378496       227.9905 
 2934   0.0000       8.380362       228.0412 
 2935   0.0000       8.381276       228.0661 
 2936   0.0000       8.387043       228.2230 
 2937   0.0000       8.388913       228.2739 
 2938   0.0000       8.389261       228.2834 
 2939   0.0000       8.393135       228.3888 
 2940   0.0000       8.397755       228.5145 
 2941   0.0000       8.400228       228.5818 
 2942   0.0000       8.402010       228.6303 
 2943   0.0000       8.402884       228.6541 
 2944   0.0000       8.404680       228.7030 
 2945   0.0000       8.410132       228.8513 
 2946   0.0000       8.411833       228.8976 
 2947   0.0000       8.413712       228.9487 
 2948   0.0000       8.414488       228.9699 
 2949   0.0000       8.418007       229.0656 
 2950   0.0000       8.419584       229.1085 
 2951   0.0000       8.421047       229.1483 
 2952   0.0000       8.424510       229.2426 
 2953   0.0000       8.428283       229.3453 
 2954   0.0000       8.428384       229.3480 
 2955   0.0000       8.432244       229.4530 
 2956   0.0000       8.433507       229.4874 
 2957   0.0000       8.436522       229.5694 
 2958   0.0000       8.438523       229.6239 
 2959   0.0000       8.443983       229.7725 
 2960   0.0000       8.447050       229.8559 
 2961   0.0000       8.448369       229.8918 
 2962   0.0000       8.451189       229.9685 
 2963   0.0000       8.453423       230.0293 
 2964   0.0000       8.459913       230.2059 
 2965   0.0000       8.461882       230.2595 
 2966   0.0000       8.462426       230.2743 
 2967   0.0000       8.467511       230.4127 
 2968   0.0000       8.468326       230.4349 
 2969   0.0000       8.474436       230.6011 
 2970   0.0000       8.477487       230.6842 
 2971   0.0000       8.479764       230.7461 
 2972   0.0000       8.482756       230.8275 
 2973   0.0000       8.486991       230.9428 
 2974   0.0000       8.487580       230.9588 
 2975   0.0000       8.489326       231.0063 
 2976   0.0000       8.494184       231.1385 
 2977   0.0000       8.496474       231.2008 
 2978   0.0000       8.499259       231.2766 
 2979   0.0000       8.505550       231.4478 
 2980   0.0000       8.507137       231.4910 
 2981   0.0000       8.507877       231.5111 
 2982   0.0000       8.508080       231.5166 
 2983   0.0000       8.514783       231.6990 
 2984   0.0000       8.519451       231.8260 
 2985   0.0000       8.521312       231.8767 
 2986   0.0000       8.523024       231.9233 
 2987   0.0000       8.524252       231.9567 
 2988   0.0000       8.526228       232.0105 
 2989   0.0000       8.528900       232.0832 
 2990   0.0000       8.531889       232.1645 
 2991   0.0000       8.537784       232.3249 
 2992   0.0000       8.540560       232.4005 
 2993   0.0000       8.541411       232.4236 
 2994   0.0000       8.542908       232.4644 
 2995   0.0000       8.546333       232.5575 
 2996   0.0000       8.548142       232.6068 
 2997   0.0000       8.550757       232.6779 
 2998   0.0000       8.553491       232.7523 
 2999   0.0000       8.559529       232.9166 
 3000   0.0000       8.560820       232.9518 
 3001   0.0000       8.563394       233.0218 
 3002   0.0000       8.565814       233.0876 
 3003   0.0000       8.566927       233.1179 
 3004   0.0000       8.570659       233.2195 
 3005   0.0000       8.571927       233.2540 
 3006   0.0000       8.575409       233.3487 
 3007   0.0000       8.580168       233.4782 
 3008   0.0000       8.582557       233.5433 
 3009   0.0000       8.587026       233.6649 
 3010   0.0000       8.589751       233.7390 
 3011   0.0000       8.594837       233.8774 
 3012   0.0000       8.596270       233.9164 
 3013   0.0000       8.597930       233.9616 
 3014   0.0000       8.602660       234.0903 
 3015   0.0000       8.604917       234.1517 
 3016   0.0000       8.609192       234.2680 
 3017   0.0000       8.614119       234.4021 
 3018   0.0000       8.615738       234.4462 
 3019   0.0000       8.618327       234.5166 
 3020   0.0000       8.622376       234.6268 
 3021   0.0000       8.624443       234.6830 
 3022   0.0000       8.627288       234.7604 
 3023   0.0000       8.631331       234.8705 
 3024   0.0000       8.636309       235.0059 
 3025   0.0000       8.636886       235.0216 
 3026   0.0000       8.641647       235.1512 
 3027   0.0000       8.643867       235.2116 
 3028   0.0000       8.646685       235.2883 
 3029   0.0000       8.652028       235.4336 
 3030   0.0000       8.656853       235.5650 
 3031   0.0000       8.658012       235.5965 
 3032   0.0000       8.660209       235.6563 
 3033   0.0000       8.663511       235.7461 
 3034   0.0000       8.665961       235.8128 
 3035   0.0000       8.675690       236.0775 
 3036   0.0000       8.676950       236.1118 
 3037   0.0000       8.681859       236.2454 
 3038   0.0000       8.684582       236.3195 
 3039   0.0000       8.688589       236.4285 
 3040   0.0000       8.689360       236.4495 
 3041   0.0000       8.691100       236.4969 
 3042   0.0000       8.693808       236.5705 
 3043   0.0000       8.697141       236.6612 
 3044   0.0000       8.700448       236.7512 
 3045   0.0000       8.704996       236.8750 
 3046   0.0000       8.708415       236.9680 
 3047   0.0000       8.715464       237.1598 
 3048   0.0000       8.717941       237.2272 
 3049   0.0000       8.720417       237.2946 
 3050   0.0000       8.722621       237.3546 
 3051   0.0000       8.727748       237.4941 
 3052   0.0000       8.733671       237.6553 
 3053   0.0000       8.735456       237.7038 
 3054   0.0000       8.740409       237.8386 
 3055   0.0000       8.742194       237.8872 
 3056   0.0000       8.744555       237.9514 
 3057   0.0000       8.749220       238.0784 
 3058   0.0000       8.751165       238.1313 
 3059   0.0000       8.754562       238.2237 
 3060   0.0000       8.758555       238.3324 
 3061   0.0000       8.762725       238.4459 
 3062   0.0000       8.766384       238.5454 
 3063   0.0000       8.770057       238.6454 
 3064   0.0000       8.776191       238.8123 
 3065   0.0000       8.776908       238.8318 
 3066   0.0000       8.779064       238.8905 
 3067   0.0000       8.783206       239.0032 
 3068   0.0000       8.786197       239.0846 
 3069   0.0000       8.789024       239.1615 
 3070   0.0000       8.793712       239.2891 
 3071   0.0000       8.797971       239.4050 
 3072   0.0000       8.801670       239.5056 
 3073   0.0000       8.803670       239.5601 
 3074   0.0000       8.809417       239.7164 
 3075   0.0000       8.811242       239.7661 
 3076   0.0000       8.816218       239.9015 
 3077   0.0000       8.821416       240.0429 
 3078   0.0000       8.824808       240.1352 
 3079   0.0000       8.838165       240.4987 
 3080   0.0000       8.840592       240.5647 
 3081   0.0000       8.842903       240.6276 
 3082   0.0000       8.851935       240.8734 
 3083   0.0000       8.852866       240.8987 
 3084   0.0000       8.858234       241.0448 
 3085   0.0000       8.862535       241.1618 
 3086   0.0000       8.868061       241.3122 
 3087   0.0000       8.868775       241.3316 
 3088   0.0000       8.873937       241.4721 
 3089   0.0000       8.879808       241.6318 
 3090   0.0000       8.881625       241.6813 
 3091   0.0000       8.891173       241.9411 
 3092   0.0000       8.898857       242.1502 
 3093   0.0000       8.903443       242.2750 
 3094   0.0000       8.906441       242.3566 
 3095   0.0000       8.912809       242.5299 
 3096   0.0000       8.915508       242.6033 
 3097   0.0000       8.917216       242.6498 
 3098   0.0000       8.921003       242.7528 
 3099   0.0000       8.924682       242.8529 
 3100   0.0000       8.930943       243.0233 
 3101   0.0000       8.932456       243.0645 
 3102   0.0000       8.937555       243.2032 
 3103   0.0000       8.941392       243.3076 
 3104   0.0000       8.945646       243.4234 
 3105   0.0000       8.946626       243.4501 
 3106   0.0000       8.950443       243.5539 
 3107   0.0000       8.950696       243.5608 
 3108   0.0000       8.953658       243.6414 
 3109   0.0000       8.955818       243.7002 
 3110   0.0000       8.957540       243.7471 
 3111   0.0000       8.960077       243.8161 
 3112   0.0000       8.961661       243.8592 
 3113   0.0000       8.966074       243.9793 
 3114   0.0000       8.968725       244.0514 
 3115   0.0000       8.973061       244.1694 
 3116   0.0000       8.976313       244.2579 
 3117   0.0000       8.978827       244.3263 
 3118   0.0000       8.981953       244.4114 
 3119   0.0000       8.985203       244.4998 
 3120   0.0000       8.990991       244.6573 
 3121   0.0000       8.996048       244.7949 
 3122   0.0000       9.000718       244.9220 
 3123   0.0000       9.001742       244.9498 
 3124   0.0000       9.003403       244.9950 
 3125   0.0000       9.011393       245.2125 
 3126   0.0000       9.012832       245.2516 
 3127   0.0000       9.013235       245.2626 
 3128   0.0000       9.017662       245.3831 
 3129   0.0000       9.023695       245.5472 
 3130   0.0000       9.028993       245.6914 
 3131   0.0000       9.033980       245.8271 
 3132   0.0000       9.039896       245.9881 
 3133   0.0000       9.044640       246.1172 
 3134   0.0000       9.046354       246.1638 
 3135   0.0000       9.051227       246.2964 
 3136   0.0000       9.053107       246.3476 
 3137   0.0000       9.055498       246.4126 
 3138   0.0000       9.059988       246.5348 
 3139   0.0000       9.070004       246.8074 
 3140   0.0000       9.071010       246.8347 
 3141   0.0000       9.072864       246.8852 
 3142   0.0000       9.077498       247.0113 
 3143   0.0000       9.082240       247.1403 
 3144   0.0000       9.089221       247.3303 
 3145   0.0000       9.090711       247.3708 
 3146   0.0000       9.096124       247.5181 
 3147   0.0000       9.098193       247.5744 
 3148   0.0000       9.104973       247.7589 
 3149   0.0000       9.108319       247.8500 
 3150   0.0000       9.113394       247.9880 
 3151   0.0000       9.116662       248.0770 
 3152   0.0000       9.118381       248.1238 
 3153   0.0000       9.129564       248.4281 
 3154   0.0000       9.131033       248.4681 
 3155   0.0000       9.137202       248.6359 
 3156   0.0000       9.140033       248.7129 
 3157   0.0000       9.143964       248.8199 
 3158   0.0000       9.157235       249.1810 
 3159   0.0000       9.163983       249.3647 
 3160   0.0000       9.165790       249.4138 
 3161   0.0000       9.169724       249.5209 
 3162   0.0000       9.178398       249.7569 
 3163   0.0000       9.187440       250.0030 
 3164   0.0000       9.191331       250.1088 
 3165   0.0000       9.193788       250.1757 
 3166   0.0000       9.202099       250.4018 
 3167   0.0000       9.206286       250.5158 
 3168   0.0000       9.217517       250.8214 
 3169   0.0000       9.226886       251.0763 
 3170   0.0000       9.230133       251.1647 
 3171   0.0000       9.236292       251.3323 
 3172   0.0000       9.248933       251.6763 
 3173   0.0000       9.270236       252.2559 
 3174   0.0000       9.276629       252.4299 
 3175   0.0000       9.291005       252.8211 
 3176   0.0000       9.304679       253.1932 
 3177   0.0000       9.308753       253.3041 
 3178   0.0000       9.324668       253.7371 
 3179   0.0000       9.338645       254.1175 
 3180   0.0000       9.354198       254.5407 
 3181   0.0000       9.361748       254.7461 
 3182   0.0000       9.365310       254.8430 
 3183   0.0000       9.373596       255.0685 
 3184   0.0000       9.386841       255.4289 
 3185   0.0000       9.392450       255.5815 
 3186   0.0000       9.399629       255.7769 
 3187   0.0000       9.408666       256.0228 
 3188   0.0000       9.411199       256.0917 
 3189   0.0000       9.411968       256.1127 
 3190   0.0000       9.419470       256.3168 
 3191   0.0000       9.422036       256.3866 
 3192   0.0000       9.424402       256.4510 
 3193   0.0000       9.443120       256.9604 
 3194   0.0000       9.453754       257.2497 
 3195   0.0000       9.473722       257.7931 
 3196   0.0000       9.477756       257.9028 
 3197   0.0000       9.485264       258.1072 
 3198   0.0000       9.509030       258.7539 
 3199   0.0000       9.515131       258.9199 
 3200   0.0000       9.530668       259.3427 
 3201   0.0000       9.548350       259.8238 
 3202   0.0000       9.554206       259.9832 
 3203   0.0000       9.556509       260.0458 
 3204   0.0000       9.559398       260.1244 
 3205   0.0000       9.562958       260.2213 
 3206   0.0000       9.571195       260.4454 
 3207   0.0000       9.583194       260.7720 
 3208   0.0000       9.587554       260.8906 
 3209   0.0000       9.589021       260.9305 
 3210   0.0000       9.607762       261.4405 
 3211   0.0000       9.608177       261.4518 
 3212   0.0000       9.608931       261.4723 
 3213   0.0000       9.617951       261.7178 
 3214   0.0000       9.626890       261.9610 
 3215   0.0000       9.646544       262.4958 
 3216   0.0000       9.649734       262.5826 
 3217   0.0000       9.664864       262.9943 
 3218   0.0000       9.668658       263.0976 
 3219   0.0000       9.680001       263.4062 
 3220   0.0000       9.688212       263.6296 
 3221   0.0000       9.691526       263.7198 
 3222   0.0000       9.697093       263.8713 
 3223   0.0000       9.700209       263.9561 
 3224   0.0000       9.708361       264.1779 
 3225   0.0000       9.715574       264.3742 
 3226   0.0000       9.722069       264.5510 
 3227   0.0000       9.733689       264.8671 
 3228   0.0000       9.734882       264.8996 
 3229   0.0000       9.737633       264.9745 
 3230   0.0000       9.741290       265.0740 
 3231   0.0000       9.747369       265.2394 
 3232   0.0000       9.748958       265.2826 
 3233   0.0000       9.752541       265.3801 
 3234   0.0000       9.757618       265.5183 
 3235   0.0000       9.763901       265.6892 
 3236   0.0000       9.767284       265.7813 
 3237   0.0000       9.776784       266.0398 
 3238   0.0000       9.781085       266.1568 
 3239   0.0000       9.788587       266.3610 
 3240   0.0000       9.792437       266.4658 
 3241   0.0000       9.796192       266.5679 
 3242   0.0000       9.799593       266.6605 
 3243   0.0000       9.804739       266.8005 
 3244   0.0000       9.807258       266.8691 
 3245   0.0000       9.811837       266.9937 
 3246   0.0000       9.815967       267.1060 
 3247   0.0000       9.816253       267.1138 
 3248   0.0000       9.819139       267.1924 
 3249   0.0000       9.827492       267.4197 
 3250   0.0000       9.832047       267.5436 
 3251   0.0000       9.833932       267.5949 
 3252   0.0000       9.837296       267.6864 
 3253   0.0000       9.840021       267.7606 
 3254   0.0000       9.841351       267.7968 
 3255   0.0000       9.845705       267.9152 
 3256   0.0000       9.846094       267.9258 
 3257   0.0000       9.851701       268.0784 
 3258   0.0000       9.859284       268.2848 
 3259   0.0000       9.860730       268.3241 
 3260   0.0000       9.871853       268.6268 
 3261   0.0000       9.873721       268.6776 
 3262   0.0000       9.878768       268.8149 
 3263   0.0000       9.884445       268.9694 
 3264   0.0000       9.887944       269.0646 
 3265   0.0000       9.889513       269.1073 
 3266   0.0000       9.892196       269.1803 
 3267   0.0000       9.899770       269.3864 
 3268   0.0000       9.901801       269.4417 
 3269   0.0000       9.908872       269.6341 
 3270   0.0000       9.912226       269.7254 
 3271   0.0000       9.916443       269.8401 
 3272   0.0000       9.918468       269.8952 
 3273   0.0000       9.921132       269.9677 
 3274   0.0000       9.924041       270.0469 
 3275   0.0000       9.928847       270.1777 
 3276   0.0000       9.937237       270.4060 
 3277   0.0000       9.947481       270.6847 
 3278   0.0000       9.952803       270.8295 
 3279   0.0000       9.959711       271.0175 
 3280   0.0000       9.964860       271.1576 
 3281   0.0000       9.970837       271.3203 
 3282   0.0000       9.977319       271.4966 
 3283   0.0000       9.984139       271.6822 
 3284   0.0000       9.986059       271.7345 
 3285   0.0000       9.994372       271.9607 
 3286   0.0000       9.996432       272.0167 
 3287   0.0000      10.000324       272.1226 
 3288   0.0000      10.007058       272.3059 
 3289   0.0000      10.017084       272.5787 
 3290   0.0000      10.021146       272.6893 
 3291   0.0000      10.026408       272.8324 
 3292   0.0000      10.033766       273.0327 
 3293   0.0000      10.042214       273.2625 
 3294   0.0000      10.043120       273.2872 
 3295   0.0000      10.050769       273.4953 
 3296   0.0000      10.055778       273.6316 
 3297   0.0000      10.061601       273.7901 
 3298   0.0000      10.064633       273.8726 
 3299   0.0000      10.073230       274.1065 
 3300   0.0000      10.081001       274.3180 
 3301   0.0000      10.088269       274.5158 
 3302   0.0000      10.096844       274.7491 
 3303   0.0000      10.104800       274.9656 
 3304   0.0000      10.112436       275.1734 
 3305   0.0000      10.116324       275.2792 
 3306   0.0000      10.118760       275.3455 
 3307   0.0000      10.123195       275.4661 
 3308   0.0000      10.137689       275.8606 
 3309   0.0000      10.141339       275.9599 
 3310   0.0000      10.146119       276.0899 
 3311   0.0000      10.149647       276.1859 
 3312   0.0000      10.163053       276.5507 
 3313   0.0000      10.165976       276.6303 
 3314   0.0000      10.173495       276.8349 
 3315   0.0000      10.193010       277.3659 
 3316   0.0000      10.199411       277.5401 
 3317   0.0000      10.210137       277.8319 
 3318   0.0000      10.214323       277.9458 
 3319   0.0000      10.218000       278.0459 
 3320   0.0000      10.227478       278.3038 
 3321   0.0000      10.238124       278.5935 
 3322   0.0000      10.241056       278.6733 
 3323   0.0000      10.248823       278.8847 
 3324   0.0000      10.254552       279.0406 
 3325   0.0000      10.257759       279.1278 
 3326   0.0000      10.265299       279.3330 
 3327   0.0000      10.269048       279.4350 
 3328   0.0000      10.280846       279.7560 
 3329   0.0000      10.290414       280.0164 
 3330   0.0000      10.297636       280.2129 
 3331   0.0000      10.310807       280.5713 
 3332   0.0000      10.330106       281.0965 
 3333   0.0000      10.342769       281.4411 
 3334   0.0000      10.353658       281.7374 
 3335   0.0000      10.356217       281.8070 
 3336   0.0000      10.364550       282.0337 
 3337   0.0000      10.368122       282.1310 
 3338   0.0000      10.372151       282.2406 
 3339   0.0000      10.375755       282.3387 
 3340   0.0000      10.385854       282.6135 
 3341   0.0000      10.392979       282.8073 
 3342   0.0000      10.396187       282.8946 
 3343   0.0000      10.403309       283.0884 
 3344   0.0000      10.408934       283.2415 
 3345   0.0000      10.414968       283.4057 
 3346   0.0000      10.421529       283.5842 
 3347   0.0000      10.422377       283.6073 
 3348   0.0000      10.432263       283.8763 
 3349   0.0000      10.433794       283.9180 
 3350   0.0000      10.434602       283.9400 
 3351   0.0000      10.441476       284.1270 
 3352   0.0000      10.444364       284.2056 
 3353   0.0000      10.447404       284.2883 
 3354   0.0000      10.453048       284.4419 
 3355   0.0000      10.462066       284.6873 
 3356   0.0000      10.467274       284.8290 
 3357   0.0000      10.475658       285.0572 
 3358   0.0000      10.496687       285.6294 
 3359   0.0000      10.502732       285.7939 
 3360   0.0000      10.525160       286.4042 
 3361   0.0000      10.530383       286.5463 
 3362   0.0000      10.544180       286.9217 
 3363   0.0000      10.548200       287.0311 
 3364   0.0000      10.576046       287.7888 
 3365   0.0000      10.583268       287.9854 
 3366   0.0000      10.590042       288.1697 
 3367   0.0000      10.598832       288.4089 
 3368   0.0000      10.601239       288.4744 
 3369   0.0000      10.608186       288.6634 
 3370   0.0000      10.643102       289.6135 
 3371   0.0000      10.652717       289.8752 
 3372   0.0000      10.654908       289.9348 
 3373   0.0000      10.677982       290.5627 
 3374   0.0000      10.686025       290.7815 
 3375   0.0000      10.709089       291.4091 
 3376   0.0000      10.727436       291.9084 
 3377   0.0000      10.735292       292.1222 
 3378   0.0000      10.749833       292.5178 
 3379   0.0000      10.756160       292.6900 
 3380   0.0000      10.757972       292.7393 
 3381   0.0000      10.762800       292.8707 
 3382   0.0000      10.766312       292.9662 
 3383   0.0000      10.773042       293.1494 
 3384   0.0000      10.792596       293.6815 
 3385   0.0000      10.799676       293.8741 
 3386   0.0000      10.812839       294.2323 
 3387   0.0000      10.827939       294.6432 
 3388   0.0000      10.847562       295.1772 
 3389   0.0000      10.857930       295.4593 
 3390   0.0000      10.864868       295.6481 
 3391   0.0000      10.881816       296.1093 
 3392   0.0000      10.882883       296.1383 
 3393   0.0000      10.930732       297.4403 
 3394   0.0000      10.945895       297.8529 
 3395   0.0000      10.962508       298.3050 
 3396   0.0000      10.968482       298.4676 
 3397   0.0000      10.978281       298.7342 
 3398   0.0000      11.004942       299.4597 
 3399   0.0000      11.089644       301.7645 
 3400   0.0000      11.140290       303.1427 
 3401   0.0000      11.148570       303.3680 
 3402   0.0000      11.180936       304.2487 
 3403   0.0000      11.191141       304.5264 
 3404   0.0000      11.213011       305.1215 
 3405   0.0000      11.234890       305.7169 
 3406   0.0000      11.266813       306.5856 
 3407   0.0000      11.317264       307.9584 
 3408   0.0000      11.326441       308.2081 
 3409   0.0000      11.453230       311.6582 
 3410   0.0000      11.481575       312.4295 
 3411   0.0000      11.497601       312.8656 
 3412   0.0000      11.594814       315.5109 
 3413   0.0000      11.602481       315.7196 
 3414   0.0000      11.606111       315.8183 
 3415   0.0000      11.664795       317.4152 
 3416   0.0000      11.680404       317.8400 
 3417   0.0000      11.690771       318.1220 
 3418   0.0000      11.711407       318.6836 
 3419   0.0000      11.730343       319.1989 
 3420   0.0000      11.756952       319.9229 
 3421   0.0000      11.803963       321.2022 
 3422   0.0000      11.812348       321.4303 
 3423   0.0000      11.886927       323.4597 
 3424   0.0000      11.891985       323.5974 
 3425   0.0000      11.899429       323.7999 
 3426   0.0000      11.928320       324.5861 
 3427   0.0000      12.037813       327.5656 
 3428   0.0000      12.069553       328.4292 
 3429   0.0000      12.083714       328.8146 
 3430   0.0000      12.101606       329.3014 
 3431   0.0000      12.122418       329.8678 
 3432   0.0000      12.128496       330.0332 
 3433   0.0000      12.141614       330.3901 
 3434   0.0000      12.150335       330.6274 
 3435   0.0000      12.166278       331.0613 
 3436   0.0000      12.192946       331.7869 
 3437   0.0000      12.207253       332.1762 
 3438   0.0000      12.211274       332.2857 
 3439   0.0000      12.222294       332.5855 
 3440   0.0000      12.245053       333.2048 
 3441   0.0000      12.251000       333.3666 
 3442   0.0000      12.292478       334.4953 
 3443   0.0000      12.325305       335.3886 
 3444   0.0000      12.335165       335.6569 
 3445   0.0000      12.339647       335.7789 
 3446   0.0000      12.357198       336.2565 
 3447   0.0000      12.359018       336.3060 
 3448   0.0000      12.366461       336.5085 
 3449   0.0000      12.376626       336.7851 
 3450   0.0000      12.396858       337.3357 
 3451   0.0000      12.407688       337.6304 
 3452   0.0000      12.423252       338.0539 
 3453   0.0000      12.429235       338.2167 
 3454   0.0000      12.431174       338.2694 
 3455   0.0000      12.461017       339.0815 
 3456   0.0000      12.471829       339.3757 
 3457   0.0000      12.507383       340.3432 
 3458   0.0000      12.525019       340.8231 
 3459   0.0000      12.536186       341.1270 
 3460   0.0000      12.565388       341.9216 
 3461   0.0000      12.571043       342.0755 
 3462   0.0000      12.578081       342.2670 
 3463   0.0000      12.607514       343.0679 
 3464   0.0000      12.621326       343.4437 
 3465   0.0000      12.651214       344.2570 
 3466   0.0000      12.657841       344.4374 
 3467   0.0000      12.699660       345.5753 
 3468   0.0000      12.751238       346.9788 
 3469   0.0000      12.768323       347.4437 
 3470   0.0000      12.783659       347.8610 
 3471   0.0000      12.792804       348.1099 
 3472   0.0000      12.827411       349.0516 
 3473   0.0000      12.833907       349.2284 
 3474   0.0000      12.876667       350.3919 
 3475   0.0000      12.886302       350.6541 
 3476   0.0000      12.929671       351.8342 
 3477   0.0000      12.944277       352.2317 
 3478   0.0000      12.958023       352.6057 
 3479   0.0000      13.000189       353.7531 
 3480   0.0000      13.015129       354.1597 
 3481   0.0000      13.116552       356.9195 
 3482   0.0000      13.120935       357.0388 
 3483   0.0000      13.148164       357.7797 
 3484   0.0000      13.163995       358.2105 
 3485   0.0000      13.177377       358.5747 
 3486   0.0000      13.204157       359.3034 
 3487   0.0000      13.302131       361.9694 
 3488   0.0000      13.320650       362.4733 
 3489   0.0000      13.343009       363.0817 
 3490   0.0000      13.357197       363.4678 
 3491   0.0000      13.363156       363.6300 
 3492   0.0000      13.373496       363.9113 
 3493   0.0000      13.377677       364.0251 
 3494   0.0000      13.424496       365.2991 
 3495   0.0000      13.481185       366.8417 
 3496   0.0000      13.683819       372.3557 
 3497   0.0000      13.712536       373.1371 
 3498   0.0000      13.775510       374.8507 
 3499   0.0000      13.816467       375.9652 
 3500   0.0000      13.954927       379.7329 
 3501   0.0000      14.238532       387.4502 
 3502   0.0000      14.474382       393.8679 
 3503   0.0000      14.562483       396.2653 
 3504   0.0000      14.732934       400.9035 
 3505   0.0000      14.760413       401.6513 
 3506   0.0000      15.028326       408.9415 
 3507   0.0000      15.189440       413.3257 
 3508   0.0000      15.416736       419.5107 
 3509   0.0000      16.410402       446.5497 
 3510   0.0000      28.133702       765.5570 
 3511   0.0000      28.235523       768.3276 
 3512   0.0000      28.361735       771.7620 
 3513   0.0000      28.433166       773.7058 
 3514   0.0000      28.584610       777.8268 
 3515   0.0000      28.637322       779.2612 
 3516   0.0000      28.735624       781.9361 
 3517   0.0000      28.746150       782.2225 
 3518   0.0000      28.750998       782.3544 
 3519   0.0000      28.763961       782.7072 
 3520   0.0000      28.797120       783.6095 
 3521   0.0000      28.804801       783.8185 
 3522   0.0000      28.809699       783.9518 
 3523   0.0000      28.837328       784.7036 
 3524   0.0000      28.870117       785.5958 
 3525   0.0000      29.070616       791.0517 
 3526   0.0000      29.103707       791.9521 
 3527   0.0000      29.139331       792.9215 
 3528   0.0000      29.149436       793.1965 
 3529   0.0000      29.164074       793.5948 
 3530   0.0000      29.170593       793.7722 
 3531   0.0000      29.240006       795.6610 
 3532   0.0000      29.240509       795.6747 
 3533   0.0000      29.251519       795.9743 
 3534   0.0000      29.272505       796.5453 
 3535   0.0000      29.322543       797.9070 
 3536   0.0000      29.400318       800.0233 
 3537   0.0000      29.423717       800.6600 
 3538   0.0000      29.438114       801.0518 
 3539   0.0000      29.454838       801.5069 
 3540   0.0000      29.461225       801.6807 
 3541   0.0000      29.502541       802.8050 
 3542   0.0000      29.566297       804.5398 
 3543   0.0000      29.572633       804.7122 
 3544   0.0000      29.591636       805.2293 
 3545   0.0000      29.596850       805.3712 
 3546   0.0000      38.390144      1044.6489 
 3547   0.0000      38.585234      1049.9576 
 3548   0.0000      48.614279      1322.8618 
 3549   0.0000      48.647158      1323.7565 
 3550   0.0000      48.917762      1331.1200 
 3551   0.0000      48.950102      1332.0000 
 3552   0.0000     148.962526      4053.4764 
 3553   0.0000     149.076626      4056.5812 
 3554   0.0000     149.208552      4060.1711 
 3555   0.0000     149.286862      4062.3020 
 3556   0.0000     149.391001      4065.1358 
 3557   0.0000     149.459245      4066.9928 
 3558   0.0000     149.529966      4068.9172 
 3559   0.0000     149.543817      4069.2941 
 3560   0.0000     149.567240      4069.9315 
 3561   0.0000     149.592079      4070.6074 
 3562   0.0000     149.600095      4070.8255 
 3563   0.0000     149.612387      4071.1600 
 3564   0.0000     149.643425      4072.0046 
 3565   0.0000     149.666223      4072.6250 
 3566   0.0000     149.683772      4073.1025 
 3567   0.0000     149.870019      4078.1705 
 3568   0.0000     149.910192      4079.2637 
 3569   0.0000     149.933723      4079.9040 
 3570   0.0000     149.936897      4079.9904 
 3571   0.0000     149.957051      4080.5388 
 3572   0.0000     149.984346      4081.2815 
 3573   0.0000     150.016658      4082.1608 
 3574   0.0000     150.025576      4082.4035 
 3575   0.0000     150.043563      4082.8929 
 3576   0.0000     150.051730      4083.1151 
 3577   0.0000     150.195086      4087.0161 
 3578   0.0000     150.272312      4089.1175 
 3579   0.0000     150.283814      4089.4305 
 3580   0.0000     150.297343      4089.7986 
 3581   0.0000     150.303724      4089.9722 
 3582   0.0000     150.309642      4090.1333 
 3583   0.0000     150.349379      4091.2146 
 3584   0.0000     150.372322      4091.8389 
 3585   0.0000     150.379758      4092.0413 
 3586   0.0000     150.402174      4092.6512 
 3587   0.0000     150.405947      4092.7539 
 3588   0.0000     199.824911      5437.5123 
 3589   0.0000     200.021266      5442.8554 
 3590   0.0000     256.045688      6967.3574 
 3591   0.0000     256.081972      6968.3447 
 3592   0.0000     256.399547      6976.9864 
 3593   0.0000     256.428353      6977.7702 

                    ********************************
                    * MULLIKEN POPULATION ANALYSIS *
                    ********************************

-----------------------
MULLIKEN ATOMIC CHARGES
-----------------------
   0 O :   -0.389230
   1 O :   -0.392572
   2 N :   -0.366994
   3 N :   -0.420048
   4 C :    0.288091
   5 C :    0.460877
   6 H :    0.054130
   7 C :   -0.032576
   8 C :   -0.180610
   9 H :    0.134560
  10 C :   -0.177510
  11 H :    0.152570
  12 C :   -0.122030
  13 H :    0.136927
  14 C :   -0.136527
  15 H :    0.145009
  16 C :   -0.116200
  17 H :    0.122277
  18 C :    0.075906
  19 C :   -0.288563
  20 H :    0.078199
  21 H :    0.099820
  22 H :    0.131425
  23 C :   -0.210433
  24 H :    0.061991
  25 H :    0.122365
  26 H :    0.096023
  27 C :   -0.275010
  28 H :    0.119236
  29 H :    0.091205
  30 H :    0.119338
  31 C :    0.048986
  32 C :    0.005608
  33 C :   -0.073546
  34 H :    0.086567
  35 C :   -0.196371
  36 H :    0.130055
  37 C :   -0.134515
  38 H :    0.138873
  39 C :   -0.109819
  40 H :    0.101259
  41 C :   -0.131133
  42 C :   -0.239504
  43 H :    0.097227
  44 H :    0.106120
  45 H :    0.102692
  46 C :   -0.221308
  47 H :    0.109474
  48 H :    0.096929
  49 H :    0.063162
  50 C :   -0.096865
  51 H :   -0.058515
  52 H :    0.094380
  53 H :    0.094242
  54 C :    0.336115
  55 C :    0.045701
  56 C :   -0.070669
  57 H :    0.126087
  58 C :   -0.123621
  59 H :    0.146434
  60 C :   -0.081200
  61 H :    0.148125
  62 C :   -0.130381
  63 H :    0.155409
  64 C :   -0.127222
  65 H :    0.115926
  66 H :    0.159273
  67 O :   -0.541999
  68 C :    0.457386
  69 C :    0.043974
  70 C :   -0.114996
  71 H :    0.113291
  72 C :   -0.137460
  73 H :    0.146815
  74 C :   -0.092158
  75 H :    0.145697
  76 C :   -0.143675
  77 H :    0.145525
  78 C :   -0.079516
  79 H :    0.126476
  80 O :   -0.405575
  81 H :    0.240592
Sum of atomic charges:    0.0000000

--------------------------------
MULLIKEN REDUCED ORBITAL CHARGES
--------------------------------
  0 O s       :     3.845392  s :     3.845392
      pz      :     1.187592  p :     4.495183
      px      :     1.709932
      py      :     1.597660
      dz2     :     0.009322  d :     0.043228
      dxz     :     0.008181
      dyz     :     0.014448
      dx2y2   :     0.005356
      dxy     :     0.005920
      f0      :     0.001158  f :     0.005176
      f+1     :     0.000999
      f-1     :     0.001336
      f+2     :     0.000732
      f-2     :     0.000565
      f+3     :     0.000195
      f-3     :     0.000193
      g0      :     0.000031  g :     0.000251
      g+1     :     0.000026
      g-1     :     0.000070
      g+2     :     0.000053
      g-2     :     0.000039
      g+3     :     0.000012
      g-3     :     0.000016
      g+4     :     0.000002
      g-4     :     0.000002
  1 O s       :     3.751549  s :     3.751549
      pz      :     1.799379  p :     4.601684
      px      :     1.400905
      py      :     1.401400
      dz2     :     0.003994  d :     0.035401
      dxz     :     0.003312
      dyz     :     0.006561
      dx2y2   :     0.011871
      dxy     :     0.009663
      f0      :     0.000449  f :     0.003734
      f+1     :     0.000296
      f-1     :     0.000449
      f+2     :     0.000145
      f-2     :     0.000543
      f+3     :     0.000670
      f-3     :     0.001182
      g0      :     0.000013  g :     0.000204
      g+1     :     0.000008
      g-1     :     0.000018
      g+2     :     0.000010
      g-2     :     0.000025
      g+3     :     0.000021
      g-3     :     0.000004
      g+4     :     0.000053
      g-4     :     0.000053
  2 N s       :     3.711235  s :     3.711235
      pz      :     1.249643  p :     3.584384
      px      :     1.083297
      py      :     1.251443
      dz2     :     0.017023  d :     0.063220
      dxz     :     0.012594
      dyz     :     0.011320
      dx2y2   :     0.012481
      dxy     :     0.009802
      f0      :     0.001548  f :     0.007611
      f+1     :     0.000779
      f-1     :     0.001060
      f+2     :     0.000843
      f-2     :     0.001216
      f+3     :     0.001058
      f-3     :     0.001107
      g0      :     0.000069  g :     0.000544
      g+1     :     0.000095
      g-1     :     0.000061
      g+2     :     0.000092
      g-2     :     0.000092
      g+3     :     0.000039
      g-3     :     0.000015
      g+4     :     0.000047
      g-4     :     0.000035
  3 N s       :     3.646809  s :     3.646809
      pz      :     1.070476  p :     3.708500
      px      :     1.219827
      py      :     1.418197
      dz2     :     0.009975  d :     0.056344
      dxz     :     0.012979
      dyz     :     0.013346
      dx2y2   :     0.010912
      dxy     :     0.009132
      f0      :     0.001519  f :     0.007904
      f+1     :     0.001013
      f-1     :     0.000773
      f+2     :     0.000889
      f-2     :     0.001264
      f+3     :     0.001109
      f-3     :     0.001337
      g0      :     0.000050  g :     0.000492
      g+1     :     0.000087
      g-1     :     0.000052
      g+2     :     0.000075
      g-2     :     0.000083
      g+3     :     0.000022
      g-3     :     0.000027
      g+4     :     0.000036
      g-4     :     0.000061
  4 C s       :     3.204387  s :     3.204387
      pz      :     0.657709  p :     2.279343
      px      :     0.839199
      py      :     0.782435
      dz2     :     0.044179  d :     0.192462
      dxz     :     0.032867
      dyz     :     0.054112
      dx2y2   :     0.028145
      dxy     :     0.033159
      f0      :     0.008352  f :     0.032434
      f+1     :     0.003001
      f-1     :     0.003959
      f+2     :     0.004532
      f-2     :     0.007634
      f+3     :     0.002398
      f-3     :     0.002559
      g0      :     0.000443  g :     0.003282
      g+1     :     0.000291
      g-1     :     0.000588
      g+2     :     0.000593
      g-2     :     0.000572
      g+3     :     0.000314
      g-3     :     0.000233
      g+4     :     0.000146
      g-4     :     0.000102
  5 C s       :     3.160050  s :     3.160050
      pz      :     0.900129  p :     2.249983
      px      :     0.575830
      py      :     0.774024
      dz2     :     0.020344  d :     0.107408
      dxz     :     0.014789
      dyz     :     0.013744
      dx2y2   :     0.025596
      dxy     :     0.032936
      f0      :     0.002567  f :     0.019957
      f+1     :     0.001240
      f-1     :     0.002574
      f+2     :     0.001673
      f-2     :     0.003037
      f+3     :     0.005639
      f-3     :     0.003227
      g0      :     0.000140  g :     0.001725
      g+1     :     0.000097
      g-1     :     0.000191
      g+2     :     0.000171
      g-2     :     0.000192
      g+3     :     0.000116
      g-3     :     0.000158
      g+4     :     0.000336
      g-4     :     0.000324
  6 H s       :     0.902951  s :     0.902951
      pz      :     0.006624  p :     0.037098
      px      :     0.016009
      py      :     0.014466
      dz2     :     0.000938  d :     0.005422
      dxz     :     0.001670
      dyz     :     0.001687
      dx2y2   :     0.000479
      dxy     :     0.000648
      f0      :     0.000120  f :     0.000398
      f+1     :     0.000053
      f-1     :     0.000075
      f+2     :     0.000059
      f-2     :     0.000073
      f+3     :     0.000006
      f-3     :     0.000012
  7 C s       :     3.307579  s :     3.307579
      pz      :     0.788404  p :     2.573172
      px      :     0.877174
      py      :     0.907594
      dz2     :     0.027637  d :     0.131380
      dxz     :     0.023298
      dyz     :     0.016786
      dx2y2   :     0.034609
      dxy     :     0.029051
      f0      :     0.002082  f :     0.018893
      f+1     :     0.001729
      f-1     :     0.002371
      f+2     :     0.002843
      f-2     :     0.003757
      f+3     :     0.004552
      f-3     :     0.001559
      g0      :     0.000105  g :     0.001553
      g+1     :     0.000184
      g-1     :     0.000106
      g+2     :     0.000179
      g-2     :     0.000134
      g+3     :     0.000159
      g-3     :     0.000244
      g+4     :     0.000251
      g-4     :     0.000191
  8 C s       :     3.233868  s :     3.233868
      pz      :     0.892350  p :     2.828789
      px      :     0.987327
      py      :     0.949113
      dz2     :     0.025374  d :     0.103114
      dxz     :     0.012417
      dyz     :     0.014312
      dx2y2   :     0.025881
      dxy     :     0.025130
      f0      :     0.001166  f :     0.013595
      f+1     :     0.001937
      f-1     :     0.002207
      f+2     :     0.001854
      f-2     :     0.002693
      f+3     :     0.002432
      f-3     :     0.001306
      g0      :     0.000073  g :     0.001244
      g+1     :     0.000092
      g-1     :     0.000113
      g+2     :     0.000182
      g-2     :     0.000154
      g+3     :     0.000174
      g-3     :     0.000220
      g+4     :     0.000103
      g-4     :     0.000134
  9 H s       :     0.832675  s :     0.832675
      pz      :     0.010440  p :     0.029014
      px      :     0.007518
      py      :     0.011057
      dz2     :     0.000225  d :     0.003441
      dxz     :     0.001091
      dyz     :     0.000337
      dx2y2   :     0.001060
      dxy     :     0.000727
      f0      :     0.000044  f :     0.000310
      f+1     :     0.000020
      f-1     :     0.000011
      f+2     :     0.000046
      f-2     :     0.000043
      f+3     :     0.000119
      f-3     :     0.000027
 10 C s       :     3.229637  s :     3.229637
      pz      :     0.936867  p :     2.809922
      px      :     0.922570
      py      :     0.950485
      dz2     :     0.014943  d :     0.124061
      dxz     :     0.041765
      dyz     :     0.008611
      dx2y2   :     0.020776
      dxy     :     0.037966
      f0      :     0.001630  f :     0.012615
      f+1     :     0.000672
      f-1     :     0.001934
      f+2     :     0.001856
      f-2     :     0.002556
      f+3     :     0.002906
      f-3     :     0.001062
      g0      :     0.000074  g :     0.001274
      g+1     :     0.000108
      g-1     :     0.000142
      g+2     :     0.000140
      g-2     :     0.000109
      g+3     :     0.000116
      g-3     :     0.000213
      g+4     :     0.000210
      g-4     :     0.000164
 11 H s       :     0.826009  s :     0.826009
      pz      :     0.009345  p :     0.018571
      px      :     0.003997
      py      :     0.005229
      dz2     :     0.000675  d :     0.002577
      dxz     :     0.000472
      dyz     :     0.000343
      dx2y2   :     0.000675
      dxy     :     0.000412
      f0      :     0.000012  f :     0.000273
      f+1     :     0.000082
      f-1     :     0.000023
      f+2     :     0.000047
      f-2     :     0.000033
      f+3     :     0.000050
      f-3     :     0.000026
 12 C s       :     3.200937  s :     3.200937
      pz      :     0.932705  p :     2.784224
      px      :     0.894852
      py      :     0.956667
      dz2     :     0.016174  d :     0.123300
      dxz     :     0.028761
      dyz     :     0.018856
      dx2y2   :     0.042712
      dxy     :     0.016797
      f0      :     0.001214  f :     0.012319
      f+1     :     0.001609
      f-1     :     0.001193
      f+2     :     0.001891
      f-2     :     0.002297
      f+3     :     0.003161
      f-3     :     0.000953
      g0      :     0.000086  g :     0.001250
      g+1     :     0.000174
      g-1     :     0.000032
      g+2     :     0.000144
      g-2     :     0.000113
      g+3     :     0.000127
      g-3     :     0.000188
      g+4     :     0.000216
      g-4     :     0.000170
 13 H s       :     0.837529  s :     0.837529
      pz      :     0.008889  p :     0.022406
      px      :     0.007168
      py      :     0.006349
      dz2     :     0.000892  d :     0.002856
      dxz     :     0.000546
      dyz     :     0.000290
      dx2y2   :     0.000449
      dxy     :     0.000681
      f0      :     0.000036  f :     0.000282
      f+1     :     0.000014
      f-1     :     0.000079
      f+2     :     0.000028
      f-2     :     0.000065
      f+3     :     0.000031
      f-3     :     0.000029
 14 C s       :     3.179108  s :     3.179108
      pz      :     0.917754  p :     2.817612
      px      :     0.965500
      py      :     0.934359
      dz2     :     0.030198  d :     0.125983
      dxz     :     0.017951
      dyz     :     0.015687
      dx2y2   :     0.026286
      dxy     :     0.035861
      f0      :     0.001097  f :     0.012555
      f+1     :     0.001941
      f-1     :     0.001999
      f+2     :     0.001662
      f-2     :     0.002330
      f+3     :     0.002151
      f-3     :     0.001375
      g0      :     0.000073  g :     0.001269
      g+1     :     0.000094
      g-1     :     0.000120
      g+2     :     0.000184
      g-2     :     0.000149
      g+3     :     0.000182
      g-3     :     0.000220
      g+4     :     0.000106
      g-4     :     0.000141
 15 H s       :     0.828805  s :     0.828805
      pz      :     0.008739  p :     0.022969
      px      :     0.006255
      py      :     0.007975
      dz2     :     0.000147  d :     0.002931
      dxz     :     0.001030
      dyz     :     0.000236
      dx2y2   :     0.000810
      dxy     :     0.000709
      f0      :     0.000042  f :     0.000286
      f+1     :     0.000013
      f-1     :     0.000012
      f+2     :     0.000043
      f-2     :     0.000044
      f+3     :     0.000105
      f-3     :     0.000028
 16 C s       :     3.208549  s :     3.208549
      pz      :     0.960153  p :     2.788805
      px      :     0.919302
      py      :     0.909350
      dz2     :     0.011182  d :     0.104331
      dxz     :     0.034294
      dyz     :     0.006493
      dx2y2   :     0.022158
      dxy     :     0.030204
      f0      :     0.001629  f :     0.013277
      f+1     :     0.000761
      f-1     :     0.002029
      f+2     :     0.001585
      f-2     :     0.002997
      f+3     :     0.003243
      f-3     :     0.001032
      g0      :     0.000070  g :     0.001238
      g+1     :     0.000103
      g-1     :     0.000148
      g+2     :     0.000129
      g-2     :     0.000113
      g+3     :     0.000116
      g-3     :     0.000204
      g+4     :     0.000197
      g-4     :     0.000159
 17 H s       :     0.848545  s :     0.848545
      pz      :     0.007481  p :     0.025626
      px      :     0.008876
      py      :     0.009270
      dz2     :     0.000861  d :     0.003249
      dxz     :     0.000440
      dyz     :     0.000429
      dx2y2   :     0.000938
      dxy     :     0.000580
      f0      :     0.000016  f :     0.000303
      f+1     :     0.000088
      f-1     :     0.000023
      f+2     :     0.000057
      f-2     :     0.000034
      f+3     :     0.000058
      f-3     :     0.000027
 18 C s       :     3.244015  s :     3.244015
      pz      :     0.918012  p :     2.514297
      px      :     0.828899
      py      :     0.767386
      dz2     :     0.027356  d :     0.139650
      dxz     :     0.042034
      dyz     :     0.018660
      dx2y2   :     0.028227
      dxy     :     0.023373
      f0      :     0.004771  f :     0.024176
      f+1     :     0.003030
      f-1     :     0.001950
      f+2     :     0.001501
      f-2     :     0.005692
      f+3     :     0.002397
      f-3     :     0.004835
      g0      :     0.000173  g :     0.001957
      g+1     :     0.000309
      g-1     :     0.000131
      g+2     :     0.000207
      g-2     :     0.000296
      g+3     :     0.000210
      g-3     :     0.000091
      g+4     :     0.000275
      g-4     :     0.000264
 19 C s       :     3.178425  s :     3.178425
      pz      :     0.962746  p :     3.034076
      px      :     1.014698
      py      :     1.056633
      dz2     :     0.019062  d :     0.068752
      dxz     :     0.014991
      dyz     :     0.006714
      dx2y2   :     0.006239
      dxy     :     0.021746
      f0      :     0.001437  f :     0.006546
      f+1     :     0.002025
      f-1     :     0.000159
      f+2     :     0.000347
      f-2     :     0.001160
      f+3     :     0.001087
      f-3     :     0.000330
      g0      :     0.000086  g :     0.000763
      g+1     :     0.000209
      g-1     :     0.000031
      g+2     :     0.000146
      g-2     :     0.000117
      g+3     :     0.000040
      g-3     :     0.000034
      g+4     :     0.000069
      g-4     :     0.000031
 20 H s       :     0.887048  s :     0.887048
      pz      :     0.008810  p :     0.030258
      px      :     0.010208
      py      :     0.011239
      dz2     :     0.001600  d :     0.004105
      dxz     :     0.000402
      dyz     :     0.000984
      dx2y2   :     0.000278
      dxy     :     0.000842
      f0      :     0.000121  f :     0.000390
      f+1     :     0.000054
      f-1     :     0.000041
      f+2     :     0.000023
      f-2     :     0.000116
      f+3     :     0.000004
      f-3     :     0.000030
 21 H s       :     0.869650  s :     0.869650
      pz      :     0.008767  p :     0.026176
      px      :     0.008340
      py      :     0.009069
      dz2     :     0.000235  d :     0.003964
      dxz     :     0.000807
      dyz     :     0.000930
      dx2y2   :     0.001477
      dxy     :     0.000515
      f0      :     0.000057  f :     0.000390
      f+1     :     0.000021
      f-1     :     0.000023
      f+2     :     0.000014
      f-2     :     0.000100
      f+3     :     0.000033
      f-3     :     0.000141
 22 H s       :     0.836898  s :     0.836898
      pz      :     0.010145  p :     0.027360
      px      :     0.008700
      py      :     0.008514
      dz2     :     0.000157  d :     0.003934
      dxz     :     0.000656
      dyz     :     0.001009
      dx2y2   :     0.001432
      dxy     :     0.000680
      f0      :     0.000061  f :     0.000383
      f+1     :     0.000013
      f-1     :     0.000018
      f+2     :     0.000007
      f-2     :     0.000090
      f+3     :     0.000023
      f-3     :     0.000171
 23 C s       :     3.169194  s :     3.169194
      pz      :     0.995982  p :     2.970378
      px      :     0.972204
      py      :     1.002192
      dz2     :     0.010375  d :     0.063534
      dxz     :     0.016687
      dyz     :     0.007845
      dx2y2   :     0.009534
      dxy     :     0.019092
      f0      :     0.000731  f :     0.006579
      f+1     :     0.001365
      f-1     :     0.000463
      f+2     :     0.000008
      f-2     :     0.001467
      f+3     :     0.001263
      f-3     :     0.001282
      g0      :     0.000053  g :     0.000747
      g+1     :     0.000073
      g-1     :     0.000056
      g+2     :     0.000091
      g-2     :     0.000110
      g+3     :     0.000086
      g-3     :     0.000022
      g+4     :     0.000131
      g-4     :     0.000124
 24 H s       :     0.903382  s :     0.903382
      pz      :     0.009018  p :     0.030053
      px      :     0.010492
      py      :     0.010542
      dz2     :     0.001088  d :     0.004182
      dxz     :     0.000821
      dyz     :     0.001271
      dx2y2   :     0.000402
      dxy     :     0.000599
      f0      :     0.000120  f :     0.000391
      f+1     :     0.000024
      f-1     :     0.000065
      f+2     :     0.000060
      f-2     :     0.000093
      f+3     :     0.000012
      f-3     :     0.000017
 25 H s       :     0.847200  s :     0.847200
      pz      :     0.010115  p :     0.026117
      px      :     0.008493
      py      :     0.007510
      dz2     :     0.000293  d :     0.003930
      dxz     :     0.000666
      dyz     :     0.000917
      dx2y2   :     0.001577
      dxy     :     0.000477
      f0      :     0.000043  f :     0.000388
      f+1     :     0.000022
      f-1     :     0.000042
      f+2     :     0.000021
      f-2     :     0.000091
      f+3     :     0.000041
      f-3     :     0.000128
 26 H s       :     0.871499  s :     0.871499
      pz      :     0.009289  p :     0.028024
      px      :     0.009471
      py      :     0.009264
      dz2     :     0.001504  d :     0.004067
      dxz     :     0.000515
      dyz     :     0.000759
      dx2y2   :     0.000470
      dxy     :     0.000819
      f0      :     0.000117  f :     0.000386
      f+1     :     0.000059
      f-1     :     0.000021
      f+2     :     0.000042
      f-2     :     0.000088
      f+3     :     0.000018
      f-3     :     0.000041
 27 C s       :     3.169652  s :     3.169652
      pz      :     0.975416  p :     3.030547
      px      :     1.010382
      py      :     1.044750
      dz2     :     0.016532  d :     0.067640
      dxz     :     0.014896
      dyz     :     0.010915
      dx2y2   :     0.006609
      dxy     :     0.018688
      f0      :     0.001045  f :     0.006425
      f+1     :     0.001291
      f-1     :     0.000476
      f+2     :     0.000590
      f-2     :     0.001603
      f+3     :     0.000630
      f-3     :     0.000790
      g0      :     0.000064  g :     0.000745
      g+1     :     0.000144
      g-1     :     0.000064
      g+2     :     0.000116
      g-2     :     0.000106
      g+3     :     0.000079
      g-3     :     0.000066
      g+4     :     0.000058
      g-4     :     0.000047
 28 H s       :     0.849631  s :     0.849631
      pz      :     0.008818  p :     0.026667
      px      :     0.008705
      py      :     0.009145
      dz2     :     0.000571  d :     0.004067
      dxz     :     0.000775
      dyz     :     0.000539
      dx2y2   :     0.001623
      dxy     :     0.000559
      f0      :     0.000026  f :     0.000399
      f+1     :     0.000061
      f-1     :     0.000038
      f+2     :     0.000041
      f-2     :     0.000049
      f+3     :     0.000094
      f-3     :     0.000091
 29 H s       :     0.875746  s :     0.875746
      pz      :     0.008536  p :     0.028569
      px      :     0.010030
      py      :     0.010003
      dz2     :     0.001418  d :     0.004093
      dxz     :     0.000628
      dyz     :     0.001039
      dx2y2   :     0.000510
      dxy     :     0.000497
      f0      :     0.000122  f :     0.000387
      f+1     :     0.000047
      f-1     :     0.000065
      f+2     :     0.000085
      f-2     :     0.000045
      f+3     :     0.000019
      f-3     :     0.000004
 30 H s       :     0.849977  s :     0.849977
      pz      :     0.010315  p :     0.026426
      px      :     0.007582
      py      :     0.008529
      dz2     :     0.000227  d :     0.003877
      dxz     :     0.000491
      dyz     :     0.001257
      dx2y2   :     0.000962
      dxy     :     0.000940
      f0      :     0.000050  f :     0.000383
      f+1     :     0.000016
      f-1     :     0.000033
      f+2     :     0.000044
      f-2     :     0.000078
      f+3     :     0.000036
      f-3     :     0.000126
 31 C s       :     3.281469  s :     3.281469
      pz      :     0.727887  p :     2.512786
      px      :     0.899633
      py      :     0.885266
      dz2     :     0.015668  d :     0.130704
      dxz     :     0.028174
      dyz     :     0.051315
      dx2y2   :     0.029058
      dxy     :     0.006489
      f0      :     0.006789  f :     0.024001
      f+1     :     0.003094
      f-1     :     0.002197
      f+2     :     0.003237
      f-2     :     0.004732
      f+3     :     0.001603
      f-3     :     0.002350
      g0      :     0.000231  g :     0.002053
      g+1     :     0.000310
      g-1     :     0.000306
      g+2     :     0.000334
      g-2     :     0.000364
      g+3     :     0.000147
      g-3     :     0.000110
      g+4     :     0.000097
      g-4     :     0.000154
 32 C s       :     3.315112  s :     3.315112
      pz      :     0.801432  p :     2.570835
      px      :     0.900460
      py      :     0.868943
      dz2     :     0.013612  d :     0.088383
      dxz     :     0.023575
      dyz     :     0.023740
      dx2y2   :     0.020763
      dxy     :     0.006693
      f0      :     0.005195  f :     0.018587
      f+1     :     0.001595
      f-1     :     0.002516
      f+2     :     0.001476
      f-2     :     0.004133
      f+3     :     0.001644
      f-3     :     0.002029
      g0      :     0.000173  g :     0.001475
      g+1     :     0.000206
      g-1     :     0.000238
      g+2     :     0.000227
      g-2     :     0.000264
      g+3     :     0.000082
      g-3     :     0.000051
      g+4     :     0.000103
      g-4     :     0.000132
 33 C s       :     3.234068  s :     3.234068
      pz      :     0.860274  p :     2.716398
      px      :     0.947887
      py      :     0.908237
      dz2     :     0.040629  d :     0.108316
      dxz     :     0.018907
      dyz     :     0.027537
      dx2y2   :     0.005969
      dxy     :     0.015276
      f0      :     0.004346  f :     0.013528
      f+1     :     0.001540
      f-1     :     0.001615
      f+2     :     0.001947
      f-2     :     0.002540
      f+3     :     0.000830
      f-3     :     0.000710
      g0      :     0.000201  g :     0.001236
      g+1     :     0.000191
      g-1     :     0.000234
      g+2     :     0.000247
      g-2     :     0.000208
      g+3     :     0.000054
      g-3     :     0.000056
      g+4     :     0.000040
      g-4     :     0.000006
 34 H s       :     0.877926  s :     0.877926
      pz      :     0.011375  p :     0.031465
      px      :     0.009429
      py      :     0.010660
      dz2     :     0.000298  d :     0.003722
      dxz     :     0.000804
      dyz     :     0.001018
      dx2y2   :     0.001260
      dxy     :     0.000342
      f0      :     0.000055  f :     0.000320
      f+1     :     0.000011
      f-1     :     0.000013
      f+2     :     0.000005
      f-2     :     0.000089
      f+3     :     0.000054
      f-3     :     0.000094
 35 C s       :     3.201074  s :     3.201074
      pz      :     0.944074  p :     2.853785
      px      :     0.977335
      py      :     0.932376
      dz2     :     0.026200  d :     0.127401
      dxz     :     0.036683
      dyz     :     0.032611
      dx2y2   :     0.021582
      dxy     :     0.010325
      f0      :     0.003770  f :     0.012849
      f+1     :     0.001364
      f-1     :     0.000745
      f+2     :     0.000812
      f-2     :     0.002934
      f+3     :     0.001282
      f-3     :     0.001942
      g0      :     0.000135  g :     0.001262
      g+1     :     0.000161
      g-1     :     0.000217
      g+2     :     0.000174
      g-2     :     0.000223
      g+3     :     0.000068
      g-3     :     0.000054
      g+4     :     0.000087
      g-4     :     0.000143
 36 H s       :     0.844706  s :     0.844706
      pz      :     0.005335  p :     0.022153
      px      :     0.008018
      py      :     0.008799
      dz2     :     0.000851  d :     0.002804
      dxz     :     0.000560
      dyz     :     0.000796
      dx2y2   :     0.000325
      dxy     :     0.000272
      f0      :     0.000086  f :     0.000282
      f+1     :     0.000034
      f-1     :     0.000053
      f+2     :     0.000058
      f-2     :     0.000034
      f+3     :     0.000010
      f-3     :     0.000007
 37 C s       :     3.215368  s :     3.215368
      pz      :     0.926963  p :     2.775009
      px      :     0.935960
      py      :     0.912086
      dz2     :     0.021633  d :     0.130179
      dxz     :     0.030211
      dyz     :     0.044980
      dx2y2   :     0.022378
      dxy     :     0.010978
      f0      :     0.003641  f :     0.012696
      f+1     :     0.000913
      f-1     :     0.001326
      f+2     :     0.000931
      f-2     :     0.002783
      f+3     :     0.001161
      f-3     :     0.001941
      g0      :     0.000148  g :     0.001263
      g+1     :     0.000178
      g-1     :     0.000198
      g+2     :     0.000181
      g-2     :     0.000213
      g+3     :     0.000072
      g-3     :     0.000038
      g+4     :     0.000089
      g-4     :     0.000145
 38 H s       :     0.837255  s :     0.837255
      pz      :     0.005245  p :     0.020839
      px      :     0.008951
      py      :     0.006643
      dz2     :     0.000886  d :     0.002755
      dxz     :     0.000752
      dyz     :     0.000439
      dx2y2   :     0.000336
      dxy     :     0.000342
      f0      :     0.000086  f :     0.000278
      f+1     :     0.000048
      f-1     :     0.000028
      f+2     :     0.000051
      f-2     :     0.000042
      f+3     :     0.000008
      f-3     :     0.000014
 39 C s       :     3.197907  s :     3.197907
      pz      :     0.833451  p :     2.797062
      px      :     0.980932
      py      :     0.982679
      dz2     :     0.040445  d :     0.100646
      dxz     :     0.022058
      dyz     :     0.014318
      dx2y2   :     0.007157
      dxy     :     0.016668
      f0      :     0.004011  f :     0.012975
      f+1     :     0.001611
      f-1     :     0.001472
      f+2     :     0.001735
      f-2     :     0.002396
      f+3     :     0.000917
      f-3     :     0.000833
      g0      :     0.000185  g :     0.001230
      g+1     :     0.000180
      g-1     :     0.000240
      g+2     :     0.000260
      g-2     :     0.000205
      g+3     :     0.000049
      g-3     :     0.000065
      g+4     :     0.000038
      g-4     :     0.000009
 40 H s       :     0.870799  s :     0.870799
      pz      :     0.009276  p :     0.024401
      px      :     0.010392
      py      :     0.004733
      dz2     :     0.000186  d :     0.003234
      dxz     :     0.000723
      dyz     :     0.000869
      dx2y2   :     0.001109
      dxy     :     0.000347
      f0      :     0.000048  f :     0.000307
      f+1     :     0.000013
      f-1     :     0.000012
      f+2     :     0.000006
      f-2     :     0.000080
      f+3     :     0.000043
      f-3     :     0.000105
 41 C s       :     3.275682  s :     3.275682
      pz      :     0.905933  p :     2.713088
      px      :     0.907505
      py      :     0.899650
      dz2     :     0.019432  d :     0.121336
      dxz     :     0.021775
      dyz     :     0.022265
      dx2y2   :     0.016052
      dxy     :     0.041812
      f0      :     0.002780  f :     0.019417
      f+1     :     0.002227
      f-1     :     0.002361
      f+2     :     0.002541
      f-2     :     0.004041
      f+3     :     0.003073
      f-3     :     0.002393
      g0      :     0.000135  g :     0.001610
      g+1     :     0.000128
      g-1     :     0.000205
      g+2     :     0.000108
      g-2     :     0.000311
      g+3     :     0.000191
      g-3     :     0.000218
      g+4     :     0.000169
      g-4     :     0.000144
 42 C s       :     3.147870  s :     3.147870
      pz      :     1.045686  p :     3.012029
      px      :     0.981529
      py      :     0.984814
      dz2     :     0.011668  d :     0.072146
      dxz     :     0.010144
      dyz     :     0.020191
      dx2y2   :     0.015405
      dxy     :     0.014738
      f0      :     0.000800  f :     0.006692
      f+1     :     0.000294
      f-1     :     0.001125
      f+2     :     0.000475
      f-2     :     0.001555
      f+3     :     0.001259
      f-3     :     0.001186
      g0      :     0.000044  g :     0.000767
      g+1     :     0.000061
      g-1     :     0.000075
      g+2     :     0.000044
      g-2     :     0.000119
      g+3     :     0.000094
      g-3     :     0.000085
      g+4     :     0.000132
      g-4     :     0.000112
 43 H s       :     0.873919  s :     0.873919
      pz      :     0.009559  p :     0.024554
      px      :     0.009655
      py      :     0.005340
      dz2     :     0.001290  d :     0.003907
      dxz     :     0.000525
      dyz     :     0.000614
      dx2y2   :     0.000735
      dxy     :     0.000744
      f0      :     0.000064  f :     0.000394
      f+1     :     0.000033
      f-1     :     0.000089
      f+2     :     0.000075
      f-2     :     0.000044
      f+3     :     0.000038
      f-3     :     0.000050
 44 H s       :     0.862561  s :     0.862561
      pz      :     0.008876  p :     0.026835
      px      :     0.009109
      py      :     0.008849
      dz2     :     0.000925  d :     0.004090
      dxz     :     0.001231
      dyz     :     0.001026
      dx2y2   :     0.000399
      dxy     :     0.000508
      f0      :     0.000096  f :     0.000395
      f+1     :     0.000075
      f-1     :     0.000040
      f+2     :     0.000071
      f-2     :     0.000088
      f+3     :     0.000016
      f-3     :     0.000009
 45 H s       :     0.868075  s :     0.868075
      pz      :     0.010522  p :     0.024948
      px      :     0.004678
      py      :     0.009748
      dz2     :     0.000656  d :     0.003893
      dxz     :     0.000905
      dyz     :     0.000481
      dx2y2   :     0.001048
      dxy     :     0.000804
      f0      :     0.000016  f :     0.000391
      f+1     :     0.000093
      f-1     :     0.000029
      f+2     :     0.000050
      f-2     :     0.000053
      f+3     :     0.000106
      f-3     :     0.000044
 46 C s       :     3.173974  s :     3.173974
      pz      :     0.968914  p :     2.971695
      px      :     1.018935
      py      :     0.983846
      dz2     :     0.014122  d :     0.068336
      dxz     :     0.011062
      dyz     :     0.017031
      dx2y2   :     0.009237
      dxy     :     0.016883
      f0      :     0.000563  f :     0.006565
      f+1     :     0.000621
      f-1     :     0.001301
      f+2     :     0.001062
      f-2     :     0.001740
      f+3     :     0.000469
      f-3     :     0.000810
      g0      :     0.000050  g :     0.000739
      g+1     :     0.000075
      g-1     :     0.000103
      g+2     :     0.000055
      g-2     :     0.000152
      g+3     :     0.000116
      g-3     :     0.000087
      g+4     :     0.000047
      g-4     :     0.000054
 47 H s       :     0.859631  s :     0.859631
      pz      :     0.009454  p :     0.026535
      px      :     0.007848
      py      :     0.009233
      dz2     :     0.000628  d :     0.003970
      dxz     :     0.000723
      dyz     :     0.000525
      dx2y2   :     0.001096
      dxy     :     0.000998
      f0      :     0.000014  f :     0.000390
      f+1     :     0.000079
      f-1     :     0.000031
      f+2     :     0.000043
      f-2     :     0.000054
      f+3     :     0.000118
      f-3     :     0.000050
 48 H s       :     0.872638  s :     0.872638
      pz      :     0.007471  p :     0.026092
      px      :     0.009366
      py      :     0.009255
      dz2     :     0.001347  d :     0.003952
      dxz     :     0.001029
      dyz     :     0.000564
      dx2y2   :     0.000376
      dxy     :     0.000636
      f0      :     0.000109  f :     0.000389
      f+1     :     0.000069
      f-1     :     0.000050
      f+2     :     0.000052
      f-2     :     0.000081
      f+3     :     0.000019
      f-3     :     0.000010
 49 H s       :     0.899174  s :     0.899174
      pz      :     0.011107  p :     0.032990
      px      :     0.010352
      py      :     0.011531
      dz2     :     0.000434  d :     0.004284
      dxz     :     0.000698
      dyz     :     0.001139
      dx2y2   :     0.001721
      dxy     :     0.000292
      f0      :     0.000032  f :     0.000390
      f+1     :     0.000025
      f-1     :     0.000056
      f+2     :     0.000061
      f-2     :     0.000067
      f+3     :     0.000062
      f-3     :     0.000087
 50 C s       :     3.171568  s :     3.171568
      pz      :     1.001414  p :     2.861565
      px      :     0.877291
      py      :     0.982860
      dz2     :     0.009895  d :     0.056439
      dxz     :     0.011275
      dyz     :     0.017296
      dx2y2   :     0.008696
      dxy     :     0.009276
      f0      :     0.000210  f :     0.006572
      f+1     :     0.000556
      f-1     :     0.001292
      f+2     :     0.000661
      f-2     :     0.001529
      f+3     :     0.001333
      f-3     :     0.000991
      g0      :     0.000044  g :     0.000721
      g+1     :     0.000073
      g-1     :     0.000077
      g+2     :     0.000038
      g-2     :     0.000088
      g+3     :     0.000088
      g-3     :     0.000119
      g+4     :     0.000103
      g-4     :     0.000091
 51 H s       :     1.017119  s :     1.017119
      pz      :     0.011844  p :     0.036415
      px      :     0.012650
      py      :     0.011922
      dz2     :     0.000345  d :     0.004582
      dxz     :     0.001187
      dyz     :     0.000774
      dx2y2   :     0.001852
      dxy     :     0.000425
      f0      :     0.000055  f :     0.000400
      f+1     :     0.000036
      f-1     :     0.000015
      f+2     :     0.000033
      f-2     :     0.000097
      f+3     :     0.000124
      f-3     :     0.000040
 52 H s       :     0.875604  s :     0.875604
      pz      :     0.008566  p :     0.025761
      px      :     0.009331
      py      :     0.007864
      dz2     :     0.001283  d :     0.003869
      dxz     :     0.000798
      dyz     :     0.000903
      dx2y2   :     0.000371
      dxy     :     0.000514
      f0      :     0.000133  f :     0.000386
      f+1     :     0.000049
      f-1     :     0.000058
      f+2     :     0.000061
      f-2     :     0.000060
      f+3     :     0.000014
      f-3     :     0.000011
 53 H s       :     0.874110  s :     0.874110
      pz      :     0.008813  p :     0.027125
      px      :     0.010004
      py      :     0.008308
      dz2     :     0.001245  d :     0.004128
      dxz     :     0.000777
      dyz     :     0.000387
      dx2y2   :     0.000752
      dxy     :     0.000966
      f0      :     0.000057  f :     0.000395
      f+1     :     0.000040
      f-1     :     0.000065
      f+2     :     0.000065
      f-2     :     0.000077
      f+3     :     0.000044
      f-3     :     0.000048
 54 C s       :     3.134038  s :     3.134038
      pz      :     0.672837  p :     2.223385
      px      :     0.746676
      py      :     0.803872
      dz2     :     0.037234  d :     0.266358
      dxz     :     0.055269
      dyz     :     0.074465
      dx2y2   :     0.062966
      dxy     :     0.036425
      f0      :     0.009338  f :     0.035690
      f+1     :     0.004005
      f-1     :     0.004963
      f+2     :     0.003429
      f-2     :     0.006090
      f+3     :     0.002343
      f-3     :     0.005523
      g0      :     0.000541  g :     0.004414
      g+1     :     0.000527
      g-1     :     0.000757
      g+2     :     0.000485
      g-2     :     0.000560
      g+3     :     0.000465
      g-3     :     0.000157
      g+4     :     0.000440
      g-4     :     0.000482
 55 C s       :     3.247208  s :     3.247208
      pz      :     0.790973  p :     2.588856
      px      :     0.902918
      py      :     0.894964
      dz2     :     0.014240  d :     0.099217
      dxz     :     0.024397
      dyz     :     0.032741
      dx2y2   :     0.021071
      dxy     :     0.006768
      f0      :     0.004203  f :     0.017470
      f+1     :     0.002030
      f-1     :     0.003227
      f+2     :     0.000931
      f-2     :     0.003058
      f+3     :     0.001443
      f-3     :     0.002578
      g0      :     0.000248  g :     0.001548
      g+1     :     0.000198
      g-1     :     0.000254
      g+2     :     0.000206
      g-2     :     0.000243
      g+3     :     0.000109
      g-3     :     0.000072
      g+4     :     0.000094
      g-4     :     0.000125
 56 C s       :     3.214797  s :     3.214797
      pz      :     0.878358  p :     2.743119
      px      :     0.940791
      py      :     0.923970
      dz2     :     0.032126  d :     0.098803
      dxz     :     0.022195
      dyz     :     0.023149
      dx2y2   :     0.007515
      dxy     :     0.013819
      f0      :     0.003069  f :     0.012698
      f+1     :     0.001856
      f-1     :     0.002260
      f+2     :     0.001740
      f-2     :     0.001924
      f+3     :     0.000976
      f-3     :     0.000873
      g0      :     0.000222  g :     0.001251
      g+1     :     0.000181
      g-1     :     0.000258
      g+2     :     0.000208
      g-2     :     0.000178
      g+3     :     0.000062
      g-3     :     0.000086
      g+4     :     0.000039
      g-4     :     0.000015
 57 H s       :     0.843537  s :     0.843537
      pz      :     0.009302  p :     0.026784
      px      :     0.007976
      py      :     0.009506
      dz2     :     0.000259  d :     0.003289
      dxz     :     0.000601
      dyz     :     0.000950
      dx2y2   :     0.001208
      dxy     :     0.000272
      f0      :     0.000044  f :     0.000303
      f+1     :     0.000014
      f-1     :     0.000020
      f+2     :     0.000014
      f-2     :     0.000073
      f+3     :     0.000031
      f-3     :     0.000107
 58 C s       :     3.199048  s :     3.199048
      pz      :     0.958662  p :     2.790817
      px      :     0.926505
      py      :     0.905650
      dz2     :     0.037045  d :     0.120031
      dxz     :     0.023256
      dyz     :     0.024779
      dx2y2   :     0.021078
      dxy     :     0.013873
      f0      :     0.003021  f :     0.012459
      f+1     :     0.001232
      f-1     :     0.001373
      f+2     :     0.001133
      f-2     :     0.002416
      f+3     :     0.001139
      f-3     :     0.002145
      g0      :     0.000140  g :     0.001266
      g+1     :     0.000140
      g-1     :     0.000209
      g+2     :     0.000144
      g-2     :     0.000215
      g+3     :     0.000111
      g-3     :     0.000105
      g+4     :     0.000085
      g-4     :     0.000117
 59 H s       :     0.827188  s :     0.827188
      pz      :     0.005868  p :     0.023192
      px      :     0.009074
      py      :     0.008251
      dz2     :     0.000616  d :     0.002902
      dxz     :     0.000895
      dyz     :     0.001023
      dx2y2   :     0.000197
      dxy     :     0.000171
      f0      :     0.000074  f :     0.000284
      f+1     :     0.000061
      f-1     :     0.000078
      f+2     :     0.000037
      f-2     :     0.000027
      f+3     :     0.000003
      f-3     :     0.000003
 60 C s       :     3.202357  s :     3.202357
      pz      :     0.922524  p :     2.742750
      px      :     0.906366
      py      :     0.913860
      dz2     :     0.015329  d :     0.122508
      dxz     :     0.031341
      dyz     :     0.050349
      dx2y2   :     0.017390
      dxy     :     0.008099
      f0      :     0.002830  f :     0.012320
      f+1     :     0.001425
      f-1     :     0.002110
      f+2     :     0.000670
      f-2     :     0.002285
      f+3     :     0.001068
      f-3     :     0.001932
      g0      :     0.000203  g :     0.001264
      g+1     :     0.000189
      g-1     :     0.000221
      g+2     :     0.000132
      g-2     :     0.000201
      g+3     :     0.000075
      g-3     :     0.000028
      g+4     :     0.000089
      g-4     :     0.000125
 61 H s       :     0.826400  s :     0.826400
      pz      :     0.006171  p :     0.022366
      px      :     0.008766
      py      :     0.007429
      dz2     :     0.000973  d :     0.002831
      dxz     :     0.000623
      dyz     :     0.000369
      dx2y2   :     0.000467
      dxy     :     0.000400
      f0      :     0.000073  f :     0.000278
      f+1     :     0.000036
      f-1     :     0.000035
      f+2     :     0.000059
      f-2     :     0.000038
      f+3     :     0.000013
      f-3     :     0.000025
 62 C s       :     3.191515  s :     3.191515
      pz      :     0.884452  p :     2.808003
      px      :     0.948964
      py      :     0.974588
      dz2     :     0.046870  d :     0.117041
      dxz     :     0.022336
      dyz     :     0.021926
      dx2y2   :     0.007509
      dxy     :     0.018400
      f0      :     0.003235  f :     0.012547
      f+1     :     0.001573
      f-1     :     0.002147
      f+2     :     0.001528
      f-2     :     0.002070
      f+3     :     0.001068
      f-3     :     0.000925
      g0      :     0.000222  g :     0.001275
      g+1     :     0.000176
      g-1     :     0.000258
      g+2     :     0.000223
      g-2     :     0.000192
      g+3     :     0.000065
      g-3     :     0.000084
      g+4     :     0.000041
      g-4     :     0.000013
 63 H s       :     0.820651  s :     0.820651
      pz      :     0.006955  p :     0.020978
      px      :     0.009382
      py      :     0.004641
      dz2     :     0.000177  d :     0.002687
      dxz     :     0.000502
      dyz     :     0.000732
      dx2y2   :     0.000998
      dxy     :     0.000278
      f0      :     0.000035  f :     0.000276
      f+1     :     0.000016
      f-1     :     0.000022
      f+2     :     0.000013
      f-2     :     0.000062
      f+3     :     0.000030
      f-3     :     0.000099
 64 C s       :     3.302121  s :     3.302121
      pz      :     0.951218  p :     2.717441
      px      :     0.867428
      py      :     0.898794
      dz2     :     0.021977  d :     0.092913
      dxz     :     0.016254
      dyz     :     0.021374
      dx2y2   :     0.022729
      dxy     :     0.010579
      f0      :     0.003218  f :     0.013499
      f+1     :     0.001502
      f-1     :     0.001639
      f+2     :     0.001187
      f-2     :     0.002447
      f+3     :     0.001192
      f-3     :     0.002315
      g0      :     0.000131  g :     0.001247
      g+1     :     0.000132
      g-1     :     0.000205
      g+2     :     0.000146
      g-2     :     0.000212
      g+3     :     0.000101
      g-3     :     0.000097
      g+4     :     0.000095
      g-4     :     0.000129
 65 H s       :     0.852602  s :     0.852602
      pz      :     0.005434  p :     0.027930
      px      :     0.011723
      py      :     0.010773
      dz2     :     0.000364  d :     0.003241
      dxz     :     0.001097
      dyz     :     0.001269
      dx2y2   :     0.000224
      dxy     :     0.000288
      f0      :     0.000071  f :     0.000300
      f+1     :     0.000061
      f-1     :     0.000085
      f+2     :     0.000036
      f-2     :     0.000039
      f+3     :     0.000004
      f-3     :     0.000004
 66 H s       :     0.762088  s :     0.762088
      pz      :     0.022579  p :     0.068328
      px      :     0.021667
      py      :     0.024082
      dz2     :     0.003250  d :     0.009428
      dxz     :     0.002405
      dyz     :     0.001321
      dx2y2   :     0.001511
      dxy     :     0.000941
      f0      :     0.000269  f :     0.000883
      f+1     :     0.000146
      f-1     :     0.000096
      f+2     :     0.000173
      f-2     :     0.000138
      f+3     :     0.000024
      f-3     :     0.000038
 67 O s       :     3.845465  s :     3.845465
      pz      :     1.575085  p :     4.660247
      px      :     1.655958
      py      :     1.429203
      dz2     :     0.006550  d :     0.032553
      dxz     :     0.007061
      dyz     :     0.005711
      dx2y2   :     0.007055
      dxy     :     0.006177
      f0      :     0.000344  f :     0.003542
      f+1     :     0.000585
      f-1     :     0.000406
      f+2     :     0.000649
      f-2     :     0.000687
      f+3     :     0.000474
      f-3     :     0.000397
      g0      :     0.000016  g :     0.000192
      g+1     :     0.000014
      g-1     :     0.000018
      g+2     :     0.000009
      g-2     :     0.000037
      g+3     :     0.000036
      g-3     :     0.000034
      g+4     :     0.000013
      g-4     :     0.000014
 68 C s       :     3.115946  s :     3.115946
      pz      :     0.792195  p :     2.133177
      px      :     0.617848
      py      :     0.723134
      dz2     :     0.060988  d :     0.255413
      dxz     :     0.044769
      dyz     :     0.032607
      dx2y2   :     0.062812
      dxy     :     0.054237
      f0      :     0.004009  f :     0.033647
      f+1     :     0.005770
      f-1     :     0.003820
      f+2     :     0.007472
      f-2     :     0.002653
      f+3     :     0.004241
      f-3     :     0.005683
      g0      :     0.000331  g :     0.004431
      g+1     :     0.000552
      g-1     :     0.000349
      g+2     :     0.000382
      g-2     :     0.000564
      g+3     :     0.000584
      g-3     :     0.000604
      g+4     :     0.000553
      g-4     :     0.000511
 69 C s       :     3.243121  s :     3.243121
      pz      :     0.825267  p :     2.579769
      px      :     0.870452
      py      :     0.884050
      dz2     :     0.023706  d :     0.114415
      dxz     :     0.029162
      dyz     :     0.012363
      dx2y2   :     0.023438
      dxy     :     0.025746
      f0      :     0.001680  f :     0.017179
      f+1     :     0.003085
      f-1     :     0.002534
      f+2     :     0.003902
      f-2     :     0.001713
      f+3     :     0.001408
      f-3     :     0.002857
      g0      :     0.000166  g :     0.001541
      g+1     :     0.000203
      g-1     :     0.000121
      g+2     :     0.000115
      g-2     :     0.000223
      g+3     :     0.000211
      g-3     :     0.000185
      g+4     :     0.000152
      g-4     :     0.000167
 70 C s       :     3.254231  s :     3.254231
      pz      :     0.891557  p :     2.743475
      px      :     0.952636
      py      :     0.899282
      dz2     :     0.029909  d :     0.102827
      dxz     :     0.018437
      dyz     :     0.017627
      dx2y2   :     0.026329
      dxy     :     0.010525
      f0      :     0.001986  f :     0.013211
      f+1     :     0.002000
      f-1     :     0.001970
      f+2     :     0.003316
      f-2     :     0.001157
      f+3     :     0.001194
      f-3     :     0.001589
      g0      :     0.000136  g :     0.001252
      g+1     :     0.000166
      g-1     :     0.000124
      g+2     :     0.000114
      g-2     :     0.000219
      g+3     :     0.000188
      g-3     :     0.000153
      g+4     :     0.000064
      g-4     :     0.000090
 71 H s       :     0.854899  s :     0.854899
      pz      :     0.010061  p :     0.028106
      px      :     0.007879
      py      :     0.010166
      dz2     :     0.000527  d :     0.003398
      dxz     :     0.000983
      dyz     :     0.000248
      dx2y2   :     0.000460
      dxy     :     0.001179
      f0      :     0.000017  f :     0.000306
      f+1     :     0.000071
      f-1     :     0.000009
      f+2     :     0.000042
      f-2     :     0.000033
      f+3     :     0.000053
      f-3     :     0.000080
 72 C s       :     3.189185  s :     3.189185
      pz      :     0.922611  p :     2.810371
      px      :     0.920358
      py      :     0.967402
      dz2     :     0.017444  d :     0.124164
      dxz     :     0.047219
      dyz     :     0.014942
      dx2y2   :     0.017013
      dxy     :     0.027546
      f0      :     0.002063  f :     0.012470
      f+1     :     0.001737
      f-1     :     0.001356
      f+2     :     0.002580
      f-2     :     0.001529
      f+3     :     0.001250
      f-3     :     0.001955
      g0      :     0.000161  g :     0.001270
      g+1     :     0.000177
      g-1     :     0.000094
      g+2     :     0.000153
      g-2     :     0.000146
      g+3     :     0.000167
      g-3     :     0.000131
      g+4     :     0.000141
      g-4     :     0.000101
 73 H s       :     0.826806  s :     0.826806
      pz      :     0.007509  p :     0.023238
      px      :     0.007043
      py      :     0.008685
      dz2     :     0.000814  d :     0.002860
      dxz     :     0.000407
      dyz     :     0.000380
      dx2y2   :     0.000857
      dxy     :     0.000402
      f0      :     0.000014  f :     0.000282
      f+1     :     0.000046
      f-1     :     0.000058
      f+2     :     0.000068
      f-2     :     0.000014
      f+3     :     0.000039
      f-3     :     0.000044
 74 C s       :     3.195091  s :     3.195091
      pz      :     0.939529  p :     2.759887
      px      :     0.903289
      py      :     0.917069
      dz2     :     0.027934  d :     0.123568
      dxz     :     0.028489
      dyz     :     0.010830
      dx2y2   :     0.022776
      dxy     :     0.033539
      f0      :     0.000697  f :     0.012346
      f+1     :     0.002276
      f-1     :     0.001858
      f+2     :     0.002702
      f-2     :     0.001148
      f+3     :     0.001345
      f-3     :     0.002320
      g0      :     0.000106  g :     0.001266
      g+1     :     0.000152
      g-1     :     0.000088
      g+2     :     0.000098
      g-2     :     0.000180
      g+3     :     0.000168
      g-3     :     0.000173
      g+4     :     0.000145
      g-4     :     0.000156
 75 H s       :     0.828314  s :     0.828314
      pz      :     0.006987  p :     0.022857
      px      :     0.007242
      py      :     0.008628
      dz2     :     0.000875  d :     0.002854
      dxz     :     0.000647
      dyz     :     0.000559
      dx2y2   :     0.000441
      dxy     :     0.000332
      f0      :     0.000091  f :     0.000279
      f+1     :     0.000033
      f-1     :     0.000026
      f+2     :     0.000069
      f-2     :     0.000038
      f+3     :     0.000010
      f-3     :     0.000012
 76 C s       :     3.195523  s :     3.195523
      pz      :     0.908074  p :     2.811523
      px      :     0.972226
      py      :     0.931223
      dz2     :     0.031479  d :     0.122900
      dxz     :     0.022345
      dyz     :     0.023619
      dx2y2   :     0.033846
      dxy     :     0.011611
      f0      :     0.001844  f :     0.012458
      f+1     :     0.001766
      f-1     :     0.001862
      f+2     :     0.003095
      f-2     :     0.001060
      f+3     :     0.001173
      f-3     :     0.001659
      g0      :     0.000136  g :     0.001271
      g+1     :     0.000174
      g-1     :     0.000123
      g+2     :     0.000113
      g-2     :     0.000219
      g+3     :     0.000188
      g-3     :     0.000158
      g+4     :     0.000070
      g-4     :     0.000089
 77 H s       :     0.828055  s :     0.828055
      pz      :     0.007749  p :     0.023264
      px      :     0.006563
      py      :     0.008951
      dz2     :     0.000353  d :     0.002874
      dxz     :     0.000914
      dyz     :     0.000166
      dx2y2   :     0.000437
      dxy     :     0.001004
      f0      :     0.000019  f :     0.000282
      f+1     :     0.000060
      f-1     :     0.000006
      f+2     :     0.000042
      f-2     :     0.000035
      f+3     :     0.000051
      f-3     :     0.000069
 78 C s       :     3.228227  s :     3.228227
      pz      :     0.904848  p :     2.738363
      px      :     0.901837
      py      :     0.931679
      dz2     :     0.019303  d :     0.098971
      dxz     :     0.029590
      dyz     :     0.013725
      dx2y2   :     0.013322
      dxy     :     0.023030
      f0      :     0.002116  f :     0.012706
      f+1     :     0.001906
      f-1     :     0.001307
      f+2     :     0.002539
      f-2     :     0.001824
      f+3     :     0.001196
      f-3     :     0.001818
      g0      :     0.000157  g :     0.001249
      g+1     :     0.000176
      g-1     :     0.000093
      g+2     :     0.000152
      g-2     :     0.000137
      g+3     :     0.000166
      g-3     :     0.000133
      g+4     :     0.000140
      g-4     :     0.000095
 79 H s       :     0.842559  s :     0.842559
      pz      :     0.009901  p :     0.027315
      px      :     0.008873
      py      :     0.008541
      dz2     :     0.000934  d :     0.003345
      dxz     :     0.000582
      dyz     :     0.000353
      dx2y2   :     0.000916
      dxy     :     0.000561
      f0      :     0.000019  f :     0.000305
      f+1     :     0.000048
      f-1     :     0.000059
      f+2     :     0.000072
      f-2     :     0.000016
      f+3     :     0.000039
      f-3     :     0.000052
 80 O s       :     3.821197  s :     3.821197
      pz      :     1.499207  p :     4.552162
      px      :     1.355725
      py      :     1.697231
      dz2     :     0.005646  d :     0.028882
      dxz     :     0.004917
      dyz     :     0.003532
      dx2y2   :     0.007495
      dxy     :     0.007292
      f0      :     0.000228  f :     0.003149
      f+1     :     0.000578
      f-1     :     0.000196
      f+2     :     0.000421
      f-2     :     0.000291
      f+3     :     0.000758
      f-3     :     0.000677
      g0      :     0.000015  g :     0.000184
      g+1     :     0.000035
      g-1     :     0.000010
      g+2     :     0.000021
      g-2     :     0.000011
      g+3     :     0.000014
      g-3     :     0.000016
      g+4     :     0.000031
      g-4     :     0.000031
 81 H s       :     0.626747  s :     0.626747
      pz      :     0.066583  p :     0.119089
      px      :     0.020212
      py      :     0.032294
      dz2     :     0.003970  d :     0.012216
      dxz     :     0.002883
      dyz     :     0.003450
      dx2y2   :     0.000873
      dxy     :     0.001041
      f0      :     0.000397  f :     0.001355
      f+1     :     0.000313
      f-1     :     0.000257
      f+2     :     0.000156
      f-2     :     0.000182
      f+3     :     0.000024
      f-3     :     0.000026


                     *******************************
                     * LOEWDIN POPULATION ANALYSIS *
                     *******************************

----------------------
LOEWDIN ATOMIC CHARGES
----------------------
   0 O :    0.603917
   1 O :    0.336973
   2 N :    0.449025
   3 N :    0.591404
   4 C :   -0.455588
   5 C :   -0.135192
   6 H :   -0.025599
   7 C :   -0.088908
   8 C :    0.076073
   9 H :   -0.052549
  10 C :    0.061031
  11 H :   -0.050871
  12 C :    0.056851
  13 H :   -0.052875
  14 C :    0.059227
  15 H :   -0.051480
  16 C :    0.083254
  17 H :   -0.041517
  18 C :   -0.375439
  19 C :    0.232757
  20 H :   -0.055273
  21 H :   -0.045948
  22 H :   -0.047877
  23 C :    0.244009
  24 H :   -0.053523
  25 H :   -0.041991
  26 H :   -0.048190
  27 C :    0.246749
  28 H :   -0.042913
  29 H :   -0.055207
  30 H :   -0.047109
  31 C :   -0.205220
  32 C :   -0.052234
  33 C :    0.069222
  34 H :   -0.051450
  35 C :    0.035539
  36 H :   -0.059153
  37 C :    0.044237
  38 H :   -0.050868
  39 C :    0.064159
  40 H :   -0.052596
  41 C :   -0.244649
  42 C :    0.232791
  43 H :   -0.048007
  44 H :   -0.043617
  45 H :   -0.046883
  46 C :    0.245913
  47 H :   -0.045798
  48 H :   -0.045992
  49 H :   -0.064459
  50 C :    0.242038
  51 H :   -0.068186
  52 H :   -0.045093
  53 H :   -0.045829
  54 C :   -0.750039
  55 C :   -0.125000
  56 C :    0.102461
  57 H :   -0.041074
  58 C :    0.074488
  59 H :   -0.047909
  60 C :    0.084051
  61 H :   -0.045349
  62 C :    0.075340
  63 H :   -0.047268
  64 C :    0.098375
  65 H :   -0.045430
  66 H :   -0.191078
  67 O :    0.281772
  68 C :   -0.799960
  69 C :   -0.125557
  70 C :    0.088611
  71 H :   -0.047658
  72 C :    0.068184
  73 H :   -0.049545
  74 C :    0.075691
  75 H :   -0.047567
  76 C :    0.068683
  77 H :   -0.049704
  78 C :    0.091853
  79 H :   -0.045338
  80 O :    0.689868
  81 H :   -0.377983

-------------------------------
LOEWDIN REDUCED ORBITAL CHARGES
-------------------------------
  0 O s       :     3.030195  s :     3.030195
      pz      :     1.254215  p :     4.151398
      px      :     1.452726
      py      :     1.444458
      dz2     :     0.061731  d :     0.183485
      dxz     :     0.034201
      dyz     :     0.057817
      dx2y2   :     0.015098
      dxy     :     0.014637
      f0      :     0.008651  f :     0.029908
      f+1     :     0.003625
      f-1     :     0.005297
      f+2     :     0.004888
      f-2     :     0.005387
      f+3     :     0.001038
      f-3     :     0.001022
      g0      :     0.000250  g :     0.001098
      g+1     :     0.000108
      g-1     :     0.000217
      g+2     :     0.000139
      g-2     :     0.000169
      g+3     :     0.000108
      g-3     :     0.000078
      g+4     :     0.000014
      g-4     :     0.000016
  1 O s       :     3.234593  s :     3.234593
      pz      :     1.528993  p :     4.309567
      px      :     1.347376
      py      :     1.433198
      dz2     :     0.012418  d :     0.095807
      dxz     :     0.011557
      dyz     :     0.021831
      dx2y2   :     0.020448
      dxy     :     0.029554
      f0      :     0.003135  f :     0.021807
      f+1     :     0.001359
      f-1     :     0.002527
      f+2     :     0.000998
      f-2     :     0.004848
      f+3     :     0.004379
      f-3     :     0.004561
      g0      :     0.000083  g :     0.001253
      g+1     :     0.000084
      g-1     :     0.000169
      g+2     :     0.000043
      g-2     :     0.000144
      g+3     :     0.000234
      g-3     :     0.000033
      g+4     :     0.000228
      g-4     :     0.000234
  2 N s       :     2.827101  s :     2.827101
      pz      :     1.227923  p :     3.366084
      px      :     1.032974
      py      :     1.105187
      dz2     :     0.065684  d :     0.297614
      dxz     :     0.063161
      dyz     :     0.062233
      dx2y2   :     0.055665
      dxy     :     0.050871
      f0      :     0.012748  f :     0.056199
      f+1     :     0.007547
      f-1     :     0.008457
      f+2     :     0.004382
      f-2     :     0.011013
      f+3     :     0.003856
      f-3     :     0.008196
      g0      :     0.000528  g :     0.003977
      g+1     :     0.000764
      g-1     :     0.000335
      g+2     :     0.000431
      g-2     :     0.000679
      g+3     :     0.000393
      g-3     :     0.000283
      g+4     :     0.000274
      g-4     :     0.000290
  3 N s       :     2.682289  s :     2.682289
      pz      :     1.076102  p :     3.345085
      px      :     1.074936
      py      :     1.194047
      dz2     :     0.075797  d :     0.322665
      dxz     :     0.078917
      dyz     :     0.068212
      dx2y2   :     0.049802
      dxy     :     0.049937
      f0      :     0.012683  f :     0.055719
      f+1     :     0.006363
      f-1     :     0.006152
      f+2     :     0.008501
      f-2     :     0.008716
      f+3     :     0.007565
      f-3     :     0.005740
      g0      :     0.000323  g :     0.002837
      g+1     :     0.000455
      g-1     :     0.000233
      g+2     :     0.000401
      g-2     :     0.000256
      g+3     :     0.000201
      g-3     :     0.000333
      g+4     :     0.000406
      g-4     :     0.000228
  4 C s       :     2.591609  s :     2.591609
      pz      :     0.896712  p :     2.602000
      px      :     0.838818
      py      :     0.866470
      dz2     :     0.245970  d :     0.940079
      dxz     :     0.178343
      dyz     :     0.259371
      dx2y2   :     0.124569
      dxy     :     0.131826
      f0      :     0.067042  f :     0.286341
      f+1     :     0.034130
      f-1     :     0.043519
      f+2     :     0.042987
      f-2     :     0.059375
      f+3     :     0.018049
      f-3     :     0.021240
      g0      :     0.004963  g :     0.035560
      g+1     :     0.004124
      g-1     :     0.005091
      g+2     :     0.005781
      g-2     :     0.006611
      g+3     :     0.003641
      g-3     :     0.002655
      g+4     :     0.001175
      g-4     :     0.001519
  5 C s       :     2.520262  s :     2.520262
      pz      :     0.946071  p :     2.670070
      px      :     0.823708
      py      :     0.900291
      dz2     :     0.137700  d :     0.736151
      dxz     :     0.096033
      dyz     :     0.128343
      dx2y2   :     0.173754
      dxy     :     0.200322
      f0      :     0.022765  f :     0.194384
      f+1     :     0.018626
      f-1     :     0.020236
      f+2     :     0.020464
      f-2     :     0.028922
      f+3     :     0.050858
      f-3     :     0.032512
      g0      :     0.000701  g :     0.014326
      g+1     :     0.001525
      g-1     :     0.001372
      g+2     :     0.001003
      g-2     :     0.001501
      g+3     :     0.001275
      g-3     :     0.001583
      g+4     :     0.003353
      g-4     :     0.002013
  6 H s       :     0.730222  s :     0.730222
      pz      :     0.102027  p :     0.209867
      px      :     0.051436
      py      :     0.056404
      dz2     :     0.022383  d :     0.075324
      dxz     :     0.019229
      dyz     :     0.022642
      dx2y2   :     0.005032
      dxy     :     0.006038
      f0      :     0.003151  f :     0.010186
      f+1     :     0.001579
      f-1     :     0.002430
      f+2     :     0.001275
      f-2     :     0.001429
      f+3     :     0.000122
      f-3     :     0.000200
  7 C s       :     2.562238  s :     2.562238
      pz      :     0.845044  p :     2.701873
      px      :     1.005101
      py      :     0.851728
      dz2     :     0.116583  d :     0.650315
      dxz     :     0.135952
      dyz     :     0.097666
      dx2y2   :     0.155947
      dxy     :     0.144167
      f0      :     0.022470  f :     0.159869
      f+1     :     0.019362
      f-1     :     0.015997
      f+2     :     0.019459
      f-2     :     0.026911
      f+3     :     0.038135
      f-3     :     0.017534
      g0      :     0.001001  g :     0.014613
      g+1     :     0.001599
      g-1     :     0.001678
      g+2     :     0.001190
      g-2     :     0.001458
      g+3     :     0.001954
      g-3     :     0.002069
      g+4     :     0.002267
      g-4     :     0.001398
  8 C s       :     2.574050  s :     2.574050
      pz      :     0.872223  p :     2.709974
      px      :     0.947408
      py      :     0.890342
      dz2     :     0.108141  d :     0.510767
      dxz     :     0.089848
      dyz     :     0.086203
      dx2y2   :     0.110292
      dxy     :     0.116284
      f0      :     0.009621  f :     0.117304
      f+1     :     0.019028
      f-1     :     0.013780
      f+2     :     0.016194
      f-2     :     0.023257
      f+3     :     0.020988
      f-3     :     0.014437
      g0      :     0.000921  g :     0.011833
      g+1     :     0.000775
      g-1     :     0.001323
      g+2     :     0.001311
      g-2     :     0.001564
      g+3     :     0.002442
      g-3     :     0.001656
      g+4     :     0.000721
      g-4     :     0.001119
  9 H s       :     0.777968  s :     0.777968
      pz      :     0.052448  p :     0.197931
      px      :     0.085831
      py      :     0.059652
      dz2     :     0.005608  d :     0.066894
      dxz     :     0.018932
      dyz     :     0.004895
      dx2y2   :     0.019479
      dxy     :     0.017980
      f0      :     0.001200  f :     0.009756
      f+1     :     0.001085
      f-1     :     0.000351
      f+2     :     0.001012
      f-2     :     0.001144
      f+3     :     0.002974
      f-3     :     0.001989
 10 C s       :     2.584617  s :     2.584617
      pz      :     0.864307  p :     2.717978
      px      :     0.965251
      py      :     0.888420
      dz2     :     0.068315  d :     0.510540
      dxz     :     0.128965
      dyz     :     0.069328
      dx2y2   :     0.117829
      dxy     :     0.126103
      f0      :     0.016196  f :     0.114186
      f+1     :     0.008654
      f-1     :     0.012702
      f+2     :     0.013584
      f-2     :     0.021233
      f+3     :     0.026625
      f-3     :     0.015192
      g0      :     0.000789  g :     0.011648
      g+1     :     0.000976
      g-1     :     0.001449
      g+2     :     0.001194
      g-2     :     0.001028
      g+3     :     0.001241
      g-3     :     0.001889
      g+4     :     0.001828
      g-4     :     0.001255
 11 H s       :     0.789728  s :     0.789728
      pz      :     0.062754  p :     0.186842
      px      :     0.071627
      py      :     0.052462
      dz2     :     0.013926  d :     0.064668
      dxz     :     0.013507
      dyz     :     0.009176
      dx2y2   :     0.015151
      dxy     :     0.012907
      f0      :     0.000693  f :     0.009632
      f+1     :     0.002156
      f-1     :     0.000555
      f+2     :     0.001820
      f-2     :     0.001718
      f+3     :     0.001602
      f-3     :     0.001087
 12 C s       :     2.586174  s :     2.586174
      pz      :     0.862795  p :     2.723458
      px      :     0.991828
      py      :     0.868836
      dz2     :     0.061385  d :     0.508040
      dxz     :     0.121386
      dyz     :     0.073953
      dx2y2   :     0.133729
      dxy     :     0.117586
      f0      :     0.012997  f :     0.113865
      f+1     :     0.018474
      f-1     :     0.005958
      f+2     :     0.014804
      f-2     :     0.018184
      f+3     :     0.030603
      f-3     :     0.012843
      g0      :     0.000916  g :     0.011612
      g+1     :     0.001610
      g-1     :     0.000504
      g+2     :     0.000955
      g-2     :     0.001226
      g+3     :     0.001463
      g-3     :     0.001604
      g+4     :     0.002113
      g-4     :     0.001222
 13 H s       :     0.791679  s :     0.791679
      pz      :     0.068557  p :     0.187075
      px      :     0.044537
      py      :     0.073981
      dz2     :     0.015706  d :     0.064483
      dxz     :     0.010699
      dyz     :     0.013831
      dx2y2   :     0.010302
      dxy     :     0.013945
      f0      :     0.000996  f :     0.009638
      f+1     :     0.000396
      f-1     :     0.002358
      f+2     :     0.001703
      f-2     :     0.002215
      f+3     :     0.001072
      f-3     :     0.000896
 14 C s       :     2.585787  s :     2.585787
      pz      :     0.882457  p :     2.719232
      px      :     0.947214
      py      :     0.889560
      dz2     :     0.113069  d :     0.509996
      dxz     :     0.087701
      dyz     :     0.084269
      dx2y2   :     0.110003
      dxy     :     0.114953
      f0      :     0.009388  f :     0.114092
      f+1     :     0.018341
      f-1     :     0.013794
      f+2     :     0.016323
      f-2     :     0.021980
      f+3     :     0.020209
      f-3     :     0.014057
      g0      :     0.000891  g :     0.011667
      g+1     :     0.000794
      g-1     :     0.001352
      g+2     :     0.001341
      g-2     :     0.001481
      g+3     :     0.002399
      g-3     :     0.001610
      g+4     :     0.000705
      g-4     :     0.001093
 15 H s       :     0.790794  s :     0.790794
      pz      :     0.047484  p :     0.186591
      px      :     0.084703
      py      :     0.054404
      dz2     :     0.005131  d :     0.064473
      dxz     :     0.018772
      dyz     :     0.004071
      dx2y2   :     0.018739
      dxy     :     0.017761
      f0      :     0.001197  f :     0.009621
      f+1     :     0.001059
      f-1     :     0.000339
      f+2     :     0.000973
      f-2     :     0.001154
      f+3     :     0.002942
      f-3     :     0.001958
 16 C s       :     2.574477  s :     2.574477
      pz      :     0.865320  p :     2.707075
      px      :     0.950498
      py      :     0.891257
      dz2     :     0.067775  d :     0.507064
      dxz     :     0.125109
      dyz     :     0.070893
      dx2y2   :     0.116953
      dxy     :     0.126335
      f0      :     0.016551  f :     0.116337
      f+1     :     0.008686
      f-1     :     0.013136
      f+2     :     0.013553
      f-2     :     0.021673
      f+3     :     0.027024
      f-3     :     0.015715
      g0      :     0.000784  g :     0.011793
      g+1     :     0.000985
      g-1     :     0.001478
      g+2     :     0.001183
      g-2     :     0.001046
      g+3     :     0.001255
      g-3     :     0.001945
      g+4     :     0.001861
      g-4     :     0.001256
 17 H s       :     0.779676  s :     0.779676
      pz      :     0.063314  p :     0.186662
      px      :     0.070487
      py      :     0.052861
      dz2     :     0.014438  d :     0.065498
      dxz     :     0.013538
      dyz     :     0.009209
      dx2y2   :     0.015452
      dxy     :     0.012861
      f0      :     0.000703  f :     0.009681
      f+1     :     0.002180
      f-1     :     0.000558
      f+2     :     0.001832
      f-2     :     0.001711
      f+3     :     0.001612
      f-3     :     0.001085
 18 C s       :     2.544289  s :     2.544289
      pz      :     0.934338  p :     2.696021
      px      :     0.895971
      py      :     0.865713
      dz2     :     0.180934  d :     0.880009
      dxz     :     0.188625
      dyz     :     0.137308
      dx2y2   :     0.152835
      dxy     :     0.220306
      f0      :     0.044995  f :     0.239697
      f+1     :     0.021691
      f-1     :     0.027332
      f+2     :     0.020315
      f-2     :     0.051145
      f+3     :     0.027244
      f-3     :     0.046975
      g0      :     0.001542  g :     0.015423
      g+1     :     0.001757
      g-1     :     0.001637
      g+2     :     0.001098
      g-2     :     0.002027
      g+3     :     0.001877
      g-3     :     0.001261
      g+4     :     0.001806
      g-4     :     0.002417
 19 C s       :     2.538280  s :     2.538280
      pz      :     0.896055  p :     2.757390
      px      :     0.922196
      py      :     0.939140
      dz2     :     0.110546  d :     0.392181
      dxz     :     0.106739
      dyz     :     0.038366
      dx2y2   :     0.024720
      dxy     :     0.111809
      f0      :     0.016401  f :     0.075490
      f+1     :     0.012923
      f-1     :     0.011572
      f+2     :     0.011296
      f-2     :     0.010496
      f+3     :     0.009141
      f-3     :     0.003661
      g0      :     0.000837  g :     0.003902
      g+1     :     0.000630
      g-1     :     0.000262
      g+2     :     0.000626
      g-2     :     0.000650
      g+3     :     0.000231
      g-3     :     0.000359
      g+4     :     0.000234
      g-4     :     0.000072
 20 H s       :     0.783275  s :     0.783275
      pz      :     0.072078  p :     0.194750
      px      :     0.066691
      py      :     0.055981
      dz2     :     0.022364  d :     0.067836
      dxz     :     0.013452
      dyz     :     0.013333
      dx2y2   :     0.005671
      dxy     :     0.013017
      f0      :     0.002381  f :     0.009412
      f+1     :     0.002051
      f-1     :     0.000697
      f+2     :     0.001301
      f-2     :     0.002094
      f+3     :     0.000250
      f-3     :     0.000638
 21 H s       :     0.779331  s :     0.779331
      pz      :     0.049921  p :     0.189507
      px      :     0.066002
      py      :     0.073584
      dz2     :     0.005372  d :     0.067653
      dxz     :     0.012392
      dyz     :     0.012823
      dx2y2   :     0.023046
      dxy     :     0.014020
      f0      :     0.001121  f :     0.009457
      f+1     :     0.000623
      f-1     :     0.000844
      f+2     :     0.000231
      f-2     :     0.002053
      f+3     :     0.001683
      f-3     :     0.002901
 22 H s       :     0.781949  s :     0.781949
      pz      :     0.049194  p :     0.189257
      px      :     0.062608
      py      :     0.077455
      dz2     :     0.004616  d :     0.067301
      dxz     :     0.009508
      dyz     :     0.015065
      dx2y2   :     0.021734
      dxy     :     0.016378
      f0      :     0.001199  f :     0.009369
      f+1     :     0.000415
      f-1     :     0.000849
      f+2     :     0.000199
      f-2     :     0.001913
      f+3     :     0.001684
      f-3     :     0.003109
 23 C s       :     2.536473  s :     2.536473
      pz      :     0.937766  p :     2.755411
      px      :     0.920800
      py      :     0.896845
      dz2     :     0.058646  d :     0.385288
      dxz     :     0.115536
      dyz     :     0.045375
      dx2y2   :     0.062574
      dxy     :     0.103156
      f0      :     0.008727  f :     0.074954
      f+1     :     0.009229
      f-1     :     0.008725
      f+2     :     0.007704
      f-2     :     0.012681
      f+3     :     0.012128
      f-3     :     0.015760
      g0      :     0.000185  g :     0.003866
      g+1     :     0.000306
      g-1     :     0.000563
      g+2     :     0.000414
      g-2     :     0.000270
      g+3     :     0.000553
      g-3     :     0.000208
      g+4     :     0.000762
      g-4     :     0.000605
 24 H s       :     0.780734  s :     0.780734
      pz      :     0.080699  p :     0.195159
      px      :     0.060990
      py      :     0.053470
      dz2     :     0.020521  d :     0.068162
      dxz     :     0.017096
      dyz     :     0.016538
      dx2y2   :     0.004965
      dxy     :     0.009043
      f0      :     0.002565  f :     0.009467
      f+1     :     0.001915
      f-1     :     0.001278
      f+2     :     0.001331
      f-2     :     0.001837
      f+3     :     0.000219
      f-3     :     0.000320
 25 H s       :     0.775847  s :     0.775847
      pz      :     0.055827  p :     0.189432
      px      :     0.063072
      py      :     0.070534
      dz2     :     0.006300  d :     0.067307
      dxz     :     0.011637
      dyz     :     0.013478
      dx2y2   :     0.021954
      dxy     :     0.013937
      f0      :     0.000989  f :     0.009405
      f+1     :     0.000637
      f-1     :     0.001044
      f+2     :     0.000410
      f-2     :     0.001922
      f+3     :     0.001656
      f-3     :     0.002747
 26 H s       :     0.780655  s :     0.780655
      pz      :     0.073505  p :     0.190726
      px      :     0.066613
      py      :     0.050608
      dz2     :     0.021813  d :     0.067438
      dxz     :     0.013797
      dyz     :     0.011526
      dx2y2   :     0.007239
      dxy     :     0.013063
      f0      :     0.002073  f :     0.009372
      f+1     :     0.002097
      f-1     :     0.000517
      f+2     :     0.001523
      f-2     :     0.001993
      f+3     :     0.000381
      f-3     :     0.000786
 27 C s       :     2.535738  s :     2.535738
      pz      :     0.906947  p :     2.755832
      px      :     0.909115
      py      :     0.939770
      dz2     :     0.099740  d :     0.383109
      dxz     :     0.090738
      dyz     :     0.056577
      dx2y2   :     0.034739
      dxy     :     0.101315
      f0      :     0.014532  f :     0.074733
      f+1     :     0.012476
      f-1     :     0.008921
      f+2     :     0.009181
      f-2     :     0.013622
      f+3     :     0.008251
      f-3     :     0.007749
      g0      :     0.000320  g :     0.003838
      g+1     :     0.000964
      g-1     :     0.000294
      g+2     :     0.000371
      g-2     :     0.000531
      g+3     :     0.000356
      g-3     :     0.000573
      g+4     :     0.000207
      g-4     :     0.000220
 28 H s       :     0.774029  s :     0.774029
      pz      :     0.054251  p :     0.191383
      px      :     0.069277
      py      :     0.067855
      dz2     :     0.008559  d :     0.068023
      dxz     :     0.014496
      dyz     :     0.009047
      dx2y2   :     0.022861
      dxy     :     0.013059
      f0      :     0.000807  f :     0.009478
      f+1     :     0.001183
      f-1     :     0.000803
      f+2     :     0.000807
      f-2     :     0.001668
      f+3     :     0.001980
      f-3     :     0.002232
 29 H s       :     0.777711  s :     0.777711
      pz      :     0.075996  p :     0.198873
      px      :     0.061923
      py      :     0.060955
      dz2     :     0.021279  d :     0.069105
      dxz     :     0.016604
      dyz     :     0.015732
      dx2y2   :     0.007182
      dxy     :     0.008309
      f0      :     0.002390  f :     0.009518
      f+1     :     0.001805
      f-1     :     0.001655
      f+2     :     0.001627
      f-2     :     0.001488
      f+3     :     0.000381
      f-3     :     0.000172
 30 H s       :     0.779411  s :     0.779411
      pz      :     0.052126  p :     0.190779
      px      :     0.058969
      py      :     0.079683
      dz2     :     0.005301  d :     0.067552
      dxz     :     0.007477
      dyz     :     0.018463
      dx2y2   :     0.017685
      dxy     :     0.018625
      f0      :     0.001080  f :     0.009367
      f+1     :     0.000380
      f-1     :     0.001048
      f+2     :     0.000906
      f-2     :     0.001639
      f+3     :     0.001765
      f-3     :     0.002549
 31 C s       :     2.560277  s :     2.560277
      pz      :     0.910886  p :     2.656835
      px      :     0.850030
      py      :     0.895919
      dz2     :     0.177134  d :     0.767092
      dxz     :     0.168212
      dyz     :     0.208024
      dx2y2   :     0.117361
      dxy     :     0.096361
      f0      :     0.052361  f :     0.200853
      f+1     :     0.023419
      f-1     :     0.027451
      f+2     :     0.033749
      f-2     :     0.037981
      f+3     :     0.012580
      f-3     :     0.013311
      g0      :     0.002848  g :     0.020164
      g+1     :     0.002739
      g-1     :     0.002830
      g+2     :     0.002438
      g-2     :     0.002978
      g+3     :     0.002291
      g-3     :     0.001473
      g+4     :     0.000899
      g-4     :     0.001668
 32 C s       :     2.561747  s :     2.561747
      pz      :     0.955599  p :     2.705924
      px      :     0.876145
      py      :     0.874181
      dz2     :     0.154879  d :     0.618342
      dxz     :     0.133469
      dyz     :     0.147140
      dx2y2   :     0.086325
      dxy     :     0.096528
      f0      :     0.040629  f :     0.152577
      f+1     :     0.018400
      f-1     :     0.019758
      f+2     :     0.016469
      f-2     :     0.031796
      f+3     :     0.012424
      f-3     :     0.013102
      g0      :     0.002080  g :     0.013643
      g+1     :     0.001899
      g-1     :     0.001864
      g+2     :     0.001250
      g-2     :     0.001954
      g+3     :     0.001272
      g-3     :     0.000976
      g+4     :     0.000985
      g-4     :     0.001364
 33 C s       :     2.571071  s :     2.571071
      pz      :     0.992345  p :     2.702687
      px      :     0.843415
      py      :     0.866927
      dz2     :     0.176379  d :     0.527742
      dxz     :     0.125920
      dyz     :     0.128854
      dx2y2   :     0.024923
      dxy     :     0.071666
      f0      :     0.036399  f :     0.117464
      f+1     :     0.014885
      f-1     :     0.016539
      f+2     :     0.021982
      f-2     :     0.019744
      f+3     :     0.004677
      f-3     :     0.003237
      g0      :     0.002847  g :     0.011814
      g+1     :     0.001497
      g-1     :     0.001741
      g+2     :     0.001362
      g-2     :     0.001942
      g+3     :     0.000857
      g-3     :     0.000837
      g+4     :     0.000538
      g-4     :     0.000193
 34 H s       :     0.769958  s :     0.769958
      pz      :     0.049526  p :     0.202886
      px      :     0.072575
      py      :     0.080785
      dz2     :     0.006263  d :     0.068752
      dxz     :     0.012080
      dyz     :     0.015565
      dx2y2   :     0.020759
      dxy     :     0.014085
      f0      :     0.001464  f :     0.009854
      f+1     :     0.000686
      f-1     :     0.000809
      f+2     :     0.000111
      f-2     :     0.002419
      f+3     :     0.002049
      f-3     :     0.002315
 35 C s       :     2.582509  s :     2.582509
      pz      :     0.954562  p :     2.745493
      px      :     0.877987
      py      :     0.912944
      dz2     :     0.117451  d :     0.510325
      dxz     :     0.112843
      dyz     :     0.119582
      dx2y2   :     0.083031
      dxy     :     0.077419
      f0      :     0.030845  f :     0.114398
      f+1     :     0.013117
      f-1     :     0.012626
      f+2     :     0.009648
      f-2     :     0.025637
      f+3     :     0.010974
      f-3     :     0.011552
      g0      :     0.001490  g :     0.011737
      g+1     :     0.001326
      g-1     :     0.001975
      g+2     :     0.000763
      g-2     :     0.001614
      g+3     :     0.001366
      g-3     :     0.000724
      g+4     :     0.000996
      g-4     :     0.001484
 36 H s       :     0.794098  s :     0.794098
      pz      :     0.078112  p :     0.190291
      px      :     0.059342
      py      :     0.052837
      dz2     :     0.020890  d :     0.065019
      dxz     :     0.015759
      dyz     :     0.016571
      dx2y2   :     0.005746
      dxy     :     0.006054
      f0      :     0.002889  f :     0.009745
      f+1     :     0.001889
      f-1     :     0.001678
      f+2     :     0.001397
      f-2     :     0.001462
      f+3     :     0.000218
      f-3     :     0.000212
 37 C s       :     2.582873  s :     2.582873
      pz      :     0.956991  p :     2.715212
      px      :     0.865569
      py      :     0.892652
      dz2     :     0.114084  d :     0.528474
      dxz     :     0.104945
      dyz     :     0.141556
      dx2y2   :     0.093681
      dxy     :     0.074208
      f0      :     0.031214  f :     0.117187
      f+1     :     0.012687
      f-1     :     0.015358
      f+2     :     0.009722
      f-2     :     0.025057
      f+3     :     0.010037
      f-3     :     0.013112
      g0      :     0.001666  g :     0.012018
      g+1     :     0.001707
      g-1     :     0.001543
      g+2     :     0.000879
      g-2     :     0.001609
      g+3     :     0.001297
      g-3     :     0.000732
      g+4     :     0.001009
      g-4     :     0.001575
 38 H s       :     0.790758  s :     0.790758
      pz      :     0.076474  p :     0.186165
      px      :     0.051123
      py      :     0.058568
      dz2     :     0.021099  d :     0.064324
      dxz     :     0.015020
      dyz     :     0.014963
      dx2y2   :     0.006268
      dxy     :     0.006974
      f0      :     0.002743  f :     0.009621
      f+1     :     0.001347
      f-1     :     0.001981
      f+2     :     0.001411
      f-2     :     0.001584
      f+3     :     0.000295
      f-3     :     0.000260
 39 C s       :     2.571171  s :     2.571171
      pz      :     0.987184  p :     2.735533
      px      :     0.865023
      py      :     0.883327
      dz2     :     0.166163  d :     0.502048
      dxz     :     0.114516
      dyz     :     0.124298
      dx2y2   :     0.026570
      dxy     :     0.070501
      f0      :     0.035313  f :     0.115414
      f+1     :     0.014596
      f-1     :     0.017359
      f+2     :     0.020322
      f-2     :     0.019697
      f+3     :     0.005186
      f-3     :     0.002940
      g0      :     0.002642  g :     0.011676
      g+1     :     0.001466
      g-1     :     0.001737
      g+2     :     0.001410
      g-2     :     0.001956
      g+3     :     0.000860
      g-3     :     0.000846
      g+4     :     0.000518
      g-4     :     0.000239
 40 H s       :     0.771566  s :     0.771566
      pz      :     0.047124  p :     0.201962
      px      :     0.076750
      py      :     0.078089
      dz2     :     0.005395  d :     0.069167
      dxz     :     0.011692
      dyz     :     0.015213
      dx2y2   :     0.022668
      dxy     :     0.014198
      f0      :     0.001406  f :     0.009901
      f+1     :     0.000634
      f-1     :     0.000836
      f+2     :     0.000144
      f-2     :     0.002320
      f+3     :     0.001976
      f-3     :     0.002585
 41 C s       :     2.529973  s :     2.529973
      pz      :     0.900985  p :     2.715844
      px      :     0.908039
      py      :     0.906820
      dz2     :     0.145271  d :     0.789830
      dxz     :     0.150877
      dyz     :     0.180890
      dx2y2   :     0.133299
      dxy     :     0.179493
      f0      :     0.029894  f :     0.197525
      f+1     :     0.027387
      f-1     :     0.024200
      f+2     :     0.028061
      f-2     :     0.031158
      f+3     :     0.032173
      f-3     :     0.024652
      g0      :     0.001270  g :     0.011477
      g+1     :     0.001033
      g-1     :     0.001380
      g+2     :     0.001022
      g-2     :     0.001556
      g+3     :     0.001279
      g-3     :     0.001427
      g+4     :     0.001080
      g-4     :     0.001431
 42 C s       :     2.530585  s :     2.530585
      pz      :     0.931332  p :     2.742949
      px      :     0.905906
      py      :     0.905711
      dz2     :     0.054837  d :     0.412649
      dxz     :     0.064780
      dyz     :     0.122311
      dx2y2   :     0.083755
      dxy     :     0.086967
      f0      :     0.010213  f :     0.077106
      f+1     :     0.007077
      f-1     :     0.009712
      f+2     :     0.008415
      f-2     :     0.013003
      f+3     :     0.014307
      f-3     :     0.014379
      g0      :     0.000272  g :     0.003920
      g+1     :     0.000438
      g-1     :     0.000355
      g+2     :     0.000181
      g-2     :     0.000391
      g+3     :     0.000525
      g-3     :     0.000396
      g+4     :     0.000374
      g-4     :     0.000988
 43 H s       :     0.779506  s :     0.779506
      pz      :     0.069381  p :     0.191041
      px      :     0.053994
      py      :     0.067667
      dz2     :     0.020189  d :     0.068075
      dxz     :     0.009558
      dyz     :     0.013519
      dx2y2   :     0.011316
      dxy     :     0.013494
      f0      :     0.001271  f :     0.009385
      f+1     :     0.000790
      f-1     :     0.002034
      f+2     :     0.001835
      f-2     :     0.001636
      f+3     :     0.000842
      f-3     :     0.000978
 44 H s       :     0.775398  s :     0.775398
      pz      :     0.078962  p :     0.190726
      px      :     0.052915
      py      :     0.058850
      dz2     :     0.019285  d :     0.068057
      dxz     :     0.018002
      dyz     :     0.017623
      dx2y2   :     0.004655
      dxy     :     0.008491
      f0      :     0.002305  f :     0.009436
      f+1     :     0.001598
      f-1     :     0.001937
      f+2     :     0.001325
      f-2     :     0.001770
      f+3     :     0.000336
      f-3     :     0.000166
 45 H s       :     0.779853  s :     0.779853
      pz      :     0.057852  p :     0.189896
      px      :     0.075376
      py      :     0.056669
      dz2     :     0.010448  d :     0.067763
      dxz     :     0.015453
      dyz     :     0.008181
      dx2y2   :     0.017204
      dxy     :     0.016477
      f0      :     0.000664  f :     0.009370
      f+1     :     0.001740
      f-1     :     0.000576
      f+2     :     0.001161
      f-2     :     0.001485
      f+3     :     0.002177
      f-3     :     0.001567
 46 C s       :     2.533640  s :     2.533640
      pz      :     0.908936  p :     2.746864
      px      :     0.920517
      py      :     0.917411
      dz2     :     0.077846  d :     0.394631
      dxz     :     0.066118
      dyz     :     0.102641
      dx2y2   :     0.044034
      dxy     :     0.103991
      f0      :     0.011260  f :     0.075140
      f+1     :     0.009363
      f-1     :     0.013223
      f+2     :     0.013935
      f-2     :     0.010040
      f+3     :     0.007416
      f-3     :     0.009902
      g0      :     0.000138  g :     0.003812
      g+1     :     0.000556
      g-1     :     0.000685
      g+2     :     0.000495
      g-2     :     0.000353
      g+3     :     0.000409
      g-3     :     0.000658
      g+4     :     0.000272
      g-4     :     0.000245
 47 H s       :     0.778233  s :     0.778233
      pz      :     0.055269  p :     0.190598
      px      :     0.077333
      py      :     0.057996
      dz2     :     0.009800  d :     0.067595
      dxz     :     0.014746
      dyz     :     0.008672
      dx2y2   :     0.016547
      dxy     :     0.017830
      f0      :     0.000632  f :     0.009373
      f+1     :     0.001636
      f-1     :     0.000577
      f+2     :     0.001209
      f-2     :     0.001550
      f+3     :     0.002082
      f-3     :     0.001688
 48 H s       :     0.777705  s :     0.777705
      pz      :     0.073743  p :     0.191122
      px      :     0.056191
      py      :     0.061188
      dz2     :     0.020643  d :     0.067774
      dxz     :     0.016531
      dyz     :     0.014325
      dx2y2   :     0.005988
      dxy     :     0.010287
      f0      :     0.002055  f :     0.009391
      f+1     :     0.001487
      f-1     :     0.001954
      f+2     :     0.001428
      f-2     :     0.001790
      f+3     :     0.000449
      f-3     :     0.000228
 49 H s       :     0.779506  s :     0.779506
      pz      :     0.057745  p :     0.206043
      px      :     0.073822
      py      :     0.074476
      dz2     :     0.006772  d :     0.069478
      dxz     :     0.011216
      dyz     :     0.016016
      dx2y2   :     0.022668
      dxy     :     0.012806
      f0      :     0.000873  f :     0.009433
      f+1     :     0.000622
      f-1     :     0.001143
      f+2     :     0.001107
      f-2     :     0.001781
      f+3     :     0.001883
      f-3     :     0.002025
 50 C s       :     2.531407  s :     2.531407
      pz      :     0.932152  p :     2.751135
      px      :     0.906320
      py      :     0.912663
      dz2     :     0.062871  d :     0.395965
      dxz     :     0.062002
      dyz     :     0.101771
      dx2y2   :     0.062509
      dxy     :     0.106812
      f0      :     0.005959  f :     0.075642
      f+1     :     0.012520
      f-1     :     0.010366
      f+2     :     0.011391
      f-2     :     0.010055
      f+3     :     0.014376
      f-3     :     0.010974
      g0      :     0.000398  g :     0.003813
      g+1     :     0.000302
      g-1     :     0.000197
      g+2     :     0.000219
      g-2     :     0.000626
      g+3     :     0.000631
      g-3     :     0.000330
      g+4     :     0.000635
      g-4     :     0.000476
 51 H s       :     0.779140  s :     0.779140
      pz      :     0.059191  p :     0.209154
      px      :     0.075900
      py      :     0.074063
      dz2     :     0.005467  d :     0.070318
      dxz     :     0.015764
      dyz     :     0.011666
      dx2y2   :     0.023168
      dxy     :     0.014251
      f0      :     0.001149  f :     0.009575
      f+1     :     0.000908
      f-1     :     0.000540
      f+2     :     0.000618
      f-2     :     0.001965
      f+3     :     0.002624
      f-3     :     0.001772
 52 H s       :     0.777516  s :     0.777516
      pz      :     0.077698  p :     0.190567
      px      :     0.052206
      py      :     0.060663
      dz2     :     0.020803  d :     0.067628
      dxz     :     0.015871
      dyz     :     0.017704
      dx2y2   :     0.004786
      dxy     :     0.008464
      f0      :     0.002466  f :     0.009382
      f+1     :     0.001478
      f-1     :     0.002037
      f+2     :     0.001325
      f-2     :     0.001612
      f+3     :     0.000262
      f-3     :     0.000203
 53 H s       :     0.776789  s :     0.776789
      pz      :     0.067166  p :     0.191748
      px      :     0.053854
      py      :     0.070728
      dz2     :     0.018651  d :     0.067890
      dxz     :     0.011037
      dyz     :     0.012752
      dx2y2   :     0.010418
      dxy     :     0.015033
      f0      :     0.001211  f :     0.009402
      f+1     :     0.000753
      f-1     :     0.001980
      f+2     :     0.001693
      f-2     :     0.001862
      f+3     :     0.001028
      f-3     :     0.000875
 54 C s       :     2.606473  s :     2.606473
      pz      :     0.873903  p :     2.582203
      px      :     0.779284
      py      :     0.929016
      dz2     :     0.226010  d :     1.148937
      dxz     :     0.220143
      dyz     :     0.313947
      dx2y2   :     0.201754
      dxy     :     0.187083
      f0      :     0.090117  f :     0.362290
      f+1     :     0.042934
      f-1     :     0.059172
      f+2     :     0.034351
      f-2     :     0.066229
      f+3     :     0.032513
      f-3     :     0.036974
      g0      :     0.005472  g :     0.050136
      g+1     :     0.004750
      g-1     :     0.007169
      g+2     :     0.003908
      g-2     :     0.005815
      g+3     :     0.007648
      g-3     :     0.002329
      g+4     :     0.006223
      g-4     :     0.006822
 55 C s       :     2.569138  s :     2.569138
      pz      :     0.963003  p :     2.754904
      px      :     0.873589
      py      :     0.918312
      dz2     :     0.148306  d :     0.629965
      dxz     :     0.124714
      dyz     :     0.179845
      dx2y2   :     0.089614
      dxy     :     0.087486
      f0      :     0.039133  f :     0.156161
      f+1     :     0.019686
      f-1     :     0.029195
      f+2     :     0.012156
      f-2     :     0.028648
      f+3     :     0.012071
      f-3     :     0.015272
      g0      :     0.002664  g :     0.014832
      g+1     :     0.001656
      g-1     :     0.002309
      g+2     :     0.001167
      g-2     :     0.002108
      g+3     :     0.001638
      g-3     :     0.000890
      g+4     :     0.001065
      g-4     :     0.001335
 56 C s       :     2.578662  s :     2.578662
      pz      :     0.986753  p :     2.681894
      px      :     0.815561
      py      :     0.879580
      dz2     :     0.168339  d :     0.507901
      dxz     :     0.114599
      dyz     :     0.128941
      dx2y2   :     0.028261
      dxy     :     0.067760
      f0      :     0.032923  f :     0.117190
      f+1     :     0.014666
      f-1     :     0.022937
      f+2     :     0.019475
      f-2     :     0.018131
      f+3     :     0.005930
      f-3     :     0.003130
      g0      :     0.002495  g :     0.011891
      g+1     :     0.001423
      g-1     :     0.002340
      g+2     :     0.001222
      g-2     :     0.001579
      g+3     :     0.001038
      g-3     :     0.000945
      g+4     :     0.000521
      g-4     :     0.000329
 57 H s       :     0.779262  s :     0.779262
      pz      :     0.044271  p :     0.187140
      px      :     0.065149
      py      :     0.077720
      dz2     :     0.006415  d :     0.065007
      dxz     :     0.009714
      dyz     :     0.015483
      dx2y2   :     0.019124
      dxy     :     0.014272
      f0      :     0.001244  f :     0.009665
      f+1     :     0.000707
      f-1     :     0.001086
      f+2     :     0.000320
      f-2     :     0.002200
      f+3     :     0.001827
      f-3     :     0.002280
 58 C s       :     2.585961  s :     2.585961
      pz      :     0.954022  p :     2.715655
      px      :     0.849069
      py      :     0.912563
      dz2     :     0.132713  d :     0.499141
      dxz     :     0.086169
      dyz     :     0.114095
      dx2y2   :     0.083413
      dxy     :     0.082752
      f0      :     0.025883  f :     0.113093
      f+1     :     0.011223
      f-1     :     0.017035
      f+2     :     0.013623
      f-2     :     0.023202
      f+3     :     0.010959
      f-3     :     0.011168
      g0      :     0.001127  g :     0.011663
      g+1     :     0.001186
      g-1     :     0.002064
      g+2     :     0.000773
      g-2     :     0.001612
      g+3     :     0.001724
      g-3     :     0.000917
      g+4     :     0.000999
      g-4     :     0.001260
 59 H s       :     0.787922  s :     0.787922
      pz      :     0.086057  p :     0.185844
      px      :     0.052047
      py      :     0.047740
      dz2     :     0.020373  d :     0.064481
      dxz     :     0.018267
      dyz     :     0.019604
      dx2y2   :     0.002864
      dxy     :     0.003374
      f0      :     0.003180  f :     0.009662
      f+1     :     0.002223
      f-1     :     0.002362
      f+2     :     0.000808
      f-2     :     0.000967
      f+3     :     0.000062
      f-3     :     0.000060
 60 C s       :     2.588546  s :     2.588546
      pz      :     0.971732  p :     2.695223
      px      :     0.832576
      py      :     0.890916
      dz2     :     0.113823  d :     0.506986
      dxz     :     0.105891
      dyz     :     0.151084
      dx2y2   :     0.070125
      dxy     :     0.066064
      f0      :     0.028088  f :     0.113626
      f+1     :     0.015912
      f-1     :     0.020810
      f+2     :     0.006690
      f-2     :     0.020662
      f+3     :     0.009375
      f-3     :     0.012088
      g0      :     0.002283  g :     0.011567
      g+1     :     0.001473
      g-1     :     0.001529
      g+2     :     0.000587
      g-2     :     0.001739
      g+3     :     0.001246
      g-3     :     0.000403
      g+4     :     0.000998
      g-4     :     0.001310
 61 H s       :     0.787548  s :     0.787548
      pz      :     0.072549  p :     0.184278
      px      :     0.051292
      py      :     0.060438
      dz2     :     0.020963  d :     0.063951
      dxz     :     0.012474
      dyz     :     0.013720
      dx2y2   :     0.008033
      dxy     :     0.008761
      f0      :     0.002255  f :     0.009572
      f+1     :     0.001094
      f-1     :     0.002046
      f+2     :     0.001571
      f-2     :     0.001672
      f+3     :     0.000489
      f-3     :     0.000446
 62 C s       :     2.585377  s :     2.585377
      pz      :     0.995820  p :     2.715112
      px      :     0.835524
      py      :     0.883769
      dz2     :     0.170076  d :     0.499356
      dxz     :     0.108326
      dyz     :     0.127250
      dx2y2   :     0.026891
      dxy     :     0.066813
      f0      :     0.032320  f :     0.113158
      f+1     :     0.013984
      f-1     :     0.022155
      f+2     :     0.017850
      f-2     :     0.018177
      f+3     :     0.005686
      f-3     :     0.002985
      g0      :     0.002463  g :     0.011656
      g+1     :     0.001335
      g-1     :     0.002255
      g+2     :     0.001202
      g-2     :     0.001601
      g+3     :     0.001057
      g-3     :     0.000916
      g+4     :     0.000522
      g-4     :     0.000306
 63 H s       :     0.787129  s :     0.787129
      pz      :     0.043656  p :     0.185879
      px      :     0.067203
      py      :     0.075020
      dz2     :     0.006318  d :     0.064591
      dxz     :     0.009930
      dyz     :     0.014736
      dx2y2   :     0.019578
      dxy     :     0.014029
      f0      :     0.001212  f :     0.009668
      f+1     :     0.000734
      f-1     :     0.001069
      f+2     :     0.000305
      f-2     :     0.002189
      f+3     :     0.001851
      f-3     :     0.002308
 64 C s       :     2.577432  s :     2.577432
      pz      :     0.965157  p :     2.686881
      px      :     0.826530
      py      :     0.895194
      dz2     :     0.134677  d :     0.508169
      dxz     :     0.085720
      dyz     :     0.110505
      dx2y2   :     0.093010
      dxy     :     0.084256
      f0      :     0.025887  f :     0.117279
      f+1     :     0.012399
      f-1     :     0.017609
      f+2     :     0.014184
      f-2     :     0.022687
      f+3     :     0.011840
      f-3     :     0.012672
      g0      :     0.001139  g :     0.011865
      g+1     :     0.001199
      g-1     :     0.002027
      g+2     :     0.000787
      g-2     :     0.001616
      g+3     :     0.001639
      g-3     :     0.000870
      g+4     :     0.001105
      g-4     :     0.001483
 65 H s       :     0.775978  s :     0.775978
      pz      :     0.092887  p :     0.193534
      px      :     0.052606
      py      :     0.048042
      dz2     :     0.020685  d :     0.066169
      dxz     :     0.018576
      dyz     :     0.020293
      dx2y2   :     0.002919
      dxy     :     0.003695
      f0      :     0.003197  f :     0.009749
      f+1     :     0.002215
      f-1     :     0.002323
      f+2     :     0.000828
      f-2     :     0.001049
      f+3     :     0.000068
      f-3     :     0.000069
 66 H s       :     0.692496  s :     0.692496
      pz      :     0.125985  p :     0.340651
      px      :     0.083532
      py      :     0.131134
      dz2     :     0.039705  d :     0.134783
      dxz     :     0.029729
      dyz     :     0.032024
      dx2y2   :     0.020541
      dxy     :     0.012785
      f0      :     0.006182  f :     0.023148
      f+1     :     0.003311
      f-1     :     0.003712
      f+2     :     0.004664
      f-2     :     0.003584
      f+3     :     0.000572
      f-3     :     0.001121
 67 O s       :     3.245273  s :     3.245273
      pz      :     1.456817  p :     4.356287
      px      :     1.516720
      py      :     1.382751
      dz2     :     0.018100  d :     0.094455
      dxz     :     0.018107
      dyz     :     0.021837
      dx2y2   :     0.016649
      dxy     :     0.019762
      f0      :     0.002023  f :     0.021040
      f+1     :     0.002809
      f-1     :     0.003585
      f+2     :     0.003533
      f-2     :     0.003916
      f+3     :     0.002199
      f-3     :     0.002973
      g0      :     0.000085  g :     0.001173
      g+1     :     0.000114
      g-1     :     0.000140
      g+2     :     0.000070
      g-2     :     0.000205
      g+3     :     0.000168
      g-3     :     0.000217
      g+4     :     0.000083
      g-4     :     0.000092
 68 C s       :     2.612877  s :     2.612877
      pz      :     0.905102  p :     2.588220
      px      :     0.889701
      py      :     0.793417
      dz2     :     0.242409  d :     1.183242
      dxz     :     0.256770
      dyz     :     0.165147
      dx2y2   :     0.260316
      dxy     :     0.258600
      f0      :     0.042833  f :     0.364796
      f+1     :     0.065917
      f-1     :     0.040632
      f+2     :     0.070848
      f-2     :     0.037802
      f+3     :     0.039406
      f-3     :     0.067358
      g0      :     0.003621  g :     0.050825
      g+1     :     0.004809
      g-1     :     0.004530
      g+2     :     0.004619
      g-2     :     0.006364
      g+3     :     0.005555
      g-3     :     0.007693
      g+4     :     0.007023
      g-4     :     0.006609
 69 C s       :     2.573976  s :     2.573976
      pz      :     0.904480  p :     2.753495
      px      :     0.977867
      py      :     0.871149
      dz2     :     0.123095  d :     0.628141
      dxz     :     0.157639
      dyz     :     0.098001
      dx2y2   :     0.123757
      dxy     :     0.125648
      f0      :     0.018156  f :     0.155284
      f+1     :     0.030140
      f-1     :     0.021632
      f+2     :     0.031511
      f-2     :     0.015024
      f+3     :     0.012372
      f-3     :     0.026449
      g0      :     0.001525  g :     0.014662
      g+1     :     0.001512
      g-1     :     0.001378
      g+2     :     0.001707
      g-2     :     0.001912
      g+3     :     0.001739
      g-3     :     0.001994
      g+4     :     0.001360
      g-4     :     0.001535
 70 C s       :     2.580413  s :     2.580413
      pz      :     0.921528  p :     2.693926
      px      :     0.930129
      py      :     0.842269
      dz2     :     0.123644  d :     0.508556
      dxz     :     0.114119
      dyz     :     0.098584
      dx2y2   :     0.103150
      dxy     :     0.069060
      f0      :     0.015144  f :     0.116669
      f+1     :     0.020408
      f-1     :     0.018965
      f+2     :     0.024024
      f-2     :     0.012931
      f+3     :     0.010648
      f-3     :     0.014549
      g0      :     0.000920  g :     0.011825
      g+1     :     0.001270
      g-1     :     0.001524
      g+2     :     0.001708
      g-2     :     0.002062
      g+3     :     0.001212
      g-3     :     0.001634
      g+4     :     0.000661
      g-4     :     0.000834
 71 H s       :     0.781652  s :     0.781652
      pz      :     0.051954  p :     0.190447
      px      :     0.089208
      py      :     0.049285
      dz2     :     0.008743  d :     0.065856
      dxz     :     0.020053
      dyz     :     0.003186
      dx2y2   :     0.014406
      dxy     :     0.019468
      f0      :     0.000877  f :     0.009703
      f+1     :     0.001990
      f-1     :     0.000199
      f+2     :     0.001732
      f-2     :     0.000785
      f+3     :     0.001857
      f-3     :     0.002264
 72 C s       :     2.587327  s :     2.587327
      pz      :     0.914366  p :     2.718477
      px      :     0.960538
      py      :     0.843573
      dz2     :     0.091770  d :     0.501318
      dxz     :     0.149118
      dyz     :     0.075621
      dx2y2   :     0.080084
      dxy     :     0.104725
      f0      :     0.018424  f :     0.113063
      f+1     :     0.019648
      f-1     :     0.012127
      f+2     :     0.022849
      f-2     :     0.010262
      f+3     :     0.012610
      f-3     :     0.017145
      g0      :     0.001277  g :     0.011631
      g+1     :     0.001134
      g-1     :     0.001170
      g+2     :     0.002223
      g-2     :     0.001170
      g+3     :     0.001227
      g-3     :     0.001130
      g+4     :     0.001216
      g-4     :     0.001084
 73 H s       :     0.789010  s :     0.789010
      pz      :     0.059719  p :     0.186361
      px      :     0.059086
      py      :     0.067556
      dz2     :     0.014536  d :     0.064522
      dxz     :     0.010272
      dyz     :     0.012078
      dx2y2   :     0.015588
      dxy     :     0.012048
      f0      :     0.000740  f :     0.009653
      f+1     :     0.001267
      f-1     :     0.001687
      f+2     :     0.001664
      f-2     :     0.001651
      f+3     :     0.001157
      f-3     :     0.001487
 74 C s       :     2.589520  s :     2.589520
      pz      :     0.890740  p :     2.701847
      px      :     0.969431
      py      :     0.841676
      dz2     :     0.087558  d :     0.507786
      dxz     :     0.129063
      dyz     :     0.065859
      dx2y2   :     0.108478
      dxy     :     0.116828
      f0      :     0.009031  f :     0.113590
      f+1     :     0.022869
      f-1     :     0.014076
      f+2     :     0.021525
      f-2     :     0.010426
      f+3     :     0.011998
      f-3     :     0.023664
      g0      :     0.000960  g :     0.011567
      g+1     :     0.001102
      g-1     :     0.000936
      g+2     :     0.001080
      g-2     :     0.001563
      g+3     :     0.001356
      g-3     :     0.001658
      g+4     :     0.001356
      g-4     :     0.001555
 75 H s       :     0.788946  s :     0.788946
      pz      :     0.078653  p :     0.184992
      px      :     0.050814
      py      :     0.055525
      dz2     :     0.018067  d :     0.064047
      dxz     :     0.016353
      dyz     :     0.015142
      dx2y2   :     0.008200
      dxy     :     0.006285
      f0      :     0.001989  f :     0.009582
      f+1     :     0.001663
      f-1     :     0.001718
      f+2     :     0.002066
      f-2     :     0.001479
      f+3     :     0.000309
      f-3     :     0.000358
 76 C s       :     2.587427  s :     2.587427
      pz      :     0.926114  p :     2.718003
      px      :     0.931262
      py      :     0.860627
      dz2     :     0.120640  d :     0.501181
      dxz     :     0.110033
      dyz     :     0.098861
      dx2y2   :     0.102505
      dxy     :     0.069141
      f0      :     0.014877  f :     0.113065
      f+1     :     0.019237
      f-1     :     0.018580
      f+2     :     0.023507
      f-2     :     0.012405
      f+3     :     0.010119
      f-3     :     0.014340
      g0      :     0.000928  g :     0.011640
      g+1     :     0.001262
      g-1     :     0.001473
      g+2     :     0.001670
      g-2     :     0.001986
      g+3     :     0.001185
      g-3     :     0.001626
      g+4     :     0.000699
      g-4     :     0.000811
 77 H s       :     0.789255  s :     0.789255
      pz      :     0.048895  p :     0.186315
      px      :     0.087668
      py      :     0.049753
      dz2     :     0.008009  d :     0.064483
      dxz     :     0.020139
      dyz     :     0.002665
      dx2y2   :     0.014240
      dxy     :     0.019429
      f0      :     0.000875  f :     0.009651
      f+1     :     0.001960
      f-1     :     0.000173
      f+2     :     0.001732
      f-2     :     0.000777
      f+3     :     0.001863
      f-3     :     0.002270
 78 C s       :     2.580362  s :     2.580362
      pz      :     0.911818  p :     2.689620
      px      :     0.949790
      py      :     0.828012
      dz2     :     0.095872  d :     0.509215
      dxz     :     0.146141
      dyz     :     0.080545
      dx2y2   :     0.081020
      dxy     :     0.105636
      f0      :     0.019527  f :     0.117079
      f+1     :     0.020004
      f-1     :     0.012464
      f+2     :     0.023475
      f-2     :     0.010697
      f+3     :     0.013457
      f-3     :     0.017454
      g0      :     0.001281  g :     0.011871
      g+1     :     0.001139
      g-1     :     0.001194
      g+2     :     0.002287
      g-2     :     0.001206
      g+3     :     0.001269
      g-3     :     0.001188
      g+4     :     0.001249
      g-4     :     0.001057
 79 H s       :     0.781129  s :     0.781129
      pz      :     0.064128  p :     0.189201
      px      :     0.057850
      py      :     0.067223
      dz2     :     0.015065  d :     0.065344
      dxz     :     0.010770
      dyz     :     0.012186
      dx2y2   :     0.015060
      dxy     :     0.012263
      f0      :     0.000773  f :     0.009664
      f+1     :     0.001278
      f-1     :     0.001696
      f+2     :     0.001672
      f-2     :     0.001659
      f+3     :     0.001110
      f-3     :     0.001477
 80 O s       :     3.024149  s :     3.024149
      pz      :     1.353224  p :     4.142912
      px      :     1.352911
      py      :     1.436778
      dz2     :     0.023979  d :     0.120810
      dxz     :     0.035408
      dyz     :     0.009534
      dx2y2   :     0.028217
      dxy     :     0.023670
      f0      :     0.003097  f :     0.021442
      f+1     :     0.003723
      f-1     :     0.002030
      f+2     :     0.003360
      f-2     :     0.001412
      f+3     :     0.003744
      f-3     :     0.004076
      g0      :     0.000107  g :     0.000819
      g+1     :     0.000091
      g-1     :     0.000045
      g+2     :     0.000075
      g-2     :     0.000080
      g+3     :     0.000109
      g-3     :     0.000042
      g+4     :     0.000142
      g-4     :     0.000128
 81 H s       :     0.626698  s :     0.626698
      pz      :     0.310901  p :     0.529652
      px      :     0.089780
      py      :     0.128972
      dz2     :     0.062559  d :     0.185935
      dxz     :     0.044752
      dyz     :     0.054912
      dx2y2   :     0.012378
      dxy     :     0.011334
      f0      :     0.010746  f :     0.035698
      f+1     :     0.007088
      f-1     :     0.008024
      f+2     :     0.004740
      f-2     :     0.004174
      f+3     :     0.000466
      f-3     :     0.000460


                      *****************************
                      * MAYER POPULATION ANALYSIS *
                      *****************************

  NA   - Mulliken gross atomic population
  ZA   - Total nuclear charge
  QA   - Mulliken gross atomic charge
  VA   - Mayer's total valence
  BVA  - Mayer's bonded valence
  FA   - Mayer's free valence

  ATOM       NA         ZA         QA         VA         BVA        FA
  0 O      8.3892     8.0000    -0.3892     1.9628     1.9628     0.0000
  1 O      8.3926     8.0000    -0.3926     2.1282     2.1282    -0.0000
  2 N      7.3670     7.0000    -0.3670     2.8791     2.8791    -0.0000
  3 N      7.4200     7.0000    -0.4200     2.8682     2.8682    -0.0000
  4 C      5.7119     6.0000     0.2881     3.7081     3.7081     0.0000
  5 C      5.5391     6.0000     0.4609     3.6046     3.6046    -0.0000
  6 H      0.9459     1.0000     0.0541     0.9639     0.9639     0.0000
  7 C      6.0326     6.0000    -0.0326     3.8232     3.8232     0.0000
  8 C      6.1806     6.0000    -0.1806     3.9175     3.9175    -0.0000
  9 H      0.8654     1.0000     0.1346     0.9960     0.9960    -0.0000
 10 C      6.1775     6.0000    -0.1775     3.9706     3.9706    -0.0000
 11 H      0.8474     1.0000     0.1526     0.9602     0.9602    -0.0000
 12 C      6.1220     6.0000    -0.1220     3.9632     3.9632     0.0000
 13 H      0.8631     1.0000     0.1369     0.9765     0.9765    -0.0000
 14 C      6.1365     6.0000    -0.1365     3.9846     3.9846     0.0000
 15 H      0.8550     1.0000     0.1450     0.9710     0.9710     0.0000
 16 C      6.1162     6.0000    -0.1162     3.9260     3.9260     0.0000
 17 H      0.8777     1.0000     0.1223     0.9920     0.9920     0.0000
 18 C      5.9241     6.0000     0.0759     4.1942     4.1942     0.0000
 19 C      6.2886     6.0000    -0.2886     3.9742     3.9742     0.0000
 20 H      0.9218     1.0000     0.0782     1.0065     1.0065    -0.0000
 21 H      0.9002     1.0000     0.0998     0.9870     0.9870     0.0000
 22 H      0.8686     1.0000     0.1314     0.9886     0.9886     0.0000
 23 C      6.2104     6.0000    -0.2104     3.9472     3.9472     0.0000
 24 H      0.9380     1.0000     0.0620     1.0061     1.0061     0.0000
 25 H      0.8776     1.0000     0.1224     0.9871     0.9871     0.0000
 26 H      0.9040     1.0000     0.0960     0.9982     0.9982     0.0000
 27 C      6.2750     6.0000    -0.2750     3.9608     3.9608     0.0000
 28 H      0.8808     1.0000     0.1192     0.9829     0.9829     0.0000
 29 H      0.9088     1.0000     0.0912     0.9920     0.9920    -0.0000
 30 H      0.8807     1.0000     0.1193     0.9925     0.9925     0.0000
 31 C      5.9510     6.0000     0.0490     3.8397     3.8397    -0.0000
 32 C      5.9944     6.0000     0.0056     3.5613     3.5613     0.0000
 33 C      6.0735     6.0000    -0.0735     3.8811     3.8811     0.0000
 34 H      0.9134     1.0000     0.0866     1.0068     1.0068     0.0000
 35 C      6.1964     6.0000    -0.1964     3.9513     3.9513     0.0000
 36 H      0.8699     1.0000     0.1301     0.9781     0.9781     0.0000
 37 C      6.1345     6.0000    -0.1345     3.9452     3.9452     0.0000
 38 H      0.8611     1.0000     0.1389     0.9709     0.9709     0.0000
 39 C      6.1098     6.0000    -0.1098     3.8915     3.8915    -0.0000
 40 H      0.8987     1.0000     0.1013     1.0014     1.0014    -0.0000
 41 C      6.1311     6.0000    -0.1311     4.1191     4.1191    -0.0000
 42 C      6.2395     6.0000    -0.2395     4.0115     4.0115    -0.0000
 43 H      0.9028     1.0000     0.0972     0.9815     0.9815    -0.0000
 44 H      0.8939     1.0000     0.1061     0.9839     0.9839     0.0000
 45 H      0.8973     1.0000     0.1027     0.9831     0.9831    -0.0000
 46 C      6.2213     6.0000    -0.2213     3.9533     3.9533    -0.0000
 47 H      0.8905     1.0000     0.1095     0.9887     0.9887     0.0000
 48 H      0.9031     1.0000     0.0969     0.9850     0.9850    -0.0000
 49 H      0.9368     1.0000     0.0632     1.0135     1.0135     0.0000
 50 C      6.0969     6.0000    -0.0969     3.9239     3.9239    -0.0000
 51 H      1.0585     1.0000    -0.0585     1.0539     1.0539    -0.0000
 52 H      0.9056     1.0000     0.0944     0.9929     0.9929    -0.0000
 53 H      0.9058     1.0000     0.0942     0.9825     0.9825    -0.0000
 54 C      5.6639     6.0000     0.3361     4.0937     4.0937    -0.0000
 55 C      5.9543     6.0000     0.0457     3.8231     3.8231    -0.0000
 56 C      6.0707     6.0000    -0.0707     3.9156     3.9156    -0.0000
 57 H      0.8739     1.0000     0.1261     0.9990     0.9990     0.0000
 58 C      6.1236     6.0000    -0.1236     3.9562     3.9562    -0.0000
 59 H      0.8536     1.0000     0.1464     0.9733     0.9733    -0.0000
 60 C      6.0812     6.0000    -0.0812     3.9411     3.9411     0.0000
 61 H      0.8519     1.0000     0.1481     0.9706     0.9706     0.0000
 62 C      6.1304     6.0000    -0.1304     3.9666     3.9666     0.0000
 63 H      0.8446     1.0000     0.1554     0.9679     0.9679     0.0000
 64 C      6.1272     6.0000    -0.1272     3.8585     3.8585     0.0000
 65 H      0.8841     1.0000     0.1159     1.0046     1.0046     0.0000
 66 H      0.8407     1.0000     0.1593     1.0217     1.0217    -0.0000
 67 O      8.5420     8.0000    -0.5420     1.9130     1.9130     0.0000
 68 C      5.5426     6.0000     0.4574     3.9419     3.9419    -0.0000
 69 C      5.9560     6.0000     0.0440     3.8516     3.8516    -0.0000
 70 C      6.1150     6.0000    -0.1150     3.8927     3.8927     0.0000
 71 H      0.8867     1.0000     0.1133     1.0113     1.0113     0.0000
 72 C      6.1375     6.0000    -0.1375     3.9853     3.9853     0.0000
 73 H      0.8532     1.0000     0.1468     0.9724     0.9724     0.0000
 74 C      6.0922     6.0000    -0.0922     3.9570     3.9570     0.0000
 75 H      0.8543     1.0000     0.1457     0.9726     0.9726     0.0000
 76 C      6.1437     6.0000    -0.1437     3.9850     3.9850     0.0000
 77 H      0.8545     1.0000     0.1455     0.9736     0.9736     0.0000
 78 C      6.0795     6.0000    -0.0795     3.8796     3.8796     0.0000
 79 H      0.8735     1.0000     0.1265     0.9935     0.9935     0.0000
 80 O      8.4056     8.0000    -0.4056     2.0863     2.0863    -0.0000
 81 H      0.7594     1.0000     0.2406     1.1315     1.1315    -0.0000

  Mayer bond orders larger than 0.100000
B(  0-O ,  4-C ) :   0.8382 B(  0-O , 54-C ) :   1.0073 B(  1-O , 54-C ) :   1.9666 
B(  2-N ,  4-C ) :   1.7926 B(  2-N , 18-C ) :   0.8847 B(  2-N , 81-H ) :   0.2333 
B(  3-N ,  5-C ) :   0.8206 B(  3-N , 31-C ) :   1.0918 B(  3-N , 66-H ) :   0.9123 
B(  4-C ,  5-C ) :   0.9216 B(  5-C ,  6-H ) :   0.9131 B(  5-C ,  7-C ) :   0.9211 
B(  7-C ,  8-C ) :   1.3976 B(  7-C , 16-C ) :   1.3878 B(  8-C ,  9-H ) :   0.9306 
B(  8-C , 10-C ) :   1.4562 B( 10-C , 11-H ) :   0.9223 B( 10-C , 12-C ) :   1.4681 
B( 12-C , 13-H ) :   0.9261 B( 12-C , 14-C ) :   1.4419 B( 14-C , 15-H ) :   0.9223 
B( 14-C , 16-C ) :   1.4935 B( 16-C , 17-H ) :   0.9211 B( 18-C , 19-C ) :   1.0752 
B( 18-C , 23-C ) :   1.0491 B( 18-C , 27-C ) :   1.0600 B( 19-C , 20-H ) :   0.9668 
B( 19-C , 21-H ) :   0.9599 B( 19-C , 22-H ) :   0.9553 B( 23-C , 24-H ) :   0.9654 
B( 23-C , 25-H ) :   0.9467 B( 23-C , 26-H ) :   0.9585 B( 27-C , 28-H ) :   0.9557 
B( 27-C , 29-H ) :   0.9666 B( 27-C , 30-H ) :   0.9549 B( 31-C , 32-C ) :   1.2072 
B( 31-C , 39-C ) :   1.4053 B( 32-C , 33-C ) :   1.3996 B( 32-C , 41-C ) :   0.8988 
B( 33-C , 34-H ) :   0.9328 B( 33-C , 35-C ) :   1.4637 B( 35-C , 36-H ) :   0.9244 
B( 35-C , 37-C ) :   1.4511 B( 37-C , 38-H ) :   0.9197 B( 37-C , 39-C ) :   1.4726 
B( 39-C , 40-H ) :   0.9186 B( 41-C , 42-C ) :   1.1154 B( 41-C , 46-C ) :   1.0654 
B( 41-C , 50-C ) :   1.0158 B( 42-C , 43-H ) :   0.9581 B( 42-C , 44-H ) :   0.9549 
B( 42-C , 45-H ) :   0.9590 B( 46-C , 47-H ) :   0.9562 B( 46-C , 48-H ) :   0.9544 
B( 46-C , 49-H ) :   0.9727 B( 50-C , 51-H ) :   1.0129 B( 50-C , 52-H ) :   0.9464 
B( 50-C , 53-H ) :   0.9574 B( 54-C , 55-C ) :   1.0611 B( 55-C , 56-C ) :   1.3884 
B( 55-C , 64-C ) :   1.2931 B( 56-C , 57-H ) :   0.9185 B( 56-C , 58-C ) :   1.4629 
B( 58-C , 59-H ) :   0.9251 B( 58-C , 60-C ) :   1.4265 B( 60-C , 61-H ) :   0.9252 
B( 60-C , 62-C ) :   1.4406 B( 62-C , 63-H ) :   0.9204 B( 62-C , 64-C ) :   1.4654 
B( 64-C , 65-H ) :   0.9522 B( 67-O , 68-C ) :   1.7274 B( 68-C , 69-C ) :   1.0423 
B( 68-C , 80-O ) :   1.1665 B( 69-C , 70-C ) :   1.3499 B( 69-C , 78-C ) :   1.3539 
B( 70-C , 71-H ) :   0.9419 B( 70-C , 72-C ) :   1.4641 B( 72-C , 73-H ) :   0.9272 
B( 72-C , 74-C ) :   1.4434 B( 74-C , 75-H ) :   0.9276 B( 74-C , 76-C ) :   1.4412 
B( 76-C , 77-H ) :   0.9281 B( 76-C , 78-C ) :   1.4640 B( 78-C , 79-H ) :   0.9342 
B( 80-O , 81-H ) :   0.8314 

-------
TIMINGS
-------

Total SCF time: 0 days 0 hours 48 min 28 sec 

Total time                  ....    2908.289 sec
Sum of individual times     ....    2831.739 sec  ( 97.4%)

Fock matrix formation       ....    2617.743 sec  ( 90.0%)
  Split-RI-J                ....     104.789 sec  (  4.0% of F)
  Chain of spheres X        ....    1820.277 sec  ( 69.5% of F)
  XC integration            ....     369.151 sec  ( 14.1% of F)
    Basis function eval.    ....       5.813 sec  (  1.6% of XC)
    Density eval.           ....      64.427 sec  ( 17.5% of XC)
    XC-Functional eval.     ....       1.217 sec  (  0.3% of XC)
    XC-Potential eval.      ....      34.000 sec  (  9.2% of XC)
Diagonalization             ....      24.837 sec  (  0.9%)
Density matrix formation    ....      77.250 sec  (  2.7%)
Population analysis         ....      14.490 sec  (  0.5%)
Initial guess               ....      17.781 sec  (  0.6%)
Orbital Transformation      ....       0.000 sec  (  0.0%)
Orbital Orthonormalization  ....       0.000 sec  (  0.0%)
DIIS solution               ....      20.548 sec  (  0.7%)
SOSCF solution              ....      22.119 sec  (  0.8%)
Grid generation             ....      36.972 sec  (  1.3%)

Maximum memory used throughout the entire SCF-calculation: 1713.3 MB
[1720889881.111589] [node061:88450:0]          mpool.c:43   UCX  WARN  object 0x148f7680 was not returned to mpool ucp_requests
[1720889881.111608] [node061:88450:0]          mpool.c:43   UCX  WARN  object 0x148f7d80 was not returned to mpool ucp_requests
[1720889881.111611] [node061:88450:0]          mpool.c:43   UCX  WARN  object 0x148f7f40 was not returned to mpool ucp_requests
[1720889881.111617] [node061:88450:0]          mpool.c:43   UCX  WARN  object 0x148f8100 was not returned to mpool ucp_requests
[1720889881.111620] [node061:88450:0]          mpool.c:43   UCX  WARN  object 0x148f82c0 was not returned to mpool ucp_requests
[1720889881.111623] [node061:88450:0]          mpool.c:43   UCX  WARN  object 0x148f8480 was not returned to mpool ucp_requests
[1720889881.111626] [node061:88450:0]          mpool.c:43   UCX  WARN  object 0x148f8640 was not returned to mpool ucp_requests
[1720889881.111628] [node061:88450:0]          mpool.c:43   UCX  WARN  object 0x148f8800 was not returned to mpool ucp_requests
[1720889881.111630] [node061:88450:0]          mpool.c:43   UCX  WARN  object 0x148f89c0 was not returned to mpool ucp_requests
[1720889881.111633] [node061:88450:0]          mpool.c:43   UCX  WARN  object 0x148f8b80 was not returned to mpool ucp_requests
[1720889881.111635] [node061:88450:0]          mpool.c:43   UCX  WARN  object 0x148f8d40 was not returned to mpool ucp_requests
[1720889881.111637] [node061:88450:0]          mpool.c:43   UCX  WARN  object 0x148f8f00 was not returned to mpool ucp_requests
[1720889881.111640] [node061:88450:0]          mpool.c:43   UCX  WARN  object 0x148f90c0 was not returned to mpool ucp_requests
[1720889881.111643] [node061:88450:0]          mpool.c:43   UCX  WARN  object 0x148f9280 was not returned to mpool ucp_requests
[1720889881.111645] [node061:88450:0]          mpool.c:43   UCX  WARN  object 0x148f9440 was not returned to mpool ucp_requests
[1720889881.111648] [node061:88450:0]          mpool.c:43   UCX  WARN  object 0x148f9600 was not returned to mpool ucp_requests
[1720889881.111650] [node061:88450:0]          mpool.c:43   UCX  WARN  object 0x148f97c0 was not returned to mpool ucp_requests
[1720889881.111652] [node061:88450:0]          mpool.c:43   UCX  WARN  object 0x148f9980 was not returned to mpool ucp_requests
[1720889881.111676] [node061:88451:0]          mpool.c:43   UCX  WARN  object 0x14025640 was not returned to mpool ucp_requests
[1720889881.111696] [node061:88451:0]          mpool.c:43   UCX  WARN  object 0x14025d40 was not returned to mpool ucp_requests
[1720889881.111702] [node061:88451:0]          mpool.c:43   UCX  WARN  object 0x14025f00 was not returned to mpool ucp_requests
[1720889881.111705] [node061:88451:0]          mpool.c:43   UCX  WARN  object 0x140260c0 was not returned to mpool ucp_requests
[1720889881.111708] [node061:88451:0]          mpool.c:43   UCX  WARN  object 0x14026280 was not returned to mpool ucp_requests
[1720889881.111713] [node061:88451:0]          mpool.c:43   UCX  WARN  object 0x14026440 was not returned to mpool ucp_requests
[1720889881.111715] [node061:88451:0]          mpool.c:43   UCX  WARN  object 0x14026600 was not returned to mpool ucp_requests
[1720889881.111718] [node061:88451:0]          mpool.c:43   UCX  WARN  object 0x140267c0 was not returned to mpool ucp_requests
[1720889881.111720] [node061:88451:0]          mpool.c:43   UCX  WARN  object 0x14026980 was not returned to mpool ucp_requests
[1720889881.111723] [node061:88451:0]          mpool.c:43   UCX  WARN  object 0x14026b40 was not returned to mpool ucp_requests
[1720889881.111725] [node061:88451:0]          mpool.c:43   UCX  WARN  object 0x14026d00 was not returned to mpool ucp_requests
[1720889881.111727] [node061:88451:0]          mpool.c:43   UCX  WARN  object 0x14026ec0 was not returned to mpool ucp_requests
[1720889881.111730] [node061:88451:0]          mpool.c:43   UCX  WARN  object 0x14027080 was not returned to mpool ucp_requests
[1720889881.111732] [node061:88451:0]          mpool.c:43   UCX  WARN  object 0x14027240 was not returned to mpool ucp_requests
[1720889881.111735] [node061:88451:0]          mpool.c:43   UCX  WARN  object 0x14027400 was not returned to mpool ucp_requests
[1720889881.111737] [node061:88451:0]          mpool.c:43   UCX  WARN  object 0x140275c0 was not returned to mpool ucp_requests
[1720889881.111739] [node061:88451:0]          mpool.c:43   UCX  WARN  object 0x14027780 was not returned to mpool ucp_requests
[1720889881.111742] [node061:88451:0]          mpool.c:43   UCX  WARN  object 0x14027940 was not returned to mpool ucp_requests
[1720889881.111745] [node061:88451:0]          mpool.c:43   UCX  WARN  object 0x14027b00 was not returned to mpool ucp_requests
[1720889881.111747] [node061:88451:0]          mpool.c:43   UCX  WARN  object 0x14027cc0 was not returned to mpool ucp_requests
[1720889881.111749] [node061:88451:0]          mpool.c:43   UCX  WARN  object 0x14028040 was not returned to mpool ucp_requests
[1720889881.111752] [node061:88451:0]          mpool.c:43   UCX  WARN  object 0x14028200 was not returned to mpool ucp_requests
[1720889881.111683] [node061:88457:0]          mpool.c:43   UCX  WARN  object 0x139cf900 was not returned to mpool ucp_requests
[1720889881.111697] [node061:88457:0]          mpool.c:43   UCX  WARN  object 0x139cfc80 was not returned to mpool ucp_requests
[1720889881.111700] [node061:88457:0]          mpool.c:43   UCX  WARN  object 0x139cfe40 was not returned to mpool ucp_requests
[1720889881.111703] [node061:88457:0]          mpool.c:43   UCX  WARN  object 0x139d0000 was not returned to mpool ucp_requests
[1720889881.111705] [node061:88457:0]          mpool.c:43   UCX  WARN  object 0x139d01c0 was not returned to mpool ucp_requests
[1720889881.111708] [node061:88457:0]          mpool.c:43   UCX  WARN  object 0x139d0380 was not returned to mpool ucp_requests
[1720889881.111712] [node061:88457:0]          mpool.c:43   UCX  WARN  object 0x139d0540 was not returned to mpool ucp_requests
[1720889881.111715] [node061:88457:0]          mpool.c:43   UCX  WARN  object 0x139d0700 was not returned to mpool ucp_requests
[1720889881.111718] [node061:88457:0]          mpool.c:43   UCX  WARN  object 0x139d08c0 was not returned to mpool ucp_requests
[1720889881.111722] [node061:88457:0]          mpool.c:43   UCX  WARN  object 0x139d0a80 was not returned to mpool ucp_requests
[1720889881.111725] [node061:88457:0]          mpool.c:43   UCX  WARN  object 0x139d0c40 was not returned to mpool ucp_requests
[1720889881.111728] [node061:88457:0]          mpool.c:43   UCX  WARN  object 0x139d0e00 was not returned to mpool ucp_requests
[1720889881.111732] [node061:88457:0]          mpool.c:43   UCX  WARN  object 0x139d0fc0 was not returned to mpool ucp_requests
[1720889881.111735] [node061:88457:0]          mpool.c:43   UCX  WARN  object 0x139d1180 was not returned to mpool ucp_requests
[1720889881.111738] [node061:88457:0]          mpool.c:43   UCX  WARN  object 0x139d1340 was not returned to mpool ucp_requests
[1720889881.111741] [node061:88457:0]          mpool.c:43   UCX  WARN  object 0x139d1500 was not returned to mpool ucp_requests
[1720889881.111744] [node061:88457:0]          mpool.c:43   UCX  WARN  object 0x139d16c0 was not returned to mpool ucp_requests
[1720889881.111747] [node061:88457:0]          mpool.c:43   UCX  WARN  object 0x139d1880 was not returned to mpool ucp_requests
[1720889881.111750] [node061:88457:0]          mpool.c:43   UCX  WARN  object 0x139d1a40 was not returned to mpool ucp_requests
[1720889881.111753] [node061:88457:0]          mpool.c:43   UCX  WARN  object 0x139d1c00 was not returned to mpool ucp_requests
[1720889881.111756] [node061:88457:0]          mpool.c:43   UCX  WARN  object 0x139d1f80 was not returned to mpool ucp_requests
[1720889881.111759] [node061:88457:0]          mpool.c:43   UCX  WARN  object 0x139d2140 was not returned to mpool ucp_requests
[1720889881.111656] [node061:88450:0]          mpool.c:43   UCX  WARN  object 0x148f9b40 was not returned to mpool ucp_requests
[1720889881.111660] [node061:88450:0]          mpool.c:43   UCX  WARN  object 0x148f9ec0 was not returned to mpool ucp_requests
[1720889881.111662] [node061:88450:0]          mpool.c:43   UCX  WARN  object 0x148fa080 was not returned to mpool ucp_requests
[1720889881.111664] [node061:88450:0]          mpool.c:43   UCX  WARN  object 0x148fa240 was not returned to mpool ucp_requests
[1720889881.111683] [node061:88441:0]          mpool.c:43   UCX  WARN  object 0x1449d540 was not returned to mpool ucp_requests
[1720889881.111697] [node061:88441:0]          mpool.c:43   UCX  WARN  object 0x1449d700 was not returned to mpool ucp_requests
[1720889881.111700] [node061:88441:0]          mpool.c:43   UCX  WARN  object 0x1449da80 was not returned to mpool ucp_requests
[1720889881.111703] [node061:88441:0]          mpool.c:43   UCX  WARN  object 0x1449dc40 was not returned to mpool ucp_requests
[1720889881.111705] [node061:88441:0]          mpool.c:43   UCX  WARN  object 0x1449de00 was not returned to mpool ucp_requests
[1720889881.111708] [node061:88441:0]          mpool.c:43   UCX  WARN  object 0x1449dfc0 was not returned to mpool ucp_requests
[1720889881.111712] [node061:88441:0]          mpool.c:43   UCX  WARN  object 0x1449e340 was not returned to mpool ucp_requests
[1720889881.111715] [node061:88441:0]          mpool.c:43   UCX  WARN  object 0x1449e500 was not returned to mpool ucp_requests
[1720889881.111718] [node061:88441:0]          mpool.c:43   UCX  WARN  object 0x1449e6c0 was not returned to mpool ucp_requests
[1720889881.111722] [node061:88441:0]          mpool.c:43   UCX  WARN  object 0x1449e880 was not returned to mpool ucp_requests
[1720889881.111725] [node061:88441:0]          mpool.c:43   UCX  WARN  object 0x1449ea40 was not returned to mpool ucp_requests
[1720889881.111728] [node061:88441:0]          mpool.c:43   UCX  WARN  object 0x1449ec00 was not returned to mpool ucp_requests
[1720889881.111731] [node061:88441:0]          mpool.c:43   UCX  WARN  object 0x1449edc0 was not returned to mpool ucp_requests
[1720889881.111734] [node061:88441:0]          mpool.c:43   UCX  WARN  object 0x1449ef80 was not returned to mpool ucp_requests
[1720889881.111738] [node061:88441:0]          mpool.c:43   UCX  WARN  object 0x1449f140 was not returned to mpool ucp_requests
[1720889881.111741] [node061:88441:0]          mpool.c:43   UCX  WARN  object 0x1449f4c0 was not returned to mpool ucp_requests
[1720889881.111744] [node061:88441:0]          mpool.c:43   UCX  WARN  object 0x1449f680 was not returned to mpool ucp_requests
[1720889881.111747] [node061:88441:0]          mpool.c:43   UCX  WARN  object 0x1449f840 was not returned to mpool ucp_requests
[1720889881.111750] [node061:88441:0]          mpool.c:43   UCX  WARN  object 0x1449fa00 was not returned to mpool ucp_requests
[1720889881.111753] [node061:88441:0]          mpool.c:43   UCX  WARN  object 0x1449fbc0 was not returned to mpool ucp_requests
[1720889881.111756] [node061:88441:0]          mpool.c:43   UCX  WARN  object 0x1449fd80 was not returned to mpool ucp_requests
[1720889881.111759] [node061:88441:0]          mpool.c:43   UCX  WARN  object 0x1449ff40 was not returned to mpool ucp_requests
[1720889881.113684] [node061:88454:0]          mpool.c:43   UCX  WARN  object 0x14387b80 was not returned to mpool ucp_requests
[truncated: 45,437 more chars]
