# Supplementary material for: A stereodivergent multicomponent approach for the synthesis of C–N atropisomeric peptide analogues
Source: Chem Sci. 2024 Sep 16;15(40):16743–51. doi: 10.1039/d4sc04700a (PMC11418089; doi:10.1039/d4sc04700a)
Supplement: SC-015-D4SC04700A-s001 [file SC-015-D4SC04700A-s001.zip › CompData/_2_Imine-BzOH/ImineBzOH7Afreq.out]

                                 *****************
                                 * O   R   C   A *
                                 *****************

                                            #,                                       
                                            ###                                      
                                            ####                                     
                                            #####                                    
                                            ######                                   
                                           ########,                                 
                                     ,,################,,,,,                         
                               ,,#################################,,                 
                          ,,##########################################,,             
                       ,#########################################, ''#####,          
                    ,#############################################,,   '####,        
                  ,##################################################,,,,####,       
                ,###########''''           ''''###############################       
              ,#####''   ,,,,##########,,,,          '''####'''          '####       
            ,##' ,,,,###########################,,,                        '##       
           ' ,,###''''                  '''############,,,                           
         ,,##''                                '''############,,,,        ,,,,,,###''
      ,#''                                            '''#######################'''  
     '                                                          ''''####''''         
             ,#######,   #######,   ,#######,      ##                                
            ,#'     '#,  ##    ##  ,#'     '#,    #''#        ######   ,####,        
            ##       ##  ##   ,#'  ##            #'  '#       #        #'  '#        
            ##       ##  #######   ##           ,######,      #####,   #    #        
            '#,     ,#'  ##    ##  '#,     ,#' ,#      #,         ##   #,  ,#        
             '#######'   ##     ##  '#######'  #'      '#     #####' # '####'        


                  #######################################################
                  #                        -***-                        #
                  #          Department of theory and spectroscopy      #
                  #    Directorship and core code : Frank Neese         #
                  #        Max Planck Institute fuer Kohlenforschung    #
                  #                Kaiser Wilhelm Platz 1               #
                  #                 D-45470 Muelheim/Ruhr               #
                  #                      Germany                        #
                  #                                                     #
                  #                  All rights reserved                #
                  #                        -***-                        #
                  #######################################################


                         Program Version 5.0.2 -  RELEASE  -


 With contributions from (in alphabetic order):
   Daniel Aravena         : Magnetic Suceptibility
   Michael Atanasov       : Ab Initio Ligand Field Theory (pilot matlab implementation)
   Alexander A. Auer      : GIAO ZORA, VPT2 properties, NMR spectrum
   Ute Becker             : Parallelization
   Giovanni Bistoni       : ED, misc. LED, open-shell LED, HFLD
   Martin Brehm           : Molecular dynamics
   Dmytro Bykov           : SCF Hessian
   Vijay G. Chilkuri      : MRCI spin determinant printing, contributions to CSF-ICE
   Dipayan Datta          : RHF DLPNO-CCSD density
   Achintya Kumar Dutta   : EOM-CC, STEOM-CC
   Dmitry Ganyushin       : Spin-Orbit,Spin-Spin,Magnetic field MRCI
   Miquel Garcia          : C-PCM and meta-GGA Hessian, CC/C-PCM, Gaussian charge scheme
   Yang Guo               : DLPNO-NEVPT2, F12-NEVPT2, CIM, IAO-localization
   Andreas Hansen         : Spin unrestricted coupled pair/coupled cluster methods
   Benjamin Helmich-Paris : MC-RPA, TRAH-SCF, COSX integrals
   Lee Huntington         : MR-EOM, pCC
   Robert Izsak           : Overlap fitted RIJCOSX, COSX-SCS-MP3, EOM
   Marcus Kettner         : VPT2
   Christian Kollmar      : KDIIS, OOCD, Brueckner-CCSD(T), CCSD density, CASPT2, CASPT2-K
   Simone Kossmann        : Meta GGA functionals, TD-DFT gradient, OOMP2, MP2 Hessian
   Martin Krupicka        : Initial AUTO-CI
   Lucas Lang             : DCDCAS
   Marvin Lechner         : AUTO-CI (C++ implementation), FIC-MRCC
   Dagmar Lenk            : GEPOL surface, SMD
   Dimitrios Liakos       : Extrapolation schemes; Compound Job, initial MDCI parallelization
   Dimitrios Manganas     : Further ROCIS development; embedding schemes
   Dimitrios Pantazis     : SARC Basis sets
   Anastasios Papadopoulos: AUTO-CI, single reference methods and gradients
   Taras Petrenko         : DFT Hessian,TD-DFT gradient, ASA, ECA, R-Raman, ABS, FL, XAS/XES, NRVS
   Peter Pinski           : DLPNO-MP2, DLPNO-MP2 Gradient
   Christoph Reimann      : Effective Core Potentials
   Marius Retegan         : Local ZFS, SOC
   Christoph Riplinger    : Optimizer, TS searches, QM/MM, DLPNO-CCSD(T), (RO)-DLPNO pert. Triples
   Tobias Risthaus        : Range-separated hybrids, TD-DFT gradient, RPA, STAB
   Michael Roemelt        : Original ROCIS implementation
   Masaaki Saitow         : Open-shell DLPNO-CCSD energy and density
   Barbara Sandhoefer     : DKH picture change effects
   Avijit Sen             : IP-ROCIS
   Kantharuban Sivalingam : CASSCF convergence, NEVPT2, FIC-MRCI
   Bernardo de Souza      : ESD, SOC TD-DFT
   Georgi Stoychev        : AutoAux, RI-MP2 NMR, DLPNO-MP2 response
   Willem Van den Heuvel  : Paramagnetic NMR
   Boris Wezisla          : Elementary symmetry handling
   Frank Wennmohs         : Technical directorship


 We gratefully acknowledge several colleagues who have allowed us to
 interface, adapt or use parts of their codes:
   Stefan Grimme, W. Hujo, H. Kruse, P. Pracht,  : VdW corrections, initial TS optimization,
                  C. Bannwarth, S. Ehlert          DFT functionals, gCP, sTDA/sTD-DF
   Ed Valeev, F. Pavosevic, A. Kumar             : LibInt (2-el integral package), F12 methods
   Garnet Chan, S. Sharma, J. Yang, R. Olivares  : DMRG
   Ulf Ekstrom                                   : XCFun DFT Library
   Mihaly Kallay                                 : mrcc  (arbitrary order and MRCC methods)
   Jiri Pittner, Ondrej Demel                    : Mk-CCSD
   Frank Weinhold                                : gennbo (NPA and NBO analysis)
   Christopher J. Cramer and Donald G. Truhlar   : smd solvation model
   Lars Goerigk                                  : TD-DFT with DH, B97 family of functionals
   V. Asgeirsson, H. Jonsson                     : NEB implementation
   FAccTs GmbH                                   : IRC, NEB, NEB-TS, DLPNO-Multilevel, CI-OPT
                                                   MM, QMMM, 2- and 3-layer-ONIOM, Crystal-QMMM,
                                                   LR-CPCM, SF, NACMEs, symmetry and pop. for TD-DFT,
                                                   nearIR, NL-DFT gradient (VV10), updates on ESD,
                                                   ML-optimized integration grids
   S Lehtola, MJT Oliveira, MAL Marques          : LibXC Library
   Liviu Ungur et al                             : ANISO software


 Your calculation uses the libint2 library for the computation of 2-el integrals
 For citations please refer to: http://libint.valeyev.net

 Your ORCA version has been built with support for libXC version: 5.1.0
 For citations please refer to: https://tddft.org/programs/libxc/

 This ORCA versions uses:
   CBLAS   interface :  Fast vector & matrix operations
   LAPACKE interface :  Fast linear algebra routines
   SCALAPACK package :  Parallel linear algebra routines
   Shared memory     :  Shared parallel matrices
   BLAS/LAPACK       :  OpenBLAS 0.3.15  USE64BITINT DYNAMIC_ARCH NO_AFFINITY Zen SINGLE_THREADED
        Core in use  :  Zen
   Copyright (c) 2011-2014, The OpenBLAS Project


Your calculation utilizes the atom-pairwise dispersion correction
with the Becke-Johnson damping scheme (D3BJ)
Cite in your paper:
S.Grimme, S.Ehrlich, L.Goerigk, J Comput Chem, (2011), 32, 1456–1465 
S.Grimme, J.Antony, S.Ehrlich and H.Krieg, J.Chem.Phys., 132, (2010), 154104 
   

Your calculation utilizes the SMD solvation module
Please cite in your paper:
A.V. Marenich, C.J. Cramer, D.G. Truhlar J. Phys. Chem. B, 113, (2009), 6378 

================================================================================

----- Orbital basis set information -----
Your calculation utilizes the basis: def2-TZVP
   F. Weigend and R. Ahlrichs, Phys. Chem. Chem. Phys. 7, 3297 (2005).

----- AuxJ basis set information -----
Your calculation utilizes the auxiliary basis: def2/J
   F. Weigend, Phys. Chem. Chem. Phys. 8, 1057 (2006).

================================================================================
                                        WARNINGS
                       Please study these warnings very carefully!
================================================================================

WARNING: Gradients needed for Numerical Frequencies
  ===> : Setting RunTyp to EnGrad

WARNING: The environment variable RSH_COMMAND is not set!
  ===> : All Displacements for the Numerical Hessian or Gradient calculation
         will be started on localhost

INFO   : the flag for use of the SHARK integral package has been found!

================================================================================
                                       INPUT FILE
================================================================================
NAME = ImineBzOH7Afreq.inp
|  1> ! PBE0 D3 def2-tzvp NumFreq
|  2> %maxcore 2660
|  3> %pal nprocs 30
|  4> end
|  5> %CPCM SMD TRUE
|  6>    SMDSOLVENT "2,2,2-TRIFLUOROETHANOL"
|  7> end
|  8> 
|  9> *xyz 0 1
| 10> O  2.132136  3.925739  1.313906
| 11> O  1.426044  5.817614  0.360992
| 12> N  1.222612  4.184223  3.443360
| 13> N  4.350697  4.747716  3.395743
| 14> C  2.048711  4.523836  2.578011
| 15> C  3.195034  5.486393  2.845034
| 16> H  3.501540  5.903000  1.889982
| 17> C  2.794008  6.634167  3.731882
| 18> C  2.656725  6.502429  5.111012
| 19> H  2.832991  5.548709  5.594498
| 20> C  2.298162  7.594109  5.886860
| 21> H  2.202841  7.479332  6.961032
| 22> C  2.062689  8.828068  5.294450
| 23> H  1.783505  9.680551  5.903731
| 24> C  2.188920  8.964137  3.919880
| 25> H  2.009336  9.923575  3.447468
| 26> C  2.554503  7.871981  3.145156
| 27> H  2.658790  7.980963  2.070369
| 28> C  0.163346  3.183509  3.272191
| 29> C  -0.699691  3.271595  4.525602
| 30> H  -0.095198  3.106322  5.420756
| 31> H  -1.492217  2.520363  4.498529
| 32> H  -1.163717  4.258188  4.605641
| 33> C  0.793575  1.796206  3.185720
| 34> H  1.411869  1.691925  2.292726
| 35> H  0.006634  1.038890  3.148465
| 36> H  1.413041  1.598035  4.063710
| 37> C  -0.710752  3.458311  2.050038
| 38> H  -1.012252  4.508284  2.016407
| 39> H  -1.616667  2.851071  2.115397
| 40> H  -0.212782  3.205667  1.114143
| 41> C  4.924305  3.758129  2.535538
| 42> C  5.723528  4.041063  1.410426
| 43> C  6.098808  2.934330  0.638090
| 44> H  6.671493  3.102379  -0.263856
| 45> C  5.792150  1.626197  0.965772
| 46> H  6.121525  0.818243  0.322078
| 47> C  5.076718  1.365763  2.122596
| 48> H  4.838021  0.351105  2.420456
| 49> C  4.643754  2.433430  2.882520
| 50> H  4.047814  2.253867  3.771660
| 51> C  6.227584  5.414260  0.929511
| 52> C  5.359186  5.908682  -0.231984
| 53> H  5.324303  5.170899  -1.037424
| 54> H  5.778011  6.833852  -0.639384
| 55> H  4.333632  6.122243  0.074421
| 56> C  6.291253  6.488306  2.014662
| 57> H  5.319810  6.785089  2.403824
| 58> H  6.750043  7.383308  1.586355
| 59> H  6.917125  6.167561  2.849627
| 60> C  7.667742  5.280056  0.407971
| 61> H  8.320707  4.824982  1.157379
| 62> H  8.056553  6.276011  0.181875
| 63> H  7.738946  4.694736  -0.509236
| 64> C  1.891052  4.706861  0.246802
| 65> C  2.252054  4.062688  -1.025909
| 66> C  2.828190  2.794597  -1.066236
| 67> H  2.994293  2.242940  -0.150155
| 68> C  3.198708  2.248648  -2.283648
| 69> H  3.651472  1.264426  -2.316751
| 70> C  2.995330  2.962995  -3.457012
| 71> H  3.290108  2.533744  -4.408162
| 72> C  2.416376  4.225926  -3.417594
| 73> H  2.258222  4.781089  -4.334873
| 74> C  2.045051  4.776741  -2.204221
| 75> H  1.601350  5.764054  -2.156840
| 76> H  4.023173  4.258065  4.225481
| 77> O  5.247407  4.271187  6.293025
| 78> C  5.711978  5.399259  6.283112
| 79> C  6.158655  6.098041  7.510511
| 80> C  6.531946  7.439981  7.484952
| 81> H  6.509213  7.988336  6.551559
| 82> C  6.920478  8.070732  8.655780
| 83> H  7.205646  9.116347  8.636203
| 84> C  6.942569  7.365444  9.851833
| 85> H  7.248197  7.861279  10.766577
| 86> C  6.571978  6.026655  9.879642
| 87> H  6.588938  5.476457  10.813456
| 88> C  6.178181  5.394807  8.712610
| 89> H  5.883583  4.352056  8.721873
| 90> O  5.847601  6.107154  5.180652
| 91> H  5.393208  5.625093  4.412467
| 92> *
| 93> 
| 94>                          ****END OF INPUT****
================================================================================

                     *******************************
                     * Energy+Gradient Calculation *
                     *******************************

---------------------------------
CARTESIAN COORDINATES (ANGSTROEM)
---------------------------------
  O      2.132136    3.925739    1.313906
  O      1.426044    5.817614    0.360992
  N      1.222612    4.184223    3.443360
  N      4.350697    4.747716    3.395743
  C      2.048711    4.523836    2.578011
  C      3.195034    5.486393    2.845034
  H      3.501540    5.903000    1.889982
  C      2.794008    6.634167    3.731882
  C      2.656725    6.502429    5.111012
  H      2.832991    5.548709    5.594498
  C      2.298162    7.594109    5.886860
  H      2.202841    7.479332    6.961032
  C      2.062689    8.828068    5.294450
  H      1.783505    9.680551    5.903731
  C      2.188920    8.964137    3.919880
  H      2.009336    9.923575    3.447468
  C      2.554503    7.871981    3.145156
  H      2.658790    7.980963    2.070369
  C      0.163346    3.183509    3.272191
  C     -0.699691    3.271595    4.525602
  H     -0.095198    3.106322    5.420756
  H     -1.492217    2.520363    4.498529
  H     -1.163717    4.258188    4.605641
  C      0.793575    1.796206    3.185720
  H      1.411869    1.691925    2.292726
  H      0.006634    1.038890    3.148465
  H      1.413041    1.598035    4.063710
  C     -0.710752    3.458311    2.050038
  H     -1.012252    4.508284    2.016407
  H     -1.616667    2.851071    2.115397
  H     -0.212782    3.205667    1.114143
  C      4.924305    3.758129    2.535538
  C      5.723528    4.041063    1.410426
  C      6.098808    2.934330    0.638090
  H      6.671493    3.102379   -0.263856
  C      5.792150    1.626197    0.965772
  H      6.121525    0.818243    0.322078
  C      5.076718    1.365763    2.122596
  H      4.838021    0.351105    2.420456
  C      4.643754    2.433430    2.882520
  H      4.047814    2.253867    3.771660
  C      6.227584    5.414260    0.929511
  C      5.359186    5.908682   -0.231984
  H      5.324303    5.170899   -1.037424
  H      5.778011    6.833852   -0.639384
  H      4.333632    6.122243    0.074421
  C      6.291253    6.488306    2.014662
  H      5.319810    6.785089    2.403824
  H      6.750043    7.383308    1.586355
  H      6.917125    6.167561    2.849627
  C      7.667742    5.280056    0.407971
  H      8.320707    4.824982    1.157379
  H      8.056553    6.276011    0.181875
  H      7.738946    4.694736   -0.509236
  C      1.891052    4.706861    0.246802
  C      2.252054    4.062688   -1.025909
  C      2.828190    2.794597   -1.066236
  H      2.994293    2.242940   -0.150155
  C      3.198708    2.248648   -2.283648
  H      3.651472    1.264426   -2.316751
  C      2.995330    2.962995   -3.457012
  H      3.290108    2.533744   -4.408162
  C      2.416376    4.225926   -3.417594
  H      2.258222    4.781089   -4.334873
  C      2.045051    4.776741   -2.204221
  H      1.601350    5.764054   -2.156840
  H      4.023173    4.258065    4.225481
  O      5.247407    4.271187    6.293025
  C      5.711978    5.399259    6.283112
  C      6.158655    6.098041    7.510511
  C      6.531946    7.439981    7.484952
  H      6.509213    7.988336    6.551559
  C      6.920478    8.070732    8.655780
  H      7.205646    9.116347    8.636203
  C      6.942569    7.365444    9.851833
  H      7.248197    7.861279   10.766577
  C      6.571978    6.026655    9.879642
  H      6.588938    5.476457   10.813456
  C      6.178181    5.394807    8.712610
  H      5.883583    4.352056    8.721873
  O      5.847601    6.107154    5.180652
  H      5.393208    5.625093    4.412467

----------------------------
CARTESIAN COORDINATES (A.U.)
----------------------------
  NO LB      ZA    FRAG     MASS         X           Y           Z
   0 O     8.0000    0    15.999    4.029153    7.418572    2.482923
   1 O     8.0000    0    15.999    2.694833   10.993697    0.682176
   2 N     7.0000    0    14.007    2.310402    7.907036    6.507007
   3 N     7.0000    0    14.007    8.221626    8.971883    6.417024
   4 C     6.0000    0    12.011    3.871503    8.548811    4.871735
   5 C     6.0000    0    12.011    6.037739   10.367780    5.376335
   6 H     1.0000    0     1.008    6.616952   11.155053    3.571548
   7 C     6.0000    0    12.011    5.279910   12.536759    7.052235
   8 C     6.0000    0    12.011    5.020483   12.287810    9.658413
   9 H     1.0000    0     1.008    5.353577   10.485540   10.572069
  10 C     6.0000    0    12.011    4.342897   14.350786   11.124553
  11 H     1.0000    0     1.008    4.162766   14.133889   13.154444
  12 C     6.0000    0    12.011    3.897917   16.682631   10.005061
  13 H     1.0000    0     1.008    3.370336   18.293590   11.156435
  14 C     6.0000    0    12.011    4.136459   16.939764    7.407500
  15 H     1.0000    0     1.008    3.797095   18.752839    6.514770
  16 C     6.0000    0    12.011    4.827311   14.875888    5.943483
  17 H     1.0000    0     1.008    5.024385   15.081834    3.912430
  18 C     6.0000    0    12.011    0.308679    6.015960    6.183545
  19 C     6.0000    0    12.011   -1.322224    6.182419    8.552148
  20 H     1.0000    0     1.008   -0.179898    5.870098   10.243744
  21 H     1.0000    0     1.008   -2.819881    4.762796    8.500988
  22 H     1.0000    0     1.008   -2.199106    8.046809    8.703400
  23 C     6.0000    0    12.011    1.499639    3.394337    6.020138
  24 H     1.0000    0     1.008    2.668046    3.197275    4.332624
  25 H     1.0000    0     1.008    0.012536    1.963218    5.949737
  26 H     1.0000    0     1.008    2.670261    3.019849    7.679299
  27 C     6.0000    0    12.011   -1.343127    6.535261    3.874010
  28 H     1.0000    0     1.008   -1.912879    8.519422    3.810457
  29 H     1.0000    0     1.008   -3.055058    5.387743    3.997521
  30 H     1.0000    0     1.008   -0.402100    6.057833    2.105425
  31 C     6.0000    0    12.011    9.305588    7.101835    4.791472
  32 C     6.0000    0    12.011   10.815900    7.636502    2.665319
  33 C     6.0000    0    12.011   11.525077    5.545080    1.205815
  34 H     1.0000    0     1.008   12.607295    5.862647   -0.498616
  35 C     6.0000    0    12.011   10.945577    3.073067    1.825045
  36 H     1.0000    0     1.008   11.568006    1.546255    0.608639
  37 C     6.0000    0    12.011    9.593607    2.580918    4.011125
  38 H     1.0000    0     1.008    9.142535    0.663492    4.573999
  39 C     6.0000    0    12.011    8.775423    4.598516    5.447173
  40 H     1.0000    0     1.008    7.649260    4.259191    7.127404
  41 C     6.0000    0    12.011   11.768428   10.231469    1.756521
  42 C     6.0000    0    12.011   10.127394   11.165791   -0.438386
  43 H     1.0000    0     1.008   10.061475    9.771583   -1.960447
  44 H     1.0000    0     1.008   10.918858   12.914109   -1.208261
  45 H     1.0000    0     1.008    8.189378   11.569363    0.140635
  46 C     6.0000    0    12.011   11.888745   12.261121    3.807159
  47 H     1.0000    0     1.008   10.052984   12.821960    4.542569
  48 H     1.0000    0     1.008   12.755733   13.952430    2.997777
  49 H     1.0000    0     1.008   13.071472   11.655001    5.385015
  50 C     6.0000    0    12.011   14.489932    9.977860    0.770953
  51 H     1.0000    0     1.008   15.723857    9.117895    2.187129
  52 H     1.0000    0     1.008   15.224679   11.859942    0.343694
  53 H     1.0000    0     1.008   14.624489    8.871765   -0.962317
  54 C     6.0000    0    12.011    3.573570    8.894678    0.466388
  55 C     6.0000    0    12.011    4.255765    7.677368   -1.938687
  56 C     6.0000    0    12.011    5.344505    5.281023   -2.014894
  57 H     1.0000    0     1.008    5.658394    4.238542   -0.283752
  58 C     6.0000    0    12.011    6.044682    4.249329   -4.315469
  59 H     1.0000    0     1.008    6.900282    2.389419   -4.378025
  60 C     6.0000    0    12.011    5.660353    5.599249   -6.532806
  61 H     1.0000    0     1.008    6.217403    4.788082   -8.330219
  62 C     6.0000    0    12.011    4.566289    7.985843   -6.458317
  63 H     1.0000    0     1.008    4.267421    9.034949   -8.191723
  64 C     6.0000    0    12.011    3.864586    9.026732   -4.165374
  65 H     1.0000    0     1.008    3.026113   10.892483   -4.075837
  66 H     1.0000    0     1.008    7.602695    8.046577    7.985002
  67 O     8.0000    0    15.999    9.916162    8.071374   11.892094
  68 C     6.0000    0    12.011   10.794074   10.203121   11.873361
  69 C     6.0000    0    12.011   11.638171   11.523627   14.192809
  70 C     6.0000    0    12.011   12.343589   14.059527   14.144509
  71 H     1.0000    0     1.008   12.300630   15.095767   12.380652
  72 C     6.0000    0    12.011   13.077808   15.251473   16.357054
  73 H     1.0000    0     1.008   13.616698   17.227399   16.320059
  74 C     6.0000    0    12.011   13.119554   13.918672   18.617266
  75 H     1.0000    0     1.008   13.697107   14.855664   20.345882
  76 C     6.0000    0    12.011   12.419239   11.388727   18.669818
  77 H     1.0000    0     1.008   12.451288   10.349004   20.434470
  78 C     6.0000    0    12.011   11.675070   10.194708   16.464447
  79 H     1.0000    0     1.008   11.118361    8.224194   16.481951
  80 O     8.0000    0    15.999   11.050364   11.540849    9.790013
  81 H     1.0000    0     1.008   10.191686   10.629885    8.338354

--------------------------------
INTERNAL COORDINATES (ANGSTROEM)
--------------------------------
 O      0   0   0     0.000000000000     0.00000000     0.00000000
 O      1   0   0     2.232890955574     0.00000000     0.00000000
 N      1   2   0     2.329940390428    99.93910699     0.00000000
 N      1   2   3     3.151460676229   106.47166925   289.09105874
 C      3   1   2     1.243625924212    30.12157081   289.98978323
 C      4   1   2     1.477999013051    48.22297121    26.35258801
 H      6   4   1     1.086108485921   107.37889421   276.71122355
 C      6   4   1     1.504894143405   111.71351356   159.06891834
 C      8   6   4     1.392192903169   122.53986934   313.41701503
 H      9   8   6     1.083702105448   120.61017961   359.65146378
 C      9   8   6     1.386460517459   120.35346029   179.33220554
 H     11   9   8     1.084483904147   119.58181162   180.50835005
 C     11   9   8     1.388903148355   120.31212437     0.47585228
 H     13  11   9     1.084386604540   120.16139887   180.07139831
 C     13  11   9     1.387044239749   119.63162248   359.95956017
 H     15  13  11     1.084409879448   120.22818745   180.12575817
 C     15  13  11     1.388039240944   119.99366988   359.71685656
 H     17  15  13     1.085320206235   119.93546194   180.36616712
 C      3   1   2     1.467232699715    95.71232596   106.75935950
 C     19   3   1     1.524346135786   105.86704352   186.09208142
 H     20  19   3     1.092715715680   110.58836153   302.81128525
 H     20  19   3     1.092327755680   110.52745857   182.61358812
 H     20  19   3     1.093202688364   110.65079630    62.61234001
 C     19   3   1     1.526196396304   109.17530062    68.36440634
 H     24  19   3     1.091146315318   111.54506309   294.83977564
 H     24  19   3     1.092790737681   109.54256085   174.95366853
 H     24  19   3     1.092646470958   110.69837563    55.89350440
 C     19   3   1     1.527488595118   112.56742026   304.93058942
 H     28  19   3     1.092921129309   110.81296666   313.01531135
 H     28  19   3     1.092563134883   109.06448421   194.40045949
 H     28  19   3     1.089817674045   112.57669835    75.12278898
 C      4   1   2     1.431174765798    72.82778212   233.90220761
 C     32   4   1     1.408788864461   124.64766293    96.72462943
 C     33  32   4     1.400784033527   115.69928458   184.94302135
 H     34  33  32     1.081533708463   118.61384416   177.00916687
 C     34  33  32     1.382977428513   123.86784808   356.32424666
 H     36  34  33     1.084259896140   119.78956307   180.36958741
 C     36  34  33     1.384886487029   119.36340350   359.76679543
 H     38  36  34     1.084079191929   121.28332560   181.34156391
 C     38  36  34     1.380164893758   118.45805597     2.72226931
 H     40  38  36     1.085337410287   119.69190987   177.58063237
 C     33  32   4     1.539812225296   127.89698272     4.77137563
 C     42  33  32     1.532200651192   109.81582651   259.09395151
 H     43  42  33     1.092828519201   111.03547455   305.02815315
 H     43  42  33     1.094225145720   109.76339187   185.71850620
 H     43  42  33     1.091445523909   112.51200608    66.21127937
 C     42  33  32     1.528129982848   114.74956615    23.03617631
 H     47  42  33     1.087763169804   114.11747154   293.59937149
 H     47  42  33     1.093143965977   108.34308623   174.58467005
 H     47  42  33     1.091677455402   111.13170617    56.77388285
 C     42  33  32     1.537553169871   109.55510412   141.15501830
 H     51  42  33     1.093191651617   111.30116961   305.62675672
 H     51  42  33     1.092803622323   108.89805522   186.69953470
 H     51  42  33     1.090384424350   113.16298508    67.87595295
 C      2   1   3     1.209563567231    30.75722136   195.00267183
 C     55   2   1     1.471419242587   125.31026285   180.04284385
 C     56  55   2     1.393418006811   121.66076604   177.67811970
 H     57  56  55     1.082183002463   120.19058694     1.87225387
 C     57  56  55     1.384715088626   119.66224264   182.46997188
 H     59  57  56     1.083874528527   119.77823318   179.70066056
 C     59  57  56     1.388681865579   120.05681325   359.96121328
 H     61  59  57     1.084360093689   119.84827667   179.77482835
 C     61  59  57     1.389869139020   120.29601438   359.81203934
 H     63  61  59     1.083798601275   120.14812512   180.03630659
 C     63  61  59     1.383312494333   119.90158146     0.23066303
 H     65  63  61     1.083467810565   120.73940667   179.41167285
 H      4   1   2     1.017592856216   100.75183279   129.63685082
 O     67   4   1     2.402843995264   122.34366383   176.76965278
 C     68  67   4     1.220029064733   101.07340893    35.27869583
 C     69  68  67     1.481325396749   122.97422378   158.24004825
 C     70  69  68     1.393126841591   121.33167816   187.87240715
 H     71  70  69     1.082789216682   119.86845412   359.28478071
 C     71  70  69     1.385511510096   119.87817747   178.76320052
 H     73  71  70     1.083980984786   119.84436627   180.33257527
 C     73  71  70     1.388690733761   120.07123100     0.23731496
 H     75  73  71     1.084443362811   119.91872564   179.92878430
 C     75  73  71     1.389412471616   120.15696292   359.82542065
 H     77  75  73     1.083980658222   120.14216960   180.02402457
 C     77  75  73     1.384294643975   119.92148893   359.91842306
 H     79  77  75     1.083606678077   120.62147428   180.21280198
 O     69  68  67     1.317166269214   122.88389180   338.93866779
 H     81  69  68     1.014378627730   109.40983274     8.03936779

---------------------------
INTERNAL COORDINATES (A.U.)
---------------------------
 O      0   0   0     0.000000000000     0.00000000     0.00000000
 O      1   0   0     4.219552392945     0.00000000     0.00000000
 N      1   2   0     4.402949246271    99.93910699     0.00000000
 N      1   2   3     5.955397599895   106.47166925   289.09105874
 C      3   1   2     2.350112409805    30.12157081   289.98978323
 C      4   1   2     2.793013360872    48.22297121    26.35258801
 H      6   4   1     2.052447590118   107.37889421   276.71122355
 C      6   4   1     2.843837791578   111.71351356   159.06891834
 C      8   6   4     2.630863312577   122.53986934   313.41701503
 H      9   8   6     2.047900190050   120.61017961   359.65146378
 C      9   8   6     2.620030673492   120.35346029   179.33220554
 H     11   9   8     2.049377575484   119.58181162   180.50835005
 C     11   9   8     2.624646576932   120.31212437     0.47585228
 H     13  11   9     2.049193705874   120.16139887   180.07139831
 C     13  11   9     2.621133748759   119.63162248   359.95956017
 H     15  13  11     2.049237689075   120.22818745   180.12575817
 C     15  13  11     2.623014028521   119.99366988   359.71685656
 H     17  15  13     2.050957957395   119.93546194   180.36616712
 C      3   1   2     2.772667977195    95.71232596   106.75935950
 C     19   3   1     2.880596729937   105.86704352   186.09208142
 H     20  19   3     2.064933444867   110.58836153   302.81128525
 H     20  19   3     2.064200306716   110.52745857   182.61358812
 H     20  19   3     2.065853689874   110.65079630    62.61234001
 C     19   3   1     2.884093215592   109.17530062    68.36440634
 H     24  19   3     2.061967707989   111.54506309   294.83977564
 H     24  19   3     2.065075215903   109.54256085   174.95366853
 H     24  19   3     2.064802591306   110.69837563    55.89350440
 C     19   3   1     2.886535117462   112.56742026   304.93058942
 H     28  19   3     2.065321620370   110.81296666   313.01531135
 H     28  19   3     2.064645108948   109.06448421   194.40045949
 H     28  19   3     2.059456939852   112.57669835    75.12278898
 C      4   1   2     2.704528357138    72.82778212   233.90220761
 C     32   4   1     2.662225134349   124.64766293    96.72462943
 C     33  32   4     2.647098196136   115.69928458   184.94302135
 H     34  33  32     2.043802513600   118.61384416   177.00916687
 C     34  33  32     2.613448589285   123.86784808   356.32424666
 H     36  34  33     2.048954261698   119.78956307   180.36958741
 C     36  34  33     2.617056187053   119.36340350   359.76679543
 H     38  36  34     2.048612780228   121.28332560   181.34156391
 C     38  36  34     2.608133668854   118.45805597     2.72226931
 H     40  38  36     2.050990468342   119.69190987   177.58063237
 C     33  32   4     2.909823403473   127.89698272     4.77137563
 C     42  33  32     2.895439612969   109.81582651   259.09395151
 H     43  42  33     2.065146612628   111.03547455   305.02815315
 H     43  42  33     2.067785854260   109.76339187   185.71850620
 H     43  42  33     2.062533130283   112.51200608    66.21127937
 C     42  33  32     2.887747164616   114.74956615    23.03617631
 H     47  42  33     2.055574489496   114.11747154   293.59937149
 H     47  42  33     2.065742720646   108.34308623   174.58467005
 H     47  42  33     2.062971417287   111.13170617    56.77388285
 C     42  33  32     2.905554407398   109.55510412   141.15501830
 H     51  42  33     2.065832833445   111.30116961   305.62675672
 H     51  42  33     2.065099564347   108.89805522   186.69953470
 H     51  42  33     2.060527942715   113.16298508    67.87595295
 C      2   1   3     2.285743883636    30.75722136   195.00267183
 C     55   2   1     2.780579396670   125.31026285   180.04284385
 C     56  55   2     2.633178422948   121.66076604   177.67811970
 H     57  56  55     2.045029501439   120.19058694     1.87225387
 C     57  56  55     2.616732291012   119.66224264   182.46997188
 H     59  57  56     2.048226022449   119.77823318   179.70066056
 C     59  57  56     2.624228413088   120.05681325   359.96121328
 H     61  59  57     2.049143607625   119.84827667   179.77482835
 C     61  59  57     2.626472034737   120.29601438   359.81203934
 H     63  61  59     2.048082540737   120.14812512   180.03630659
 C     63  61  59     2.614081771922   119.90158146     0.23066303
 H     65  63  61     2.047457436888   120.73940667   179.41167285
 H      4   1   2     1.922971814082   100.75183279   129.63685082
 O     67   4   1     4.540717093586   122.34366383   176.76965278
 C     68  67   4     2.305520807770   101.07340893    35.27869583
 C     69  68  67     2.799299315078   122.97422378   158.24004825
 C     70  69  68     2.632628200422   121.33167816   187.87240715
 H     71  70  69     2.046175080292   119.86845412   359.28478071
 C     71  70  69     2.618237309477   119.87817747   178.76320052
 H     73  71  70     2.048427195624   119.84436627   180.33257527
 C     73  71  70     2.624245171523   120.07123100     0.23731496
 H     75  73  71     2.049300963462   119.91872564   179.92878430
 C     75  73  71     2.625609058409   120.15696292   359.82542065
 H     77  75  73     2.048426578508   120.14216960   180.02402457
 C     77  75  73     2.615937765766   119.92148893   359.91842306
 H     79  77  75     2.047719858455   120.62147428   180.21280198
 O     69  68  67     2.489083521652   122.88389180   338.93866779
 H     81  69  68     1.916897802512   109.40983274     8.03936779

---------------------
BASIS SET INFORMATION
---------------------
There are 4 groups of distinct atoms

 Group   1 Type O   : 11s6p2d1f contracted to 5s3p2d1f pattern {62111/411/11/1}
 Group   2 Type N   : 11s6p2d1f contracted to 5s3p2d1f pattern {62111/411/11/1}
 Group   3 Type C   : 11s6p2d1f contracted to 5s3p2d1f pattern {62111/411/11/1}
 Group   4 Type H   : 5s1p contracted to 3s1p pattern {311/1}

Atom   0O    basis set group =>   1
Atom   1O    basis set group =>   1
Atom   2N    basis set group =>   2
Atom   3N    basis set group =>   2
Atom   4C    basis set group =>   3
Atom   5C    basis set group =>   3
Atom   6H    basis set group =>   4
Atom   7C    basis set group =>   3
Atom   8C    basis set group =>   3
Atom   9H    basis set group =>   4
Atom  10C    basis set group =>   3
Atom  11H    basis set group =>   4
Atom  12C    basis set group =>   3
Atom  13H    basis set group =>   4
Atom  14C    basis set group =>   3
Atom  15H    basis set group =>   4
Atom  16C    basis set group =>   3
Atom  17H    basis set group =>   4
Atom  18C    basis set group =>   3
Atom  19C    basis set group =>   3
Atom  20H    basis set group =>   4
Atom  21H    basis set group =>   4
Atom  22H    basis set group =>   4
Atom  23C    basis set group =>   3
Atom  24H    basis set group =>   4
Atom  25H    basis set group =>   4
Atom  26H    basis set group =>   4
Atom  27C    basis set group =>   3
Atom  28H    basis set group =>   4
Atom  29H    basis set group =>   4
Atom  30H    basis set group =>   4
Atom  31C    basis set group =>   3
Atom  32C    basis set group =>   3
Atom  33C    basis set group =>   3
Atom  34H    basis set group =>   4
Atom  35C    basis set group =>   3
Atom  36H    basis set group =>   4
Atom  37C    basis set group =>   3
Atom  38H    basis set group =>   4
Atom  39C    basis set group =>   3
Atom  40H    basis set group =>   4
Atom  41C    basis set group =>   3
Atom  42C    basis set group =>   3
Atom  43H    basis set group =>   4
Atom  44H    basis set group =>   4
Atom  45H    basis set group =>   4
Atom  46C    basis set group =>   3
Atom  47H    basis set group =>   4
Atom  48H    basis set group =>   4
Atom  49H    basis set group =>   4
Atom  50C    basis set group =>   3
Atom  51H    basis set group =>   4
Atom  52H    basis set group =>   4
Atom  53H    basis set group =>   4
Atom  54C    basis set group =>   3
Atom  55C    basis set group =>   3
Atom  56C    basis set group =>   3
Atom  57H    basis set group =>   4
Atom  58C    basis set group =>   3
Atom  59H    basis set group =>   4
Atom  60C    basis set group =>   3
Atom  61H    basis set group =>   4
Atom  62C    basis set group =>   3
Atom  63H    basis set group =>   4
Atom  64C    basis set group =>   3
Atom  65H    basis set group =>   4
Atom  66H    basis set group =>   4
Atom  67O    basis set group =>   1
Atom  68C    basis set group =>   3
Atom  69C    basis set group =>   3
Atom  70C    basis set group =>   3
Atom  71H    basis set group =>   4
Atom  72C    basis set group =>   3
Atom  73H    basis set group =>   4
Atom  74C    basis set group =>   3
Atom  75H    basis set group =>   4
Atom  76C    basis set group =>   3
Atom  77H    basis set group =>   4
Atom  78C    basis set group =>   3
Atom  79H    basis set group =>   4
Atom  80O    basis set group =>   1
Atom  81H    basis set group =>   4
---------------------------------
AUXILIARY/J BASIS SET INFORMATION
---------------------------------
There are 4 groups of distinct atoms

 Group   1 Type O   : 12s5p4d2f1g contracted to 6s4p3d1f1g pattern {711111/2111/211/2/1}
 Group   2 Type N   : 12s5p4d2f1g contracted to 6s4p3d1f1g pattern {711111/2111/211/2/1}
 Group   3 Type C   : 12s5p4d2f1g contracted to 6s4p3d1f1g pattern {711111/2111/211/2/1}
 Group   4 Type H   : 5s2p1d contracted to 3s1p1d pattern {311/2/1}

Atom   0O    basis set group =>   1
Atom   1O    basis set group =>   1
Atom   2N    basis set group =>   2
Atom   3N    basis set group =>   2
Atom   4C    basis set group =>   3
Atom   5C    basis set group =>   3
Atom   6H    basis set group =>   4
Atom   7C    basis set group =>   3
Atom   8C    basis set group =>   3
Atom   9H    basis set group =>   4
Atom  10C    basis set group =>   3
Atom  11H    basis set group =>   4
Atom  12C    basis set group =>   3
Atom  13H    basis set group =>   4
Atom  14C    basis set group =>   3
Atom  15H    basis set group =>   4
Atom  16C    basis set group =>   3
Atom  17H    basis set group =>   4
Atom  18C    basis set group =>   3
Atom  19C    basis set group =>   3
Atom  20H    basis set group =>   4
Atom  21H    basis set group =>   4
Atom  22H    basis set group =>   4
Atom  23C    basis set group =>   3
Atom  24H    basis set group =>   4
Atom  25H    basis set group =>   4
Atom  26H    basis set group =>   4
Atom  27C    basis set group =>   3
Atom  28H    basis set group =>   4
Atom  29H    basis set group =>   4
Atom  30H    basis set group =>   4
Atom  31C    basis set group =>   3
Atom  32C    basis set group =>   3
Atom  33C    basis set group =>   3
Atom  34H    basis set group =>   4
Atom  35C    basis set group =>   3
Atom  36H    basis set group =>   4
Atom  37C    basis set group =>   3
Atom  38H    basis set group =>   4
Atom  39C    basis set group =>   3
Atom  40H    basis set group =>   4
Atom  41C    basis set group =>   3
Atom  42C    basis set group =>   3
Atom  43H    basis set group =>   4
Atom  44H    basis set group =>   4
Atom  45H    basis set group =>   4
Atom  46C    basis set group =>   3
Atom  47H    basis set group =>   4
Atom  48H    basis set group =>   4
Atom  49H    basis set group =>   4
Atom  50C    basis set group =>   3
Atom  51H    basis set group =>   4
Atom  52H    basis set group =>   4
Atom  53H    basis set group =>   4
Atom  54C    basis set group =>   3
Atom  55C    basis set group =>   3
Atom  56C    basis set group =>   3
Atom  57H    basis set group =>   4
Atom  58C    basis set group =>   3
Atom  59H    basis set group =>   4
Atom  60C    basis set group =>   3
Atom  61H    basis set group =>   4
Atom  62C    basis set group =>   3
Atom  63H    basis set group =>   4
Atom  64C    basis set group =>   3
Atom  65H    basis set group =>   4
Atom  66H    basis set group =>   4
Atom  67O    basis set group =>   1
Atom  68C    basis set group =>   3
Atom  69C    basis set group =>   3
Atom  70C    basis set group =>   3
Atom  71H    basis set group =>   4
Atom  72C    basis set group =>   3
Atom  73H    basis set group =>   4
Atom  74C    basis set group =>   3
Atom  75H    basis set group =>   4
Atom  76C    basis set group =>   3
Atom  77H    basis set group =>   4
Atom  78C    basis set group =>   3
Atom  79H    basis set group =>   4
Atom  80O    basis set group =>   1
Atom  81H    basis set group =>   4


           ************************************************************
           *        Program running with 30 parallel MPI-processes    *
           *              working on a common directory               *
           ************************************************************
------------------------------------------------------------------------------
                           ORCA GTO INTEGRAL CALCULATION
                           -- RI-GTO INTEGRALS CHOSEN --
------------------------------------------------------------------------------
------------------------------------------------------------------------------
                   ___                                                        
                  /   \      - P O W E R E D   B Y -                         
                 /     \                                                     
                 |  |  |   _    _      __       _____    __    __             
                 |  |  |  | |  | |    /  \     |  _  \  |  |  /  |          
                  \  \/   | |  | |   /    \    | | | |  |  | /  /          
                 / \  \   | |__| |  /  /\  \   | |_| |  |  |/  /          
                |  |  |   |  __  | /  /__\  \  |    /   |      \           
                |  |  |   | |  | | |   __   |  |    \   |  |\   \          
                \     /   | |  | | |  |  |  |  | |\  \  |  | \   \       
                 \___/    |_|  |_| |__|  |__|  |_| \__\ |__|  \__/        
                                                                              
                      - O R C A' S   B I G   F R I E N D -                    
                                      &                                       
                       - I N T E G R A L  F E E D E R -                       
                                                                              
 v1 FN, 2020, v2 2021                                                         
------------------------------------------------------------------------------


Reading SHARK input file ImineBzOH7Afreq.SHARKINP.tmp ... ok
----------------------
SHARK INTEGRAL PACKAGE
----------------------

Number of atoms                             ...     82
Number of basis functions                   ...   1542
Number of shells                            ...    622
Maximum angular momentum                    ...      3
Integral batch strategy                     ... SHARK/LIBINT Hybrid
RI-J (if used) integral strategy            ... SPLIT-RIJ (Revised 2003 algorithm where possible)
Printlevel                                  ...      1
Contraction scheme used                     ... SEGMENTED contraction
Coulomb Range Separation                    ... NOT USED
Exchange Range Separation                   ... NOT USED
Finite Nucleus Model                        ... NOT USED
Auxiliary Coulomb fitting basis             ... AVAILABLE
   # of basis functions in Aux-J            ...   2498
   # of shells in Aux-J                     ...    830
   Maximum angular momentum in Aux-J        ...      4
Auxiliary J/K fitting basis                 ... NOT available
Auxiliary Correlation fitting basis         ... NOT available
Auxiliary 'external' fitting basis          ... NOT available
Integral threshold                          ...     2.500000e-11
Primitive cut-off                           ...     2.500000e-12
Primitive pair pre-selection threshold      ...     2.500000e-12

Calculating pre-screening integrals         ... done (  0.1 sec) Dimension = 622
Organizing shell pair data                  ... done (  1.7 sec)
Shell pair information
Total number of shell pairs                 ...    193753
Shell pairs after pre-screening             ...    111527
Total number of primitive shell pairs       ...    584784
Primitive shell pairs kept                  ...    209378
          la=0 lb=0:  30930 shell pairs
          la=1 lb=0:  33457 shell pairs
          la=1 lb=1:   9101 shell pairs
          la=2 lb=0:  15076 shell pairs
          la=2 lb=1:   8302 shell pairs
          la=2 lb=2:   1890 shell pairs
          la=3 lb=0:   6863 shell pairs
          la=3 lb=1:   3856 shell pairs
          la=3 lb=2:   1672 shell pairs
          la=3 lb=3:    380 shell pairs

Calculating one electron integrals          ... done (  0.3 sec)
Calculating RI/J V-Matrix + Cholesky decomp.... done (  2.6 sec)
Calculating Nuclear repulsion               ... done (  0.0 sec) ENN=   5174.858976542257 Eh

SHARK setup successfully completed in   8.2 seconds

Maximum memory used throughout the entire GTOINT-calculation: 163.4 MB
[1711143875.333934] [node128:2119576:0]          mpool.c:43   UCX  WARN  object 0xc49d7c0 was not returned to mpool ucp_requests
[1711143875.333955] [node128:2119576:0]          mpool.c:43   UCX  WARN  object 0xc49d980 was not returned to mpool ucp_requests
[1711143875.333962] [node128:2119576:0]          mpool.c:43   UCX  WARN  object 0xc49db40 was not returned to mpool ucp_requests
[1711143875.333965] [node128:2119576:0]          mpool.c:43   UCX  WARN  object 0xc49dd00 was not returned to mpool ucp_requests
[1711143875.333967] [node128:2119576:0]          mpool.c:43   UCX  WARN  object 0xc49dec0 was not returned to mpool ucp_requests
[1711143875.338777] [node128:2119519:0]          mpool.c:43   UCX  WARN  object 0xc1ec8c0 was not returned to mpool ucp_requests
[1711143875.338810] [node128:2119519:0]          mpool.c:43   UCX  WARN  object 0xc1eca80 was not returned to mpool ucp_requests
[1711143875.338816] [node128:2119519:0]          mpool.c:43   UCX  WARN  object 0xc1ecc40 was not returned to mpool ucp_requests
[1711143875.338821] [node128:2119519:0]          mpool.c:43   UCX  WARN  object 0xc1ece00 was not returned to mpool ucp_requests
[1711143875.338825] [node128:2119519:0]          mpool.c:43   UCX  WARN  object 0xc1ecfc0 was not returned to mpool ucp_requests
[1711143875.338830] [node128:2119519:0]          mpool.c:43   UCX  WARN  object 0xc1ed180 was not returned to mpool ucp_requests
[1711143875.341610] [node128:2119549:0]          mpool.c:43   UCX  WARN  object 0xc75c8c0 was not returned to mpool ucp_requests
[1711143875.341624] [node128:2119549:0]          mpool.c:43   UCX  WARN  object 0xc75ca80 was not returned to mpool ucp_requests
[1711143875.341627] [node128:2119549:0]          mpool.c:43   UCX  WARN  object 0xc75cc40 was not returned to mpool ucp_requests
[1711143875.341629] [node128:2119549:0]          mpool.c:43   UCX  WARN  object 0xc75ce00 was not returned to mpool ucp_requests
[1711143875.341631] [node128:2119549:0]          mpool.c:43   UCX  WARN  object 0xc75cfc0 was not returned to mpool ucp_requests
[1711143875.346762] [node128:2119538:0]          mpool.c:43   UCX  WARN  object 0xb14cb40 was not returned to mpool ucp_requests
[1711143875.346775] [node128:2119538:0]          mpool.c:43   UCX  WARN  object 0xb14cd00 was not returned to mpool ucp_requests
[1711143875.346780] [node128:2119538:0]          mpool.c:43   UCX  WARN  object 0xb14cec0 was not returned to mpool ucp_requests
[1711143875.346784] [node128:2119538:0]          mpool.c:43   UCX  WARN  object 0xb14d080 was not returned to mpool ucp_requests
[1711143875.346787] [node128:2119538:0]          mpool.c:43   UCX  WARN  object 0xb14d240 was not returned to mpool ucp_requests
[1711143875.353010] [node128:2119534:0]          mpool.c:43   UCX  WARN  object 0xadbfa80 was not returned to mpool ucp_requests
[1711143875.353027] [node128:2119534:0]          mpool.c:43   UCX  WARN  object 0xadbfc40 was not returned to mpool ucp_requests
[1711143875.353033] [node128:2119534:0]          mpool.c:43   UCX  WARN  object 0xadbfe00 was not returned to mpool ucp_requests
[1711143875.353037] [node128:2119534:0]          mpool.c:43   UCX  WARN  object 0xadbffc0 was not returned to mpool ucp_requests
[1711143875.353039] [node128:2119534:0]          mpool.c:43   UCX  WARN  object 0xadc0180 was not returned to mpool ucp_requests
[1711143875.355287] [node128:2119593:0]          mpool.c:43   UCX  WARN  object 0xb448b40 was not returned to mpool ucp_requests
[1711143875.355303] [node128:2119593:0]          mpool.c:43   UCX  WARN  object 0xb448d00 was not returned to mpool ucp_requests
[1711143875.355306] [node128:2119593:0]          mpool.c:43   UCX  WARN  object 0xb448ec0 was not returned to mpool ucp_requests
[1711143875.355308] [node128:2119593:0]          mpool.c:43   UCX  WARN  object 0xb449080 was not returned to mpool ucp_requests
[1711143875.355310] [node128:2119593:0]          mpool.c:43   UCX  WARN  object 0xb449240 was not returned to mpool ucp_requests
[1711143875.357196] [node128:2119585:0]          mpool.c:43   UCX  WARN  object 0xbabc900 was not returned to mpool ucp_requests
[1711143875.357208] [node128:2119585:0]          mpool.c:43   UCX  WARN  object 0xbabcac0 was not returned to mpool ucp_requests
[1711143875.357211] [node128:2119585:0]          mpool.c:43   UCX  WARN  object 0xbabcc80 was not returned to mpool ucp_requests
[1711143875.357214] [node128:2119585:0]          mpool.c:43   UCX  WARN  object 0xbabce40 was not returned to mpool ucp_requests
[1711143875.357216] [node128:2119585:0]          mpool.c:43   UCX  WARN  object 0xbabd000 was not returned to mpool ucp_requests
[1711143875.369114] [node128:2119541:0]          mpool.c:43   UCX  WARN  object 0xbd68880 was not returned to mpool ucp_requests
[1711143875.369133] [node128:2119541:0]          mpool.c:43   UCX  WARN  object 0xbd68a40 was not returned to mpool ucp_requests
[1711143875.369136] [node128:2119541:0]          mpool.c:43   UCX  WARN  object 0xbd68c00 was not returned to mpool ucp_requests
[1711143875.369138] [node128:2119541:0]          mpool.c:43   UCX  WARN  object 0xbd68dc0 was not returned to mpool ucp_requests
[1711143875.369140] [node128:2119541:0]          mpool.c:43   UCX  WARN  object 0xbd68f80 was not returned to mpool ucp_requests
[1711143875.375216] [node128:2119516:0]          mpool.c:43   UCX  WARN  object 0xc765a80 was not returned to mpool ucp_requests
[1711143875.375231] [node128:2119516:0]          mpool.c:43   UCX  WARN  object 0xc765c40 was not returned to mpool ucp_requests
[1711143875.375236] [node128:2119516:0]          mpool.c:43   UCX  WARN  object 0xc765e00 was not returned to mpool ucp_requests
[1711143875.375239] [node128:2119516:0]          mpool.c:43   UCX  WARN  object 0xc765fc0 was not returned to mpool ucp_requests
[1711143875.375242] [node128:2119516:0]          mpool.c:43   UCX  WARN  object 0xc766180 was not returned to mpool ucp_requests
[1711143875.375245] [node128:2119516:0]          mpool.c:43   UCX  WARN  object 0xc766340 was not returned to mpool ucp_requests
[1711143875.377274] [node128:2119543:0]          mpool.c:43   UCX  WARN  object 0xa902a40 was not returned to mpool ucp_requests
[1711143875.377287] [node128:2119543:0]          mpool.c:43   UCX  WARN  object 0xa902c00 was not returned to mpool ucp_requests
[1711143875.377292] [node128:2119543:0]          mpool.c:43   UCX  WARN  object 0xa902dc0 was not returned to mpool ucp_requests
[1711143875.377295] [node128:2119543:0]          mpool.c:43   UCX  WARN  object 0xa902f80 was not returned to mpool ucp_requests
[1711143875.377297] [node128:2119543:0]          mpool.c:43   UCX  WARN  object 0xa903140 was not returned to mpool ucp_requests
[1711143875.378688] [node128:2119552:0]          mpool.c:43   UCX  WARN  object 0xbf877c0 was not returned to mpool ucp_requests
[1711143875.378699] [node128:2119552:0]          mpool.c:43   UCX  WARN  object 0xbf87980 was not returned to mpool ucp_requests
[1711143875.378702] [node128:2119552:0]          mpool.c:43   UCX  WARN  object 0xbf87b40 was not returned to mpool ucp_requests
[1711143875.378704] [node128:2119552:0]          mpool.c:43   UCX  WARN  object 0xbf87d00 was not returned to mpool ucp_requests
[1711143875.378707] [node128:2119552:0]          mpool.c:43   UCX  WARN  object 0xbf87ec0 was not returned to mpool ucp_requests
[1711143875.378911] [node128:2119528:0]          mpool.c:43   UCX  WARN  object 0xc83aa40 was not returned to mpool ucp_requests
[1711143875.378923] [node128:2119528:0]          mpool.c:43   UCX  WARN  object 0xc83ac00 was not returned to mpool ucp_requests
[1711143875.378926] [node128:2119528:0]          mpool.c:43   UCX  WARN  object 0xc83adc0 was not returned to mpool ucp_requests
[1711143875.378929] [node128:2119528:0]          mpool.c:43   UCX  WARN  object 0xc83af80 was not returned to mpool ucp_requests
[1711143875.378931] [node128:2119528:0]          mpool.c:43   UCX  WARN  object 0xc83b140 was not returned to mpool ucp_requests
[1711143875.378933] [node128:2119528:0]          mpool.c:43   UCX  WARN  object 0xc83b300 was not returned to mpool ucp_requests
[1711143875.378903] [node128:2119567:0]          mpool.c:43   UCX  WARN  object 0xa8bfb00 was not returned to mpool ucp_requests
[1711143875.378914] [node128:2119567:0]          mpool.c:43   UCX  WARN  object 0xa8bfcc0 was not returned to mpool ucp_requests
[1711143875.378918] [node128:2119567:0]          mpool.c:43   UCX  WARN  object 0xa8bfe80 was not returned to mpool ucp_requests
[1711143875.378922] [node128:2119567:0]          mpool.c:43   UCX  WARN  object 0xa8c0040 was not returned to mpool ucp_requests
[1711143875.378925] [node128:2119567:0]          mpool.c:43   UCX  WARN  object 0xa8c0200 was not returned to mpool ucp_requests
[1711143875.382665] [node128:2119562:0]          mpool.c:43   UCX  WARN  object 0xa8969c0 was not returned to mpool ucp_requests
[1711143875.382678] [node128:2119562:0]          mpool.c:43   UCX  WARN  object 0xa896b80 was not returned to mpool ucp_requests
[1711143875.382683] [node128:2119562:0]          mpool.c:43   UCX  WARN  object 0xa896d40 was not returned to mpool ucp_requests
[1711143875.382686] [node128:2119562:0]          mpool.c:43   UCX  WARN  object 0xa896f00 was not returned to mpool ucp_requests
[1711143875.382689] [node128:2119562:0]          mpool.c:43   UCX  WARN  object 0xa8970c0 was not returned to mpool ucp_requests
[1711143875.382741] [node128:2119514:0]          mpool.c:43   UCX  WARN  object 0xb5e8b00 was not returned to mpool ucp_requests
[1711143875.382751] [node128:2119514:0]          mpool.c:43   UCX  WARN  object 0xb5e8cc0 was not returned to mpool ucp_requests
[1711143875.382757] [node128:2119514:0]          mpool.c:43   UCX  WARN  object 0xb5e8e80 was not returned to mpool ucp_requests
[1711143875.382760] [node128:2119514:0]          mpool.c:43   UCX  WARN  object 0xb5e9040 was not returned to mpool ucp_requests
[1711143875.382763] [node128:2119514:0]          mpool.c:43   UCX  WARN  object 0xb5e9200 was not returned to mpool ucp_requests
[1711143875.382765] [node128:2119514:0]          mpool.c:43   UCX  WARN  object 0xb5e93c0 was not returned to mpool ucp_requests
[1711143875.384558] [node128:2119581:0]          mpool.c:43   UCX  WARN  object 0xb08cb80 was not returned to mpool ucp_requests
[1711143875.384569] [node128:2119581:0]          mpool.c:43   UCX  WARN  object 0xb08cd40 was not returned to mpool ucp_requests
[1711143875.384573] [node128:2119581:0]          mpool.c:43   UCX  WARN  object 0xb08cf00 was not returned to mpool ucp_requests
[1711143875.384575] [node128:2119581:0]          mpool.c:43   UCX  WARN  object 0xb08d0c0 was not returned to mpool ucp_requests
[1711143875.384577] [node128:2119581:0]          mpool.c:43   UCX  WARN  object 0xb08d280 was not returned to mpool ucp_requests
[1711143875.389460] [node128:2119573:0]          mpool.c:43   UCX  WARN  object 0xb6f2ac0 was not returned to mpool ucp_requests
[1711143875.389472] [node128:2119573:0]          mpool.c:43   UCX  WARN  object 0xb6f2c80 was not returned to mpool ucp_requests
[1711143875.389475] [node128:2119573:0]          mpool.c:43   UCX  WARN  object 0xb6f2e40 was not returned to mpool ucp_requests
[1711143875.389477] [node128:2119573:0]          mpool.c:43   UCX  WARN  object 0xb6f3000 was not returned to mpool ucp_requests
[1711143875.389480] [node128:2119573:0]          mpool.c:43   UCX  WARN  object 0xb6f31c0 was not returned to mpool ucp_requests
[1711143875.389475] [node128:2119579:0]          mpool.c:43   UCX  WARN  object 0xb0adb40 was not returned to mpool ucp_requests
[1711143875.389485] [node128:2119579:0]          mpool.c:43   UCX  WARN  object 0xb0add00 was not returned to mpool ucp_requests
[1711143875.389488] [node128:2119579:0]          mpool.c:43   UCX  WARN  object 0xb0adec0 was not returned to mpool ucp_requests
[1711143875.389490] [node128:2119579:0]          mpool.c:43   UCX  WARN  object 0xb0ae080 was not returned to mpool ucp_requests
[1711143875.389493] [node128:2119579:0]          mpool.c:43   UCX  WARN  object 0xb0ae240 was not returned to mpool ucp_requests
[1711143875.389560] [node128:2119522:0]          mpool.c:43   UCX  WARN  object 0xbc18940 was not returned to mpool ucp_requests
[1711143875.389571] [node128:2119522:0]          mpool.c:43   UCX  WARN  object 0xbc18b00 was not returned to mpool ucp_requests
[1711143875.389576] [node128:2119522:0]          mpool.c:43   UCX  WARN  object 0xbc18cc0 was not returned to mpool ucp_requests
[1711143875.389579] [node128:2119522:0]          mpool.c:43   UCX  WARN  object 0xbc18e80 was not returned to mpool ucp_requests
[1711143875.389583] [node128:2119522:0]          mpool.c:43   UCX  WARN  object 0xbc19040 was not returned to mpool ucp_requests
[1711143875.389587] [node128:2119522:0]          mpool.c:43   UCX  WARN  object 0xbc19200 was not returned to mpool ucp_requests
[1711143875.389614] [node128:2119531:0]          mpool.c:43   UCX  WARN  object 0xbe419c0 was not returned to mpool ucp_requests
[1711143875.389625] [node128:2119531:0]          mpool.c:43   UCX  WARN  object 0xbe41b80 was not returned to mpool ucp_requests
[1711143875.389634] [node128:2119531:0]          mpool.c:43   UCX  WARN  object 0xbe41d40 was not returned to mpool ucp_requests
[1711143875.389637] [node128:2119531:0]          mpool.c:43   UCX  WARN  object 0xbe41f00 was not returned to mpool ucp_requests
[1711143875.389640] [node128:2119531:0]          mpool.c:43   UCX  WARN  object 0xbe420c0 was not returned to mpool ucp_requests
[1711143875.390186] [node128:2119525:0]          mpool.c:43   UCX  WARN  object 0xac55a80 was not returned to mpool ucp_requests
[1711143875.390197] [node128:2119525:0]          mpool.c:43   UCX  WARN  object 0xac55c40 was not returned to mpool ucp_requests
[1711143875.390204] [node128:2119525:0]          mpool.c:43   UCX  WARN  object 0xac55e00 was not returned to mpool ucp_requests
[1711143875.390207] [node128:2119525:0]          mpool.c:43   UCX  WARN  object 0xac55fc0 was not returned to mpool ucp_requests
[1711143875.390210] [node128:2119525:0]          mpool.c:43   UCX  WARN  object 0xac56180 was not returned to mpool ucp_requests
[1711143875.390213] [node128:2119525:0]          mpool.c:43   UCX  WARN  object 0xac56340 was not returned to mpool ucp_requests
[1711143875.390497] [node128:2119588:0]          mpool.c:43   UCX  WARN  object 0xbd9db80 was not returned to mpool ucp_requests
[1711143875.390512] [node128:2119588:0]          mpool.c:43   UCX  WARN  object 0xbd9dd40 was not returned to mpool ucp_requests
[1711143875.390517] [node128:2119588:0]          mpool.c:43   UCX  WARN  object 0xbd9df00 was not returned to mpool ucp_requests
[1711143875.390520] [node128:2119588:0]          mpool.c:43   UCX  WARN  object 0xbd9e0c0 was not returned to mpool ucp_requests
[1711143875.390526] [node128:2119588:0]          mpool.c:43   UCX  WARN  object 0xbd9e280 was not returned to mpool ucp_requests
[1711143875.390635] [node128:2119546:0]          mpool.c:43   UCX  WARN  object 0xaf83a40 was not returned to mpool ucp_requests
[1711143875.390649] [node128:2119546:0]          mpool.c:43   UCX  WARN  object 0xaf83c00 was not returned to mpool ucp_requests
[1711143875.390653] [node128:2119546:0]          mpool.c:43   UCX  WARN  object 0xaf83dc0 was not returned to mpool ucp_requests
[1711143875.390655] [node128:2119546:0]          mpool.c:43   UCX  WARN  object 0xaf83f80 was not returned to mpool ucp_requests
[1711143875.390658] [node128:2119546:0]          mpool.c:43   UCX  WARN  object 0xaf84140 was not returned to mpool ucp_requests
[1711143875.391390] [node128:2119555:0]          mpool.c:43   UCX  WARN  object 0xabd6b80 was not returned to mpool ucp_requests
[1711143875.391401] [node128:2119555:0]          mpool.c:43   UCX  WARN  object 0xabd6d40 was not returned to mpool ucp_requests
[1711143875.391405] [node128:2119555:0]          mpool.c:43   UCX  WARN  object 0xabd6f00 was not returned to mpool ucp_requests
[1711143875.391408] [node128:2119555:0]          mpool.c:43   UCX  WARN  object 0xabd70c0 was not returned to mpool ucp_requests
[1711143875.391411] [node128:2119555:0]          mpool.c:43   UCX  WARN  object 0xabd7280 was not returned to mpool ucp_requests
[1711143875.392556] [node128:2119511:0]          mpool.c:43   UCX  WARN  object 0xc877a00 was not returned to mpool ucp_requests
[1711143875.392566] [node128:2119511:0]          mpool.c:43   UCX  WARN  object 0xc877bc0 was not returned to mpool ucp_requests
[1711143875.392570] [node128:2119511:0]          mpool.c:43   UCX  WARN  object 0xc877d80 was not returned to mpool ucp_requests
[1711143875.392574] [node128:2119511:0]          mpool.c:43   UCX  WARN  object 0xc877f40 was not returned to mpool ucp_requests
[1711143875.392578] [node128:2119511:0]          mpool.c:43   UCX  WARN  object 0xc878100 was not returned to mpool ucp_requests
[1711143875.393152] [node128:2119563:0]          mpool.c:43   UCX  WARN  object 0xab55b80 was not returned to mpool ucp_requests
[1711143875.393163] [node128:2119563:0]          mpool.c:43   UCX  WARN  object 0xab55d40 was not returned to mpool ucp_requests
[1711143875.393167] [node128:2119563:0]          mpool.c:43   UCX  WARN  object 0xab55f00 was not returned to mpool ucp_requests
[1711143875.393170] [node128:2119563:0]          mpool.c:43   UCX  WARN  object 0xab560c0 was not returned to mpool ucp_requests
[1711143875.393173] [node128:2119563:0]          mpool.c:43   UCX  WARN  object 0xab56280 was not returned to mpool ucp_requests
[1711143875.393370] [node128:2119591:0]          mpool.c:43   UCX  WARN  object 0xb2a1ac0 was not returned to mpool ucp_requests
[1711143875.393382] [node128:2119591:0]          mpool.c:43   UCX  WARN  object 0xb2a1c80 was not returned to mpool ucp_requests
[1711143875.393387] [node128:2119591:0]          mpool.c:43   UCX  WARN  object 0xb2a1e40 was not returned to mpool ucp_requests
[1711143875.393390] [node128:2119591:0]          mpool.c:43   UCX  WARN  object 0xb2a2000 was not returned to mpool ucp_requests
[1711143875.393394] [node128:2119591:0]          mpool.c:43   UCX  WARN  object 0xb2a21c0 was not returned to mpool ucp_requests
[1711143875.393394] [node128:2119559:0]          mpool.c:43   UCX  WARN  object 0xad7ebc0 was not returned to mpool ucp_requests
[1711143875.393405] [node128:2119559:0]          mpool.c:43   UCX  WARN  object 0xad7ed80 was not returned to mpool ucp_requests
[1711143875.393410] [node128:2119559:0]          mpool.c:43   UCX  WARN  object 0xad7ef40 was not returned to mpool ucp_requests
[1711143875.393413] [node128:2119559:0]          mpool.c:43   UCX  WARN  object 0xad7f100 was not returned to mpool ucp_requests
[1711143875.393417] [node128:2119559:0]          mpool.c:43   UCX  WARN  object 0xad7f2c0 was not returned to mpool ucp_requests
[1711143875.452122] [node128:2119568:0]          mpool.c:43   UCX  WARN  object 0xc00b7c0 was not returned to mpool ucp_requests
[1711143875.452135] [node128:2119568:0]          mpool.c:43   UCX  WARN  object 0xc00b980 was not returned to mpool ucp_requests
[1711143875.452139] [node128:2119568:0]          mpool.c:43   UCX  WARN  object 0xc00bb40 was not returned to mpool ucp_requests
[1711143875.452142] [node128:2119568:0]          mpool.c:43   UCX  WARN  object 0xc00bd00 was not returned to mpool ucp_requests
[1711143875.452146] [node128:2119568:0]          mpool.c:43   UCX  WARN  object 0xc00bec0 was not returned to mpool ucp_requests


           ************************************************************
           *        Program running with 30 parallel MPI-processes    *
           *              working on a common directory               *
           ************************************************************
-------------------------------------------------------------------------------
                                 ORCA SCF
-------------------------------------------------------------------------------

------------
SCF SETTINGS
------------
Hamiltonian:
 Density Functional     Method          .... DFT(GTOs)
 Exchange Functional    Exchange        .... PBE
   PBE kappa parameter   XKappa         ....  0.804000
   PBE mue parameter    XMuePBE         ....  0.219520
 Correlation Functional Correlation     .... PBE
   PBE beta parameter  CBetaPBE         ....  0.066725
 LDA part of GGA corr.  LDAOpt          .... PW91-LDA
 Gradients option       PostSCFGGA      .... off
 Hybrid DFT is turned on
   Fraction HF Exchange ScalHFX         ....  0.250000
   Scaling of DF-GGA-X  ScalDFX         ....  0.750000
   Scaling of DF-GGA-C  ScalDFC         ....  1.000000
   Scaling of DF-LDA-C  ScalLDAC        ....  1.000000
   Perturbative correction              ....  0.000000
   Density functional embedding theory  .... OFF
   NL short-range parameter             ....  6.900000
 RI-approximation to the Coulomb term is turned on
   Number of AuxJ basis functions       .... 2498
   RIJ-COSX (HFX calculated with COS-X)).... on


General Settings:
 Integral files         IntName         .... ImineBzOH7Afreq
 Hartree-Fock type      HFTyp           .... RHF
 Total Charge           Charge          ....    0
 Multiplicity           Mult            ....    1
 Number of Electrons    NEL             ....  302
 Basis Dimension        Dim             .... 1542
 Nuclear Repulsion      ENuc            ....   5174.8589765423 Eh

Convergence Acceleration:
 DIIS                   CNVDIIS         .... on
   Start iteration      DIISMaxIt       ....    12
   Startup error        DIISStart       ....  0.200000
   # of expansion vecs  DIISMaxEq       ....     5
   Bias factor          DIISBfac        ....   1.050
   Max. coefficient     DIISMaxC        ....  10.000
 Trust-Rad. Augm. Hess. CNVTRAH         .... auto
   Auto Start mean grad. ratio tolernc. ....  1.125000
   Auto Start start iteration           ....    20
   Auto Start num. interpolation iter.  ....    10
   Max. Number of Micro iterations      ....    16
   Max. Number of Macro iterations      .... Maxiter - #DIIS iter
   Number of Davidson start vectors     ....     2
   Converg. threshold I  (grad. norm)   ....   1.000e-05
   Converg. threshold II (energy diff.) ....   1.000e-08
   Grad. Scal. Fac. for Micro threshold ....   0.100
   Minimum threshold for Micro iter.    ....   0.010
   NR start threshold (gradient norm)   ....   0.001
   Initial trust radius                 ....   0.400
   Minimum AH scaling param. (alpha)    ....   1.000
   Maximum AH scaling param. (alpha)    .... 1000.000
   Orbital update algorithm             .... Taylor
   White noise on init. David. guess    .... on
   Maximum white noise                  ....   0.010
   Quad. conv. algorithm                .... NR
 SOSCF                  CNVSOSCF        .... on
   Start iteration      SOSCFMaxIt      ....   150
   Startup grad/error   SOSCFStart      ....  0.003300
 Level Shifting         CNVShift        .... on
   Level shift para.    LevelShift      ....    0.2500
   Turn off err/grad.   ShiftErr        ....    0.0010
 Zerner damping         CNVZerner       .... off
 Static damping         CNVDamp         .... on
   Fraction old density DampFac         ....    0.7000
   Max. Damping (<1)    DampMax         ....    0.9800
   Min. Damping (>=0)   DampMin         ....    0.0000
   Turn off err/grad.   DampErr         ....    0.1000
 Fernandez-Rico         CNVRico         .... off

SCF Procedure:
 Maximum # iterations   MaxIter         ....   125
 SCF integral mode      SCFMode         .... Direct
   Integral package                     .... SHARK and LIBINT hybrid scheme
 Reset frequency        DirectResetFreq ....    20
 Integral Threshold     Thresh          ....  2.500e-11 Eh
 Primitive CutOff       TCut            ....  2.500e-12 Eh

Convergence Tolerance:
 Convergence Check Mode ConvCheckMode   .... Total+1el-Energy
 Convergence forced     ConvForced      .... 0
 Energy Change          TolE            ....  1.000e-08 Eh
 1-El. energy change                    ....  1.000e-05 Eh
 Orbital Gradient       TolG            ....  1.000e-05
 Orbital Rotation angle TolX            ....  1.000e-05
 DIIS Error             TolErr          ....  5.000e-07


Diagonalization of the overlap matrix:
Smallest eigenvalue                        ... 3.768e-06
Time for diagonalization                   ...    2.000 sec
Threshold for overlap eigenvalues          ... 1.000e-08
Number of eigenvalues below threshold      ... 0
Time for construction of square roots      ...    1.463 sec
Total time needed                          ...    3.925 sec

Time for model grid setup =    2.102 sec

------------------------------
INITIAL GUESS: MODEL POTENTIAL
------------------------------
Loading Hartree-Fock densities                     ... done
Calculating cut-offs                               ... done
Initializing the effective Hamiltonian             ... done
Setting up the integral package (SHARK)            ... done
Starting the Coulomb interaction                   ... done (   2.3 sec)
Reading the grid                                   ... done
Mapping shells                                     ... done
Starting the XC term evaluation                    ... done (   0.3 sec)
  promolecular density results
     # of electrons  =    301.993779060
     EX              =   -241.762347505
     EC              =    -10.129683576
     EX+EC           =   -251.892031081
Transforming the Hamiltonian                       ... done (   1.3 sec)
Diagonalizing the Hamiltonian                      ... done (   1.6 sec)
Back transforming the eigenvectors                 ... done (   0.2 sec)
Now organizing SCF variables                       ... done
                      ------------------
                      INITIAL GUESS DONE (   8.8 sec)
                      ------------------
-------------------
DFT GRID GENERATION
-------------------

General Integration Accuracy     IntAcc      ... 4.388
Radial Grid Type                 RadialGrid  ... OptM3 with GC (2021)
Angular Grid (max. ang.)         AngularGrid ... 4 (Lebedev-302)
Angular grid pruning method      GridPruning ... 4 (adaptive)
Weight generation scheme         WeightScheme... Becke
Basis function cutoff            BFCut       ... 1.0000e-11
Integration weight cutoff        WCut        ... 1.0000e-14
Angular grids for H and He will be reduced by one unit
Partially contracted basis set               ... off
Rotationally invariant grid construction     ... off

Total number of grid points                  ...   374476
Total number of batches                      ...     5893
Average number of points per batch           ...       63
Average number of grid points per atom       ...     4567
Time for grid setup =    3.058 sec

--------------------
COSX GRID GENERATION
--------------------

GRIDX 1
-------
General Integration Accuracy     IntAcc      ... 3.816
Radial Grid Type                 RadialGrid  ... OptM3 with GC (2021)
Angular Grid (max. ang.)         AngularGrid ... 1 (Lebedev-50)
Angular grid pruning method      GridPruning ... 4 (adaptive)
Weight generation scheme         WeightScheme... Becke
Basis function cutoff            BFCut       ... 1.0000e-11
Integration weight cutoff        WCut        ... 1.0000e-14
Angular grids for H and He will be reduced by one unit
Partially contracted basis set               ... on
Rotationally invariant grid construction     ... off

Total number of grid points                  ...    47449
Total number of batches                      ...      774
Average number of points per batch           ...       61
Average number of grid points per atom       ...      579
UseSFitting                                  ... on

GRIDX 2
-------
General Integration Accuracy     IntAcc      ... 4.020
Radial Grid Type                 RadialGrid  ... OptM3 with GC (2021)
Angular Grid (max. ang.)         AngularGrid ... 2 (Lebedev-110)
Angular grid pruning method      GridPruning ... 4 (adaptive)
Weight generation scheme         WeightScheme... Becke
Basis function cutoff            BFCut       ... 1.0000e-11
Integration weight cutoff        WCut        ... 1.0000e-14
Angular grids for H and He will be reduced by one unit
Partially contracted basis set               ... on
Rotationally invariant grid construction     ... off

Total number of grid points                  ...   100627
Total number of batches                      ...     1608
Average number of points per batch           ...       62
Average number of grid points per atom       ...     1227
UseSFitting                                  ... on

GRIDX 3
-------
General Integration Accuracy     IntAcc      ... 4.338
Radial Grid Type                 RadialGrid  ... OptM3 with GC (2021)
Angular Grid (max. ang.)         AngularGrid ... 3 (Lebedev-194)
Angular grid pruning method      GridPruning ... 4 (adaptive)
Weight generation scheme         WeightScheme... Becke
Basis function cutoff            BFCut       ... 1.0000e-11
Integration weight cutoff        WCut        ... 1.0000e-14
Angular grids for H and He will be reduced by one unit
Partially contracted basis set               ... on
Rotationally invariant grid construction     ... off

Total number of grid points                  ...   218423
Total number of batches                      ...     3453
Average number of points per batch           ...       63
Average number of grid points per atom       ...     2664
UseSFitting                                  ... on

Time for X-Grid setup             =   10.595 sec


--------------------
CPCM SOLVATION MODEL
--------------------
CPCM parameters:
  Epsilon                                         ...      26.7260
  Refrac                                          ...       1.2907
  Rsolv                                           ...       1.3000
  Surface type                                    ... GAUSSIAN VDW
  Epsilon function type                           ...         CPCM
Solvent:                                     ... 2,2,2-TRIFLUOROETHANOL
SMD-CDS solvent descriptors:
  Soln                                       ...    1.2907
  Soln25                                     ... Unavailable
  Sola                                       ...    0.5700
  Solb                                       ...    0.2500
  Solg                                       ...   42.0200
  Solc                                       ...    0.0000
  Solh                                       ...    0.5000
Radii:
 Radius for O  used is    2.8724 Bohr (=   1.5200 Ang.)
 Radius for N  used is    3.5716 Bohr (=   1.8900 Ang.)
 Radius for C  used is    3.4960 Bohr (=   1.8500 Ang.)
 Radius for H  used is    2.2677 Bohr (=   1.2000 Ang.)
Calculating surface                               ...        done! (  0.0s)
GEPOL surface points                              ...         4752
GEPOL Volume                                      ...    3996.1612
GEPOL Surface-area                                ...    2205.8735
Calculating surface distance matrix               ...        done! (  0.2s)
Performing Cholesky decomposition & store         ...        done! (  1.9s)
Overall time for CPCM initialization              ...                 2.1s
--------------
SCF ITERATIONS
--------------
ITER       Energy         Delta-E        Max-DP      RMS-DP      [F,P]     Damp
               ***  Starting incremental Fock matrix formation  ***
  0  -1803.8410112847   0.000000000000 0.04816429  0.00050733  0.2683139 0.7000
  1  -1804.3323002183  -0.491288933589 0.04552096  0.00040387  0.1158892 0.7000
                               ***Turning on DIIS***
  2  -1804.5393995563  -0.207099337973 0.06917216  0.00075996  0.0387634 0.0000
  3  -1804.8541754707  -0.314775914390 0.05532916  0.00029534  0.0587662 0.0000
  4  -1804.9245509649  -0.070375494241 0.01551773  0.00010956  0.0134795 0.0000
  5  -1804.9280795904  -0.003528625465 0.00710099  0.00005018  0.0099146 0.0000
                      *** Initiating the SOSCF procedure ***
                           *** Shutting down DIIS ***
                      *** Re-Reading the Fockian *** 
                      *** Removing any level shift *** 
ITER      Energy       Delta-E        Grad      Rot      Max-DP    RMS-DP
  6  -1804.92844930  -0.0003697113  0.000245  0.000245  0.003292  0.000019
               *** Restarting incremental Fock matrix formation ***
  7  -1804.92850133  -0.0000520243  0.000138  0.000478  0.004706  0.000041
  8  -1804.92849845   0.0000028787  0.000234  0.000291  0.000604  0.000006
  9  -1804.92850642  -0.0000079703  0.000021  0.000054  0.000630  0.000006
 10  -1804.92850634   0.0000000763  0.000028  0.000034  0.000071  0.000001
 11  -1804.92850658  -0.0000002407  0.000005  0.000016  0.000329  0.000002
 12  -1804.92850657   0.0000000128  0.000008  0.000011  0.000224  0.000001
                  ***Gradient check signals convergence***
              ***Rediagonalizing the Fockian in SOSCF/NRSCF***

               *****************************************************
               *                     SUCCESS                       *
               *           SCF CONVERGED AFTER  13 CYCLES          *
               *****************************************************

Old exchange energy                            =    -61.831156895 Eh
New exchange energy                            =    -61.831150026 Eh
Exchange energy change after final integration =      0.000006869 Eh
Total energy after final integration           =  -1804.928499505 Eh
Final COS-X integration done in                =    37.236 sec

SMD CDS free energy correction energy :                 2.90041     Kcal/mol
Total Energy after SMD CDS correction =             -1804.923877415 Eh

----------------
TOTAL SCF ENERGY
----------------

Total Energy       :        -1804.92387742 Eh          -49114.47564 eV

Components:
Nuclear Repulsion  :         5174.85897654 Eh          140815.07165 eV
Electronic Energy  :        -6979.78285396 Eh         -189929.54729 eV
One Electron Energy:       -12757.34303413 Eh         -347144.95247 eV
Two Electron Energy:         5777.56018017 Eh          157215.40518 eV
Max COSX asymmetry :            0.00000237 Eh               0.00006 eV
CPCM Dielectric    :           -0.04703034 Eh              -1.27976 eV
SMD CDS (Gcds)     :            0.00462209 Eh               0.12577 eV

Virial components:
Potential Energy   :        -3601.45514961 Eh          -98000.57687 eV
Kinetic Energy     :         1796.53127219 Eh           48886.10124 eV
Virial Ratio       :            2.00467156


DFT components:
N(Alpha)           :      151.000531933094 electrons
N(Beta)            :      151.000531933094 electrons
N(Total)           :      302.001063866189 electrons
E(X)               :     -184.921852472868 Eh       
E(C)               :      -10.111975970745 Eh       
E(XC)              :     -195.033828443613 Eh       
DFET-embed. en.    :        0.000000000000 Eh       
CPCM Solvation Model Properties:
Surface-charge          :           -0.08650220
Charge-correction       :           -0.00050043 Eh              -0.01362 eV
Free-energy (cav+disp)  :            0.00462209 Eh               0.12577 eV

---------------
SCF CONVERGENCE
---------------

  Last Energy change         ...    1.9478e-07  Tolerance :   1.0000e-08
  Last MAX-Density change    ...    3.1086e-15  Tolerance :   1.0000e-07
  Last RMS-Density change    ...    1.0772e-17  Tolerance :   5.0000e-09
  Last Orbital Gradient      ...    1.2994e-06  Tolerance :   1.0000e-05
  Last Orbital Rotation      ...    2.9953e-06  Tolerance :   1.0000e-05

             **** THE GBW FILE WAS UPDATED (ImineBzOH7Afreq.gbw) ****
             **** DENSITY ImineBzOH7Afreq.scfp WAS UPDATED ****
             **** ENERGY FILE WAS UPDATED (ImineBzOH7Afreq.en.tmp) ****
             **** THE GBW FILE WAS UPDATED (ImineBzOH7Afreq.gbw) ****
             **** DENSITY ImineBzOH7Afreq.scfp WAS UPDATED ****
----------------
ORBITAL ENERGIES
----------------

  NO   OCC          E(Eh)            E(eV) 
   0   2.0000     -19.272988      -524.4447 
   1   2.0000     -19.236966      -523.4645 
   2   2.0000     -19.210721      -522.7503 
   3   2.0000     -19.193605      -522.2846 
   4   2.0000     -14.406893      -392.0315 
   5   2.0000     -14.382390      -391.3647 
   6   2.0000     -10.371707      -282.2285 
   7   2.0000     -10.355605      -281.7903 
   8   2.0000     -10.328849      -281.0623 
   9   2.0000     -10.277546      -279.6662 
  10   2.0000     -10.266443      -279.3641 
  11   2.0000     -10.264132      -279.3012 
  12   2.0000     -10.248975      -278.8888 
  13   2.0000     -10.242668      -278.7172 
  14   2.0000     -10.240352      -278.6541 
  15   2.0000     -10.239158      -278.6217 
  16   2.0000     -10.239075      -278.6194 
  17   2.0000     -10.238761      -278.6109 
  18   2.0000     -10.238154      -278.5943 
  19   2.0000     -10.237243      -278.5695 
  20   2.0000     -10.235064      -278.5103 
  21   2.0000     -10.234378      -278.4916 
  22   2.0000     -10.233777      -278.4752 
  23   2.0000     -10.232746      -278.4472 
  24   2.0000     -10.232509      -278.4407 
  25   2.0000     -10.230027      -278.3732 
  26   2.0000     -10.229941      -278.3708 
  27   2.0000     -10.225963      -278.2626 
  28   2.0000     -10.225770      -278.2573 
  29   2.0000     -10.224883      -278.2332 
  30   2.0000     -10.224500      -278.2228 
  31   2.0000     -10.224018      -278.2097 
  32   2.0000     -10.222665      -278.1729 
  33   2.0000     -10.221961      -278.1537 
  34   2.0000     -10.220169      -278.1049 
  35   2.0000     -10.219312      -278.0816 
  36   2.0000     -10.202554      -277.6256 
  37   2.0000     -10.201589      -277.5994 
  38   2.0000     -10.201237      -277.5898 
  39   2.0000     -10.199172      -277.5336 
  40   2.0000     -10.197648      -277.4921 
  41   2.0000     -10.196945      -277.4730 
  42   2.0000      -1.168671       -31.8011 
  43   2.0000      -1.134998       -30.8849 
  44   2.0000      -1.073600       -29.2141 
  45   2.0000      -1.040874       -28.3236 
  46   2.0000      -0.982322       -26.7303 
  47   2.0000      -0.958023       -26.0691 
  48   2.0000      -0.900135       -24.4939 
  49   2.0000      -0.895335       -24.3633 
  50   2.0000      -0.893074       -24.3018 
  51   2.0000      -0.879440       -23.9308 
  52   2.0000      -0.841692       -22.9036 
  53   2.0000      -0.832912       -22.6647 
  54   2.0000      -0.802415       -21.8348 
  55   2.0000      -0.799472       -21.7548 
  56   2.0000      -0.794740       -21.6260 
  57   2.0000      -0.782167       -21.2838 
  58   2.0000      -0.778319       -21.1791 
  59   2.0000      -0.771880       -21.0039 
  60   2.0000      -0.762215       -20.7409 
  61   2.0000      -0.754234       -20.5237 
  62   2.0000      -0.727463       -19.7953 
  63   2.0000      -0.706010       -19.2115 
  64   2.0000      -0.704626       -19.1738 
  65   2.0000      -0.701875       -19.0990 
  66   2.0000      -0.699401       -19.0317 
  67   2.0000      -0.696132       -18.9427 
  68   2.0000      -0.679082       -18.4788 
  69   2.0000      -0.645746       -17.5716 
  70   2.0000      -0.634716       -17.2715 
  71   2.0000      -0.633648       -17.2424 
  72   2.0000      -0.632633       -17.2148 
  73   2.0000      -0.629761       -17.1367 
  74   2.0000      -0.616990       -16.7891 
  75   2.0000      -0.612676       -16.6718 
  76   2.0000      -0.607547       -16.5322 
  77   2.0000      -0.602675       -16.3996 
  78   2.0000      -0.568507       -15.4699 
  79   2.0000      -0.567126       -15.4323 
  80   2.0000      -0.552545       -15.0355 
  81   2.0000      -0.548486       -14.9251 
  82   2.0000      -0.542976       -14.7751 
  83   2.0000      -0.530875       -14.4458 
  84   2.0000      -0.524675       -14.2771 
  85   2.0000      -0.517110       -14.0713 
  86   2.0000      -0.507583       -13.8120 
  87   2.0000      -0.499510       -13.5924 
  88   2.0000      -0.493284       -13.4230 
  89   2.0000      -0.492552       -13.4030 
  90   2.0000      -0.487329       -13.2609 
  91   2.0000      -0.484053       -13.1718 
  92   2.0000      -0.476938       -12.9781 
  93   2.0000      -0.475005       -12.9255 
  94   2.0000      -0.474603       -12.9146 
  95   2.0000      -0.468799       -12.7567 
  96   2.0000      -0.466777       -12.7017 
  97   2.0000      -0.464607       -12.6426 
  98   2.0000      -0.460210       -12.5229 
  99   2.0000      -0.457758       -12.4562 
 100   2.0000      -0.456515       -12.4224 
 101   2.0000      -0.450327       -12.2540 
 102   2.0000      -0.448361       -12.2005 
 103   2.0000      -0.445336       -12.1182 
 104   2.0000      -0.443132       -12.0582 
 105   2.0000      -0.440174       -11.9778 
 106   2.0000      -0.439686       -11.9645 
 107   2.0000      -0.435253       -11.8438 
 108   2.0000      -0.430172       -11.7056 
 109   2.0000      -0.429726       -11.6934 
 110   2.0000      -0.416005       -11.3201 
 111   2.0000      -0.406371       -11.0579 
 112   2.0000      -0.404597       -11.0096 
 113   2.0000      -0.401704       -10.9309 
 114   2.0000      -0.397339       -10.8121 
 115   2.0000      -0.393824       -10.7165 
 116   2.0000      -0.393401       -10.7050 
 117   2.0000      -0.392541       -10.6816 
 118   2.0000      -0.386984       -10.5304 
 119   2.0000      -0.382952       -10.4207 
 120   2.0000      -0.380410       -10.3515 
 121   2.0000      -0.377941       -10.2843 
 122   2.0000      -0.374277       -10.1846 
 123   2.0000      -0.372452       -10.1349 
 124   2.0000      -0.369902       -10.0655 
 125   2.0000      -0.368422       -10.0253 
 126   2.0000      -0.366288        -9.9672 
 127   2.0000      -0.362256        -9.8575 
 128   2.0000      -0.360502        -9.8098 
 129   2.0000      -0.357431        -9.7262 
 130   2.0000      -0.354626        -9.6499 
 131   2.0000      -0.351745        -9.5715 
 132   2.0000      -0.350349        -9.5335 
 133   2.0000      -0.344952        -9.3866 
 134   2.0000      -0.339783        -9.2460 
 135   2.0000      -0.335422        -9.1273 
 136   2.0000      -0.333799        -9.0831 
 137   2.0000      -0.325185        -8.8487 
 138   2.0000      -0.320461        -8.7202 
 139   2.0000      -0.311428        -8.4744 
 140   2.0000      -0.303522        -8.2593 
 141   2.0000      -0.300264        -8.1706 
 142   2.0000      -0.283023        -7.7015 
 143   2.0000      -0.280559        -7.6344 
 144   2.0000      -0.279651        -7.6097 
 145   2.0000      -0.278774        -7.5858 
 146   2.0000      -0.276386        -7.5209 
 147   2.0000      -0.268303        -7.3009 
 148   2.0000      -0.264304        -7.1921 
 149   2.0000      -0.260373        -7.0851 
 150   2.0000      -0.241424        -6.5695 
 151   0.0000      -0.061917        -1.6848 
 152   0.0000      -0.050995        -1.3877 
 153   0.0000      -0.021870        -0.5951 
 154   0.0000      -0.016031        -0.4362 
 155   0.0000      -0.013343        -0.3631 
 156   0.0000      -0.009611        -0.2615 
 157   0.0000      -0.008128        -0.2212 
 158   0.0000      -0.002621        -0.0713 
 159   0.0000       0.001579         0.0430 
 160   0.0000       0.042792         1.1644 
 161   0.0000       0.046354         1.2613 
 162   0.0000       0.052560         1.4302 
 163   0.0000       0.056682         1.5424 
 164   0.0000       0.061530         1.6743 
 165   0.0000       0.066345         1.8053 
 166   0.0000       0.071505         1.9457 
 167   0.0000       0.071623         1.9490 
 168   0.0000       0.082650         2.2490 
 169   0.0000       0.082866         2.2549 
 170   0.0000       0.087657         2.3853 
 171   0.0000       0.089273         2.4292 
 172   0.0000       0.091749         2.4966 
 173   0.0000       0.097218         2.6454 
 174   0.0000       0.100579         2.7369 
 175   0.0000       0.101989         2.7753 
 176   0.0000       0.104145         2.8339 
 177   0.0000       0.105898         2.8816 
 178   0.0000       0.106168         2.8890 
 179   0.0000       0.112555         3.0628 
 180   0.0000       0.112911         3.0725 
 181   0.0000       0.114911         3.1269 
 182   0.0000       0.119986         3.2650 
 183   0.0000       0.122121         3.3231 
 184   0.0000       0.124129         3.3777 
 185   0.0000       0.127434         3.4677 
 186   0.0000       0.131964         3.5909 
 187   0.0000       0.133641         3.6366 
 188   0.0000       0.136571         3.7163 
 189   0.0000       0.138462         3.7678 
 190   0.0000       0.140097         3.8122 
 191   0.0000       0.142384         3.8745 
 192   0.0000       0.144729         3.9383 
 193   0.0000       0.145250         3.9525 
 194   0.0000       0.148281         4.0349 
 195   0.0000       0.150391         4.0923 
 196   0.0000       0.152627         4.1532 
 197   0.0000       0.154103         4.1934 
 198   0.0000       0.155838         4.2406 
 199   0.0000       0.158384         4.3098 
 200   0.0000       0.160051         4.3552 
 201   0.0000       0.163096         4.4381 
 202   0.0000       0.164299         4.4708 
 203   0.0000       0.167612         4.5610 
 204   0.0000       0.169188         4.6039 
 205   0.0000       0.176091         4.7917 
 206   0.0000       0.177997         4.8435 
 207   0.0000       0.180420         4.9095 
 208   0.0000       0.183323         4.9885 
 209   0.0000       0.185059         5.0357 
 210   0.0000       0.186354         5.0710 
 211   0.0000       0.188852         5.1389 
 212   0.0000       0.191411         5.2085 
 213   0.0000       0.192861         5.2480 
 214   0.0000       0.195886         5.3303 
 215   0.0000       0.199827         5.4376 
 216   0.0000       0.200768         5.4632 
 217   0.0000       0.205499         5.5919 
 218   0.0000       0.208325         5.6688 
 219   0.0000       0.209254         5.6941 
 220   0.0000       0.213522         5.8102 
 221   0.0000       0.214542         5.8380 
 222   0.0000       0.218206         5.9377 
 223   0.0000       0.218616         5.9489 
 224   0.0000       0.223675         6.0865 
 225   0.0000       0.224683         6.1139 
 226   0.0000       0.227088         6.1794 
 227   0.0000       0.228943         6.2298 
 228   0.0000       0.232263         6.3202 
 229   0.0000       0.233885         6.3643 
 230   0.0000       0.234450         6.3797 
 231   0.0000       0.237921         6.4742 
 232   0.0000       0.238626         6.4934 
 233   0.0000       0.241348         6.5674 
 234   0.0000       0.242308         6.5935 
 235   0.0000       0.245020         6.6673 
 236   0.0000       0.246793         6.7156 
 237   0.0000       0.248483         6.7616 
 238   0.0000       0.251588         6.8461 
 239   0.0000       0.252210         6.8630 
 240   0.0000       0.255268         6.9462 
 241   0.0000       0.257399         7.0042 
 242   0.0000       0.261380         7.1125 
 243   0.0000       0.262799         7.1511 
 244   0.0000       0.265403         7.2220 
 245   0.0000       0.267388         7.2760 
 246   0.0000       0.267994         7.2925 
 247   0.0000       0.272664         7.4196 
 248   0.0000       0.274923         7.4810 
 249   0.0000       0.277511         7.5515 
 250   0.0000       0.278702         7.5839 
 251   0.0000       0.282974         7.7001 
 252   0.0000       0.284961         7.7542 
 253   0.0000       0.286626         7.7995 
 254   0.0000       0.290255         7.8982 
 255   0.0000       0.291283         7.9262 
 256   0.0000       0.296963         8.0808 
 257   0.0000       0.300477         8.1764 
 258   0.0000       0.301606         8.2071 
 259   0.0000       0.303095         8.2476 
 260   0.0000       0.304516         8.2863 
 261   0.0000       0.309360         8.4181 
 262   0.0000       0.309562         8.4236 
 263   0.0000       0.315304         8.5799 
 264   0.0000       0.318327         8.6621 
 265   0.0000       0.321190         8.7400 
 266   0.0000       0.323134         8.7929 
 267   0.0000       0.324883         8.8405 
 268   0.0000       0.326985         8.8977 
 269   0.0000       0.331780         9.0282 
 270   0.0000       0.332831         9.0568 
 271   0.0000       0.333410         9.0726 
 272   0.0000       0.336371         9.1531 
 273   0.0000       0.338418         9.2088 
 274   0.0000       0.341533         9.2936 
 275   0.0000       0.345548         9.4029 
 276   0.0000       0.347104         9.4452 
 277   0.0000       0.347723         9.4620 
 278   0.0000       0.349805         9.5187 
 279   0.0000       0.356342         9.6966 
 280   0.0000       0.359687         9.7876 
 281   0.0000       0.360508         9.8099 
 282   0.0000       0.362843         9.8735 
 283   0.0000       0.363016         9.8782 
 284   0.0000       0.365603         9.9486 
 285   0.0000       0.367294         9.9946 
 286   0.0000       0.372113        10.1257 
 287   0.0000       0.372535        10.1372 
 288   0.0000       0.374958        10.2031 
 289   0.0000       0.376625        10.2485 
 290   0.0000       0.379894        10.3374 
 291   0.0000       0.381745        10.3878 
 292   0.0000       0.384409        10.4603 
 293   0.0000       0.387065        10.5326 
 294   0.0000       0.391929        10.6649 
 295   0.0000       0.395187        10.7536 
 296   0.0000       0.398453        10.8425 
 297   0.0000       0.401279        10.9193 
 298   0.0000       0.403059        10.9678 
 299   0.0000       0.404396        11.0042 
 300   0.0000       0.408210        11.1079 
 301   0.0000       0.412015        11.2115 
 302   0.0000       0.413270        11.2457 
 303   0.0000       0.416719        11.3395 
 304   0.0000       0.420116        11.4319 
 305   0.0000       0.422367        11.4932 
 306   0.0000       0.423310        11.5189 
 307   0.0000       0.426649        11.6097 
 308   0.0000       0.428437        11.6584 
 309   0.0000       0.430003        11.7010 
 310   0.0000       0.431465        11.7408 
 311   0.0000       0.433189        11.7877 
 312   0.0000       0.434830        11.8323 
 313   0.0000       0.436423        11.8757 
 314   0.0000       0.437480        11.9044 
 315   0.0000       0.437800        11.9131 
 316   0.0000       0.439369        11.9558 
 317   0.0000       0.442167        12.0320 
 318   0.0000       0.442692        12.0463 
 319   0.0000       0.445714        12.1285 
 320   0.0000       0.449260        12.2250 
 321   0.0000       0.452287        12.3074 
 322   0.0000       0.453630        12.3439 
 323   0.0000       0.454794        12.3756 
 324   0.0000       0.459770        12.5110 
 325   0.0000       0.460962        12.5434 
 326   0.0000       0.461454        12.5568 
 327   0.0000       0.466677        12.6989 
 328   0.0000       0.468826        12.7574 
 329   0.0000       0.470119        12.7926 
 330   0.0000       0.471109        12.8195 
 331   0.0000       0.474218        12.9041 
 332   0.0000       0.475103        12.9282 
 333   0.0000       0.476188        12.9577 
 334   0.0000       0.478328        13.0160 
 335   0.0000       0.481680        13.1072 
 336   0.0000       0.482350        13.1254 
 337   0.0000       0.483145        13.1470 
 338   0.0000       0.485269        13.2048 
 339   0.0000       0.487021        13.2525 
 340   0.0000       0.490061        13.3352 
 341   0.0000       0.492409        13.3991 
 342   0.0000       0.495998        13.4968 
 343   0.0000       0.497627        13.5411 
 344   0.0000       0.498605        13.5677 
 345   0.0000       0.500112        13.6087 
 346   0.0000       0.504488        13.7278 
 347   0.0000       0.505593        13.7579 
 348   0.0000       0.507701        13.8152 
 349   0.0000       0.509442        13.8626 
 350   0.0000       0.509902        13.8751 
 351   0.0000       0.510934        13.9032 
 352   0.0000       0.513237        13.9659 
 353   0.0000       0.515153        14.0180 
 354   0.0000       0.516287        14.0489 
 355   0.0000       0.518540        14.1102 
 356   0.0000       0.522837        14.2271 
 357   0.0000       0.523954        14.2575 
 358   0.0000       0.525672        14.3043 
 359   0.0000       0.527918        14.3654 
 360   0.0000       0.530294        14.4300 
 361   0.0000       0.534067        14.5327 
 362   0.0000       0.538013        14.6401 
 363   0.0000       0.542249        14.7554 
 364   0.0000       0.546065        14.8592 
 365   0.0000       0.546684        14.8760 
 366   0.0000       0.549111        14.9421 
 367   0.0000       0.551580        15.0093 
 368   0.0000       0.553561        15.0632 
 369   0.0000       0.560150        15.2425 
 370   0.0000       0.563150        15.3241 
 371   0.0000       0.563858        15.3434 
 372   0.0000       0.567688        15.4476 
 373   0.0000       0.572984        15.5917 
 374   0.0000       0.575153        15.6507 
 375   0.0000       0.576310        15.6822 
 376   0.0000       0.579066        15.7572 
 377   0.0000       0.582825        15.8595 
 378   0.0000       0.584716        15.9109 
 379   0.0000       0.590317        16.0633 
 380   0.0000       0.594861        16.1870 
 381   0.0000       0.596936        16.2435 
 382   0.0000       0.599559        16.3148 
 383   0.0000       0.604837        16.4584 
 384   0.0000       0.611128        16.6296 
 385   0.0000       0.611997        16.6533 
 386   0.0000       0.617130        16.7929 
 387   0.0000       0.619492        16.8572 
 388   0.0000       0.620335        16.8802 
 389   0.0000       0.625726        17.0269 
 390   0.0000       0.627404        17.0725 
 391   0.0000       0.634906        17.2767 
 392   0.0000       0.641323        17.4513 
 393   0.0000       0.643091        17.4994 
 394   0.0000       0.647392        17.6164 
 395   0.0000       0.648860        17.6564 
 396   0.0000       0.649418        17.6716 
 397   0.0000       0.656785        17.8720 
 398   0.0000       0.663542        18.0559 
 399   0.0000       0.667045        18.1512 
 400   0.0000       0.668044        18.1784 
 401   0.0000       0.672198        18.2914 
 402   0.0000       0.674971        18.3669 
 403   0.0000       0.678004        18.4494 
 404   0.0000       0.680047        18.5050 
 405   0.0000       0.684519        18.6267 
 406   0.0000       0.688007        18.7216 
 407   0.0000       0.691585        18.8190 
 408   0.0000       0.697821        18.9887 
 409   0.0000       0.701069        19.0771 
 410   0.0000       0.701859        19.0986 
 411   0.0000       0.705706        19.2032 
 412   0.0000       0.709053        19.2943 
 413   0.0000       0.711752        19.3678 
 414   0.0000       0.713970        19.4281 
 415   0.0000       0.715065        19.4579 
 416   0.0000       0.718650        19.5555 
 417   0.0000       0.720665        19.6103 
 418   0.0000       0.723950        19.6997 
 419   0.0000       0.728417        19.8212 
 420   0.0000       0.730836        19.8871 
 421   0.0000       0.732156        19.9230 
 422   0.0000       0.734343        19.9825 
 423   0.0000       0.736739        20.0477 
 424   0.0000       0.740033        20.1373 
 425   0.0000       0.740681        20.1550 
 426   0.0000       0.743891        20.2423 
 427   0.0000       0.746971        20.3261 
 428   0.0000       0.747234        20.3333 
 429   0.0000       0.750179        20.4134 
 430   0.0000       0.752710        20.4823 
 431   0.0000       0.758269        20.6336 
 432   0.0000       0.759668        20.6716 
 433   0.0000       0.763773        20.7833 
 434   0.0000       0.766371        20.8540 
 435   0.0000       0.771195        20.9853 
 436   0.0000       0.773906        21.0591 
 437   0.0000       0.775536        21.1034 
 438   0.0000       0.776450        21.1283 
 439   0.0000       0.779756        21.2182 
 440   0.0000       0.782446        21.2914 
 441   0.0000       0.784857        21.3570 
 442   0.0000       0.790269        21.5043 
 443   0.0000       0.790839        21.5198 
 444   0.0000       0.797844        21.7104 
 445   0.0000       0.798642        21.7322 
 446   0.0000       0.801929        21.8216 
 447   0.0000       0.804417        21.8893 
 448   0.0000       0.808246        21.9935 
 449   0.0000       0.816793        22.2261 
 450   0.0000       0.818925        22.2841 
 451   0.0000       0.822715        22.3872 
 452   0.0000       0.825457        22.4618 
 453   0.0000       0.828544        22.5458 
 454   0.0000       0.831789        22.6341 
 455   0.0000       0.839552        22.8454 
 456   0.0000       0.840951        22.8834 
 457   0.0000       0.844027        22.9671 
 458   0.0000       0.849525        23.1167 
 459   0.0000       0.850626        23.1467 
 460   0.0000       0.854381        23.2489 
 461   0.0000       0.855796        23.2874 
 462   0.0000       0.858332        23.3564 
 463   0.0000       0.862244        23.4628 
 464   0.0000       0.867847        23.6153 
 465   0.0000       0.870403        23.6849 
 466   0.0000       0.874014        23.7831 
 467   0.0000       0.874286        23.7905 
 468   0.0000       0.880360        23.9558 
 469   0.0000       0.883554        24.0427 
 470   0.0000       0.888918        24.1887 
 471   0.0000       0.893509        24.3136 
 472   0.0000       0.896172        24.3861 
 473   0.0000       0.900032        24.4911 
 474   0.0000       0.900796        24.5119 
 475   0.0000       0.905178        24.6311 
 476   0.0000       0.907112        24.6838 
 477   0.0000       0.911806        24.8115 
 478   0.0000       0.915565        24.9138 
 479   0.0000       0.916195        24.9309 
 480   0.0000       0.919474        25.0202 
 481   0.0000       0.921170        25.0663 
 482   0.0000       0.924437        25.1552 
 483   0.0000       0.928374        25.2623 
 484   0.0000       0.929345        25.2888 
 485   0.0000       0.935220        25.4486 
 486   0.0000       0.937020        25.4976 
 487   0.0000       0.939706        25.5707 
 488   0.0000       0.943258        25.6673 
 489   0.0000       0.946251        25.7488 
 490   0.0000       0.948899        25.8208 
 491   0.0000       0.954909        25.9844 
 492   0.0000       0.962315        26.1859 
 493   0.0000       0.964096        26.2344 
 494   0.0000       0.967446        26.3256 
 495   0.0000       0.971901        26.4468 
 496   0.0000       0.977155        26.5897 
 497   0.0000       0.979214        26.6458 
 498   0.0000       0.987474        26.8705 
 499   0.0000       0.990796        26.9609 
 500   0.0000       0.995133        27.0789 
 501   0.0000       1.001412        27.2498 
 502   0.0000       1.004817        27.3425 
 503   0.0000       1.008390        27.4397 
 504   0.0000       1.011120        27.5140 
 505   0.0000       1.012916        27.5628 
 506   0.0000       1.017694        27.6929 
 507   0.0000       1.021360        27.7926 
 508   0.0000       1.027447        27.9583 
 509   0.0000       1.029600        28.0168 
 510   0.0000       1.035584        28.1797 
 511   0.0000       1.037485        28.2314 
 512   0.0000       1.042028        28.3550 
 513   0.0000       1.046873        28.4869 
 514   0.0000       1.051569        28.6146 
 515   0.0000       1.062642        28.9160 
 516   0.0000       1.066366        29.0173 
 517   0.0000       1.066531        29.0218 
 518   0.0000       1.074909        29.2498 
 519   0.0000       1.083469        29.4827 
 520   0.0000       1.089409        29.6443 
 521   0.0000       1.091913        29.7125 
 522   0.0000       1.093297        29.7501 
 523   0.0000       1.098322        29.8868 
 524   0.0000       1.099874        29.9291 
 525   0.0000       1.103459        30.0266 
 526   0.0000       1.105255        30.0755 
 527   0.0000       1.107885        30.1471 
 528   0.0000       1.117775        30.4162 
 529   0.0000       1.122145        30.5351 
 530   0.0000       1.124706        30.6048 
 531   0.0000       1.126592        30.6561 
 532   0.0000       1.132986        30.8301 
 533   0.0000       1.135664        30.9030 
 534   0.0000       1.137400        30.9502 
 535   0.0000       1.141197        31.0535 
 536   0.0000       1.144448        31.1420 
 537   0.0000       1.145480        31.1701 
 538   0.0000       1.151508        31.3341 
 539   0.0000       1.154586        31.4179 
 540   0.0000       1.157940        31.5091 
 541   0.0000       1.161285        31.6002 
 542   0.0000       1.166740        31.7486 
 543   0.0000       1.170095        31.8399 
 544   0.0000       1.174068        31.9480 
 545   0.0000       1.177826        32.0503 
 546   0.0000       1.184801        32.2401 
 547   0.0000       1.190099        32.3842 
 548   0.0000       1.192522        32.4502 
 549   0.0000       1.196380        32.5551 
 550   0.0000       1.200561        32.6689 
 551   0.0000       1.205558        32.8049 
 552   0.0000       1.207492        32.8575 
 553   0.0000       1.214618        33.0514 
 554   0.0000       1.219508        33.1845 
 555   0.0000       1.221366        33.2351 
 556   0.0000       1.225998        33.3611 
 557   0.0000       1.227128        33.3919 
 558   0.0000       1.230248        33.4767 
 559   0.0000       1.231505        33.5109 
 560   0.0000       1.233826        33.5741 
 561   0.0000       1.238653        33.7055 
 562   0.0000       1.242999        33.8237 
 563   0.0000       1.246589        33.9214 
 564   0.0000       1.248678        33.9783 
 565   0.0000       1.252516        34.0827 
 566   0.0000       1.255524        34.1645 
 567   0.0000       1.259372        34.2692 
 568   0.0000       1.261648        34.3312 
 569   0.0000       1.263164        34.3724 
 570   0.0000       1.268709        34.5233 
 571   0.0000       1.270771        34.5794 
 572   0.0000       1.272741        34.6330 
 573   0.0000       1.275818        34.7168 
 574   0.0000       1.278579        34.7919 
 575   0.0000       1.280779        34.8518 
 576   0.0000       1.285053        34.9681 
 577   0.0000       1.290144        35.1066 
 578   0.0000       1.291624        35.1469 
 579   0.0000       1.298043        35.3215 
 580   0.0000       1.300976        35.4014 
 581   0.0000       1.302386        35.4397 
 582   0.0000       1.310395        35.6577 
 583   0.0000       1.312299        35.7095 
 584   0.0000       1.313284        35.7363 
 585   0.0000       1.325622        36.0720 
 586   0.0000       1.328718        36.1563 
 587   0.0000       1.332484        36.2587 
 588   0.0000       1.335447        36.3394 
 589   0.0000       1.338637        36.4262 
 590   0.0000       1.342739        36.5378 
 591   0.0000       1.346082        36.6288 
 592   0.0000       1.349892        36.7324 
 593   0.0000       1.356634        36.9159 
 594   0.0000       1.361918        37.0597 
 595   0.0000       1.368309        37.2336 
 596   0.0000       1.372010        37.3343 
 597   0.0000       1.375161        37.4200 
 598   0.0000       1.381657        37.5968 
 599   0.0000       1.387097        37.7448 
 600   0.0000       1.394195        37.9380 
 601   0.0000       1.400298        38.1041 
 602   0.0000       1.402707        38.1696 
 603   0.0000       1.405286        38.2398 
 604   0.0000       1.409208        38.3465 
 605   0.0000       1.412914        38.4474 
 606   0.0000       1.414462        38.4895 
 607   0.0000       1.419440        38.6249 
 608   0.0000       1.420998        38.6673 
 609   0.0000       1.429309        38.8935 
 610   0.0000       1.433616        39.0107 
 611   0.0000       1.440088        39.1868 
 612   0.0000       1.444554        39.3083 
 613   0.0000       1.446645        39.3652 
 614   0.0000       1.455373        39.6027 
 615   0.0000       1.459361        39.7112 
 616   0.0000       1.464644        39.8550 
 617   0.0000       1.468857        39.9696 
 618   0.0000       1.473083        40.0846 
 619   0.0000       1.475229        40.1430 
 620   0.0000       1.476942        40.1896 
 621   0.0000       1.482948        40.3531 
 622   0.0000       1.488535        40.5051 
 623   0.0000       1.493121        40.6299 
 624   0.0000       1.496923        40.7334 
 625   0.0000       1.503121        40.9020 
 626   0.0000       1.507564        41.0229 
 627   0.0000       1.512678        41.1621 
 628   0.0000       1.516701        41.2715 
 629   0.0000       1.521353        41.3981 
 630   0.0000       1.526227        41.5308 
 631   0.0000       1.528320        41.5877 
 632   0.0000       1.531272        41.6680 
 633   0.0000       1.533660        41.7330 
 634   0.0000       1.534986        41.7691 
 635   0.0000       1.540153        41.9097 
 636   0.0000       1.541681        41.9513 
 637   0.0000       1.547162        42.1004 
 638   0.0000       1.549596        42.1666 
 639   0.0000       1.554407        42.2976 
 640   0.0000       1.559947        42.4483 
 641   0.0000       1.561424        42.4885 
 642   0.0000       1.567048        42.6415 
 643   0.0000       1.574269        42.8380 
 644   0.0000       1.578783        42.9609 
 645   0.0000       1.579996        42.9939 
 646   0.0000       1.587575        43.2001 
 647   0.0000       1.589801        43.2607 
 648   0.0000       1.593233        43.3541 
 649   0.0000       1.597664        43.4747 
 650   0.0000       1.598805        43.5057 
 651   0.0000       1.601476        43.5784 
 652   0.0000       1.603314        43.6284 
 653   0.0000       1.611379        43.8478 
 654   0.0000       1.613533        43.9065 
 655   0.0000       1.614703        43.9383 
 656   0.0000       1.615863        43.9699 
 657   0.0000       1.619360        44.0650 
 658   0.0000       1.623024        44.1647 
 659   0.0000       1.627130        44.2765 
 660   0.0000       1.628192        44.3054 
 661   0.0000       1.631175        44.3865 
 662   0.0000       1.632999        44.4362 
 663   0.0000       1.637261        44.5521 
 664   0.0000       1.638414        44.5835 
 665   0.0000       1.643258        44.7153 
 666   0.0000       1.644635        44.7528 
 667   0.0000       1.645027        44.7635 
 668   0.0000       1.646805        44.8118 
 669   0.0000       1.651960        44.9521 
 670   0.0000       1.655946        45.0606 
 671   0.0000       1.660340        45.1801 
 672   0.0000       1.663944        45.2782 
 673   0.0000       1.666847        45.3572 
 674   0.0000       1.669975        45.4423 
 675   0.0000       1.674640        45.5693 
 676   0.0000       1.676137        45.6100 
 677   0.0000       1.677616        45.6503 
 678   0.0000       1.679336        45.6971 
 679   0.0000       1.682378        45.7798 
 680   0.0000       1.685984        45.8779 
 681   0.0000       1.689664        45.9781 
 682   0.0000       1.691606        46.0309 
 683   0.0000       1.693018        46.0694 
 684   0.0000       1.700683        46.2779 
 685   0.0000       1.705600        46.4117 
 686   0.0000       1.706682        46.4412 
 687   0.0000       1.707900        46.4743 
 688   0.0000       1.710598        46.5477 
 689   0.0000       1.711900        46.5832 
 690   0.0000       1.716097        46.6974 
 691   0.0000       1.719907        46.8011 
 692   0.0000       1.720937        46.8291 
 693   0.0000       1.725127        46.9431 
 694   0.0000       1.728464        47.0339 
 695   0.0000       1.729274        47.0559 
 696   0.0000       1.730481        47.0888 
 697   0.0000       1.732616        47.1469 
 698   0.0000       1.734946        47.2103 
 699   0.0000       1.739852        47.3438 
 700   0.0000       1.742709        47.4215 
 701   0.0000       1.745107        47.4868 
 702   0.0000       1.751363        47.6570 
 703   0.0000       1.759114        47.8679 
 704   0.0000       1.763031        47.9745 
 705   0.0000       1.763972        48.0001 
 706   0.0000       1.772507        48.2324 
 707   0.0000       1.774163        48.2774 
 708   0.0000       1.775848        48.3233 
 709   0.0000       1.784085        48.5474 
 710   0.0000       1.785056        48.5738 
 711   0.0000       1.787756        48.6473 
 712   0.0000       1.794168        48.8218 
 713   0.0000       1.796059        48.8733 
 714   0.0000       1.807528        49.1853 
 715   0.0000       1.810870        49.2763 
 716   0.0000       1.813312        49.3427 
 717   0.0000       1.829591        49.7857 
 718   0.0000       1.832801        49.8731 
 719   0.0000       1.842513        50.1373 
 720   0.0000       1.846011        50.2325 
 721   0.0000       1.848846        50.3097 
 722   0.0000       1.851669        50.3865 
 723   0.0000       1.857167        50.5361 
 724   0.0000       1.861990        50.6673 
 725   0.0000       1.865964        50.7755 
 726   0.0000       1.868685        50.8495 
 727   0.0000       1.870331        50.8943 
 728   0.0000       1.873725        50.9867 
 729   0.0000       1.880912        51.1822 
 730   0.0000       1.889771        51.4233 
 731   0.0000       1.891492        51.4701 
 732   0.0000       1.892751        51.5044 
 733   0.0000       1.898367        51.6572 
 734   0.0000       1.906396        51.8757 
 735   0.0000       1.915206        52.1154 
 736   0.0000       1.918013        52.1918 
 737   0.0000       1.922130        52.3038 
 738   0.0000       1.930606        52.5345 
 739   0.0000       1.936422        52.6927 
 740   0.0000       1.941835        52.8400 
 741   0.0000       1.942797        52.8662 
 742   0.0000       1.948630        53.0249 
 743   0.0000       1.951689        53.1082 
 744   0.0000       1.959982        53.3338 
 745   0.0000       1.960807        53.3563 
 746   0.0000       1.962808        53.4107 
 747   0.0000       1.976323        53.7785 
 748   0.0000       1.977484        53.8101 
 749   0.0000       1.988042        54.0974 
 750   0.0000       1.991113        54.1809 
 751   0.0000       1.992699        54.2241 
 752   0.0000       1.996980        54.3406 
 753   0.0000       1.999859        54.4189 
 754   0.0000       2.001575        54.4656 
 755   0.0000       2.005758        54.5794 
 756   0.0000       2.010591        54.7109 
 757   0.0000       2.014361        54.8135 
 758   0.0000       2.017018        54.8859 
 759   0.0000       2.022464        55.0340 
 760   0.0000       2.025215        55.1089 
 761   0.0000       2.027352        55.1670 
 762   0.0000       2.036403        55.4133 
 763   0.0000       2.046631        55.6917 
 764   0.0000       2.049317        55.7647 
 765   0.0000       2.052570        55.8533 
 766   0.0000       2.054554        55.9073 
 767   0.0000       2.057257        55.9808 
 768   0.0000       2.062910        56.1346 
 769   0.0000       2.069634        56.3176 
 770   0.0000       2.078989        56.5722 
 771   0.0000       2.081298        56.6350 
 772   0.0000       2.084166        56.7130 
 773   0.0000       2.088895        56.8417 
 774   0.0000       2.092184        56.9312 
 775   0.0000       2.098687        57.1082 
 776   0.0000       2.098860        57.1129 
 777   0.0000       2.103138        57.2293 
 778   0.0000       2.104813        57.2749 
 779   0.0000       2.110358        57.4258 
 780   0.0000       2.114757        57.5455 
 781   0.0000       2.120041        57.6892 
 782   0.0000       2.122125        57.7460 
 783   0.0000       2.124865        57.8205 
 784   0.0000       2.130395        57.9710 
 785   0.0000       2.136384        58.1340 
 786   0.0000       2.140706        58.2516 
 787   0.0000       2.144252        58.3481 
 788   0.0000       2.150878        58.5284 
 789   0.0000       2.156462        58.6803 
 790   0.0000       2.158855        58.7454 
 791   0.0000       2.165391        58.9233 
 792   0.0000       2.166323        58.9486 
 793   0.0000       2.171223        59.0820 
 794   0.0000       2.175332        59.1938 
 795   0.0000       2.182347        59.3847 
 796   0.0000       2.185388        59.4674 
 797   0.0000       2.188819        59.5608 
 798   0.0000       2.197207        59.7890 
 799   0.0000       2.197888        59.8076 
 800   0.0000       2.206504        60.0420 
 801   0.0000       2.211055        60.1659 
 802   0.0000       2.215441        60.2852 
 803   0.0000       2.218409        60.3660 
 804   0.0000       2.224014        60.5185 
 805   0.0000       2.227101        60.6025 
 806   0.0000       2.231845        60.7316 
 807   0.0000       2.235580        60.8332 
 808   0.0000       2.242357        61.0176 
 809   0.0000       2.245300        61.0977 
 810   0.0000       2.247066        61.1458 
 811   0.0000       2.257227        61.4223 
 812   0.0000       2.259343        61.4799 
 813   0.0000       2.262185        61.5572 
 814   0.0000       2.270094        61.7724 
 815   0.0000       2.273649        61.8691 
 816   0.0000       2.276406        61.9442 
 817   0.0000       2.279315        62.0233 
 818   0.0000       2.287410        62.2436 
 819   0.0000       2.292525        62.3828 
 820   0.0000       2.297259        62.5116 
 821   0.0000       2.302928        62.6658 
 822   0.0000       2.308480        62.8169 
 823   0.0000       2.310851        62.8815 
 824   0.0000       2.317290        63.0567 
 825   0.0000       2.323095        63.2146 
 826   0.0000       2.327131        63.3244 
 827   0.0000       2.332802        63.4788 
 828   0.0000       2.341655        63.7197 
 829   0.0000       2.343373        63.7664 
 830   0.0000       2.347419        63.8765 
 831   0.0000       2.353083        64.0306 
 832   0.0000       2.355596        64.0990 
 833   0.0000       2.361015        64.2465 
 834   0.0000       2.362275        64.2808 
 835   0.0000       2.368286        64.4443 
 836   0.0000       2.372292        64.5533 
 837   0.0000       2.374666        64.6179 
 838   0.0000       2.379447        64.7481 
 839   0.0000       2.387098        64.9562 
 840   0.0000       2.391280        65.0700 
 841   0.0000       2.395431        65.1830 
 842   0.0000       2.401529        65.3489 
 843   0.0000       2.403300        65.3971 
 844   0.0000       2.405580        65.4592 
 845   0.0000       2.409054        65.5537 
 846   0.0000       2.413139        65.6649 
 847   0.0000       2.418720        65.8167 
 848   0.0000       2.421673        65.8971 
 849   0.0000       2.425058        65.9892 
 850   0.0000       2.429778        66.1176 
 851   0.0000       2.435208        66.2654 
 852   0.0000       2.437461        66.3267 
 853   0.0000       2.442453        66.4625 
 854   0.0000       2.444843        66.5276 
 855   0.0000       2.452551        66.7373 
 856   0.0000       2.461371        66.9773 
 857   0.0000       2.464464        67.0615 
 858   0.0000       2.470254        67.2190 
 859   0.0000       2.477759        67.4233 
 860   0.0000       2.480491        67.4976 
 861   0.0000       2.482821        67.5610 
 862   0.0000       2.488324        67.7107 
 863   0.0000       2.490420        67.7678 
 864   0.0000       2.507655        68.2368 
 865   0.0000       2.509206        68.2790 
 866   0.0000       2.510375        68.3108 
 867   0.0000       2.515770        68.4576 
 868   0.0000       2.522230        68.6334 
 869   0.0000       2.529271        68.8250 
 870   0.0000       2.532836        68.9220 
 871   0.0000       2.535088        68.9833 
 872   0.0000       2.536418        69.0194 
 873   0.0000       2.540096        69.1195 
 874   0.0000       2.543556        69.2137 
 875   0.0000       2.549099        69.3645 
 876   0.0000       2.554307        69.5062 
 877   0.0000       2.555371        69.5352 
 878   0.0000       2.558387        69.6173 
 879   0.0000       2.563030        69.7436 
 880   0.0000       2.568544        69.8936 
 881   0.0000       2.573604        70.0313 
 882   0.0000       2.579321        70.1869 
 883   0.0000       2.581869        70.2562 
 884   0.0000       2.584175        70.3190 
 885   0.0000       2.586194        70.3739 
 886   0.0000       2.593075        70.5612 
 887   0.0000       2.594651        70.6040 
 888   0.0000       2.597004        70.6681 
 889   0.0000       2.605594        70.9018 
 890   0.0000       2.609934        71.0199 
 891   0.0000       2.612669        71.0943 
 892   0.0000       2.616319        71.1937 
 893   0.0000       2.617309        71.2206 
 894   0.0000       2.620250        71.3006 
 895   0.0000       2.625745        71.4501 
 896   0.0000       2.627091        71.4868 
 897   0.0000       2.631440        71.6051 
 898   0.0000       2.634082        71.6770 
 899   0.0000       2.638038        71.7847 
 900   0.0000       2.641581        71.8811 
 901   0.0000       2.646201        72.0068 
 902   0.0000       2.648394        72.0665 
 903   0.0000       2.652098        72.1672 
 904   0.0000       2.655033        72.2471 
 905   0.0000       2.659979        72.3817 
 906   0.0000       2.662806        72.4586 
 907   0.0000       2.666680        72.5641 
 908   0.0000       2.668629        72.6171 
 909   0.0000       2.671774        72.7027 
 910   0.0000       2.672592        72.7249 
 911   0.0000       2.675354        72.8001 
 912   0.0000       2.676955        72.8436 
 913   0.0000       2.678422        72.8836 
 914   0.0000       2.679558        72.9145 
 915   0.0000       2.685298        73.0707 
 916   0.0000       2.686612        73.1064 
 917   0.0000       2.687501        73.1306 
 918   0.0000       2.689169        73.1760 
 919   0.0000       2.690230        73.2049 
 920   0.0000       2.695095        73.3373 
 921   0.0000       2.696099        73.3646 
 922   0.0000       2.700518        73.4848 
 923   0.0000       2.700624        73.4877 
 924   0.0000       2.705609        73.6234 
 925   0.0000       2.706266        73.6412 
 926   0.0000       2.709832        73.7383 
 927   0.0000       2.714088        73.8541 
 928   0.0000       2.715534        73.8934 
 929   0.0000       2.718862        73.9840 
 930   0.0000       2.722934        74.0948 
 931   0.0000       2.727765        74.2263 
 932   0.0000       2.733646        74.3863 
 933   0.0000       2.735622        74.4401 
 934   0.0000       2.736158        74.4547 
 935   0.0000       2.738389        74.5153 
 936   0.0000       2.740098        74.5619 
 937   0.0000       2.744634        74.6853 
 938   0.0000       2.747348        74.7591 
 939   0.0000       2.751763        74.8793 
 940   0.0000       2.754822        74.9625 
 941   0.0000       2.758575        75.0646 
 942   0.0000       2.762123        75.1612 
 943   0.0000       2.764365        75.2222 
 944   0.0000       2.766453        75.2790 
 945   0.0000       2.769194        75.3536 
 946   0.0000       2.777797        75.5877 
 947   0.0000       2.778501        75.6069 
 948   0.0000       2.784054        75.7580 
 949   0.0000       2.785996        75.8108 
 950   0.0000       2.789158        75.8968 
 951   0.0000       2.792342        75.9835 
 952   0.0000       2.794026        76.0293 
 953   0.0000       2.799827        76.1872 
 954   0.0000       2.801357        76.2288 
 955   0.0000       2.808818        76.4318 
 956   0.0000       2.814319        76.5815 
 957   0.0000       2.814879        76.5968 
 958   0.0000       2.817790        76.6760 
 959   0.0000       2.824868        76.8686 
 960   0.0000       2.828517        76.9678 
 961   0.0000       2.829990        77.0079 
 962   0.0000       2.831484        77.0486 
 963   0.0000       2.836336        77.1806 
 964   0.0000       2.841924        77.3327 
 965   0.0000       2.844084        77.3914 
 966   0.0000       2.847288        77.4787 
 967   0.0000       2.850385        77.5629 
 968   0.0000       2.853545        77.6489 
 969   0.0000       2.855235        77.6949 
 970   0.0000       2.858850        77.7933 
 971   0.0000       2.860269        77.8319 
 972   0.0000       2.862211        77.8847 
 973   0.0000       2.864536        77.9480 
 974   0.0000       2.869392        78.0801 
 975   0.0000       2.870617        78.1134 
 976   0.0000       2.871631        78.1410 
 977   0.0000       2.878045        78.3156 
 978   0.0000       2.880930        78.3941 
 979   0.0000       2.882228        78.4294 
 980   0.0000       2.884852        78.5008 
 981   0.0000       2.889952        78.6396 
 982   0.0000       2.894935        78.7752 
 983   0.0000       2.898039        78.8597 
 984   0.0000       2.900882        78.9370 
 985   0.0000       2.904611        79.0385 
 986   0.0000       2.908083        79.1329 
 987   0.0000       2.911155        79.2166 
 988   0.0000       2.915394        79.3319 
 989   0.0000       2.917741        79.3958 
 990   0.0000       2.919681        79.4486 
 991   0.0000       2.923098        79.5415 
 992   0.0000       2.930109        79.7323 
 993   0.0000       2.934324        79.8470 
 994   0.0000       2.936125        79.8960 
 995   0.0000       2.937467        79.9325 
 996   0.0000       2.945636        80.1548 
 997   0.0000       2.948776        80.2403 
 998   0.0000       2.951970        80.3272 
 999   0.0000       2.957465        80.4767 
 1000   0.0000       2.964979        80.6812 
 1001   0.0000       2.967554        80.7512 
 1002   0.0000       2.969524        80.8049 
 1003   0.0000       2.972766        80.8931 
 1004   0.0000       2.981549        81.1321 
 1005   0.0000       2.984645        81.2163 
 1006   0.0000       2.989963        81.3610 
 1007   0.0000       2.993088        81.4461 
 1008   0.0000       2.996767        81.5462 
 1009   0.0000       3.004038        81.7440 
 1010   0.0000       3.005991        81.7972 
 1011   0.0000       3.006641        81.8148 
 1012   0.0000       3.016110        82.0725 
 1013   0.0000       3.028530        82.4105 
 1014   0.0000       3.030382        82.4609 
 1015   0.0000       3.034803        82.5812 
 1016   0.0000       3.038439        82.6801 
 1017   0.0000       3.042205        82.7826 
 1018   0.0000       3.046329        82.8948 
 1019   0.0000       3.049363        82.9774 
 1020   0.0000       3.056062        83.1597 
 1021   0.0000       3.059920        83.2647 
 1022   0.0000       3.060869        83.2905 
 1023   0.0000       3.071091        83.5686 
 1024   0.0000       3.075816        83.6972 
 1025   0.0000       3.080208        83.8167 
 1026   0.0000       3.083281        83.9003 
 1027   0.0000       3.087448        84.0137 
 1028   0.0000       3.093774        84.1859 
 1029   0.0000       3.100308        84.3637 
 1030   0.0000       3.103259        84.4440 
 1031   0.0000       3.112046        84.6831 
 1032   0.0000       3.114155        84.7405 
 1033   0.0000       3.120931        84.9249 
 1034   0.0000       3.123674        84.9995 
 1035   0.0000       3.130970        85.1980 
 1036   0.0000       3.134838        85.3033 
 1037   0.0000       3.136809        85.3569 
 1038   0.0000       3.142268        85.5055 
 1039   0.0000       3.144932        85.5779 
 1040   0.0000       3.147419        85.6456 
 1041   0.0000       3.149539        85.7033 
 1042   0.0000       3.152878        85.7942 
 1043   0.0000       3.154546        85.8396 
 1044   0.0000       3.157781        85.9276 
 1045   0.0000       3.159714        85.9802 
 1046   0.0000       3.163756        86.0902 
 1047   0.0000       3.165283        86.1317 
 1048   0.0000       3.168569        86.2211 
 1049   0.0000       3.173406        86.3528 
 1050   0.0000       3.175327        86.4050 
 1051   0.0000       3.178973        86.5043 
 1052   0.0000       3.180859        86.5556 
 1053   0.0000       3.186620        86.7123 
 1054   0.0000       3.187631        86.7399 
 1055   0.0000       3.193196        86.8913 
 1056   0.0000       3.195076        86.9424 
 1057   0.0000       3.197066        86.9966 
 1058   0.0000       3.202736        87.1509 
 1059   0.0000       3.204032        87.1862 
 1060   0.0000       3.207190        87.2721 
 1061   0.0000       3.208807        87.3161 
 1062   0.0000       3.218001        87.5663 
 1063   0.0000       3.221916        87.6728 
 1064   0.0000       3.222370        87.6851 
 1065   0.0000       3.224066        87.7313 
 1066   0.0000       3.226453        87.7963 
 1067   0.0000       3.229371        87.8756 
 1068   0.0000       3.232084        87.9495 
 1069   0.0000       3.236638        88.0734 
 1070   0.0000       3.237472        88.0961 
 1071   0.0000       3.239777        88.1588 
 1072   0.0000       3.245652        88.3187 
 1073   0.0000       3.249244        88.4164 
 1074   0.0000       3.250988        88.4639 
 1075   0.0000       3.256641        88.6177 
 1076   0.0000       3.258402        88.6656 
 1077   0.0000       3.260366        88.7191 
 1078   0.0000       3.260721        88.7287 
 1079   0.0000       3.269871        88.9777 
 1080   0.0000       3.271448        89.0206 
 1081   0.0000       3.274435        89.1019 
 1082   0.0000       3.278794        89.2205 
 1083   0.0000       3.279147        89.2301 
 1084   0.0000       3.282105        89.3106 
 1085   0.0000       3.287509        89.4577 
 1086   0.0000       3.288666        89.4891 
 1087   0.0000       3.290985        89.5522 
 1088   0.0000       3.297458        89.7284 
 1089   0.0000       3.301322        89.8335 
 1090   0.0000       3.302083        89.8542 
 1091   0.0000       3.308426        90.0269 
 1092   0.0000       3.309874        90.0662 
 1093   0.0000       3.318340        90.2966 
 1094   0.0000       3.318906        90.3120 
 1095   0.0000       3.324815        90.4728 
 1096   0.0000       3.326429        90.5167 
 1097   0.0000       3.330124        90.6173 
 1098   0.0000       3.336010        90.7774 
 1099   0.0000       3.339927        90.8840 
 1100   0.0000       3.341429        90.9249 
 1101   0.0000       3.341941        90.9388 
 1102   0.0000       3.348038        91.1047 
 1103   0.0000       3.350688        91.1768 
 1104   0.0000       3.352024        91.2132 
 1105   0.0000       3.356191        91.3266 
 1106   0.0000       3.358527        91.3902 
 1107   0.0000       3.362130        91.4882 
 1108   0.0000       3.366945        91.6192 
 1109   0.0000       3.368086        91.6503 
 1110   0.0000       3.369371        91.6853 
 1111   0.0000       3.374150        91.8153 
 1112   0.0000       3.376042        91.8668 
 1113   0.0000       3.376581        91.8814 
 1114   0.0000       3.379184        91.9523 
 1115   0.0000       3.383849        92.0792 
 1116   0.0000       3.387271        92.1723 
 1117   0.0000       3.392069        92.3029 
 1118   0.0000       3.392468        92.3138 
 1119   0.0000       3.393156        92.3325 
 1120   0.0000       3.397474        92.4500 
 1121   0.0000       3.400583        92.5346 
 1122   0.0000       3.402172        92.5778 
 1123   0.0000       3.404397        92.6384 
 1124   0.0000       3.406998        92.7091 
 1125   0.0000       3.410514        92.8048 
 1126   0.0000       3.411006        92.8182 
 1127   0.0000       3.412674        92.8636 
 1128   0.0000       3.416633        92.9713 
 1129   0.0000       3.420386        93.0734 
 1130   0.0000       3.426504        93.2399 
 1131   0.0000       3.428371        93.2907 
 1132   0.0000       3.430042        93.3362 
 1133   0.0000       3.434561        93.4591 
 1134   0.0000       3.435821        93.4934 
 1135   0.0000       3.439564        93.5953 
 1136   0.0000       3.441742        93.6546 
 1137   0.0000       3.447433        93.8094 
 1138   0.0000       3.450715        93.8987 
 1139   0.0000       3.454427        93.9997 
 1140   0.0000       3.455717        94.0349 
 1141   0.0000       3.457872        94.0935 
 1142   0.0000       3.459931        94.1495 
 1143   0.0000       3.463161        94.2374 
 1144   0.0000       3.465089        94.2899 
 1145   0.0000       3.470801        94.4453 
 1146   0.0000       3.472848        94.5010 
 1147   0.0000       3.477481        94.6271 
 1148   0.0000       3.480269        94.7029 
 1149   0.0000       3.480381        94.7060 
 1150   0.0000       3.483687        94.7959 
 1151   0.0000       3.485368        94.8417 
 1152   0.0000       3.489304        94.9488 
 1153   0.0000       3.492780        95.0434 
 1154   0.0000       3.496821        95.1533 
 1155   0.0000       3.499612        95.2293 
 1156   0.0000       3.505278        95.3835 
 1157   0.0000       3.506393        95.4138 
 1158   0.0000       3.510485        95.5251 
 1159   0.0000       3.515304        95.6563 
 1160   0.0000       3.516996        95.7023 
 1161   0.0000       3.522380        95.8488 
 1162   0.0000       3.526298        95.9554 
 1163   0.0000       3.526806        95.9693 
 1164   0.0000       3.534126        96.1685 
 1165   0.0000       3.535665        96.2103 
 1166   0.0000       3.542258        96.3897 
 1167   0.0000       3.545918        96.4893 
 1168   0.0000       3.547833        96.5414 
 1169   0.0000       3.551871        96.6513 
 1170   0.0000       3.557044        96.7921 
 1171   0.0000       3.560492        96.8859 
 1172   0.0000       3.561997        96.9269 
 1173   0.0000       3.566738        97.0559 
 1174   0.0000       3.572668        97.2172 
 1175   0.0000       3.574466        97.2662 
 1176   0.0000       3.578197        97.3677 
 1177   0.0000       3.580835        97.4395 
 1178   0.0000       3.585418        97.5642 
 1179   0.0000       3.588941        97.6600 
 1180   0.0000       3.593712        97.7899 
 1181   0.0000       3.599443        97.9458 
 1182   0.0000       3.603907        98.0673 
 1183   0.0000       3.605163        98.1015 
 1184   0.0000       3.609864        98.2294 
 1185   0.0000       3.621425        98.5440 
 1186   0.0000       3.622182        98.5646 
 1187   0.0000       3.630466        98.7900 
 1188   0.0000       3.631590        98.8206 
 1189   0.0000       3.636867        98.9642 
 1190   0.0000       3.638996        99.0221 
 1191   0.0000       3.645349        99.1950 
 1192   0.0000       3.648938        99.2926 
 1193   0.0000       3.649867        99.3179 
 1194   0.0000       3.654430        99.4421 
 1195   0.0000       3.656610        99.5014 
 1196   0.0000       3.665751        99.7502 
 1197   0.0000       3.674720        99.9942 
 1198   0.0000       3.675943       100.0275 
 1199   0.0000       3.678701       100.1025 
 1200   0.0000       3.685205       100.2795 
 1201   0.0000       3.687116       100.3315 
 1202   0.0000       3.692097       100.4671 
 1203   0.0000       3.698027       100.6284 
 1204   0.0000       3.703388       100.7743 
 1205   0.0000       3.706792       100.8669 
 1206   0.0000       3.710139       100.9580 
 1207   0.0000       3.714437       101.0750 
 1208   0.0000       3.718743       101.1921 
 1209   0.0000       3.728403       101.4550 
 1210   0.0000       3.733389       101.5907 
 1211   0.0000       3.736013       101.6621 
 1212   0.0000       3.750266       102.0499 
 1213   0.0000       3.756950       102.2318 
 1214   0.0000       3.759624       102.3046 
 1215   0.0000       3.770490       102.6003 
 1216   0.0000       3.779170       102.8364 
 1217   0.0000       3.788315       103.0853 
 1218   0.0000       3.793689       103.2315 
 1219   0.0000       3.797517       103.3357 
 1220   0.0000       3.803153       103.4891 
 1221   0.0000       3.804501       103.5257 
 1222   0.0000       3.807586       103.6097 
 1223   0.0000       3.816236       103.8451 
 1224   0.0000       3.819542       103.9350 
 1225   0.0000       3.827683       104.1566 
 1226   0.0000       3.830002       104.2196 
 1227   0.0000       3.834202       104.3339 
 1228   0.0000       3.841236       104.5253 
 1229   0.0000       3.848483       104.7225 
 1230   0.0000       3.854143       104.8766 
 1231   0.0000       3.861626       105.0802 
 1232   0.0000       3.881609       105.6239 
 1233   0.0000       3.889346       105.8345 
 1234   0.0000       3.893968       105.9603 
 1235   0.0000       3.900685       106.1430 
 1236   0.0000       3.904141       106.2371 
 1237   0.0000       3.904955       106.2592 
 1238   0.0000       3.916330       106.5688 
 1239   0.0000       3.917788       106.6084 
 1240   0.0000       3.928348       106.8958 
 1241   0.0000       3.942688       107.2860 
 1242   0.0000       3.956340       107.6575 
 1243   0.0000       3.960620       107.7740 
 1244   0.0000       3.966890       107.9446 
 1245   0.0000       3.969242       108.0086 
 1246   0.0000       3.971325       108.0653 
 1247   0.0000       3.977776       108.2408 
 1248   0.0000       3.979637       108.2914 
 1249   0.0000       3.983465       108.3956 
 1250   0.0000       3.995022       108.7101 
 1251   0.0000       4.003760       108.9478 
 1252   0.0000       4.006485       109.0220 
 1253   0.0000       4.010903       109.1422 
 1254   0.0000       4.019562       109.3778 
 1255   0.0000       4.030365       109.6718 
 1256   0.0000       4.037304       109.8606 
 1257   0.0000       4.052723       110.2802 
 1258   0.0000       4.053378       110.2980 
 1259   0.0000       4.059559       110.4662 
 1260   0.0000       4.060349       110.4877 
 1261   0.0000       4.062687       110.5513 
 1262   0.0000       4.074649       110.8768 
 1263   0.0000       4.079949       111.0211 
 1264   0.0000       4.086568       111.2012 
 1265   0.0000       4.088912       111.2649 
 1266   0.0000       4.099129       111.5430 
 1267   0.0000       4.106354       111.7396 
 1268   0.0000       4.120122       112.1142 
 1269   0.0000       4.126288       112.2820 
 1270   0.0000       4.133926       112.4898 
 1271   0.0000       4.136096       112.5489 
 1272   0.0000       4.142549       112.7245 
 1273   0.0000       4.145256       112.7982 
 1274   0.0000       4.152768       113.0026 
 1275   0.0000       4.155885       113.0874 
 1276   0.0000       4.163054       113.2824 
 1277   0.0000       4.164140       113.3120 
 1278   0.0000       4.168339       113.4263 
 1279   0.0000       4.171784       113.5200 
 1280   0.0000       4.176918       113.6597 
 1281   0.0000       4.184792       113.8740 
 1282   0.0000       4.188460       113.9738 
 1283   0.0000       4.195836       114.1745 
 1284   0.0000       4.201333       114.3241 
 1285   0.0000       4.207126       114.4817 
 1286   0.0000       4.209904       114.5573 
 1287   0.0000       4.214112       114.6718 
 1288   0.0000       4.218702       114.7967 
 1289   0.0000       4.220790       114.8535 
 1290   0.0000       4.225765       114.9889 
 1291   0.0000       4.227146       115.0265 
 1292   0.0000       4.232276       115.1661 
 1293   0.0000       4.234983       115.2398 
 1294   0.0000       4.235768       115.2611 
 1295   0.0000       4.238022       115.3224 
 1296   0.0000       4.239896       115.3734 
 1297   0.0000       4.241284       115.4112 
 1298   0.0000       4.244722       115.5048 
 1299   0.0000       4.246922       115.5646 
 1300   0.0000       4.248523       115.6082 
 1301   0.0000       4.250925       115.6735 
 1302   0.0000       4.255551       115.7994 
 1303   0.0000       4.260523       115.9347 
 1304   0.0000       4.263501       116.0158 
 1305   0.0000       4.267531       116.1254 
 1306   0.0000       4.272019       116.2476 
 1307   0.0000       4.277069       116.3850 
 1308   0.0000       4.282040       116.5202 
 1309   0.0000       4.284065       116.5753 
 1310   0.0000       4.286404       116.6390 
 1311   0.0000       4.295482       116.8860 
 1312   0.0000       4.304376       117.1280 
 1313   0.0000       4.308318       117.2353 
 1314   0.0000       4.313514       117.3767 
 1315   0.0000       4.320045       117.5544 
 1316   0.0000       4.333349       117.9164 
 1317   0.0000       4.336984       118.0153 
 1318   0.0000       4.341283       118.1323 
 1319   0.0000       4.348323       118.3239 
 1320   0.0000       4.354487       118.4916 
 1321   0.0000       4.357900       118.5845 
 1322   0.0000       4.360847       118.6647 
 1323   0.0000       4.368295       118.8674 
 1324   0.0000       4.376733       119.0969 
 1325   0.0000       4.384895       119.3191 
 1326   0.0000       4.387250       119.3831 
 1327   0.0000       4.393182       119.5446 
 1328   0.0000       4.398964       119.7019 
 1329   0.0000       4.406732       119.9133 
 1330   0.0000       4.412504       120.0703 
 1331   0.0000       4.420025       120.2750 
 1332   0.0000       4.429686       120.5379 
 1333   0.0000       4.431736       120.5937 
 1334   0.0000       4.440203       120.8241 
 1335   0.0000       4.450067       121.0925 
 1336   0.0000       4.457079       121.2833 
 1337   0.0000       4.464583       121.4875 
 1338   0.0000       4.471163       121.6665 
 1339   0.0000       4.473414       121.7278 
 1340   0.0000       4.478633       121.8698 
 1341   0.0000       4.486167       122.0748 
 1342   0.0000       4.499237       122.4305 
 1343   0.0000       4.500183       122.4562 
 1344   0.0000       4.513420       122.8164 
 1345   0.0000       4.523235       123.0835 
 1346   0.0000       4.532192       123.3272 
 1347   0.0000       4.549995       123.8116 
 1348   0.0000       4.560698       124.1029 
 1349   0.0000       4.563629       124.1827 
 1350   0.0000       4.567376       124.2846 
 1351   0.0000       4.591688       124.9462 
 1352   0.0000       4.596961       125.0897 
 1353   0.0000       4.610841       125.4674 
 1354   0.0000       4.618324       125.6710 
 1355   0.0000       4.624470       125.8382 
 1356   0.0000       4.633392       126.0810 
 1357   0.0000       4.643417       126.3538 
 1358   0.0000       4.646136       126.4278 
 1359   0.0000       4.655155       126.6732 
 1360   0.0000       4.661008       126.8325 
 1361   0.0000       4.662570       126.8750 
 1362   0.0000       4.670699       127.0962 
 1363   0.0000       4.671944       127.1301 
 1364   0.0000       4.676400       127.2513 
 1365   0.0000       4.680909       127.3740 
 1366   0.0000       4.689867       127.6178 
 1367   0.0000       4.718799       128.4051 
 1368   0.0000       4.722785       128.5135 
 1369   0.0000       4.729267       128.6899 
 1370   0.0000       4.748683       129.2182 
 1371   0.0000       4.752871       129.3322 
 1372   0.0000       4.760051       129.5276 
 1373   0.0000       4.761120       129.5567 
 1374   0.0000       4.774875       129.9310 
 1375   0.0000       4.780372       130.0805 
 1376   0.0000       4.782074       130.1268 
 1377   0.0000       4.790951       130.3684 
 1378   0.0000       4.808308       130.8407 
 1379   0.0000       4.825538       131.3096 
 1380   0.0000       4.836996       131.6214 
 1381   0.0000       4.847435       131.9054 
 1382   0.0000       4.859324       132.2289 
 1383   0.0000       4.876627       132.6998 
 1384   0.0000       4.889118       133.0397 
 1385   0.0000       4.895197       133.2051 
 1386   0.0000       4.897495       133.2676 
 1387   0.0000       4.910771       133.6289 
 1388   0.0000       4.917197       133.8037 
 1389   0.0000       4.919648       133.8704 
 1390   0.0000       4.919808       133.8748 
 1391   0.0000       4.934294       134.2690 
 1392   0.0000       4.953583       134.7939 
 1393   0.0000       4.956071       134.8615 
 1394   0.0000       4.961514       135.0097 
 1395   0.0000       4.977001       135.4311 
 1396   0.0000       4.982991       135.5941 
 1397   0.0000       4.995456       135.9333 
 1398   0.0000       5.005018       136.1935 
 1399   0.0000       5.026185       136.7694 
 1400   0.0000       5.036729       137.0564 
 1401   0.0000       5.050300       137.4256 
 1402   0.0000       5.057355       137.6176 
 1403   0.0000       5.065626       137.8427 
 1404   0.0000       5.077850       138.1753 
 1405   0.0000       5.087202       138.4298 
 1406   0.0000       5.100992       138.8051 
 1407   0.0000       5.127501       139.5264 
 1408   0.0000       5.144378       139.9857 
 1409   0.0000       5.154457       140.2599 
 1410   0.0000       5.164048       140.5209 
 1411   0.0000       5.174058       140.7933 
 1412   0.0000       5.188140       141.1765 
 1413   0.0000       5.202290       141.5615 
 1414   0.0000       5.209568       141.7595 
 1415   0.0000       5.214434       141.8920 
 1416   0.0000       5.228814       142.2833 
 1417   0.0000       5.236468       142.4916 
 1418   0.0000       5.242526       142.6564 
 1419   0.0000       5.244609       142.7131 
 1420   0.0000       5.250910       142.8845 
 1421   0.0000       5.252831       142.9368 
 1422   0.0000       5.262918       143.2113 
 1423   0.0000       5.269512       143.3907 
 1424   0.0000       5.273435       143.4975 
 1425   0.0000       5.296906       144.1361 
 1426   0.0000       5.310942       144.5181 
 1427   0.0000       5.313531       144.5885 
 1428   0.0000       5.327101       144.9578 
 1429   0.0000       5.336511       145.2139 
 1430   0.0000       5.357546       145.7862 
 1431   0.0000       5.383466       146.4916 
 1432   0.0000       5.388853       146.6381 
 1433   0.0000       5.397806       146.8818 
 1434   0.0000       5.401589       146.9847 
 1435   0.0000       5.416950       147.4027 
 1436   0.0000       5.423817       147.5896 
 1437   0.0000       5.445655       148.1838 
 1438   0.0000       5.456905       148.4899 
 1439   0.0000       5.462370       148.6387 
 1440   0.0000       5.480578       149.1341 
 1441   0.0000       5.491563       149.4330 
 1442   0.0000       5.496653       149.5715 
 1443   0.0000       5.511286       149.9697 
 1444   0.0000       5.522631       150.2784 
 1445   0.0000       5.534380       150.5981 
 1446   0.0000       5.536353       150.6518 
 1447   0.0000       5.544256       150.8669 
 1448   0.0000       5.571432       151.6064 
 1449   0.0000       5.603986       152.4922 
 1450   0.0000       5.617795       152.8680 
 1451   0.0000       5.632781       153.2758 
 1452   0.0000       5.634233       153.3153 
 1453   0.0000       5.662373       154.0810 
 1454   0.0000       5.691201       154.8655 
 1455   0.0000       5.703623       155.2035 
 1456   0.0000       5.709812       155.3719 
 1457   0.0000       5.716770       155.5612 
 1458   0.0000       5.735287       156.0651 
 1459   0.0000       5.754807       156.5963 
 1460   0.0000       5.813276       158.1873 
 1461   0.0000       5.879515       159.9897 
 1462   0.0000       5.904488       160.6693 
 1463   0.0000       5.933197       161.4505 
 1464   0.0000       5.974299       162.5689 
 1465   0.0000       6.021219       163.8457 
 1466   0.0000       6.034411       164.2047 
 1467   0.0000       6.045771       164.5138 
 1468   0.0000       6.073547       165.2696 
 1469   0.0000       6.144328       167.1957 
 1470   0.0000       6.150377       167.3603 
 1471   0.0000       6.184724       168.2949 
 1472   0.0000       6.256014       170.2348 
 1473   0.0000       6.372854       173.4142 
 1474   0.0000       6.378906       173.5789 
 1475   0.0000       6.380889       173.6328 
 1476   0.0000       6.450822       175.5358 
 1477   0.0000       6.464700       175.9134 
 1478   0.0000       6.490377       176.6121 
 1479   0.0000       6.509084       177.1212 
 1480   0.0000       6.530603       177.7067 
 1481   0.0000       6.573033       178.8613 
 1482   0.0000       6.631100       180.4414 
 1483   0.0000       6.784481       184.6151 
 1484   0.0000       6.800197       185.0428 
 1485   0.0000       6.801291       185.0725 
 1486   0.0000       6.843167       186.2120 
 1487   0.0000       6.867971       186.8870 
 1488   0.0000       6.873349       187.0333 
 1489   0.0000       6.984570       190.0598 
 1490   0.0000       6.992001       190.2620 
 1491   0.0000       7.066450       192.2879 
 1492   0.0000       7.080027       192.6573 
 1493   0.0000       7.161921       194.8858 
 1494   0.0000       7.163200       194.9206 
 1495   0.0000       7.233251       196.8268 
 1496   0.0000       7.283764       198.2013 
 1497   0.0000       7.408208       201.5876 
 1498   0.0000       7.505347       204.2309 
 1499   0.0000       7.563696       205.8186 
 1500   0.0000      22.173023       603.3586 
 1501   0.0000      22.277428       606.1996 
 1502   0.0000      22.293534       606.6379 
 1503   0.0000      22.428917       610.3219 
 1504   0.0000      22.508873       612.4976 
 1505   0.0000      22.554016       613.7260 
 1506   0.0000      22.563195       613.9758 
 1507   0.0000      22.585388       614.5796 
 1508   0.0000      22.603026       615.0596 
 1509   0.0000      22.663516       616.7056 
 1510   0.0000      22.669872       616.8786 
 1511   0.0000      22.689992       617.4261 
 1512   0.0000      22.697558       617.6320 
 1513   0.0000      22.700458       617.7109 
 1514   0.0000      22.703149       617.7841 
 1515   0.0000      22.722841       618.3199 
 1516   0.0000      22.765608       619.4837 
 1517   0.0000      22.832629       621.3074 
 1518   0.0000      22.849095       621.7555 
 1519   0.0000      22.858208       622.0035 
 1520   0.0000      22.879666       622.5874 
 1521   0.0000      22.913015       623.4948 
 1522   0.0000      22.926509       623.8620 
 1523   0.0000      22.929046       623.9311 
 1524   0.0000      22.951464       624.5411 
 1525   0.0000      22.961990       624.8275 
 1526   0.0000      23.011286       626.1689 
 1527   0.0000      23.038545       626.9107 
 1528   0.0000      23.091202       628.3435 
 1529   0.0000      23.279278       633.4614 
 1530   0.0000      23.293404       633.8457 
 1531   0.0000      23.378152       636.1519 
 1532   0.0000      23.384445       636.3231 
 1533   0.0000      23.482263       638.9849 
 1534   0.0000      23.623809       642.8365 
 1535   0.0000      23.656139       643.7163 
 1536   0.0000      32.867361       894.3664 
 1537   0.0000      32.988141       897.6530 
 1538   0.0000      44.050244      1198.6681 
 1539   0.0000      44.232530      1203.6283 
 1540   0.0000      44.279227      1204.8990 
 1541   0.0000      44.621817      1214.2214 

                    ********************************
                    * MULLIKEN POPULATION ANALYSIS *
                    ********************************

-----------------------
MULLIKEN ATOMIC CHARGES
-----------------------
   0 O :   -0.240606
   1 O :   -0.430975
   2 N :   -0.193991
   3 N :   -0.398743
   4 C :    0.027104
   5 C :    0.224571
   6 H :    0.122480
   7 C :    0.257933
   8 C :   -0.327637
   9 H :    0.143733
  10 C :   -0.161312
  11 H :    0.156714
  12 C :   -0.162478
  13 H :    0.157056
  14 C :   -0.156924
  15 H :    0.155907
  16 C :   -0.260364
  17 H :    0.156297
  18 C :    0.162612
  19 C :   -0.396034
  20 H :    0.133027
  21 H :    0.135802
  22 H :    0.135098
  23 C :   -0.439868
  24 H :    0.146322
  25 H :    0.147172
  26 H :    0.136867
  27 C :   -0.433168
  28 H :    0.135360
  29 H :    0.149423
  30 H :    0.142809
  31 C :    0.340023
  32 C :   -0.133166
  33 C :   -0.156538
  34 H :    0.147853
  35 C :   -0.249127
  36 H :    0.149641
  37 C :   -0.105534
  38 H :    0.153731
  39 C :   -0.276515
  40 H :    0.140142
  41 C :    0.101457
  42 C :   -0.443869
  43 H :    0.142783
  44 H :    0.142738
  45 H :    0.139573
  46 C :   -0.453212
  47 H :    0.146552
  48 H :    0.145207
  49 H :    0.141231
  50 C :   -0.437361
  51 H :    0.143005
  52 H :    0.143252
  53 H :    0.144781
  54 C :    0.413064
  55 C :    0.094538
  56 C :   -0.229673
  57 H :    0.189799
  58 C :   -0.144563
  59 H :    0.160307
  60 C :   -0.124812
  61 H :    0.164652
  62 C :   -0.145074
  63 H :    0.163202
  64 C :   -0.218597
  65 H :    0.159165
  66 H :    0.284037
  67 O :   -0.487213
  68 C :    0.392634
  69 C :    0.141158
  70 C :   -0.248307
  71 H :    0.165208
  72 C :   -0.133604
  73 H :    0.162188
  74 C :   -0.141301
  75 H :    0.163580
  76 C :   -0.137078
  77 H :    0.162386
  78 C :   -0.226673
  79 H :    0.158560
  80 O :   -0.395780
  81 H :    0.367362
Sum of atomic charges:    0.0000000

--------------------------------
MULLIKEN REDUCED ORBITAL CHARGES
--------------------------------
  0 O s       :     3.763035  s :     3.763035
      pz      :     1.176835  p :     4.434178
      px      :     1.709310
      py      :     1.548033
      dz2     :     0.009177  d :     0.041232
      dxz     :     0.006582
      dyz     :     0.016172
      dx2y2   :     0.004633
      dxy     :     0.004669
      f0      :     0.000509  f :     0.002161
      f+1     :     0.000363
      f-1     :     0.000561
      f+2     :     0.000305
      f-2     :     0.000243
      f+3     :     0.000094
      f-3     :     0.000087
  1 O s       :     3.832525  s :     3.832525
      pz      :     1.787361  p :     4.566698
      px      :     1.424681
      py      :     1.354655
      dz2     :     0.003220  d :     0.029872
      dxz     :     0.001440
      dyz     :     0.006964
      dx2y2   :     0.009129
      dxy     :     0.009120
      f0      :     0.000249  f :     0.001880
      f+1     :     0.000099
      f-1     :     0.000265
      f+2     :     0.000184
      f-2     :     0.000183
      f+3     :     0.000357
      f-3     :     0.000543
  2 N s       :     3.542448  s :     3.542448
      pz      :     1.398252  p :     3.586214
      px      :     1.031843
      py      :     1.156120
      dz2     :     0.013057  d :     0.061374
      dxz     :     0.012405
      dyz     :     0.011689
      dx2y2   :     0.012553
      dxy     :     0.011670
      f0      :     0.000470  f :     0.003955
      f+1     :     0.000621
      f-1     :     0.000344
      f+2     :     0.000533
      f-2     :     0.000675
      f+3     :     0.000688
      f-3     :     0.000624
  3 N s       :     3.465457  s :     3.465457
      pz      :     1.180715  p :     3.861371
      px      :     1.345287
      py      :     1.335370
      dz2     :     0.011963  d :     0.068852
      dxz     :     0.012588
      dyz     :     0.016397
      dx2y2   :     0.013597
      dxy     :     0.014308
      f0      :     0.000148  f :     0.003062
      f+1     :     0.000438
      f-1     :     0.000612
      f+2     :     0.000306
      f-2     :     0.000643
      f+3     :     0.000440
      f-3     :     0.000475
  4 C s       :     3.205557  s :     3.205557
      pz      :     0.720611  p :     2.531617
      px      :     0.930070
      py      :     0.880936
      dz2     :     0.062448  d :     0.216422
      dxz     :     0.049764
      dyz     :     0.043017
      dx2y2   :     0.027775
      dxy     :     0.033418
      f0      :     0.003857  f :     0.019301
      f+1     :     0.004128
      f-1     :     0.002514
      f+2     :     0.002323
      f-2     :     0.003327
      f+3     :     0.001620
      f-3     :     0.001532
  5 C s       :     2.941920  s :     2.941920
      pz      :     0.963777  p :     2.668871
      px      :     0.816336
      py      :     0.888758
      dz2     :     0.027158  d :     0.154541
      dxz     :     0.022433
      dyz     :     0.024429
      dx2y2   :     0.039463
      dxy     :     0.041057
      f0      :     0.000764  f :     0.010098
      f+1     :     0.001020
      f-1     :     0.001487
      f+2     :     0.001001
      f-2     :     0.001934
      f+3     :     0.002295
      f-3     :     0.001596
  6 H s       :     0.853436  s :     0.853436
      pz      :     0.013029  p :     0.024084
      px      :     0.005040
      py      :     0.006015
  7 C s       :     3.219766  s :     3.219766
      pz      :     0.726030  p :     2.370700
      px      :     0.925552
      py      :     0.719118
      dz2     :     0.035832  d :     0.141568
      dxz     :     0.024591
      dyz     :     0.044258
      dx2y2   :     0.015836
      dxy     :     0.021051
      f0      :     0.001166  f :     0.010033
      f+1     :     0.001548
      f-1     :     0.003058
      f+2     :     0.001035
      f-2     :     0.000981
      f+3     :     0.001213
      f-3     :     0.001031
  8 C s       :     3.298231  s :     3.298231
      pz      :     0.954291  p :     2.923881
      px      :     0.963806
      py      :     1.005784
      dz2     :     0.024994  d :     0.098182
      dxz     :     0.019468
      dyz     :     0.032079
      dx2y2   :     0.012182
      dxy     :     0.009459
      f0      :     0.001009  f :     0.007342
      f+1     :     0.001386
      f-1     :     0.002023
      f+2     :     0.000800
      f-2     :     0.000564
      f+3     :     0.000697
      f-3     :     0.000863
  9 H s       :     0.833627  s :     0.833627
      pz      :     0.005826  p :     0.022640
      px      :     0.004889
      py      :     0.011925
 10 C s       :     3.185845  s :     3.185845
      pz      :     0.978049  p :     2.873830
      px      :     0.965454
      py      :     0.930326
      dz2     :     0.028916  d :     0.094413
      dxz     :     0.006866
      dyz     :     0.020993
      dx2y2   :     0.016461
      dxy     :     0.021177
      f0      :     0.000850  f :     0.007224
      f+1     :     0.000295
      f-1     :     0.001873
      f+2     :     0.000910
      f-2     :     0.000994
      f+3     :     0.001205
      f-3     :     0.001096
 11 H s       :     0.821306  s :     0.821306
      pz      :     0.013593  p :     0.021980
      px      :     0.004620
      py      :     0.003767
 12 C s       :     3.189304  s :     3.189304
      pz      :     0.941171  p :     2.871862
      px      :     0.964532
      py      :     0.966158
      dz2     :     0.019967  d :     0.094142
      dxz     :     0.017561
      dyz     :     0.036359
      dx2y2   :     0.008667
      dxy     :     0.011588
      f0      :     0.000856  f :     0.007170
      f+1     :     0.001315
      f-1     :     0.002055
      f+2     :     0.000705
      f-2     :     0.000500
      f+3     :     0.000990
      f-3     :     0.000748
 13 H s       :     0.820958  s :     0.820958
      pz      :     0.006824  p :     0.021986
      px      :     0.005211
      py      :     0.009951
 14 C s       :     3.188458  s :     3.188458
      pz      :     0.932606  p :     2.866647
      px      :     0.963740
      py      :     0.970300
      dz2     :     0.024545  d :     0.094606
      dxz     :     0.019805
      dyz     :     0.030572
      dx2y2   :     0.011121
      dxy     :     0.008564
      f0      :     0.000952  f :     0.007213
      f+1     :     0.001381
      f-1     :     0.001986
      f+2     :     0.000788
      f-2     :     0.000548
      f+3     :     0.000689
      f-3     :     0.000870
 15 H s       :     0.822059  s :     0.822059
      pz      :     0.005546  p :     0.022034
      px      :     0.004842
      py      :     0.011646
 16 C s       :     3.252278  s :     3.252278
      pz      :     0.997839  p :     2.903625
      px      :     0.963754
      py      :     0.942032
      dz2     :     0.029872  d :     0.097128
      dxz     :     0.006813
      dyz     :     0.021827
      dx2y2   :     0.017206
      dxy     :     0.021410
      f0      :     0.000893  f :     0.007333
      f+1     :     0.000299
      f-1     :     0.001834
      f+2     :     0.000941
      f-2     :     0.000988
      f+3     :     0.001238
      f-3     :     0.001140
 17 H s       :     0.821534  s :     0.821534
      pz      :     0.013753  p :     0.022169
      px      :     0.004610
      py      :     0.003805
 18 C s       :     3.054465  s :     3.054465
      pz      :     0.906433  p :     2.559417
      px      :     0.824874
      py      :     0.828110
      dz2     :     0.042384  d :     0.210466
      dxz     :     0.045164
      dyz     :     0.037577
      dx2y2   :     0.038679
      dxy     :     0.046662
      f0      :     0.002541  f :     0.013041
      f+1     :     0.001646
      f-1     :     0.001148
      f+2     :     0.000995
      f-2     :     0.002653
      f+3     :     0.001879
      f-3     :     0.002180
 19 C s       :     3.259258  s :     3.259258
      pz      :     0.971508  p :     3.076490
      px      :     1.024680
      py      :     1.080302
      dz2     :     0.017767  d :     0.056741
      dxz     :     0.011235
      dyz     :     0.006925
      dx2y2   :     0.004453
      dxy     :     0.016362
      f0      :     0.000558  f :     0.003545
      f+1     :     0.001161
      f-1     :     0.000308
      f+2     :     0.000268
      f-2     :     0.000488
      f+3     :     0.000491
      f-3     :     0.000271
 20 H s       :     0.845892  s :     0.845892
      pz      :     0.010102  p :     0.021081
      px      :     0.006411
      py      :     0.004568
 21 H s       :     0.843139  s :     0.843139
      pz      :     0.004259  p :     0.021059
      px      :     0.008773
      py      :     0.008027
 22 H s       :     0.843831  s :     0.843831
      pz      :     0.004455  p :     0.021071
      px      :     0.005893
      py      :     0.010723
 23 C s       :     3.272635  s :     3.272635
      pz      :     1.088745  p :     3.106557
      px      :     1.061882
      py      :     0.955930
      dz2     :     0.007954  d :     0.057209
      dxz     :     0.014149
      dyz     :     0.010252
      dx2y2   :     0.008156
      dxy     :     0.016698
      f0      :     0.000323  f :     0.003467
      f+1     :     0.000982
      f-1     :     0.000158
      f+2     :     0.000243
      f-2     :     0.000282
      f+3     :     0.000588
      f-3     :     0.000891
 24 H s       :     0.832172  s :     0.832172
      pz      :     0.009855  p :     0.021506
      px      :     0.007210
      py      :     0.004442
 25 H s       :     0.831593  s :     0.831593
      pz      :     0.004451  p :     0.021235
      px      :     0.008181
      py      :     0.008603
 26 H s       :     0.841966  s :     0.841966
      pz      :     0.009412  p :     0.021167
      px      :     0.007101
      py      :     0.004654
 27 C s       :     3.266215  s :     3.266215
      pz      :     0.991561  p :     3.107096
      px      :     1.039479
      py      :     1.076055
      dz2     :     0.018945  d :     0.056451
      dxz     :     0.009834
      dyz     :     0.006495
      dx2y2   :     0.008451
      dxy     :     0.012726
      f0      :     0.000545  f :     0.003407
      f+1     :     0.001056
      f-1     :     0.000341
      f+2     :     0.000287
      f-2     :     0.000435
      f+3     :     0.000211
      f-3     :     0.000533
 28 H s       :     0.843523  s :     0.843523
      pz      :     0.004337  p :     0.021117
      px      :     0.005053
      py      :     0.011727
 29 H s       :     0.829165  s :     0.829165
      pz      :     0.004434  p :     0.021412
      px      :     0.010208
      py      :     0.006770
 30 H s       :     0.835388  s :     0.835388
      pz      :     0.010795  p :     0.021803
      px      :     0.006113
      py      :     0.004895
 31 C s       :     2.971090  s :     2.971090
      pz      :     0.850338  p :     2.518322
      px      :     0.913539
      py      :     0.754446
      dz2     :     0.029156  d :     0.157643
      dxz     :     0.021863
      dyz     :     0.039780
      dx2y2   :     0.033424
      dxy     :     0.033420
      f0      :     0.001689  f :     0.012922
      f+1     :     0.001299
      f-1     :     0.001960
      f+2     :     0.002511
      f-2     :     0.002242
      f+3     :     0.001518
      f-3     :     0.001703
 32 C s       :     3.424092  s :     3.424092
      pz      :     0.857533  p :     2.571114
      px      :     0.901052
      py      :     0.812529
      dz2     :     0.028526  d :     0.128611
      dxz     :     0.016259
      dyz     :     0.031121
      dx2y2   :     0.026178
      dxy     :     0.026527
      f0      :     0.001288  f :     0.009349
      f+1     :     0.000841
      f-1     :     0.001737
      f+2     :     0.001561
      f-2     :     0.001651
      f+3     :     0.001011
      f-3     :     0.001261
 33 C s       :     3.174478  s :     3.174478
      pz      :     0.928975  p :     2.878158
      px      :     0.981087
      py      :     0.968096
      dz2     :     0.017523  d :     0.096423
      dxz     :     0.010329
      dyz     :     0.024574
      dx2y2   :     0.018776
      dxy     :     0.025220
      f0      :     0.000519  f :     0.007479
      f+1     :     0.000709
      f-1     :     0.001479
      f+2     :     0.001353
      f-2     :     0.000907
      f+3     :     0.001261
      f-3     :     0.001251
 34 H s       :     0.828563  s :     0.828563
      pz      :     0.011439  p :     0.023584
      px      :     0.007666
      py      :     0.004479
 35 C s       :     3.252183  s :     3.252183
      pz      :     0.962528  p :     2.894960
      px      :     0.966358
      py      :     0.966074
      dz2     :     0.017965  d :     0.094766
      dxz     :     0.011037
      dyz     :     0.032429
      dx2y2   :     0.014152
      dxy     :     0.019184
      f0      :     0.001302  f :     0.007219
      f+1     :     0.000680
      f-1     :     0.000947
      f+2     :     0.001444
      f-2     :     0.001009
      f+3     :     0.001046
      f-3     :     0.000791
 36 H s       :     0.828313  s :     0.828313
      pz      :     0.007440  p :     0.022045
      px      :     0.005406
      py      :     0.009200
 37 C s       :     3.159423  s :     3.159423
      pz      :     0.946072  p :     2.844732
      px      :     0.949497
      py      :     0.949163
      dz2     :     0.027500  d :     0.094093
      dxz     :     0.014104
      dyz     :     0.021170
      dx2y2   :     0.017563
      dxy     :     0.013756
      f0      :     0.001136  f :     0.007286
      f+1     :     0.000731
      f-1     :     0.001368
      f+2     :     0.001387
      f-2     :     0.001109
      f+3     :     0.000692
      f-3     :     0.000862
 38 H s       :     0.824237  s :     0.824237
      pz      :     0.004668  p :     0.022031
      px      :     0.004832
      py      :     0.012532
 39 C s       :     3.319967  s :     3.319967
      pz      :     0.947356  p :     2.853673
      px      :     0.993674
      py      :     0.912643
      dz2     :     0.016661  d :     0.095336
      dxz     :     0.011963
      dyz     :     0.023130
      dx2y2   :     0.020000
      dxy     :     0.023582
      f0      :     0.000500  f :     0.007539
      f+1     :     0.000814
      f-1     :     0.001440
      f+2     :     0.001478
      f-2     :     0.000841
      f+3     :     0.001238
      f-3     :     0.001228
 40 H s       :     0.837445  s :     0.837445
      pz      :     0.010958  p :     0.022413
      px      :     0.007582
      py      :     0.003872
 41 C s       :     3.005000  s :     3.005000
      pz      :     0.908576  p :     2.699146
      px      :     0.902419
      py      :     0.888151
      dz2     :     0.036211  d :     0.184237
      dxz     :     0.035764
      dyz     :     0.039356
      dx2y2   :     0.036066
      dxy     :     0.036840
      f0      :     0.001225  f :     0.010161
      f+1     :     0.001334
      f-1     :     0.001484
      f+2     :     0.001871
      f-2     :     0.001595
      f+3     :     0.001201
      f-3     :     0.001452
 42 C s       :     3.275348  s :     3.275348
      pz      :     1.002382  p :     3.106993
      px      :     1.035405
      py      :     1.069205
      dz2     :     0.012825  d :     0.058180
      dxz     :     0.006915
      dyz     :     0.017669
      dx2y2   :     0.014346
      dxy     :     0.006425
      f0      :     0.000469  f :     0.003348
      f+1     :     0.000385
      f-1     :     0.000490
      f+2     :     0.000998
      f-2     :     0.000551
      f+3     :     0.000363
      f-3     :     0.000093
 43 H s       :     0.835922  s :     0.835922
      pz      :     0.009042  p :     0.021295
      px      :     0.004420
      py      :     0.007833
 44 H s       :     0.836155  s :     0.836155
      pz      :     0.005690  p :     0.021107
      px      :     0.005328
      py      :     0.010090
 45 H s       :     0.838338  s :     0.838338
      pz      :     0.004985  p :     0.022090
      px      :     0.012212
      py      :     0.004892
 46 C s       :     3.274797  s :     3.274797
      pz      :     1.009500  p :     3.114209
      px      :     1.091222
      py      :     1.013487
      dz2     :     0.012229  d :     0.060784
      dxz     :     0.016968
      dyz     :     0.009397
      dx2y2   :     0.009950
      dxy     :     0.012240
      f0      :     0.000340  f :     0.003423
      f+1     :     0.000215
      f-1     :     0.000631
      f+2     :     0.000838
      f-2     :     0.000929
      f+3     :     0.000290
      f-3     :     0.000180
 47 H s       :     0.830746  s :     0.830746
      pz      :     0.005859  p :     0.022702
      px      :     0.011476
      py      :     0.005368
 48 H s       :     0.833436  s :     0.833436
      pz      :     0.005460  p :     0.021357
      px      :     0.005962
      py      :     0.009935
 49 H s       :     0.837370  s :     0.837370
      pz      :     0.009565  p :     0.021400
      px      :     0.006937
      py      :     0.004898
 50 C s       :     3.283351  s :     3.283351
      pz      :     1.064567  p :     3.090296
      px      :     0.939553
      py      :     1.086176
      dz2     :     0.007979  d :     0.060237
      dxz     :     0.015648
      dyz     :     0.011052
      dx2y2   :     0.009675
      dxy     :     0.015883
      f0      :     0.000154  f :     0.003477
      f+1     :     0.000582
      f-1     :     0.000486
      f+2     :     0.000720
      f-2     :     0.000384
      f+3     :     0.000576
      f-3     :     0.000574
 51 H s       :     0.835956  s :     0.835956
      pz      :     0.007815  p :     0.021039
      px      :     0.007506
      py      :     0.005718
 52 H s       :     0.835321  s :     0.835321
      pz      :     0.004919  p :     0.021427
      px      :     0.005576
      py      :     0.010931
 53 H s       :     0.833243  s :     0.833243
      pz      :     0.010313  p :     0.021976
      px      :     0.004579
      py      :     0.007084
 54 C s       :     3.082099  s :     3.082099
      pz      :     0.747223  p :     2.207886
      px      :     0.732515
      py      :     0.728148
      dz2     :     0.040577  d :     0.271438
      dxz     :     0.046527
      dyz     :     0.093689
      dx2y2   :     0.044188
      dxy     :     0.046457
      f0      :     0.005800  f :     0.025513
      f+1     :     0.002029
      f-1     :     0.003673
      f+2     :     0.003702
      f-2     :     0.004192
      f+3     :     0.002284
      f-3     :     0.003834
 55 C s       :     3.267282  s :     3.267282
      pz      :     0.714124  p :     2.499361
      px      :     0.949809
      py      :     0.835428
      dz2     :     0.028897  d :     0.128800
      dxz     :     0.020775
      dyz     :     0.039356
      dx2y2   :     0.020553
      dxy     :     0.019219
      f0      :     0.002543  f :     0.010019
      f+1     :     0.001204
      f-1     :     0.001372
      f+2     :     0.001175
      f-2     :     0.001425
      f+3     :     0.000778
      f-3     :     0.001521
 56 C s       :     3.236784  s :     3.236784
      pz      :     1.012991  p :     2.884394
      px      :     0.913607
      py      :     0.957797
      dz2     :     0.023672  d :     0.101154
      dxz     :     0.014806
      dyz     :     0.032946
      dx2y2   :     0.015558
      dxy     :     0.014172
      f0      :     0.001525  f :     0.007340
      f+1     :     0.000865
      f-1     :     0.001076
      f+2     :     0.000904
      f-2     :     0.000867
      f+3     :     0.000673
      f-3     :     0.001430
 57 H s       :     0.787428  s :     0.787428
      pz      :     0.011782  p :     0.022772
      px      :     0.004498
      py      :     0.006492
 58 C s       :     3.189148  s :     3.189148
      pz      :     0.914608  p :     2.855246
      px      :     0.970060
      py      :     0.970577
      dz2     :     0.032051  d :     0.092935
      dxz     :     0.020458
      dyz     :     0.022221
      dx2y2   :     0.008553
      dxy     :     0.009651
      f0      :     0.001869  f :     0.007233
      f+1     :     0.001151
      f-1     :     0.001040
      f+2     :     0.000999
      f-2     :     0.001017
      f+3     :     0.000683
      f-3     :     0.000476
 59 H s       :     0.817570  s :     0.817570
      pz      :     0.003590  p :     0.022123
      px      :     0.006188
      py      :     0.012345
 60 C s       :     3.185508  s :     3.185508
      pz      :     0.977416  p :     2.837101
      px      :     0.925412
      py      :     0.934273
      dz2     :     0.020451  d :     0.095053
      dxz     :     0.014632
      dyz     :     0.029531
      dx2y2   :     0.015593
      dxy     :     0.014845
      f0      :     0.001492  f :     0.007150
      f+1     :     0.000855
      f-1     :     0.000852
      f+2     :     0.000773
      f-2     :     0.001079
      f+3     :     0.000670
      f-3     :     0.001430
 61 H s       :     0.813365  s :     0.813365
      pz      :     0.011655  p :     0.021983
      px      :     0.004959
      py      :     0.005368
 62 C s       :     3.178949  s :     3.178949
      pz      :     0.967034  p :     2.865467
      px      :     0.953141
      py      :     0.945292
      dz2     :     0.020333  d :     0.093433
      dxz     :     0.013640
      dyz     :     0.031871
      dx2y2   :     0.014330
      dxy     :     0.013259
      f0      :     0.001542  f :     0.007224
      f+1     :     0.000803
      f-1     :     0.001007
      f+2     :     0.000910
      f-2     :     0.000879
      f+3     :     0.000665
      f-3     :     0.001418
 63 H s       :     0.814686  s :     0.814686
      pz      :     0.011040  p :     0.022112
      px      :     0.004599
      py      :     0.006473
 64 C s       :     3.250263  s :     3.250263
      pz      :     0.940797  p :     2.863585
      px      :     0.937310
      py      :     0.985478
      dz2     :     0.031261  d :     0.097424
      dxz     :     0.023698
      dyz     :     0.023594
      dx2y2   :     0.008862
      dxy     :     0.010010
      f0      :     0.001904  f :     0.007325
      f+1     :     0.001180
      f-1     :     0.001032
      f+2     :     0.001055
      f-2     :     0.001044
      f+3     :     0.000658
      f-3     :     0.000451
 65 H s       :     0.818279  s :     0.818279
      pz      :     0.003854  p :     0.022557
      px      :     0.006003
      py      :     0.012700
 66 H s       :     0.678282  s :     0.678282
      pz      :     0.018144  p :     0.037681
      px      :     0.008811
      py      :     0.010726
 67 O s       :     3.840011  s :     3.840011
      pz      :     1.802679  p :     4.616801
      px      :     1.455559
      py      :     1.358562
      dz2     :     0.003193  d :     0.028579
      dxz     :     0.001200
      dyz     :     0.006450
      dx2y2   :     0.008931
      dxy     :     0.008804
      f0      :     0.000239  f :     0.001822
      f+1     :     0.000098
      f-1     :     0.000261
      f+2     :     0.000174
      f-2     :     0.000162
      f+3     :     0.000361
      f-3     :     0.000528
 68 C s       :     3.060022  s :     3.060022
      pz      :     0.767500  p :     2.256969
      px      :     0.744281
      py      :     0.745188
      dz2     :     0.041940  d :     0.264933
      dxz     :     0.047856
      dyz     :     0.089041
      dx2y2   :     0.042281
      dxy     :     0.043816
      f0      :     0.006546  f :     0.025442
      f+1     :     0.002302
      f-1     :     0.003055
      f+2     :     0.003784
      f-2     :     0.003919
      f+3     :     0.002192
      f-3     :     0.003644
 69 C s       :     3.188115  s :     3.188115
      pz      :     0.769965  p :     2.531639
      px      :     0.959856
      py      :     0.801818
      dz2     :     0.026587  d :     0.129070
      dxz     :     0.019354
      dyz     :     0.042919
      dx2y2   :     0.018631
      dxy     :     0.021579
      f0      :     0.002467  f :     0.010018
      f+1     :     0.001275
      f-1     :     0.001259
      f+2     :     0.001579
      f-2     :     0.001172
      f+3     :     0.001098
      f-3     :     0.001167
 70 C s       :     3.266744  s :     3.266744
      pz      :     0.998264  p :     2.874845
      px      :     0.931709
      py      :     0.944871
      dz2     :     0.023360  d :     0.099390
      dxz     :     0.010618
      dyz     :     0.033893
      dx2y2   :     0.014050
      dxy     :     0.017470
      f0      :     0.001528  f :     0.007328
      f+1     :     0.000729
      f-1     :     0.001037
      f+2     :     0.001334
      f-2     :     0.000605
      f+3     :     0.001012
      f-3     :     0.001083
 71 H s       :     0.812278  s :     0.812278
      pz      :     0.011922  p :     0.022514
      px      :     0.004291
      py      :     0.006301
 72 C s       :     3.170212  s :     3.170212
      pz      :     0.920492  p :     2.862664
      px      :     0.960956
      py      :     0.981216
      dz2     :     0.032372  d :     0.093493
      dxz     :     0.020237
      dyz     :     0.021768
      dx2y2   :     0.011122
      dxy     :     0.007994
      f0      :     0.001855  f :     0.007235
      f+1     :     0.001113
      f-1     :     0.000976
      f+2     :     0.001104
      f-2     :     0.001030
      f+3     :     0.000577
      f-3     :     0.000580
 73 H s       :     0.815726  s :     0.815726
      pz      :     0.003619  p :     0.022086
      px      :     0.005195
      py      :     0.013272
 74 C s       :     3.189146  s :     3.189146
      pz      :     0.976487  p :     2.850154
      px      :     0.935898
      py      :     0.937768
      dz2     :     0.019128  d :     0.094848
      dxz     :     0.012766
      dyz     :     0.033078
      dx2y2   :     0.013222
      dxy     :     0.016654
      f0      :     0.001472  f :     0.007154
      f+1     :     0.000909
      f-1     :     0.000838
      f+2     :     0.001048
      f-2     :     0.000826
      f+3     :     0.001009
      f-3     :     0.001051
 75 H s       :     0.814450  s :     0.814450
      pz      :     0.011010  p :     0.021970
      px      :     0.005127
      py      :     0.005832
 76 C s       :     3.172445  s :     3.172445
      pz      :     0.966291  p :     2.863600
      px      :     0.957236
      py      :     0.940073
      dz2     :     0.020823  d :     0.093807
      dxz     :     0.010195
      dyz     :     0.033050
      dx2y2   :     0.013647
      dxy     :     0.016092
      f0      :     0.001509  f :     0.007225
      f+1     :     0.000694
      f-1     :     0.000984
      f+2     :     0.001342
      f-2     :     0.000591
      f+3     :     0.001018
      f-3     :     0.001087
 77 H s       :     0.815532  s :     0.815532
      pz      :     0.011288  p :     0.022083
      px      :     0.004473
      py      :     0.006322
 78 C s       :     3.247396  s :     3.247396
      pz      :     0.937942  p :     2.874120
      px      :     0.938893
      py      :     0.997285
      dz2     :     0.032463  d :     0.097838
      dxz     :     0.022810
      dyz     :     0.022395
      dx2y2   :     0.011691
      dxy     :     0.008478
      f0      :     0.001886  f :     0.007319
      f+1     :     0.001147
      f-1     :     0.000987
      f+2     :     0.001115
      f-2     :     0.001069
      f+3     :     0.000559
      f-3     :     0.000556
 79 H s       :     0.818876  s :     0.818876
      pz      :     0.003844  p :     0.022564
      px      :     0.005113
      py      :     0.013608
 80 O s       :     3.775690  s :     3.775690
      pz      :     1.291037  p :     4.587450
      px      :     1.673782
      py      :     1.622631
      dz2     :     0.004710  d :     0.030961
      dxz     :     0.006092
      dyz     :     0.011821
      dx2y2   :     0.003688
      dxy     :     0.004650
      f0      :     0.000287  f :     0.001680
      f+1     :     0.000317
      f-1     :     0.000437
      f+2     :     0.000160
      f-2     :     0.000329
      f+3     :     0.000079
      f-3     :     0.000071
 81 H s       :     0.574410  s :     0.574410
      pz      :     0.024446  p :     0.058228
      px      :     0.018209
      py      :     0.015573


                     *******************************
                     * LOEWDIN POPULATION ANALYSIS *
                     *******************************

----------------------
LOEWDIN ATOMIC CHARGES
----------------------
   0 O :    0.344894
   1 O :    0.083303
   2 N :    0.204885
   3 N :    0.112556
   4 C :   -0.301784
   5 C :   -0.218230
   6 H :    0.175348
   7 C :   -0.134188
   8 C :   -0.113614
   9 H :    0.158330
  10 C :   -0.148151
  11 H :    0.156037
  12 C :   -0.149592
  13 H :    0.154812
  14 C :   -0.148314
  15 H :    0.155561
  16 C :   -0.113173
  17 H :    0.160177
  18 C :   -0.401393
  19 C :   -0.274768
  20 H :    0.125989
  21 H :    0.129442
  22 H :    0.127448
  23 C :   -0.264212
  24 H :    0.126934
  25 H :    0.135000
  26 H :    0.129899
  27 C :   -0.264827
  28 H :    0.131257
  29 H :    0.135293
  30 H :    0.129283
  31 C :   -0.182236
  32 C :   -0.067425
  33 C :   -0.111792
  34 H :    0.161901
  35 C :   -0.160831
  36 H :    0.154428
  37 C :   -0.156741
  38 H :    0.155441
  39 C :   -0.131100
  40 H :    0.159935
  41 C :   -0.309417
  42 C :   -0.256140
  43 H :    0.131485
  44 H :    0.132098
  45 H :    0.125031
  46 C :   -0.265131
  47 H :    0.128178
  48 H :    0.132442
  49 H :    0.129134
  50 C :   -0.263468
  51 H :    0.129688
  52 H :    0.130965
  53 H :    0.125143
  54 C :   -0.439285
  55 C :   -0.139574
  56 C :   -0.086272
  57 H :    0.163524
  58 C :   -0.135138
  59 H :    0.159011
  60 C :   -0.119190
  61 H :    0.159323
  62 C :   -0.135197
  63 H :    0.158931
  64 C :   -0.081516
  65 H :    0.163617
  66 H :    0.196119
  67 O :    0.018988
  68 C :   -0.491705
  69 C :   -0.139258
  70 C :   -0.094707
  71 H :    0.161180
  72 C :   -0.139851
  73 H :    0.157792
  74 C :   -0.126914
  75 H :    0.158097
  76 C :   -0.139468
  77 H :    0.157769
  78 C :   -0.090062
  79 H :    0.161019
  80 O :    0.123311
  81 H :    0.183668

-------------------------------
LOEWDIN REDUCED ORBITAL CHARGES
-------------------------------
  0 O s       :     3.220591  s :     3.220591
      pz      :     1.243907  p :     4.319974
      px      :     1.545336
      py      :     1.530732
      dz2     :     0.033902  d :     0.107670
      dxz     :     0.018310
      dyz     :     0.040611
      dx2y2   :     0.007601
      dxy     :     0.007245
      f0      :     0.001621  f :     0.006871
      f+1     :     0.000770
      f-1     :     0.001740
      f+2     :     0.001311
      f-2     :     0.001048
      f+3     :     0.000200
      f-3     :     0.000182
  1 O s       :     3.388798  s :     3.388798
      pz      :     1.612653  p :     4.455258
      px      :     1.366867
      py      :     1.475738
      dz2     :     0.008827  d :     0.066487
      dxz     :     0.003162
      dyz     :     0.016483
      dx2y2   :     0.018903
      dxy     :     0.019114
      f0      :     0.000771  f :     0.006154
      f+1     :     0.000256
      f-1     :     0.001019
      f+2     :     0.000618
      f-2     :     0.000632
      f+3     :     0.001590
      f-3     :     0.001268
  2 N s       :     3.018272  s :     3.018272
      pz      :     1.373344  p :     3.554797
      px      :     1.083560
      py      :     1.097893
      dz2     :     0.036421  d :     0.204919
      dxz     :     0.050430
      dyz     :     0.029440
      dx2y2   :     0.046450
      dxy     :     0.042178
      f0      :     0.002506  f :     0.017128
      f+1     :     0.003377
      f-1     :     0.001491
      f+2     :     0.002602
      f-2     :     0.003041
      f+3     :     0.001664
      f-3     :     0.002447
  3 N s       :     2.981380  s :     2.981380
      pz      :     1.159174  p :     3.676714
      px      :     1.247893
      py      :     1.269648
      dz2     :     0.041684  d :     0.214317
      dxz     :     0.038757
      dyz     :     0.052765
      dx2y2   :     0.036024
      dxy     :     0.045088
      f0      :     0.001019  f :     0.015032
      f+1     :     0.002144
      f-1     :     0.002899
      f+2     :     0.002338
      f-2     :     0.002563
      f+3     :     0.002152
      f-3     :     0.001917
  4 C s       :     2.735707  s :     2.735707
      pz      :     0.862074  p :     2.687281
      px      :     0.948278
      py      :     0.876929
      dz2     :     0.226289  d :     0.766361
      dxz     :     0.175340
      dyz     :     0.160251
      dx2y2   :     0.089574
      dxy     :     0.114907
      f0      :     0.020759  f :     0.112436
      f+1     :     0.025406
      f-1     :     0.018102
      f+2     :     0.015984
      f-2     :     0.017401
      f+3     :     0.006434
      f-3     :     0.008351
  5 C s       :     2.720824  s :     2.720824
      pz      :     0.993863  p :     2.867404
      px      :     0.919646
      py      :     0.953895
      dz2     :     0.096170  d :     0.564745
      dxz     :     0.095223
      dyz     :     0.101203
      dx2y2   :     0.127574
      dxy     :     0.144575
      f0      :     0.005890  f :     0.065257
      f+1     :     0.007780
      f-1     :     0.008351
      f+2     :     0.008459
      f-2     :     0.009836
      f+3     :     0.013948
      f-3     :     0.010993
  6 H s       :     0.763218  s :     0.763218
      pz      :     0.032971  p :     0.061433
      px      :     0.012835
      py      :     0.015627
  7 C s       :     2.702074  s :     2.702074
      pz      :     1.022791  p :     2.854661
      px      :     0.854213
      py      :     0.977657
      dz2     :     0.129276  d :     0.519415
      dxz     :     0.083832
      dyz     :     0.174574
      dx2y2   :     0.062971
      dxy     :     0.068762
      f0      :     0.008170  f :     0.058037
      f+1     :     0.007236
      f-1     :     0.019681
      f+2     :     0.006650
      f-2     :     0.005725
      f+3     :     0.005405
      f-3     :     0.005171
  8 C s       :     2.756740  s :     2.756740
      pz      :     1.032875  p :     2.924837
      px      :     0.886286
      py      :     1.005677
      dz2     :     0.107657  d :     0.388810
      dxz     :     0.069385
      dyz     :     0.135321
      dx2y2   :     0.047197
      dxy     :     0.029250
      f0      :     0.007581  f :     0.043227
      f+1     :     0.006422
      f-1     :     0.013890
      f+2     :     0.004576
      f-2     :     0.004203
      f+3     :     0.002996
      f-3     :     0.003558
  9 H s       :     0.780126  s :     0.780126
      pz      :     0.016150  p :     0.061543
      px      :     0.013940
      py      :     0.031453
 10 C s       :     2.764599  s :     2.764599
      pz      :     0.993898  p :     2.947427
      px      :     0.894947
      py      :     1.058582
      dz2     :     0.120696  d :     0.392768
      dxz     :     0.019126
      dyz     :     0.101046
      dx2y2   :     0.073551
      dxy     :     0.078350
      f0      :     0.004417  f :     0.043356
      f+1     :     0.001297
      f-1     :     0.013510
      f+2     :     0.007024
      f-2     :     0.007188
      f+3     :     0.004978
      f-3     :     0.004944
 11 H s       :     0.783708  s :     0.783708
      pz      :     0.035840  p :     0.060254
      px      :     0.013241
      py      :     0.011173
 12 C s       :     2.765563  s :     2.765563
      pz      :     1.046047  p :     2.948342
      px      :     0.888233
      py      :     1.014062
      dz2     :     0.093956  d :     0.392298
      dxz     :     0.062730
      dyz     :     0.154943
      dx2y2   :     0.040005
      dxy     :     0.040665
      f0      :     0.007403  f :     0.043389
      f+1     :     0.006409
      f-1     :     0.014401
      f+2     :     0.004470
      f-2     :     0.002684
      f+3     :     0.004242
      f-3     :     0.003779
 13 H s       :     0.784899  s :     0.784899
      pz      :     0.018888  p :     0.060289
      px      :     0.014665
      py      :     0.026736
 14 C s       :     2.764715  s :     2.764715
      pz      :     1.055292  p :     2.948721
      px      :     0.893718
      py      :     0.999711
      dz2     :     0.108074  d :     0.391586
      dxz     :     0.071827
      dyz     :     0.138659
      dx2y2   :     0.045177
      dxy     :     0.027849
      f0      :     0.007522  f :     0.043292
      f+1     :     0.006369
      f-1     :     0.014163
      f+2     :     0.004565
      f-2     :     0.004191
      f+3     :     0.002945
      f-3     :     0.003536
 15 H s       :     0.784160  s :     0.784160
      pz      :     0.015668  p :     0.060278
      px      :     0.013714
      py      :     0.030896
 16 C s       :     2.756324  s :     2.756324
      pz      :     0.993433  p :     2.923154
      px      :     0.892688
      py      :     1.037033
      dz2     :     0.119884  d :     0.390643
      dxz     :     0.019816
      dyz     :     0.100488
      dx2y2   :     0.072339
      dxy     :     0.078115
      f0      :     0.004475  f :     0.043053
      f+1     :     0.001362
      f-1     :     0.013071
      f+2     :     0.007030
      f-2     :     0.007216
      f+3     :     0.004977
      f-3     :     0.004922
 17 H s       :     0.779235  s :     0.779235
      pz      :     0.036357  p :     0.060589
      px      :     0.013309
      py      :     0.010923
 18 C s       :     2.701876  s :     2.701876
      pz      :     1.016762  p :     2.895000
      px      :     0.932700
      py      :     0.945538
      dz2     :     0.144686  d :     0.718942
      dxz     :     0.168390
      dyz     :     0.114576
      dx2y2   :     0.122871
      dxy     :     0.168419
      f0      :     0.015695  f :     0.085574
      f+1     :     0.008614
      f-1     :     0.009660
      f+2     :     0.009159
      f-2     :     0.016781
      f+3     :     0.012092
      f-3     :     0.013573
 19 C s       :     2.832200  s :     2.832200
      pz      :     1.029016  p :     3.156122
      px      :     1.055492
      py      :     1.071614
      dz2     :     0.081780  d :     0.262164
      dxz     :     0.061474
      dyz     :     0.027468
      dx2y2   :     0.020489
      dxy     :     0.070954
      f0      :     0.003636  f :     0.024283
      f+1     :     0.004964
      f-1     :     0.004311
      f+2     :     0.004035
      f-2     :     0.003092
      f+3     :     0.002645
      f-3     :     0.001599
 20 H s       :     0.811769  s :     0.811769
      pz      :     0.027980  p :     0.062242
      px      :     0.020245
      py      :     0.014017
 21 H s       :     0.808486  s :     0.808486
      pz      :     0.012744  p :     0.062072
      px      :     0.025012
      py      :     0.024316
 22 H s       :     0.810301  s :     0.810301
      pz      :     0.012992  p :     0.062250
      px      :     0.017268
      py      :     0.031990
 23 C s       :     2.827022  s :     2.827022
      pz      :     1.072837  p :     3.153636
      px      :     1.062919
      py      :     1.017880
      dz2     :     0.037901  d :     0.259344
      dxz     :     0.065391
      dyz     :     0.041402
      dx2y2   :     0.039251
      dxy     :     0.075399
      f0      :     0.002346  f :     0.024210
      f+1     :     0.003362
      f-1     :     0.003169
      f+2     :     0.003937
      f-2     :     0.002120
      f+3     :     0.003736
      f-3     :     0.005540
 24 H s       :     0.809513  s :     0.809513
      pz      :     0.029556  p :     0.063553
      px      :     0.020946
      py      :     0.013050
 25 H s       :     0.802594  s :     0.802594
      pz      :     0.013689  p :     0.062405
      px      :     0.025396
      py      :     0.023321
 26 H s       :     0.807488  s :     0.807488
      pz      :     0.028503  p :     0.062613
      px      :     0.020682
      py      :     0.013429
 27 C s       :     2.826641  s :     2.826641
      pz      :     1.032472  p :     3.155917
      px      :     1.050950
      py      :     1.072495
      dz2     :     0.088614  d :     0.258117
      dxz     :     0.053431
      dyz     :     0.026850
      dx2y2   :     0.036405
      dxy     :     0.052816
      f0      :     0.003567  f :     0.024152
      f+1     :     0.004948
      f-1     :     0.004095
      f+2     :     0.003209
      f-2     :     0.003780
      f+3     :     0.001497
      f-3     :     0.003056
 28 H s       :     0.806031  s :     0.806031
      pz      :     0.012976  p :     0.062712
      px      :     0.015021
      py      :     0.034716
 29 H s       :     0.802273  s :     0.802273
      pz      :     0.013035  p :     0.062434
      px      :     0.028743
      py      :     0.020655
 30 H s       :     0.806637  s :     0.806637
      pz      :     0.030026  p :     0.064080
      px      :     0.019061
      py      :     0.014993
 31 C s       :     2.704069  s :     2.704069
      pz      :     0.935117  p :     2.804633
      px      :     0.901723
      py      :     0.967792
      dz2     :     0.110012  d :     0.600382
      dxz     :     0.082605
      dyz     :     0.169931
      dx2y2   :     0.118878
      dxy     :     0.118956
      f0      :     0.009250  f :     0.073153
      f+1     :     0.007197
      f-1     :     0.013269
      f+2     :     0.011540
      f-2     :     0.012420
      f+3     :     0.008691
      f-3     :     0.010787
 32 C s       :     2.706490  s :     2.706490
      pz      :     0.962707  p :     2.817335
      px      :     0.884154
      py      :     0.970474
      dz2     :     0.103993  d :     0.490528
      dxz     :     0.069311
      dyz     :     0.128719
      dx2y2   :     0.094565
      dxy     :     0.093940
      f0      :     0.006427  f :     0.053072
      f+1     :     0.005163
      f-1     :     0.011127
      f+2     :     0.007049
      f-2     :     0.010045
      f+3     :     0.005506
      f-3     :     0.007754
 33 C s       :     2.751697  s :     2.751697
      pz      :     0.959445  p :     2.920945
      px      :     0.909850
      py      :     1.051650
      dz2     :     0.070521  d :     0.396275
      dxz     :     0.045188
      dyz     :     0.104265
      dx2y2   :     0.087999
      dxy     :     0.088302
      f0      :     0.003701  f :     0.042875
      f+1     :     0.002916
      f-1     :     0.009913
      f+2     :     0.006175
      f-2     :     0.006518
      f+3     :     0.005398
      f-3     :     0.008254
 34 H s       :     0.775829  s :     0.775829
      pz      :     0.029456  p :     0.062270
      px      :     0.020632
      py      :     0.012182
 35 C s       :     2.762223  s :     2.762223
      pz      :     0.996552  p :     2.956909
      px      :     0.933174
      py      :     1.027184
      dz2     :     0.071998  d :     0.397470
      dxz     :     0.048955
      dyz     :     0.137691
      dx2y2   :     0.063641
      dxy     :     0.075186
      f0      :     0.007797  f :     0.044228
      f+1     :     0.005204
      f-1     :     0.007217
      f+2     :     0.006130
      f-2     :     0.006245
      f+3     :     0.005994
      f-3     :     0.005639
 36 H s       :     0.785243  s :     0.785243
      pz      :     0.020421  p :     0.060329
      px      :     0.015232
      py      :     0.024677
 37 C s       :     2.762357  s :     2.762357
      pz      :     1.015998  p :     2.951453
      px      :     0.930782
      py      :     1.004673
      dz2     :     0.105697  d :     0.398332
      dxz     :     0.064347
      dyz     :     0.101087
      dx2y2   :     0.072568
      dxy     :     0.054634
      f0      :     0.006032  f :     0.044599
      f+1     :     0.005370
      f-1     :     0.009816
      f+2     :     0.006174
      f-2     :     0.008027
      f+3     :     0.003942
      f-3     :     0.005238
 38 H s       :     0.784253  s :     0.784253
      pz      :     0.013405  p :     0.060307
      px      :     0.013867
      py      :     0.033034
 39 C s       :     2.757875  s :     2.757875
      pz      :     0.970931  p :     2.939123
      px      :     0.923551
      py      :     1.044641
      dz2     :     0.068682  d :     0.390925
      dxz     :     0.046616
      dyz     :     0.097950
      dx2y2   :     0.088670
      dxy     :     0.089005
      f0      :     0.003654  f :     0.043177
      f+1     :     0.003087
      f-1     :     0.009904
      f+2     :     0.006260
      f-2     :     0.006349
      f+3     :     0.005781
      f-3     :     0.008142
 40 H s       :     0.778966  s :     0.778966
      pz      :     0.029003  p :     0.061099
      px      :     0.020888
      py      :     0.011208
 41 C s       :     2.686872  s :     2.686872
      pz      :     0.985409  p :     2.921856
      px      :     0.980553
      py      :     0.955893
      dz2     :     0.113820  d :     0.632513
      dxz     :     0.127430
      dyz     :     0.140136
      dx2y2   :     0.139027
      dxy     :     0.112100
      f0      :     0.009659  f :     0.068176
      f+1     :     0.009747
      f-1     :     0.009158
      f+2     :     0.010162
      f-2     :     0.010119
      f+3     :     0.008949
      f-3     :     0.010382
 42 C s       :     2.823352  s :     2.823352
      pz      :     1.033258  p :     3.140916
      px      :     1.046958
      py      :     1.060700
      dz2     :     0.056467  d :     0.267667
      dxz     :     0.040627
      dyz     :     0.078259
      dx2y2   :     0.062525
      dxy     :     0.029789
      f0      :     0.004896  f :     0.024204
      f+1     :     0.003632
      f-1     :     0.002980
      f+2     :     0.004271
      f-2     :     0.003402
      f+3     :     0.003193
      f-3     :     0.001829
 43 H s       :     0.805943  s :     0.805943
      pz      :     0.025181  p :     0.062572
      px      :     0.013296
      py      :     0.024096
 44 H s       :     0.805816  s :     0.805816
      pz      :     0.015972  p :     0.062086
      px      :     0.016711
      py      :     0.029403
 45 H s       :     0.811126  s :     0.811126
      pz      :     0.015435  p :     0.063843
      px      :     0.033825
      py      :     0.014583
 46 C s       :     2.819743  s :     2.819743
      pz      :     1.044745  p :     3.150107
      px      :     1.067054
      py      :     1.038307
      dz2     :     0.049247  d :     0.270759
      dxz     :     0.072100
      dyz     :     0.054710
      dx2y2   :     0.045009
      dxy     :     0.049694
      f0      :     0.004250  f :     0.024523
      f+1     :     0.002502
      f-1     :     0.004350
      f+2     :     0.003136
      f-2     :     0.004911
      f+3     :     0.002986
      f-3     :     0.002387
 47 H s       :     0.806314  s :     0.806314
      pz      :     0.016659  p :     0.065508
      px      :     0.033503
      py      :     0.015346
 48 H s       :     0.805490  s :     0.805490
      pz      :     0.016922  p :     0.062068
      px      :     0.017855
      py      :     0.027291
 49 H s       :     0.807750  s :     0.807750
      pz      :     0.026524  p :     0.063116
      px      :     0.021280
      py      :     0.015311
 50 C s       :     2.826055  s :     2.826055
      pz      :     1.062426  p :     3.143222
      px      :     1.009761
      py      :     1.071035
      dz2     :     0.037760  d :     0.270015
      dxz     :     0.069231
      dyz     :     0.049929
      dx2y2   :     0.050508
      dxy     :     0.062587
      f0      :     0.002059  f :     0.024175
      f+1     :     0.004711
      f-1     :     0.002576
      f+2     :     0.003230
      f-2     :     0.003028
      f+3     :     0.004064
      f-3     :     0.004507
 51 H s       :     0.807845  s :     0.807845
      pz      :     0.024308  p :     0.062467
      px      :     0.020520
      py      :     0.017639
 52 H s       :     0.806742  s :     0.806742
      pz      :     0.014369  p :     0.062294
      px      :     0.015199
      py      :     0.032725
 53 H s       :     0.810915  s :     0.810915
      pz      :     0.029830  p :     0.063942
      px      :     0.013067
      py      :     0.021044
 54 C s       :     2.735164  s :     2.735164
      pz      :     0.906863  p :     2.606359
      px      :     0.766381
      py      :     0.933115
      dz2     :     0.160414  d :     0.941318
      dxz     :     0.132904
      dyz     :     0.321499
      dx2y2   :     0.162409
      dxy     :     0.164091
      f0      :     0.036134  f :     0.156445
      f+1     :     0.012711
      f-1     :     0.024257
      f+2     :     0.023888
      f-2     :     0.025717
      f+3     :     0.015314
      f-3     :     0.018423
 55 C s       :     2.701537  s :     2.701537
      pz      :     0.974556  p :     2.882983
      px      :     0.900693
      py      :     1.007735
      dz2     :     0.124123  d :     0.498485
      dxz     :     0.073518
      dyz     :     0.157972
      dx2y2   :     0.071190
      dxy     :     0.071682
      f0      :     0.014930  f :     0.056568
      f+1     :     0.006084
      f-1     :     0.008971
      f+2     :     0.007950
      f-2     :     0.008891
      f+3     :     0.004687
      f-3     :     0.005055
 56 C s       :     2.757555  s :     2.757555
      pz      :     1.023899  p :     2.898486
      px      :     0.878859
      py      :     0.995728
      dz2     :     0.092076  d :     0.386738
      dxz     :     0.049249
      dyz     :     0.130317
      dx2y2   :     0.059081
      dxy     :     0.056014
      f0      :     0.010834  f :     0.043493
      f+1     :     0.004930
      f-1     :     0.006857
      f+2     :     0.005120
      f-2     :     0.005668
      f+3     :     0.004715
      f-3     :     0.005370
 57 H s       :     0.773938  s :     0.773938
      pz      :     0.031463  p :     0.062539
      px      :     0.012959
      py      :     0.018116
 58 C s       :     2.763851  s :     2.763851
      pz      :     1.065950  p :     2.942343
      px      :     0.899376
      py      :     0.977016
      dz2     :     0.143672  d :     0.385720
      dxz     :     0.076638
      dyz     :     0.098995
      dx2y2   :     0.030218
      dxy     :     0.036196
      f0      :     0.012603  f :     0.043224
      f+1     :     0.004684
      f-1     :     0.007860
      f+2     :     0.007372
      f-2     :     0.007542
      f+3     :     0.002389
      f-3     :     0.000774
 59 H s       :     0.780466  s :     0.780466
      pz      :     0.010651  p :     0.060523
      px      :     0.017156
      py      :     0.032716
 60 C s       :     2.767370  s :     2.767370
      pz      :     1.014091  p :     2.917651
      px      :     0.881191
      py      :     1.022368
      dz2     :     0.093418  d :     0.391005
      dxz     :     0.051633
      dyz     :     0.125437
      dx2y2   :     0.060440
      dxy     :     0.060078
      f0      :     0.010530  f :     0.043163
      f+1     :     0.004332
      f-1     :     0.006508
      f+2     :     0.005439
      f-2     :     0.006573
      f+3     :     0.004631
      f-3     :     0.005150
 61 H s       :     0.780444  s :     0.780444
      pz      :     0.031124  p :     0.060234
      px      :     0.013947
      py      :     0.015163
 62 C s       :     2.763873  s :     2.763873
      pz      :     1.015191  p :     2.942446
      px      :     0.910002
      py      :     1.017253
      dz2     :     0.089319  d :     0.385640
      dxz     :     0.048680
      dyz     :     0.137266
      dx2y2   :     0.055718
      dxy     :     0.054657
      f0      :     0.010962  f :     0.043237
      f+1     :     0.004603
      f-1     :     0.006783
      f+2     :     0.005271
      f-2     :     0.005983
      f+3     :     0.004699
      f-3     :     0.004936
 63 H s       :     0.780580  s :     0.780580
      pz      :     0.029407  p :     0.060489
      px      :     0.013095
      py      :     0.017987
 64 C s       :     2.756683  s :     2.756683
      pz      :     1.047765  p :     2.894876
      px      :     0.872682
      py      :     0.974429
      dz2     :     0.135986  d :     0.386430
      dxz     :     0.083216
      dyz     :     0.100617
      dx2y2   :     0.030397
      dxy     :     0.036215
      f0      :     0.012174  f :     0.043527
      f+1     :     0.004767
      f-1     :     0.007811
      f+2     :     0.007765
      f-2     :     0.007892
      f+3     :     0.002331
      f-3     :     0.000787
 65 H s       :     0.774643  s :     0.774643
      pz      :     0.011024  p :     0.061740
      px      :     0.016805
      py      :     0.033911
 66 H s       :     0.693611  s :     0.693611
      pz      :     0.047055  p :     0.110270
      px      :     0.028942
      py      :     0.034273
 67 O s       :     3.401581  s :     3.401581
      pz      :     1.634029  p :     4.508735
      px      :     1.398431
      py      :     1.476275
      dz2     :     0.008499  d :     0.064804
      dxz     :     0.002848
      dyz     :     0.016708
      dx2y2   :     0.018484
      dxy     :     0.018266
      f0      :     0.000749  f :     0.005891
      f+1     :     0.000238
      f-1     :     0.000957
      f+2     :     0.000645
      f-2     :     0.000605
      f+3     :     0.001508
      f-3     :     0.001188
 68 C s       :     2.742430  s :     2.742430
      pz      :     0.921197  p :     2.626221
      px      :     0.764325
      py      :     0.940699
      dz2     :     0.175014  d :     0.964147
      dxz     :     0.142517
      dyz     :     0.326807
      dx2y2   :     0.159822
      dxy     :     0.159986
      f0      :     0.040920  f :     0.158907
      f+1     :     0.015342
      f-1     :     0.021252
      f+2     :     0.023958
      f-2     :     0.024030
      f+3     :     0.014894
      f-3     :     0.018512
 69 C s       :     2.705538  s :     2.705538
      pz      :     0.980798  p :     2.882041
      px      :     0.882756
      py      :     1.018487
      dz2     :     0.118081  d :     0.495739
      dxz     :     0.066389
      dyz     :     0.166909
      dx2y2   :     0.069292
      dxy     :     0.075069
      f0      :     0.014336  f :     0.055941
      f+1     :     0.006312
      f-1     :     0.008609
      f+2     :     0.009728
      f-2     :     0.006749
      f+3     :     0.004828
      f-3     :     0.005379
 70 C s       :     2.758720  s :     2.758720
      pz      :     1.016640  p :     2.905958
      px      :     0.871937
      py      :     1.017381
      dz2     :     0.092183  d :     0.386751
      dxz     :     0.034990
      dyz     :     0.137309
      dx2y2   :     0.059285
      dxy     :     0.062984
      f0      :     0.010304  f :     0.043278
      f+1     :     0.004375
      f-1     :     0.006808
      f+2     :     0.007242
      f-2     :     0.004388
      f+3     :     0.005279
      f-3     :     0.004882
 71 H s       :     0.777002  s :     0.777002
      pz      :     0.031730  p :     0.061818
      px      :     0.012488
      py      :     0.017600
 72 C s       :     2.764617  s :     2.764617
      pz      :     1.063296  p :     2.945080
      px      :     0.893298
      py      :     0.988486
      dz2     :     0.141158  d :     0.386991
      dxz     :     0.075157
      dyz     :     0.099792
      dx2y2   :     0.045227
      dxy     :     0.025658
      f0      :     0.011893  f :     0.043162
      f+1     :     0.004678
      f-1     :     0.008029
      f+2     :     0.007787
      f-2     :     0.007323
      f+3     :     0.001762
      f-3     :     0.001689
 73 H s       :     0.781767  s :     0.781767
      pz      :     0.010745  p :     0.060441
      px      :     0.014600
      py      :     0.035095
 74 C s       :     2.767423  s :     2.767423
      pz      :     1.013426  p :     2.924950
      px      :     0.869883
      py      :     1.041642
      dz2     :     0.087836  d :     0.391351
      dxz     :     0.043885
      dyz     :     0.140901
      dx2y2   :     0.056505
      dxy     :     0.062224
      f0      :     0.010460  f :     0.043191
      f+1     :     0.004601
      f-1     :     0.006655
      f+2     :     0.006954
      f-2     :     0.004573
      f+3     :     0.004751
      f-3     :     0.005197
 75 H s       :     0.781674  s :     0.781674
      pz      :     0.029485  p :     0.060229
      px      :     0.014367
      py      :     0.016376
 76 C s       :     2.764413  s :     2.764413
      pz      :     1.008915  p :     2.944882
      px      :     0.898877
      py      :     1.037091
      dz2     :     0.089813  d :     0.386958
      dxz     :     0.034152
      dyz     :     0.143811
      dx2y2   :     0.058744
      dxy     :     0.060438
      f0      :     0.010329  f :     0.043214
      f+1     :     0.004140
      f-1     :     0.006772
      f+2     :     0.007554
      f-2     :     0.004494
      f+3     :     0.005181
      f-3     :     0.004744
 77 H s       :     0.781816  s :     0.781816
      pz      :     0.030028  p :     0.060415
      px      :     0.012781
      py      :     0.017606
 78 C s       :     2.757608  s :     2.757608
      pz      :     1.044029  p :     2.902168
      px      :     0.868176
      py      :     0.989963
      dz2     :     0.135820  d :     0.386928
      dxz     :     0.079821
      dyz     :     0.099602
      dx2y2   :     0.044549
      dxy     :     0.027135
      f0      :     0.011569  f :     0.043358
      f+1     :     0.004749
      f-1     :     0.008036
      f+2     :     0.007801
      f-2     :     0.007750
      f+3     :     0.001817
      f-3     :     0.001635
 79 H s       :     0.777267  s :     0.777267
      pz      :     0.011015  p :     0.061714
      px      :     0.014518
      py      :     0.036181
 80 O s       :     3.318832  s :     3.318832
      pz      :     1.315504  p :     4.482349
      px      :     1.571498
      py      :     1.595346
      dz2     :     0.018518  d :     0.070458
      dxz     :     0.013804
      dyz     :     0.026529
      dx2y2   :     0.005488
      dxy     :     0.006119
      f0      :     0.001085  f :     0.005051
      f+1     :     0.000498
      f-1     :     0.001379
      f+2     :     0.000708
      f-2     :     0.001078
      f+3     :     0.000140
      f-3     :     0.000162
 81 H s       :     0.626528  s :     0.626528
      pz      :     0.078192  p :     0.189804
      px      :     0.057395
      py      :     0.054218


                      *****************************
                      * MAYER POPULATION ANALYSIS *
                      *****************************

  NA   - Mulliken gross atomic population
  ZA   - Total nuclear charge
  QA   - Mulliken gross atomic charge
  VA   - Mayer's total valence
  BVA  - Mayer's bonded valence
  FA   - Mayer's free valence

  ATOM       NA         ZA         QA         VA         BVA        FA
  0 O      8.2406     8.0000    -0.2406     2.1273     2.1273    -0.0000
  1 O      8.4310     8.0000    -0.4310     2.0730     2.0730    -0.0000
  2 N      7.1940     7.0000    -0.1940     3.0588     3.0588    -0.0000
  3 N      7.3987     7.0000    -0.3987     2.9533     2.9533     0.0000
  4 C      5.9729     6.0000     0.0271     4.3181     4.3181     0.0000
  5 C      5.7754     6.0000     0.2246     3.7075     3.7075    -0.0000
  6 H      0.8775     1.0000     0.1225     0.9901     0.9901     0.0000
  7 C      5.7421     6.0000     0.2579     3.5218     3.5218     0.0000
  8 C      6.3276     6.0000    -0.3276     3.9737     3.9737     0.0000
  9 H      0.8563     1.0000     0.1437     1.0035     1.0035     0.0000
 10 C      6.1613     6.0000    -0.1613     3.9263     3.9263     0.0000
 11 H      0.8433     1.0000     0.1567     0.9617     0.9617    -0.0000
 12 C      6.1625     6.0000    -0.1625     3.8936     3.8936    -0.0000
 13 H      0.8429     1.0000     0.1571     0.9602     0.9602    -0.0000
 14 C      6.1569     6.0000    -0.1569     3.8815     3.8815     0.0000
 15 H      0.8441     1.0000     0.1559     0.9628     0.9628     0.0000
 16 C      6.2604     6.0000    -0.2604     3.9599     3.9599     0.0000
 17 H      0.8437     1.0000     0.1563     0.9729     0.9729     0.0000
 18 C      5.8374     6.0000     0.1626     3.9149     3.9149    -0.0000
 19 C      6.3960     6.0000    -0.3960     3.8384     3.8384    -0.0000
 20 H      0.8670     1.0000     0.1330     0.9817     0.9817     0.0000
 21 H      0.8642     1.0000     0.1358     0.9758     0.9758    -0.0000
 22 H      0.8649     1.0000     0.1351     0.9781     0.9781    -0.0000
 23 C      6.4399     6.0000    -0.4399     3.9013     3.9013     0.0000
 24 H      0.8537     1.0000     0.1463     0.9797     0.9797    -0.0000
 25 H      0.8528     1.0000     0.1472     0.9696     0.9696     0.0000
 26 H      0.8631     1.0000     0.1369     0.9785     0.9785     0.0000
 27 C      6.4332     6.0000    -0.4332     3.8887     3.8887    -0.0000
 28 H      0.8646     1.0000     0.1354     0.9817     0.9817    -0.0000
 29 H      0.8506     1.0000     0.1494     0.9666     0.9666     0.0000
 30 H      0.8572     1.0000     0.1428     0.9764     0.9764     0.0000
 31 C      5.6600     6.0000     0.3400     3.6081     3.6081     0.0000
 32 C      6.1332     6.0000    -0.1332     3.8399     3.8399     0.0000
 33 C      6.1565     6.0000    -0.1565     3.7802     3.7802     0.0000
 34 H      0.8521     1.0000     0.1479     0.9655     0.9655     0.0000
 35 C      6.2491     6.0000    -0.2491     3.9332     3.9332     0.0000
 36 H      0.8504     1.0000     0.1496     0.9649     0.9649     0.0000
 37 C      6.1055     6.0000    -0.1055     3.8056     3.8056     0.0000
 38 H      0.8463     1.0000     0.1537     0.9612     0.9612    -0.0000
 39 C      6.2765     6.0000    -0.2765     4.0087     4.0087     0.0000
 40 H      0.8599     1.0000     0.1401     0.9874     0.9874    -0.0000
 41 C      5.8985     6.0000     0.1015     3.8662     3.8662    -0.0000
 42 C      6.4439     6.0000    -0.4439     3.9141     3.9141     0.0000
 43 H      0.8572     1.0000     0.1428     0.9681     0.9681     0.0000
 44 H      0.8573     1.0000     0.1427     0.9677     0.9677    -0.0000
 45 H      0.8604     1.0000     0.1396     0.9911     0.9911    -0.0000
 46 C      6.4532     6.0000    -0.4532     3.8862     3.8862    -0.0000
 47 H      0.8534     1.0000     0.1466     0.9791     0.9791    -0.0000
 48 H      0.8548     1.0000     0.1452     0.9756     0.9756    -0.0000
 49 H      0.8588     1.0000     0.1412     0.9792     0.9792    -0.0000
 50 C      6.4374     6.0000    -0.4374     3.8541     3.8541    -0.0000
 51 H      0.8570     1.0000     0.1430     0.9698     0.9698    -0.0000
 52 H      0.8567     1.0000     0.1433     0.9724     0.9724    -0.0000
 53 H      0.8552     1.0000     0.1448     0.9693     0.9693    -0.0000
 54 C      5.5869     6.0000     0.4131     4.0135     4.0135    -0.0000
 55 C      5.9055     6.0000     0.0945     3.6591     3.6591     0.0000
 56 C      6.2297     6.0000    -0.2297     3.9763     3.9763    -0.0000
 57 H      0.8102     1.0000     0.1898     0.9394     0.9394    -0.0000
 58 C      6.1446     6.0000    -0.1446     3.8958     3.8958    -0.0000
 59 H      0.8397     1.0000     0.1603     0.9643     0.9643    -0.0000
 60 C      6.1248     6.0000    -0.1248     3.8926     3.8926    -0.0000
 61 H      0.8353     1.0000     0.1647     0.9584     0.9584    -0.0000
 62 C      6.1451     6.0000    -0.1451     3.8875     3.8875     0.0000
 63 H      0.8368     1.0000     0.1632     0.9609     0.9609     0.0000
 64 C      6.2186     6.0000    -0.2186     3.9395     3.9395    -0.0000
 65 H      0.8408     1.0000     0.1592     0.9847     0.9847    -0.0000
 66 H      0.7160     1.0000     0.2840     0.9239     0.9239     0.0000
 67 O      8.4872     8.0000    -0.4872     1.9969     1.9969     0.0000
 68 C      5.6074     6.0000     0.3926     4.1643     4.1643    -0.0000
 69 C      5.8588     6.0000     0.1412     3.5556     3.5556    -0.0000
 70 C      6.2483     6.0000    -0.2483     3.9771     3.9771     0.0000
 71 H      0.8348     1.0000     0.1652     0.9782     0.9782     0.0000
 72 C      6.1336     6.0000    -0.1336     3.8830     3.8830     0.0000
 73 H      0.8378     1.0000     0.1622     0.9603     0.9603     0.0000
 74 C      6.1413     6.0000    -0.1413     3.9187     3.9187     0.0000
 75 H      0.8364     1.0000     0.1636     0.9584     0.9584     0.0000
 76 C      6.1371     6.0000    -0.1371     3.8911     3.8911     0.0000
 77 H      0.8376     1.0000     0.1624     0.9602     0.9602     0.0000
 78 C      6.2267     6.0000    -0.2267     3.9730     3.9730     0.0000
 79 H      0.8414     1.0000     0.1586     0.9855     0.9855     0.0000
 80 O      8.3958     8.0000    -0.3958     2.0725     2.0725     0.0000
 81 H      0.6326     1.0000     0.3674     0.9106     0.9106     0.0000

  Mayer bond orders larger than 0.100000
B(  0-O ,  4-C ) :   0.8593 B(  0-O , 54-C ) :   1.1130 B(  1-O , 54-C ) :   1.8720 
B(  2-N ,  4-C ) :   2.1320 B(  2-N , 18-C ) :   0.8907 B(  3-N ,  5-C ) :   0.8797 
B(  3-N , 31-C ) :   0.8226 B(  3-N , 66-H ) :   0.8911 B(  3-N , 81-H ) :   0.1768 
B(  4-C ,  5-C ) :   0.9899 B(  5-C ,  6-H ) :   0.9373 B(  5-C ,  7-C ) :   0.8398 
B(  7-C ,  8-C ) :   1.3170 B(  7-C , 16-C ) :   1.3437 B(  8-C ,  9-H ) :   0.9718 
B(  8-C , 10-C ) :   1.4355 B( 10-C , 11-H ) :   0.9749 B( 10-C , 12-C ) :   1.3846 
B( 12-C , 13-H ) :   0.9720 B( 12-C , 14-C ) :   1.3924 B( 14-C , 15-H ) :   0.9784 
B( 14-C , 16-C ) :   1.4123 B( 16-C , 17-H ) :   0.9697 B( 18-C , 19-C ) :   0.9682 
B( 18-C , 23-C ) :   0.9730 B( 18-C , 27-C ) :   0.9728 B( 19-C , 20-H ) :   0.9680 
B( 19-C , 21-H ) :   0.9698 B( 19-C , 22-H ) :   0.9704 B( 23-C , 24-H ) :   0.9636 
B( 23-C , 25-H ) :   0.9604 B( 23-C , 26-H ) :   0.9656 B( 27-C , 28-H ) :   0.9635 
B( 27-C , 29-H ) :   0.9576 B( 27-C , 30-H ) :   0.9613 B( 31-C , 32-C ) :   1.3574 
B( 31-C , 39-C ) :   1.3939 B( 32-C , 33-C ) :   1.2800 B( 32-C , 41-C ) :   0.9525 
B( 33-C , 34-H ) :   0.9812 B( 33-C , 35-C ) :   1.3991 B( 35-C , 36-H ) :   0.9891 
B( 35-C , 37-C ) :   1.3470 B( 37-C , 38-H ) :   0.9841 B( 37-C , 39-C ) :   1.3890 
B( 39-C , 40-H ) :   0.9752 B( 41-C , 42-C ) :   0.9806 B( 41-C , 46-C ) :   0.9632 
B( 41-C , 50-C ) :   0.9536 B( 42-C , 43-H ) :   0.9585 B( 42-C , 44-H ) :   0.9549 
B( 42-C , 45-H ) :   0.9583 B( 46-C , 47-H ) :   0.9639 B( 46-C , 48-H ) :   0.9624 
B( 46-C , 49-H ) :   0.9706 B( 50-C , 51-H ) :   0.9706 B( 50-C , 52-H ) :   0.9634 
B( 50-C , 53-H ) :   0.9599 B( 54-C , 55-C ) :   0.9945 B( 55-C , 56-C ) :   1.3536 
B( 55-C , 64-C ) :   1.3087 B( 56-C , 57-H ) :   0.9499 B( 56-C , 58-C ) :   1.4272 
B( 58-C , 59-H ) :   0.9742 B( 58-C , 60-C ) :   1.3799 B( 60-C , 61-H ) :   0.9674 
B( 60-C , 62-C ) :   1.3758 B( 62-C , 63-H ) :   0.9723 B( 62-C , 64-C ) :   1.4297 
B( 64-C , 65-H ) :   0.9690 B( 67-O , 68-C ) :   1.8574 B( 68-C , 69-C ) :   0.9829 
B( 68-C , 80-O ) :   1.2799 B( 69-C , 70-C ) :   1.3492 B( 69-C , 78-C ) :   1.3396 
B( 70-C , 71-H ) :   0.9639 B( 70-C , 72-C ) :   1.4254 B( 72-C , 73-H ) :   0.9693 
B( 72-C , 74-C ) :   1.3928 B( 74-C , 75-H ) :   0.9653 B( 74-C , 76-C ) :   1.3871 
B( 76-C , 77-H ) :   0.9699 B( 76-C , 78-C ) :   1.4331 B( 78-C , 79-H ) :   0.9618 
B( 80-O , 81-H ) :   0.7254 

-------
TIMINGS
-------

Total SCF time: 0 days 0 hours 7 min 59 sec 

Total time                  ....     479.785 sec
Sum of individual times     ....     452.897 sec  ( 94.4%)

Fock matrix formation       ....     396.992 sec  ( 82.7%)
  Split-RI-J                ....      48.751 sec  ( 12.3% of F)
  Chain of spheres X        ....     208.099 sec  ( 52.4% of F)
  XC integration            ....      44.250 sec  ( 11.1% of F)
    Basis function eval.    ....       2.695 sec  (  6.1% of XC)
    Density eval.           ....       7.842 sec  ( 17.7% of XC)
    XC-Functional eval.     ....       0.243 sec  (  0.5% of XC)
    XC-Potential eval.      ....       3.662 sec  (  8.3% of XC)
Diagonalization             ....       7.588 sec  (  1.6%)
Density matrix formation    ....       1.559 sec  (  0.3%)
Population analysis         ....       2.490 sec  (  0.5%)
Initial guess               ....       6.728 sec  (  1.4%)
Orbital Transformation      ....       0.000 sec  (  0.0%)
Orbital Orthonormalization  ....       0.000 sec  (  0.0%)
DIIS solution               ....      11.516 sec  (  2.4%)
SOSCF solution              ....      10.269 sec  (  2.1%)
Grid generation             ....      15.755 sec  (  3.3%)

Maximum memory used throughout the entire SCF-calculation: 590.2 MB
[1711144361.057347] [node128:2120427:0]          mpool.c:43   UCX  WARN  object 0x12b54780 was not returned to mpool ucp_requests
[1711144361.057366] [node128:2120427:0]          mpool.c:43   UCX  WARN  object 0x12b54cc0 was not returned to mpool ucp_requests
[1711144361.057371] [node128:2120427:0]          mpool.c:43   UCX  WARN  object 0x12b54e80 was not returned to mpool ucp_requests
[1711144361.057499] [node128:2120415:0]          mpool.c:43   UCX  WARN  object 0x12ee78c0 was not returned to mpool ucp_requests
[1711144361.057510] [node128:2120415:0]          mpool.c:43   UCX  WARN  object 0x12ee7a80 was not returned to mpool ucp_requests
[1711144361.057514] [node128:2120415:0]          mpool.c:43   UCX  WARN  object 0x12ee7c40 was not returned to mpool ucp_requests
[1711144361.057438] [node128:2120419:0]          mpool.c:43   UCX  WARN  object 0x136e49c0 was not returned to mpool ucp_requests
[1711144361.057454] [node128:2120419:0]          mpool.c:43   UCX  WARN  object 0x136e4b80 was not returned to mpool ucp_requests
[1711144361.057460] [node128:2120419:0]          mpool.c:43   UCX  WARN  object 0x136e4d40 was not returned to mpool ucp_requests
[1711144361.060847] [node128:2120416:0]          mpool.c:43   UCX  WARN  object 0x1479f800 was not returned to mpool ucp_requests
[1711144361.060857] [node128:2120416:0]          mpool.c:43   UCX  WARN  object 0x1479f9c0 was not returned to mpool ucp_requests
[1711144361.060861] [node128:2120416:0]          mpool.c:43   UCX  WARN  object 0x1479fb80 was not returned to mpool ucp_requests
[1711144361.062038] [node128:2120435:0]          mpool.c:43   UCX  WARN  object 0x14b5e5c0 was not returned to mpool ucp_requests
[1711144361.062055] [node128:2120435:0]          mpool.c:43   UCX  WARN  object 0x14b5ecc0 was not returned to mpool ucp_requests
[1711144361.062058] [node128:2120435:0]          mpool.c:43   UCX  WARN  object 0x14b5ee80 was not returned to mpool ucp_requests
[1711144361.062119] [node128:2120409:0]          mpool.c:43   UCX  WARN  object 0x14757900 was not returned to mpool ucp_requests
[1711144361.062137] [node128:2120409:0]          mpool.c:43   UCX  WARN  object 0x14757ac0 was not returned to mpool ucp_requests
[1711144361.062142] [node128:2120409:0]          mpool.c:43   UCX  WARN  object 0x14757e40 was not returned to mpool ucp_requests
[1711144361.062145] [node128:2120409:0]          mpool.c:43   UCX  WARN  object 0x14758000 was not returned to mpool ucp_requests
[1711144361.075310] [node128:2120422:0]          mpool.c:43   UCX  WARN  object 0x1481d840 was not returned to mpool ucp_requests
[1711144361.075327] [node128:2120422:0]          mpool.c:43   UCX  WARN  object 0x1481da00 was not returned to mpool ucp_requests
[1711144361.075331] [node128:2120422:0]          mpool.c:43   UCX  WARN  object 0x1481dbc0 was not returned to mpool ucp_requests
[1711144361.069720] [node128:2120423:0]          mpool.c:43   UCX  WARN  object 0x1392c900 was not returned to mpool ucp_requests
[1711144361.069729] [node128:2120423:0]          mpool.c:43   UCX  WARN  object 0x1392dc40 was not returned to mpool ucp_requests
[1711144361.069733] [node128:2120423:0]          mpool.c:43   UCX  WARN  object 0x1392dfc0 was not returned to mpool ucp_requests
[1711144361.062191] [node128:2120425:0]          mpool.c:43   UCX  WARN  object 0x1386f340 was not returned to mpool ucp_requests
[1711144361.062202] [node128:2120425:0]          mpool.c:43   UCX  WARN  object 0x1386fc00 was not returned to mpool ucp_requests
[1711144361.062206] [node128:2120425:0]          mpool.c:43   UCX  WARN  object 0x1386fdc0 was not returned to mpool ucp_requests
[1711144361.069429] [node128:2120426:0]          mpool.c:43   UCX  WARN  object 0x13aec900 was not returned to mpool ucp_requests
[1711144361.069439] [node128:2120426:0]          mpool.c:43   UCX  WARN  object 0x13aecc80 was not returned to mpool ucp_requests
[1711144361.069442] [node128:2120426:0]          mpool.c:43   UCX  WARN  object 0x13aece40 was not returned to mpool ucp_requests
[1711144361.062317] [node128:2120428:0]          mpool.c:43   UCX  WARN  object 0x131e2b00 was not returned to mpool ucp_requests
[1711144361.062328] [node128:2120428:0]          mpool.c:43   UCX  WARN  object 0x131e2e80 was not returned to mpool ucp_requests
[1711144361.062332] [node128:2120428:0]          mpool.c:43   UCX  WARN  object 0x131e3040 was not returned to mpool ucp_requests
[1711144361.062287] [node128:2120429:0]          mpool.c:43   UCX  WARN  object 0x136087c0 was not returned to mpool ucp_requests
[1711144361.062303] [node128:2120429:0]          mpool.c:43   UCX  WARN  object 0x13608980 was not returned to mpool ucp_requests
[1711144361.062306] [node128:2120429:0]          mpool.c:43   UCX  WARN  object 0x13608d00 was not returned to mpool ucp_requests
[1711144361.068774] [node128:2120430:0]          mpool.c:43   UCX  WARN  object 0x12ee8980 was not returned to mpool ucp_requests
[1711144361.068783] [node128:2120430:0]          mpool.c:43   UCX  WARN  object 0x12ee8d00 was not returned to mpool ucp_requests
[1711144361.068787] [node128:2120430:0]          mpool.c:43   UCX  WARN  object 0x12ee8ec0 was not returned to mpool ucp_requests
[1711144361.062728] [node128:2120431:0]          mpool.c:43   UCX  WARN  object 0x12dae840 was not returned to mpool ucp_requests
[1711144361.062738] [node128:2120431:0]          mpool.c:43   UCX  WARN  object 0x12daebc0 was not returned to mpool ucp_requests
[1711144361.062740] [node128:2120431:0]          mpool.c:43   UCX  WARN  object 0x12daed80 was not returned to mpool ucp_requests
[1711144361.069172] [node128:2120433:0]          mpool.c:43   UCX  WARN  object 0x1487c7c0 was not returned to mpool ucp_requests
[1711144361.069183] [node128:2120433:0]          mpool.c:43   UCX  WARN  object 0x1487c980 was not returned to mpool ucp_requests
[1711144361.069186] [node128:2120433:0]          mpool.c:43   UCX  WARN  object 0x1487cd00 was not returned to mpool ucp_requests
[1711144361.069174] [node128:2120434:0]          mpool.c:43   UCX  WARN  object 0x135c8a80 was not returned to mpool ucp_requests
[1711144361.069184] [node128:2120434:0]          mpool.c:43   UCX  WARN  object 0x135c8c40 was not returned to mpool ucp_requests
[1711144361.069187] [node128:2120434:0]          mpool.c:43   UCX  WARN  object 0x135c8e00 was not returned to mpool ucp_requests
[1711144361.062680] [node128:2120407:0]          mpool.c:43   UCX  WARN  object 0x13b2ebc0 was not returned to mpool ucp_requests
[1711144361.062691] [node128:2120407:0]          mpool.c:43   UCX  WARN  object 0x13b2ef40 was not returned to mpool ucp_requests
[1711144361.062696] [node128:2120407:0]          mpool.c:43   UCX  WARN  object 0x13b2f100 was not returned to mpool ucp_requests
[1711144361.062175] [node128:2120408:0]          mpool.c:43   UCX  WARN  object 0x1418f800 was not returned to mpool ucp_requests
[1711144361.062187] [node128:2120408:0]          mpool.c:43   UCX  WARN  object 0x1418f9c0 was not returned to mpool ucp_requests
[1711144361.062190] [node128:2120408:0]          mpool.c:43   UCX  WARN  object 0x1418fb80 was not returned to mpool ucp_requests
[1711144361.062193] [node128:2120408:0]          mpool.c:43   UCX  WARN  object 0x1418ff00 was not returned to mpool ucp_requests
[1711144361.064107] [node128:2120410:0]          mpool.c:43   UCX  WARN  object 0x13403780 was not returned to mpool ucp_requests
[1711144361.064119] [node128:2120410:0]          mpool.c:43   UCX  WARN  object 0x13403940 was not returned to mpool ucp_requests
[1711144361.064124] [node128:2120410:0]          mpool.c:43   UCX  WARN  object 0x13403b00 was not returned to mpool ucp_requests
[1711144361.064127] [node128:2120410:0]          mpool.c:43   UCX  WARN  object 0x13404c80 was not returned to mpool ucp_requests
[1711144361.069125] [node128:2120411:0]          mpool.c:43   UCX  WARN  object 0x132cdb80 was not returned to mpool ucp_requests
[1711144361.069137] [node128:2120411:0]          mpool.c:43   UCX  WARN  object 0x132cdd40 was not returned to mpool ucp_requests
[1711144361.069141] [node128:2120411:0]          mpool.c:43   UCX  WARN  object 0x132cdf00 was not returned to mpool ucp_requests
[1711144361.069143] [node128:2120411:0]          mpool.c:43   UCX  WARN  object 0x132ce0c0 was not returned to mpool ucp_requests
[1711144361.063944] [node128:2120412:0]          mpool.c:43   UCX  WARN  object 0x13056840 was not returned to mpool ucp_requests
[1711144361.063955] [node128:2120412:0]          mpool.c:43   UCX  WARN  object 0x13056a00 was not returned to mpool ucp_requests
[1711144361.063959] [node128:2120412:0]          mpool.c:43   UCX  WARN  object 0x13056bc0 was not returned to mpool ucp_requests
[1711144361.063961] [node128:2120412:0]          mpool.c:43   UCX  WARN  object 0x13056d80 was not returned to mpool ucp_requests
[1711144361.063964] [node128:2120412:0]          mpool.c:43   UCX  WARN  object 0x130572c0 was not returned to mpool ucp_requests
[1711144361.068238] [node128:2120414:0]          mpool.c:43   UCX  WARN  object 0x13c73a80 was not returned to mpool ucp_requests
[1711144361.068249] [node128:2120414:0]          mpool.c:43   UCX  WARN  object 0x13c73c40 was not returned to mpool ucp_requests
[1711144361.068253] [node128:2120414:0]          mpool.c:43   UCX  WARN  object 0x13c73e00 was not returned to mpool ucp_requests
[1711144361.062218] [node128:2120417:0]          mpool.c:43   UCX  WARN  object 0x12fbd980 was not returned to mpool ucp_requests
[1711144361.062228] [node128:2120417:0]          mpool.c:43   UCX  WARN  object 0x12fbdb40 was not returned to mpool ucp_requests
[1711144361.062231] [node128:2120417:0]          mpool.c:43   UCX  WARN  object 0x12fbdd00 was not returned to mpool ucp_requests
[1711144361.075500] [node128:2120418:0]          mpool.c:43   UCX  WARN  object 0x1344eb80 was not returned to mpool ucp_requests
[1711144361.075512] [node128:2120418:0]          mpool.c:43   UCX  WARN  object 0x1344ed40 was not returned to mpool ucp_requests
[1711144361.075516] [node128:2120418:0]          mpool.c:43   UCX  WARN  object 0x1344ef00 was not returned to mpool ucp_requests
[1711144361.069159] [node128:2120421:0]          mpool.c:43   UCX  WARN  object 0x13937980 was not returned to mpool ucp_requests
[1711144361.069170] [node128:2120421:0]          mpool.c:43   UCX  WARN  object 0x13937b40 was not returned to mpool ucp_requests
[1711144361.069173] [node128:2120421:0]          mpool.c:43   UCX  WARN  object 0x13938240 was not returned to mpool ucp_requests
[1711144361.097340] [node128:2120424:0]          mpool.c:43   UCX  WARN  object 0x1472a6c0 was not returned to mpool ucp_requests
[1711144361.097351] [node128:2120424:0]          mpool.c:43   UCX  WARN  object 0x1472a880 was not returned to mpool ucp_requests
[1711144361.097355] [node128:2120424:0]          mpool.c:43   UCX  WARN  object 0x1472ac00 was not returned to mpool ucp_requests
[1711144361.177327] [node128:2120413:0]          mpool.c:43   UCX  WARN  object 0x141566c0 was not returned to mpool ucp_requests
[1711144361.177342] [node128:2120413:0]          mpool.c:43   UCX  WARN  object 0x14156880 was not returned to mpool ucp_requests
[1711144361.177348] [node128:2120413:0]          mpool.c:43   UCX  WARN  object 0x14156a40 was not returned to mpool ucp_requests
[1711144361.177352] [node128:2120413:0]          mpool.c:43   UCX  WARN  object 0x14156c00 was not returned to mpool ucp_requests
[1711144361.177357] [node128:2120413:0]          mpool.c:43   UCX  WARN  object 0x14157f40 was not returned to mpool ucp_requests
[1711144361.184965] [node128:2120420:0]          mpool.c:43   UCX  WARN  object 0x12d4fc80 was not returned to mpool ucp_requests
[1711144361.184977] [node128:2120420:0]          mpool.c:43   UCX  WARN  object 0x12d50000 was not returned to mpool ucp_requests
[1711144361.184981] [node128:2120420:0]          mpool.c:43   UCX  WARN  object 0x12d501c0 was not returned to mpool ucp_requests
[1711144361.177985] [node128:2120432:0]          mpool.c:43   UCX  WARN  object 0x13431d00 was not returned to mpool ucp_requests
[1711144361.178009] [node128:2120432:0]          mpool.c:43   UCX  WARN  object 0x13431ec0 was not returned to mpool ucp_requests
[1711144361.178012] [node128:2120432:0]          mpool.c:43   UCX  WARN  object 0x13432080 was not returned to mpool ucp_requests


-------------------------------------------------------------------------------
                          DFT DISPERSION CORRECTION                            
                                                                               
                              DFTD3 V3.1  Rev 1                                
                          USING Becke-Johnson damping                          
-------------------------------------------------------------------------------
The PBE0 functional is recognized
Active option DFTDOPT                   ...         4   

molecular C6(AA) [au] = 70480.942470 


            DFT-D V3
 parameters
 s6 scaling factor         :     1.0000 
 a1 scaling factor         :     0.4145 
 s8 scaling factor         :     1.2177 
 a2 scaling factor         :     4.8593 
 ad hoc parameters k1-k3   :    16.0000     1.3333    -4.0000 

 Edisp/kcal,au: -71.000353646705  -0.113146253575 
 E6   /kcal   : -45.861119890 
 E8   /kcal   : -25.139233757 
 % E8         :  35.407195127 

-------------------------   ----------------
Dispersion correction           -0.113146254
-------------------------   ----------------


-------------------------   --------------------
FINAL SINGLE POINT ENERGY     -1805.037023668973
-------------------------   --------------------


           ************************************************************
           *        Program running with 30 parallel MPI-processes    *
           *              working on a common directory               *
           ************************************************************
------------------------------------------------------------------------------
                         ORCA SCF GRADIENT CALCULATION
------------------------------------------------------------------------------

 ... reading COSX grid (gridx3)
Gradient of the Kohn-Sham DFT energy:
Kohn-Sham wavefunction type      ... RKS
Hartree-Fock exchange scaling    ...    0.250
Number of operators              ...    1
Number of atoms                  ...   82
Basis set dimensions             ... 1542
Integral neglect threshold       ... 2.5e-11
Integral primitive cutoff        ... 2.5e-12
SHARK Integral package           ... ON

Nuc. rep. gradient       (SHARK) ... done (  0.2 sec)
HCore & Overlap gradient (SHARK) ... done (  1.4 sec)
RI-J gradient            (SHARK) ... done (  6.4 sec)
COSX-gradient                    ... done ( 53.1 sec)
Exchange-correlation gradient    ... done
Dispersion correction            ... done

------------------
CARTESIAN GRADIENT
------------------

   1   O   :   -0.000022213    0.000037831   -0.000016923
   2   O   :   -0.000011335    0.000049147    0.000011628
   3   N   :   -0.000024091    0.000013733    0.000028339
   4   N   :    0.000065296   -0.000032240   -0.000035374
   5   C   :    0.000052556    0.000014917   -0.000012960
   6   C   :   -0.000068370   -0.000046429   -0.000033353
   7   H   :    0.000005247    0.000024432    0.000007702
   8   C   :    0.000010695   -0.000057041    0.000053067
   9   C   :   -0.000000610    0.000028290   -0.000035703
  10   H   :   -0.000003616   -0.000004884    0.000000094
  11   C   :   -0.000004559    0.000005287   -0.000005491
  12   H   :   -0.000002027    0.000005959   -0.000000015
  13   C   :   -0.000000953   -0.000011508    0.000029736
  14   H   :    0.000001021   -0.000002103   -0.000001060
  15   C   :    0.000007030   -0.000010596   -0.000026949
  16   H   :    0.000004563   -0.000002931   -0.000005387
  17   C   :   -0.000013250    0.000026597   -0.000000276
  18   H   :    0.000002350    0.000001461   -0.000002082
  19   C   :    0.000024214    0.000012321   -0.000007922
  20   C   :   -0.000004252   -0.000009921   -0.000038445
  21   H   :   -0.000005088    0.000008723    0.000002550
  22   H   :   -0.000005782    0.000003191    0.000004899
  23   H   :   -0.000004073    0.000001535    0.000010695
  24   C   :   -0.000043516   -0.000002763   -0.000009957
  25   H   :    0.000007989   -0.000007633    0.000006306
  26   H   :    0.000005673   -0.000004898   -0.000004872
  27   H   :    0.000003512    0.000005791   -0.000000918
  28   C   :   -0.000020744   -0.000004885    0.000026447
  29   H   :    0.000013431    0.000004348   -0.000007378
  30   H   :    0.000005380   -0.000005328   -0.000014804
  31   H   :   -0.000010581    0.000007710   -0.000010416
  32   C   :   -0.000015425   -0.000027785   -0.000010438
  33   C   :    0.000015351   -0.000013635    0.000011122
  34   C   :    0.000009778   -0.000007920   -0.000009917
  35   H   :   -0.000010292    0.000003376    0.000006005
  36   C   :   -0.000022007   -0.000004023    0.000023889
  37   H   :    0.000000023   -0.000007618    0.000006479
  38   C   :    0.000015878   -0.000014480   -0.000027054
  39   H   :   -0.000005438   -0.000003207   -0.000001151
  40   C   :   -0.000014795    0.000012997    0.000021096
  41   H   :   -0.000002335   -0.000003530   -0.000000516
  42   C   :   -0.000007717    0.000001013   -0.000023485
  43   C   :    0.000058943    0.000039563   -0.000004250
  44   H   :   -0.000020217   -0.000018686    0.000012579
  45   H   :   -0.000010861   -0.000003329    0.000003308
  46   H   :   -0.000008254   -0.000018211   -0.000004334
  47   C   :    0.000039218    0.000007780   -0.000003755
  48   H   :   -0.000004992   -0.000013538   -0.000002456
  49   H   :    0.000006377   -0.000002518    0.000007973
  50   H   :   -0.000037471   -0.000010790    0.000000419
  51   C   :   -0.000029668   -0.000006717    0.000005488
  52   H   :   -0.000001151   -0.000007119    0.000003750
  53   H   :    0.000007334   -0.000005463   -0.000002912
  54   H   :    0.000019066    0.000003889    0.000001580
  55   C   :    0.000031299   -0.000098186   -0.000011792
  56   C   :    0.000010192   -0.000001780    0.000025146
  57   C   :   -0.000012979    0.000024872   -0.000012912
  58   H   :    0.000006430   -0.000009541   -0.000002734
  59   C   :    0.000012334   -0.000031292    0.000011750
  60   H   :   -0.000000256    0.000000085    0.000000114
  61   C   :   -0.000011222    0.000032397   -0.000012731
  62   H   :    0.000003704   -0.000006627    0.000001536
  63   C   :    0.000017001   -0.000029304    0.000008207
  64   H   :    0.000003416    0.000002842   -0.000001122
  65   C   :   -0.000013478    0.000032753   -0.000010325
  66   H   :    0.000005270   -0.000002213    0.000003643
  67   H   :   -0.000030981    0.000057065    0.000019447
  68   O   :    0.000010235   -0.000007008   -0.000001988
  69   C   :   -0.000011688   -0.000021147   -0.000019927
  70   C   :   -0.000003763    0.000044457   -0.000035695
  71   C   :    0.000001988    0.000000034    0.000030807
  72   H   :   -0.000005164   -0.000009146   -0.000003351
  73   C   :   -0.000011486   -0.000035906   -0.000000497
  74   H   :   -0.000001399   -0.000004570    0.000004183
  75   C   :    0.000006680    0.000027264    0.000006493
  76   H   :   -0.000008101   -0.000012562    0.000005237
  77   C   :   -0.000007424   -0.000022214   -0.000003419
  78   H   :   -0.000007116   -0.000006724    0.000000755
  79   C   :   -0.000005633   -0.000008832    0.000014617
  80   H   :   -0.000001882   -0.000007028    0.000005209
  81   O   :   -0.000016608    0.000010744    0.000014687
  82   H   :    0.000021062   -0.000036284    0.000026838

Difference to translation invariance:
           :   -0.0000743284   -0.0001696869   -0.0000132290

Difference to rotation invariance:
           :    0.0014286583   -0.0019234343   -0.0016138129

Norm of the cartesian gradient     ...    0.0003084261
RMS gradient                       ...    0.0000196645
MAX gradient                       ...    0.0000981861

-------
TIMINGS
-------

Total SCF gradient time            ...       90.781 sec

One electron gradient       ....       1.431 sec  (  1.6%)
RI-J Coulomb gradient       ....       6.355 sec  (  7.0%)
COSX gradient               ....      53.117 sec  ( 58.5%)
XC gradient                 ....       8.840 sec  (  9.7%)
CPCM gradient               ....       2.735 sec  (  3.0%)
   A-Matrix (El+Nuc)        ....       0.852 sec  (  0.9%)
   Potential                ....       1.883 sec  (  2.1%)

Maximum memory used throughout the entire SCFGRAD-calculation: 373.8 MB

                            ***************************************
                            *     ORCA property calculations      *
                            ***************************************

                                    ---------------------
                                    Active property flags
                                    ---------------------
   (+) Dipole Moment


------------------------------------------------------------------------------
                       ORCA ELECTRIC PROPERTIES CALCULATION
------------------------------------------------------------------------------

Dipole Moment Calculation                       ... on
Quadrupole Moment Calculation                   ... off
Polarizability Calculation                      ... off
GBWName                                         ... ImineBzOH7Afreq.gbw
Electron density                                ... ImineBzOH7Afreq.scfp
The origin for moment calculation is the CENTER OF MASS  = ( 7.167173,  9.339960  5.585239)

-------------
DIPOLE MOMENT
-------------
                                X             Y             Z
Electronic contribution:      2.83023       3.49624       7.70025
Nuclear contribution   :     -2.47215      -4.08741      -9.35872
                        -----------------------------------------
Total Dipole Moment    :      0.35808      -0.59118      -1.65847
                        -----------------------------------------
Magnitude (a.u.)       :      1.79673
Magnitude (Debye)      :      4.56692


--------------------
Rotational spectrum 
--------------------
 
Rotational constants in cm-1:     0.004329     0.001889     0.001708 
Rotational constants in MHz :   129.775282    56.627832    51.202678 

 Dipole components along the rotational axes: 
x,y,z [a.u.] :    -1.563167     0.885619     0.020339 
x,y,z [Debye]:    -3.973256     2.251064     0.051697 

 

----------------------------------------------------------------------------
                           ORCA NUMERICAL FREQUENCIES
                              (30-process run)
----------------------------------------------------------------------------

Number of atoms                ... 82
Central differences            ... used
Number of displacements        ... 492
Numerical increment            ... 5.000e-03 bohr
IR-spectrum generation         ... on
Raman-spectrum generation      ... off
Surface Crossing Hessian       ... off

The output will be reduced. Please look at the following files:
SCF program output             ... >ImineBzOH7Afreq.lastscf
Integral program output        ... >ImineBzOH7Afreq.lastint
Gradient program output        ... >ImineBzOH7Afreq.lastgrad
Dipole moment program output   ... >ImineBzOH7Afreq.lastmom
AutoCI program output          ... >ImineBzOH7Afreq.lastautoci

	<< Calculating on displaced geometry  25 (of 492) >>
	<< Calculating on displaced geometry  28 (of 492) >>
	<< Calculating on displaced geometry  27 (of 492) >>
	<< Calculating on displaced geometry  14 (of 492) >>
	<< Calculating on displaced geometry  21 (of 492) >>
	<< Calculating on displaced geometry  11 (of 492) >>
	<< Calculating on displaced geometry  13 (of 492) >>
	<< Calculating on displaced geometry   3 (of 492) >>
	<< Calculating on displaced geometry   7 (of 492) >>
	<< Calculating on displaced geometry  10 (of 492) >>
	<< Calculating on displaced geometry  16 (of 492) >>
	<< Calculating on displaced geometry   1 (of 492) >>
	<< Calculating on displaced geometry   8 (of 492) >>
	<< Calculating on displaced geometry  26 (of 492) >>
	<< Calculating on displaced geometry   9 (of 492) >>
	<< Calculating on displaced geometry  12 (of 492) >>
	<< Calculating on displaced geometry   5 (of 492) >>
	<< Calculating on displaced geometry   6 (of 492) >>
	<< Calculating on displaced geometry  22 (of 492) >>
	<< Calculating on displaced geometry  23 (of 492) >>
	<< Calculating on displaced geometry  29 (of 492) >>
	<< Calculating on displaced geometry  15 (of 492) >>
	<< Calculating on displaced geometry  30 (of 492) >>
	<< Calculating on displaced geometry  19 (of 492) >>
	<< Calculating on displaced geometry   4 (of 492) >>
	<< Calculating on displaced geometry  20 (of 492) >>
	<< Calculating on displaced geometry  17 (of 492) >>
	<< Calculating on displaced geometry  24 (of 492) >>
	<< Calculating on displaced geometry   2 (of 492) >>
	<< Calculating on displaced geometry  18 (of 492) >>
	<< Calculating on displaced geometry  31 (of 492) >>
	<< Calculating on displaced geometry  32 (of 492) >>
	<< Calculating on displaced geometry  33 (of 492) >>
	<< Calculating on displaced geometry  34 (of 492) >>
	<< Calculating on displaced geometry  35 (of 492) >>
	<< Calculating on displaced geometry  36 (of 492) >>
	<< Calculating on displaced geometry  37 (of 492) >>
	<< Calculating on displaced geometry  38 (of 492) >>
	<< Calculating on displaced geometry  39 (of 492) >>
	<< Calculating on displaced geometry  40 (of 492) >>
	<< Calculating on displaced geometry  41 (of 492) >>
	<< Calculating on displaced geometry  42 (of 492) >>
	<< Calculating on displaced geometry  43 (of 492) >>
	<< Calculating on displaced geometry  44 (of 492) >>
	<< Calculating on displaced geometry  45 (of 492) >>
	<< Calculating on displaced geometry  46 (of 492) >>
	<< Calculating on displaced geometry  47 (of 492) >>
	<< Calculating on displaced geometry  48 (of 492) >>
	<< Calculating on displaced geometry  49 (of 492) >>
	<< Calculating on displaced geometry  50 (of 492) >>
	<< Calculating on displaced geometry  51 (of 492) >>
	<< Calculating on displaced geometry  52 (of 492) >>
	<< Calculating on displaced geometry  53 (of 492) >>
	<< Calculating on displaced geometry  54 (of 492) >>
	<< Calculating on displaced geometry  55 (of 492) >>
	<< Calculating on displaced geometry  56 (of 492) >>
	<< Calculating on displaced geometry  57 (of 492) >>
	<< Calculating on displaced geometry  58 (of 492) >>
	<< Calculating on displaced geometry  59 (of 492) >>
	<< Calculating on displaced geometry  60 (of 492) >>
	<< Calculating on displaced geometry  61 (of 492) >>
	<< Calculating on displaced geometry  62 (of 492) >>
	<< Calculating on displaced geometry  63 (of 492) >>
	<< Calculating on displaced geometry  64 (of 492) >>
	<< Calculating on displaced geometry  65 (of 492) >>
	<< Calculating on displaced geometry  66 (of 492) >>
	<< Calculating on displaced geometry  67 (of 492) >>
	<< Calculating on displaced geometry  68 (of 492) >>
	<< Calculating on displaced geometry  69 (of 492) >>
	<< Calculating on displaced geometry  70 (of 492) >>
	<< Calculating on displaced geometry  71 (of 492) >>
	<< Calculating on displaced geometry  72 (of 492) >>
	<< Calculating on displaced geometry  73 (of 492) >>
	<< Calculating on displaced geometry  74 (of 492) >>
	<< Calculating on displaced geometry  75 (of 492) >>
	<< Calculating on displaced geometry  76 (of 492) >>
	<< Calculating on displaced geometry  77 (of 492) >>
	<< Calculating on displaced geometry  78 (of 492) >>
	<< Calculating on displaced geometry  79 (of 492) >>
	<< Calculating on displaced geometry  80 (of 492) >>
	<< Calculating on displaced geometry  81 (of 492) >>
	<< Calculating on displaced geometry  82 (of 492) >>
	<< Calculating on displaced geometry  83 (of 492) >>
	<< Calculating on displaced geometry  84 (of 492) >>
	<< Calculating on displaced geometry  85 (of 492) >>
	<< Calculating on displaced geometry  86 (of 492) >>
	<< Calculating on displaced geometry  87 (of 492) >>
	<< Calculating on displaced geometry  88 (of 492) >>
	<< Calculating on displaced geometry  89 (of 492) >>
	<< Calculating on displaced geometry  90 (of 492) >>
	<< Calculating on displaced geometry  91 (of 492) >>
	<< Calculating on displaced geometry  92 (of 492) >>
	<< Calculating on displaced geometry  93 (of 492) >>
	<< Calculating on displaced geometry  94 (of 492) >>
	<< Calculating on displaced geometry  95 (of 492) >>
	<< Calculating on displaced geometry  96 (of 492) >>
	<< Calculating on displaced geometry  97 (of 492) >>
	<< Calculating on displaced geometry  98 (of 492) >>
	<< Calculating on displaced geometry  99 (of 492) >>
	<< Calculating on displaced geometry 100 (of 492) >>
	<< Calculating on displaced geometry 101 (of 492) >>
	<< Calculating on displaced geometry 102 (of 492) >>
	<< Calculating on displaced geometry 103 (of 492) >>
	<< Calculating on displaced geometry 104 (of 492) >>
	<< Calculating on displaced geometry 105 (of 492) >>
	<< Calculating on displaced geometry 106 (of 492) >>
	<< Calculating on displaced geometry 107 (of 492) >>
	<< Calculating on displaced geometry 108 (of 492) >>
	<< Calculating on displaced geometry 109 (of 492) >>
	<< Calculating on displaced geometry 110 (of 492) >>
	<< Calculating on displaced geometry 112 (of 492) >>
	<< Calculating on displaced geometry 111 (of 492) >>
	<< Calculating on displaced geometry 113 (of 492) >>
	<< Calculating on displaced geometry 114 (of 492) >>
	<< Calculating on displaced geometry 115 (of 492) >>
	<< Calculating on displaced geometry 116 (of 492) >>
	<< Calculating on displaced geometry 117 (of 492) >>
	<< Calculating on displaced geometry 118 (of 492) >>
	<< Calculating on displaced geometry 119 (of 492) >>
	<< Calculating on displaced geometry 120 (of 492) >>
	<< Calculating on displaced geometry 121 (of 492) >>
	<< Calculating on displaced geometry 122 (of 492) >>
	<< Calculating on displaced geometry 123 (of 492) >>
	<< Calculating on displaced geometry 124 (of 492) >>
	<< Calculating on displaced geometry 125 (of 492) >>
	<< Calculating on displaced geometry 126 (of 492) >>
	<< Calculating on displaced geometry 127 (of 492) >>
	<< Calculating on displaced geometry 128 (of 492) >>
	<< Calculating on displaced geometry 129 (of 492) >>
	<< Calculating on displaced geometry 130 (of 492) >>
	<< Calculating on displaced geometry 131 (of 492) >>
	<< Calculating on displaced geometry 132 (of 492) >>
	<< Calculating on displaced geometry 133 (of 492) >>
	<< Calculating on displaced geometry 134 (of 492) >>
	<< Calculating on displaced geometry 135 (of 492) >>
	<< Calculating on displaced geometry 136 (of 492) >>
	<< Calculating on displaced geometry 137 (of 492) >>
	<< Calculating on displaced geometry 138 (of 492) >>
	<< Calculating on displaced geometry 139 (of 492) >>
	<< Calculating on displaced geometry 140 (of 492) >>
	<< Calculating on displaced geometry 141 (of 492) >>
	<< Calculating on displaced geometry 142 (of 492) >>
	<< Calculating on displaced geometry 143 (of 492) >>
	<< Calculating on displaced geometry 144 (of 492) >>
	<< Calculating on displaced geometry 145 (of 492) >>
	<< Calculating on displaced geometry 146 (of 492) >>
	<< Calculating on displaced geometry 147 (of 492) >>
	<< Calculating on displaced geometry 148 (of 492) >>
	<< Calculating on displaced geometry 149 (of 492) >>
	<< Calculating on displaced geometry 150 (of 492) >>
	<< Calculating on displaced geometry 151 (of 492) >>
	<< Calculating on displaced geometry 152 (of 492) >>
	<< Calculating on displaced geometry 153 (of 492) >>
	<< Calculating on displaced geometry 154 (of 492) >>
	<< Calculating on displaced geometry 155 (of 492) >>
	<< Calculating on displaced geometry 156 (of 492) >>
	<< Calculating on displaced geometry 157 (of 492) >>
	<< Calculating on displaced geometry 158 (of 492) >>
	<< Calculating on displaced geometry 159 (of 492) >>
	<< Calculating on displaced geometry 160 (of 492) >>
	<< Calculating on displaced geometry 161 (of 492) >>
	<< Calculating on displaced geometry 162 (of 492) >>
	<< Calculating on displaced geometry 163 (of 492) >>
	<< Calculating on displaced geometry 164 (of 492) >>
	<< Calculating on displaced geometry 165 (of 492) >>
	<< Calculating on displaced geometry 166 (of 492) >>
	<< Calculating on displaced geometry 167 (of 492) >>
	<< Calculating on displaced geometry 168 (of 492) >>
	<< Calculating on displaced geometry 169 (of 492) >>
	<< Calculating on displaced geometry 170 (of 492) >>
	<< Calculating on displaced geometry 171 (of 492) >>
	<< Calculating on displaced geometry 172 (of 492) >>
	<< Calculating on displaced geometry 173 (of 492) >>
	<< Calculating on displaced geometry 174 (of 492) >>
	<< Calculating on displaced geometry 175 (of 492) >>
	<< Calculating on displaced geometry 176 (of 492) >>
	<< Calculating on displaced geometry 177 (of 492) >>
	<< Calculating on displaced geometry 178 (of 492) >>
	<< Calculating on displaced geometry 179 (of 492) >>
	<< Calculating on displaced geometry 180 (of 492) >>
	<< Calculating on displaced geometry 181 (of 492) >>
	<< Calculating on displaced geometry 182 (of 492) >>
	<< Calculating on displaced geometry 183 (of 492) >>
	<< Calculating on displaced geometry 184 (of 492) >>
	<< Calculating on displaced geometry 185 (of 492) >>
	<< Calculating on displaced geometry 186 (of 492) >>
	<< Calculating on displaced geometry 187 (of 492) >>
	<< Calculating on displaced geometry 188 (of 492) >>
	<< Calculating on displaced geometry 189 (of 492) >>
	<< Calculating on displaced geometry 190 (of 492) >>
	<< Calculating on displaced geometry 191 (of 492) >>
	<< Calculating on displaced geometry 192 (of 492) >>
	<< Calculating on displaced geometry 193 (of 492) >>
	<< Calculating on displaced geometry 194 (of 492) >>
	<< Calculating on displaced geometry 195 (of 492) >>
	<< Calculating on displaced geometry 196 (of 492) >>
	<< Calculating on displaced geometry 197 (of 492) >>
	<< Calculating on displaced geometry 198 (of 492) >>
	<< Calculating on displaced geometry 199 (of 492) >>
	<< Calculating on displaced geometry 200 (of 492) >>
	<< Calculating on displaced geometry 201 (of 492) >>
	<< Calculating on displaced geometry 202 (of 492) >>
	<< Calculating on displaced geometry 203 (of 492) >>
	<< Calculating on displaced geometry 204 (of 492) >>
	<< Calculating on displaced geometry 205 (of 492) >>
	<< Calculating on displaced geometry 206 (of 492) >>
	<< Calculating on displaced geometry 207 (of 492) >>
	<< Calculating on displaced geometry 208 (of 492) >>
	<< Calculating on displaced geometry 209 (of 492) >>
	<< Calculating on displaced geometry 210 (of 492) >>
	<< Calculating on displaced geometry 211 (of 492) >>
	<< Calculating on displaced geometry 212 (of 492) >>
	<< Calculating on displaced geometry 213 (of 492) >>
	<< Calculating on displaced geometry 214 (of 492) >>
	<< Calculating on displaced geometry 215 (of 492) >>
	<< Calculating on displaced geometry 216 (of 492) >>
	<< Calculating on displaced geometry 217 (of 492) >>
	<< Calculating on displaced geometry 218 (of 492) >>
	<< Calculating on displaced geometry 219 (of 492) >>
	<< Calculating on displaced geometry 220 (of 492) >>
	<< Calculating on displaced geometry 221 (of 492) >>
	<< Calculating on displaced geometry 222 (of 492) >>
	<< Calculating on displaced geometry 223 (of 492) >>
	<< Calculating on displaced geometry 224 (of 492) >>
	<< Calculating on displaced geometry 225 (of 492) >>
	<< Calculating on displaced geometry 226 (of 492) >>
	<< Calculating on displaced geometry 227 (of 492) >>
	<< Calculating on displaced geometry 228 (of 492) >>
	<< Calculating on displaced geometry 229 (of 492) >>
	<< Calculating on displaced geometry 230 (of 492) >>
	<< Calculating on displaced geometry 231 (of 492) >>
	<< Calculating on displaced geometry 232 (of 492) >>
	<< Calculating on displaced geometry 233 (of 492) >>
	<< Calculating on displaced geometry 234 (of 492) >>
	<< Calculating on displaced geometry 236 (of 492) >>
	<< Calculating on displaced geometry 235 (of 492) >>
	<< Calculating on displaced geometry 237 (of 492) >>
	<< Calculating on displaced geometry 238 (of 492) >>
	<< Calculating on displaced geometry 239 (of 492) >>
	<< Calculating on displaced geometry 240 (of 492) >>
	<< Calculating on displaced geometry 241 (of 492) >>
	<< Calculating on displaced geometry 242 (of 492) >>
	<< Calculating on displaced geometry 243 (of 492) >>
	<< Calculating on displaced geometry 244 (of 492) >>
	<< Calculating on displaced geometry 245 (of 492) >>
	<< Calculating on displaced geometry 246 (of 492) >>
	<< Calculating on displaced geometry 247 (of 492) >>
	<< Calculating on displaced geometry 248 (of 492) >>
	<< Calculating on displaced geometry 249 (of 492) >>
	<< Calculating on displaced geometry 250 (of 492) >>
	<< Calculating on displaced geometry 251 (of 492) >>
	<< Calculating on displaced geometry 252 (of 492) >>
	<< Calculating on displaced geometry 253 (of 492) >>
	<< Calculating on displaced geometry 254 (of 492) >>
	<< Calculating on displaced geometry 255 (of 492) >>
	<< Calculating on displaced geometry 256 (of 492) >>
	<< Calculating on displaced geometry 257 (of 492) >>
	<< Calculating on displaced geometry 258 (of 492) >>
	<< Calculating on displaced geometry 259 (of 492) >>
	<< Calculating on displaced geometry 260 (of 492) >>
	<< Calculating on displaced geometry 261 (of 492) >>
	<< Calculating on displaced geometry 262 (of 492) >>
	<< Calculating on displaced geometry 263 (of 492) >>
	<< Calculating on displaced geometry 264 (of 492) >>
	<< Calculating on displaced geometry 265 (of 492) >>
	<< Calculating on displaced geometry 266 (of 492) >>
	<< Calculating on displaced geometry 267 (of 492) >>
	<< Calculating on displaced geometry 268 (of 492) >>
	<< Calculating on displaced geometry 269 (of 492) >>
	<< Calculating on displaced geometry 270 (of 492) >>
	<< Calculating on displaced geometry 271 (of 492) >>
	<< Calculating on displaced geometry 272 (of 492) >>
	<< Calculating on displaced geometry 273 (of 492) >>
	<< Calculating on displaced geometry 274 (of 492) >>
	<< Calculating on displaced geometry 275 (of 492) >>
	<< Calculating on displaced geometry 276 (of 492) >>
	<< Calculating on displaced geometry 277 (of 492) >>
	<< Calculating on displaced geometry 278 (of 492) >>
	<< Calculating on displaced geometry 279 (of 492) >>
	<< Calculating on displaced geometry 280 (of 492) >>
	<< Calculating on displaced geometry 281 (of 492) >>
	<< Calculating on displaced geometry 283 (of 492) >>
	<< Calculating on displaced geometry 282 (of 492) >>
	<< Calculating on displaced geometry 284 (of 492) >>
	<< Calculating on displaced geometry 285 (of 492) >>
	<< Calculating on displaced geometry 286 (of 492) >>
	<< Calculating on displaced geometry 287 (of 492) >>
	<< Calculating on displaced geometry 288 (of 492) >>
	<< Calculating on displaced geometry 289 (of 492) >>
	<< Calculating on displaced geometry 290 (of 492) >>
	<< Calculating on displaced geometry 291 (of 492) >>
	<< Calculating on displaced geometry 292 (of 492) >>
	<< Calculating on displaced geometry 293 (of 492) >>
	<< Calculating on displaced geometry 294 (of 492) >>
	<< Calculating on displaced geometry 295 (of 492) >>
	<< Calculating on displaced geometry 296 (of 492) >>
	<< Calculating on displaced geometry 297 (of 492) >>
	<< Calculating on displaced geometry 298 (of 492) >>
	<< Calculating on displaced geometry 299 (of 492) >>
	<< Calculating on displaced geometry 300 (of 492) >>
	<< Calculating on displaced geometry 301 (of 492) >>
	<< Calculating on displaced geometry 302 (of 492) >>
	<< Calculating on displaced geometry 303 (of 492) >>
	<< Calculating on displaced geometry 304 (of 492) >>
	<< Calculating on displaced geometry 305 (of 492) >>
	<< Calculating on displaced geometry 306 (of 492) >>
	<< Calculating on displaced geometry 307 (of 492) >>
	<< Calculating on displaced geometry 308 (of 492) >>
	<< Calculating on displaced geometry 309 (of 492) >>
	<< Calculating on displaced geometry 310 (of 492) >>
	<< Calculating on displaced geometry 311 (of 492) >>
	<< Calculating on displaced geometry 312 (of 492) >>
	<< Calculating on displaced geometry 313 (of 492) >>
	<< Calculating on displaced geometry 314 (of 492) >>
	<< Calculating on displaced geometry 315 (of 492) >>
	<< Calculating on displaced geometry 316 (of 492) >>
	<< Calculating on displaced geometry 317 (of 492) >>
	<< Calculating on displaced geometry 318 (of 492) >>
	<< Calculating on displaced geometry 319 (of 492) >>
	<< Calculating on displaced geometry 320 (of 492) >>
	<< Calculating on displaced geometry 321 (of 492) >>
	<< Calculating on displaced geometry 322 (of 492) >>
	<< Calculating on displaced geometry 323 (of 492) >>
	<< Calculating on displaced geometry 324 (of 492) >>
	<< Calculating on displaced geometry 325 (of 492) >>
	<< Calculating on displaced geometry 326 (of 492) >>
	<< Calculating on displaced geometry 327 (of 492) >>
	<< Calculating on displaced geometry 328 (of 492) >>
	<< Calculating on displaced geometry 329 (of 492) >>
	<< Calculating on displaced geometry 330 (of 492) >>
	<< Calculating on displaced geometry 331 (of 492) >>
	<< Calculating on displaced geometry 332 (of 492) >>
	<< Calculating on displaced geometry 333 (of 492) >>
	<< Calculating on displaced geometry 334 (of 492) >>
	<< Calculating on displaced geometry 335 (of 492) >>
	<< Calculating on displaced geometry 336 (of 492) >>
	<< Calculating on displaced geometry 337 (of 492) >>
	<< Calculating on displaced geometry 338 (of 492) >>
	<< Calculating on displaced geometry 339 (of 492) >>
	<< Calculating on displaced geometry 340 (of 492) >>
	<< Calculating on displaced geometry 341 (of 492) >>
	<< Calculating on displaced geometry 342 (of 492) >>
	<< Calculating on displaced geometry 343 (of 492) >>
	<< Calculating on displaced geometry 344 (of 492) >>
	<< Calculating on displaced geometry 345 (of 492) >>
	<< Calculating on displaced geometry 346 (of 492) >>
	<< Calculating on displaced geometry 347 (of 492) >>
	<< Calculating on displaced geometry 348 (of 492) >>
	<< Calculating on displaced geometry 349 (of 492) >>
	<< Calculating on displaced geometry 350 (of 492) >>
	<< Calculating on displaced geometry 351 (of 492) >>
	<< Calculating on displaced geometry 352 (of 492) >>
	<< Calculating on displaced geometry 353 (of 492) >>
	<< Calculating on displaced geometry 354 (of 492) >>
	<< Calculating on displaced geometry 355 (of 492) >>
	<< Calculating on displaced geometry 356 (of 492) >>
	<< Calculating on displaced geometry 357 (of 492) >>
	<< Calculating on displaced geometry 359 (of 492) >>
	<< Calculating on displaced geometry 358 (of 492) >>
	<< Calculating on displaced geometry 360 (of 492) >>
	<< Calculating on displaced geometry 361 (of 492) >>
	<< Calculating on displaced geometry 362 (of 492) >>
	<< Calculating on displaced geometry 363 (of 492) >>
	<< Calculating on displaced geometry 364 (of 492) >>
	<< Calculating on displaced geometry 365 (of 492) >>
	<< Calculating on displaced geometry 366 (of 492) >>
	<< Calculating on displaced geometry 367 (of 492) >>
	<< Calculating on displaced geometry 368 (of 492) >>
	<< Calculating on displaced geometry 369 (of 492) >>
	<< Calculating on displaced geometry 370 (of 492) >>
	<< Calculating on displaced geometry 371 (of 492) >>
	<< Calculating on displaced geometry 372 (of 492) >>
	<< Calculating on displaced geometry 373 (of 492) >>
	<< Calculating on displaced geometry 374 (of 492) >>
	<< Calculating on displaced geometry 376 (of 492) >>
	<< Calculating on displaced geometry 375 (of 492) >>
	<< Calculating on displaced geometry 377 (of 492) >>
	<< Calculating on displaced geometry 378 (of 492) >>
	<< Calculating on displaced geometry 379 (of 492) >>
	<< Calculating on displaced geometry 380 (of 492) >>
	<< Calculating on displaced geometry 381 (of 492) >>
	<< Calculating on displaced geometry 382 (of 492) >>
	<< Calculating on displaced geometry 383 (of 492) >>
	<< Calculating on displaced geometry 384 (of 492) >>
	<< Calculating on displaced geometry 385 (of 492) >>
	<< Calculating on displaced geometry 386 (of 492) >>
	<< Calculating on displaced geometry 387 (of 492) >>
	<< Calculating on displaced geometry 388 (of 492) >>
	<< Calculating on displaced geometry 389 (of 492) >>
	<< Calculating on displaced geometry 390 (of 492) >>
	<< Calculating on displaced geometry 391 (of 492) >>
	<< Calculating on displaced geometry 392 (of 492) >>
	<< Calculating on displaced geometry 393 (of 492) >>
	<< Calculating on displaced geometry 394 (of 492) >>
	<< Calculating on displaced geometry 395 (of 492) >>
	<< Calculating on displaced geometry 396 (of 492) >>
	<< Calculating on displaced geometry 397 (of 492) >>
	<< Calculating on displaced geometry 398 (of 492) >>
	<< Calculating on displaced geometry 399 (of 492) >>
	<< Calculating on displaced geometry 400 (of 492) >>
	<< Calculating on displaced geometry 401 (of 492) >>
	<< Calculating on displaced geometry 402 (of 492) >>
	<< Calculating on displaced geometry 403 (of 492) >>
	<< Calculating on displaced geometry 404 (of 492) >>
	<< Calculating on displaced geometry 405 (of 492) >>
	<< Calculating on displaced geometry 406 (of 492) >>
	<< Calculating on displaced geometry 407 (of 492) >>
	<< Calculating on displaced geometry 408 (of 492) >>
	<< Calculating on displaced geometry 409 (of 492) >>
	<< Calculating on displaced geometry 410 (of 492) >>
	<< Calculating on displaced geometry 411 (of 492) >>
	<< Calculating on displaced geometry 412 (of 492) >>
	<< Calculating on displaced geometry 413 (of 492) >>
	<< Calculating on displaced geometry 414 (of 492) >>
	<< Calculating on displaced geometry 415 (of 492) >>
	<< Calculating on displaced geometry 416 (of 492) >>
	<< Calculating on displaced geometry 417 (of 492) >>
	<< Calculating on displaced geometry 418 (of 492) >>
	<< Calculating on displaced geometry 419 (of 492) >>
	<< Calculating on displaced geometry 420 (of 492) >>
	<< Calculating on displaced geometry 421 (of 492) >>
	<< Calculating on displaced geometry 422 (of 492) >>
	<< Calculating on displaced geometry 423 (of 492) >>
	<< Calculating on displaced geometry 424 (of 492) >>
	<< Calculating on displaced geometry 425 (of 492) >>
	<< Calculating on displaced geometry 426 (of 492) >>
	<< Calculating on displaced geometry 427 (of 492) >>
	<< Calculating on displaced geometry 428 (of 492) >>
	<< Calculating on displaced geometry 429 (of 492) >>
	<< Calculating on displaced geometry 430 (of 492) >>
	<< Calculating on displaced geometry 431 (of 492) >>
	<< Calculating on displaced geometry 432 (of 492) >>
	<< Calculating on displaced geometry 433 (of 492) >>
	<< Calculating on displaced geometry 434 (of 492) >>
	<< Calculating on displaced geometry 435 (of 492) >>
	<< Calculating on displaced geometry 436 (of 492) >>
	<< Calculating on displaced geometry 438 (of 492) >>
	<< Calculating on displaced geometry 437 (of 492) >>
	<< Calculating on displaced geometry 439 (of 492) >>
	<< Calculating on displaced geometry 440 (of 492) >>
	<< Calculating on displaced geometry 441 (of 492) >>
	<< Calculating on displaced geometry 442 (of 492) >>
	<< Calculating on displaced geometry 443 (of 492) >>
	<< Calculating on displaced geometry 444 (of 492) >>
	<< Calculating on displaced geometry 445 (of 492) >>
	<< Calculating on displaced geometry 446 (of 492) >>
	<< Calculating on displaced geometry 447 (of 492) >>
	<< Calculating on displaced geometry 448 (of 492) >>
	<< Calculating on displaced geometry 449 (of 492) >>
	<< Calculating on displaced geometry 450 (of 492) >>
	<< Calculating on displaced geometry 451 (of 492) >>
	<< Calculating on displaced geometry 452 (of 492) >>
	<< Calculating on displaced geometry 453 (of 492) >>
	<< Calculating on displaced geometry 454 (of 492) >>
	<< Calculating on displaced geometry 455 (of 492) >>
	<< Calculating on displaced geometry 456 (of 492) >>
	<< Calculating on displaced geometry 457 (of 492) >>
	<< Calculating on displaced geometry 458 (of 492) >>
	<< Calculating on displaced geometry 459 (of 492) >>
	<< Calculating on displaced geometry 460 (of 492) >>
	<< Calculating on displaced geometry 461 (of 492) >>
	<< Calculating on displaced geometry 462 (of 492) >>
	<< Calculating on displaced geometry 463 (of 492) >>
	<< Calculating on displaced geometry 464 (of 492) >>
	<< Calculating on displaced geometry 465 (of 492) >>
	<< Calculating on displaced geometry 466 (of 492) >>
	<< Calculating on displaced geometry 467 (of 492) >>
	<< Calculating on displaced geometry 468 (of 492) >>
	<< Calculating on displaced geometry 469 (of 492) >>
	<< Calculating on displaced geometry 470 (of 492) >>
	<< Calculating on displaced geometry 471 (of 492) >>
	<< Calculating on displaced geometry 472 (of 492) >>
	<< Calculating on displaced geometry 473 (of 492) >>
	<< Calculating on displaced geometry 474 (of 492) >>
	<< Calculating on displaced geometry 475 (of 492) >>
	<< Calculating on displaced geometry 476 (of 492) >>
	<< Calculating on displaced geometry 477 (of 492) >>
	<< Calculating on displaced geometry 478 (of 492) >>
	<< Calculating on displaced geometry 479 (of 492) >>
	<< Calculating on displaced geometry 480 (of 492) >>
	<< Calculating on displaced geometry 481 (of 492) >>
	<< Calculating on displaced geometry 482 (of 492) >>
	<< Calculating on displaced geometry 483 (of 492) >>
	<< Calculating on displaced geometry 484 (of 492) >>
	<< Calculating on displaced geometry 485 (of 492) >>
	<< Calculating on displaced geometry 486 (of 492) >>
	<< Calculating on displaced geometry 487 (of 492) >>
	<< Calculating on displaced geometry 488 (of 492) >>
	<< Calculating on displaced geometry 489 (of 492) >>
	<< Calculating on displaced geometry 490 (of 492) >>
	<< Calculating on displaced geometry 491 (of 492) >>
	<< Calculating on displaced geometry 492 (of 492) >>

-----------------------
VIBRATIONAL FREQUENCIES
-----------------------

Scaling factor for frequencies =  1.000000000 (already applied!)

   0:         0.00 cm**-1
   1:         0.00 cm**-1
   2:         0.00 cm**-1
   3:         0.00 cm**-1
   4:         0.00 cm**-1
   5:         0.00 cm**-1
   6:         5.88 cm**-1
   7:        16.11 cm**-1
   8:        21.64 cm**-1
   9:        27.03 cm**-1
  10:        29.53 cm**-1
  11:        34.78 cm**-1
  12:        38.40 cm**-1
  13:        42.85 cm**-1
  14:        44.94 cm**-1
  15:        57.87 cm**-1
  16:        61.22 cm**-1
  17:        62.46 cm**-1
  18:        67.45 cm**-1
  19:        78.47 cm**-1
  20:        83.79 cm**-1
  21:        86.56 cm**-1
  22:        94.23 cm**-1
  23:        99.86 cm**-1
  24:       115.04 cm**-1
  25:       122.42 cm**-1
  26:       125.78 cm**-1
  27:       136.64 cm**-1
  28:       166.41 cm**-1
  29:       179.15 cm**-1
  30:       183.50 cm**-1
  31:       187.71 cm**-1
  32:       218.92 cm**-1
  33:       227.44 cm**-1
  34:       233.61 cm**-1
  35:       241.07 cm**-1
  36:       248.08 cm**-1
  37:       252.22 cm**-1
  38:       277.08 cm**-1
  39:       291.41 cm**-1
  40:       293.55 cm**-1
  41:       301.60 cm**-1
  42:       308.68 cm**-1
  43:       316.13 cm**-1
  44:       322.44 cm**-1
  45:       326.62 cm**-1
  46:       342.61 cm**-1
  47:       362.60 cm**-1
  48:       368.12 cm**-1
  49:       383.20 cm**-1
  50:       390.04 cm**-1
  51:       401.27 cm**-1
  52:       411.98 cm**-1
  53:       414.30 cm**-1
  54:       418.80 cm**-1
  55:       421.72 cm**-1
  56:       430.18 cm**-1
  57:       433.90 cm**-1
  58:       442.94 cm**-1
  59:       446.91 cm**-1
  60:       456.69 cm**-1
  61:       488.01 cm**-1
  62:       507.92 cm**-1
  63:       510.92 cm**-1
  64:       518.59 cm**-1
  65:       529.73 cm**-1
  66:       557.99 cm**-1
  67:       572.02 cm**-1
  68:       585.97 cm**-1
  69:       602.89 cm**-1
  70:       626.61 cm**-1
  71:       627.08 cm**-1
  72:       629.82 cm**-1
  73:       639.73 cm**-1
  74:       670.54 cm**-1
  75:       672.37 cm**-1
  76:       684.00 cm**-1
  77:       699.68 cm**-1
  78:       705.29 cm**-1
  79:       709.48 cm**-1
  80:       720.74 cm**-1
  81:       726.51 cm**-1
  82:       728.17 cm**-1
  83:       735.88 cm**-1
  84:       773.95 cm**-1
  85:       778.16 cm**-1
  86:       785.24 cm**-1
  87:       807.52 cm**-1
  88:       819.63 cm**-1
  89:       828.94 cm**-1
  90:       835.26 cm**-1
  91:       838.57 cm**-1
  92:       856.22 cm**-1
  93:       866.16 cm**-1
  94:       867.10 cm**-1
  95:       868.85 cm**-1
  96:       871.31 cm**-1
  97:       885.32 cm**-1
  98:       900.03 cm**-1
  99:       922.02 cm**-1
 100:       940.97 cm**-1
 101:       942.39 cm**-1
 102:       942.81 cm**-1
 103:       944.58 cm**-1
 104:       948.04 cm**-1
 105:       958.10 cm**-1
 106:       960.18 cm**-1
 107:       962.90 cm**-1
 108:       969.90 cm**-1
 109:       971.42 cm**-1
 110:       975.19 cm**-1
 111:       995.40 cm**-1
 112:       999.49 cm**-1
 113:      1002.08 cm**-1
 114:      1004.58 cm**-1
 115:      1004.93 cm**-1
 116:      1015.96 cm**-1
 117:      1022.81 cm**-1
 118:      1023.52 cm**-1
 119:      1024.19 cm**-1
 120:      1025.21 cm**-1
 121:      1026.42 cm**-1
 122:      1035.73 cm**-1
 123:      1039.60 cm**-1
 124:      1047.35 cm**-1
 125:      1048.09 cm**-1
 126:      1050.69 cm**-1
 127:      1053.97 cm**-1
 128:      1054.08 cm**-1
 129:      1062.21 cm**-1
 130:      1084.97 cm**-1
 131:      1103.64 cm**-1
 132:      1104.45 cm**-1
 133:      1107.44 cm**-1
 134:      1112.00 cm**-1
 135:      1113.50 cm**-1
 136:      1129.61 cm**-1
 137:      1132.85 cm**-1
 138:      1155.52 cm**-1
 139:      1164.15 cm**-1
 140:      1168.15 cm**-1
 141:      1168.68 cm**-1
 142:      1169.55 cm**-1
 143:      1183.29 cm**-1
 144:      1184.72 cm**-1
 145:      1185.43 cm**-1
 146:      1207.55 cm**-1
 147:      1227.99 cm**-1
 148:      1233.56 cm**-1
 149:      1234.12 cm**-1
 150:      1247.43 cm**-1
 151:      1249.84 cm**-1
 152:      1253.40 cm**-1
 153:      1262.17 cm**-1
 154:      1272.66 cm**-1
 155:      1302.57 cm**-1
 156:      1306.24 cm**-1
 157:      1312.66 cm**-1
 158:      1336.80 cm**-1
 159:      1339.70 cm**-1
 160:      1342.48 cm**-1
 161:      1348.41 cm**-1
 162:      1363.13 cm**-1
 163:      1372.73 cm**-1
 164:      1375.27 cm**-1
 165:      1377.68 cm**-1
 166:      1380.48 cm**-1
 167:      1381.40 cm**-1
 168:      1382.08 cm**-1
 169:      1391.32 cm**-1
 170:      1399.55 cm**-1
 171:      1404.23 cm**-1
 172:      1411.82 cm**-1
 173:      1453.55 cm**-1
 174:      1458.12 cm**-1
 175:      1459.83 cm**-1
 176:      1462.47 cm**-1
 177:      1463.66 cm**-1
 178:      1466.70 cm**-1
 179:      1469.74 cm**-1
 180:      1473.04 cm**-1
 181:      1477.81 cm**-1
 182:      1481.98 cm**-1
 183:      1482.45 cm**-1
 184:      1486.31 cm**-1
 185:      1487.28 cm**-1
 186:      1489.20 cm**-1
 187:      1492.48 cm**-1
 188:      1494.40 cm**-1
 189:      1509.51 cm**-1
 190:      1517.44 cm**-1
 191:      1530.66 cm**-1
 192:      1533.02 cm**-1
 193:      1541.02 cm**-1
 194:      1568.58 cm**-1
 195:      1642.53 cm**-1
 196:      1645.83 cm**-1
 197:      1646.99 cm**-1
 198:      1652.60 cm**-1
 199:      1664.50 cm**-1
 200:      1665.60 cm**-1
 201:      1667.38 cm**-1
 202:      1671.22 cm**-1
 203:      1714.19 cm**-1
 204:      1741.51 cm**-1
 205:      1810.96 cm**-1
 206:      2812.01 cm**-1
 207:      3045.15 cm**-1
 208:      3045.96 cm**-1
 209:      3051.46 cm**-1
 210:      3052.80 cm**-1
 211:      3058.74 cm**-1
 212:      3062.29 cm**-1
 213:      3116.31 cm**-1
 214:      3122.25 cm**-1
 215:      3125.29 cm**-1
 216:      3127.90 cm**-1
 217:      3128.19 cm**-1
 218:      3129.41 cm**-1
 219:      3135.49 cm**-1
 220:      3137.50 cm**-1
 221:      3140.25 cm**-1
 222:      3144.61 cm**-1
 223:      3154.65 cm**-1
 224:      3171.34 cm**-1
 225:      3173.10 cm**-1
 226:      3185.52 cm**-1
 227:      3185.69 cm**-1
 228:      3191.46 cm**-1
 229:      3194.36 cm**-1
 230:      3195.94 cm**-1
 231:      3196.47 cm**-1
 232:      3199.90 cm**-1
 233:      3204.18 cm**-1
 234:      3206.89 cm**-1
 235:      3208.05 cm**-1
 236:      3211.03 cm**-1
 237:      3211.31 cm**-1
 238:      3213.48 cm**-1
 239:      3214.00 cm**-1
 240:      3218.95 cm**-1
 241:      3221.96 cm**-1
 242:      3226.03 cm**-1
 243:      3227.67 cm**-1
 244:      3229.79 cm**-1
 245:      3497.32 cm**-1


------------
NORMAL MODES
------------

These modes are the cartesian displacements weighted by the diagonal matrix
M(i,i)=1/sqrt(m[i]) where m[i] is the mass of the displaced atom
Thus, these vectors are normalized but *not* orthogonal

                  0          1          2          3          4          5    
      0       0.000000   0.000000   0.000000   0.000000   0.000000   0.000000
      1       0.000000   0.000000   0.000000   0.000000   0.000000   0.000000
      2       0.000000   0.000000   0.000000   0.000000   0.000000   0.000000
      3       0.000000   0.000000   0.000000   0.000000   0.000000   0.000000
      4       0.000000   0.000000   0.000000   0.000000   0.000000   0.000000
      5       0.000000   0.000000   0.000000   0.000000   0.000000   0.000000
      6       0.000000   0.000000   0.000000   0.000000   0.000000   0.000000
      7       0.000000   0.000000   0.000000   0.000000   0.000000   0.000000
      8       0.000000   0.000000   0.000000   0.000000   0.000000   0.000000
      9       0.000000   0.000000   0.000000   0.000000   0.000000   0.000000
     10       0.000000   0.000000   0.000000   0.000000   0.000000   0.000000
     11       0.000000   0.000000   0.000000   0.000000   0.000000   0.000000
     12       0.000000   0.000000   0.000000   0.000000   0.000000   0.000000
     13       0.000000   0.000000   0.000000   0.000000   0.000000   0.000000
     14       0.000000   0.000000   0.000000   0.000000   0.000000   0.000000
     15       0.000000   0.000000   0.000000   0.000000   0.000000   0.000000
     16       0.000000   0.000000   0.000000   0.000000   0.000000   0.000000
     17       0.000000   0.000000   0.000000   0.000000   0.000000   0.000000
     18       0.000000   0.000000   0.000000   0.000000   0.000000   0.000000
     19       0.000000   0.000000   0.000000   0.000000   0.000000   0.000000
     20       0.000000   0.000000   0.000000   0.000000   0.000000   0.000000
     21       0.000000   0.000000   0.000000   0.000000   0.000000   0.000000
     22       0.000000   0.000000   0.000000   0.000000   0.000000   0.000000
     23       0.000000   0.000000   0.000000   0.000000   0.000000   0.000000
     24       0.000000   0.000000   0.000000   0.000000   0.000000   0.000000
     25       0.000000   0.000000   0.000000   0.000000   0.000000   0.000000
     26       0.000000   0.000000   0.000000   0.000000   0.000000   0.000000
     27       0.000000   0.000000   0.000000   0.000000   0.000000   0.000000
     28       0.000000   0.000000   0.000000   0.000000   0.000000   0.000000
     29       0.000000   0.000000   0.000000   0.000000   0.000000   0.000000
     30       0.000000   0.000000   0.000000   0.000000   0.000000   0.000000
     31       0.000000   0.000000   0.000000   0.000000   0.000000   0.000000
     32       0.000000   0.000000   0.000000   0.000000   0.000000   0.000000
     33       0.000000   0.000000   0.000000   0.000000   0.000000   0.000000
     34       0.000000   0.000000   0.000000   0.000000   0.000000   0.000000
     35       0.000000   0.000000   0.000000   0.000000   0.000000   0.000000
     36       0.000000   0.000000   0.000000   0.000000   0.000000   0.000000
     37       0.000000   0.000000   0.000000   0.000000   0.000000   0.000000
     38       0.000000   0.000000   0.000000   0.000000   0.000000   0.000000
     39       0.000000   0.000000   0.000000   0.000000   0.000000   0.000000
     40       0.000000   0.000000   0.000000   0.000000   0.000000   0.000000
     41       0.000000   0.000000   0.000000   0.000000   0.000000   0.000000
     42       0.000000   0.000000   0.000000   0.000000   0.000000   0.000000
     43       0.000000   0.000000   0.000000   0.000000   0.000000   0.000000
     44       0.000000   0.000000   0.000000   0.000000   0.000000   0.000000
     45       0.000000   0.000000   0.000000   0.000000   0.000000   0.000000
     46       0.000000   0.000000   0.000000   0.000000   0.000000   0.000000
     47       0.000000   0.000000   0.000000   0.000000   0.000000   0.000000
     48       0.000000   0.000000   0.000000   0.000000   0.000000   0.000000
     49       0.000000   0.000000   0.000000   0.000000   0.000000   0.000000
     50       0.000000   0.000000   0.000000   0.000000   0.000000   0.000000
     51       0.000000   0.000000   0.000000   0.000000   0.000000   0.000000
     52       0.000000   0.000000   0.000000   0.000000   0.000000   0.000000
     53       0.000000   0.000000   0.000000   0.000000   0.000000   0.000000
     54       0.000000   0.000000   0.000000   0.000000   0.000000   0.000000
     55       0.000000   0.000000   0.000000   0.000000   0.000000   0.000000
     56       0.000000   0.000000   0.000000   0.000000   0.000000   0.000000
     57       0.000000   0.000000   0.000000   0.000000   0.000000   0.000000
     58       0.000000   0.000000   0.000000   0.000000   0.000000   0.000000
     59       0.000000   0.000000   0.000000   0.000000   0.000000   0.000000
     60       0.000000   0.000000   0.000000   0.000000   0.000000   0.000000
     61       0.000000   0.000000   0.000000   0.000000   0.000000   0.000000
     62       0.000000   0.000000   0.000000   0.000000   0.000000   0.000000
     63       0.000000   0.000000   0.000000   0.000000   0.000000   0.000000
     64       0.000000   0.000000   0.000000   0.000000   0.000000   0.000000
     65       0.000000   0.000000   0.000000   0.000000   0.000000   0.000000
     66       0.000000   0.000000   0.000000   0.000000   0.000000   0.000000
     67       0.000000   0.000000   0.000000   0.000000   0.000000   0.000000
     68       0.000000   0.000000   0.000000   0.000000   0.000000   0.000000
     69       0.000000   0.000000   0.000000   0.000000   0.000000   0.000000
     70       0.000000   0.000000   0.000000   0.000000   0.000000   0.000000
     71       0.000000   0.000000   0.000000   0.000000   0.000000   0.000000
     72       0.000000   0.000000   0.000000   0.000000   0.000000   0.000000
     73       0.000000   0.000000   0.000000   0.000000   0.000000   0.000000
     74       0.000000   0.000000   0.000000   0.000000   0.000000   0.000000
     75       0.000000   0.000000   0.000000   0.000000   0.000000   0.000000
     76       0.000000   0.000000   0.000000   0.000000   0.000000   0.000000
     77       0.000000   0.000000   0.000000   0.000000   0.000000   0.000000
     78       0.000000   0.000000   0.000000   0.000000   0.000000   0.000000
     79       0.000000   0.000000   0.000000   0.000000   0.000000   0.000000
     80       0.000000   0.000000   0.000000   0.000000   0.000000   0.000000
     81       0.000000   0.000000   0.000000   0.000000   0.000000   0.000000
     82       0.000000   0.000000   0.000000   0.000000   0.000000   0.000000
     83       0.000000   0.000000   0.000000   0.000000   0.000000   0.000000
     84       0.000000   0.000000   0.000000   0.000000   0.000000   0.000000
     85       0.000000   0.000000   0.000000   0.000000   0.000000   0.000000
     86       0.000000   0.000000   0.000000   0.000000   0.000000   0.000000
     87       0.000000   0.000000   0.000000   0.000000   0.000000   0.000000
     88       0.000000   0.000000   0.000000   0.000000   0.000000   0.000000
     89       0.000000   0.000000   0.000000   0.000000   0.000000   0.000000
     90       0.000000   0.000000   0.000000   0.000000   0.000000   0.000000
     91       0.000000   0.000000   0.000000   0.000000   0.000000   0.000000
     92       0.000000   0.000000   0.000000   0.000000   0.000000   0.000000
     93       0.000000   0.000000   0.000000   0.000000   0.000000   0.000000
     94       0.000000   0.000000   0.000000   0.000000   0.000000   0.000000
     95       0.000000   0.000000   0.000000   0.000000   0.000000   0.000000
     96       0.000000   0.000000   0.000000   0.000000   0.000000   0.000000
     97       0.000000   0.000000   0.000000   0.000000   0.000000   0.000000
     98       0.000000   0.000000   0.000000   0.000000   0.000000   0.000000
     99       0.000000   0.000000   0.000000   0.000000   0.000000   0.000000
    100       0.000000   0.000000   0.000000   0.000000   0.000000   0.000000
    101       0.000000   0.000000   0.000000   0.000000   0.000000   0.000000
    102       0.000000   0.000000   0.000000   0.000000   0.000000   0.000000
    103       0.000000   0.000000   0.000000   0.000000   0.000000   0.000000
    104       0.000000   0.000000   0.000000   0.000000   0.000000   0.000000
    105       0.000000   0.000000   0.000000   0.000000   0.000000   0.000000
    106       0.000000   0.000000   0.000000   0.000000   0.000000   0.000000
    107       0.000000   0.000000   0.000000   0.000000   0.000000   0.000000
    108       0.000000   0.000000   0.000000   0.000000   0.000000   0.000000
    109       0.000000   0.000000   0.000000   0.000000   0.000000   0.000000
    110       0.000000   0.000000   0.000000   0.000000   0.000000   0.000000
    111       0.000000   0.000000   0.000000   0.000000   0.000000   0.000000
    112       0.000000   0.000000   0.000000   0.000000   0.000000   0.000000
    113       0.000000   0.000000   0.000000   0.000000   0.000000   0.000000
    114       0.000000   0.000000   0.000000   0.000000   0.000000   0.000000
    115       0.000000   0.000000   0.000000   0.000000   0.000000   0.000000
    116       0.000000   0.000000   0.000000   0.000000   0.000000   0.000000
    117       0.000000   0.000000   0.000000   0.000000   0.000000   0.000000
    118       0.000000   0.000000   0.000000   0.000000   0.000000   0.000000
    119       0.000000   0.000000   0.000000   0.000000   0.000000   0.000000
    120       0.000000   0.000000   0.000000   0.000000   0.000000   0.000000
    121       0.000000   0.000000   0.000000   0.000000   0.000000   0.000000
    122       0.000000   0.000000   0.000000   0.000000   0.000000   0.000000
    123       0.000000   0.000000   0.000000   0.000000   0.000000   0.000000
    124       0.000000   0.000000   0.000000   0.000000   0.000000   0.000000
    125       0.000000   0.000000   0.000000   0.000000   0.000000   0.000000
    126       0.000000   0.000000   0.000000   0.000000   0.000000   0.000000
    127       0.000000   0.000000   0.000000   0.000000   0.000000   0.000000
    128       0.000000   0.000000   0.000000   0.000000   0.000000   0.000000
    129       0.000000   0.000000   0.000000   0.000000   0.000000   0.000000
    130       0.000000   0.000000   0.000000   0.000000   0.000000   0.000000
    131       0.000000   0.000000   0.000000   0.000000   0.000000   0.000000
    132       0.000000   0.000000   0.000000   0.000000   0.000000   0.000000
    133       0.000000   0.000000   0.000000   0.000000   0.000000   0.000000
    134       0.000000   0.000000   0.000000   0.000000   0.000000   0.000000
    135       0.000000   0.000000   0.000000   0.000000   0.000000   0.000000
    136       0.000000   0.000000   0.000000   0.000000   0.000000   0.000000
    137       0.000000   0.000000   0.000000   0.000000   0.000000   0.000000
    138       0.000000   0.000000   0.000000   0.000000   0.000000   0.000000
    139       0.000000   0.000000   0.000000   0.000000   0.000000   0.000000
    140       0.000000   0.000000   0.000000   0.000000   0.000000   0.000000
    141       0.000000   0.000000   0.000000   0.000000   0.000000   0.000000
    142       0.000000   0.000000   0.000000   0.000000   0.000000   0.000000
    143       0.000000   0.000000   0.000000   0.000000   0.000000   0.000000
    144       0.000000   0.000000   0.000000   0.000000   0.000000   0.000000
    145       0.000000   0.000000   0.000000   0.000000   0.000000   0.000000
    146       0.000000   0.000000   0.000000   0.000000   0.000000   0.000000
    147       0.000000   0.000000   0.000000   0.000000   0.000000   0.000000
    148       0.000000   0.000000   0.000000   0.000000   0.000000   0.000000
    149       0.000000   0.000000   0.000000   0.000000   0.000000   0.000000
    150       0.000000   0.000000   0.000000   0.000000   0.000000   0.000000
    151       0.000000   0.000000   0.000000   0.000000   0.000000   0.000000
    152       0.000000   0.000000   0.000000   0.000000   0.000000   0.000000
    153       0.000000   0.000000   0.000000   0.000000   0.000000   0.000000
    154       0.000000   0.000000   0.000000   0.000000   0.000000   0.000000
    155       0.000000   0.000000   0.000000   0.000000   0.000000   0.000000
    156       0.000000   0.000000   0.000000   0.000000   0.000000   0.000000
    157       0.000000   0.000000   0.000000   0.000000   0.000000   0.000000
    158       0.000000   0.000000   0.000000   0.000000   0.000000   0.000000
    159       0.000000   0.000000   0.000000   0.000000   0.000000   0.000000
    160       0.000000   0.000000   0.000000   0.000000   0.000000   0.000000
    161       0.000000   0.000000   0.000000   0.000000   0.000000   0.000000
    162       0.000000   0.000000   0.000000   0.000000   0.000000   0.000000
    163       0.000000   0.000000   0.000000   0.000000   0.000000   0.000000
    164       0.000000   0.000000   0.000000   0.000000   0.000000   0.000000
    165       0.000000   0.000000   0.000000   0.000000   0.000000   0.000000
    166       0.000000   0.000000   0.000000   0.000000   0.000000   0.000000
    167       0.000000   0.000000   0.000000   0.000000   0.000000   0.000000
    168       0.000000   0.000000   0.000000   0.000000   0.000000   0.000000
    169       0.000000   0.000000   0.000000   0.000000   0.000000   0.000000
    170       0.000000   0.000000   0.000000   0.000000   0.000000   0.000000
    171       0.000000   0.000000   0.000000   0.000000   0.000000   0.000000
    172       0.000000   0.000000   0.000000   0.000000   0.000000   0.000000
    173       0.000000   0.000000   0.000000   0.000000   0.000000   0.000000
    174       0.000000   0.000000   0.000000   0.000000   0.000000   0.000000
    175       0.000000   0.000000   0.000000   0.000000   0.000000   0.000000
    176       0.000000   0.000000   0.000000   0.000000   0.000000   0.000000
    177       0.000000   0.000000   0.000000   0.000000   0.000000   0.000000
    178       0.000000   0.000000   0.000000   0.000000   0.000000   0.000000
    179       0.000000   0.000000   0.000000   0.000000   0.000000   0.000000
    180       0.000000   0.000000   0.000000   0.000000   0.000000   0.000000
    181       0.000000   0.000000   0.000000   0.000000   0.000000   0.000000
    182       0.000000   0.000000   0.000000   0.000000   0.000000   0.000000
    183       0.000000   0.000000   0.000000   0.000000   0.000000   0.000000
    184       0.000000   0.000000   0.000000   0.000000   0.000000   0.000000
    185       0.000000   0.000000   0.000000   0.000000   0.000000   0.000000
    186       0.000000   0.000000   0.000000   0.000000   0.000000   0.000000
    187       0.000000   0.000000   0.000000   0.000000   0.000000   0.000000
    188       0.000000   0.000000   0.000000   0.000000   0.000000   0.000000
    189       0.000000   0.000000   0.000000   0.000000   0.000000   0.000000
    190       0.000000   0.000000   0.000000   0.000000   0.000000   0.000000
    191       0.000000   0.000000   0.000000   0.000000   0.000000   0.000000
    192       0.000000   0.000000   0.000000   0.000000   0.000000   0.000000
    193       0.000000   0.000000   0.000000   0.000000   0.000000   0.000000
    194       0.000000   0.000000   0.000000   0.000000   0.000000   0.000000
    195       0.000000   0.000000   0.000000   0.000000   0.000000   0.000000
    196       0.000000   0.000000   0.000000   0.000000   0.000000   0.000000
    197       0.000000   0.000000   0.000000   0.000000   0.000000   0.000000
    198       0.000000   0.000000   0.000000   0.000000   0.000000   0.000000
    199       0.000000   0.000000   0.000000   0.000000   0.000000   0.000000
    200       0.000000   0.000000   0.000000   0.000000   0.000000   0.000000
    201       0.000000   0.000000   0.000000   0.000000   0.000000   0.000000
    202       0.000000   0.000000   0.000000   0.000000   0.000000   0.000000
    203       0.000000   0.000000   0.000000   0.000000   0.000000   0.000000
    204       0.000000   0.000000   0.000000   0.000000   0.000000   0.000000
    205       0.000000   0.000000   0.000000   0.000000   0.000000   0.000000
    206       0.000000   0.000000   0.000000   0.000000   0.000000   0.000000
    207       0.000000   0.000000   0.000000   0.000000   0.000000   0.000000
    208       0.000000   0.000000   0.000000   0.000000   0.000000   0.000000
    209       0.000000   0.000000   0.000000   0.000000   0.000000   0.000000
    210       0.000000   0.000000   0.000000   0.000000   0.000000   0.000000
    211       0.000000   0.000000   0.000000   0.000000   0.000000   0.000000
    212       0.000000   0.000000   0.000000   0.000000   0.000000   0.000000
    213       0.000000   0.000000   0.000000   0.000000   0.000000   0.000000
    214       0.000000   0.000000   0.000000   0.000000   0.000000   0.000000
    215       0.000000   0.000000   0.000000   0.000000   0.000000   0.000000
    216       0.000000   0.000000   0.000000   0.000000   0.000000   0.000000
    217       0.000000   0.000000   0.000000   0.000000   0.000000   0.000000
    218       0.000000   0.000000   0.000000   0.000000   0.000000   0.000000
    219       0.000000   0.000000   0.000000   0.000000   0.000000   0.000000
    220       0.000000   0.000000   0.000000   0.000000   0.000000   0.000000
    221       0.000000   0.000000   0.000000   0.000000   0.000000   0.000000
    222       0.000000   0.000000   0.000000   0.000000   0.000000   0.000000
    223       0.000000   0.000000   0.000000   0.000000   0.000000   0.000000
    224       0.000000   0.000000   0.000000   0.000000   0.000000   0.000000
    225       0.000000   0.000000   0.000000   0.000000   0.000000   0.000000
    226       0.000000   0.000000   0.000000   0.000000   0.000000   0.000000
    227       0.000000   0.000000   0.000000   0.000000   0.000000   0.000000
    228       0.000000   0.000000   0.000000   0.000000   0.000000   0.000000
    229       0.000000   0.000000   0.000000   0.000000   0.000000   0.000000
    230       0.000000   0.000000   0.000000   0.000000   0.000000   0.000000
    231       0.000000   0.000000   0.000000   0.000000   0.000000   0.000000
    232       0.000000   0.000000   0.000000   0.000000   0.000000   0.000000
    233       0.000000   0.000000   0.000000   0.000000   0.000000   0.000000
    234       0.000000   0.000000   0.000000   0.000000   0.000000   0.000000
    235       0.000000   0.000000   0.000000   0.000000   0.000000   0.000000
    236       0.000000   0.000000   0.000000   0.000000   0.000000   0.000000
    237       0.000000   0.000000   0.000000   0.000000   0.000000   0.000000
    238       0.000000   0.000000   0.000000   0.000000   0.000000   0.000000
    239       0.000000   0.000000   0.000000   0.000000   0.000000   0.000000
    240       0.000000   0.000000   0.000000   0.000000   0.000000   0.000000
    241       0.000000   0.000000   0.000000   0.000000   0.000000   0.000000
    242       0.000000   0.000000   0.000000   0.000000   0.000000   0.000000
    243       0.000000   0.000000   0.000000   0.000000   0.000000   0.000000
    244       0.000000   0.000000   0.000000   0.000000   0.000000   0.000000
    245       0.000000   0.000000   0.000000   0.000000   0.000000   0.000000
                  6          7          8          9         10         11    
      0      -0.007994  -0.016905  -0.016333   0.070243   0.000991  -0.006154
      1      -0.004932   0.001866  -0.003453   0.019740   0.009459   0.019577
      2       0.013278  -0.023938   0.021610  -0.028892  -0.001259  -0.007947
      3      -0.012426  -0.009734   0.027004   0.061356   0.000720   0.070889
      4      -0.038136   0.012645  -0.005745   0.017897   0.008946   0.034255
      5      -0.048891  -0.007691  -0.015954  -0.027173  -0.001952  -0.038501
      6      -0.040765  -0.045408  -0.059201   0.000043   0.002858  -0.003354
      7       0.054125  -0.031677   0.044333   0.022810   0.013681   0.000005
      8      -0.007689  -0.031831  -0.002491  -0.059769  -0.000764  -0.008966
      9      -0.032843  -0.050963  -0.010278   0.020214   0.002076  -0.007159
     10       0.057095  -0.012052  -0.036853   0.003073   0.010110   0.005875
     11      -0.008184   0.034705  -0.017778   0.023839   0.000336   0.002063
     12      -0.029273  -0.035262  -0.030089   0.035090   0.002629  -0.004635
     13       0.031648  -0.017137   0.012475   0.016525   0.011165   0.012446
     14      -0.005811  -0.016357   0.012400  -0.028654  -0.001971  -0.006106
     15      -0.036602  -0.042705  -0.013887   0.029582   0.004046  -0.005494
     16       0.042851  -0.015490  -0.010856   0.009751   0.009960   0.011053
     17      -0.017828   0.013484   0.022188   0.013183  -0.003328   0.004129
     18      -0.040098  -0.024238  -0.025970   0.046776   0.005781  -0.002311
     19       0.033482  -0.009314   0.014336   0.028347   0.008252   0.017925
     20      -0.023073   0.021873   0.029059   0.026663  -0.003647   0.008220
     21      -0.045921  -0.067810   0.009715   0.006256   0.004618  -0.006247
     22       0.049610  -0.022249  -0.035366  -0.009854   0.011249   0.003850
     23      -0.031092   0.011382   0.064481   0.028448  -0.004326   0.013186
     24      -0.022227  -0.063804   0.034357   0.002922   0.012316  -0.019810
     25       0.069762  -0.021424  -0.078113  -0.032166   0.014660  -0.011799
     26      -0.026920   0.011744   0.062784   0.025989  -0.003139   0.010451
     27       0.006547  -0.037003   0.039417   0.021947   0.018807  -0.032837
     28       0.081855  -0.014123  -0.094009  -0.034212   0.016944  -0.019365
     29      -0.013486   0.016474   0.029313   0.014893  -0.000698   0.000330
     30      -0.035825  -0.092842   0.053809  -0.025593   0.012934  -0.016208
     31       0.074466  -0.028528  -0.101519  -0.051734   0.015480  -0.017881
     32      -0.039889   0.008472   0.104367   0.040270  -0.004104   0.020556
     33      -0.017340  -0.089229   0.073415  -0.027853   0.019285  -0.026941
     34       0.090134  -0.027832  -0.135128  -0.069670   0.018036  -0.030122
     35      -0.036569   0.008832   0.102495   0.038128  -0.003276   0.018281
     36      -0.072556  -0.125646   0.047132  -0.051907   0.005943   0.001497
     37       0.059112  -0.036712  -0.081992  -0.048843   0.013157  -0.008206
     38      -0.057133   0.004856   0.147574   0.056966  -0.006120   0.033641
     39      -0.082377  -0.148219   0.060951  -0.074905   0.006626   0.004491
     40       0.063045  -0.042272  -0.100082  -0.064059   0.013905  -0.012940
     41      -0.067237   0.002120   0.179293   0.067633  -0.006861   0.041601
     42      -0.095869  -0.128811   0.020979  -0.048893  -0.001579   0.015109
     43       0.038922  -0.037654  -0.039590  -0.026655   0.009901   0.007455
     44      -0.061385   0.004333   0.149345   0.059374  -0.007127   0.036517
     45      -0.124693  -0.154512   0.014764  -0.069666  -0.006811   0.029063
     46       0.026903  -0.043985  -0.024199  -0.024268   0.008132   0.015122
     47      -0.074812   0.001329   0.182927   0.072159  -0.008729   0.046794
     48      -0.082607  -0.099785   0.002568  -0.019687  -0.002193   0.011042
     49       0.034174  -0.030156  -0.016445  -0.006911   0.008997   0.013337
     50      -0.048437   0.007772   0.107752   0.045284  -0.006198   0.026211
     51      -0.100573  -0.101826  -0.019119  -0.017925  -0.007923   0.021675
     52       0.018497  -0.030318   0.015965   0.010774   0.006656   0.025336
     53      -0.051775   0.007687   0.108878   0.047293  -0.006977   0.028468
     54      -0.031996  -0.043941  -0.077760  -0.001732   0.001245  -0.003734
     55       0.042131  -0.028293   0.065792   0.030581   0.014939   0.003533
     56       0.006393  -0.062245  -0.015054  -0.095881   0.002204  -0.032160
     57      -0.060842  -0.060053  -0.131994  -0.084256   0.001346   0.089644
     58       0.086234  -0.050145   0.132227   0.086796   0.020380  -0.140524
     59      -0.016613  -0.071766  -0.056986  -0.156627   0.001876   0.042000
     60      -0.079616  -0.073422  -0.176016  -0.146043   0.001345   0.155832
     61       0.129600  -0.070841   0.159342   0.124294   0.023584  -0.254941
     62       0.004037  -0.066419  -0.022256  -0.108005   0.002453  -0.023510
     63      -0.053202  -0.062535  -0.143649  -0.084856   0.000876   0.082300
     64       0.077702  -0.046395   0.144786   0.088415   0.020738  -0.131809
     65      -0.003392  -0.098085  -0.062411  -0.178833   0.004876   0.011404
     66      -0.071864  -0.057253  -0.118800  -0.086628   0.001950   0.103374
     67       0.085060  -0.049893   0.143181   0.091515   0.020944  -0.146425
     68      -0.068860  -0.058328  -0.119945  -0.231970  -0.002004   0.198225
     69      -0.018999  -0.044984  -0.100172  -0.000521  -0.000699  -0.024445
     70       0.043636  -0.027593   0.050549   0.025262   0.013794   0.006683
     71       0.074430  -0.079741   0.063366  -0.003148   0.006615  -0.233037
     72       0.002066  -0.039242  -0.065452   0.049937  -0.000416  -0.095654
     73       0.015613  -0.014743   0.008637  -0.007282   0.010570   0.085599
     74       0.092044  -0.077190   0.091746   0.035069   0.007183  -0.289880
     75      -0.011688  -0.045714  -0.111327   0.000697  -0.001740  -0.037314
     76       0.035598  -0.025979   0.062647   0.024788   0.014806   0.020783
     77       0.084821  -0.096298   0.058214  -0.019592   0.008224  -0.246886
     78      -0.037079  -0.050968  -0.138707  -0.050144  -0.001408   0.040816
     79       0.082139  -0.041938   0.071832   0.058476   0.015360  -0.092340
     80       0.095772  -0.078555   0.095436   0.039384   0.007426  -0.300892
     81      -0.007549  -0.028890  -0.021515   0.074454   0.001756  -0.086218
     82      -0.013077  -0.004655   0.035471  -0.017334   0.012085   0.157037
     83      -0.023773  -0.067759  -0.062606  -0.162073   0.001210   0.062813
     84      -0.008093  -0.025607   0.012933   0.109096   0.003238  -0.117473
     85      -0.014917  -0.003239   0.043361  -0.010024   0.012392   0.153391
     86      -0.076947  -0.053033  -0.125313  -0.246506  -0.002430   0.237420
     87      -0.008347  -0.031375  -0.043873   0.051029   0.000865  -0.064308
     88      -0.010838  -0.003210   0.068296   0.016619   0.013610   0.119924
     89      -0.014321  -0.088348  -0.066374  -0.169714   0.003262   0.024011
     90       0.010855  -0.018791   0.004431   0.113732   0.001445  -0.131474
     91      -0.054739   0.010216  -0.026855  -0.096181   0.008116   0.312456
     92      -0.002730  -0.066429  -0.031898  -0.119628   0.002101  -0.003748
     93      -0.008513  -0.045096  -0.013865   0.027053  -0.004750  -0.008377
     94       0.062619  -0.022292  -0.011961   0.004567  -0.002909   0.011804
     95       0.002763   0.049030  -0.049525   0.027004   0.010694  -0.006295
     96      -0.003172  -0.028454  -0.014469   0.032744  -0.002520   0.000462
     97       0.069839  -0.036797   0.016971   0.006052  -0.020973   0.020230
     98       0.008485   0.057282  -0.043353   0.031630   0.007922   0.002181
     99       0.026415  -0.028630  -0.004821   0.034333  -0.010300  -0.002968
    100       0.071286  -0.045724   0.034952   0.007342  -0.032121   0.027329
    101       0.020543   0.070048  -0.064759   0.030555   0.020091  -0.009686
    102       0.031538  -0.015765  -0.004355   0.038373  -0.008557   0.004222
    103       0.075837  -0.057201   0.057378   0.008497  -0.046196   0.034768
    104       0.024642   0.076128  -0.060201   0.033336   0.018615  -0.003740
    105       0.050361  -0.045357   0.004972   0.031893  -0.020365  -0.015897
    106       0.067595  -0.040645   0.025895   0.006874  -0.026316   0.025649
    107       0.028147   0.074610  -0.092635   0.026821   0.034061  -0.029118
    108       0.072852  -0.044955   0.013231   0.033651  -0.026204  -0.018114
    109       0.069302  -0.047905   0.041818   0.007779  -0.035745   0.031514
    110       0.037506   0.083875  -0.108378   0.026569   0.042879  -0.037566
    111       0.044430  -0.062659   0.002512   0.028163  -0.022551  -0.026822
    112       0.062295  -0.026545  -0.002906   0.005260  -0.008599   0.016167
    113       0.023376   0.067055  -0.100730   0.024207   0.036672  -0.038036
    114       0.062395  -0.076430   0.008714   0.026817  -0.030189  -0.038336
    115       0.059767  -0.022129  -0.010785   0.004847  -0.003516   0.014240
    116       0.029201   0.070627  -0.122210   0.021749   0.047673  -0.053884
    117       0.014938  -0.061826  -0.006594   0.025514  -0.014504  -0.022666
    118       0.059502  -0.017223  -0.021691   0.004208   0.002941   0.009498
    119       0.010365   0.054428  -0.079726   0.024180   0.025079  -0.026514
    120       0.009428  -0.074986  -0.006679   0.021390  -0.015476  -0.031737
    121       0.054450  -0.005590  -0.045462   0.002790   0.016927   0.002572
    122       0.005759   0.047911  -0.084395   0.021216   0.027228  -0.034008
    123      -0.026341  -0.010402  -0.024509   0.035557   0.007253   0.011972
    124       0.076455  -0.045193   0.029639   0.006906  -0.029481   0.022293
    125       0.002879   0.051778  -0.018740   0.037284  -0.005578   0.020190
    126      -0.026561   0.008687  -0.036322   0.038083   0.006376   0.026843
    127       0.049617  -0.047643   0.049743   0.011184  -0.030555   0.032637
    128      -0.008731   0.036631  -0.001191   0.037106  -0.005171   0.013418
    129      -0.003612   0.008189  -0.043097   0.045220  -0.003558   0.036468
    130       0.041573  -0.055051   0.063831   0.016277  -0.035584   0.039315
    131      -0.002470   0.043650  -0.013964   0.032065  -0.000040   0.006787
    132      -0.041388   0.023901  -0.040719   0.034829   0.012214   0.031553
    133       0.054474  -0.056564   0.057250   0.015995  -0.036765   0.036060
    134      -0.012828   0.031851   0.011291   0.044855  -0.013369   0.026191
    135      -0.033839   0.008534  -0.033346   0.035291   0.009751   0.023091
    136       0.031172  -0.031773   0.043697   0.003253  -0.019724   0.029444
    137      -0.020420   0.024897   0.012445   0.033439  -0.001376   0.003380
    138      -0.055439  -0.017187  -0.020674   0.035993   0.019560   0.001585
    139       0.086435  -0.035263   0.007008   0.002494  -0.022152   0.015326
    140      -0.005248   0.041727   0.002920   0.042015  -0.013487   0.027384
    141      -0.062760  -0.020556  -0.018547   0.036125   0.022281  -0.002420
    142       0.065935  -0.026058  -0.008823   0.005787  -0.009151   0.015386
    143      -0.008333   0.026635   0.020059   0.039793  -0.016292   0.017343
    144      -0.077626  -0.006966  -0.033006   0.042090   0.029407   0.009026
    145       0.094467  -0.042072   0.019847   0.002065  -0.030139   0.016620
    146      -0.012361   0.038445   0.016553   0.047655  -0.019544   0.037975
    147      -0.047936  -0.029314  -0.008276   0.030926   0.015534  -0.009000
    148       0.109818  -0.030275  -0.005923  -0.004316  -0.023083   0.008914
    149      -0.001827   0.052413  -0.011586   0.043144  -0.010715   0.032663
    150      -0.019516  -0.004598  -0.028185   0.036492   0.003787   0.018391
    151       0.101446  -0.061974   0.049366   0.007409  -0.045600   0.020832
    152       0.014954   0.072328  -0.034187   0.039792  -0.010675   0.038420
    153      -0.016811  -0.018514  -0.019303   0.035071   0.003042   0.007499
    154       0.116564  -0.061535   0.033821   0.007701  -0.046669   0.018218
    155       0.021794   0.084509  -0.051235   0.041118  -0.010688   0.046266
    156      -0.036601   0.006951  -0.035356   0.036422   0.011797   0.023165
    157       0.107834  -0.067113   0.057031   0.007624  -0.050504   0.020568
    158       0.013979   0.069264  -0.012461   0.040692  -0.018631   0.045497
    159      -0.001529   0.002289  -0.032949   0.038725  -0.005355   0.029554
    160       0.099106  -0.070171   0.073162   0.007552  -0.051790   0.022082
    161       0.017721   0.078126  -0.049796   0.039901  -0.007413   0.038520
    162      -0.000691  -0.000990   0.015951   0.044602   0.000183   0.033312
    163      -0.037000   0.017243  -0.012772   0.010819   0.008682   0.016637
    164      -0.011922  -0.016453   0.007234  -0.028574  -0.001660  -0.018435
    165       0.022066   0.031747   0.040409  -0.020127  -0.000660   0.015715
    166      -0.068945   0.041430  -0.031080  -0.013487   0.008033  -0.022006
    167       0.010668  -0.019422   0.023443  -0.035356  -0.001557  -0.004492
    168       0.020905   0.030141   0.010515  -0.007027  -0.001472  -0.022094
    169      -0.070691   0.040978  -0.045347  -0.007514   0.007651  -0.040272
    170       0.052269  -0.028762   0.052673  -0.041997  -0.001491   0.026548
    171       0.005032  -0.003048  -0.038198   0.075937  -0.003007  -0.030382
    172      -0.047703   0.019047  -0.044093   0.024695   0.006958  -0.018634
    173       0.068992  -0.035924   0.062287  -0.037727  -0.001640   0.040957
    174       0.039575   0.070609   0.044439  -0.101277  -0.000275  -0.048793
    175      -0.102417   0.068011  -0.061599  -0.041935   0.008118  -0.086870
    176       0.072109  -0.028629   0.070195  -0.055189  -0.001342   0.039469
    177       0.037707   0.068448   0.021616  -0.090473  -0.000957  -0.078137
    178      -0.104394   0.067280  -0.072968  -0.036735   0.007807  -0.101314
    179       0.104783  -0.035740   0.094104  -0.061551  -0.001370   0.064643
    180       0.060809   0.114478   0.109451  -0.213446   0.001812  -0.038868
    181      -0.131466   0.096050  -0.062497  -0.084607   0.008949  -0.115204
    182       0.050834  -0.019166   0.058582  -0.061954  -0.001209   0.020578
    183       0.075313   0.147686   0.137111  -0.291639   0.002988  -0.061573
    184      -0.156259   0.117660  -0.074511  -0.113446   0.009369  -0.151941
    185       0.066489  -0.018628   0.072538  -0.073132  -0.001033   0.030066
    186       0.063015   0.115373   0.138028  -0.224435   0.002368  -0.000069
    187      -0.129078   0.096157  -0.048295  -0.090106   0.009191  -0.096421
    188       0.009392  -0.010015   0.029084  -0.054715  -0.001277  -0.010514
    189       0.080493   0.149372   0.189176  -0.312585   0.003901   0.008068
    190      -0.151657   0.118045  -0.049158  -0.123408   0.009812  -0.118532
    191      -0.007306  -0.002646   0.019710  -0.059612  -0.001164  -0.025332
    192       0.042947   0.073015   0.102333  -0.125008   0.001091   0.027740
    193      -0.098143   0.068312  -0.033086  -0.053197   0.008695  -0.049443
    194      -0.010809  -0.010410   0.011190  -0.040766  -0.001449  -0.023062
    195       0.043761   0.073515   0.124839  -0.135342   0.001757   0.056373
    196      -0.096164   0.068290  -0.021685  -0.058277   0.008994  -0.035236
    197      -0.042925  -0.003589  -0.011889  -0.035155  -0.001480  -0.048108
    198      -0.031623  -0.063625  -0.003238   0.007196   0.001263  -0.010357
    199       0.055552  -0.006185  -0.060501  -0.000667   0.019240  -0.000452
    200      -0.008747   0.032990  -0.029310   0.016200   0.005140  -0.002845
    201      -0.008363   0.017168   0.033922   0.023711   0.111368  -0.009000
    202      -0.011755   0.022037  -0.033278   0.007979  -0.029306   0.007828
    203      -0.050138   0.048251   0.003154   0.044190  -0.046594   0.015360
    204       0.000756   0.010866   0.019788   0.018548   0.039286  -0.011106
    205      -0.015106   0.024575  -0.027717   0.009918   0.000544   0.008719
    206      -0.017475   0.016525  -0.019194   0.038402  -0.023081   0.012118
    207       0.039660   0.078620   0.004364   0.022603   0.002869  -0.000445
    208      -0.069854   0.033534   0.007595   0.016112  -0.001760   0.008616
    209      -0.000438  -0.012663  -0.033687   0.033800  -0.008975   0.008359
    210       0.056940   0.086632  -0.032869   0.014441  -0.228096  -0.013682
    211      -0.073812   0.030845   0.017482   0.018333   0.063509   0.012297
    212       0.046617  -0.045916  -0.063854   0.027656   0.049801   0.007240
    213       0.041011   0.039940  -0.048000   0.004138  -0.381624  -0.034274
    214      -0.034126   0.021746  -0.004398   0.015883   0.118099   0.015582
    215       0.070222  -0.050084  -0.076318   0.026469   0.085344   0.009673
    216       0.093127   0.153607  -0.050778   0.019359  -0.262405  -0.000348
    217      -0.128031   0.040082   0.055031   0.023780   0.057661   0.011713
    218       0.063928  -0.073173  -0.078237   0.023124   0.064723   0.003121
    219       0.105632   0.159563  -0.079975   0.012876  -0.446983  -0.011016
    220      -0.130833   0.037897   0.062618   0.025464   0.109344   0.014640
    221       0.101286  -0.099228  -0.102145   0.018287   0.113007   0.002358
    222       0.113496   0.214268  -0.031722   0.032932  -0.059110   0.027333
    223      -0.178766   0.051476   0.082738   0.026959  -0.014914   0.007135
    224       0.033755  -0.067477  -0.062319   0.024758   0.018135  -0.000080
    225       0.141613   0.266028  -0.045907   0.036931  -0.082106   0.038410
    226      -0.220826   0.058834   0.111789   0.031135  -0.020713   0.006439
    227       0.047192  -0.088690  -0.073326   0.021158   0.028941  -0.003379
    228       0.097303   0.208793   0.005734   0.041552   0.175375   0.041012
    229      -0.175211   0.053694   0.072911   0.024710  -0.081210   0.003361
    230      -0.013432  -0.034851  -0.032298   0.030879  -0.041790   0.000922
    231       0.113684   0.257736   0.020883   0.052483   0.337934   0.063163
    232      -0.215102   0.062123   0.094570   0.027116  -0.138961  -0.000384
    233      -0.037264  -0.030788  -0.019800   0.032095  -0.078694  -0.001668
    234       0.060038   0.140791   0.023256   0.036166   0.199748   0.026473
    235      -0.120524   0.044956   0.035269   0.019378  -0.073532   0.004269
    236      -0.030290  -0.007239  -0.018008   0.035508  -0.054185   0.005293
    237       0.045979   0.134660   0.051609   0.042635   0.375631   0.036668
    238      -0.116872   0.046811   0.027357   0.017550  -0.124073   0.001355
    239      -0.066834   0.019208   0.005665   0.040531  -0.099817   0.006394
    240      -0.022863  -0.052551   0.013595   0.010351  -0.015098  -0.020494
    241       0.027077   0.019235  -0.048166   0.006948   0.035820   0.009206
    242       0.006576   0.006455  -0.032581   0.035433  -0.007020   0.011715
    243      -0.036026  -0.067226   0.005856   0.013272  -0.000399  -0.017427
    244       0.052474   0.002623  -0.057726   0.002143   0.028241   0.006014
    245      -0.001785   0.024086  -0.022471   0.037021  -0.010824   0.012021
                 12         13         14         15         16         17    
      0       0.037168   0.023828   0.004094   0.025523   0.019982  -0.032245
      1       0.040432   0.010487  -0.004155  -0.001148  -0.069320  -0.011183
      2      -0.000627  -0.009077  -0.003132  -0.000345   0.010403   0.009218
      3       0.023124   0.022615   0.070245  -0.020287  -0.009607   0.064754
      4       0.026882   0.006479   0.026206  -0.016261  -0.065063   0.036295
      5      -0.018437  -0.016958   0.007402   0.004954   0.044848   0.032334
      6       0.033808   0.002303   0.040207  -0.032874   0.006028  -0.016352
      7       0.039068  -0.026688  -0.020662  -0.008735  -0.006123  -0.013831
      8      -0.003123  -0.017942   0.012510  -0.025503   0.004603   0.016939
      9       0.034347  -0.003950   0.021552  -0.022202   0.059430  -0.019395
     10       0.056308   0.047959  -0.016420  -0.016374  -0.025200   0.005376
     11      -0.012142  -0.002123   0.011509   0.038756  -0.011840   0.010048
     12       0.032711   0.000874   0.025244  -0.006858   0.031218  -0.020909
     13       0.042666   0.004523  -0.012739  -0.003901  -0.057030  -0.015738
     14      -0.002941  -0.007168   0.001372   0.000580   0.009836   0.012092
     15       0.024913  -0.021202   0.027588  -0.008449   0.038224  -0.023393
     16       0.051763   0.026723  -0.013583  -0.009794  -0.058955  -0.010510
     17       0.004110   0.003914   0.000938   0.022668  -0.006299   0.001541
     18       0.014171  -0.029659   0.036475   0.005119   0.021697  -0.027371
     19       0.076167   0.041771  -0.023317  -0.018796  -0.062773  -0.017121
     20       0.010434   0.007878  -0.000215   0.024122  -0.013165  -0.002690
     21      -0.006365  -0.015625   0.009949   0.005724   0.021052  -0.022822
     22       0.021197   0.012969  -0.004300   0.010225  -0.057212  -0.010306
     23       0.031395   0.024201  -0.019762   0.003237  -0.018592   0.002392
     24       0.063509  -0.100985   0.029848   0.087228  -0.039357  -0.048542
     25       0.003303  -0.036238   0.025765   0.064435  -0.064362  -0.023754
     26       0.036630   0.011912  -0.015425   0.015936  -0.025407  -0.000975
     27       0.165208  -0.205241   0.076620   0.120575  -0.060294  -0.073417
     28       0.018008  -0.071607   0.045560   0.084611  -0.067466  -0.032090
     29       0.027543  -0.019342   0.006371   0.044392  -0.023956  -0.008048
     30      -0.003874  -0.050201  -0.012035   0.138294  -0.081379  -0.042954
     31      -0.034242  -0.039998   0.030201   0.097596  -0.069884  -0.026762
     32       0.058154   0.040317  -0.040664  -0.005720  -0.037950   0.005284
     33       0.052288  -0.118511   0.003641   0.207554  -0.133663  -0.064856
     34      -0.049616  -0.079420   0.054396   0.141837  -0.074525  -0.037770
     35       0.061444   0.030049  -0.036683   0.005193  -0.043086   0.002136
     36      -0.147774   0.092105  -0.075938   0.104267  -0.059149  -0.007798
     37      -0.054418   0.007996   0.003185   0.073929  -0.068209  -0.014929
     38       0.074300   0.082935  -0.071260  -0.040540  -0.044394   0.015602
     39      -0.204307   0.135027  -0.110421   0.147921  -0.094256  -0.002848
     40      -0.083999   0.005572   0.006086   0.099892  -0.072779  -0.016852
     41       0.089497   0.106130  -0.091230  -0.056738  -0.054097   0.020556
     42      -0.219185   0.177771  -0.093919   0.014494   0.008169   0.021520
     43      -0.037080   0.058144  -0.026895   0.017531  -0.060182  -0.000653
     44       0.069197   0.096190  -0.076085  -0.054697  -0.037156   0.019918
     45      -0.333468   0.289641  -0.143225  -0.013503   0.026796   0.050355
     46      -0.052859   0.095583  -0.047871  -0.001381  -0.058566   0.008918
     47       0.080759   0.129544  -0.099848  -0.082489  -0.040919   0.028378
     48      -0.146860   0.121880  -0.050003  -0.033373   0.047028   0.013123
     49       0.001985   0.059584  -0.030070  -0.013433  -0.055942   0.001127
     50       0.048213   0.066703  -0.050194  -0.032242  -0.024887   0.012906
     51      -0.205287   0.188710  -0.064070  -0.093461   0.093226   0.034935
     52       0.017103   0.097606  -0.053007  -0.055135  -0.052497   0.011901
     53       0.044289   0.076803  -0.053702  -0.042242  -0.020101   0.016218
     54       0.039340   0.037458   0.038623  -0.018268  -0.061317  -0.028350
     55       0.033706  -0.061378  -0.020125  -0.019260   0.065964  -0.001381
     56      -0.001604  -0.038913   0.027929  -0.082210   0.009539   0.023070
     57       0.057959  -0.008174   0.021550  -0.044000  -0.032433  -0.022894
     58       0.009512  -0.067686   0.024039  -0.081724   0.106327   0.010464
     59       0.012843  -0.069951   0.013194  -0.096341   0.027166   0.026334
     60       0.073093  -0.034551   0.010005  -0.062245  -0.027364  -0.021609
     61      -0.001722  -0.033259   0.058421  -0.114725   0.050386   0.004265
     62       0.000547  -0.045792   0.027175  -0.089915   0.013480   0.024307
     63       0.061244   0.016784   0.022832  -0.034915  -0.085866  -0.031981
     64       0.005880  -0.093220   0.022079  -0.089210   0.162306   0.019894
     65       0.013576  -0.085565   0.030088  -0.146668   0.030964   0.030232
     66       0.054500  -0.042692   0.018959  -0.056717   0.038828  -0.010853
     67       0.006015  -0.081136   0.026288  -0.090282   0.137723   0.016053
     68       0.036188  -0.103004  -0.029660  -0.063458   0.050436   0.026765
     69       0.042292   0.089976   0.044187  -0.002224  -0.166541  -0.045109
     70       0.037098  -0.040739  -0.021061  -0.009654   0.021571  -0.008800
     71      -0.032803   0.008269   0.084124  -0.125350  -0.031706   0.022374
     72       0.028085   0.116588   0.058681   0.008262  -0.176360  -0.042507
     73       0.050907  -0.035657  -0.044354   0.025040  -0.001417  -0.014305
     74      -0.043823   0.026050   0.096361  -0.121470  -0.036115   0.024508
     75       0.043583   0.117702   0.047748   0.005437  -0.221677  -0.053537
     76       0.035577  -0.069546  -0.025336  -0.016038   0.080081   0.000302
     77      -0.030699   0.002725   0.093897  -0.158039  -0.047497   0.018156
     78       0.056685   0.073844   0.031138  -0.009602  -0.176243  -0.050250
     79       0.026105  -0.000315   0.008653  -0.033168  -0.047320  -0.017696
     80      -0.045498   0.028569   0.099752  -0.125066  -0.039793   0.024082
     81       0.021760   0.065759   0.054292  -0.001517  -0.062545  -0.029010
     82       0.051685  -0.119882  -0.066749   0.019341   0.162895   0.010357
     83       0.015404  -0.073116   0.005774  -0.086012   0.032655   0.026178
     84       0.010970   0.048618   0.065371  -0.002532  -0.000821  -0.019737
     85       0.049401  -0.126128  -0.064987   0.019805   0.181696   0.013260
     86       0.042351  -0.120029  -0.045361  -0.057640   0.076834   0.031750
     87       0.028745   0.074123   0.047123  -0.001796  -0.097472  -0.034218
     88       0.040776  -0.132273  -0.053923   0.016441   0.213542   0.018066
     89       0.012081  -0.073557   0.024488  -0.116020   0.021668   0.025198
     90       0.013728   0.093080   0.061130   0.008811  -0.089949  -0.032308
     91       0.077577  -0.146537  -0.114174   0.046867   0.167725   0.011339
     92       0.004014  -0.050945   0.022523  -0.087787   0.016185   0.024124
     93       0.001841  -0.016983   0.004776  -0.003531   0.065760   0.021922
     94       0.022659   0.028495  -0.005873  -0.006825  -0.020870   0.008494
     95       0.004069   0.013703  -0.013024   0.044865  -0.011093   0.035922
     96      -0.011324  -0.044590  -0.020790  -0.044743   0.028046   0.059099
     97      -0.027070   0.002278   0.015824   0.008240  -0.014804   0.011334
     98      -0.017581  -0.011974  -0.024899   0.018713  -0.037647   0.064210
     99      -0.041554  -0.071963  -0.080063  -0.020611   0.033428   0.115199
    100      -0.058500  -0.014255   0.037668   0.010125  -0.013361   0.006941
    101       0.012609  -0.001290  -0.084631   0.028634  -0.037089   0.097032
    102      -0.051458  -0.096821  -0.109547  -0.053716   0.002911   0.147366
    103      -0.097880  -0.034769   0.060110   0.016810  -0.008384   0.005850
    104      -0.000813  -0.020947  -0.099603   0.008914  -0.055662   0.117136
    105      -0.059610  -0.067930  -0.104342   0.049062   0.079559   0.138499
    106      -0.042886  -0.006475   0.033372   0.002330  -0.018037   0.004732
    107       0.058969   0.034719  -0.125445   0.064956  -0.011851   0.109880
    108      -0.083259  -0.090912  -0.153073   0.067695   0.083316   0.188085
    109      -0.069146  -0.021077   0.049524   0.004373  -0.017195   0.001907
    110       0.079765   0.041226  -0.170664   0.071982  -0.010942   0.138868
    111      -0.046005  -0.031047  -0.061652   0.096652   0.120535   0.100742
    112       0.006187   0.019436   0.006954  -0.007311  -0.022622   0.005569
    113       0.078170   0.063405  -0.104563   0.092120   0.012562   0.087060
    114      -0.058881  -0.023102  -0.073631   0.153944   0.157704   0.118974
    115       0.020097   0.026286   0.001175  -0.012474  -0.025756   0.004291
    116       0.114819   0.092881  -0.133548   0.120389   0.032085   0.096994
    117      -0.014774  -0.007135  -0.009168   0.066068   0.110269   0.040904
    118       0.038362   0.036770  -0.011845  -0.011756  -0.025033   0.007703
    119       0.050736   0.052775  -0.047876   0.081018   0.010851   0.048990
    120      -0.002217   0.018136   0.016557   0.095664   0.134016   0.011210
    121       0.076820   0.058280  -0.030555  -0.019728  -0.030517   0.008657
    122       0.066905   0.073961  -0.034424   0.099341   0.026023   0.029248
    123       0.003697  -0.041012   0.018520  -0.106499  -0.013006   0.045161
    124      -0.049208  -0.009188   0.017182   0.022509  -0.007464   0.013920
    125      -0.063570  -0.040173   0.020521  -0.009592  -0.059997   0.054805
    126      -0.030286  -0.058139   0.059445  -0.153433  -0.050865   0.082214
    127      -0.042235  -0.006430   0.060277  -0.002446  -0.024782  -0.050224
    128      -0.034254  -0.025518   0.008502   0.014542  -0.039244  -0.000236
    129      -0.083149  -0.085716   0.071103  -0.161421  -0.058407   0.131523
    130      -0.051805  -0.012368   0.081752  -0.010243  -0.028427  -0.079486
    131      -0.023042  -0.018782  -0.011899   0.022326  -0.035460   0.024738
    132      -0.021037  -0.052149   0.082141  -0.179625  -0.073634   0.075500
    133      -0.059321  -0.016361   0.065411   0.000728  -0.020530  -0.054385
    134      -0.063877  -0.042175   0.043888  -0.005327  -0.053179  -0.016480
    135      -0.011048  -0.047797   0.053139  -0.148697  -0.046756   0.065568
    136      -0.008606   0.012980   0.064038  -0.014570  -0.037568  -0.064641
    137       0.005899  -0.005378  -0.013631   0.034821  -0.017822  -0.043424
    138       0.070917  -0.005746   0.016644  -0.086705  -0.001816  -0.042160
    139      -0.037788  -0.001997  -0.005380   0.025304  -0.007205   0.057765
    140      -0.078205  -0.049143   0.042573  -0.011994  -0.060106   0.015196
    141       0.089670   0.003081   0.014146  -0.073159   0.001992  -0.066021
    142      -0.006826   0.019992   0.010964   0.003723  -0.014658   0.018735
    143      -0.053902  -0.043519   0.024532   0.036802  -0.044892  -0.015634
    144       0.085311   0.009506   0.050020  -0.130503  -0.013667  -0.088354
    145      -0.055983  -0.014690  -0.008970   0.037182  -0.003625   0.067624
    146      -0.100521  -0.059293   0.070651  -0.033927  -0.065288  -0.013879
    147       0.084531  -0.006268  -0.011298  -0.038460   0.011229  -0.035711
    148      -0.048797  -0.009953  -0.037015   0.041850  -0.005349   0.132730
    149      -0.092119  -0.051305   0.050951  -0.041532  -0.068293   0.038400
    150      -0.022135  -0.054780   0.031077  -0.123870  -0.026317   0.077915
    151      -0.092095  -0.034040  -0.009960   0.061726   0.018017   0.042421
    152      -0.122930  -0.071486   0.061074  -0.068558  -0.104133   0.137537
    153      -0.002457  -0.043738  -0.000259  -0.081437   0.005444   0.049351
    154      -0.107831  -0.036645  -0.017838   0.069900   0.028338   0.084705
    155      -0.149454  -0.082515   0.083556  -0.100493  -0.125290   0.187758
    156      -0.003310  -0.045375   0.056293  -0.157636  -0.050713   0.059940
    157      -0.103997  -0.041815  -0.018233   0.073248   0.025000   0.047839
    158      -0.143088  -0.089773   0.067383  -0.075282  -0.115157   0.130226
    159      -0.077666  -0.084633   0.047699  -0.148870  -0.045022   0.147424
    160      -0.096015  -0.043464  -0.018433   0.073268   0.020814   0.016735
    161      -0.124794  -0.067861   0.067951  -0.078028  -0.107438   0.159342
    162       0.025280   0.016785   0.027779  -0.004755  -0.002267   0.013583
    163       0.026715   0.003221   0.009198  -0.009550  -0.059961   0.016281
    164      -0.007516  -0.011691   0.000969   0.001218   0.021814   0.018038
    165       0.017223   0.006509  -0.000956  -0.011214  -0.011736  -0.010963
    166       0.009301  -0.008735   0.001687  -0.005713  -0.029329   0.020510
    167      -0.001408  -0.009366  -0.003716  -0.002920   0.003952   0.009927
    168      -0.014011  -0.077921  -0.164445  -0.070441  -0.050436  -0.131692
    169      -0.005236  -0.047145  -0.071842  -0.032235  -0.045311  -0.033691
    170       0.011116  -0.007366  -0.020544  -0.016397  -0.041566  -0.016910
    171      -0.037915  -0.143513  -0.274650  -0.119262  -0.082138  -0.199775
    172      -0.005124  -0.070149  -0.123159  -0.061244  -0.091147  -0.077762
    173       0.015417  -0.009229  -0.031059  -0.024616  -0.062817  -0.030097
    174      -0.015212  -0.081804  -0.192247  -0.071910  -0.051646  -0.174197
    175      -0.021465  -0.060129  -0.085315  -0.025488  -0.004602  -0.037055
    176       0.018049  -0.002783  -0.023113  -0.020028  -0.060677  -0.028558
    177      -0.040317  -0.149823  -0.322603  -0.121666  -0.083974  -0.275113
    178      -0.033420  -0.091640  -0.145150  -0.048083  -0.018282  -0.082856
    179       0.028379  -0.000182  -0.034947  -0.030884  -0.097294  -0.051614
    180       0.016497   0.002769  -0.050576  -0.007555  -0.008530  -0.086450
    181      -0.022136  -0.032717  -0.022211   0.010349   0.053682   0.017150
    182       0.012199  -0.000696  -0.009192  -0.009477  -0.032871  -0.011082
    183       0.017017   0.002617  -0.068632  -0.004771  -0.005321  -0.117680
    184      -0.034027  -0.041604  -0.031463   0.016762   0.086177   0.013813
    185       0.017694   0.003230  -0.010666  -0.011519  -0.046519  -0.019264
    186       0.046858   0.086378   0.113075   0.052969   0.030621   0.042705
    187      -0.007819   0.005659   0.052293   0.037559   0.070077   0.075205
    188      -0.000526  -0.003218   0.007014   0.004089   0.012865   0.017048
    189       0.071585   0.152598   0.224483   0.104034   0.064525   0.114245
    190      -0.008314   0.027425   0.102260   0.066228   0.116414   0.118903
    191      -0.005119  -0.001525   0.017955   0.012600   0.035035   0.031118
    192       0.046057   0.085573   0.133776   0.048005   0.026592   0.076883
    193       0.007344   0.016268   0.062172   0.027824   0.026754   0.074957
    194      -0.007540  -0.008090   0.008946   0.006992   0.030919   0.027385
    195       0.070145   0.149949   0.257708   0.094434   0.057202   0.170839
    196       0.018772   0.045566   0.117680   0.048294   0.038725   0.116286
    197      -0.017882  -0.010804   0.020585   0.017608   0.067385   0.049543
    198       0.051517   0.019426   0.010639  -0.037552   0.090024  -0.013946
    199       0.077770   0.069888  -0.028712  -0.020902  -0.017027   0.009504
    200       0.007040   0.019924   0.000261   0.029787   0.004623   0.014421
    201       0.099228  -0.045058   0.005378   0.080508  -0.014303   0.074697
    202       0.011507   0.085934  -0.010191  -0.070202   0.085889  -0.044246
    203      -0.085751  -0.040966   0.061439   0.056851   0.020037  -0.124329
    204       0.078688  -0.043911   0.008407   0.071568  -0.015364   0.021024
    205       0.020048   0.085623  -0.011808  -0.067192   0.085388  -0.020381
    206      -0.051013  -0.016327   0.050030   0.041415   0.037314  -0.108716
    207       0.029208  -0.022871   0.008121   0.046010  -0.007179   0.000736
    208       0.002212   0.045242   0.002324  -0.034621   0.058440  -0.023789
    209      -0.023457  -0.001164   0.042782   0.032922   0.050616  -0.101435
    210       0.068497   0.005520  -0.010590   0.023846   0.006405   0.010674
    211      -0.008253   0.037975   0.007404  -0.028857   0.055429  -0.026790
    212       0.008548   0.038621   0.030237   0.004651   0.090028  -0.099433
    213       0.144758   0.003494  -0.024886   0.039667   0.001032   0.040338
    214      -0.002081   0.070723   0.000131  -0.056584   0.087412  -0.032740
    215       0.010399   0.057861   0.026291  -0.011969   0.108763  -0.103482
    216       0.009858   0.038711  -0.011460  -0.022051   0.029772  -0.016686
    217      -0.026483  -0.011546   0.022157   0.013502   0.011658  -0.023595
    218       0.037934   0.054590   0.022628  -0.003071   0.106691  -0.092688
    219       0.042452   0.061812  -0.026877  -0.040468   0.041014  -0.006376
    220      -0.034976  -0.017297   0.026208   0.018117   0.009157  -0.026379
    221       0.062803   0.086526   0.012454  -0.026382   0.137923  -0.090359
    222      -0.093519   0.043928   0.007834  -0.047384   0.041281  -0.060455
    223      -0.032585  -0.053561   0.031587   0.050549  -0.028325  -0.016705
    224       0.036281   0.029861   0.027786   0.019089   0.083064  -0.087801
    225      -0.142555   0.071103   0.007773  -0.086191   0.061925  -0.085857
    226      -0.045506  -0.091842   0.042731   0.083885  -0.062113  -0.013264
    227       0.059620   0.041497   0.021774   0.013998   0.094442  -0.081179
    228      -0.134748   0.014186   0.027471  -0.022805   0.026253  -0.071561
    229      -0.021739  -0.045994   0.026374   0.044203  -0.024783  -0.013683
    230       0.004749  -0.009861   0.040404   0.047503   0.044067  -0.090368
    231      -0.217667   0.018008   0.043054  -0.042425   0.034807  -0.106544
    232      -0.025972  -0.079051   0.033490   0.073108  -0.056993  -0.007016
    233       0.003733  -0.029429   0.044325   0.064900   0.024910  -0.085807
    234      -0.070231  -0.018882   0.026773   0.024580   0.001831  -0.037961
    235      -0.004989   0.003720   0.011969   0.001206   0.019630  -0.018625
    236      -0.025714  -0.025235   0.048207   0.054385   0.028624  -0.098643
    237      -0.100175  -0.040278   0.041302   0.041680  -0.007732  -0.045889
    238       0.003470   0.009623   0.007875  -0.003526   0.022220  -0.016327
    239      -0.051539  -0.056918   0.058774   0.077659  -0.001830  -0.102647
    240       0.087241  -0.052407   0.013078   0.072904  -0.014301  -0.034657
    241       0.044978   0.111891  -0.024031  -0.082810   0.098097   0.010370
    242      -0.035626  -0.001467   0.042471   0.030371   0.042058  -0.091603
    243       0.085492  -0.029913   0.017702   0.041222   0.033837  -0.053176
    244       0.058676   0.107320  -0.027171  -0.067424   0.077377   0.005592
    245      -0.041231  -0.010888   0.043384   0.042819   0.035783  -0.090410
                 18         19         20         21         22         23    
      0       0.002084  -0.012553  -0.025469  -0.117179  -0.089148  -0.089972
      1       0.053313   0.014832   0.032734   0.018679   0.028732   0.083924
      2      -0.018702   0.029082  -0.075237  -0.064301  -0.011788   0.004393
      3       0.081005   0.239817  -0.157985   0.228709   0.029788  -0.109946
      4       0.077661   0.118973  -0.037738   0.143986   0.078566   0.092104
      5      -0.031170   0.045688  -0.119653  -0.080746  -0.009351   0.018131
      6       0.039363   0.021839   0.000781   0.000482  -0.023559  -0.002767
      7       0.048887  -0.032326   0.064993  -0.038041  -0.033695  -0.012666
      8      -0.002185   0.039610  -0.056797  -0.007356   0.013406   0.028660
      9      -0.000970   0.012684  -0.045210  -0.046657  -0.026522   0.016778
     10      -0.008089  -0.034261   0.006427  -0.018047  -0.036389  -0.007712
     11      -0.011260   0.046812  -0.025253  -0.027935  -0.029126  -0.049781
     12       0.018571   0.015272  -0.021013  -0.049912  -0.046948  -0.026805
     13       0.052868  -0.014084   0.052161  -0.012507  -0.004539   0.029667
     14      -0.020010   0.039797  -0.080783  -0.046150   0.000178   0.019093
     15       0.027853   0.022526  -0.011051  -0.039957  -0.028568   0.004918
     16       0.035967  -0.025703   0.037844  -0.023139  -0.022282   0.003780
     17      -0.011244   0.044259  -0.061926  -0.043946  -0.003765  -0.013918
     18       0.045342   0.033949   0.024464  -0.034386  -0.028872  -0.024806
     19       0.049133  -0.039636   0.048432  -0.024974  -0.010768  -0.012132
     20       0.002010   0.044878  -0.045505  -0.042483   0.003372  -0.032498
     21       0.021660   0.012937  -0.010779  -0.029403  -0.012793   0.028503
     22       0.022354  -0.005344   0.019847  -0.029111  -0.014975   0.008646
     23       0.004615   0.008549  -0.039553  -0.029653  -0.005608  -0.013156
     24      -0.008860  -0.143382  -0.102462   0.065925   0.032710  -0.023969
     25      -0.003722   0.004193  -0.047158  -0.035139   0.013922  -0.009954
     26      -0.000972  -0.006535  -0.054265  -0.020500   0.000779  -0.020452
     27      -0.002033  -0.211483  -0.162153   0.098175   0.054993  -0.035076
     28      -0.007770   0.001438  -0.076905  -0.035780   0.024357  -0.015771
     29      -0.012944   0.014846  -0.090807  -0.034697   0.013748  -0.027772
     30      -0.063655  -0.228516  -0.126316   0.135769   0.063825  -0.079921
     31      -0.028416   0.015163  -0.079408  -0.037960   0.032685  -0.025423
     32       0.008250  -0.060007  -0.021772   0.014120  -0.010525  -0.024619
     33      -0.091051  -0.369448  -0.210474   0.222728   0.107476  -0.133848
     34      -0.050927   0.024216  -0.135003  -0.042804   0.058467  -0.040402
     35       0.003390  -0.071515  -0.035258   0.021304  -0.003864  -0.031015
     36      -0.089852  -0.133432  -0.037422   0.097683   0.039785  -0.071355
     37      -0.026502   0.016689  -0.037984  -0.034287   0.018693  -0.021693
     38       0.022785  -0.096855   0.028005   0.038183  -0.029787  -0.021092
     39      -0.137909  -0.202447  -0.053632   0.155245   0.064688  -0.120240
     40      -0.046759   0.022018  -0.061757  -0.033471   0.032841  -0.035493
     41       0.028935  -0.136087   0.053798   0.063626  -0.038081  -0.024284
     42      -0.053925   0.058354   0.075755  -0.018218  -0.017746   0.003225
     43       0.000982   0.013658   0.034668  -0.032217  -0.013344   0.001155
     44       0.028785  -0.079163   0.045921   0.027554  -0.038420  -0.011967
     45      -0.073251   0.145524   0.152620  -0.054568  -0.040166   0.016274
     46       0.002819   0.017136   0.069272  -0.030088  -0.025320   0.005913
     47       0.039944  -0.105177   0.086933   0.045573  -0.054229  -0.007241
     48       0.002572   0.126813   0.083221  -0.078686  -0.041580   0.050412
     49       0.025973   0.000216   0.060902  -0.028506  -0.029482   0.014885
     50       0.019738  -0.026796   0.010490  -0.006811  -0.025539  -0.008957
     51       0.023988   0.260137   0.158426  -0.155453  -0.078904   0.092786
     52       0.047112  -0.009255   0.112614  -0.021837  -0.052594   0.027214
     53       0.023980  -0.014747   0.022587  -0.013273  -0.031388  -0.003599
     54       0.052391   0.003189   0.016266  -0.017208  -0.023753   0.006889
     55       0.033117  -0.007891   0.040628  -0.024593  -0.035009  -0.019029
     56       0.038804   0.009110   0.042953   0.058902   0.000904  -0.041539
     57       0.084177  -0.026379   0.095574   0.024906  -0.039463  -0.049933
     58       0.039467   0.005028   0.070920   0.033041  -0.038458  -0.062080
     59       0.060300  -0.011970   0.096141   0.085127  -0.009467  -0.078675
     60       0.113528  -0.053198   0.162929   0.055611  -0.050384  -0.089302
     61       0.067937  -0.010572   0.124800   0.062910  -0.033307  -0.065796
     62       0.045585   0.003274   0.060394   0.069721  -0.001149  -0.052759
     63       0.097370  -0.041007   0.111952   0.015724  -0.033665  -0.030715
     64       0.023971   0.021357   0.050061   0.040390  -0.044069  -0.080076
     65       0.097307  -0.035588   0.184182   0.143763  -0.019415  -0.132291
     66       0.068074  -0.008682   0.077451   0.038117  -0.048252  -0.078347
     67       0.032293   0.014083   0.063078   0.041100  -0.041892  -0.075000
     68       0.055457  -0.020538   0.086527   0.062318  -0.016709  -0.081184
     69       0.079246  -0.021320   0.049798  -0.028347  -0.014846   0.035282
     70       0.044468  -0.019666   0.054678  -0.031926  -0.032144  -0.006764
     71       0.048522   0.018614   0.061147   0.094314   0.012349  -0.044045
     72       0.066941  -0.000080   0.009276  -0.038992  -0.004609   0.067071
     73       0.045067  -0.025096   0.041578  -0.059072  -0.029947   0.021462
     74       0.039852   0.033504   0.034496   0.088929   0.018772  -0.025242
     75       0.094850  -0.034091   0.069422  -0.032649  -0.010563   0.049753
     76       0.026967  -0.005180   0.031116  -0.028899  -0.036253  -0.019953
     77       0.072600  -0.006182   0.126129   0.124834   0.004277  -0.086215
     78       0.097973  -0.047014   0.098280  -0.018302  -0.023824   0.008205
     79       0.071230  -0.036127   0.103992  -0.009562  -0.027622  -0.012880
     80       0.041055   0.033136   0.037619   0.092035   0.019660  -0.026291
     81       0.022399   0.036302  -0.056017  -0.047601  -0.016501   0.040374
     82      -0.000581   0.015137  -0.027163  -0.062903  -0.050447  -0.021825
     83       0.053606  -0.010334   0.081883   0.072692  -0.008893  -0.069315
     84      -0.006036   0.074477  -0.121216  -0.054719  -0.008206   0.080825
     85      -0.008618   0.026029  -0.045855  -0.064926  -0.048472  -0.011343
     86       0.052482  -0.021739   0.084774   0.055855  -0.029974  -0.110335
     87       0.040028   0.012718  -0.014979  -0.042036  -0.021977   0.014508
     88      -0.024814   0.048740  -0.083418  -0.067527  -0.041204   0.017641
     89       0.072490  -0.023649   0.126059   0.105201   0.000230  -0.060941
     90       0.015119   0.044698  -0.076814  -0.060672  -0.015906   0.039276
     91       0.009278  -0.006466  -0.003530  -0.074355  -0.071223  -0.076266
     92       0.046945   0.000465   0.063522   0.068682  -0.002556  -0.054065
     93       0.015886  -0.001335  -0.024364  -0.035790  -0.013785   0.010070
     94      -0.004654  -0.022899   0.004590  -0.018233  -0.023807  -0.007899
     95      -0.004318   0.023476  -0.005226  -0.015052  -0.042596  -0.060691
     96       0.012846  -0.049997  -0.003478  -0.034625   0.051435   0.048854
     97      -0.013185  -0.001428   0.001446  -0.015203  -0.022959  -0.021672
     98      -0.011037  -0.006987   0.008123  -0.011912  -0.002572  -0.038336
     99       0.057132  -0.074229   0.025038   0.001462   0.122226   0.092890
    100      -0.027503   0.011254  -0.002656  -0.016414  -0.025955  -0.030559
    101       0.031322  -0.036179   0.028861   0.006872   0.035954  -0.006657
    102       0.059512  -0.116264   0.044811   0.004708   0.195894   0.132725
    103      -0.040495   0.026966  -0.008326  -0.013095  -0.030621  -0.035561
    104       0.030976  -0.059886   0.040632   0.009061   0.083128   0.017611
    105       0.108868  -0.049964   0.035354   0.033532   0.111365   0.088781
    106      -0.028593   0.004643  -0.003036  -0.019665  -0.028381  -0.028622
    107       0.077942  -0.039799   0.039691   0.023701   0.018584  -0.006628
    108       0.148739  -0.072347   0.060901   0.063276   0.175626   0.128666
    109      -0.038709   0.015598  -0.006863  -0.020901  -0.027951  -0.034594
    110       0.111137  -0.065027   0.057620   0.040466   0.050935   0.021284
    111       0.112027   0.000457   0.016660   0.022619   0.017454   0.026718
    112      -0.014533  -0.015717   0.001983  -0.020649  -0.027674  -0.015790
    113       0.082233  -0.013463   0.028993   0.017339  -0.040959  -0.042143
    114       0.152571   0.020116   0.026121   0.043470  -0.002839   0.011559
    115      -0.012932  -0.021448   0.002451  -0.022476  -0.027485  -0.012580
    116       0.120067  -0.017095   0.038133   0.027996  -0.056319  -0.043058
    117       0.062981   0.022351  -0.013955  -0.013767  -0.038672  -0.008488
    118      -0.003335  -0.028834   0.005779  -0.020630  -0.026854  -0.008440
    119       0.038512   0.018363   0.006259  -0.003378  -0.072756  -0.072183
    120       0.067130   0.057514  -0.027482  -0.019360  -0.093707  -0.042189
    121       0.004209  -0.044255   0.009007  -0.021930  -0.032371  -0.004840
    122       0.042792   0.038794  -0.002227  -0.007417  -0.110865  -0.094098
    123      -0.026423  -0.073847  -0.006130  -0.065873   0.044659   0.038364
    124      -0.008663   0.007795   0.006393  -0.010880  -0.012527  -0.030141
    125      -0.041360  -0.010073   0.019765  -0.032111   0.019320  -0.070200
    126      -0.091162  -0.102600  -0.021640  -0.020741  -0.044041   0.064201
    127       0.003267   0.026363   0.037552  -0.100956   0.088326  -0.125221
    128       0.012384   0.019117   0.044511  -0.105167   0.129345  -0.131181
    129      -0.128938  -0.128649  -0.020896   0.035718  -0.106930   0.099530
    130       0.010418   0.034433   0.060322  -0.147932   0.150632  -0.178378
    131       0.007508   0.013055   0.023247  -0.063787   0.074209  -0.083547
    132      -0.110519  -0.101625  -0.032231  -0.022420  -0.066210   0.055691
    133       0.006591   0.025276   0.052826  -0.114725   0.116608  -0.142992
    134      -0.000116   0.017576   0.068479  -0.138496   0.170640  -0.180736
    135      -0.075859  -0.092741  -0.022202  -0.039635  -0.020041   0.052663
    136       0.002672   0.037743   0.018934  -0.105162   0.072719  -0.126527
    137       0.058483   0.039369   0.053137  -0.163766   0.211798  -0.162220
    138       0.038901  -0.033048   0.026614  -0.168299   0.156722  -0.054205
    139      -0.031337  -0.008521  -0.025244   0.048337  -0.104381   0.031626
    140      -0.020581   0.003794   0.051128  -0.084172   0.103527  -0.126606
    141       0.060800  -0.017706   0.036023  -0.191631   0.179985  -0.078456
    142      -0.024205  -0.005531  -0.005295   0.013244  -0.081268  -0.011466
    143       0.028577   0.039401   0.058982  -0.119451   0.147908  -0.156693
    144       0.035448  -0.040837   0.058213  -0.214275   0.205788  -0.106538
    145      -0.028178  -0.004938  -0.027446   0.053688  -0.096800   0.038580
    146      -0.017006   0.003141   0.080584  -0.122716   0.172652  -0.168571
    147       0.065001  -0.009430   0.011519  -0.165668   0.151142  -0.047333
    148      -0.064330  -0.026056  -0.074194   0.136939  -0.225797   0.122129
    149      -0.052022  -0.020669   0.043911  -0.051812   0.061439  -0.096156
    150      -0.062079  -0.092654  -0.019609  -0.027716  -0.014054   0.070250
    151       0.010913   0.014760   0.012385   0.023396   0.008277  -0.005697
    152      -0.144919  -0.064437  -0.018193   0.064070  -0.146186   0.009391
    153      -0.006274  -0.064961  -0.002110  -0.057191   0.061579   0.044728
    154      -0.017623   0.001121  -0.010530   0.089289  -0.093028   0.045069
    155      -0.210716  -0.096743  -0.047341   0.129672  -0.273397   0.062466
    156      -0.080783  -0.100225  -0.021302  -0.053969  -0.018545   0.050974
    157       0.020426   0.018114   0.016554   0.027575   0.025733  -0.002170
    158      -0.133972  -0.062400  -0.001888   0.036639  -0.074738  -0.008996
    159      -0.127716  -0.128211  -0.046104   0.054117  -0.129207   0.138824
    160       0.050523   0.030576   0.037871  -0.023873   0.119348  -0.040231
    161      -0.175499  -0.077324  -0.036593   0.100668  -0.226406   0.036793
    162       0.036483   0.111027  -0.088480   0.067568  -0.022250  -0.102912
    163       0.058396   0.065581  -0.010752   0.075576   0.056962   0.095808
    164      -0.023683   0.038550  -0.094854  -0.068012  -0.006640   0.017587
    165       0.015770   0.066432  -0.052733   0.041233  -0.016502  -0.084576
    166       0.034617   0.041580  -0.018919   0.042083   0.040807   0.070704
    167      -0.017675   0.040284  -0.085293  -0.061064   0.004614   0.040655
    168      -0.025597   0.097396  -0.056507   0.050174  -0.034505  -0.088292
    169       0.015131   0.055590  -0.021948   0.045442   0.031166   0.066078
    170      -0.004129   0.055566  -0.066713  -0.039918   0.038422   0.121012
    171      -0.044123   0.155620  -0.095590   0.077320  -0.049181  -0.129524
    172       0.018415   0.091769  -0.025676   0.073204   0.050150   0.106080
    173       0.001516   0.065993  -0.061414  -0.028158   0.052616   0.151935
    174      -0.045353   0.061907  -0.012139   0.031352  -0.034647  -0.036677
    175      -0.010779   0.028509  -0.023473   0.015850  -0.003150   0.011610
    176       0.001475   0.057406  -0.053076  -0.032941   0.054730   0.164390
    177      -0.079690   0.094357  -0.019029   0.043944  -0.050473  -0.040206
    178      -0.026964   0.043111  -0.027260   0.021043  -0.011316   0.007928
    179       0.011815   0.068951  -0.035225  -0.014261   0.080784   0.226677
    180      -0.020998  -0.020303   0.044945  -0.007376  -0.015293   0.022506
    181      -0.016266  -0.018020  -0.019697  -0.022799  -0.026258  -0.032587
    182      -0.006152   0.043585  -0.060711  -0.049606   0.037412   0.127779
    183      -0.036326  -0.056632   0.085898  -0.028874  -0.017594   0.066252
    184      -0.036823  -0.042026  -0.018265  -0.049091  -0.053489  -0.071034
    185      -0.001644   0.043174  -0.048691  -0.044391   0.048975   0.158659
    186       0.023755  -0.056001   0.049046  -0.017772   0.008744   0.026543
    187       0.004575  -0.033656  -0.017334  -0.026811  -0.014130  -0.027877
    188      -0.019337   0.028698  -0.081324  -0.071821   0.004347   0.048035
    189       0.044062  -0.122054   0.093514  -0.049774   0.026882   0.076396
    190       0.000821  -0.072340  -0.012214  -0.056550  -0.032619  -0.066313
    191      -0.025116   0.016766  -0.085975  -0.084273  -0.009958   0.016193
    192       0.041772  -0.005256  -0.003434   0.013726   0.008062  -0.030965
    193       0.029861   0.000349  -0.019492   0.008296   0.020772   0.026357
    194      -0.025156   0.028469  -0.095440  -0.077811  -0.011333   0.006618
    195       0.075738  -0.028016  -0.000862   0.009088   0.023726  -0.026945
    196       0.045762  -0.009433  -0.017293   0.007142   0.029256   0.031495
    197      -0.035820   0.018186  -0.114554  -0.096608  -0.037194  -0.054218
    198      -0.033382   0.012454  -0.099487  -0.052251  -0.017385   0.030216
    199      -0.020352  -0.038054   0.000939  -0.015035  -0.048618  -0.010749
    200      -0.030428   0.044727  -0.050891  -0.029672  -0.033364  -0.046342
    201      -0.296057   0.150655   0.213513   0.033745   0.060400   0.002091
    202      -0.009226  -0.083596  -0.121978   0.023167   0.014973   0.001437
    203       0.093207  -0.026425   0.058884   0.037411  -0.025385   0.053406
    204      -0.134653   0.065568   0.086728   0.001494  -0.016122   0.033593
    205      -0.075271  -0.047661  -0.070958   0.034767   0.046140  -0.013300
    206       0.035548  -0.020357   0.060661   0.043131  -0.007160   0.043589
    207      -0.080364   0.040099   0.063646   0.004149  -0.017204   0.031088
    208      -0.051966  -0.031796  -0.034674   0.030859   0.035780  -0.003737
    209       0.001451  -0.019670   0.052288   0.046599  -0.000614   0.041899
    210      -0.110835   0.036040   0.058147   0.016228   0.006795   0.017679
    211      -0.044697  -0.030978  -0.033270   0.028089   0.029632   0.000273
    212      -0.056613  -0.032491   0.017036   0.062941   0.020260   0.039812
    213      -0.190806   0.062978   0.086532   0.022290   0.014969   0.019267
    214      -0.068259  -0.048593  -0.067497   0.040378   0.046485  -0.003606
    215      -0.068500  -0.043356  -0.003529   0.069841   0.029858   0.037382
    216      -0.042929  -0.002718   0.016841   0.023727   0.028944  -0.002916
    217      -0.007464  -0.007554   0.013979   0.010461   0.000369   0.012190
    218      -0.100149  -0.032625   0.005138   0.070913   0.029268   0.040862
    219      -0.072972  -0.003980   0.015357   0.035131   0.053443  -0.017453
    220      -0.000048  -0.007417   0.013777   0.007541  -0.006056   0.016118
    221      -0.144661  -0.043736  -0.027361   0.082227   0.045339   0.037378
    222       0.069998  -0.044266  -0.028662   0.016861   0.020779  -0.005903
    223       0.016744   0.016492   0.063259  -0.001990  -0.019928   0.020159
    224      -0.088196  -0.017749   0.034810   0.063782   0.017665   0.045515
    225       0.132560  -0.080561  -0.069651   0.022283   0.037978  -0.022875
    226       0.041807   0.036028   0.101618  -0.014821  -0.041773   0.029614
    227      -0.122619  -0.016200   0.027755   0.068907   0.023738   0.046067
    228       0.102548  -0.038420  -0.020820   0.002535  -0.009983   0.013215
    229       0.008602   0.015115   0.061769   0.001791  -0.011612   0.014867
    230      -0.030905  -0.004935   0.071784   0.048664  -0.002190   0.047890
    231       0.193889  -0.070935  -0.057107  -0.004461  -0.019117   0.012271
    232       0.028013   0.034223   0.099444  -0.009210  -0.027530   0.019205
    233      -0.021087   0.006925   0.094677   0.042296  -0.011431   0.050481
    234       0.018281   0.007870   0.031868  -0.001827  -0.025496   0.030684
    235      -0.024759  -0.010415   0.011196   0.018958   0.016294   0.003833
    236       0.014804  -0.006876   0.080302   0.040889  -0.011568   0.047412
    237       0.039383   0.012671   0.039212  -0.010617  -0.043889   0.042580
    238      -0.030729  -0.011673   0.009296   0.021483   0.021568   0.000424
    239       0.060772   0.002896   0.111871   0.030095  -0.028444   0.052243
    240       0.025395  -0.020369  -0.050076  -0.039265  -0.102912   0.072894
    241      -0.164327  -0.017283  -0.029924   0.048182   0.082713  -0.034395
    242       0.000181  -0.009229   0.068924   0.042478   0.005395   0.030108
    243      -0.015632  -0.016701  -0.031425  -0.014335  -0.051704   0.073584
    244      -0.127652  -0.036180  -0.040131   0.034481   0.040719  -0.019296
    245      -0.006875  -0.007308   0.073133   0.049657   0.008003   0.032094
                 24         25         26         27         28         29    
      0      -0.009890   0.077776   0.078215  -0.001353  -0.071843   0.014783
      1       0.061199  -0.059345   0.038891  -0.008648  -0.047236  -0.008533
      2      -0.016918   0.078866  -0.009891   0.026135   0.020071   0.013102
      3      -0.081315   0.075064  -0.060176   0.037243   0.224522   0.007384
      4       0.041923  -0.073644  -0.012357  -0.009463   0.057055  -0.015174
      5      -0.015237   0.081003  -0.011511   0.006700   0.017002   0.014842
      6       0.023366  -0.091741   0.068498  -0.140733   0.000596   0.060687
      7       0.035589   0.124561   0.034656   0.156721   0.049853  -0.017107
      8      -0.004322  -0.006638  -0.008738  -0.042750   0.011022   0.028292
      9       0.006443  -0.019380   0.029875  -0.044884   0.008993  -0.021398
     10      -0.060844   0.008843  -0.067580  -0.076719   0.024441  -0.010298
     11       0.022963  -0.053319   0.050210  -0.013900  -0.005336  -0.022944
     12       0.017178  -0.021163   0.069440  -0.062209   0.002877   0.021914
     13       0.034115   0.045578   0.028597   0.063455   0.010526   0.005900
     14      -0.011027   0.030186  -0.007497  -0.005001  -0.004142   0.001913
     15       0.045669  -0.024295   0.078620  -0.007741   0.015712  -0.004481
     16      -0.013504   0.049635  -0.010395  -0.005216   0.006454   0.023490
     17       0.004393  -0.005372   0.031499   0.002131  -0.040553  -0.017940
     18       0.073727  -0.050295   0.115195   0.010936   0.021347  -0.003416
     19      -0.019031   0.045333  -0.010003  -0.011647  -0.013299   0.022371
     20       0.010359  -0.016386   0.044591   0.005784  -0.045205  -0.017670
     21       0.051252  -0.002421   0.076648   0.036779   0.015379  -0.010030
     22      -0.012006   0.050892  -0.009224   0.004026   0.007722   0.022961
     23       0.004722   0.008115   0.026392   0.006260  -0.048789  -0.011708
     24       0.070516   0.010999   0.061754   0.012913   0.026130  -0.001341
     25      -0.005791   0.049060   0.004608   0.002355  -0.025734   0.012901
     26       0.006790   0.009433   0.025795   0.003010  -0.051944  -0.011571
     27       0.103535   0.028479   0.085639   0.017149   0.032394   0.004874
     28       0.003363   0.048463   0.017094   0.004459  -0.034926   0.008957
     29       0.012309   0.003334   0.041257   0.005363  -0.073994  -0.022623
     30       0.050884   0.008428   0.007739  -0.034339   0.021192   0.015952
     31      -0.010995   0.043135   0.002209  -0.005262  -0.051586   0.005500
     32       0.003609   0.017231   0.004102  -0.007530  -0.023086   0.006150
     33       0.072150   0.023230  -0.007309  -0.066399   0.028803   0.035334
     34      -0.004674   0.038461   0.014058  -0.007522  -0.078441  -0.006742
     35       0.006119   0.018037   0.004024  -0.010593  -0.025401   0.006542
     36      -0.001375  -0.015734  -0.034490  -0.048275   0.002999   0.010848
     37      -0.025274   0.041692  -0.016780  -0.011326  -0.041947   0.012315
     38      -0.004702   0.023840  -0.018603  -0.014972   0.004929   0.023323
     39      -0.022178  -0.020540  -0.084734  -0.093160  -0.005182   0.025566
     40      -0.029256   0.036334  -0.020592  -0.019827  -0.059204   0.008205
     41      -0.008710   0.029102  -0.036387  -0.023731   0.025330   0.035877
     42      -0.028268  -0.034537  -0.009085   0.001154  -0.004831  -0.016639
     43      -0.033668   0.044974  -0.029174  -0.004483  -0.007455   0.021565
     44      -0.008103   0.022353  -0.017525  -0.009882   0.007478   0.021513
     45      -0.072008  -0.055451  -0.038281  -0.000715  -0.018563  -0.027161
     46      -0.044896   0.042524  -0.042943  -0.006836   0.002786   0.024901
     47      -0.014120   0.025307  -0.034197  -0.013916   0.033461   0.032225
     48       0.002037  -0.026798   0.049600   0.042742   0.003905  -0.025138
     49      -0.026284   0.051208  -0.024842   0.002586   0.016180   0.029100
     50      -0.003583   0.015665   0.005560   0.000681  -0.023417   0.004229
     51      -0.016812  -0.044104   0.064871   0.067020  -0.001496  -0.040767
     52      -0.032515   0.056029  -0.036695   0.002844   0.041356   0.042151
     53      -0.006000   0.014472   0.005775   0.003006  -0.021134   0.003967
     54       0.030054  -0.011678   0.069327  -0.044108   0.023792   0.050984
     55       0.033924   0.036149   0.042672   0.046706   0.028120   0.004184
     56      -0.016270  -0.010497  -0.009257  -0.010267  -0.019525   0.003786
     57       0.027819  -0.025062   0.076169  -0.028023   0.001290   0.035539
     58       0.015893  -0.057230   0.052660  -0.062221  -0.019842   0.020154
     59      -0.017671  -0.014386  -0.006715   0.007791  -0.034016  -0.009723
     60       0.030448  -0.017429   0.082498   0.012958  -0.005266   0.018484
     61       0.026641  -0.025750   0.057906   0.017008   0.009449  -0.003138
     62      -0.017554  -0.013493  -0.010105  -0.005177  -0.024208  -0.002445
     63       0.041643   0.039621   0.072128   0.073148   0.042600   0.011985
     64       0.001353  -0.124577   0.056375  -0.169481  -0.062584   0.045565
     65      -0.019106  -0.034658   0.005074   0.024953  -0.050902  -0.025088
     66       0.009258  -0.109641   0.082322  -0.159965  -0.054370   0.066357
     67       0.007192  -0.098516   0.055919  -0.125199  -0.045445   0.034816
     68      -0.017059   0.003648  -0.011261   0.019416  -0.038128  -0.010706
     69       0.058437   0.103274   0.072033   0.139571   0.070066   0.006220
     70       0.046705   0.088398   0.044190   0.128415   0.049074  -0.015228
     71      -0.022011  -0.017881  -0.009553  -0.001212  -0.028080  -0.007865
     72       0.070897   0.082559   0.060524   0.101556   0.084004   0.032088
     73       0.068444   0.122570   0.043556   0.175554   0.075283  -0.015677
     74      -0.015796  -0.034041  -0.017092  -0.030855  -0.019730   0.010137
     75       0.076409   0.166012   0.074480   0.243684   0.096186  -0.019908
     76       0.028651   0.021190   0.040898   0.016292   0.022480   0.013972
     77      -0.035910   0.021116   0.002963   0.078141  -0.043634  -0.053812
     78       0.054574   0.146758   0.083309   0.218091   0.064807  -0.031095
     79       0.054842   0.155111   0.050872   0.253314   0.062879  -0.060267
     80      -0.017369  -0.033694  -0.016322  -0.028870  -0.021238   0.008457
     81       0.028212  -0.029182   0.075322  -0.107321   0.029509   0.091266
     82       0.029395  -0.017718   0.046978  -0.078030   0.028375   0.066659
     83      -0.016419  -0.008647  -0.011650   0.009392  -0.027279  -0.012367
     84       0.038462  -0.163761   0.096091  -0.332381   0.105932   0.236207
     85       0.032007  -0.055113   0.052460  -0.140989   0.048856   0.106812
     86      -0.026917   0.038147  -0.023073   0.064082  -0.079435  -0.058881
     87       0.021898   0.048701   0.063175   0.024154  -0.016007   0.006151
     88       0.039971  -0.138414   0.065428  -0.276648   0.101011   0.195532
     89      -0.005314  -0.050299  -0.007400  -0.014078   0.015605   0.004780
     90       0.019602   0.015740   0.070895  -0.058006  -0.005238   0.061959
     91       0.012660   0.091756   0.025734   0.077805  -0.059828  -0.042205
     92      -0.016216  -0.014294  -0.008255  -0.006647  -0.021048   0.001742
     93       0.033279  -0.016472  -0.005111  -0.038060   0.015329  -0.025949
     94      -0.045965   0.014719  -0.070760  -0.065813   0.015929  -0.010507
     95       0.029878  -0.073388   0.031811  -0.020962   0.016339  -0.033373
     96      -0.071814   0.023051   0.037001  -0.037320   0.020566  -0.022195
     97      -0.015837  -0.011828  -0.043187  -0.037325   0.010552  -0.015759
     98      -0.034954  -0.055234   0.073813  -0.014202   0.021044  -0.031602
     99      -0.140251   0.060853   0.083834  -0.004668   0.003598   0.009729
    100       0.008790  -0.029706  -0.023183  -0.014736   0.007142  -0.018225
    101      -0.101747  -0.014277   0.067828  -0.030703   0.018764  -0.013178
    102      -0.275050   0.102914   0.156604  -0.013585   0.008909   0.021362
    103       0.044162  -0.044367  -0.005809   0.016367  -0.002250  -0.018003
    104      -0.181711   0.010015   0.117405  -0.030622   0.020202  -0.005739
    105      -0.018228   0.049328   0.003383   0.054887  -0.029568   0.038936
    106      -0.007152  -0.023960  -0.026346  -0.029798   0.012542  -0.020690
    107      -0.052596  -0.007421  -0.017427  -0.036243   0.012406   0.004952
    108      -0.068510   0.082637   0.025612   0.087512  -0.050068   0.073670
    109       0.007477  -0.035591  -0.009111  -0.013666   0.008834  -0.024616
    110      -0.096543   0.024308  -0.027824  -0.039754   0.006546   0.027660
    111       0.184991  -0.012485  -0.123709   0.074234  -0.030437   0.018108
    112      -0.040857   0.001547  -0.052718  -0.061129   0.018740  -0.014985
    113       0.066594  -0.040494  -0.101554  -0.030756   0.013540  -0.006795
    114       0.317503  -0.035054  -0.217140   0.126061  -0.051390   0.032901
    115      -0.055083   0.009026  -0.056378  -0.072912   0.021672  -0.014854
    116       0.124806  -0.033155  -0.188631  -0.028400   0.006439   0.005606
    117       0.183101  -0.037060  -0.106283   0.019448  -0.003830  -0.019166
    118      -0.060954   0.016742  -0.073564  -0.081921   0.022709  -0.011838
    119       0.096390  -0.076969  -0.060695  -0.028946   0.021311  -0.030795
    120       0.296293  -0.070257  -0.171006   0.028384  -0.005104  -0.030465
    121      -0.089695   0.026030  -0.091337  -0.113314   0.033891  -0.014035
    122       0.166700  -0.097240  -0.108152  -0.029392   0.022611  -0.038811
    123      -0.037126   0.030404  -0.067160  -0.034894   0.013222  -0.021250
    124      -0.013828  -0.028296  -0.008542  -0.022828   0.013414  -0.013114
    125       0.011279  -0.088048   0.066469   0.032537   0.022376  -0.014090
    126       0.041372   0.039061  -0.138493  -0.004944  -0.008782   0.000643
    127       0.050239  -0.070711  -0.128945   0.016739   0.001452   0.009562
    128      -0.017335  -0.113279   0.064866   0.028536   0.032659  -0.020754
    129       0.053830   0.043653  -0.077595   0.009684   0.019168   0.026733
    130       0.076341  -0.100584  -0.160601   0.041460   0.010347   0.029779
    131      -0.042176  -0.085838   0.092489   0.005107   0.022549  -0.040693
    132       0.091925   0.042138  -0.235363   0.008315  -0.046335   0.001757
    133       0.048324  -0.086130  -0.101340   0.027407   0.023538   0.023979
    134       0.030802  -0.145653   0.027818   0.066375   0.044518   0.013131
    135       0.032213   0.038637  -0.155037  -0.011571  -0.018214  -0.008958
    136       0.074578  -0.058734  -0.216918   0.011939  -0.046809  -0.008329
    137      -0.060507  -0.119303   0.065325   0.009393   0.032528  -0.039789
    138      -0.035607  -0.009405  -0.126937  -0.041009   0.024245  -0.036300
    139      -0.045907  -0.007490   0.038905  -0.053387   0.013002  -0.041938
    140       0.042887  -0.107242   0.026847   0.062202   0.024183   0.015321
    141      -0.036186  -0.027485  -0.126278  -0.037494   0.028168  -0.045492
    142       0.011303  -0.004545  -0.011726  -0.055347   0.019734   0.003976
    143      -0.002172  -0.154041   0.059458   0.069533   0.029257  -0.043538
    144       0.046288   0.008976  -0.223586  -0.036125   0.028844   0.043592
    145      -0.064377  -0.013685   0.059319  -0.044162   0.009992  -0.055992
    146       0.092260  -0.100258  -0.033990   0.086606   0.022832   0.072020
    147      -0.100404  -0.052765  -0.059454  -0.037544   0.026191  -0.114431
    148      -0.108151   0.005844   0.134617  -0.078790   0.007563  -0.100587
    149       0.066761  -0.067796   0.012694   0.048361   0.020616   0.050844
    150      -0.009240   0.039134  -0.069464  -0.020806   0.006234  -0.012957
    151      -0.069119  -0.028148   0.120048  -0.014014   0.026529  -0.007755
    152       0.098196  -0.066214   0.035445   0.068736   0.001824   0.009590
    153      -0.073702   0.032477  -0.004479  -0.046565   0.026654  -0.024364
    154      -0.066563  -0.019430   0.208647  -0.039082   0.056705  -0.006486
    155       0.155764  -0.054991   0.032678   0.075795   0.002470   0.020354
    156       0.037705   0.037293  -0.176483  -0.008486  -0.015631  -0.012068
    157      -0.088640  -0.028006   0.152627  -0.009692   0.028277  -0.006687
    158       0.091588  -0.068933  -0.003238   0.109010  -0.027838   0.016340
    159       0.029826   0.054130  -0.032542   0.003591   0.002429   0.003491
    160      -0.105908  -0.033454   0.101786   0.010911   0.006035  -0.007613
    161       0.125298  -0.061719   0.049954   0.054908   0.014634   0.010884
    162      -0.052384   0.081246  -0.005221   0.023781  -0.042450   0.005555
    163       0.054707  -0.071931   0.010779  -0.017081  -0.054964  -0.015642
    164      -0.013784   0.072796  -0.010811   0.015208   0.013366   0.012278
    165      -0.043578   0.068311  -0.010448   0.023787  -0.239867  -0.003967
    166       0.038446  -0.043440   0.004729  -0.012325  -0.139226  -0.017082
    167      -0.001580   0.060218  -0.010888   0.014360   0.002688   0.012942
    168      -0.025815   0.050979  -0.019754   0.020082  -0.193862  -0.003000
    169       0.044739  -0.048071  -0.000006  -0.012683  -0.118250  -0.016550
    170       0.048454  -0.009899  -0.001507  -0.009187  -0.018158   0.002767
    171      -0.041467   0.081765  -0.030590   0.031863  -0.258803  -0.002361
    172       0.073907  -0.087208   0.002801  -0.025640  -0.168362  -0.025283
    173       0.067886  -0.038120   0.002251  -0.018588  -0.035585  -0.002355
    174       0.014657  -0.014917  -0.014803  -0.001765   0.041054  -0.000085
    175       0.013813  -0.002956  -0.009039   0.003493   0.019316  -0.001739
    176       0.076620  -0.051951   0.004343  -0.024146  -0.008717  -0.003164
    177       0.032457  -0.032943  -0.026097  -0.005364   0.141529   0.002592
    178       0.020665  -0.009151  -0.014548   0.002551   0.066287  -0.000113
    179       0.118384  -0.115732   0.012667  -0.045917  -0.023445  -0.014341
    180       0.032544  -0.060202   0.009013  -0.020245   0.195507   0.001812
    181      -0.023011   0.046817  -0.008827   0.018875   0.117366   0.012039
    182       0.051712  -0.014652   0.000329  -0.011939   0.023678   0.004607
    183       0.066136  -0.115859   0.017649  -0.039619   0.444560   0.007442
    184      -0.043942   0.076730  -0.013213   0.028622   0.251751   0.024248
    185       0.071547  -0.045373   0.004976  -0.022339   0.040384   0.000863
    186       0.005000  -0.031054   0.022810  -0.012603   0.002209  -0.004217
    187      -0.033655   0.057450  -0.002250   0.021414   0.028308   0.008801
    188      -0.000377   0.060931  -0.009012   0.013559   0.031442   0.015993
    189       0.016887  -0.062873   0.043934  -0.026186   0.068311  -0.004364
    190      -0.065930   0.098261  -0.000918   0.034552   0.080149   0.018032
    191      -0.021951   0.091174  -0.011865   0.023866   0.051445   0.021651
    192      -0.033677   0.033704   0.009070   0.010784  -0.217492  -0.007894
    193      -0.000544   0.010111   0.003232   0.004990  -0.102483  -0.006541
    194      -0.026301   0.099550  -0.015059   0.027028   0.021756   0.020865
    195      -0.050730   0.049933   0.019621   0.014544  -0.294711  -0.010301
    196      -0.005971   0.013769   0.008530   0.005343  -0.138738  -0.008329
    197      -0.067548   0.164078  -0.023536   0.049172   0.041857   0.032765
    198      -0.023387  -0.033743  -0.005382  -0.045833  -0.003352  -0.047886
    199      -0.070631  -0.024143  -0.065934  -0.067134   0.031865  -0.028752
    200       0.004931  -0.077602   0.037258  -0.010316  -0.006370  -0.043482
    201       0.057057   0.121969   0.021320  -0.053857   0.005071  -0.138179
    202      -0.036041  -0.127215   0.012743   0.100869  -0.007978   0.049898
    203      -0.034747   0.034117  -0.031056  -0.005331  -0.006912   0.055497
    204      -0.066325  -0.068543  -0.030983   0.048829  -0.003221  -0.027897
    205       0.016207  -0.048299   0.035505   0.056621  -0.004428   0.006177
    206      -0.015615   0.054563  -0.023745  -0.027685   0.001085   0.003615
    207      -0.076128  -0.086736  -0.045011   0.074314  -0.015215   0.219599
    208       0.016447  -0.020749   0.031733   0.039537  -0.002567  -0.069577
    209      -0.014400   0.048368  -0.018280  -0.027559   0.004024  -0.041984
    210      -0.043464  -0.057199  -0.024973   0.062075  -0.013518   0.195488
    211       0.007061  -0.029614   0.026218   0.044094  -0.003158  -0.063327
    212      -0.017761  -0.000143  -0.000906   0.024606  -0.001943  -0.039319
    213      -0.054463  -0.080648  -0.029503   0.088528  -0.019045   0.263622
    214       0.012970  -0.054516   0.043769   0.074673  -0.006100  -0.084490
    215      -0.013895  -0.013674   0.009324   0.041175  -0.003406  -0.053298
    216       0.025123   0.032694   0.015111  -0.007296   0.001434  -0.032797
    217      -0.016407  -0.012570  -0.006561   0.015733  -0.001882   0.003691
    218      -0.028481  -0.040576   0.003819   0.065489  -0.008073   0.000519
    219       0.064814   0.074956   0.039429  -0.031601   0.006525  -0.119966
    220      -0.027365  -0.025050  -0.012935   0.023320  -0.003397   0.027874
    221      -0.031445  -0.086712   0.019238   0.112671  -0.013815   0.013111
    222       0.049074   0.075896   0.029788  -0.053022   0.012745  -0.208676
    223      -0.027881   0.017511  -0.032220  -0.017505  -0.000046   0.055906
    224      -0.035520  -0.023961  -0.011249   0.047251  -0.007278   0.034200
    225       0.108462   0.152827   0.067264  -0.115904   0.028282  -0.464851
    226      -0.047359   0.027511  -0.058314  -0.034701  -0.000572   0.129010
    227      -0.044809  -0.055032  -0.009648   0.077546  -0.012186   0.080230
    228      -0.005468   0.016537  -0.005441  -0.014111   0.002459  -0.022092
    229      -0.012500   0.034979  -0.022557  -0.029143   0.002894   0.003317
    230      -0.029155   0.032461  -0.027402  -0.011678   0.000465   0.002369
    231       0.006337   0.040164   0.001192  -0.041679   0.008497  -0.101650
    232      -0.018481   0.061444  -0.041045  -0.059793   0.005698   0.027620
    233      -0.032923   0.047660  -0.038446  -0.029271   0.002006   0.018237
    234      -0.064266  -0.058630  -0.041733   0.047742  -0.011935   0.199710
    235       0.008388   0.013097   0.009873   0.002847   0.001125  -0.061931
    236      -0.020122   0.067978  -0.031654  -0.047954   0.005976  -0.037157
    237      -0.092419  -0.083866  -0.059843   0.061414  -0.015355   0.260661
    238       0.016551   0.020468   0.015125  -0.001045   0.002064  -0.079392
    239      -0.019842   0.111234  -0.048497  -0.092552   0.011269  -0.045286
    240      -0.189149  -0.250073  -0.071615   0.121559   0.004296  -0.225352
    241       0.067160   0.027927   0.047301   0.005377   0.000281   0.058593
    242       0.006077   0.082458  -0.018034  -0.055410   0.005277   0.019413
    243      -0.117473  -0.142508  -0.030291   0.076279   0.005159  -0.214837
    244       0.004284  -0.015128  -0.007729  -0.003344   0.008751   0.029130
    245      -0.004983   0.045683  -0.017880  -0.009712  -0.001021   0.021717
                 30         31         32         33         34         35    
      0       0.023699  -0.024274   0.161095  -0.001267  -0.008304   0.004699
      1       0.067546  -0.020946  -0.017071   0.012124   0.020399  -0.019088
      2      -0.000630   0.027570  -0.035353   0.005543   0.009643   0.001592
      3       0.022011   0.000280   0.034250   0.001550  -0.007760   0.010565
      4       0.015881  -0.032753   0.005037   0.003779   0.002384  -0.012816
      5      -0.121489   0.004417   0.119080  -0.015262  -0.033177   0.031968
      6       0.015992   0.070536   0.010291  -0.008652  -0.004490   0.002010
      7      -0.064124  -0.031405  -0.021950  -0.023173  -0.021134  -0.018365
      8       0.028864   0.057285  -0.105368   0.003934   0.016051  -0.020267
      9      -0.006203  -0.044216   0.002128   0.024863   0.014721  -0.067309
     10      -0.057932   0.001442   0.003697   0.023413  -0.002971  -0.025754
     11       0.036130  -0.074236  -0.012973  -0.039311   0.018635   0.008983
     12      -0.006807   0.000763   0.058673  -0.009025  -0.004293  -0.017260
     13       0.023386   0.014625  -0.022388   0.009033   0.008142   0.018772
     14       0.040542   0.008772  -0.049541   0.013098   0.023834  -0.023202
     15      -0.012824  -0.022088   0.006271   0.008436   0.037084  -0.017590
     16       0.017420   0.047138   0.015430   0.023197  -0.004133   0.046195
     17       0.131336  -0.055273  -0.004291  -0.015491   0.005682  -0.056022
     18      -0.021734  -0.040952   0.014612  -0.022259   0.031818   0.024554
     19       0.071206   0.027261   0.035255   0.005637  -0.043912  -0.007856
     20       0.148233  -0.069193   0.006808  -0.032991  -0.013179  -0.063182
     21      -0.001598   0.006834  -0.030131   0.059480   0.130318   0.013579
     22       0.029293   0.057530   0.001838   0.048896   0.022962   0.103392
     23       0.178349  -0.051926   0.001072  -0.014019  -0.007952  -0.090954
     24      -0.036862   0.013766  -0.033607   0.072462   0.159556   0.037718
     25       0.138460   0.015855   0.006137   0.037619   0.010919   0.046808
     26       0.193328  -0.056049   0.001445  -0.013607  -0.008217  -0.096544
     27      -0.033065   0.022398  -0.041466   0.102321   0.216431   0.065472
     28       0.173132   0.001718   0.004823   0.038279   0.021188   0.027398
     29       0.265506  -0.088526   0.002910  -0.023508  -0.010533  -0.147195
     30      -0.076609  -0.006959  -0.004851   0.009743   0.039557   0.013854
     31       0.201027  -0.021645   0.016267   0.006119  -0.031535  -0.020022
     32       0.108383  -0.015583   0.003390   0.001279  -0.010990  -0.019818
     33      -0.110232  -0.011028   0.004796  -0.000494   0.016957   0.028970
     34       0.267753  -0.066237   0.019164  -0.020110  -0.045931  -0.100225
     35       0.113065  -0.020812   0.004591  -0.002479  -0.014724  -0.027313
     36      -0.074411  -0.026293   0.021912  -0.061712  -0.097641  -0.037973
     37       0.165286  -0.004330   0.022945  -0.000209  -0.062585   0.006468
     38       0.030522   0.029419   0.007088   0.017807  -0.020187   0.061249
     39      -0.108775  -0.048919   0.057838  -0.141516  -0.255315  -0.074151
     40       0.200019  -0.032367   0.032215  -0.030633  -0.106568  -0.041714
     41      -0.033880   0.058264   0.010643   0.023675  -0.031273   0.112044
     42      -0.012194  -0.011411  -0.004181  -0.010728   0.005928  -0.030030
     43       0.069086   0.048630   0.013381   0.033621  -0.020093   0.090586
     44       0.027695   0.035419   0.003660   0.025370  -0.006820   0.068355
     45       0.006703  -0.018840   0.006332  -0.039737  -0.047400  -0.055044
     46       0.032290   0.065089   0.014471   0.034900  -0.026042   0.116607
     47      -0.054378   0.071457   0.001793   0.038846   0.001687   0.130071
     48       0.019897   0.003683  -0.032925   0.056459   0.139120  -0.001693
     49       0.013310   0.080629   0.004221   0.063297   0.023643   0.146813
     50       0.120345  -0.008100   0.002808   0.009988  -0.004300  -0.014133
     51       0.052975   0.002304  -0.040860   0.071317   0.183787  -0.012128
     52      -0.041935   0.122664   0.003330   0.091170   0.039422   0.226715
     53       0.117679  -0.004233   0.002087   0.014010   0.001547  -0.007593
     54      -0.009414   0.058592   0.001694  -0.022548  -0.020452  -0.000959
     55      -0.037072  -0.008867  -0.018137  -0.026238  -0.021909  -0.030596
     56       0.025283   0.012909  -0.048277   0.002603   0.006567  -0.010710
     57      -0.011076   0.021769   0.092279  -0.032397  -0.044950   0.028091
     58      -0.012478  -0.002969   0.112463  -0.020895  -0.030289   0.008368
     59       0.024934  -0.014833   0.004201  -0.002398  -0.007565   0.006539
     60      -0.021968  -0.013301   0.133589  -0.057079  -0.090385   0.050012
     61      -0.052889  -0.039226   0.018709  -0.092203  -0.147530   0.009147
     62       0.024863   0.002320  -0.040850   0.001330   0.001867  -0.008189
     63      -0.045588  -0.002730  -0.044780  -0.074962  -0.107185   0.006713
     64       0.024393   0.024444   0.254010   0.025597   0.038458   0.029505
     65       0.011652  -0.055213   0.075260  -0.044322  -0.087634   0.042956
     66       0.034285   0.052599   0.281279   0.022786   0.035020   0.059253
     67       0.007887   0.011554   0.198472   0.002270   0.002547   0.023267
     68       0.036291  -0.012518   0.029531   0.028624   0.046831   0.002459
     69      -0.069444  -0.010182  -0.066511  -0.061278  -0.047480  -0.075560
     70      -0.064558  -0.039123  -0.049551  -0.044601  -0.035083  -0.065332
     71       0.022474  -0.005952  -0.034437   0.004919   0.011474  -0.021031
     72      -0.049591   0.042007  -0.205694  -0.074176  -0.076976  -0.065226
     73      -0.077372  -0.036659  -0.141467  -0.071456  -0.066187  -0.090546
     74       0.036335   0.030019  -0.121783  -0.001739  -0.006060  -0.011668
     75      -0.107553  -0.053238  -0.107475  -0.089727  -0.068277  -0.131115
     76      -0.023060   0.009553  -0.015358  -0.015501  -0.015164  -0.005950
     77      -0.014335  -0.093921   0.138374   0.016294   0.048403  -0.058048
     78      -0.104440  -0.082099   0.058501  -0.059834  -0.026541  -0.110413
     79      -0.113068  -0.117988  -0.016122  -0.064213  -0.036467  -0.134273
     80       0.036312   0.027261  -0.115507  -0.000516  -0.003829  -0.011757
     81       0.009859   0.123157  -0.058008  -0.032393  -0.027177  -0.009000
     82      -0.004988   0.085094  -0.093052  -0.043779  -0.040751  -0.043615
     83       0.020395  -0.015183  -0.017573   0.006888   0.009318  -0.009683
     84       0.057431   0.359702  -0.363081  -0.149555  -0.193570   0.029866
     85       0.008475   0.150444  -0.176725  -0.075629  -0.085703  -0.034130
     86       0.012711  -0.098462   0.115094   0.064346   0.098318  -0.057515
     87      -0.017301  -0.015954   0.122602   0.036087   0.069373  -0.029994
     88       0.034937   0.296424  -0.371910  -0.150543  -0.192418  -0.007922
     89       0.013488   0.018803  -0.100461  -0.035499  -0.061268   0.030302
     90       0.009689   0.074075   0.023520   0.003564   0.027671  -0.027488
     91      -0.030585  -0.098614   0.168412   0.064005   0.119954  -0.107439
     92       0.026790   0.008877  -0.045244  -0.002515  -0.003451  -0.003450
     93      -0.017322  -0.101738  -0.031395   0.027728  -0.016471   0.010908
     94      -0.032345  -0.021483  -0.003829   0.004872   0.005822  -0.019618
     95      -0.027664  -0.079757  -0.030102  -0.018998   0.011440   0.042089
     96      -0.009342  -0.093749  -0.036659   0.033395  -0.035262   0.033799
     97      -0.018766  -0.025857  -0.006994  -0.026263   0.028260   0.001364
     98      -0.025232  -0.071395  -0.033473  -0.024160   0.008026   0.066811
     99       0.021885   0.002232   0.008077  -0.005265   0.001507  -0.010643
    100       0.001307  -0.034777  -0.012954  -0.038834   0.019519   0.044141
    101      -0.040988  -0.012235  -0.004121  -0.026428   0.039357  -0.011624
    102       0.016942   0.039398   0.027784  -0.023969   0.029292  -0.046918
    103       0.037637  -0.043240  -0.017570  -0.058079   0.007445   0.096039
    104      -0.036615   0.009553   0.007550  -0.043108   0.055084  -0.023975
    105       0.086699   0.096082   0.049176  -0.037734   0.016420  -0.028924
    106      -0.013517  -0.042009  -0.015759  -0.029814   0.018784   0.035358
    107      -0.054054   0.056994   0.026164  -0.007812   0.054133  -0.089833
    108       0.130287   0.208785   0.105160  -0.082208   0.060371  -0.093419
    109       0.002835  -0.055801  -0.022596  -0.045307   0.018048   0.066560
    110      -0.052204   0.131848   0.063363  -0.011250   0.077542  -0.161681
    111       0.088289   0.033946   0.006036  -0.002921  -0.035168   0.053816
    112      -0.036927  -0.029171  -0.007611  -0.002115   0.012048  -0.008177
    113      -0.059098   0.021996   0.001338   0.020385   0.020717  -0.047907
    114       0.132138   0.089243   0.018394  -0.010216  -0.045755   0.074944
    115      -0.046366  -0.030760  -0.007076   0.005860   0.011208  -0.021075
    116      -0.055258   0.061431   0.013174   0.041744   0.008840  -0.074482
    117       0.026503  -0.085859  -0.042092   0.030816  -0.050884   0.075364
    118      -0.055011  -0.018964  -0.002219   0.014895   0.012798  -0.042874
    119      -0.062062  -0.057817  -0.032773   0.016172   0.004653   0.020171
    120       0.026539  -0.118394  -0.065743   0.047099  -0.073539   0.105617
    121      -0.096344  -0.011990   0.000463   0.035985   0.024939  -0.091497
    122      -0.070206  -0.078389  -0.048090   0.031539  -0.008247   0.031171
    123       0.016006  -0.075407  -0.030283   0.010564  -0.024063   0.027819
    124      -0.033545  -0.008664  -0.002478  -0.013489   0.030988  -0.016535
    125      -0.027436   0.000351  -0.013040  -0.001761  -0.002256   0.048002
    126       0.028531   0.009818   0.010476  -0.018989   0.025077  -0.041344
    127      -0.044758   0.104830   0.045876  -0.024682   0.079207  -0.130024
    128      -0.040250  -0.014558  -0.024044   0.018622  -0.023269   0.054715
    129      -0.010164   0.042817   0.011372   0.164447  -0.117568  -0.113994
    130      -0.073407   0.172494   0.067562   0.070298   0.025867  -0.233779
    131      -0.012438  -0.078998  -0.044538  -0.076723   0.031681   0.154482
    132       0.057055   0.062859   0.047763  -0.182110   0.182935  -0.058080
    133      -0.075656   0.127048   0.044307   0.111768  -0.027294  -0.189753
    134      -0.081751   0.090588   0.010786   0.161593  -0.103160  -0.098781
    135       0.041631  -0.005635   0.007987  -0.076951   0.068271  -0.015018
    136       0.003332   0.108022   0.067661  -0.269296   0.287733  -0.074874
    137      -0.022162  -0.067608  -0.045252  -0.008946  -0.020948   0.098640
    138       0.002239  -0.086936  -0.037654  -0.012301  -0.010469   0.059489
    139      -0.029530  -0.074683  -0.027557  -0.057427   0.063308   0.029113
    140      -0.035664   0.067564   0.012173   0.043626  -0.031880   0.000125
    141      -0.001891  -0.088209  -0.039545  -0.025365  -0.002013   0.080448
    142      -0.053679  -0.021199  -0.000771   0.023251   0.019256  -0.051779
    143      -0.028306   0.018144  -0.015324  -0.051483   0.023199   0.114492
    144      -0.023819   0.009563   0.008560   0.127371  -0.097220  -0.086678
    145      -0.018725  -0.084800  -0.034069  -0.085261   0.076618   0.059578
    146      -0.040812   0.149792   0.048298   0.135130  -0.097294  -0.092532
    147       0.016149  -0.159178  -0.075694  -0.133140   0.064259   0.192884
    148      -0.012823  -0.168337  -0.067321  -0.157350   0.134352   0.123194
    149      -0.039290   0.083323   0.024506   0.093573  -0.059025  -0.061528
    150       0.030783  -0.049813  -0.018330   0.015361  -0.026734   0.009548
    151      -0.058447  -0.023016  -0.016936   0.083889  -0.048267  -0.031782
    152       0.009778   0.082147   0.025714   0.004773   0.001151  -0.012194
    153      -0.011690  -0.115375  -0.055809   0.109765  -0.106484   0.007680
    154      -0.125546  -0.089725  -0.069936   0.444893  -0.338675  -0.176504
    155       0.005822   0.098502   0.025949   0.143173  -0.106909  -0.098996
    156       0.076364   0.001205   0.018680  -0.178366   0.132272   0.063719
    157      -0.060255  -0.024896  -0.018924   0.089058  -0.054181  -0.024837
    158       0.079541   0.162364   0.081118  -0.306584   0.249679   0.112116
    159       0.041630  -0.015325  -0.008710   0.121941  -0.113233  -0.057129
    160      -0.008238   0.023629   0.020271  -0.189882   0.167863   0.093523
    161      -0.021304   0.054987   0.002576   0.189423  -0.145156  -0.097772
    162      -0.011115   0.006218   0.032849   0.002421  -0.003495   0.006447
    163      -0.004959  -0.031894   0.013595   0.002221   0.001175  -0.013144
    164      -0.047771   0.017458   0.020403  -0.001570  -0.005162   0.010595
    165      -0.073192   0.029316  -0.058105   0.004434  -0.001519   0.008367
    166      -0.071856  -0.025629   0.027889  -0.003836  -0.013940  -0.001514
    167      -0.053147   0.023656   0.001651  -0.000484  -0.002548   0.014265
    168      -0.063385   0.028969  -0.066200   0.004733  -0.002162   0.010367
    169      -0.068174  -0.025514   0.023920  -0.003619  -0.014583  -0.000287
    170      -0.083005  -0.002818   0.042391  -0.005188  -0.013539   0.015464
    171      -0.086628   0.042421  -0.094760   0.006458  -0.002413   0.015289
    172      -0.100650  -0.042038   0.043510  -0.006412  -0.023158   0.001341
    173      -0.096541  -0.014432   0.057859  -0.007034  -0.018100   0.015216
    174       0.018306   0.000474  -0.010799   0.002482   0.001122  -0.000026
    175      -0.010711  -0.006049   0.009391  -0.000451  -0.004004   0.001024
    176      -0.089403  -0.021807   0.072619  -0.008132  -0.019225   0.013127
    177       0.048342  -0.005691   0.000800   0.002633   0.002077  -0.000686
    178       0.003339  -0.007975   0.013904  -0.000311  -0.003411   0.000994
    179      -0.098789  -0.049524   0.103613  -0.011136  -0.025570   0.006209
    180       0.085654  -0.023883   0.042603  -0.000202   0.006305  -0.013195
    181       0.030826   0.012525   0.004675   0.001184   0.004270   0.003570
    182      -0.076221  -0.007008   0.061570  -0.006768  -0.015395   0.016683
    183       0.181183  -0.051597   0.107869  -0.002423   0.013070  -0.026507
    184       0.086919   0.022651   0.008816   0.002854   0.013087   0.002257
    185      -0.071928  -0.020152   0.079985  -0.008213  -0.017299   0.013177
    186       0.013786  -0.009068   0.001522  -0.000014  -0.000331  -0.004684
    187      -0.003369   0.017959  -0.011795   0.001006   0.000604   0.007372
    188      -0.058547   0.024147   0.016895  -0.002263  -0.006079   0.020363
    189       0.036103  -0.023149   0.029406  -0.002562  -0.001742  -0.007953
    190       0.028494   0.035092  -0.033875   0.003752   0.008679   0.007601
    191      -0.043303   0.037014  -0.001222  -0.000171  -0.001006   0.021166
    192      -0.066504   0.018291  -0.056413   0.003298  -0.004230   0.006379
    193      -0.063440  -0.003409   0.006853  -0.002377  -0.011658   0.006943
    194      -0.054286   0.040075  -0.007930   0.000174  -0.001693   0.022414
    195      -0.094698   0.022304  -0.067963   0.003902  -0.008053   0.010178
    196      -0.076760  -0.003305   0.003674  -0.002325  -0.013788   0.008151
    197      -0.047626   0.068247  -0.036440   0.002988   0.003406   0.031414
    198       0.016949  -0.053484  -0.001522   0.038806   0.013385  -0.157123
    199      -0.083182   0.016948   0.002702   0.033204   0.001326  -0.049988
    200       0.032031  -0.070077  -0.014650  -0.028230   0.020381  -0.041105
    201       0.013525   0.045328   0.004063  -0.009923  -0.015472   0.030144
    202       0.006205  -0.000467   0.000308   0.002068   0.002008  -0.009044
    203       0.009237  -0.011297   0.000620  -0.026531  -0.011855   0.115703
    204       0.004710   0.022078   0.003641  -0.002036  -0.014275   0.000461
    205       0.009954   0.006740   0.000285  -0.001578   0.002019   0.004133
    206      -0.005874  -0.002496  -0.000830   0.001751   0.002659  -0.003778
    207      -0.008708  -0.054525  -0.001104   0.000106   0.006108   0.005072
    208       0.020607   0.036889   0.003468  -0.016843  -0.015223   0.071263
    209      -0.006818   0.008974  -0.000654   0.008364   0.003306  -0.040645
    210      -0.004906  -0.048450  -0.001029  -0.001910   0.006856   0.014508
    211       0.019854   0.036208   0.003604  -0.016699  -0.016125   0.071040
    212       0.007888   0.021930   0.001562  -0.004076  -0.006921   0.010276
    213      -0.003775  -0.063784  -0.001024  -0.005026   0.007569   0.029867
    214       0.032221   0.052443   0.005520  -0.027029  -0.025037   0.114987
    215       0.014724   0.031473   0.002624  -0.009603  -0.011809   0.033808
    216       0.004467   0.012348   0.000896  -0.002767  -0.002489   0.011857
    217       0.001092   0.005357   0.000805  -0.002319  -0.003131   0.010034
    218       0.016141   0.019672   0.002675  -0.013168  -0.012190   0.050892
    219       0.011295   0.037065   0.001911  -0.005983  -0.007183   0.024008
    220      -0.000503  -0.001281   0.000570  -0.001720  -0.002033   0.007927
    221       0.029491   0.027339   0.004497  -0.025356  -0.020543   0.104845
    222       0.008862   0.059893   0.002672  -0.000994  -0.011022  -0.002612
    223      -0.015119  -0.020390  -0.001701   0.009664   0.008245  -0.040744
    224       0.006875   0.003992   0.001231  -0.006595  -0.005669   0.023436
    225       0.020669   0.131571   0.005603  -0.003074  -0.025293  -0.002038
    226      -0.029433  -0.049804  -0.004045   0.019424   0.019063  -0.080629
    227       0.010679  -0.004051   0.001526  -0.011193  -0.006751   0.044850
    228      -0.003559   0.004610   0.000050   0.004082   0.002571  -0.018589
    229      -0.011682  -0.004863  -0.000949   0.008137   0.004331  -0.035600
    230      -0.007490  -0.000575  -0.000685   0.006725   0.002714  -0.034322
    231      -0.003619   0.023247   0.000362   0.007301   0.002261  -0.035081
    232      -0.024609  -0.021535  -0.002936   0.018861   0.013233  -0.080922
    233      -0.015125  -0.010800  -0.001863   0.012990   0.007986  -0.060822
    234      -0.012325  -0.054859  -0.001967   0.003858   0.011392  -0.011096
    235       0.008048   0.026335   0.002063  -0.007513  -0.009611   0.030706
    236      -0.014109   0.003198  -0.001483   0.013961   0.006506  -0.066271
    237      -0.017654  -0.072832  -0.002726   0.006483   0.015614  -0.021990
    238       0.009723   0.031539   0.002303  -0.008485  -0.010937   0.034816
    239      -0.027552  -0.005069  -0.003265   0.025949   0.014538  -0.119723
    240       0.009172   0.093429   0.009500   0.004049  -0.039597  -0.040192
    241      -0.011067  -0.026361  -0.004647   0.022430   0.028009  -0.090130
    242      -0.018349  -0.019767  -0.003366   0.016313   0.016514  -0.061006
    243       0.009761   0.091877   0.010876   0.019086  -0.010553  -0.082898
    244      -0.038017  -0.022800  -0.006752   0.034285   0.019366  -0.129633
    245      -0.005398  -0.003690  -0.001849   0.006046   0.004170  -0.025954
                 36         37         38         39         40         41    
      0      -0.027134  -0.010116  -0.054561   0.018152  -0.081634   0.001122
      1       0.007504  -0.005955  -0.009501  -0.021429   0.058515  -0.000298
      2       0.007435   0.000805   0.005058  -0.007936   0.022633  -0.000180
      3      -0.006915   0.004477   0.003134   0.004135  -0.012028   0.000429
      4       0.002503  -0.001603  -0.002845  -0.003849   0.021139   0.000026
      5      -0.024680   0.002748  -0.021349   0.049211  -0.156542   0.003615
      6       0.025046   0.004451  -0.023692  -0.022459   0.032451   0.000908
      7      -0.007399  -0.001932   0.014586   0.006033  -0.009854  -0.000792
      8       0.039555   0.001021  -0.019645  -0.010859   0.023871   0.000154
      9      -0.007755   0.000145  -0.012811   0.028832   0.029102  -0.007772
     10      -0.001678   0.014997  -0.010160   0.027275   0.018723   0.001628
     11       0.001039  -0.026716   0.003979  -0.018139  -0.007058   0.017037
     12      -0.003522  -0.005706  -0.019436   0.001039   0.001441   0.000827
     13       0.000926   0.007455   0.010368  -0.017320   0.028276  -0.000361
     14       0.012739  -0.005319  -0.012227   0.000987   0.012665   0.000565
     15      -0.007637  -0.010602  -0.005073  -0.002962   0.013603   0.001525
     16      -0.000231   0.018556  -0.006003  -0.002139   0.004423  -0.001337
     17      -0.004641  -0.026168   0.004194  -0.002053   0.004167   0.005427
     18      -0.006827  -0.017333   0.003255  -0.030707  -0.002341   0.014072
     19      -0.003259   0.012280   0.003939   0.000322   0.013164  -0.006365
     20      -0.005371  -0.029936   0.010712  -0.010460   0.001805   0.005885
     21      -0.026294  -0.027308   0.011440   0.002660  -0.010330   0.004381
     22      -0.003124   0.038792  -0.010377   0.002550  -0.014910  -0.004473
     23      -0.010995  -0.039618   0.019315   0.007262   0.010719   0.002727
     24      -0.033247  -0.030382   0.017895   0.007195  -0.031123   0.008671
     25      -0.011661   0.018034   0.003732   0.013253  -0.017824  -0.005047
     26      -0.013214  -0.042476   0.022856   0.010614   0.008325   0.002813
     27      -0.047131  -0.041882   0.025175   0.011948  -0.048394   0.011223
     28      -0.017649   0.005157   0.011081   0.016584  -0.020084  -0.003623
     29      -0.020362  -0.064681   0.035121   0.016351   0.010410   0.004397
     30      -0.005580  -0.007081   0.001359  -0.001852  -0.009992   0.004493
     31      -0.008945   0.000464   0.010113   0.014701  -0.004431  -0.004928
     32      -0.005517  -0.007189   0.008578   0.007512  -0.000664  -0.000697
     33      -0.000033   0.003485  -0.003255  -0.002736  -0.014363   0.004036
     34      -0.011965  -0.032730   0.021529   0.015058   0.007445  -0.000854
     35      -0.005377  -0.009787   0.009458   0.007544   0.000216  -0.000332
     36       0.026094   0.012257  -0.017218  -0.014057   0.030553  -0.002638
     37       0.001076   0.022562  -0.000275   0.011792  -0.000071  -0.008957
     38       0.002877   0.033369  -0.006583   0.005935  -0.008919  -0.006409
     39       0.063593   0.043775  -0.041659  -0.028103   0.069927  -0.010953
     40       0.007700   0.014117   0.000189   0.009842   0.014515  -0.009512
     41       0.010861   0.059778  -0.018471   0.002251  -0.011256  -0.009494
     42      -0.002192  -0.017911   0.005876  -0.000608   0.000379   0.003904
     43       0.000676   0.046153  -0.009485   0.008197  -0.015618  -0.008390
     44       0.000163   0.032113  -0.004962   0.007052  -0.012845  -0.005675
     45       0.006688  -0.016368   0.005266  -0.000612   0.006551   0.002768
     46       0.005250   0.058642  -0.015399   0.005599  -0.017804  -0.009037
     47       0.006038   0.056368  -0.016642   0.001686  -0.019409  -0.006440
     48      -0.032718  -0.043469   0.022833   0.008029  -0.025496   0.009669
     49      -0.003413   0.058109  -0.013642   0.006826  -0.027595  -0.007573
     50      -0.008801  -0.005517   0.010993   0.011097  -0.004029  -0.002130
     51      -0.045697  -0.064850   0.034107   0.012193  -0.037638   0.014326
     52      -0.002822   0.089843  -0.022590   0.009274  -0.044234  -0.011704
     53      -0.009993  -0.004695   0.011214   0.011732  -0.006820  -0.001993
     54       0.019778   0.005674  -0.008051  -0.022391   0.026783   0.000539
     55       0.007112  -0.003862  -0.000024  -0.000022   0.005165   0.000004
     56       0.014813  -0.001617  -0.027929   0.005428  -0.023939  -0.000073
[truncated: 704,983 more chars]
