# Supplementary material for: A stereodivergent multicomponent approach for the synthesis of C–N atropisomeric peptide analogues
Source: Chem Sci. 2024 Sep 16;15(40):16743–51. doi: 10.1039/d4sc04700a (PMC11418089; doi:10.1039/d4sc04700a)
Supplement: SC-015-D4SC04700A-s001 [file SC-015-D4SC04700A-s001.zip › CompData/_2_Imine-BzOH/ImineBzOH7opt.out]

                                 *****************
                                 * O   R   C   A *
                                 *****************

                                            #,                                       
                                            ###                                      
                                            ####                                     
                                            #####                                    
                                            ######                                   
                                           ########,                                 
                                     ,,################,,,,,                         
                               ,,#################################,,                 
                          ,,##########################################,,             
                       ,#########################################, ''#####,          
                    ,#############################################,,   '####,        
                  ,##################################################,,,,####,       
                ,###########''''           ''''###############################       
              ,#####''   ,,,,##########,,,,          '''####'''          '####       
            ,##' ,,,,###########################,,,                        '##       
           ' ,,###''''                  '''############,,,                           
         ,,##''                                '''############,,,,        ,,,,,,###''
      ,#''                                            '''#######################'''  
     '                                                          ''''####''''         
             ,#######,   #######,   ,#######,      ##                                
            ,#'     '#,  ##    ##  ,#'     '#,    #''#        ######   ,####,        
            ##       ##  ##   ,#'  ##            #'  '#       #        #'  '#        
            ##       ##  #######   ##           ,######,      #####,   #    #        
            '#,     ,#'  ##    ##  '#,     ,#' ,#      #,         ##   #,  ,#        
             '#######'   ##     ##  '#######'  #'      '#     #####' # '####'        


                  #######################################################
                  #                        -***-                        #
                  #          Department of theory and spectroscopy      #
                  #    Directorship and core code : Frank Neese         #
                  #        Max Planck Institute fuer Kohlenforschung    #
                  #                Kaiser Wilhelm Platz 1               #
                  #                 D-45470 Muelheim/Ruhr               #
                  #                      Germany                        #
                  #                                                     #
                  #                  All rights reserved                #
                  #                        -***-                        #
                  #######################################################


                         Program Version 5.0.2 -  RELEASE  -


 With contributions from (in alphabetic order):
   Daniel Aravena         : Magnetic Suceptibility
   Michael Atanasov       : Ab Initio Ligand Field Theory (pilot matlab implementation)
   Alexander A. Auer      : GIAO ZORA, VPT2 properties, NMR spectrum
   Ute Becker             : Parallelization
   Giovanni Bistoni       : ED, misc. LED, open-shell LED, HFLD
   Martin Brehm           : Molecular dynamics
   Dmytro Bykov           : SCF Hessian
   Vijay G. Chilkuri      : MRCI spin determinant printing, contributions to CSF-ICE
   Dipayan Datta          : RHF DLPNO-CCSD density
   Achintya Kumar Dutta   : EOM-CC, STEOM-CC
   Dmitry Ganyushin       : Spin-Orbit,Spin-Spin,Magnetic field MRCI
   Miquel Garcia          : C-PCM and meta-GGA Hessian, CC/C-PCM, Gaussian charge scheme
   Yang Guo               : DLPNO-NEVPT2, F12-NEVPT2, CIM, IAO-localization
   Andreas Hansen         : Spin unrestricted coupled pair/coupled cluster methods
   Benjamin Helmich-Paris : MC-RPA, TRAH-SCF, COSX integrals
   Lee Huntington         : MR-EOM, pCC
   Robert Izsak           : Overlap fitted RIJCOSX, COSX-SCS-MP3, EOM
   Marcus Kettner         : VPT2
   Christian Kollmar      : KDIIS, OOCD, Brueckner-CCSD(T), CCSD density, CASPT2, CASPT2-K
   Simone Kossmann        : Meta GGA functionals, TD-DFT gradient, OOMP2, MP2 Hessian
   Martin Krupicka        : Initial AUTO-CI
   Lucas Lang             : DCDCAS
   Marvin Lechner         : AUTO-CI (C++ implementation), FIC-MRCC
   Dagmar Lenk            : GEPOL surface, SMD
   Dimitrios Liakos       : Extrapolation schemes; Compound Job, initial MDCI parallelization
   Dimitrios Manganas     : Further ROCIS development; embedding schemes
   Dimitrios Pantazis     : SARC Basis sets
   Anastasios Papadopoulos: AUTO-CI, single reference methods and gradients
   Taras Petrenko         : DFT Hessian,TD-DFT gradient, ASA, ECA, R-Raman, ABS, FL, XAS/XES, NRVS
   Peter Pinski           : DLPNO-MP2, DLPNO-MP2 Gradient
   Christoph Reimann      : Effective Core Potentials
   Marius Retegan         : Local ZFS, SOC
   Christoph Riplinger    : Optimizer, TS searches, QM/MM, DLPNO-CCSD(T), (RO)-DLPNO pert. Triples
   Tobias Risthaus        : Range-separated hybrids, TD-DFT gradient, RPA, STAB
   Michael Roemelt        : Original ROCIS implementation
   Masaaki Saitow         : Open-shell DLPNO-CCSD energy and density
   Barbara Sandhoefer     : DKH picture change effects
   Avijit Sen             : IP-ROCIS
   Kantharuban Sivalingam : CASSCF convergence, NEVPT2, FIC-MRCI
   Bernardo de Souza      : ESD, SOC TD-DFT
   Georgi Stoychev        : AutoAux, RI-MP2 NMR, DLPNO-MP2 response
   Willem Van den Heuvel  : Paramagnetic NMR
   Boris Wezisla          : Elementary symmetry handling
   Frank Wennmohs         : Technical directorship


 We gratefully acknowledge several colleagues who have allowed us to
 interface, adapt or use parts of their codes:
   Stefan Grimme, W. Hujo, H. Kruse, P. Pracht,  : VdW corrections, initial TS optimization,
                  C. Bannwarth, S. Ehlert          DFT functionals, gCP, sTDA/sTD-DF
   Ed Valeev, F. Pavosevic, A. Kumar             : LibInt (2-el integral package), F12 methods
   Garnet Chan, S. Sharma, J. Yang, R. Olivares  : DMRG
   Ulf Ekstrom                                   : XCFun DFT Library
   Mihaly Kallay                                 : mrcc  (arbitrary order and MRCC methods)
   Jiri Pittner, Ondrej Demel                    : Mk-CCSD
   Frank Weinhold                                : gennbo (NPA and NBO analysis)
   Christopher J. Cramer and Donald G. Truhlar   : smd solvation model
   Lars Goerigk                                  : TD-DFT with DH, B97 family of functionals
   V. Asgeirsson, H. Jonsson                     : NEB implementation
   FAccTs GmbH                                   : IRC, NEB, NEB-TS, DLPNO-Multilevel, CI-OPT
                                                   MM, QMMM, 2- and 3-layer-ONIOM, Crystal-QMMM,
                                                   LR-CPCM, SF, NACMEs, symmetry and pop. for TD-DFT,
                                                   nearIR, NL-DFT gradient (VV10), updates on ESD,
                                                   ML-optimized integration grids
   S Lehtola, MJT Oliveira, MAL Marques          : LibXC Library
   Liviu Ungur et al                             : ANISO software


 Your calculation uses the libint2 library for the computation of 2-el integrals
 For citations please refer to: http://libint.valeyev.net

 Your ORCA version has been built with support for libXC version: 5.1.0
 For citations please refer to: https://tddft.org/programs/libxc/

 This ORCA versions uses:
   CBLAS   interface :  Fast vector & matrix operations
   LAPACKE interface :  Fast linear algebra routines
   SCALAPACK package :  Parallel linear algebra routines
   Shared memory     :  Shared parallel matrices
   BLAS/LAPACK       :  OpenBLAS 0.3.15  USE64BITINT DYNAMIC_ARCH NO_AFFINITY Zen SINGLE_THREADED
        Core in use  :  Zen
   Copyright (c) 2011-2014, The OpenBLAS Project


Your calculation utilizes the atom-pairwise dispersion correction
with the Becke-Johnson damping scheme (D3BJ)
Cite in your paper:
S.Grimme, S.Ehrlich, L.Goerigk, J Comput Chem, (2011), 32, 1456–1465 
S.Grimme, J.Antony, S.Ehrlich and H.Krieg, J.Chem.Phys., 132, (2010), 154104 
   

Your calculation utilizes the SMD solvation module
Please cite in your paper:
A.V. Marenich, C.J. Cramer, D.G. Truhlar J. Phys. Chem. B, 113, (2009), 6378 

================================================================================

----- Orbital basis set information -----
Your calculation utilizes the basis: def2-TZVP
   F. Weigend and R. Ahlrichs, Phys. Chem. Chem. Phys. 7, 3297 (2005).

----- AuxJ basis set information -----
Your calculation utilizes the auxiliary basis: def2/J
   F. Weigend, Phys. Chem. Chem. Phys. 8, 1057 (2006).

================================================================================
                                        WARNINGS
                       Please study these warnings very carefully!
================================================================================


WARNING: Geometry Optimization
  ===> : Switching off AutoStart
         For restart on a previous wavefunction, please use MOREAD

INFO   : the flag for use of the SHARK integral package has been found!

================================================================================
                                       INPUT FILE
================================================================================
NAME = ImineBzOH7opt.inp
|  1> ! PBE0 D3 def2-tzvp Opt
|  2> %maxcore 2660
|  3> %geom
|  4> maxiter 70
|  5> MaxStep 0.15
|  6> end
|  7> %pal nprocs 20
|  8> end
|  9> %CPCM SMD TRUE
| 10>    SMDSOLVENT "2,2,2-TRIFLUOROETHANOL"
| 11> end
| 12> 
| 13> *xyz 0 1
| 14> O  1.952600  3.928400  1.281600
| 15> O  1.640000  5.904500  0.151400
| 16> N  1.482900  4.116500  3.531200
| 17> N  4.396300  5.174600  3.280100
| 18> C  2.082500  4.550300  2.475500
| 19> C  3.158400  5.670000  2.575900
| 20> H  3.468800  5.981900  1.580600
| 21> C  2.638500  6.911200  3.300900
| 22> C  2.338700  6.907600  4.673500
| 23> H  2.455200  6.000100  5.262900
| 24> C  1.870800  8.059900  5.308700
| 25> H  1.645500  8.036200  6.371600
| 26> C  1.688200  9.233000  4.581500
| 27> H  1.322500  10.128300  5.076600
| 28> C  1.968500  9.254000  3.217900
| 29> H  1.820000  10.166100  2.646100
| 30> C  2.437600  8.102500  2.582100
| 31> H  2.643500  8.141300  1.513700
| 32> C  0.491700  3.035400  3.531400
| 33> C  -0.011500  2.948700  4.985000
| 34> H  0.812900  2.735000  5.675700
| 35> H  -0.763400  2.160600  5.103100
| 36> H  -0.462200  3.896200  5.303500
| 37> C  1.124300  1.690500  3.162000
| 38> H  1.470900  1.663700  2.125400
| 39> H  0.404000  0.873000  3.280600
| 40> H  1.985800  1.470400  3.801600
| 41> C  -0.702900  3.368200  2.630400
| 42> H  -1.094700  4.368300  2.848000
| 43> H  -1.516800  2.648700  2.775500
| 44> H  -0.442500  3.342000  1.568500
| 45> C  5.054600  4.153500  2.530800
| 46> C  5.854800  4.386500  1.386100
| 47> C  6.218400  3.242300  0.625000
| 48> H  6.782700  3.350500  -0.299100
| 49> C  5.901600  1.938800  1.012600
| 50> H  6.224500  1.097300  0.405700
| 51> C  5.199300  1.726300  2.183000
| 52> H  4.962400  0.718900  2.512400
| 53> C  4.777400  2.822300  2.927000
| 54> H  4.197000  2.633500  3.829900
| 55> C  6.417500  5.751100  0.904500
| 56> C  5.693000  6.182700  -0.388200
| 57> H  5.803700  5.440300  -1.186800
| 58> H  6.094800  7.129500  -0.767800
| 59> H  4.621100  6.324600  -0.226300
| 60> C  6.346000  6.913100  1.915900
| 61> H  5.326400  7.238100  2.119100
| 62> H  6.862400  7.802300  1.532300
| 63> H  6.832000  6.646400  2.859100
| 64> C  7.935900  5.618700  0.582200
| 65> H  8.486400  5.215700  1.440700
| 66> H  8.376100  6.592000  0.332800
| 67> H  8.135500  4.972000  -0.278000
| 68> C  1.869500  4.706100  0.181400
| 69> C  2.062400  3.883900  -1.042700
| 70> C  2.547900  2.569700  -0.996400
| 71> H  2.802200  2.095500  -0.051700
| 72> C  2.727900  1.847300  -2.178000
| 73> H  3.105900  0.828300  -2.139000
| 74> C  2.427600  2.431800  -3.407900
| 75> H  2.568700  1.867200  -4.326700
| 76> C  1.950000  3.740400  -3.461800
| 77> H  1.719100  4.196400  -4.421600
| 78> C  1.769700  4.466700  -2.283300
| 79> H  1.399500  5.489000  -2.338000
| 80> H  4.052500  4.743100  4.157100
| 81> O  4.604200  4.644900  6.081900
| 82> C  5.430600  5.512000  6.311500
| 83> C  5.987800  5.833200  7.647800
| 84> C  6.927400  6.854600  7.836200
| 85> H  7.277900  7.446800  6.994200
| 86> C  7.423100  7.122500  9.114200
| 87> H  8.152300  7.916100  9.257100
| 88> C  6.983000  6.373600  10.205700
| 89> H  7.370400  6.583900  11.199700
| 90> C  6.047000  5.355700  10.024100
| 91> H  5.704300  4.772800  10.875400
| 92> C  5.549200  5.085000  8.748000
| 93> H  4.818800  4.289800  8.613800
| 94> O  5.932300  6.298900  5.343700
| 95> H  5.491600  6.016300  4.500600
| 96> *
| 97> 
| 98>                          ****END OF INPUT****
================================================================================

                       *****************************
                       * Geometry Optimization Run *
                       *****************************

Geometry optimization settings:
Update method            Update   .... BFGS
Choice of coordinates    CoordSys .... Z-matrix Internals
Initial Hessian          InHess   .... Almoef's Model

Convergence Tolerances:
Energy Change            TolE     ....  5.0000e-06 Eh
Max. Gradient            TolMAXG  ....  3.0000e-04 Eh/bohr
RMS Gradient             TolRMSG  ....  1.0000e-04 Eh/bohr
Max. Displacement        TolMAXD  ....  4.0000e-03 bohr
RMS Displacement         TolRMSD  ....  2.0000e-03 bohr
Strict Convergence                ....  False
------------------------------------------------------------------------------
                        ORCA OPTIMIZATION COORDINATE SETUP
------------------------------------------------------------------------------

The optimization will be done in new redundant internal coordinates
Making redundant internal coordinates   ...  (new redundants) done
Evaluating the initial hessian          ...  (Almloef) done
Evaluating the coordinates              ...  done
Calculating the B-matrix                .... done
Calculating the G-matrix                .... done
Diagonalizing the G-matrix              .... done
Small eigenvalue found = 8.183e-04
Small eigenvalue found = 1.587e-03
Small eigenvalue found = 2.512e-03
Small eigenvalue found = 3.393e-03
Small eigenvalue found = 4.594e-03
Small eigenvalue found = 6.208e-03
Small eigenvalue found = 6.980e-03
Small eigenvalue found = 8.138e-03
Small eigenvalue found = 9.968e-03
Small eigenvalue found = 1.251e-02
Small eigenvalue found = 1.720e-02
Small eigenvalue found = 2.146e-02
Small eigenvalue found = 2.287e-02
Small eigenvalue found = 2.746e-02
The first mode is                       ....  237
The number of degrees of freedom        ....  240

    -----------------------------------------------------------------
                    Redundant Internal Coordinates


    -----------------------------------------------------------------
         Definition                    Initial Value    Approx d2E/dq
    -----------------------------------------------------------------
      1. B(C   4,O   0)                  1.3524         0.642447   
      2. B(C   4,N   2)                  1.2893         0.810198   
      3. B(C   5,C   4)                  1.5561         0.339451   
      4. B(C   5,N   3)                  1.5079         0.362910   
      5. B(H   6,C   5)                  1.0882         0.362445   
      6. B(C   7,C   5)                  1.5286         0.375555   
      7. B(C   8,C   7)                  1.4050         0.591377   
      8. B(H   9,C   8)                  1.0884         0.362280   
      9. B(C  10,C   8)                  1.3965         0.610060   
     10. B(H  11,C  10)                  1.0868         0.364393   
     11. B(C  12,C  10)                  1.3922         0.619681   
     12. B(H  13,C  12)                  1.0865         0.364797   
     13. B(C  14,C  12)                  1.3923         0.619609   
     14. B(H  15,C  14)                  1.0867         0.364482   
     15. B(C  16,C   7)                  1.4058         0.589597   
     16. B(C  16,C  14)                  1.3965         0.610025   
     17. B(H  17,C  16)                  1.0888         0.361756   
     18. B(C  18,N   2)                  1.4667         0.422163   
     19. B(C  19,C  18)                  1.5407         0.359208   
     20. B(H  20,C  19)                  1.0965         0.351569   
     21. B(H  21,C  19)                  1.0956         0.352730   
     22. B(H  22,C  19)                  1.0965         0.351593   
     23. B(C  23,C  18)                  1.5315         0.371565   
     24. B(H  24,C  23)                  1.0933         0.355710   
     25. B(H  25,C  23)                  1.0960         0.352257   
     26. B(H  26,C  23)                  1.0953         0.353137   
     27. B(C  27,C  18)                  1.5328         0.369685   
     28. B(H  28,C  27)                  1.0959         0.352343   
     29. B(H  29,C  27)                  1.0960         0.352278   
     30. B(H  30,C  27)                  1.0937         0.355270   
     31. B(C  31,N   3)                  1.4274         0.487770   
     32. B(C  32,C  31)                  1.4160         0.567961   
     33. B(C  33,C  32)                  1.4215         0.556515   
     34. B(H  34,C  33)                  1.0882         0.362536   
     35. B(C  35,C  33)                  1.3963         0.610458   
     36. B(H  36,C  35)                  1.0866         0.364617   
     37. B(C  37,C  35)                  1.3814         0.644892   
     38. B(H  38,C  37)                  1.0860         0.365378   
     39. B(C  39,C  37)                  1.3902         0.624259   
     40. B(C  39,C  31)                  1.4163         0.567254   
     41. B(H  40,C  39)                  1.0898         0.360320   
     42. B(C  41,C  32)                  1.5526         0.343756   
     43. B(C  42,C  41)                  1.5435         0.355559   
     44. B(H  43,C  42)                  1.0960         0.352274   
     45. B(H  44,C  42)                  1.0963         0.351805   
     46. B(H  45,C  42)                  1.0933         0.355754   
     47. B(C  46,C  41)                  1.5422         0.357242   
     48. B(H  47,C  46)                  1.0893         0.361073   
     49. B(H  48,C  46)                  1.0975         0.350321   
     50. B(H  49,C  46)                  1.0941         0.354779   
     51. B(C  50,C  41)                  1.5579         0.337225   
     52. B(H  51,C  50)                  1.0966         0.351504   
     53. B(H  52,C  50)                  1.0969         0.351028   
     54. B(H  53,C  50)                  1.0945         0.354152   
     55. B(C  54,O   1)                  1.2205         1.042866   
     56. B(C  54,O   0)                  1.3499         0.648473   
     57. B(C  55,C  54)                  1.4872         0.437247   
     58. B(C  56,C  55)                  1.4018         0.598344   
     59. B(H  57,C  56)                  1.0872         0.363830   
     60. B(H  57,C  35)                  3.2808         0.000115   
     61. B(C  58,C  56)                  1.3966         0.609871   
     62. B(H  59,C  58)                  1.0876         0.363355   
     63. B(C  60,C  58)                  1.3944         0.614679   
     64. B(H  61,C  60)                  1.0876         0.363288   
     65. B(C  62,C  60)                  1.3941         0.615516   
     66. B(H  63,C  62)                  1.0874         0.363539   
     67. B(C  64,C  62)                  1.3960         0.611122   
     68. B(C  64,C  55)                  1.4016         0.598782   
     69. B(H  65,C  64)                  1.0886         0.361903   
     70. B(H  66,N   3)                  1.0361         0.393135   
     71. B(O  67,H  66)                  2.0047         0.011199   
     72. B(C  68,O  67)                  1.2196         1.046353   
     73. B(C  69,C  68)                  1.4830         0.443952   
     74. B(C  70,C  69)                  1.4006         0.600997   
     75. B(H  71,C  70)                  1.0874         0.363509   
     76. B(C  72,C  70)                  1.3967         0.609604   
     77. B(H  73,C  72)                  1.0872         0.363854   
     78. B(C  74,C  72)                  1.3950         0.613517   
     79. B(H  75,C  74)                  1.0874         0.363616   
     80. B(C  76,C  74)                  1.3947         0.614096   
     81. B(H  77,C  76)                  1.0872         0.363870   
     82. B(C  78,C  76)                  1.3963         0.610614   
     83. B(C  78,C  69)                  1.4009         0.600200   
     84. B(H  79,C  78)                  1.0880         0.362699   
     85. B(O  80,C  68)                  1.3445         0.661522   
     86. B(H  81,H  66)                  1.9519         0.002906   
     87. B(H  81,H  49)                  2.2109         0.001122   
     88. B(H  81,N   3)                  1.8433         0.020264   
     89. B(H  81,O  80)                  0.9924         0.461576   
     90. A(C   4,O   0,C  54)          117.4189         0.434649   
     91. A(C   4,N   2,C  18)          124.2229         0.419558   
     92. A(C   5,N   3,H  81)          130.3169         0.208474   
     93. A(C   5,N   3,C  31)          111.6222         0.373775   
     94. A(H  66,N   3,H  81)           80.0312         0.193857   
     95. A(C  31,N   3,H  66)          107.4241         0.338933   
     96. A(C   5,N   3,H  66)          105.0531         0.322753   
     97. A(C  31,N   3,H  81)          113.5900         0.216744   
     98. A(N   2,C   4,C   5)          120.7198         0.406249   
     99. A(O   0,C   4,C   5)          117.0172         0.390021   
    100. A(O   0,C   4,N   2)          121.5652         0.452514   
    101. A(N   3,C   5,C   4)          111.1830         0.353518   
    102. A(N   3,C   5,C   7)          108.9351         0.359640   
    103. A(C   4,C   5,H   6)          110.1476         0.319610   
    104. A(N   3,C   5,H   6)          106.6863         0.321198   
    105. A(C   4,C   5,C   7)          112.3168         0.357789   
    106. A(H   6,C   5,C   7)          107.3425         0.324947   
    107. A(C   5,C   7,C  16)          119.6173         0.393566   
    108. A(C   5,C   7,C   8)          122.2676         0.393774   
    109. A(C   8,C   7,C  16)          118.1131         0.426531   
    110. A(H   9,C   8,C  10)          118.5261         0.352305   
    111. A(C   7,C   8,H   9)          120.5554         0.350458   
    112. A(C   7,C   8,C  10)          120.9143         0.429148   
    113. A(C   8,C  10,C  12)          120.1075         0.432766   
    114. A(C   8,C  10,H  11)          119.7572         0.352651   
    115. A(H  11,C  10,C  12)          120.1347         0.353587   
    116. A(H  13,C  12,C  14)          120.1090         0.353646   
    117. A(C  10,C  12,C  14)          119.8594         0.433977   
    118. A(C  10,C  12,H  13)          120.0307         0.353653   
    119. A(H  15,C  14,C  16)          119.8951         0.352663   
    120. A(C  12,C  14,H  15)          120.0324         0.353595   
    121. A(C  12,C  14,C  16)          120.0723         0.432752   
    122. A(C  14,C  16,H  17)          118.7447         0.352215   
    123. A(C   7,C  16,H  17)          120.3268         0.350194   
    124. A(C   7,C  16,C  14)          120.9282         0.428911   
    125. A(N   2,C  18,C  19)          105.2083         0.366257   
    126. A(C  23,C  18,C  27)          111.7650         0.362368   
    127. A(C  19,C  18,C  27)          108.1951         0.360284   
    128. A(N   2,C  18,C  27)          111.5035         0.368068   
    129. A(N   2,C  18,C  23)          111.5992         0.368388   
    130. A(C  19,C  18,C  23)          108.2442         0.360595   
    131. A(C  18,C  19,H  21)          111.4890         0.321150   
    132. A(C  18,C  19,H  20)          111.0824         0.320977   
    133. A(H  21,C  19,H  22)          107.9492         0.288813   
    134. A(H  20,C  19,H  22)          107.1255         0.288664   
    135. A(C  18,C  19,H  22)          111.0800         0.320981   
    136. A(H  20,C  19,H  21)          107.9313         0.288810   
    137. A(H  25,C  23,H  26)          107.6885         0.288950   
    138. A(H  24,C  23,H  26)          107.4200         0.289392   
    139. A(C  18,C  23,H  26)          111.1313         0.322995   
    140. A(H  24,C  23,H  25)          107.0170         0.289279   
    141. A(C  18,C  23,H  25)          110.9440         0.322863   
    142. A(C  18,C  23,H  24)          112.4057         0.323380   
    143. A(H  29,C  27,H  30)          106.8362         0.289226   
    144. A(H  28,C  27,H  30)          107.4436         0.289234   
    145. A(C  18,C  27,H  30)          112.3312         0.323046   
    146. A(H  28,C  27,H  29)          107.8971         0.288851   
    147. A(C  18,C  27,H  29)          111.0019         0.322598   
    148. A(C  18,C  27,H  28)          111.1024         0.322608   
    149. A(N   3,C  31,C  39)          115.8020         0.406684   
    150. A(N   3,C  31,C  32)          124.5618         0.406773   
    151. A(C  32,C  31,C  39)          119.4342         0.420547   
    152. A(C  31,C  32,C  33)          116.4199         0.419116   
    153. A(C  33,C  32,C  41)          116.6577         0.383652   
    154. A(C  31,C  32,C  41)          126.8836         0.385013   
    155. A(H  34,C  33,C  35)          116.5011         0.352386   
    156. A(C  32,C  33,C  35)          123.0081         0.424551   
    157. A(C  32,C  33,H  34)          120.4843         0.346928   
    158. A(H  36,C  35,C  37)          120.3426         0.356023   
    159. A(C  33,C  35,C  37)          119.6133         0.435934   
    160. A(C  33,C  35,H  36)          120.0323         0.352727   
    161. A(C  35,C  37,H  38)          120.7019         0.356149   
    162. A(H  38,C  37,C  39)          120.1826         0.354190   
    163. A(C  35,C  37,C  39)          119.1067         0.437694   
    164. A(C  37,C  39,H  40)          117.9313         0.353355   
    165. A(C  31,C  39,H  40)          119.9220         0.347687   
    166. A(C  31,C  39,C  37)          122.1328         0.427716   
    167. A(C  46,C  41,C  50)          104.1764         0.354369   
    168. A(C  42,C  41,C  50)          107.9388         0.354086   
    169. A(C  32,C  41,C  50)          110.0421         0.352068   
    170. A(C  42,C  41,C  46)          108.4707         0.357568   
    171. A(C  32,C  41,C  46)          116.2315         0.355524   
    172. A(C  32,C  41,C  42)          109.5990         0.355239   
    173. A(H  44,C  42,H  45)          107.3676         0.289227   
    174. A(H  43,C  42,H  45)          107.1484         0.289287   
    175. A(C  41,C  42,H  45)          111.8686         0.321062   
    176. A(H  43,C  42,H  44)          107.1981         0.288782   
    177. A(C  41,C  42,H  44)          111.0663         0.320477   
    178. A(C  41,C  42,H  43)          111.9286         0.320547   
    179. A(H  48,C  46,H  49)          106.8471         0.288911   
    180. A(H  47,C  46,H  49)          109.1303         0.290283   
    181. A(C  41,C  46,H  49)          111.1694         0.321166   
    182. A(H  47,C  46,H  48)          105.3014         0.289708   
    183. A(C  41,C  46,H  48)          111.0656         0.320503   
    184. A(C  41,C  46,H  47)          112.9891         0.322092   
    185. A(C  46,H  49,H  81)          116.1189         0.132566   
    186. A(H  52,C  50,H  53)          105.8061         0.288922   
    187. A(H  51,C  50,H  53)          107.8538         0.288983   
    188. A(C  41,C  50,H  53)          112.9886         0.318064   
    189. A(H  51,C  50,H  52)          107.6152         0.288583   
    190. A(C  41,C  50,H  52)          111.2697         0.317605   
    191. A(C  41,C  50,H  51)          111.0120         0.317675   
    192. A(O   1,C  54,C  55)          123.1609         0.444714   
    193. A(O   0,C  54,C  55)          110.1429         0.408448   
    194. A(O   0,C  54,O   1)          126.6755         0.474704   
    195. A(C  56,C  55,C  64)          119.4330         0.428613   
    196. A(C  54,C  55,C  64)          118.1379         0.405338   
    197. A(C  54,C  55,C  56)          122.4161         0.405286   
    198. A(H  57,C  56,C  58)          118.6471         0.352541   
    199. A(C  55,C  56,C  58)          120.1086         0.430027   
    200. A(C  55,C  56,H  57)          121.2405         0.351405   
    201. A(H  59,C  58,C  60)          119.9486         0.352932   
    202. A(C  56,C  58,C  60)          120.1096         0.432112   
    203. A(C  56,C  58,H  59)          119.9415         0.352463   
    204. A(H  61,C  60,C  62)          119.9391         0.353002   
    205. A(C  58,C  60,C  62)          120.0890         0.432828   
    206. A(C  58,C  60,H  61)          119.9717         0.352921   
    207. A(H  63,C  62,C  64)          119.9683         0.352615   
    208. A(C  60,C  62,C  64)          119.9982         0.432377   
    209. A(C  60,C  62,H  63)          120.0334         0.353043   
    210. A(C  62,C  64,H  65)          119.3446         0.352346   
    211. A(C  55,C  64,H  65)          120.3957         0.351133   
    212. A(C  55,C  64,C  62)          120.2596         0.430241   
    213. A(O  67,H  66,H  81)           70.1286         0.113429   
    214. A(N   3,H  66,H  81)           68.4488         0.143660   
    215. A(N   3,H  66,O  67)          137.8832         0.180687   
    216. A(H  66,O  67,C  68)          109.4141         0.221763   
    217. A(O  67,C  68,C  69)          125.3233         0.446212   
    218. A(C  69,C  68,O  80)          112.4366         0.410999   
    219. A(O  67,C  68,O  80)          122.2388         0.476740   
    220. A(C  68,C  69,C  70)          122.0878         0.406695   
    221. A(C  70,C  69,C  78)          119.5958         0.429135   
    222. A(C  68,C  69,C  78)          118.3162         0.406600   
    223. A(H  71,C  70,C  72)          119.3172         0.352462   
    224. A(C  69,C  70,C  72)          120.0703         0.430334   
    225. A(C  69,C  70,H  71)          120.6124         0.351615   
    226. A(H  73,C  72,C  74)          120.0431         0.352900   
    227. A(C  70,C  72,C  74)          120.0672         0.431931   
    228. A(C  70,C  72,H  73)          119.8896         0.352519   
    229. A(H  75,C  74,C  76)          119.9526         0.352918   
    230. A(C  72,C  74,C  76)          120.1104         0.432501   
    231. A(C  72,C  74,H  75)          119.9370         0.352861   
    232. A(H  77,C  76,C  78)          119.9555         0.352620   
    233. A(C  74,C  76,C  78)          119.9847         0.432133   
    234. A(C  74,C  76,H  77)          120.0598         0.352960   
    235. A(C  76,C  78,H  79)          119.5879         0.352428   
    236. A(C  69,C  78,H  79)          120.2407         0.351404   
    237. A(C  69,C  78,C  76)          120.1715         0.430360   
    238. A(C  68,O  80,H  81)          106.2102         0.366684   
    239. A(H  49,H  81,H  66)          120.1467         0.100742   
    240. A(N   3,H  81,H  66)           31.5201         0.116938   
    241. A(H  66,H  81,O  80)          131.5015         0.145682   
    242. A(N   3,H  81,H  49)           89.9303         0.111525   
    243. A(H  49,H  81,O  80)          106.2820         0.134701   
    244. A(N   3,H  81,O  80)          163.0183         0.197736   
    245. D(C   5,C   4,O   0,C  54)    -48.0537         0.030446   
    246. D(C   5,C   4,N   2,C  18)   -177.8565         0.050746   
    247. D(N   2,C   4,O   0,C  54)    141.4564         0.030446   
    248. D(O   0,C   4,N   2,C  18)     -7.7151         0.050746   
    249. D(N   3,C   5,C   4,N   2)     68.3495         0.008758   
    250. D(C   4,C   5,N   3,H  66)    -50.8632         0.012099   
    251. D(H   6,C   5,C   4,O   0)     15.8212         0.008758   
    252. D(H   6,C   5,N   3,H  81)     99.4123         0.012099   
    253. D(N   3,C   5,C   4,O   0)   -102.2255         0.008758   
    254. D(C   4,C   5,N   3,C  31)     65.2506         0.012099   
    255. D(C   7,C   5,N   3,H  66)     73.4343         0.012099   
    256. D(H   6,C   5,C   4,N   2)   -173.6038         0.008758   
    257. D(H   6,C   5,N   3,C  31)    -54.8687         0.012099   
    258. D(C   7,C   5,N   3,C  31)   -170.4520         0.012099   
    259. D(C   7,C   5,C   4,N   2)    -54.0120         0.008758   
    260. D(C   4,C   5,N   3,H  81)   -140.4683         0.012099   
    261. D(H   6,C   5,N   3,H  66)   -170.9825         0.012099   
    262. D(C   7,C   5,C   4,O   0)    135.4130         0.008758   
    263. D(C   7,C   5,N   3,H  81)    -16.1709         0.012099   
    264. D(C  16,C   7,C   5,H   6)     10.0536         0.010540   
    265. D(C  16,C   7,C   5,N   3)    125.2133         0.010540   
    266. D(C  16,C   7,C   5,C   4)   -111.1608         0.010540   
    267. D(C   8,C   7,C   5,H   6)   -170.4736         0.010540   
    268. D(C   8,C   7,C   5,N   3)    -55.3138         0.010540   
    269. D(C   8,C   7,C   5,C   4)     68.3121         0.010540   
    270. D(C  10,C   8,C   7,C   5)    179.7096         0.024073   
    271. D(H   9,C   8,C   7,C  16)    178.4318         0.024073   
    272. D(H   9,C   8,C   7,C   5)     -1.0487         0.024073   
    273. D(C  10,C   8,C   7,C  16)     -0.8099         0.024073   
    274. D(H  11,C  10,C   8,C   7)   -179.9491         0.025704   
    275. D(H  11,C  10,C   8,H   9)      0.7942         0.025704   
    276. D(C  12,C  10,C   8,C   7)      0.3294         0.025704   
    277. D(C  12,C  10,C   8,H   9)   -178.9274         0.025704   
    278. D(C  14,C  12,C  10,C   8)      0.2322         0.026570   
    279. D(H  13,C  12,C  10,C   8)    179.8956         0.026570   
    280. D(H  13,C  12,C  10,H  11)      0.1751         0.026570   
    281. D(C  14,C  12,C  10,H  11)   -179.4883         0.026570   
    282. D(C  16,C  14,C  12,H  13)   -179.9534         0.026564   
    283. D(H  15,C  14,C  12,H  13)     -0.1148         0.026564   
    284. D(H  15,C  14,C  12,C  10)    179.5484         0.026564   
    285. D(C  16,C  14,C  12,C  10)     -0.2903         0.026564   
    286. D(H  17,C  16,C  14,H  15)     -0.2460         0.025701   
    287. D(H  17,C  16,C  14,C  12)    179.5929         0.025701   
    288. D(C   7,C  16,C  14,H  15)    179.9495         0.025701   
    289. D(C   7,C  16,C  14,C  12)     -0.2116         0.025701   
    290. D(H  17,C  16,C   7,C   8)   -179.0500         0.023921   
    291. D(C  14,C  16,C   7,C   8)      0.7513         0.023921   
    292. D(H  17,C  16,C   7,C   5)      0.4446         0.023921   
    293. D(C  14,C  16,C   7,C   5)   -179.7540         0.023921   
    294. D(C  27,C  18,N   2,C   4)    -58.8389         0.014044   
    295. D(C  23,C  18,N   2,C   4)     66.9374         0.014044   
    296. D(C  19,C  18,N   2,C   4)   -175.8973         0.014044   
    297. D(H  22,C  19,C  18,C  27)    -59.5286         0.010355   
    298. D(H  22,C  19,C  18,C  23)    179.1844         0.010355   
    299. D(H  22,C  19,C  18,N   2)     59.7600         0.010355   
    300. D(H  21,C  19,C  18,C  27)     60.9158         0.010355   
    301. D(H  20,C  19,C  18,C  27)   -178.6609         0.010355   
    302. D(H  21,C  19,C  18,N   2)   -179.7956         0.010355   
    303. D(H  21,C  19,C  18,C  23)    -60.3711         0.010355   
    304. D(H  20,C  19,C  18,C  23)     60.0522         0.010355   
    305. D(H  20,C  19,C  18,N   2)    -59.3723         0.010355   
    306. D(H  24,C  23,C  18,C  19)    177.7392         0.011031   
    307. D(H  24,C  23,C  18,N   2)    -66.9466         0.011031   
    308. D(H  26,C  23,C  18,C  27)    179.1171         0.011031   
    309. D(H  26,C  23,C  18,C  19)    -61.8291         0.011031   
    310. D(H  26,C  23,C  18,N   2)     53.4851         0.011031   
    311. D(H  25,C  23,C  18,C  27)    -61.0996         0.011031   
    312. D(H  25,C  23,C  18,C  19)     57.9542         0.011031   
    313. D(H  25,C  23,C  18,N   2)    173.2684         0.011031   
    314. D(H  24,C  23,C  18,C  27)     58.6854         0.011031   
    315. D(H  30,C  27,C  18,C  19)   -173.9413         0.010926   
    316. D(H  30,C  27,C  18,N   2)     70.8262         0.010926   
    317. D(H  29,C  27,C  18,C  23)     64.6857         0.010926   
    318. D(H  29,C  27,C  18,C  19)    -54.3971         0.010926   
    319. D(H  29,C  27,C  18,N   2)   -169.6296         0.010926   
    320. D(H  28,C  27,C  18,C  23)   -175.2486         0.010926   
    321. D(H  28,C  27,C  18,C  19)     65.6685         0.010926   
    322. D(H  30,C  27,C  18,C  23)    -54.8584         0.010926   
    323. D(H  28,C  27,C  18,N   2)    -49.5640         0.010926   
    324. D(C  39,C  31,N   3,H  81)    103.0339         0.020370   
    325. D(C  39,C  31,N   3,H  66)     16.5273         0.020370   
    326. D(C  39,C  31,N   3,C   5)    -98.1311         0.020370   
    327. D(C  32,C  31,N   3,H  81)    -82.1799         0.020370   
    328. D(C  32,C  31,N   3,H  66)   -168.6865         0.020370   
    329. D(C  32,C  31,N   3,C   5)     76.6551         0.020370   
    330. D(C  41,C  32,C  31,C  39)   -171.4298         0.022121   
    331. D(C  41,C  32,C  31,N   3)     13.9604         0.022121   
    332. D(C  33,C  32,C  31,C  39)      6.2168         0.022121   
    333. D(C  33,C  32,C  31,N   3)   -168.3930         0.022121   
    334. D(C  35,C  33,C  32,C  41)    173.3301         0.021205   
    335. D(C  35,C  33,C  32,C  31)     -4.5637         0.021205   
    336. D(H  34,C  33,C  32,C  41)     -5.7040         0.021205   
    337. D(H  34,C  33,C  32,C  31)    176.4021         0.021205   
    338. D(C  37,C  35,C  33,H  34)    179.2980         0.027966   
    339. D(C  37,C  35,C  33,C  32)      0.2281         0.027966   
    340. D(H  36,C  35,C  33,H  34)      0.5419         0.027966   
    341. D(H  36,C  35,C  33,C  32)   -178.5280         0.027966   
    342. D(C  39,C  37,C  35,H  36)   -178.8298         0.031444   
    343. D(C  39,C  37,C  35,C  33)      2.4180         0.031444   
    344. D(H  38,C  37,C  35,H  36)      0.0976         0.031444   
    345. D(H  38,C  37,C  35,C  33)   -178.6546         0.031444   
    346. D(H  40,C  39,C  37,H  38)     -0.8813         0.026989   
    347. D(H  40,C  39,C  37,C  35)    178.0519         0.026989   
    348. D(C  31,C  39,C  37,H  38)   -179.5222         0.026989   
    349. D(C  31,C  39,C  37,C  35)     -0.5891         0.026989   
    350. D(H  40,C  39,C  31,C  32)    177.4750         0.022064   
    351. D(H  40,C  39,C  31,N   3)     -7.4543         0.022064   
    352. D(C  37,C  39,C  31,C  32)     -3.9104         0.022064   
    353. D(C  37,C  39,C  31,N   3)    171.1603         0.022064   
    354. D(C  42,C  41,C  32,C  33)     72.4565         0.008959   
    355. D(C  46,C  41,C  32,C  33)   -164.1515         0.008959   
    356. D(C  46,C  41,C  32,C  31)     13.4902         0.008959   
    357. D(C  50,C  41,C  32,C  33)    -46.0926         0.008959   
    358. D(C  42,C  41,C  32,C  31)   -109.9018         0.008959   
    359. D(C  50,C  41,C  32,C  31)    131.5491         0.008959   
    360. D(H  45,C  42,C  41,C  50)   -178.2801         0.010161   
    361. D(H  45,C  42,C  41,C  32)     61.8755         0.010161   
    362. D(H  44,C  42,C  41,C  50)    -58.3273         0.010161   
    363. D(H  44,C  42,C  41,C  46)     53.9780         0.010161   
    364. D(H  44,C  42,C  41,C  32)   -178.1718         0.010161   
    365. D(H  43,C  42,C  41,C  50)     61.4504         0.010161   
    366. D(H  45,C  42,C  41,C  46)    -65.9748         0.010161   
    367. D(H  43,C  42,C  41,C  46)    173.7556         0.010161   
    368. D(H  43,C  42,C  41,C  32)    -58.3941         0.010161   
    369. D(H  47,C  46,C  41,C  50)    170.6286         0.010250   
    370. D(H  47,C  46,C  41,C  42)     55.8379         0.010250   
    371. D(H  47,C  46,C  41,C  32)    -68.1381         0.010250   
    372. D(H  49,C  46,C  41,C  50)    -66.2751         0.010250   
    373. D(H  49,C  46,C  41,C  42)    178.9342         0.010250   
    374. D(H  49,C  46,C  41,C  32)     54.9581         0.010250   
    375. D(H  48,C  46,C  41,C  50)     52.5550         0.010250   
    376. D(H  48,C  46,C  41,C  42)    -62.2357         0.010250   
    377. D(H  48,C  46,C  41,C  32)    173.7883         0.010250   
    378. D(H  81,H  49,C  46,H  48)    138.9514         0.117150   
    379. D(H  81,H  49,C  46,H  47)     25.5678         0.117150   
    380. D(H  81,H  49,C  46,C  41)    -99.7162         0.117150   
    381. D(H  53,C  50,C  41,C  46)   -168.1165         0.009222   
    382. D(H  53,C  50,C  41,C  42)    -52.9503         0.009222   
    383. D(H  53,C  50,C  41,C  32)     66.6143         0.009222   
    384. D(H  52,C  50,C  41,C  46)    -49.2575         0.009222   
    385. D(H  52,C  50,C  41,C  42)     65.9087         0.009222   
    386. D(H  52,C  50,C  41,C  32)   -174.5267         0.009222   
    387. D(H  51,C  50,C  41,C  46)     70.5704         0.009222   
    388. D(H  51,C  50,C  41,C  42)   -174.2634         0.009222   
    389. D(H  51,C  50,C  41,C  32)    -54.6988         0.009222   
    390. D(C  55,C  54,O   0,C   4)    166.3498         0.031066   
    391. D(O   1,C  54,O   0,C   4)    -15.2744         0.031066   
    392. D(C  64,C  55,C  54,O   1)     -9.8786         0.013049   
    393. D(C  64,C  55,C  54,O   0)    168.5653         0.013049   
    394. D(C  56,C  55,C  54,O   1)    168.7971         0.013049   
    395. D(C  56,C  55,C  54,O   0)    -12.7590         0.013049   
    396. D(C  58,C  56,C  55,C  64)     -0.4578         0.024673   
    397. D(C  58,C  56,C  55,C  54)   -179.1169         0.024673   
    398. D(H  57,C  56,C  55,C  64)    178.8304         0.024673   
    399. D(H  57,C  56,C  55,C  54)      0.1713         0.024673   
    400. D(C  60,C  58,C  56,H  57)   -179.1879         0.025687   
    401. D(C  60,C  58,C  56,C  55)      0.1186         0.025687   
    402. D(H  59,C  58,C  56,H  57)      0.6177         0.025687   
    403. D(H  59,C  58,C  56,C  55)    179.9242         0.025687   
    404. D(C  62,C  60,C  58,H  59)   -179.6401         0.026118   
    405. D(C  62,C  60,C  58,C  56)      0.1655         0.026118   
    406. D(H  61,C  60,C  58,H  59)      0.1895         0.026118   
    407. D(H  61,C  60,C  58,C  56)    179.9950         0.026118   
    408. D(C  64,C  62,C  60,H  61)   -179.9356         0.026193   
    409. D(C  64,C  62,C  60,C  58)     -0.1060         0.026193   
    410. D(H  63,C  62,C  60,H  61)     -0.0238         0.026193   
    411. D(H  63,C  62,C  60,C  58)    179.8058         0.026193   
    412. D(H  65,C  64,C  62,C  60)    179.7852         0.025799   
    413. D(C  55,C  64,C  62,H  63)    179.8503         0.025799   
    414. D(C  55,C  64,C  62,C  60)     -0.2378         0.025799   
    415. D(H  65,C  64,C  55,C  56)   -179.5054         0.024711   
    416. D(H  65,C  64,C  55,C  54)     -0.7890         0.024711   
    417. D(C  62,C  64,C  55,C  56)      0.5178         0.024711   
    418. D(H  65,C  64,C  62,H  63)     -0.1267         0.025799   
    419. D(C  62,C  64,C  55,C  54)    179.2342         0.024711   
    420. D(H  81,H  66,N   3,C  31)    111.7589         0.205525   
    421. D(H  81,H  66,N   3,C   5)   -129.2722         0.205525   
    422. D(O  67,H  66,N   3,H  81)    -10.9556         0.205525   
    423. D(O  67,H  66,N   3,C  31)    100.8032         0.205525   
    424. D(O  67,H  66,N   3,C   5)   -140.2279         0.205525   
    425. D(C  68,O  67,H  66,H  81)      5.1251         0.001565   
    426. D(C  68,O  67,H  66,N   3)     15.9585         0.001565   
    427. D(O  80,C  68,O  67,H  66)     -5.2106         0.090969   
    428. D(C  69,C  68,O  67,H  66)    174.3355         0.090969   
    429. D(C  78,C  69,C  68,O  80)   -179.9386         0.013443   
    430. D(C  78,C  69,C  68,O  67)      0.4768         0.013443   
    431. D(C  70,C  69,C  68,O  80)      0.2020         0.013443   
    432. D(C  70,C  69,C  68,O  67)   -179.3826         0.013443   
    433. D(C  72,C  70,C  69,C  78)      0.0533         0.024905   
    434. D(C  72,C  70,C  69,C  68)    179.9109         0.024905   
    435. D(H  71,C  70,C  69,C  78)   -179.8883         0.024905   
    436. D(H  71,C  70,C  69,C  68)     -0.0307         0.024905   
    437. D(C  74,C  72,C  70,H  71)    179.9197         0.025664   
    438. D(C  74,C  72,C  70,C  69)     -0.0227         0.025664   
    439. D(H  73,C  72,C  70,H  71)     -0.0515         0.025664   
    440. D(H  73,C  72,C  70,C  69)   -179.9938         0.025664   
    441. D(C  76,C  74,C  72,H  73)    179.9633         0.026013   
    442. D(C  76,C  74,C  72,C  70)     -0.0078         0.026013   
    443. D(H  75,C  74,C  72,H  73)     -0.0356         0.026013   
    444. D(H  75,C  74,C  72,C  70)    179.9933         0.026013   
    445. D(C  78,C  76,C  74,H  75)   -179.9938         0.026065   
    446. D(C  78,C  76,C  74,C  72)      0.0074         0.026065   
    447. D(H  77,C  76,C  74,H  75)      0.0216         0.026065   
    448. D(H  77,C  76,C  74,C  72)   -179.9772         0.026065   
    449. D(H  79,C  78,C  76,H  77)      0.0176         0.025754   
    450. D(H  79,C  78,C  76,C  74)   -179.9670         0.025754   
    451. D(C  69,C  78,C  76,H  77)   -179.9918         0.025754   
    452. D(C  69,C  78,C  76,C  74)      0.0236         0.025754   
    453. D(H  79,C  78,C  69,C  70)    179.9367         0.024835   
    454. D(H  79,C  78,C  69,C  68)      0.0737         0.024835   
    455. D(C  76,C  78,C  69,C  70)     -0.0537         0.024835   
    456. D(C  76,C  78,C  69,C  68)   -179.9168         0.024835   
    457. D(H  81,O  80,C  68,C  69)   -179.1926         0.032437   
    458. D(H  81,O  80,C  68,O  67)      0.4067         0.032437   
    459. D(H  66,H  81,O  80,C  68)      6.0175         0.282397   
    460. D(H  49,H  81,O  80,C  68)   -157.1214         0.282397   
    461. D(H  49,H  81,H  66,O  67)    153.9565         0.001592   
    462. D(H  49,H  81,H  66,N   3)    -18.2545         0.001592   
    463. D(N   3,H  81,H  66,O  67)    172.2110         0.001592   
    464. D(O  80,H  81,H  66,O  67)     -7.2615         0.001592   
    465. D(O  80,H  81,H  66,N   3)   -179.4726         0.001592   
    466. D(H  66,H  81,H  49,C  46)     45.7994         0.001513   
    467. D(N   3,H  81,H  49,C  46)     36.3741         0.001513   
    468. D(O  80,H  81,H  49,C  46)   -148.7497         0.001513   
    469. D(H  66,H  81,N   3,C  31)   -104.7737         0.001784   
    470. D(H  66,H  81,N   3,C   5)    101.3434         0.001784   
    471. D(H  49,H  81,N   3,H  66)    164.2839         0.001784   
    472. D(H  49,H  81,N   3,C  31)     59.5102         0.001784   
    473. D(H  49,H  81,N   3,C   5)    -94.3727         0.001784   
    474. D(N   3,H  81,O  80,C  68)      5.0734         0.282397   
    475. D(O  80,H  81,N   3,H  66)      1.3526         0.001784   
    476. D(O  80,H  81,N   3,C  31)   -103.4211         0.001784   
    477. D(O  80,H  81,N   3,C   5)    102.6960         0.001784   
    -----------------------------------------------------------------

Number of atoms                         .... 82
Number of degrees of freedom            .... 477

         *************************************************************
         *                GEOMETRY OPTIMIZATION CYCLE   1            *
         *************************************************************
---------------------------------
CARTESIAN COORDINATES (ANGSTROEM)
---------------------------------
  O      1.952600    3.928400    1.281600
  O      1.640000    5.904500    0.151400
  N      1.482900    4.116500    3.531200
  N      4.396300    5.174600    3.280100
  C      2.082500    4.550300    2.475500
  C      3.158400    5.670000    2.575900
  H      3.468800    5.981900    1.580600
  C      2.638500    6.911200    3.300900
  C      2.338700    6.907600    4.673500
  H      2.455200    6.000100    5.262900
  C      1.870800    8.059900    5.308700
  H      1.645500    8.036200    6.371600
  C      1.688200    9.233000    4.581500
  H      1.322500   10.128300    5.076600
  C      1.968500    9.254000    3.217900
  H      1.820000   10.166100    2.646100
  C      2.437600    8.102500    2.582100
  H      2.643500    8.141300    1.513700
  C      0.491700    3.035400    3.531400
  C     -0.011500    2.948700    4.985000
  H      0.812900    2.735000    5.675700
  H     -0.763400    2.160600    5.103100
  H     -0.462200    3.896200    5.303500
  C      1.124300    1.690500    3.162000
  H      1.470900    1.663700    2.125400
  H      0.404000    0.873000    3.280600
  H      1.985800    1.470400    3.801600
  C     -0.702900    3.368200    2.630400
  H     -1.094700    4.368300    2.848000
  H     -1.516800    2.648700    2.775500
  H     -0.442500    3.342000    1.568500
  C      5.054600    4.153500    2.530800
  C      5.854800    4.386500    1.386100
  C      6.218400    3.242300    0.625000
  H      6.782700    3.350500   -0.299100
  C      5.901600    1.938800    1.012600
  H      6.224500    1.097300    0.405700
  C      5.199300    1.726300    2.183000
  H      4.962400    0.718900    2.512400
  C      4.777400    2.822300    2.927000
  H      4.197000    2.633500    3.829900
  C      6.417500    5.751100    0.904500
  C      5.693000    6.182700   -0.388200
  H      5.803700    5.440300   -1.186800
  H      6.094800    7.129500   -0.767800
  H      4.621100    6.324600   -0.226300
  C      6.346000    6.913100    1.915900
  H      5.326400    7.238100    2.119100
  H      6.862400    7.802300    1.532300
  H      6.832000    6.646400    2.859100
  C      7.935900    5.618700    0.582200
  H      8.486400    5.215700    1.440700
  H      8.376100    6.592000    0.332800
  H      8.135500    4.972000   -0.278000
  C      1.869500    4.706100    0.181400
  C      2.062400    3.883900   -1.042700
  C      2.547900    2.569700   -0.996400
  H      2.802200    2.095500   -0.051700
  C      2.727900    1.847300   -2.178000
  H      3.105900    0.828300   -2.139000
  C      2.427600    2.431800   -3.407900
  H      2.568700    1.867200   -4.326700
  C      1.950000    3.740400   -3.461800
  H      1.719100    4.196400   -4.421600
  C      1.769700    4.466700   -2.283300
  H      1.399500    5.489000   -2.338000
  H      4.052500    4.743100    4.157100
  O      4.604200    4.644900    6.081900
  C      5.430600    5.512000    6.311500
  C      5.987800    5.833200    7.647800
  C      6.927400    6.854600    7.836200
  H      7.277900    7.446800    6.994200
  C      7.423100    7.122500    9.114200
  H      8.152300    7.916100    9.257100
  C      6.983000    6.373600   10.205700
  H      7.370400    6.583900   11.199700
  C      6.047000    5.355700   10.024100
  H      5.704300    4.772800   10.875400
  C      5.549200    5.085000    8.748000
  H      4.818800    4.289800    8.613800
  O      5.932300    6.298900    5.343700
  H      5.491600    6.016300    4.500600

----------------------------
CARTESIAN COORDINATES (A.U.)
----------------------------
  NO LB      ZA    FRAG     MASS         X           Y           Z
   0 O     8.0000    0    15.999    3.689879    7.423600    2.421873
   1 O     8.0000    0    15.999    3.099151   11.157888    0.286105
   2 N     7.0000    0    14.007    2.802275    7.779058    6.673001
   3 N     7.0000    0    14.007    8.307803    9.778577    6.198491
   4 C     6.0000    0    12.011    3.935355    8.598821    4.678017
   5 C     6.0000    0    12.011    5.968511   10.714747    4.867746
   6 H     1.0000    0     1.008    6.555082   11.304153    2.986901
   7 C     6.0000    0    12.011    4.986042   13.060275    6.237797
   8 C     6.0000    0    12.011    4.419503   13.053472    8.831635
   9 H     1.0000    0     1.008    4.639656   11.338546    9.945440
  10 C     6.0000    0    12.011    3.535300   15.231004   10.031989
  11 H     1.0000    0     1.008    3.109544   15.186217   12.040579
  12 C     6.0000    0    12.011    3.190236   17.447841    8.657780
  13 H     1.0000    0     1.008    2.499163   19.139713    9.593384
  14 C     6.0000    0    12.011    3.719926   17.487526    6.080950
  15 H     1.0000    0     1.008    3.439302   19.211145    5.000404
  16 C     6.0000    0    12.011    4.606396   15.311506    4.879462
  17 H     1.0000    0     1.008    4.995491   15.384827    2.860478
  18 C     6.0000    0    12.011    0.929178    5.736075    6.673379
  19 C     6.0000    0    12.011   -0.021732    5.572235    9.420285
  20 H     1.0000    0     1.008    1.536158    5.168401   10.725519
  21 H     1.0000    0     1.008   -1.442617    4.082942    9.643461
  22 H     1.0000    0     1.008   -0.873431    7.362751   10.022163
  23 C     6.0000    0    12.011    2.124619    3.194582    5.975314
  24 H     1.0000    0     1.008    2.779598    3.143937    4.016424
  25 H     1.0000    0     1.008    0.763449    1.649731    6.199436
  26 H     1.0000    0     1.008    3.752618    2.778653    7.183983
  27 C     6.0000    0    12.011   -1.328288    6.364976    4.970736
  28 H     1.0000    0     1.008   -2.068683    8.254891    5.381940
  29 H     1.0000    0     1.008   -2.866337    5.005318    5.244935
  30 H     1.0000    0     1.008   -0.836204    6.315465    2.964035
  31 C     6.0000    0    12.011    9.551810    7.848977    4.782519
  32 C     6.0000    0    12.011   11.063969    8.289284    2.619349
  33 C     6.0000    0    12.011   11.751073    6.127059    1.181079
  34 H     1.0000    0     1.008   12.817445    6.331527   -0.565217
  35 C     6.0000    0    12.011   11.152408    3.663801    1.913537
  36 H     1.0000    0     1.008   11.762600    2.073596    0.766662
  37 C     6.0000    0    12.011    9.825253    3.262234    4.125272
  38 H     1.0000    0     1.008    9.377577    1.358524    4.747748
  39 C     6.0000    0    12.011    9.027978    5.333374    5.531228
  40 H     1.0000    0     1.008    7.931181    4.976594    7.237462
  41 C     6.0000    0    12.011   12.127317   10.868004    1.709257
  42 C     6.0000    0    12.011   10.758211   11.683610   -0.733592
  43 H     1.0000    0     1.008   10.967404   10.280677   -2.242727
  44 H     1.0000    0     1.008   11.517503   13.472802   -1.450932
  45 H     1.0000    0     1.008    8.732613   11.951762   -0.427645
  46 C     6.0000    0    12.011   11.992202   13.063866    3.620526
  47 H     1.0000    0     1.008   10.065437   13.678027    4.004519
  48 H     1.0000    0     1.008   12.968057   14.744210    2.895627
  49 H     1.0000    0     1.008   12.910609   12.559876    5.402916
  50 C     6.0000    0    12.011   14.996678   10.617804    1.100199
  51 H     1.0000    0     1.008   16.036972    9.856245    2.722528
  52 H     1.0000    0     1.008   15.828535   12.457075    0.628901
  53 H     1.0000    0     1.008   15.373867    9.395718   -0.525344
  54 C     6.0000    0    12.011    3.532843    8.893240    0.342796
  55 C     6.0000    0    12.011    3.897371    7.339507   -1.970417
  56 C     6.0000    0    12.011    4.814833    4.856029   -1.882923
  57 H     1.0000    0     1.008    5.295391    3.959921   -0.097699
  58 C     6.0000    0    12.011    5.154984    3.490891   -4.115824
  59 H     1.0000    0     1.008    5.869300    1.565260   -4.042124
  60 C     6.0000    0    12.011    4.587499    4.595436   -6.439998
  61 H     1.0000    0     1.008    4.854140    3.528497   -8.176278
  62 C     6.0000    0    12.011    3.684966    7.068332   -6.541854
  63 H     1.0000    0     1.008    3.248628    7.930047   -8.355613
  64 C     6.0000    0    12.011    3.344248    8.440840   -4.314812
  65 H     1.0000    0     1.008    2.644672   10.372707   -4.418180
  66 H     1.0000    0     1.008    7.658115    8.963160    7.855781
  67 O     8.0000    0    15.999    8.700677    8.777589   11.493125
  68 C     6.0000    0    12.011   10.262347   10.416170   11.927006
  69 C     6.0000    0    12.011   11.315302   11.023150   14.452248
  70 C     6.0000    0    12.011   13.090889   12.953317   14.808272
  71 H     1.0000    0     1.008   13.753238   14.072413   13.217123
  72 C     6.0000    0    12.011   14.027626   13.459574   17.223342
  73 H     1.0000    0     1.008   15.405614   14.959261   17.493384
  74 C     6.0000    0    12.011   13.195958   12.044358   19.285978
  75 H     1.0000    0     1.008   13.928037   12.441768   21.164366
  76 C     6.0000    0    12.011   11.427174   10.120806   18.942804
  77 H     1.0000    0     1.008   10.779565    9.019285   20.551528
  78 C     6.0000    0    12.011   10.486468    9.609257   16.531324
  79 H     1.0000    0     1.008    9.106212    8.106547   16.277723
  80 O     8.0000    0    15.999   11.210422   11.903196   10.098130
  81 H     1.0000    0     1.008   10.377620   11.369159    8.504901

--------------------------------
INTERNAL COORDINATES (ANGSTROEM)
--------------------------------
 O      0   0   0     0.000000000000     0.00000000     0.00000000
 O      1   0   0     2.297834199850     0.00000000     0.00000000
 N      1   2   0     2.305797011881   112.45761893     0.00000000
 N      3   1   2     3.109746996140    76.00344060   277.20607456
 C      3   1   2     1.289265329558    29.98340252   310.17705274
 C      4   3   1     1.507884349014    51.71151174    57.29858894
 H      6   4   3     1.088233366517   106.68625159   214.91656148
 C      6   4   3     1.528560908175   108.93507223    99.33333253
 C      8   6   4     1.404963971068   122.26755929   304.68622510
 H      9   8   6     1.088356954312   120.55536062   358.95132657
 C      9   8   6     1.396497311132   120.91433346   179.70964467
 H     11   9   8     1.086774212981   119.75721561   180.05091449
 C     11   9   8     1.392237842468   120.10745207     0.32938795
 H     13  11   9     1.086472544522   120.03072790   179.89559237
 C     13  11   9     1.392269388445   119.85938132     0.23220280
 H     15  13  11     1.086707826419   120.03240788   179.54836257
 C     15  13  11     1.396513050422   120.07226310   359.70967504
 H     17  15  13     1.088751032146   118.74468841   179.59287559
 C      3   1   2     1.466715613198    94.45440695   123.78449079
 C     19   3   1     1.540675205876   105.20831738   180.24418195
 H     20  19   3     1.096526123720   111.08240658   300.62774708
 H     20  19   3     1.095628965481   111.48895999   180.20443790
 H     20  19   3     1.096507633352   111.08002967    59.76000236
 C     19   3   1     1.531468292195   111.59924679    63.07883733
 H     24  19   3     1.093338630068   112.40566867   293.05342798
 H     24  19   3     1.095994662396   110.94404221   173.26838909
 H     24  19   3     1.095314758414   111.13134878    53.48512783
 C     19   3   1     1.532848981472   111.50354880   297.30256093
 H     28  19   3     1.095927465665   111.10235633   310.43604111
 H     28  19   3     1.095977860178   111.00194922   190.37037635
 H     28  19   3     1.093675550609   112.33115936    70.82622786
 C      4   3   1     1.427394335844   103.35918481   310.13811328
 C     32   4   3     1.415961556682   124.56177815   130.43223232
 C     33  32   4     1.421503362641   116.41990299   191.60703279
 H     34  33  32     1.088164757746   120.48426953   176.40212682
 C     34  33  32     1.396319537212   123.00807471   355.43626342
 H     36  34  33     1.086606768799   120.03231470   181.47200394
 C     36  34  33     1.381382532103   119.61328895     0.22812100
 H     38  36  34     1.086039009428   120.70189275   181.34542884
 C     38  36  34     1.390234372327   119.10673997     2.41798209
 H     40  38  36     1.089833936891   117.93130880   178.05188429
 C     33  32   4     1.552643877391   126.88362791    13.96041352
 C     42  33  32     1.543454599268   109.59902380   250.09823764
 H     43  42  33     1.095980935053   111.92859683   301.60591370
 H     43  42  33     1.096343759959   111.06634744   181.82824255
 H     43  42  33     1.093305460519   111.86863311    61.87545280
 C     42  33  32     1.542169319498   116.23154651    13.49020979
 H     47  42  33     1.089265532366   112.98907970   291.86190302
 H     47  42  33     1.097494674247   111.06560648   173.78828060
 H     47  42  33     1.094052617565   111.16940369    54.95813767
 C     42  33  32     1.557865722712   110.04206095   131.54912135
 H     51  42  33     1.096577174667   111.01202533   305.30119211
 H     51  42  33     1.096945436200   111.26972589   185.47326230
 H     51  42  33     1.094534188593   112.98860988    66.61429707
 C      2   1   3     1.220546111378    28.10946166   187.83429234
 C     55   2   1     1.487159729148   123.16093790   178.17840499
 C     56  55   2     1.401775866535   122.41605596   168.79712606
 H     57  56  55     1.087194655984   121.24049193     0.17126571
 C     57  56  55     1.396581655328   120.10863374   180.88308205
 H     59  57  56     1.087550458600   119.94150422   179.92417339
 C     59  57  56     1.394444100708   120.10963869     0.11859371
 H     61  59  57     1.087600942442   119.97172421   179.99504674
 C     61  59  57     1.394073502366   120.08896250     0.16547584
 H     63  61  59     1.087412916054   120.03343132   179.80581193
 C     63  61  59     1.396023649513   119.99818200   359.89401419
 H     65  63  61     1.088640170121   119.34462806   179.78516422
 H      4   3   1     1.036107952870    58.60622416   207.68570985
 O     67   4   3     2.004712241196   137.88320270   196.09196657
 C     68  67   4     1.219637458428   109.41412251    15.95853095
 C     69  68  67     1.483016847511   125.32333823   174.33549108
 C     70  69  68     1.400571554759   122.08779059   180.61739694
 H     71  70  69     1.087435096914   120.61243054   359.96932983
 C     71  70  69     1.396700719553   120.07031565   179.91092224
 H     73  71  70     1.087177083092   119.88963611   180.00618502
 C     73  71  70     1.394959307650   120.06721606     0.00000000
 H     75  73  71     1.087354978836   119.93697619   179.99332544
 C     75  73  71     1.394702466478   120.11044047     0.00000000
 H     77  75  73     1.087164840307   120.05976414   180.02278068
 C     77  75  73     1.396250170994   119.98468947     0.00000000
 H     79  77  75     1.088042664605   119.58785100   180.03302901
 O     69  68  67     1.344452059391   122.23875205   354.78942793
 H     81  69  68     0.992419699522   106.21020387     0.40666524

---------------------------
INTERNAL COORDINATES (A.U.)
---------------------------
 O      0   0   0     0.000000000000     0.00000000     0.00000000
 O      1   0   0     4.342277338874     0.00000000     0.00000000
 N      1   2   0     4.357324872869   112.45761893     0.00000000
 N      3   1   2     5.876570168488    76.00344060   277.20607456
 C      3   1   2     2.436358386824    29.98340252   310.17705274
 C      4   3   1     2.849488461262    51.71151174    57.29858894
 H      6   4   3     2.056463032511   106.68625159   214.91656148
 C      6   4   3     2.888561495468   108.93507223    99.33333253
 C      8   6   4     2.654997133346   122.26755929   304.68622510
 H      9   8   6     2.056696579599   120.55536062   358.95132657
 C      9   8   6     2.638997464798   120.91433346   179.70964467
 H     11   9   8     2.053705631941   119.75721561   180.05091449
 C     11   9   8     2.630948235546   120.10745207     0.32938795
 H     13  11   9     2.053135561171   120.03072790   179.89559237
 C     13  11   9     2.631007848802   119.85938132     0.23220280
 H     15  13  11     2.053580179520   120.03240788   179.54836257
 C     15  13  11     2.639027207745   120.07226310   359.70967504
 H     17  15  13     2.057441278781   118.74468841   179.59287559
 C      3   1   2     2.771690825291    94.45440695   123.78449079
 C     19   3   1     2.911454200428   105.20831738   180.24418195
 H     20  19   3     2.072134072521   111.08240658   300.62774708
 H     20  19   3     2.070438689150   111.48895999   180.20443790
 H     20  19   3     2.072099130790   111.08002967    59.76000236
 C     19   3   1     2.894055655033   111.59924679    63.07883733
 H     24  19   3     2.066110582466   112.40566867   293.05342798
 H     24  19   3     2.071129756167   110.94404221   173.26838909
 H     24  19   3     2.069844923845   111.13134878    53.48512783
 C     19   3   1     2.896664779642   111.50354880   297.30256093
 H     28  19   3     2.071002772750   111.10235633   310.43604111
 H     28  19   3     2.071098004577   111.00194922   190.37037635
 H     28  19   3     2.066747270017   112.33115936    70.82622786
 C      4   3   1     2.697384379856   103.35918481   310.13811328
 C     32   4   3     2.675779558289   124.56177815   130.43223232
 C     33  32   4     2.686252053840   116.41990299   191.60703279
 H     34  33  32     2.056333380724   120.48426953   176.40212682
 C     34  33  32     2.638661520774   123.00807471   355.43626342
 H     36  34  33     2.053389208295   120.03231470   181.47200394
 C     36  34  33     2.610434671858   119.61328895     0.22812100
 H     38  36  34     2.052316298575   120.70189275   181.34542884
 C     38  36  34     2.627162225662   119.10673997     2.41798209
 H     40  38  36     2.059487672178   117.93130880   178.05188429
 C     33  32   4     2.934071711779   126.88362791    13.96041352
 C     42  33  32     2.916706492757   109.59902380   250.09823764
 H     43  42  33     2.071103815249   111.92859683   301.60591370
 H     43  42  33     2.071789454955   111.06634744   181.82824255
 H     43  42  33     2.066047901101   111.86863311    61.87545280
 C     42  33  32     2.914277665986   116.23154651    13.49020979
 H     47  42  33     2.058413543291   112.98907970   291.86190302
 H     47  42  33     2.073964367763   111.06560648   173.78828060
 H     47  42  33     2.067459823297   111.16940369    54.95813767
 C     42  33  32     2.943939569348   110.04206095   131.54912135
 H     51  42  33     2.072230544829   111.01202533   305.30119211
 H     51  42  33     2.072926458273   111.26972589   185.47326230
 H     51  42  33     2.068369860655   112.98860988    66.61429707
 C      2   1   3     2.306497884327    28.10946166   187.83429234
 C     55   2   1     2.810324605487   123.16093790   178.17840499
 C     56  55   2     2.648972488891   122.41605596   168.79712606
 H     57  56  55     2.054500154072   121.24049193     0.17126571
 C     57  56  55     2.639156852229   120.10863374   180.88308205
 H     59  57  56     2.055172523574   119.94150422   179.92417339
 C     59  57  56     2.635117459401   120.10963869     0.11859371
 H     61  59  57     2.055267924209   119.97172421   179.99504674
 C     61  59  57     2.634417130029   120.08896250     0.16547584
 H     63  61  59     2.054912605830   120.03343132   179.80581193
 C     63  61  59     2.638102374057   119.99818200   359.89401419
 H     65  63  61     2.057231779913   119.34462806   179.78516422
 H      4   3   1     1.957960276102    58.60622416   207.68570985
 O     67   4   3     3.788357113179   137.88320270   196.09196657
 C     68  67   4     2.304780779100   109.41412251    15.95853095
 C     69  68  67     2.802495693786   125.32333823   174.33549108
 C     70  69  68     2.646696669455   122.08779059   180.61739694
 H     71  70  69     2.054954521581   120.61243054   359.96932983
 C     71  70  69     2.639381851006   120.07031565   179.91092224
 H     73  71  70     2.054466946119   119.88963611   180.00618502
 C     73  71  70     2.636091059423   120.06721606     0.00000000
 H     75  73  71     2.054803120356   119.93697619   179.99332544
 C     75  73  71     2.635605699948   120.11044047     0.00000000
 H     77  75  73     2.054443810609   120.05976414   180.02278068
 C     77  75  73     2.638530437619   119.98468947     0.00000000
 H     79  77  75     2.056102658125   119.58785100   180.03302901
 O     69  68  67     2.540646192435   122.23875205   354.78942793
 H     81  69  68     1.875401442006   106.21020387     0.40666524

---------------------
BASIS SET INFORMATION
---------------------
There are 4 groups of distinct atoms

 Group   1 Type O   : 11s6p2d1f contracted to 5s3p2d1f pattern {62111/411/11/1}
 Group   2 Type N   : 11s6p2d1f contracted to 5s3p2d1f pattern {62111/411/11/1}
 Group   3 Type C   : 11s6p2d1f contracted to 5s3p2d1f pattern {62111/411/11/1}
 Group   4 Type H   : 5s1p contracted to 3s1p pattern {311/1}

Atom   0O    basis set group =>   1
Atom   1O    basis set group =>   1
Atom   2N    basis set group =>   2
Atom   3N    basis set group =>   2
Atom   4C    basis set group =>   3
Atom   5C    basis set group =>   3
Atom   6H    basis set group =>   4
Atom   7C    basis set group =>   3
Atom   8C    basis set group =>   3
Atom   9H    basis set group =>   4
Atom  10C    basis set group =>   3
Atom  11H    basis set group =>   4
Atom  12C    basis set group =>   3
Atom  13H    basis set group =>   4
Atom  14C    basis set group =>   3
Atom  15H    basis set group =>   4
Atom  16C    basis set group =>   3
Atom  17H    basis set group =>   4
Atom  18C    basis set group =>   3
Atom  19C    basis set group =>   3
Atom  20H    basis set group =>   4
Atom  21H    basis set group =>   4
Atom  22H    basis set group =>   4
Atom  23C    basis set group =>   3
Atom  24H    basis set group =>   4
Atom  25H    basis set group =>   4
Atom  26H    basis set group =>   4
Atom  27C    basis set group =>   3
Atom  28H    basis set group =>   4
Atom  29H    basis set group =>   4
Atom  30H    basis set group =>   4
Atom  31C    basis set group =>   3
Atom  32C    basis set group =>   3
Atom  33C    basis set group =>   3
Atom  34H    basis set group =>   4
Atom  35C    basis set group =>   3
Atom  36H    basis set group =>   4
Atom  37C    basis set group =>   3
Atom  38H    basis set group =>   4
Atom  39C    basis set group =>   3
Atom  40H    basis set group =>   4
Atom  41C    basis set group =>   3
Atom  42C    basis set group =>   3
Atom  43H    basis set group =>   4
Atom  44H    basis set group =>   4
Atom  45H    basis set group =>   4
Atom  46C    basis set group =>   3
Atom  47H    basis set group =>   4
Atom  48H    basis set group =>   4
Atom  49H    basis set group =>   4
Atom  50C    basis set group =>   3
Atom  51H    basis set group =>   4
Atom  52H    basis set group =>   4
Atom  53H    basis set group =>   4
Atom  54C    basis set group =>   3
Atom  55C    basis set group =>   3
Atom  56C    basis set group =>   3
Atom  57H    basis set group =>   4
Atom  58C    basis set group =>   3
Atom  59H    basis set group =>   4
Atom  60C    basis set group =>   3
Atom  61H    basis set group =>   4
Atom  62C    basis set group =>   3
Atom  63H    basis set group =>   4
Atom  64C    basis set group =>   3
Atom  65H    basis set group =>   4
Atom  66H    basis set group =>   4
Atom  67O    basis set group =>   1
Atom  68C    basis set group =>   3
Atom  69C    basis set group =>   3
Atom  70C    basis set group =>   3
Atom  71H    basis set group =>   4
Atom  72C    basis set group =>   3
Atom  73H    basis set group =>   4
Atom  74C    basis set group =>   3
Atom  75H    basis set group =>   4
Atom  76C    basis set group =>   3
Atom  77H    basis set group =>   4
Atom  78C    basis set group =>   3
Atom  79H    basis set group =>   4
Atom  80O    basis set group =>   1
Atom  81H    basis set group =>   4
---------------------------------
AUXILIARY/J BASIS SET INFORMATION
---------------------------------
There are 4 groups of distinct atoms

 Group   1 Type O   : 12s5p4d2f1g contracted to 6s4p3d1f1g pattern {711111/2111/211/2/1}
 Group   2 Type N   : 12s5p4d2f1g contracted to 6s4p3d1f1g pattern {711111/2111/211/2/1}
 Group   3 Type C   : 12s5p4d2f1g contracted to 6s4p3d1f1g pattern {711111/2111/211/2/1}
 Group   4 Type H   : 5s2p1d contracted to 3s1p1d pattern {311/2/1}

Atom   0O    basis set group =>   1
Atom   1O    basis set group =>   1
Atom   2N    basis set group =>   2
Atom   3N    basis set group =>   2
Atom   4C    basis set group =>   3
Atom   5C    basis set group =>   3
Atom   6H    basis set group =>   4
Atom   7C    basis set group =>   3
Atom   8C    basis set group =>   3
Atom   9H    basis set group =>   4
Atom  10C    basis set group =>   3
Atom  11H    basis set group =>   4
Atom  12C    basis set group =>   3
Atom  13H    basis set group =>   4
Atom  14C    basis set group =>   3
Atom  15H    basis set group =>   4
Atom  16C    basis set group =>   3
Atom  17H    basis set group =>   4
Atom  18C    basis set group =>   3
Atom  19C    basis set group =>   3
Atom  20H    basis set group =>   4
Atom  21H    basis set group =>   4
Atom  22H    basis set group =>   4
Atom  23C    basis set group =>   3
Atom  24H    basis set group =>   4
Atom  25H    basis set group =>   4
Atom  26H    basis set group =>   4
Atom  27C    basis set group =>   3
Atom  28H    basis set group =>   4
Atom  29H    basis set group =>   4
Atom  30H    basis set group =>   4
Atom  31C    basis set group =>   3
Atom  32C    basis set group =>   3
Atom  33C    basis set group =>   3
Atom  34H    basis set group =>   4
Atom  35C    basis set group =>   3
Atom  36H    basis set group =>   4
Atom  37C    basis set group =>   3
Atom  38H    basis set group =>   4
Atom  39C    basis set group =>   3
Atom  40H    basis set group =>   4
Atom  41C    basis set group =>   3
Atom  42C    basis set group =>   3
Atom  43H    basis set group =>   4
Atom  44H    basis set group =>   4
Atom  45H    basis set group =>   4
Atom  46C    basis set group =>   3
Atom  47H    basis set group =>   4
Atom  48H    basis set group =>   4
Atom  49H    basis set group =>   4
Atom  50C    basis set group =>   3
Atom  51H    basis set group =>   4
Atom  52H    basis set group =>   4
Atom  53H    basis set group =>   4
Atom  54C    basis set group =>   3
Atom  55C    basis set group =>   3
Atom  56C    basis set group =>   3
Atom  57H    basis set group =>   4
Atom  58C    basis set group =>   3
Atom  59H    basis set group =>   4
Atom  60C    basis set group =>   3
Atom  61H    basis set group =>   4
Atom  62C    basis set group =>   3
Atom  63H    basis set group =>   4
Atom  64C    basis set group =>   3
Atom  65H    basis set group =>   4
Atom  66H    basis set group =>   4
Atom  67O    basis set group =>   1
Atom  68C    basis set group =>   3
Atom  69C    basis set group =>   3
Atom  70C    basis set group =>   3
Atom  71H    basis set group =>   4
Atom  72C    basis set group =>   3
Atom  73H    basis set group =>   4
Atom  74C    basis set group =>   3
Atom  75H    basis set group =>   4
Atom  76C    basis set group =>   3
Atom  77H    basis set group =>   4
Atom  78C    basis set group =>   3
Atom  79H    basis set group =>   4
Atom  80O    basis set group =>   1
Atom  81H    basis set group =>   4


           ************************************************************
           *        Program running with 20 parallel MPI-processes    *
           *              working on a common directory               *
           ************************************************************
------------------------------------------------------------------------------
                           ORCA GTO INTEGRAL CALCULATION
                           -- RI-GTO INTEGRALS CHOSEN --
------------------------------------------------------------------------------
------------------------------------------------------------------------------
                   ___                                                        
                  /   \      - P O W E R E D   B Y -                         
                 /     \                                                     
                 |  |  |   _    _      __       _____    __    __             
                 |  |  |  | |  | |    /  \     |  _  \  |  |  /  |          
                  \  \/   | |  | |   /    \    | | | |  |  | /  /          
                 / \  \   | |__| |  /  /\  \   | |_| |  |  |/  /          
                |  |  |   |  __  | /  /__\  \  |    /   |      \           
                |  |  |   | |  | | |   __   |  |    \   |  |\   \          
                \     /   | |  | | |  |  |  |  | |\  \  |  | \   \       
                 \___/    |_|  |_| |__|  |__|  |_| \__\ |__|  \__/        
                                                                              
                      - O R C A' S   B I G   F R I E N D -                    
                                      &                                       
                       - I N T E G R A L  F E E D E R -                       
                                                                              
 v1 FN, 2020, v2 2021                                                         
------------------------------------------------------------------------------


Reading SHARK input file ImineBzOH7opt.SHARKINP.tmp ... ok
----------------------
SHARK INTEGRAL PACKAGE
----------------------

Number of atoms                             ...     82
Number of basis functions                   ...   1542
Number of shells                            ...    622
Maximum angular momentum                    ...      3
Integral batch strategy                     ... SHARK/LIBINT Hybrid
RI-J (if used) integral strategy            ... SPLIT-RIJ (Revised 2003 algorithm where possible)
Printlevel                                  ...      1
Contraction scheme used                     ... SEGMENTED contraction
Coulomb Range Separation                    ... NOT USED
Exchange Range Separation                   ... NOT USED
Finite Nucleus Model                        ... NOT USED
Auxiliary Coulomb fitting basis             ... AVAILABLE
   # of basis functions in Aux-J            ...   2498
   # of shells in Aux-J                     ...    830
   Maximum angular momentum in Aux-J        ...      4
Auxiliary J/K fitting basis                 ... NOT available
Auxiliary Correlation fitting basis         ... NOT available
Auxiliary 'external' fitting basis          ... NOT available
Integral threshold                          ...     2.500000e-11
Primitive cut-off                           ...     2.500000e-12
Primitive pair pre-selection threshold      ...     2.500000e-12

Calculating pre-screening integrals         ... done (  0.1 sec) Dimension = 622
Organizing shell pair data                  ... done (  1.0 sec)
Shell pair information
Total number of shell pairs                 ...    193753
Shell pairs after pre-screening             ...    109808
Total number of primitive shell pairs       ...    584784
Primitive shell pairs kept                  ...    205985
          la=0 lb=0:  30510 shell pairs
          la=1 lb=0:  33019 shell pairs
          la=1 lb=1:   9002 shell pairs
          la=2 lb=0:  14797 shell pairs
          la=2 lb=1:   8153 shell pairs
          la=2 lb=2:   1844 shell pairs
          la=3 lb=0:   6730 shell pairs
          la=3 lb=1:   3773 shell pairs
          la=3 lb=2:   1614 shell pairs
          la=3 lb=3:    366 shell pairs

Calculating one electron integrals          ... done (  0.3 sec)
Calculating RI/J V-Matrix + Cholesky decomp.... done (  0.5 sec)
Calculating Nuclear repulsion               ... done (  0.0 sec) ENN=   5111.297087657882 Eh

SHARK setup successfully completed in   3.3 seconds

Maximum memory used throughout the entire GTOINT-calculation: 161.3 MB
[1710950019.727063] [node132:1272994:0]          mpool.c:43   UCX  WARN  object 0xb4fe7c0 was not returned to mpool ucp_requests
[1710950019.727077] [node132:1272994:0]          mpool.c:43   UCX  WARN  object 0xb4fe980 was not returned to mpool ucp_requests
[1710950019.727081] [node132:1272994:0]          mpool.c:43   UCX  WARN  object 0xb4feb40 was not returned to mpool ucp_requests
[1710950019.727085] [node132:1272994:0]          mpool.c:43   UCX  WARN  object 0xb4fed00 was not returned to mpool ucp_requests
[1710950019.727088] [node132:1272994:0]          mpool.c:43   UCX  WARN  object 0xb4feec0 was not returned to mpool ucp_requests
[1710950019.727091] [node132:1272994:0]          mpool.c:43   UCX  WARN  object 0xb4ff080 was not returned to mpool ucp_requests
[1710950019.727093] [node132:1272994:0]          mpool.c:43   UCX  WARN  object 0xb4ff240 was not returned to mpool ucp_requests
[1710950019.727096] [node132:1272994:0]          mpool.c:43   UCX  WARN  object 0xb4ff400 was not returned to mpool ucp_requests
[1710950019.727099] [node132:1272994:0]          mpool.c:43   UCX  WARN  object 0xb4ff5c0 was not returned to mpool ucp_requests
[1710950019.727102] [node132:1272994:0]          mpool.c:43   UCX  WARN  object 0xb4ff780 was not returned to mpool ucp_requests
[1710950019.727105] [node132:1272994:0]          mpool.c:43   UCX  WARN  object 0xb4ff940 was not returned to mpool ucp_requests
[1710950019.727108] [node132:1272994:0]          mpool.c:43   UCX  WARN  object 0xb4ffb00 was not returned to mpool ucp_requests
[1710950019.727111] [node132:1272994:0]          mpool.c:43   UCX  WARN  object 0xb4ffcc0 was not returned to mpool ucp_requests
[1710950019.727114] [node132:1272994:0]          mpool.c:43   UCX  WARN  object 0xb4ffe80 was not returned to mpool ucp_requests
[1710950019.727117] [node132:1272994:0]          mpool.c:43   UCX  WARN  object 0xb500040 was not returned to mpool ucp_requests
[1710950019.728860] [node132:1273014:0]          mpool.c:43   UCX  WARN  object 0xc171600 was not returned to mpool ucp_requests
[1710950019.728869] [node132:1273014:0]          mpool.c:43   UCX  WARN  object 0xc1717c0 was not returned to mpool ucp_requests
[1710950019.728873] [node132:1273014:0]          mpool.c:43   UCX  WARN  object 0xc171980 was not returned to mpool ucp_requests
[1710950019.728876] [node132:1273014:0]          mpool.c:43   UCX  WARN  object 0xc171b40 was not returned to mpool ucp_requests
[1710950019.728879] [node132:1273014:0]          mpool.c:43   UCX  WARN  object 0xc171d00 was not returned to mpool ucp_requests
[1710950019.728882] [node132:1273014:0]          mpool.c:43   UCX  WARN  object 0xc171ec0 was not returned to mpool ucp_requests
[1710950019.728887] [node132:1273014:0]          mpool.c:43   UCX  WARN  object 0xc172080 was not returned to mpool ucp_requests
[1710950019.728890] [node132:1273014:0]          mpool.c:43   UCX  WARN  object 0xc172240 was not returned to mpool ucp_requests
[1710950019.728893] [node132:1273014:0]          mpool.c:43   UCX  WARN  object 0xc172400 was not returned to mpool ucp_requests
[1710950019.728896] [node132:1273014:0]          mpool.c:43   UCX  WARN  object 0xc1725c0 was not returned to mpool ucp_requests
[1710950019.728899] [node132:1273014:0]          mpool.c:43   UCX  WARN  object 0xc172780 was not returned to mpool ucp_requests
[1710950019.728902] [node132:1273014:0]          mpool.c:43   UCX  WARN  object 0xc172940 was not returned to mpool ucp_requests
[1710950019.728905] [node132:1273014:0]          mpool.c:43   UCX  WARN  object 0xc172b00 was not returned to mpool ucp_requests
[1710950019.728908] [node132:1273014:0]          mpool.c:43   UCX  WARN  object 0xc172cc0 was not returned to mpool ucp_requests
[1710950019.728911] [node132:1273014:0]          mpool.c:43   UCX  WARN  object 0xc172e80 was not returned to mpool ucp_requests
[1710950019.728914] [node132:1273014:0]          mpool.c:43   UCX  WARN  object 0xc173040 was not returned to mpool ucp_requests
[1710950019.732604] [node132:1273008:0]          mpool.c:43   UCX  WARN  object 0xb917640 was not returned to mpool ucp_requests
[1710950019.732613] [node132:1273008:0]          mpool.c:43   UCX  WARN  object 0xb917800 was not returned to mpool ucp_requests
[1710950019.732618] [node132:1273008:0]          mpool.c:43   UCX  WARN  object 0xb9179c0 was not returned to mpool ucp_requests
[1710950019.732621] [node132:1273008:0]          mpool.c:43   UCX  WARN  object 0xb917b80 was not returned to mpool ucp_requests
[1710950019.732624] [node132:1273008:0]          mpool.c:43   UCX  WARN  object 0xb917d40 was not returned to mpool ucp_requests
[1710950019.732627] [node132:1273008:0]          mpool.c:43   UCX  WARN  object 0xb917f00 was not returned to mpool ucp_requests
[1710950019.732630] [node132:1273008:0]          mpool.c:43   UCX  WARN  object 0xb9180c0 was not returned to mpool ucp_requests
[1710950019.732633] [node132:1273008:0]          mpool.c:43   UCX  WARN  object 0xb918280 was not returned to mpool ucp_requests
[1710950019.732636] [node132:1273008:0]          mpool.c:43   UCX  WARN  object 0xb918440 was not returned to mpool ucp_requests
[1710950019.732646] [node132:1273008:0]          mpool.c:43   UCX  WARN  object 0xb918600 was not returned to mpool ucp_requests
[1710950019.732650] [node132:1273008:0]          mpool.c:43   UCX  WARN  object 0xb9187c0 was not returned to mpool ucp_requests
[1710950019.732652] [node132:1273008:0]          mpool.c:43   UCX  WARN  object 0xb918980 was not returned to mpool ucp_requests
[1710950019.732655] [node132:1273008:0]          mpool.c:43   UCX  WARN  object 0xb918b40 was not returned to mpool ucp_requests
[1710950019.732658] [node132:1273008:0]          mpool.c:43   UCX  WARN  object 0xb918d00 was not returned to mpool ucp_requests
[1710950019.732661] [node132:1273008:0]          mpool.c:43   UCX  WARN  object 0xb918ec0 was not returned to mpool ucp_requests
[1710950019.732665] [node132:1273008:0]          mpool.c:43   UCX  WARN  object 0xb919080 was not returned to mpool ucp_requests
[1710950019.733795] [node132:1273000:0]          mpool.c:43   UCX  WARN  object 0xb0257c0 was not returned to mpool ucp_requests
[1710950019.733805] [node132:1273000:0]          mpool.c:43   UCX  WARN  object 0xb025980 was not returned to mpool ucp_requests
[1710950019.733808] [node132:1273000:0]          mpool.c:43   UCX  WARN  object 0xb025b40 was not returned to mpool ucp_requests
[1710950019.733811] [node132:1273000:0]          mpool.c:43   UCX  WARN  object 0xb025d00 was not returned to mpool ucp_requests
[1710950019.733814] [node132:1273000:0]          mpool.c:43   UCX  WARN  object 0xb025ec0 was not returned to mpool ucp_requests
[1710950019.733819] [node132:1273000:0]          mpool.c:43   UCX  WARN  object 0xb026080 was not returned to mpool ucp_requests
[1710950019.733821] [node132:1273000:0]          mpool.c:43   UCX  WARN  object 0xb026240 was not returned to mpool ucp_requests
[1710950019.733824] [node132:1273000:0]          mpool.c:43   UCX  WARN  object 0xb026400 was not returned to mpool ucp_requests
[1710950019.733827] [node132:1273000:0]          mpool.c:43   UCX  WARN  object 0xb0265c0 was not returned to mpool ucp_requests
[1710950019.733830] [node132:1273000:0]          mpool.c:43   UCX  WARN  object 0xb026780 was not returned to mpool ucp_requests
[1710950019.733832] [node132:1273000:0]          mpool.c:43   UCX  WARN  object 0xb026940 was not returned to mpool ucp_requests
[1710950019.733835] [node132:1273000:0]          mpool.c:43   UCX  WARN  object 0xb026b00 was not returned to mpool ucp_requests
[1710950019.733837] [node132:1273000:0]          mpool.c:43   UCX  WARN  object 0xb026e80 was not returned to mpool ucp_requests
[1710950019.733840] [node132:1273000:0]          mpool.c:43   UCX  WARN  object 0xb027040 was not returned to mpool ucp_requests
[1710950019.744417] [node132:1273031:0]          mpool.c:43   UCX  WARN  object 0xbbac3c0 was not returned to mpool ucp_requests
[1710950019.744432] [node132:1273031:0]          mpool.c:43   UCX  WARN  object 0xbbac580 was not returned to mpool ucp_requests
[1710950019.744436] [node132:1273031:0]          mpool.c:43   UCX  WARN  object 0xbbac740 was not returned to mpool ucp_requests
[1710950019.744438] [node132:1273031:0]          mpool.c:43   UCX  WARN  object 0xbbac900 was not returned to mpool ucp_requests
[1710950019.744441] [node132:1273031:0]          mpool.c:43   UCX  WARN  object 0xbbacac0 was not returned to mpool ucp_requests
[1710950019.744443] [node132:1273031:0]          mpool.c:43   UCX  WARN  object 0xbbacc80 was not returned to mpool ucp_requests
[1710950019.744446] [node132:1273031:0]          mpool.c:43   UCX  WARN  object 0xbbace40 was not returned to mpool ucp_requests
[1710950019.744449] [node132:1273031:0]          mpool.c:43   UCX  WARN  object 0xbbad000 was not returned to mpool ucp_requests
[1710950019.744451] [node132:1273031:0]          mpool.c:43   UCX  WARN  object 0xbbad1c0 was not returned to mpool ucp_requests
[1710950019.744454] [node132:1273031:0]          mpool.c:43   UCX  WARN  object 0xbbad380 was not returned to mpool ucp_requests
[1710950019.744456] [node132:1273031:0]          mpool.c:43   UCX  WARN  object 0xbbad540 was not returned to mpool ucp_requests
[1710950019.744458] [node132:1273031:0]          mpool.c:43   UCX  WARN  object 0xbbad700 was not returned to mpool ucp_requests
[1710950019.744461] [node132:1273031:0]          mpool.c:43   UCX  WARN  object 0xbbad8c0 was not returned to mpool ucp_requests
[1710950019.744463] [node132:1273031:0]          mpool.c:43   UCX  WARN  object 0xbbada80 was not returned to mpool ucp_requests
[1710950019.744466] [node132:1273031:0]          mpool.c:43   UCX  WARN  object 0xbbadc40 was not returned to mpool ucp_requests
[1710950019.744469] [node132:1273031:0]          mpool.c:43   UCX  WARN  object 0xbbade00 was not returned to mpool ucp_requests
[1710950019.744472] [node132:1273031:0]          mpool.c:43   UCX  WARN  object 0xbbadfc0 was not returned to mpool ucp_requests
[1710950019.749541] [node132:1272997:0]          mpool.c:43   UCX  WARN  object 0xbfa8bc0 was not returned to mpool ucp_requests
[1710950019.749557] [node132:1272997:0]          mpool.c:43   UCX  WARN  object 0xbfa8d80 was not returned to mpool ucp_requests
[1710950019.749562] [node132:1272997:0]          mpool.c:43   UCX  WARN  object 0xbfa8f40 was not returned to mpool ucp_requests
[1710950019.749566] [node132:1272997:0]          mpool.c:43   UCX  WARN  object 0xbfa9100 was not returned to mpool ucp_requests
[1710950019.749569] [node132:1272997:0]          mpool.c:43   UCX  WARN  object 0xbfa92c0 was not returned to mpool ucp_requests
[1710950019.749571] [node132:1272997:0]          mpool.c:43   UCX  WARN  object 0xbfa9480 was not returned to mpool ucp_requests
[1710950019.749574] [node132:1272997:0]          mpool.c:43   UCX  WARN  object 0xbfa9640 was not returned to mpool ucp_requests
[1710950019.749577] [node132:1272997:0]          mpool.c:43   UCX  WARN  object 0xbfa9800 was not returned to mpool ucp_requests
[1710950019.749580] [node132:1272997:0]          mpool.c:43   UCX  WARN  object 0xbfa99c0 was not returned to mpool ucp_requests
[1710950019.749583] [node132:1272997:0]          mpool.c:43   UCX  WARN  object 0xbfa9b80 was not returned to mpool ucp_requests
[1710950019.749586] [node132:1272997:0]          mpool.c:43   UCX  WARN  object 0xbfa9d40 was not returned to mpool ucp_requests
[1710950019.749588] [node132:1272997:0]          mpool.c:43   UCX  WARN  object 0xbfa9f00 was not returned to mpool ucp_requests
[1710950019.750333] [node132:1273039:0]          mpool.c:43   UCX  WARN  object 0xbac7740 was not returned to mpool ucp_requests
[1710950019.750343] [node132:1273039:0]          mpool.c:43   UCX  WARN  object 0xbac7900 was not returned to mpool ucp_requests
[1710950019.750348] [node132:1273039:0]          mpool.c:43   UCX  WARN  object 0xbac7ac0 was not returned to mpool ucp_requests
[1710950019.750351] [node132:1273039:0]          mpool.c:43   UCX  WARN  object 0xbac7c80 was not returned to mpool ucp_requests
[1710950019.750354] [node132:1273039:0]          mpool.c:43   UCX  WARN  object 0xbac7e40 was not returned to mpool ucp_requests
[1710950019.750357] [node132:1273039:0]          mpool.c:43   UCX  WARN  object 0xbac8000 was not returned to mpool ucp_requests
[1710950019.750361] [node132:1273039:0]          mpool.c:43   UCX  WARN  object 0xbac81c0 was not returned to mpool ucp_requests
[1710950019.750364] [node132:1273039:0]          mpool.c:43   UCX  WARN  object 0xbac8380 was not returned to mpool ucp_requests
[1710950019.750367] [node132:1273039:0]          mpool.c:43   UCX  WARN  object 0xbac8540 was not returned to mpool ucp_requests
[1710950019.750369] [node132:1273039:0]          mpool.c:43   UCX  WARN  object 0xbac8700 was not returned to mpool ucp_requests
[1710950019.750373] [node132:1273039:0]          mpool.c:43   UCX  WARN  object 0xbac88c0 was not returned to mpool ucp_requests
[1710950019.750376] [node132:1273039:0]          mpool.c:43   UCX  WARN  object 0xbac8a80 was not returned to mpool ucp_requests
[1710950019.750378] [node132:1273039:0]          mpool.c:43   UCX  WARN  object 0xbac8c40 was not returned to mpool ucp_requests
[1710950019.750382] [node132:1273039:0]          mpool.c:43   UCX  WARN  object 0xbac8e00 was not returned to mpool ucp_requests
[1710950019.750385] [node132:1273039:0]          mpool.c:43   UCX  WARN  object 0xbac8fc0 was not returned to mpool ucp_requests
[1710950019.750983] [node132:1273049:0]          mpool.c:43   UCX  WARN  object 0xc023800 was not returned to mpool ucp_requests
[1710950019.750994] [node132:1273049:0]          mpool.c:43   UCX  WARN  object 0xc0239c0 was not returned to mpool ucp_requests
[1710950019.750999] [node132:1273049:0]          mpool.c:43   UCX  WARN  object 0xc023b80 was not returned to mpool ucp_requests
[1710950019.751001] [node132:1273049:0]          mpool.c:43   UCX  WARN  object 0xc023d40 was not returned to mpool ucp_requests
[1710950019.751004] [node132:1273049:0]          mpool.c:43   UCX  WARN  object 0xc023f00 was not returned to mpool ucp_requests
[1710950019.751007] [node132:1273049:0]          mpool.c:43   UCX  WARN  object 0xc0240c0 was not returned to mpool ucp_requests
[1710950019.751009] [node132:1273049:0]          mpool.c:43   UCX  WARN  object 0xc024280 was not returned to mpool ucp_requests
[1710950019.751012] [node132:1273049:0]          mpool.c:43   UCX  WARN  object 0xc024440 was not returned to mpool ucp_requests
[1710950019.751014] [node132:1273049:0]          mpool.c:43   UCX  WARN  object 0xc024600 was not returned to mpool ucp_requests
[1710950019.751016] [node132:1273049:0]          mpool.c:43   UCX  WARN  object 0xc0247c0 was not returned to mpool ucp_requests
[1710950019.751019] [node132:1273049:0]          mpool.c:43   UCX  WARN  object 0xc024980 was not returned to mpool ucp_requests
[1710950019.751021] [node132:1273049:0]          mpool.c:43   UCX  WARN  object 0xc024b40 was not returned to mpool ucp_requests
[1710950019.751024] [node132:1273049:0]          mpool.c:43   UCX  WARN  object 0xc024d00 was not returned to mpool ucp_requests
[1710950019.751026] [node132:1273049:0]          mpool.c:43   UCX  WARN  object 0xc024ec0 was not returned to mpool ucp_requests
[1710950019.751029] [node132:1273049:0]          mpool.c:43   UCX  WARN  object 0xc025080 was not returned to mpool ucp_requests
[1710950019.751437] [node132:1273003:0]          mpool.c:43   UCX  WARN  object 0xbe65640 was not returned to mpool ucp_requests
[1710950019.751448] [node132:1273003:0]          mpool.c:43   UCX  WARN  object 0xbe65800 was not returned to mpool ucp_requests
[1710950019.751453] [node132:1273003:0]          mpool.c:43   UCX  WARN  object 0xbe659c0 was not returned to mpool ucp_requests
[1710950019.751456] [node132:1273003:0]          mpool.c:43   UCX  WARN  object 0xbe65b80 was not returned to mpool ucp_requests
[1710950019.751460] [node132:1273003:0]          mpool.c:43   UCX  WARN  object 0xbe65d40 was not returned to mpool ucp_requests
[1710950019.751463] [node132:1273003:0]          mpool.c:43   UCX  WARN  object 0xbe65f00 was not returned to mpool ucp_requests
[1710950019.751466] [node132:1273003:0]          mpool.c:43   UCX  WARN  object 0xbe660c0 was not returned to mpool ucp_requests
[1710950019.751468] [node132:1273003:0]          mpool.c:43   UCX  WARN  object 0xbe66280 was not returned to mpool ucp_requests
[1710950019.751471] [node132:1273003:0]          mpool.c:43   UCX  WARN  object 0xbe66440 was not returned to mpool ucp_requests
[1710950019.751473] [node132:1273003:0]          mpool.c:43   UCX  WARN  object 0xbe66600 was not returned to mpool ucp_requests
[1710950019.751476] [node132:1273003:0]          mpool.c:43   UCX  WARN  object 0xbe667c0 was not returned to mpool ucp_requests
[1710950019.751478] [node132:1273003:0]          mpool.c:43   UCX  WARN  object 0xbe66980 was not returned to mpool ucp_requests
[1710950019.751481] [node132:1273003:0]          mpool.c:43   UCX  WARN  object 0xbe66b40 was not returned to mpool ucp_requests
[1710950019.751483] [node132:1273003:0]          mpool.c:43   UCX  WARN  object 0xbe66d00 was not returned to mpool ucp_requests
[1710950019.751486] [node132:1273003:0]          mpool.c:43   UCX  WARN  object 0xbe66ec0 was not returned to mpool ucp_requests
[1710950019.751488] [node132:1273003:0]          mpool.c:43   UCX  WARN  object 0xbe67080 was not returned to mpool ucp_requests
[1710950019.752711] [node132:1273010:0]          mpool.c:43   UCX  WARN  object 0xaba8500 was not returned to mpool ucp_requests
[1710950019.752721] [node132:1273010:0]          mpool.c:43   UCX  WARN  object 0xaba86c0 was not returned to mpool ucp_requests
[1710950019.752725] [node132:1273010:0]          mpool.c:43   UCX  WARN  object 0xaba8880 was not returned to mpool ucp_requests
[1710950019.752728] [node132:1273010:0]          mpool.c:43   UCX  WARN  object 0xaba8a40 was not returned to mpool ucp_requests
[1710950019.752732] [node132:1273010:0]          mpool.c:43   UCX  WARN  object 0xaba8c00 was not returned to mpool ucp_requests
[1710950019.752735] [node132:1273010:0]          mpool.c:43   UCX  WARN  object 0xaba8dc0 was not returned to mpool ucp_requests
[1710950019.752738] [node132:1273010:0]          mpool.c:43   UCX  WARN  object 0xaba8f80 was not returned to mpool ucp_requests
[1710950019.752741] [node132:1273010:0]          mpool.c:43   UCX  WARN  object 0xaba9140 was not returned to mpool ucp_requests
[1710950019.752744] [node132:1273010:0]          mpool.c:43   UCX  WARN  object 0xaba9300 was not returned to mpool ucp_requests
[1710950019.752747] [node132:1273010:0]          mpool.c:43   UCX  WARN  object 0xaba94c0 was not returned to mpool ucp_requests
[1710950019.752750] [node132:1273010:0]          mpool.c:43   UCX  WARN  object 0xaba9680 was not returned to mpool ucp_requests
[1710950019.752753] [node132:1273010:0]          mpool.c:43   UCX  WARN  object 0xaba9840 was not returned to mpool ucp_requests
[1710950019.752756] [node132:1273010:0]          mpool.c:43   UCX  WARN  object 0xaba9a00 was not returned to mpool ucp_requests
[1710950019.752759] [node132:1273010:0]          mpool.c:43   UCX  WARN  object 0xaba9bc0 was not returned to mpool ucp_requests
[1710950019.752762] [node132:1273010:0]          mpool.c:43   UCX  WARN  object 0xaba9d80 was not returned to mpool ucp_requests
[1710950019.752765] [node132:1273010:0]          mpool.c:43   UCX  WARN  object 0xaba9f40 was not returned to mpool ucp_requests
[1710950019.755246] [node132:1273025:0]          mpool.c:43   UCX  WARN  object 0xafc6580 was not returned to mpool ucp_requests
[1710950019.755257] [node132:1273025:0]          mpool.c:43   UCX  WARN  object 0xafc6740 was not returned to mpool ucp_requests
[1710950019.755261] [node132:1273025:0]          mpool.c:43   UCX  WARN  object 0xafc6900 was not returned to mpool ucp_requests
[1710950019.755263] [node132:1273025:0]          mpool.c:43   UCX  WARN  object 0xafc6ac0 was not returned to mpool ucp_requests
[1710950019.755265] [node132:1273025:0]          mpool.c:43   UCX  WARN  object 0xafc6c80 was not returned to mpool ucp_requests
[1710950019.755267] [node132:1273025:0]          mpool.c:43   UCX  WARN  object 0xafc6e40 was not returned to mpool ucp_requests
[1710950019.755269] [node132:1273025:0]          mpool.c:43   UCX  WARN  object 0xafc7000 was not returned to mpool ucp_requests
[1710950019.755272] [node132:1273025:0]          mpool.c:43   UCX  WARN  object 0xafc71c0 was not returned to mpool ucp_requests
[1710950019.755274] [node132:1273025:0]          mpool.c:43   UCX  WARN  object 0xafc7380 was not returned to mpool ucp_requests
[1710950019.755276] [node132:1273025:0]          mpool.c:43   UCX  WARN  object 0xafc7540 was not returned to mpool ucp_requests
[1710950019.755278] [node132:1273025:0]          mpool.c:43   UCX  WARN  object 0xafc7700 was not returned to mpool ucp_requests
[1710950019.755282] [node132:1273025:0]          mpool.c:43   UCX  WARN  object 0xafc78c0 was not returned to mpool ucp_requests
[1710950019.755286] [node132:1273025:0]          mpool.c:43   UCX  WARN  object 0xafc7a80 was not returned to mpool ucp_requests
[1710950019.755288] [node132:1273025:0]          mpool.c:43   UCX  WARN  object 0xafc7c40 was not returned to mpool ucp_requests
[1710950019.755290] [node132:1273025:0]          mpool.c:43   UCX  WARN  object 0xafc7e00 was not returned to mpool ucp_requests
[1710950019.755292] [node132:1273025:0]          mpool.c:43   UCX  WARN  object 0xafc7fc0 was not returned to mpool ucp_requests
[1710950019.767066] [node132:1273027:0]          mpool.c:43   UCX  WARN  object 0xc54f3c0 was not returned to mpool ucp_requests
[1710950019.767077] [node132:1273027:0]          mpool.c:43   UCX  WARN  object 0xc54f580 was not returned to mpool ucp_requests
[1710950019.767082] [node132:1273027:0]          mpool.c:43   UCX  WARN  object 0xc54f740 was not returned to mpool ucp_requests
[1710950019.767085] [node132:1273027:0]          mpool.c:43   UCX  WARN  object 0xc54f900 was not returned to mpool ucp_requests
[1710950019.767088] [node132:1273027:0]          mpool.c:43   UCX  WARN  object 0xc54fac0 was not returned to mpool ucp_requests
[1710950019.767092] [node132:1273027:0]          mpool.c:43   UCX  WARN  object 0xc54fc80 was not returned to mpool ucp_requests
[1710950019.767095] [node132:1273027:0]          mpool.c:43   UCX  WARN  object 0xc54fe40 was not returned to mpool ucp_requests
[1710950019.767099] [node132:1273027:0]          mpool.c:43   UCX  WARN  object 0xc550000 was not returned to mpool ucp_requests
[1710950019.767102] [node132:1273027:0]          mpool.c:43   UCX  WARN  object 0xc5501c0 was not returned to mpool ucp_requests
[1710950019.767105] [node132:1273027:0]          mpool.c:43   UCX  WARN  object 0xc550380 was not returned to mpool ucp_requests
[1710950019.767108] [node132:1273027:0]          mpool.c:43   UCX  WARN  object 0xc550540 was not returned to mpool ucp_requests
[1710950019.767110] [node132:1273027:0]          mpool.c:43   UCX  WARN  object 0xc550700 was not returned to mpool ucp_requests
[1710950019.767114] [node132:1273027:0]          mpool.c:43   UCX  WARN  object 0xc5508c0 was not returned to mpool ucp_requests
[1710950019.767117] [node132:1273027:0]          mpool.c:43   UCX  WARN  object 0xc550a80 was not returned to mpool ucp_requests
[1710950019.767120] [node132:1273027:0]          mpool.c:43   UCX  WARN  object 0xc550c40 was not returned to mpool ucp_requests
[1710950019.767123] [node132:1273027:0]          mpool.c:43   UCX  WARN  object 0xc550e00 was not returned to mpool ucp_requests
[1710950019.767127] [node132:1273027:0]          mpool.c:43   UCX  WARN  object 0xc550fc0 was not returned to mpool ucp_requests
[1710950019.769135] [node132:1273022:0]          mpool.c:43   UCX  WARN  object 0xbfc8500 was not returned to mpool ucp_requests
[1710950019.769145] [node132:1273022:0]          mpool.c:43   UCX  WARN  object 0xbfc86c0 was not returned to mpool ucp_requests
[1710950019.769149] [node132:1273022:0]          mpool.c:43   UCX  WARN  object 0xbfc8880 was not returned to mpool ucp_requests
[1710950019.769152] [node132:1273022:0]          mpool.c:43   UCX  WARN  object 0xbfc8a40 was not returned to mpool ucp_requests
[1710950019.769155] [node132:1273022:0]          mpool.c:43   UCX  WARN  object 0xbfc8c00 was not returned to mpool ucp_requests
[1710950019.769158] [node132:1273022:0]          mpool.c:43   UCX  WARN  object 0xbfc8dc0 was not returned to mpool ucp_requests
[1710950019.769161] [node132:1273022:0]          mpool.c:43   UCX  WARN  object 0xbfc8f80 was not returned to mpool ucp_requests
[1710950019.769164] [node132:1273022:0]          mpool.c:43   UCX  WARN  object 0xbfc9140 was not returned to mpool ucp_requests
[1710950019.769168] [node132:1273022:0]          mpool.c:43   UCX  WARN  object 0xbfc9300 was not returned to mpool ucp_requests
[1710950019.769170] [node132:1273022:0]          mpool.c:43   UCX  WARN  object 0xbfc94c0 was not returned to mpool ucp_requests
[1710950019.769174] [node132:1273022:0]          mpool.c:43   UCX  WARN  object 0xbfc9680 was not returned to mpool ucp_requests
[1710950019.769177] [node132:1273022:0]          mpool.c:43   UCX  WARN  object 0xbfc9840 was not returned to mpool ucp_requests
[1710950019.769180] [node132:1273022:0]          mpool.c:43   UCX  WARN  object 0xbfc9a00 was not returned to mpool ucp_requests
[1710950019.769183] [node132:1273022:0]          mpool.c:43   UCX  WARN  object 0xbfc9bc0 was not returned to mpool ucp_requests
[1710950019.769186] [node132:1273022:0]          mpool.c:43   UCX  WARN  object 0xbfc9d80 was not returned to mpool ucp_requests
[1710950019.769189] [node132:1273022:0]          mpool.c:43   UCX  WARN  object 0xbfc9f40 was not returned to mpool ucp_requests
[1710950019.770779] [node132:1273037:0]          mpool.c:43   UCX  WARN  object 0xae06f80 was not returned to mpool ucp_requests
[1710950019.770789] [node132:1273037:0]          mpool.c:43   UCX  WARN  object 0xae07140 was not returned to mpool ucp_requests
[1710950019.770794] [node132:1273037:0]          mpool.c:43   UCX  WARN  object 0xae07680 was not returned to mpool ucp_requests
[1710950019.770797] [node132:1273037:0]          mpool.c:43   UCX  WARN  object 0xae07a00 was not returned to mpool ucp_requests
[1710950019.770800] [node132:1273037:0]          mpool.c:43   UCX  WARN  object 0xae07bc0 was not returned to mpool ucp_requests
[1710950019.770803] [node132:1273037:0]          mpool.c:43   UCX  WARN  object 0xae07d80 was not returned to mpool ucp_requests
[1710950019.770805] [node132:1273037:0]          mpool.c:43   UCX  WARN  object 0xae07f40 was not returned to mpool ucp_requests
[1710950019.774455] [node132:1273041:0]          mpool.c:43   UCX  WARN  object 0xb19a800 was not returned to mpool ucp_requests
[1710950019.774466] [node132:1273041:0]          mpool.c:43   UCX  WARN  object 0xb19a9c0 was not returned to mpool ucp_requests
[1710950019.774470] [node132:1273041:0]          mpool.c:43   UCX  WARN  object 0xb19ab80 was not returned to mpool ucp_requests
[1710950019.774473] [node132:1273041:0]          mpool.c:43   UCX  WARN  object 0xb19ad40 was not returned to mpool ucp_requests
[1710950019.774475] [node132:1273041:0]          mpool.c:43   UCX  WARN  object 0xb19af00 was not returned to mpool ucp_requests
[1710950019.774478] [node132:1273041:0]          mpool.c:43   UCX  WARN  object 0xb19b0c0 was not returned to mpool ucp_requests
[1710950019.774480] [node132:1273041:0]          mpool.c:43   UCX  WARN  object 0xb19b280 was not returned to mpool ucp_requests
[1710950019.774484] [node132:1273041:0]          mpool.c:43   UCX  WARN  object 0xb19b440 was not returned to mpool ucp_requests
[1710950019.774486] [node132:1273041:0]          mpool.c:43   UCX  WARN  object 0xb19b600 was not returned to mpool ucp_requests
[1710950019.774489] [node132:1273041:0]          mpool.c:43   UCX  WARN  object 0xb19b7c0 was not returned to mpool ucp_requests
[1710950019.774491] [node132:1273041:0]          mpool.c:43   UCX  WARN  object 0xb19b980 was not returned to mpool ucp_requests
[1710950019.774494] [node132:1273041:0]          mpool.c:43   UCX  WARN  object 0xb19bb40 was not returned to mpool ucp_requests
[1710950019.774496] [node132:1273041:0]          mpool.c:43   UCX  WARN  object 0xb19bd00 was not returned to mpool ucp_requests
[1710950019.774499] [node132:1273041:0]          mpool.c:43   UCX  WARN  object 0xb19bec0 was not returned to mpool ucp_requests
[1710950019.774501] [node132:1273041:0]          mpool.c:43   UCX  WARN  object 0xb19c080 was not returned to mpool ucp_requests
[1710950019.777797] [node132:1273033:0]          mpool.c:43   UCX  WARN  object 0xaa19380 was not returned to mpool ucp_requests
[1710950019.777807] [node132:1273033:0]          mpool.c:43   UCX  WARN  object 0xaa19540 was not returned to mpool ucp_requests
[1710950019.777810] [node132:1273033:0]          mpool.c:43   UCX  WARN  object 0xaa19700 was not returned to mpool ucp_requests
[1710950019.777813] [node132:1273033:0]          mpool.c:43   UCX  WARN  object 0xaa198c0 was not returned to mpool ucp_requests
[1710950019.777816] [node132:1273033:0]          mpool.c:43   UCX  WARN  object 0xaa19a80 was not returned to mpool ucp_requests
[1710950019.777818] [node132:1273033:0]          mpool.c:43   UCX  WARN  object 0xaa19c40 was not returned to mpool ucp_requests
[1710950019.777821] [node132:1273033:0]          mpool.c:43   UCX  WARN  object 0xaa19e00 was not returned to mpool ucp_requests
[1710950019.777823] [node132:1273033:0]          mpool.c:43   UCX  WARN  object 0xaa19fc0 was not returned to mpool ucp_requests
[1710950019.777826] [node132:1273033:0]          mpool.c:43   UCX  WARN  object 0xaa1a180 was not returned to mpool ucp_requests
[1710950019.777830] [node132:1273033:0]          mpool.c:43   UCX  WARN  object 0xaa1a340 was not returned to mpool ucp_requests
[1710950019.777832] [node132:1273033:0]          mpool.c:43   UCX  WARN  object 0xaa1a500 was not returned to mpool ucp_requests
[1710950019.777834] [node132:1273033:0]          mpool.c:43   UCX  WARN  object 0xaa1a6c0 was not returned to mpool ucp_requests
[1710950019.777837] [node132:1273033:0]          mpool.c:43   UCX  WARN  object 0xaa1a880 was not returned to mpool ucp_requests
[1710950019.777839] [node132:1273033:0]          mpool.c:43   UCX  WARN  object 0xaa1aa40 was not returned to mpool ucp_requests
[1710950019.777842] [node132:1273033:0]          mpool.c:43   UCX  WARN  object 0xaa1ac00 was not returned to mpool ucp_requests
[1710950019.777845] [node132:1273033:0]          mpool.c:43   UCX  WARN  object 0xaa1adc0 was not returned to mpool ucp_requests
[1710950019.777847] [node132:1273033:0]          mpool.c:43   UCX  WARN  object 0xaa1af80 was not returned to mpool ucp_requests
[1710950019.781818] [node132:1273019:0]          mpool.c:43   UCX  WARN  object 0xb00c5c0 was not returned to mpool ucp_requests
[1710950019.781828] [node132:1273019:0]          mpool.c:43   UCX  WARN  object 0xb00c780 was not returned to mpool ucp_requests
[1710950019.781831] [node132:1273019:0]          mpool.c:43   UCX  WARN  object 0xb00c940 was not returned to mpool ucp_requests
[1710950019.781834] [node132:1273019:0]          mpool.c:43   UCX  WARN  object 0xb00cb00 was not returned to mpool ucp_requests
[1710950019.781837] [node132:1273019:0]          mpool.c:43   UCX  WARN  object 0xb00ccc0 was not returned to mpool ucp_requests
[1710950019.781840] [node132:1273019:0]          mpool.c:43   UCX  WARN  object 0xb00ce80 was not returned to mpool ucp_requests
[1710950019.781843] [node132:1273019:0]          mpool.c:43   UCX  WARN  object 0xb00d040 was not returned to mpool ucp_requests
[1710950019.781845] [node132:1273019:0]          mpool.c:43   UCX  WARN  object 0xb00d200 was not returned to mpool ucp_requests
[1710950019.781848] [node132:1273019:0]          mpool.c:43   UCX  WARN  object 0xb00d3c0 was not returned to mpool ucp_requests
[1710950019.781851] [node132:1273019:0]          mpool.c:43   UCX  WARN  object 0xb00d580 was not returned to mpool ucp_requests
[1710950019.781853] [node132:1273019:0]          mpool.c:43   UCX  WARN  object 0xb00d740 was not returned to mpool ucp_requests
[1710950019.781855] [node132:1273019:0]          mpool.c:43   UCX  WARN  object 0xb00d900 was not returned to mpool ucp_requests
[1710950019.781858] [node132:1273019:0]          mpool.c:43   UCX  WARN  object 0xb00dac0 was not returned to mpool ucp_requests
[1710950019.781861] [node132:1273019:0]          mpool.c:43   UCX  WARN  object 0xb00dc80 was not returned to mpool ucp_requests
[1710950019.781863] [node132:1273019:0]          mpool.c:43   UCX  WARN  object 0xb00de40 was not returned to mpool ucp_requests
[1710950019.781866] [node132:1273019:0]          mpool.c:43   UCX  WARN  object 0xb00e000 was not returned to mpool ucp_requests
[1710950019.784752] [node132:1273017:0]          mpool.c:43   UCX  WARN  object 0xbde2640 was not returned to mpool ucp_requests
[1710950019.784764] [node132:1273017:0]          mpool.c:43   UCX  WARN  object 0xbde2800 was not returned to mpool ucp_requests
[1710950019.784768] [node132:1273017:0]          mpool.c:43   UCX  WARN  object 0xbde29c0 was not returned to mpool ucp_requests
[1710950019.784772] [node132:1273017:0]          mpool.c:43   UCX  WARN  object 0xbde2b80 was not returned to mpool ucp_requests
[1710950019.784776] [node132:1273017:0]          mpool.c:43   UCX  WARN  object 0xbde2d40 was not returned to mpool ucp_requests
[1710950019.784779] [node132:1273017:0]          mpool.c:43   UCX  WARN  object 0xbde2f00 was not returned to mpool ucp_requests
[1710950019.784782] [node132:1273017:0]          mpool.c:43   UCX  WARN  object 0xbde30c0 was not returned to mpool ucp_requests
[1710950019.784785] [node132:1273017:0]          mpool.c:43   UCX  WARN  object 0xbde3280 was not returned to mpool ucp_requests
[1710950019.784789] [node132:1273017:0]          mpool.c:43   UCX  WARN  object 0xbde3440 was not returned to mpool ucp_requests
[1710950019.784792] [node132:1273017:0]          mpool.c:43   UCX  WARN  object 0xbde3600 was not returned to mpool ucp_requests
[1710950019.784794] [node132:1273017:0]          mpool.c:43   UCX  WARN  object 0xbde37c0 was not returned to mpool ucp_requests
[1710950019.784798] [node132:1273017:0]          mpool.c:43   UCX  WARN  object 0xbde3980 was not returned to mpool ucp_requests
[1710950019.784801] [node132:1273017:0]          mpool.c:43   UCX  WARN  object 0xbde3b40 was not returned to mpool ucp_requests
[1710950019.784804] [node132:1273017:0]          mpool.c:43   UCX  WARN  object 0xbde3d00 was not returned to mpool ucp_requests
[1710950019.784807] [node132:1273017:0]          mpool.c:43   UCX  WARN  object 0xbde3ec0 was not returned to mpool ucp_requests
[1710950019.784810] [node132:1273017:0]          mpool.c:43   UCX  WARN  object 0xbde4080 was not returned to mpool ucp_requests
[1710950019.795375] [node132:1273045:0]          mpool.c:43   UCX  WARN  object 0xc1cf740 was not returned to mpool ucp_requests
[1710950019.795390] [node132:1273045:0]          mpool.c:43   UCX  WARN  object 0xc1cf900 was not returned to mpool ucp_requests
[1710950019.795395] [node132:1273045:0]          mpool.c:43   UCX  WARN  object 0xc1cfac0 was not returned to mpool ucp_requests
[1710950019.795398] [node132:1273045:0]          mpool.c:43   UCX  WARN  object 0xc1cfc80 was not returned to mpool ucp_requests
[1710950019.795402] [node132:1273045:0]          mpool.c:43   UCX  WARN  object 0xc1cfe40 was not returned to mpool ucp_requests
[1710950019.795406] [node132:1273045:0]          mpool.c:43   UCX  WARN  object 0xc1d0000 was not returned to mpool ucp_requests
[1710950019.795409] [node132:1273045:0]          mpool.c:43   UCX  WARN  object 0xc1d01c0 was not returned to mpool ucp_requests
[1710950019.795412] [node132:1273045:0]          mpool.c:43   UCX  WARN  object 0xc1d0380 was not returned to mpool ucp_requests
[1710950019.795415] [node132:1273045:0]          mpool.c:43   UCX  WARN  object 0xc1d0540 was not returned to mpool ucp_requests
[1710950019.795418] [node132:1273045:0]          mpool.c:43   UCX  WARN  object 0xc1d0700 was not returned to mpool ucp_requests
[1710950019.795421] [node132:1273045:0]          mpool.c:43   UCX  WARN  object 0xc1d08c0 was not returned to mpool ucp_requests
[1710950019.795424] [node132:1273045:0]          mpool.c:43   UCX  WARN  object 0xc1d0a80 was not returned to mpool ucp_requests
[1710950019.795427] [node132:1273045:0]          mpool.c:43   UCX  WARN  object 0xc1d0c40 was not returned to mpool ucp_requests
[1710950019.795430] [node132:1273045:0]          mpool.c:43   UCX  WARN  object 0xc1d0e00 was not returned to mpool ucp_requests
[1710950019.795433] [node132:1273045:0]          mpool.c:43   UCX  WARN  object 0xc1d0fc0 was not returned to mpool ucp_requests


           ************************************************************
           *        Program running with 20 parallel MPI-processes    *
           *              working on a common directory               *
           ************************************************************
-------------------------------------------------------------------------------
                                 ORCA SCF
-------------------------------------------------------------------------------

------------
SCF SETTINGS
------------
Hamiltonian:
 Density Functional     Method          .... DFT(GTOs)
 Exchange Functional    Exchange        .... PBE
   PBE kappa parameter   XKappa         ....  0.804000
   PBE mue parameter    XMuePBE         ....  0.219520
 Correlation Functional Correlation     .... PBE
   PBE beta parameter  CBetaPBE         ....  0.066725
 LDA part of GGA corr.  LDAOpt          .... PW91-LDA
 Gradients option       PostSCFGGA      .... off
 Hybrid DFT is turned on
   Fraction HF Exchange ScalHFX         ....  0.250000
   Scaling of DF-GGA-X  ScalDFX         ....  0.750000
   Scaling of DF-GGA-C  ScalDFC         ....  1.000000
   Scaling of DF-LDA-C  ScalLDAC        ....  1.000000
   Perturbative correction              ....  0.000000
   Density functional embedding theory  .... OFF
   NL short-range parameter             ....  6.900000
 RI-approximation to the Coulomb term is turned on
   Number of AuxJ basis functions       .... 2498
   RIJ-COSX (HFX calculated with COS-X)).... on


General Settings:
 Integral files         IntName         .... ImineBzOH7opt
 Hartree-Fock type      HFTyp           .... RHF
 Total Charge           Charge          ....    0
 Multiplicity           Mult            ....    1
 Number of Electrons    NEL             ....  302
 Basis Dimension        Dim             .... 1542
 Nuclear Repulsion      ENuc            ....   5111.2970876579 Eh

Convergence Acceleration:
 DIIS                   CNVDIIS         .... on
   Start iteration      DIISMaxIt       ....    12
   Startup error        DIISStart       ....  0.200000
   # of expansion vecs  DIISMaxEq       ....     5
   Bias factor          DIISBfac        ....   1.050
   Max. coefficient     DIISMaxC        ....  10.000
 Trust-Rad. Augm. Hess. CNVTRAH         .... auto
   Auto Start mean grad. ratio tolernc. ....  1.125000
   Auto Start start iteration           ....    20
   Auto Start num. interpolation iter.  ....    10
   Max. Number of Micro iterations      ....    16
   Max. Number of Macro iterations      .... Maxiter - #DIIS iter
   Number of Davidson start vectors     ....     2
   Converg. threshold I  (grad. norm)   ....   1.000e-05
   Converg. threshold II (energy diff.) ....   1.000e-08
   Grad. Scal. Fac. for Micro threshold ....   0.100
   Minimum threshold for Micro iter.    ....   0.010
   NR start threshold (gradient norm)   ....   0.001
   Initial trust radius                 ....   0.400
   Minimum AH scaling param. (alpha)    ....   1.000
   Maximum AH scaling param. (alpha)    .... 1000.000
   Orbital update algorithm             .... Taylor
   White noise on init. David. guess    .... on
   Maximum white noise                  ....   0.010
   Quad. conv. algorithm                .... NR
 SOSCF                  CNVSOSCF        .... on
   Start iteration      SOSCFMaxIt      ....   150
   Startup grad/error   SOSCFStart      ....  0.003300
 Level Shifting         CNVShift        .... on
   Level shift para.    LevelShift      ....    0.2500
   Turn off err/grad.   ShiftErr        ....    0.0010
 Zerner damping         CNVZerner       .... off
 Static damping         CNVDamp         .... on
   Fraction old density DampFac         ....    0.7000
   Max. Damping (<1)    DampMax         ....    0.9800
   Min. Damping (>=0)   DampMin         ....    0.0000
   Turn off err/grad.   DampErr         ....    0.1000
 Fernandez-Rico         CNVRico         .... off

SCF Procedure:
 Maximum # iterations   MaxIter         ....   125
 SCF integral mode      SCFMode         .... Direct
   Integral package                     .... SHARK and LIBINT hybrid scheme
 Reset frequency        DirectResetFreq ....    20
 Integral Threshold     Thresh          ....  2.500e-11 Eh
 Primitive CutOff       TCut            ....  2.500e-12 Eh

Convergence Tolerance:
 Convergence Check Mode ConvCheckMode   .... Total+1el-Energy
 Convergence forced     ConvForced      .... 0
 Energy Change          TolE            ....  1.000e-08 Eh
 1-El. energy change                    ....  1.000e-05 Eh
 Orbital Gradient       TolG            ....  1.000e-05
 Orbital Rotation angle TolX            ....  1.000e-05
 DIIS Error             TolErr          ....  5.000e-07


Diagonalization of the overlap matrix:
Smallest eigenvalue                        ... 4.254e-06
Time for diagonalization                   ...    0.617 sec
Threshold for overlap eigenvalues          ... 1.000e-08
Number of eigenvalues below threshold      ... 0
Time for construction of square roots      ...    0.587 sec
Total time needed                          ...    1.211 sec

Time for model grid setup =    0.749 sec

------------------------------
INITIAL GUESS: MODEL POTENTIAL
------------------------------
Loading Hartree-Fock densities                     ... done
Calculating cut-offs                               ... done
Initializing the effective Hamiltonian             ... done
Setting up the integral package (SHARK)            ... done
Starting the Coulomb interaction                   ... done (   1.2 sec)
Reading the grid                                   ... done
Mapping shells                                     ... done
Starting the XC term evaluation                    ... done (   0.6 sec)
  promolecular density results
     # of electrons  =    301.985802759
     EX              =   -241.587268833
     EC              =    -10.096495528
     EX+EC           =   -251.683764361
Transforming the Hamiltonian                       ... done (   0.2 sec)
Diagonalizing the Hamiltonian                      ... done (   0.5 sec)
Back transforming the eigenvectors                 ... done (   0.1 sec)
Now organizing SCF variables                       ... done
                      ------------------
                      INITIAL GUESS DONE (   3.6 sec)
                      ------------------
-------------------
DFT GRID GENERATION
-------------------

General Integration Accuracy     IntAcc      ... 4.388
Radial Grid Type                 RadialGrid  ... OptM3 with GC (2021)
Angular Grid (max. ang.)         AngularGrid ... 4 (Lebedev-302)
Angular grid pruning method      GridPruning ... 4 (adaptive)
Weight generation scheme         WeightScheme... Becke
Basis function cutoff            BFCut       ... 1.0000e-11
Integration weight cutoff        WCut        ... 1.0000e-14
Angular grids for H and He will be reduced by one unit
Partially contracted basis set               ... off
Rotationally invariant grid construction     ... off

Total number of grid points                  ...   375106
Total number of batches                      ...     5897
Average number of points per batch           ...       63
Average number of grid points per atom       ...     4574
Time for grid setup =    3.132 sec

--------------------
COSX GRID GENERATION
--------------------

GRIDX 1
-------
General Integration Accuracy     IntAcc      ... 3.816
Radial Grid Type                 RadialGrid  ... OptM3 with GC (2021)
Angular Grid (max. ang.)         AngularGrid ... 1 (Lebedev-50)
Angular grid pruning method      GridPruning ... 4 (adaptive)
Weight generation scheme         WeightScheme... Becke
Basis function cutoff            BFCut       ... 1.0000e-11
Integration weight cutoff        WCut        ... 1.0000e-14
Angular grids for H and He will be reduced by one unit
Partially contracted basis set               ... on
Rotationally invariant grid construction     ... off

Total number of grid points                  ...    47524
Total number of batches                      ...      777
Average number of points per batch           ...       61
Average number of grid points per atom       ...      580
UseSFitting                                  ... on

GRIDX 2
-------
General Integration Accuracy     IntAcc      ... 4.020
Radial Grid Type                 RadialGrid  ... OptM3 with GC (2021)
Angular Grid (max. ang.)         AngularGrid ... 2 (Lebedev-110)
Angular grid pruning method      GridPruning ... 4 (adaptive)
Weight generation scheme         WeightScheme... Becke
Basis function cutoff            BFCut       ... 1.0000e-11
Integration weight cutoff        WCut        ... 1.0000e-14
Angular grids for H and He will be reduced by one unit
Partially contracted basis set               ... on
Rotationally invariant grid construction     ... off

Total number of grid points                  ...   100876
Total number of batches                      ...     1613
Average number of points per batch           ...       62
Average number of grid points per atom       ...     1230
UseSFitting                                  ... on

GRIDX 3
-------
General Integration Accuracy     IntAcc      ... 4.338
Radial Grid Type                 RadialGrid  ... OptM3 with GC (2021)
Angular Grid (max. ang.)         AngularGrid ... 3 (Lebedev-194)
Angular grid pruning method      GridPruning ... 4 (adaptive)
Weight generation scheme         WeightScheme... Becke
Basis function cutoff            BFCut       ... 1.0000e-11
Integration weight cutoff        WCut        ... 1.0000e-14
Angular grids for H and He will be reduced by one unit
Partially contracted basis set               ... on
Rotationally invariant grid construction     ... off

Total number of grid points                  ...   219048
Total number of batches                      ...     3466
Average number of points per batch           ...       63
Average number of grid points per atom       ...     2671
UseSFitting                                  ... on

Time for X-Grid setup             =    7.301 sec


--------------------
CPCM SOLVATION MODEL
--------------------
CPCM parameters:
  Epsilon                                         ...      26.7260
  Refrac                                          ...       1.2907
  Rsolv                                           ...       1.3000
  Surface type                                    ... GAUSSIAN VDW
  Epsilon function type                           ...         CPCM
Solvent:                                     ... 2,2,2-TRIFLUOROETHANOL
SMD-CDS solvent descriptors:
  Soln                                       ...    1.2907
  Soln25                                     ... Unavailable
  Sola                                       ...    0.5700
  Solb                                       ...    0.2500
  Solg                                       ...   42.0200
  Solc                                       ...    0.0000
  Solh                                       ...    0.5000
Radii:
 Radius for O  used is    2.8724 Bohr (=   1.5200 Ang.)
 Radius for N  used is    3.5716 Bohr (=   1.8900 Ang.)
 Radius for C  used is    3.4960 Bohr (=   1.8500 Ang.)
 Radius for H  used is    2.2677 Bohr (=   1.2000 Ang.)
Calculating surface                               ...        done! (  0.0s)
GEPOL surface points                              ...         4782
GEPOL Volume                                      ...    4007.1989
GEPOL Surface-area                                ...    2251.6009
Calculating surface distance matrix               ...        done! (  0.4s)
Performing Cholesky decomposition & store         ...        done! (  1.5s)
Overall time for CPCM initialization              ...                 1.9s
--------------
SCF ITERATIONS
--------------
ITER       Energy         Delta-E        Max-DP      RMS-DP      [F,P]     Damp
               ***  Starting incremental Fock matrix formation  ***
  0  -1803.8408029418   0.000000000000 0.04946799  0.00047915  0.2574401 0.7000
  1  -1804.3277060349  -0.486903093077 0.03867543  0.00038083  0.1056440 0.7000
                               ***Turning on DIIS***
  2  -1804.5299014866  -0.202195451710 0.07697594  0.00071850  0.0387561 0.0000
  3  -1804.8391866246  -0.309285138023 0.03265564  0.00027113  0.0539271 0.0000
  4  -1804.9083784401  -0.069191815456 0.01187718  0.00010261  0.0183604 0.0000
  5  -1804.9121085159  -0.003730075827 0.00481462  0.00004464  0.0099913 0.0000
                      *** Initiating the SOSCF procedure ***
                           *** Shutting down DIIS ***
                      *** Re-Reading the Fockian *** 
                      *** Removing any level shift *** 
ITER      Energy       Delta-E        Grad      Rot      Max-DP    RMS-DP
  6  -1804.91247485  -0.0003663365  0.000309  0.000309  0.001960  0.000017
               *** Restarting incremental Fock matrix formation ***
  7  -1804.91251067  -0.0000358146  0.000163  0.000518  0.002931  0.000031
  8  -1804.91250785   0.0000028208  0.000224  0.000343  0.000549  0.000005
  9  -1804.91251601  -0.0000081643  0.000027  0.000060  0.000420  0.000004
 10  -1804.91251589   0.0000001192  0.000036  0.000039  0.000137  0.000001
 11  -1804.91251612  -0.0000002239  0.000004  0.000015  0.000337  0.000001
 12  -1804.91251614  -0.0000000232  0.000007  0.000011  0.000158  0.000001
                  ***Gradient check signals convergence***
              ***Rediagonalizing the Fockian in SOSCF/NRSCF***

               *****************************************************
               *                     SUCCESS                       *
               *           SCF CONVERGED AFTER  13 CYCLES          *
               *****************************************************

Old exchange energy                            =    -61.750067995 Eh
New exchange energy                            =    -61.750071061 Eh
Exchange energy change after final integration =     -0.000003066 Eh
Total energy after final integration           =  -1804.912518967 Eh
Final COS-X integration done in                =    53.223 sec

SMD CDS free energy correction energy :                 3.27412     Kcal/mol
Total Energy after SMD CDS correction =             -1804.907301324 Eh

----------------
TOTAL SCF ENERGY
----------------

Total Energy       :        -1804.90730132 Eh          -49114.02458 eV

Components:
Nuclear Repulsion  :         5111.29708766 Eh          139085.46472 eV
Electronic Energy  :        -6916.20438898 Eh         -188199.48930 eV
One Electron Energy:       -12630.89826155 Eh         -343704.21528 eV
Two Electron Energy:         5714.69387257 Eh          155504.72598 eV
Max COSX asymmetry :            0.00000318 Eh               0.00009 eV
CPCM Dielectric    :           -0.04235743 Eh              -1.15260 eV
SMD CDS (Gcds)     :            0.00521764 Eh               0.14198 eV

Virial components:
Potential Energy   :        -3600.19316998 Eh          -97966.23666 eV
Kinetic Energy     :         1795.28586866 Eh           48852.21208 eV
Virial Ratio       :            2.00535928


DFT components:
N(Alpha)           :      151.000300992573 electrons
N(Beta)            :      151.000300992573 electrons
N(Total)           :      302.000601985147 electrons
E(X)               :     -184.708682797813 Eh       
E(C)               :      -10.089145767470 Eh       
E(XC)              :     -194.797828565283 Eh       
DFET-embed. en.    :        0.000000000000 Eh       
CPCM Solvation Model Properties:
Surface-charge          :           -0.08796014
Charge-correction       :           -0.00051809 Eh              -0.01410 eV
Free-energy (cav+disp)  :            0.00521764 Eh               0.14198 eV

---------------
SCF CONVERGENCE
---------------

  Last Energy change         ...    2.3727e-07  Tolerance :   1.0000e-08
  Last MAX-Density change    ...    2.9976e-15  Tolerance :   1.0000e-07
  Last RMS-Density change    ...    1.1534e-17  Tolerance :   5.0000e-09
  Last Orbital Gradient      ...    1.7930e-06  Tolerance :   1.0000e-05
  Last Orbital Rotation      ...    4.5133e-06  Tolerance :   1.0000e-05

             **** THE GBW FILE WAS UPDATED (ImineBzOH7opt.gbw) ****
             **** DENSITY ImineBzOH7opt.scfp WAS UPDATED ****
             **** ENERGY FILE WAS UPDATED (ImineBzOH7opt.en.tmp) ****
             **** THE GBW FILE WAS UPDATED (ImineBzOH7opt.gbw) ****
             **** DENSITY ImineBzOH7opt.scfp WAS UPDATED ****
----------------
ORBITAL ENERGIES
----------------

  NO   OCC          E(Eh)            E(eV) 
   0   2.0000     -19.288606      -524.8697 
   1   2.0000     -19.244306      -523.6642 
   2   2.0000     -19.218155      -522.9526 
   3   2.0000     -19.203157      -522.5445 
   4   2.0000     -14.396420      -391.7465 
   5   2.0000     -14.381583      -391.3428 
   6   2.0000     -10.379979      -282.4536 
   7   2.0000     -10.364218      -282.0247 
   8   2.0000     -10.335933      -281.2550 
   9   2.0000     -10.281227      -279.7664 
  10   2.0000     -10.266277      -279.3596 
  11   2.0000     -10.264362      -279.3075 
  12   2.0000     -10.252715      -278.9906 
  13   2.0000     -10.249040      -278.8906 
  14   2.0000     -10.244702      -278.7725 
  15   2.0000     -10.243399      -278.7371 
  16   2.0000     -10.242748      -278.7193 
  17   2.0000     -10.242654      -278.7168 
  18   2.0000     -10.241845      -278.6948 
  19   2.0000     -10.240650      -278.6623 
  20   2.0000     -10.239789      -278.6388 
  21   2.0000     -10.238851      -278.6133 
  22   2.0000     -10.237483      -278.5761 
  23   2.0000     -10.235199      -278.5139 
  24   2.0000     -10.235118      -278.5117 
  25   2.0000     -10.234075      -278.4833 
  26   2.0000     -10.233864      -278.4776 
  27   2.0000     -10.228287      -278.3258 
  28   2.0000     -10.226601      -278.2800 
  29   2.0000     -10.225801      -278.2582 
  30   2.0000     -10.225602      -278.2528 
  31   2.0000     -10.225558      -278.2516 
  32   2.0000     -10.224721      -278.2288 
  33   2.0000     -10.224215      -278.2150 
  34   2.0000     -10.221860      -278.1510 
  35   2.0000     -10.220564      -278.1157 
  36   2.0000     -10.202516      -277.6246 
  37   2.0000     -10.202325      -277.6194 
  38   2.0000     -10.201353      -277.5929 
  39   2.0000     -10.201322      -277.5921 
  40   2.0000     -10.198363      -277.5116 
  41   2.0000     -10.197533      -277.4890 
  42   2.0000      -1.180901       -32.1340 
  43   2.0000      -1.137349       -30.9489 
  44   2.0000      -1.081247       -29.4222 
  45   2.0000      -1.047099       -28.4930 
  46   2.0000      -0.968400       -26.3515 
  47   2.0000      -0.943642       -25.6778 
  48   2.0000      -0.895508       -24.3680 
  49   2.0000      -0.893388       -24.3103 
  50   2.0000      -0.885412       -24.0933 
  51   2.0000      -0.871353       -23.7107 
  52   2.0000      -0.833724       -22.6868 
  53   2.0000      -0.826274       -22.4841 
  54   2.0000      -0.799328       -21.7508 
  55   2.0000      -0.796323       -21.6690 
  56   2.0000      -0.792090       -21.5539 
  57   2.0000      -0.778664       -21.1885 
  58   2.0000      -0.777034       -21.1442 
  59   2.0000      -0.767586       -20.8871 
  60   2.0000      -0.756960       -20.5979 
  61   2.0000      -0.748010       -20.3544 
  62   2.0000      -0.726446       -19.7676 
  63   2.0000      -0.704347       -19.1663 
  64   2.0000      -0.703663       -19.1477 
  65   2.0000      -0.697997       -18.9935 
  66   2.0000      -0.696035       -18.9401 
  67   2.0000      -0.694111       -18.8877 
  68   2.0000      -0.681083       -18.5332 
  69   2.0000      -0.643471       -17.5097 
  70   2.0000      -0.633742       -17.2450 
  71   2.0000      -0.631644       -17.1879 
  72   2.0000      -0.627468       -17.0743 
  73   2.0000      -0.627251       -17.0684 
  74   2.0000      -0.615355       -16.7446 
  75   2.0000      -0.611128       -16.6296 
  76   2.0000      -0.603071       -16.4104 
  77   2.0000      -0.599214       -16.3055 
  78   2.0000      -0.568066       -15.4579 
  79   2.0000      -0.562806       -15.3147 
  80   2.0000      -0.551189       -14.9986 
  81   2.0000      -0.548903       -14.9364 
  82   2.0000      -0.538265       -14.6469 
  83   2.0000      -0.528858       -14.3910 
  84   2.0000      -0.522453       -14.2167 
  85   2.0000      -0.520712       -14.1693 
  86   2.0000      -0.508222       -13.8294 
  87   2.0000      -0.500844       -13.6286 
  88   2.0000      -0.495107       -13.4725 
  89   2.0000      -0.489522       -13.3206 
  90   2.0000      -0.482610       -13.1325 
  91   2.0000      -0.478884       -13.0311 
  92   2.0000      -0.475849       -12.9485 
  93   2.0000      -0.474102       -12.9010 
  94   2.0000      -0.471379       -12.8269 
  95   2.0000      -0.468167       -12.7395 
  96   2.0000      -0.466246       -12.6872 
  97   2.0000      -0.462593       -12.5878 
  98   2.0000      -0.456826       -12.4309 
  99   2.0000      -0.456505       -12.4221 
 100   2.0000      -0.454201       -12.3594 
 101   2.0000      -0.446990       -12.1632 
 102   2.0000      -0.444729       -12.1017 
 103   2.0000      -0.441969       -12.0266 
 104   2.0000      -0.440711       -11.9924 
 105   2.0000      -0.439304       -11.9541 
 106   2.0000      -0.435305       -11.8452 
 107   2.0000      -0.432856       -11.7786 
 108   2.0000      -0.427003       -11.6193 
 109   2.0000      -0.426560       -11.6073 
 110   2.0000      -0.417977       -11.3737 
 111   2.0000      -0.406339       -11.0571 
 112   2.0000      -0.401470       -10.9246 
 113   2.0000      -0.400049       -10.8859 
 114   2.0000      -0.397919       -10.8279 
 115   2.0000      -0.392857       -10.6902 
 116   2.0000      -0.391724       -10.6593 
 117   2.0000      -0.389531       -10.5997 
 118   2.0000      -0.383486       -10.4352 
 119   2.0000      -0.381586       -10.3835 
 120   2.0000      -0.380151       -10.3444 
 121   2.0000      -0.376855       -10.2547 
 122   2.0000      -0.373694       -10.1687 
 123   2.0000      -0.372089       -10.1251 
 124   2.0000      -0.369511       -10.0549 
 125   2.0000      -0.366138        -9.9631 
 126   2.0000      -0.365327        -9.9410 
 127   2.0000      -0.362298        -9.8586 
 128   2.0000      -0.361261        -9.8304 
 129   2.0000      -0.359643        -9.7864 
 130   2.0000      -0.356447        -9.6994 
 131   2.0000      -0.350624        -9.5410 
 132   2.0000      -0.348848        -9.4926 
 133   2.0000      -0.343253        -9.3404 
 134   2.0000      -0.340935        -9.2773 
 135   2.0000      -0.335182        -9.1208 
 136   2.0000      -0.333704        -9.0805 
 137   2.0000      -0.324648        -8.8341 
 138   2.0000      -0.320070        -8.7096 
 139   2.0000      -0.307038        -8.3549 
 140   2.0000      -0.301322        -8.1994 
 141   2.0000      -0.292544        -7.9605 
 142   2.0000      -0.281814        -7.6686 
 143   2.0000      -0.280815        -7.6414 
 144   2.0000      -0.277681        -7.5561 
 145   2.0000      -0.277102        -7.5403 
 146   2.0000      -0.276111        -7.5134 
 147   2.0000      -0.266463        -7.2508 
 148   2.0000      -0.261946        -7.1279 
 149   2.0000      -0.257293        -7.0013 
 150   2.0000      -0.239706        -6.5227 
 151   0.0000      -0.066903        -1.8205 
 152   0.0000      -0.056498        -1.5374 
 153   0.0000      -0.027429        -0.7464 
 154   0.0000      -0.018074        -0.4918 
 155   0.0000      -0.016268        -0.4427 
 156   0.0000      -0.011836        -0.3221 
 157   0.0000      -0.008447        -0.2299 
 158   0.0000      -0.002811        -0.0765 
 159   0.0000      -0.000376        -0.0102 
 160   0.0000       0.039361         1.0711 
 161   0.0000       0.042228         1.1491 
 162   0.0000       0.049416         1.3447 
 163   0.0000       0.053363         1.4521 
 164   0.0000       0.061325         1.6687 
 165   0.0000       0.066753         1.8165 
 166   0.0000       0.071189         1.9371 
 167   0.0000       0.072644         1.9767 
 168   0.0000       0.080849         2.2000 
 169   0.0000       0.085890         2.3372 
 170   0.0000       0.087518         2.3815 
 171   0.0000       0.088457         2.4070 
 172   0.0000       0.092532         2.5179 
 173   0.0000       0.096606         2.6288 
 174   0.0000       0.100820         2.7435 
 175   0.0000       0.101738         2.7684 
 176   0.0000       0.103425         2.8143 
 177   0.0000       0.106465         2.8971 
 178   0.0000       0.106878         2.9083 
 179   0.0000       0.110873         3.0170 
 180   0.0000       0.113453         3.0872 
 181   0.0000       0.115760         3.1500 
 182   0.0000       0.118817         3.2332 
 183   0.0000       0.121942         3.3182 
 184   0.0000       0.123041         3.3481 
 185   0.0000       0.125874         3.4252 
 186   0.0000       0.131515         3.5787 
 187   0.0000       0.132455         3.6043 
 188   0.0000       0.133954         3.6451 
 189   0.0000       0.134931         3.6717 
 190   0.0000       0.137942         3.7536 
 191   0.0000       0.140239         3.8161 
 192   0.0000       0.142672         3.8823 
 193   0.0000       0.144447         3.9306 
 194   0.0000       0.147044         4.0013 
 195   0.0000       0.148704         4.0464 
 196   0.0000       0.150750         4.1021 
 197   0.0000       0.152723         4.1558 
 198   0.0000       0.155307         4.2261 
 199   0.0000       0.155427         4.2294 
 200   0.0000       0.158799         4.3211 
 201   0.0000       0.161787         4.4025 
 202   0.0000       0.161938         4.4065 
 203   0.0000       0.165780         4.5111 
 204   0.0000       0.170232         4.6322 
 205   0.0000       0.173778         4.7287 
 206   0.0000       0.175445         4.7741 
 207   0.0000       0.179036         4.8718 
 208   0.0000       0.180446         4.9102 
 209   0.0000       0.183140         4.9835 
 210   0.0000       0.184768         5.0278 
 211   0.0000       0.187529         5.1029 
 212   0.0000       0.190479         5.1832 
 213   0.0000       0.193132         5.2554 
 214   0.0000       0.194892         5.3033 
 215   0.0000       0.196916         5.3583 
 216   0.0000       0.199616         5.4318 
 217   0.0000       0.203076         5.5260 
 218   0.0000       0.205183         5.5833 
 219   0.0000       0.207019         5.6333 
 220   0.0000       0.209655         5.7050 
 221   0.0000       0.212347         5.7782 
 222   0.0000       0.216314         5.8862 
 223   0.0000       0.217199         5.9103 
 224   0.0000       0.219721         5.9789 
 225   0.0000       0.222347         6.0504 
 226   0.0000       0.223283         6.0758 
 227   0.0000       0.227620         6.1939 
 228   0.0000       0.228700         6.2233 
 229   0.0000       0.229956         6.2574 
 230   0.0000       0.232573         6.3286 
 231   0.0000       0.233773         6.3613 
 232   0.0000       0.235246         6.4014 
 233   0.0000       0.236616         6.4387 
 234   0.0000       0.237934         6.4745 
 235   0.0000       0.243930         6.6377 
 236   0.0000       0.245159         6.6711 
 237   0.0000       0.246918         6.7190 
 238   0.0000       0.248432         6.7602 
 239   0.0000       0.250515         6.8169 
 240   0.0000       0.251889         6.8542 
 241   0.0000       0.252844         6.8802 
 242   0.0000       0.254872         6.9354 
 243   0.0000       0.255698         6.9579 
 244   0.0000       0.257612         7.0100 
 245   0.0000       0.261351         7.1117 
 246   0.0000       0.264847         7.2069 
 247   0.0000       0.265575         7.2267 
 248   0.0000       0.269120         7.3231 
 249   0.0000       0.273054         7.4302 
 250   0.0000       0.275295         7.4912 
 251   0.0000       0.278157         7.5690 
 252   0.0000       0.281584         7.6623 
 253   0.0000       0.282762         7.6943 
 254   0.0000       0.284821         7.7504 
 255   0.0000       0.287835         7.8324 
 256   0.0000       0.290909         7.9160 
 257   0.0000       0.292567         7.9612 
 258   0.0000       0.294275         8.0076 
 259   0.0000       0.295076         8.0294 
 260   0.0000       0.297337         8.0909 
 261   0.0000       0.304721         8.2919 
 262   0.0000       0.308031         8.3819 
 263   0.0000       0.309751         8.4287 
 264   0.0000       0.312114         8.4930 
 265   0.0000       0.313833         8.5398 
 266   0.0000       0.317300         8.6342 
 267   0.0000       0.322232         8.7684 
 268   0.0000       0.322671         8.7803 
 269   0.0000       0.326307         8.8793 
 270   0.0000       0.327956         8.9241 
 271   0.0000       0.329716         8.9720 
 272   0.0000       0.333002         9.0614 
 273   0.0000       0.335477         9.1288 
 274   0.0000       0.336587         9.1590 
 275   0.0000       0.339748         9.2450 
 276   0.0000       0.340884         9.2759 
 277   0.0000       0.346912         9.4399 
 278   0.0000       0.349050         9.4981 
 279   0.0000       0.350836         9.5467 
 280   0.0000       0.352329         9.5874 
 281   0.0000       0.354307         9.6412 
 282   0.0000       0.356427         9.6989 
 283   0.0000       0.359604         9.7853 
 284   0.0000       0.361574         9.8389 
 285   0.0000       0.364494         9.9184 
 286   0.0000       0.367406         9.9976 
 287   0.0000       0.370077        10.0703 
 288   0.0000       0.372982        10.1494 
 289   0.0000       0.375334        10.2133 
 290   0.0000       0.376063        10.2332 
 291   0.0000       0.377985        10.2855 
 292   0.0000       0.381007        10.3677 
 293   0.0000       0.383698        10.4409 
 294   0.0000       0.386293        10.5116 
 295   0.0000       0.390398        10.6233 
 296   0.0000       0.391293        10.6476 
 297   0.0000       0.393426        10.7057 
 298   0.0000       0.395185        10.7535 
 299   0.0000       0.397640        10.8203 
 300   0.0000       0.399969        10.8837 
 301   0.0000       0.405775        11.0417 
 302   0.0000       0.407195        11.0803 
 303   0.0000       0.408896        11.1266 
 304   0.0000       0.411962        11.2101 
 305   0.0000       0.416972        11.3464 
 306   0.0000       0.419043        11.4027 
 307   0.0000       0.420638        11.4462 
 308   0.0000       0.421695        11.4749 
 309   0.0000       0.424425        11.5492 
 310   0.0000       0.426242        11.5986 
 311   0.0000       0.426950        11.6179 
 312   0.0000       0.429211        11.6794 
 313   0.0000       0.432611        11.7720 
 314   0.0000       0.433518        11.7966 
 315   0.0000       0.435289        11.8448 
 316   0.0000       0.436342        11.8735 
 317   0.0000       0.438837        11.9413 
 318   0.0000       0.441455        12.0126 
 319   0.0000       0.444484        12.0950 
 320   0.0000       0.445216        12.1149 
 321   0.0000       0.447762        12.1842 
 322   0.0000       0.449205        12.2235 
 323   0.0000       0.450772        12.2661 
 324   0.0000       0.452008        12.2998 
 325   0.0000       0.453408        12.3379 
 326   0.0000       0.456319        12.4171 
 327   0.0000       0.460596        12.5335 
 328   0.0000       0.462051        12.5730 
 329   0.0000       0.463461        12.6114 
 330   0.0000       0.467000        12.7077 
 331   0.0000       0.468236        12.7413 
 332   0.0000       0.469558        12.7773 
 333   0.0000       0.471089        12.8190 
 334   0.0000       0.473951        12.8969 
 335   0.0000       0.475642        12.9429 
 336   0.0000       0.477599        12.9961 
 337   0.0000       0.478097        13.0097 
 338   0.0000       0.480544        13.0763 
 339   0.0000       0.482732        13.1358 
 340   0.0000       0.485233        13.2039 
 341   0.0000       0.487891        13.2762 
 342   0.0000       0.489294        13.3144 
 343   0.0000       0.490504        13.3473 
 344   0.0000       0.493925        13.4404 
 345   0.0000       0.495387        13.4802 
 346   0.0000       0.497914        13.5489 
 347   0.0000       0.498138        13.5550 
 348   0.0000       0.500066        13.6075 
 349   0.0000       0.500753        13.6262 
 350   0.0000       0.503766        13.7082 
 351   0.0000       0.505805        13.7637 
 352   0.0000       0.508692        13.8422 
 353   0.0000       0.509383        13.8610 
 354   0.0000       0.511622        13.9219 
 355   0.0000       0.513748        13.9798 
 356   0.0000       0.514846        14.0097 
 357   0.0000       0.518202        14.1010 
 358   0.0000       0.519496        14.1362 
 359   0.0000       0.524477        14.2717 
 360   0.0000       0.525018        14.2865 
 361   0.0000       0.527267        14.3477 
 362   0.0000       0.529573        14.4104 
 363   0.0000       0.533509        14.5175 
 364   0.0000       0.536316        14.5939 
 365   0.0000       0.537799        14.6343 
 366   0.0000       0.539090        14.6694 
 367   0.0000       0.544127        14.8065 
 368   0.0000       0.548739        14.9319 
 369   0.0000       0.550653        14.9840 
 370   0.0000       0.554507        15.0889 
 371   0.0000       0.555429        15.1140 
 372   0.0000       0.557243        15.1633 
 373   0.0000       0.560345        15.2478 
 374   0.0000       0.562168        15.2974 
 375   0.0000       0.568562        15.4714 
 376   0.0000       0.573617        15.6089 
 377   0.0000       0.577954        15.7269 
 378   0.0000       0.580578        15.7983 
 379   0.0000       0.580990        15.8095 
 380   0.0000       0.582166        15.8416 
 381   0.0000       0.588264        16.0075 
 382   0.0000       0.594187        16.1686 
 383   0.0000       0.595388        16.2013 
 384   0.0000       0.598164        16.2769 
 385   0.0000       0.601600        16.3704 
 386   0.0000       0.604985        16.4625 
 387   0.0000       0.609212        16.5775 
 388   0.0000       0.618601        16.8330 
 389   0.0000       0.620514        16.8851 
 390   0.0000       0.625117        17.0103 
 391   0.0000       0.628189        17.0939 
 392   0.0000       0.631841        17.1933 
 393   0.0000       0.633541        17.2395 
 394   0.0000       0.637704        17.3528 
 395   0.0000       0.640366        17.4253 
 396   0.0000       0.645491        17.5647 
 397   0.0000       0.649025        17.6609 
 398   0.0000       0.653872        17.7928 
 399   0.0000       0.655973        17.8499 
 400   0.0000       0.659436        17.9442 
 401   0.0000       0.661174        17.9915 
 402   0.0000       0.665107        18.0985 
 403   0.0000       0.670422        18.2431 
 404   0.0000       0.675433        18.3795 
 405   0.0000       0.679364        18.4864 
 406   0.0000       0.682156        18.5624 
 407   0.0000       0.683818        18.6076 
 408   0.0000       0.689252        18.7555 
 409   0.0000       0.690853        18.7991 
 410   0.0000       0.691622        18.8200 
 411   0.0000       0.696280        18.9467 
 412   0.0000       0.697660        18.9843 
 413   0.0000       0.703434        19.1414 
 414   0.0000       0.704258        19.1638 
 415   0.0000       0.710311        19.3286 
 416   0.0000       0.710547        19.3350 
 417   0.0000       0.715169        19.4607 
 418   0.0000       0.716005        19.4835 
 419   0.0000       0.718914        19.5626 
 420   0.0000       0.720814        19.6143 
 421   0.0000       0.724475        19.7140 
 422   0.0000       0.726692        19.7743 
 423   0.0000       0.727469        19.7954 
 424   0.0000       0.731662        19.9095 
 425   0.0000       0.735356        20.0101 
 426   0.0000       0.736803        20.0494 
 427   0.0000       0.739355        20.1189 
 428   0.0000       0.741607        20.1802 
 429   0.0000       0.745833        20.2951 
 430   0.0000       0.749835        20.4041 
 431   0.0000       0.751799        20.4575 
 432   0.0000       0.756903        20.5964 
 433   0.0000       0.760290        20.6885 
 434   0.0000       0.763867        20.7859 
 435   0.0000       0.767116        20.8743 
 436   0.0000       0.770084        20.9551 
 437   0.0000       0.771968        21.0063 
 438   0.0000       0.773009        21.0346 
 439   0.0000       0.774003        21.0617 
 440   0.0000       0.776642        21.1335 
 441   0.0000       0.778822        21.1928 
 442   0.0000       0.783334        21.3156 
 443   0.0000       0.784776        21.3549 
 444   0.0000       0.788236        21.4490 
 445   0.0000       0.792103        21.5542 
 446   0.0000       0.793089        21.5811 
 447   0.0000       0.795528        21.6474 
 448   0.0000       0.798634        21.7319 
 449   0.0000       0.802107        21.8264 
 450   0.0000       0.804314        21.8865 
 451   0.0000       0.810550        22.0562 
 452   0.0000       0.816127        22.2079 
 453   0.0000       0.821584        22.3564 
 454   0.0000       0.827000        22.5038 
 455   0.0000       0.829619        22.5751 
 456   0.0000       0.833570        22.6826 
 457   0.0000       0.836187        22.7538 
 458   0.0000       0.839618        22.8472 
 459   0.0000       0.843336        22.9483 
 460   0.0000       0.844755        22.9869 
 461   0.0000       0.849523        23.1167 
 462   0.0000       0.851703        23.1760 
 463   0.0000       0.853664        23.2294 
 464   0.0000       0.857277        23.3277 
 465   0.0000       0.864484        23.5238 
 466   0.0000       0.867822        23.6146 
 467   0.0000       0.870141        23.6777 
 468   0.0000       0.872545        23.7432 
 469   0.0000       0.874839        23.8056 
 470   0.0000       0.879446        23.9310 
 471   0.0000       0.884005        24.0550 
 472   0.0000       0.888321        24.1725 
 473   0.0000       0.891619        24.2622 
 474   0.0000       0.895497        24.3677 
 475   0.0000       0.898360        24.4456 
 476   0.0000       0.901264        24.5246 
 477   0.0000       0.904288        24.6069 
 478   0.0000       0.906870        24.6772 
 479   0.0000       0.910803        24.7842 
 480   0.0000       0.913296        24.8520 
 481   0.0000       0.915007        24.8986 
 482   0.0000       0.917380        24.9632 
 483   0.0000       0.918752        25.0005 
 484   0.0000       0.923759        25.1368 
 485   0.0000       0.925806        25.1925 
 486   0.0000       0.929333        25.2884 
 487   0.0000       0.933686        25.4069 
 488   0.0000       0.938232        25.5306 
 489   0.0000       0.942292        25.6411 
 490   0.0000       0.947070        25.7711 
 491   0.0000       0.948206        25.8020 
 492   0.0000       0.953228        25.9386 
 493   0.0000       0.955701        26.0060 
 494   0.0000       0.958607        26.0850 
 495   0.0000       0.965256        26.2659 
 496   0.0000       0.971600        26.4386 
 497   0.0000       0.973432        26.4884 
 498   0.0000       0.979533        26.6545 
 499   0.0000       0.985969        26.8296 
 500   0.0000       0.993861        27.0443 
 501   0.0000       0.997052        27.1312 
 502   0.0000       1.000588        27.2274 
 503   0.0000       1.004221        27.3262 
 504   0.0000       1.006500        27.3883 
 505   0.0000       1.011485        27.5239 
 506   0.0000       1.014760        27.6130 
 507   0.0000       1.021913        27.8077 
 508   0.0000       1.023857        27.8606 
 509   0.0000       1.028318        27.9820 
 510   0.0000       1.030721        28.0473 
 511   0.0000       1.033248        28.1161 
 512   0.0000       1.036671        28.2092 
 513   0.0000       1.038722        28.2651 
 514   0.0000       1.041162        28.3315 
 515   0.0000       1.049016        28.5452 
 516   0.0000       1.049348        28.5542 
 517   0.0000       1.053299        28.6617 
 518   0.0000       1.058676        28.8080 
 519   0.0000       1.065588        28.9961 
 520   0.0000       1.071182        29.1484 
 521   0.0000       1.072738        29.1907 
 522   0.0000       1.077842        29.3296 
 523   0.0000       1.085736        29.5444 
 524   0.0000       1.085901        29.5489 
 525   0.0000       1.090921        29.6855 
 526   0.0000       1.093904        29.7666 
 527   0.0000       1.097513        29.8648 
 528   0.0000       1.105179        30.0734 
 529   0.0000       1.109686        30.1961 
 530   0.0000       1.114194        30.3188 
 531   0.0000       1.114803        30.3353 
 532   0.0000       1.120199        30.4822 
 533   0.0000       1.126185        30.6451 
 534   0.0000       1.127928        30.6925 
 535   0.0000       1.131546        30.7909 
 536   0.0000       1.136033        30.9130 
 537   0.0000       1.138344        30.9759 
 538   0.0000       1.141058        31.0498 
 539   0.0000       1.148676        31.2571 
 540   0.0000       1.152555        31.3626 
 541   0.0000       1.154935        31.4274 
 542   0.0000       1.158686        31.5294 
 543   0.0000       1.160653        31.5830 
 544   0.0000       1.164081        31.6762 
 545   0.0000       1.170422        31.8488 
 546   0.0000       1.172774        31.9128 
 547   0.0000       1.175668        31.9915 
 548   0.0000       1.182912        32.1887 
 549   0.0000       1.185680        32.2640 
 550   0.0000       1.189595        32.3705 
 551   0.0000       1.194627        32.5074 
 552   0.0000       1.197712        32.5914 
 553   0.0000       1.201636        32.6982 
 554   0.0000       1.205673        32.8080 
 555   0.0000       1.209777        32.9197 
 556   0.0000       1.213074        33.0094 
 557   0.0000       1.219808        33.1927 
 558   0.0000       1.223533        33.2940 
 559   0.0000       1.223937        33.3050 
 560   0.0000       1.226828        33.3837 
 561   0.0000       1.228634        33.4328 
 562   0.0000       1.232124        33.5278 
 563   0.0000       1.233909        33.5764 
 564   0.0000       1.237709        33.6798 
 565   0.0000       1.239633        33.7321 
 566   0.0000       1.247572        33.9481 
 567   0.0000       1.251321        34.0502 
 568   0.0000       1.255731        34.1702 
 569   0.0000       1.257418        34.2161 
 570   0.0000       1.260068        34.2882 
 571   0.0000       1.261996        34.3407 
 572   0.0000       1.264819        34.4175 
 573   0.0000       1.268059        34.5056 
 574   0.0000       1.270956        34.5845 
 575   0.0000       1.274855        34.6906 
 576   0.0000       1.276664        34.7398 
 577   0.0000       1.279726        34.8231 
 578   0.0000       1.283599        34.9285 
 579   0.0000       1.286495        35.0073 
 580   0.0000       1.296435        35.2778 
 581   0.0000       1.298458        35.3328 
 582   0.0000       1.303207        35.4621 
 583   0.0000       1.304982        35.5104 
 584   0.0000       1.308856        35.6158 
 585   0.0000       1.313029        35.7293 
 586   0.0000       1.317222        35.8434 
 587   0.0000       1.320152        35.9232 
 588   0.0000       1.328891        36.1610 
 589   0.0000       1.333705        36.2920 
 590   0.0000       1.335926        36.3524 
 591   0.0000       1.336456        36.3668 
 592   0.0000       1.338004        36.4089 
 593   0.0000       1.342070        36.5196 
 594   0.0000       1.349113        36.7112 
 595   0.0000       1.351109        36.7656 
 596   0.0000       1.360467        37.0202 
 597   0.0000       1.367309        37.2064 
 598   0.0000       1.370471        37.2924 
 599   0.0000       1.375245        37.4223 
 600   0.0000       1.379945        37.5502 
 601   0.0000       1.383839        37.6562 
 602   0.0000       1.386918        37.7400 
 603   0.0000       1.393371        37.9155 
 604   0.0000       1.397190        38.0195 
 605   0.0000       1.399893        38.0930 
 606   0.0000       1.405333        38.2410 
 607   0.0000       1.409589        38.3569 
 608   0.0000       1.413932        38.4750 
 609   0.0000       1.420058        38.6418 
 610   0.0000       1.425758        38.7968 
 611   0.0000       1.429285        38.8928 
 612   0.0000       1.431668        38.9577 
 613   0.0000       1.444534        39.3078 
 614   0.0000       1.446107        39.3506 
 615   0.0000       1.450983        39.4833 
 616   0.0000       1.452010        39.5112 
 617   0.0000       1.459840        39.7243 
 618   0.0000       1.465975        39.8912 
 619   0.0000       1.467442        39.9311 
 620   0.0000       1.468951        39.9722 
 621   0.0000       1.470824        40.0232 
 622   0.0000       1.474750        40.1300 
 623   0.0000       1.480361        40.2827 
 624   0.0000       1.485777        40.4301 
 625   0.0000       1.489096        40.5204 
 626   0.0000       1.493024        40.6272 
 627   0.0000       1.498548        40.7776 
 628   0.0000       1.500189        40.8222 
 629   0.0000       1.505064        40.9549 
 630   0.0000       1.509277        41.0695 
 631   0.0000       1.512392        41.1543 
 632   0.0000       1.515720        41.2448 
 633   0.0000       1.519015        41.3345 
 634   0.0000       1.525993        41.5244 
 635   0.0000       1.529132        41.6098 
 636   0.0000       1.530126        41.6368 
 637   0.0000       1.537248        41.8306 
 638   0.0000       1.541056        41.9343 
 639   0.0000       1.546576        42.0845 
 640   0.0000       1.551336        42.2140 
 641   0.0000       1.554341        42.2958 
 642   0.0000       1.561181        42.4819 
 643   0.0000       1.564027        42.5593 
 644   0.0000       1.569224        42.7008 
 645   0.0000       1.572383        42.7867 
 646   0.0000       1.575030        42.8587 
 647   0.0000       1.579280        42.9744 
 648   0.0000       1.581885        43.0453 
 649   0.0000       1.587944        43.2101 
 650   0.0000       1.589167        43.2434 
 651   0.0000       1.594003        43.3750 
 652   0.0000       1.595175        43.4069 
 653   0.0000       1.602265        43.5999 
 654   0.0000       1.605646        43.6919 
 655   0.0000       1.606940        43.7271 
 656   0.0000       1.609771        43.8041 
 657   0.0000       1.611340        43.8468 
 658   0.0000       1.614256        43.9261 
 659   0.0000       1.621205        44.1152 
 660   0.0000       1.622462        44.1494 
 661   0.0000       1.624432        44.2030 
 662   0.0000       1.627891        44.2972 
 663   0.0000       1.629228        44.3336 
 664   0.0000       1.635594        44.5068 
 665   0.0000       1.637111        44.5481 
 666   0.0000       1.640066        44.6285 
 667   0.0000       1.640981        44.6534 
 668   0.0000       1.644871        44.7592 
 669   0.0000       1.645426        44.7743 
 670   0.0000       1.647774        44.8382 
 671   0.0000       1.650483        44.9119 
 672   0.0000       1.652246        44.9599 
 673   0.0000       1.654762        45.0284 
 674   0.0000       1.658156        45.1207 
 675   0.0000       1.659135        45.1474 
 676   0.0000       1.661921        45.2232 
 677   0.0000       1.665429        45.3186 
 678   0.0000       1.670208        45.4487 
 679   0.0000       1.671443        45.4823 
 680   0.0000       1.676568        45.6217 
 681   0.0000       1.678715        45.6802 
 682   0.0000       1.679271        45.6953 
 683   0.0000       1.688521        45.9470 
 684   0.0000       1.692663        46.0597 
 685   0.0000       1.697721        46.1973 
 686   0.0000       1.698777        46.2261 
 687   0.0000       1.701130        46.2901 
 688   0.0000       1.702280        46.3214 
 689   0.0000       1.702627        46.3308 
 690   0.0000       1.704371        46.3783 
 691   0.0000       1.709332        46.5133 
 692   0.0000       1.711734        46.5787 
 693   0.0000       1.712535        46.6004 
 694   0.0000       1.714759        46.6610 
 695   0.0000       1.717770        46.7429 
 696   0.0000       1.719505        46.7901 
 697   0.0000       1.720411        46.8148 
 698   0.0000       1.723853        46.9084 
 699   0.0000       1.725966        46.9659 
 700   0.0000       1.729234        47.0548 
 701   0.0000       1.733923        47.1825 
 702   0.0000       1.737238        47.2726 
 703   0.0000       1.742492        47.4156 
 704   0.0000       1.745513        47.4978 
 705   0.0000       1.749089        47.5951 
 706   0.0000       1.751078        47.6493 
 707   0.0000       1.758491        47.8510 
 708   0.0000       1.763487        47.9869 
 709   0.0000       1.764989        48.0278 
 710   0.0000       1.768341        48.1190 
 711   0.0000       1.775307        48.3086 
 712   0.0000       1.780999        48.4634 
 713   0.0000       1.788217        48.6598 
 714   0.0000       1.795607        48.8609 
 715   0.0000       1.799737        48.9733 
 716   0.0000       1.805337        49.1257 
 717   0.0000       1.811569        49.2953 
 718   0.0000       1.823027        49.6071 
 719   0.0000       1.832228        49.8575 
 720   0.0000       1.842216        50.1292 
 721   0.0000       1.844566        50.1932 
 722   0.0000       1.854102        50.4527 
 723   0.0000       1.854951        50.4758 
 724   0.0000       1.857423        50.5430 
 725   0.0000       1.858946        50.5845 
 726   0.0000       1.862535        50.6822 
 727   0.0000       1.867220        50.8096 
 728   0.0000       1.868964        50.8571 
 729   0.0000       1.873025        50.9676 
 730   0.0000       1.876447        51.0607 
 731   0.0000       1.882145        51.2158 
 732   0.0000       1.889007        51.4025 
 733   0.0000       1.890367        51.4395 
 734   0.0000       1.896509        51.6066 
 735   0.0000       1.905085        51.8400 
 736   0.0000       1.908543        51.9341 
 737   0.0000       1.911673        52.0193 
 738   0.0000       1.914000        52.0826 
 739   0.0000       1.923423        52.3390 
 740   0.0000       1.923662        52.3455 
 741   0.0000       1.932432        52.5841 
 742   0.0000       1.938506        52.7494 
 743   0.0000       1.941956        52.8433 
 744   0.0000       1.942334        52.8536 
 745   0.0000       1.954277        53.1786 
 746   0.0000       1.955917        53.2232 
 747   0.0000       1.963412        53.4272 
 748   0.0000       1.967594        53.5410 
 749   0.0000       1.971003        53.6337 
 750   0.0000       1.975027        53.7432 
 751   0.0000       1.980408        53.8896 
 752   0.0000       1.982390        53.9436 
 753   0.0000       1.987215        54.0749 
 754   0.0000       1.989110        54.1264 
 755   0.0000       1.994759        54.2802 
 756   0.0000       1.997482        54.3542 
 757   0.0000       2.002125        54.4806 
 758   0.0000       2.006433        54.5978 
 759   0.0000       2.012869        54.7729 
 760   0.0000       2.014327        54.8126 
 761   0.0000       2.020086        54.9693 
 762   0.0000       2.023873        55.0724 
 763   0.0000       2.026538        55.1449 
 764   0.0000       2.036013        55.4027 
 765   0.0000       2.040296        55.5193 
 766   0.0000       2.043535        55.6074 
 767   0.0000       2.048631        55.7461 
 768   0.0000       2.053710        55.8843 
 769   0.0000       2.058118        56.0042 
 770   0.0000       2.062768        56.1308 
 771   0.0000       2.064621        56.1812 
 772   0.0000       2.066465        56.2314 
 773   0.0000       2.073613        56.4259 
 774   0.0000       2.081558        56.6421 
 775   0.0000       2.088193        56.8226 
 776   0.0000       2.088662        56.8354 
 777   0.0000       2.090914        56.8967 
 778   0.0000       2.093944        56.9791 
 779   0.0000       2.096315        57.0436 
 780   0.0000       2.104261        57.2598 
 781   0.0000       2.107035        57.3353 
 782   0.0000       2.112896        57.4948 
 783   0.0000       2.116245        57.5860 
 784   0.0000       2.120720        57.7077 
 785   0.0000       2.128233        57.9122 
 786   0.0000       2.133173        58.0466 
 787   0.0000       2.139194        58.2104 
 788   0.0000       2.142739        58.3069 
 789   0.0000       2.145453        58.3807 
 790   0.0000       2.151272        58.5391 
 791   0.0000       2.154151        58.6174 
 792   0.0000       2.155081        58.6427 
 793   0.0000       2.156572        58.6833 
 794   0.0000       2.160792        58.7982 
 795   0.0000       2.168207        58.9999 
 796   0.0000       2.173788        59.1518 
 797   0.0000       2.180838        59.3436 
 798   0.0000       2.184753        59.4501 
 799   0.0000       2.190337        59.6021 
 800   0.0000       2.192607        59.6639 
 801   0.0000       2.199859        59.8612 
 802   0.0000       2.203261        59.9538 
 803   0.0000       2.211102        60.1671 
 804   0.0000       2.214829        60.2686 
 805   0.0000       2.220315        60.4178 
 806   0.0000       2.223643        60.5084 
 807   0.0000       2.225868        60.5690 
 808   0.0000       2.228749        60.6473 
 809   0.0000       2.235043        60.8186 
 810   0.0000       2.241166        60.9852 
 811   0.0000       2.243797        61.0568 
 812   0.0000       2.244643        61.0798 
 813   0.0000       2.249207        61.2040 
 814   0.0000       2.254180        61.3393 
 815   0.0000       2.260570        61.5132 
 816   0.0000       2.261115        61.5281 
 817   0.0000       2.266787        61.6824 
 818   0.0000       2.269399        61.7535 
 819   0.0000       2.283533        62.1381 
 820   0.0000       2.287162        62.2368 
 821   0.0000       2.294388        62.4335 
 822   0.0000       2.300576        62.6019 
 823   0.0000       2.304768        62.7159 
 824   0.0000       2.309810        62.8531 
 825   0.0000       2.314611        62.9838 
 826   0.0000       2.316921        63.0466 
 827   0.0000       2.322615        63.2016 
 828   0.0000       2.329967        63.4016 
 829   0.0000       2.331517        63.4438 
 830   0.0000       2.333699        63.5032 
 831   0.0000       2.339946        63.6732 
 832   0.0000       2.343986        63.7831 
 833   0.0000       2.350723        63.9664 
 834   0.0000       2.352809        64.0232 
 835   0.0000       2.359176        64.1964 
 836   0.0000       2.361405        64.2571 
 837   0.0000       2.367867        64.4329 
 838   0.0000       2.367964        64.4356 
 839   0.0000       2.373306        64.5809 
 840   0.0000       2.379913        64.7607 
 841   0.0000       2.381911        64.8151 
 842   0.0000       2.383657        64.8626 
 843   0.0000       2.389100        65.0107 
 844   0.0000       2.392927        65.1149 
 845   0.0000       2.398253        65.2598 
 846   0.0000       2.403115        65.3921 
 847   0.0000       2.405304        65.4517 
 848   0.0000       2.411118        65.6099 
 849   0.0000       2.415383        65.7259 
 850   0.0000       2.418883        65.8212 
 851   0.0000       2.423453        65.9455 
 852   0.0000       2.428417        66.0806 
 853   0.0000       2.431722        66.1705 
 854   0.0000       2.440858        66.4191 
 855   0.0000       2.444099        66.5073 
 856   0.0000       2.450975        66.6944 
 857   0.0000       2.457034        66.8593 
 858   0.0000       2.458928        66.9108 
 859   0.0000       2.466148        67.1073 
 860   0.0000       2.479199        67.4624 
 861   0.0000       2.481530        67.5259 
 862   0.0000       2.484863        67.6165 
 863   0.0000       2.489602        67.7455 
 864   0.0000       2.495160        67.8968 
 865   0.0000       2.497926        67.9720 
 866   0.0000       2.504615        68.1541 
 867   0.0000       2.508269        68.2535 
 868   0.0000       2.510759        68.3212 
 869   0.0000       2.515479        68.4497 
 870   0.0000       2.519122        68.5488 
 871   0.0000       2.522676        68.6455 
 872   0.0000       2.526947        68.7617 
 873   0.0000       2.528181        68.7953 
 874   0.0000       2.534273        68.9611 
 875   0.0000       2.538372        69.0726 
 876   0.0000       2.541490        69.1574 
 877   0.0000       2.543619        69.2154 
 878   0.0000       2.545414        69.2642 
 879   0.0000       2.548621        69.3515 
 880   0.0000       2.551411        69.4274 
 881   0.0000       2.558486        69.6199 
 882   0.0000       2.561986        69.7152 
 883   0.0000       2.567319        69.8603 
 884   0.0000       2.572950        70.0135 
 885   0.0000       2.573967        70.0412 
 886   0.0000       2.576273        70.1040 
 887   0.0000       2.583665        70.3051 
 888   0.0000       2.588663        70.4411 
 889   0.0000       2.594003        70.5864 
 890   0.0000       2.595822        70.6359 
 891   0.0000       2.600481        70.7627 
 892   0.0000       2.601320        70.7855 
 893   0.0000       2.604391        70.8691 
 894   0.0000       2.608896        70.9917 
 895   0.0000       2.613213        71.1091 
 896   0.0000       2.613916        71.1283 
 897   0.0000       2.619415        71.2779 
 898   0.0000       2.625130        71.4334 
 899   0.0000       2.626752        71.4776 
 900   0.0000       2.629800        71.5605 
 901   0.0000       2.632959        71.6465 
 902   0.0000       2.633892        71.6718 
 903   0.0000       2.641213        71.8711 
 904   0.0000       2.644100        71.9496 
 905   0.0000       2.646030        72.0021 
 906   0.0000       2.646706        72.0205 
 907   0.0000       2.651535        72.1519 
 908   0.0000       2.654669        72.2372 
 909   0.0000       2.656579        72.2892 
 910   0.0000       2.657284        72.3084 
 911   0.0000       2.659868        72.3787 
 912   0.0000       2.660483        72.3954 
 913   0.0000       2.662628        72.4538 
 914   0.0000       2.669659        72.6451 
 915   0.0000       2.672334        72.7179 
 916   0.0000       2.672956        72.7348 
 917   0.0000       2.675402        72.8014 
 918   0.0000       2.676873        72.8414 
 919   0.0000       2.680098        72.9292 
 920   0.0000       2.681086        72.9561 
 921   0.0000       2.683084        73.0104 
 922   0.0000       2.684614        73.0521 
 923   0.0000       2.693201        73.2857 
 924   0.0000       2.694688        73.3262 
 925   0.0000       2.696991        73.3889 
 926   0.0000       2.699774        73.4646 
 927   0.0000       2.701778        73.5191 
 928   0.0000       2.704006        73.5797 
 929   0.0000       2.706083        73.6363 
 930   0.0000       2.709652        73.7334 
 931   0.0000       2.715233        73.8853 
 932   0.0000       2.717995        73.9604 
 933   0.0000       2.718564        73.9759 
 934   0.0000       2.724194        74.1291 
 935   0.0000       2.725503        74.1647 
 936   0.0000       2.726979        74.2049 
 937   0.0000       2.728647        74.2503 
 938   0.0000       2.733964        74.3949 
 939   0.0000       2.737386        74.4881 
 940   0.0000       2.740346        74.5686 
 941   0.0000       2.742306        74.6219 
 942   0.0000       2.745654        74.7130 
 943   0.0000       2.753115        74.9161 
 944   0.0000       2.759060        75.0778 
 945   0.0000       2.761593        75.1468 
 946   0.0000       2.763975        75.2116 
 947   0.0000       2.765253        75.2464 
 948   0.0000       2.771651        75.4205 
 949   0.0000       2.773363        75.4670 
 950   0.0000       2.777202        75.5715 
 951   0.0000       2.779574        75.6361 
 952   0.0000       2.781784        75.6962 
 953   0.0000       2.784510        75.7704 
 954   0.0000       2.788914        75.8902 
 955   0.0000       2.793408        76.0125 
 956   0.0000       2.796130        76.0866 
 957   0.0000       2.801871        76.2428 
 958   0.0000       2.802384        76.2567 
 959   0.0000       2.804609        76.3173 
 960   0.0000       2.810515        76.4780 
 961   0.0000       2.811867        76.5148 
 962   0.0000       2.818306        76.6900 
 963   0.0000       2.820551        76.7511 
 964   0.0000       2.825361        76.8820 
 965   0.0000       2.827672        76.9449 
 966   0.0000       2.831818        77.0577 
 967   0.0000       2.837336        77.2078 
 968   0.0000       2.843605        77.3784 
 969   0.0000       2.844998        77.4163 
 970   0.0000       2.847635        77.4881 
 971   0.0000       2.850896        77.5768 
 972   0.0000       2.852527        77.6212 
 973   0.0000       2.854281        77.6689 
 974   0.0000       2.857159        77.7473 
 975   0.0000       2.858139        77.7739 
 976   0.0000       2.861411        77.8629 
 977   0.0000       2.862093        77.8815 
 978   0.0000       2.865186        77.9657 
 979   0.0000       2.871001        78.1239 
 980   0.0000       2.872744        78.1713 
 981   0.0000       2.875653        78.2505 
 982   0.0000       2.876772        78.2810 
 983   0.0000       2.883609        78.4670 
 984   0.0000       2.886387        78.5426 
 985   0.0000       2.892715        78.7148 
 986   0.0000       2.894226        78.7559 
 987   0.0000       2.898714        78.8780 
 988   0.0000       2.901907        78.9649 
 989   0.0000       2.903747        79.0150 
 990   0.0000       2.905806        79.0710 
 991   0.0000       2.907805        79.1254 
 992   0.0000       2.911845        79.2353 
 993   0.0000       2.918996        79.4299 
 994   0.0000       2.924190        79.5713 
 995   0.0000       2.927317        79.6563 
 996   0.0000       2.931400        79.7675 
 997   0.0000       2.935655        79.8832 
 998   0.0000       2.938725        79.9668 
 999   0.0000       2.942031        80.0567 
 1000   0.0000       2.949179        80.2512 
 1001   0.0000       2.952727        80.3478 
 1002   0.0000       2.954740        80.4026 
 1003   0.0000       2.955144        80.4136 
 1004   0.0000       2.960508        80.5595 
 1005   0.0000       2.966037        80.7100 
 1006   0.0000       2.972848        80.8953 
 1007   0.0000       2.979290        81.0706 
 1008   0.0000       2.979563        81.0780 
 1009   0.0000       2.983513        81.1855 
 1010   0.0000       2.993229        81.4499 
 1011   0.0000       2.995475        81.5110 
 1012   0.0000       2.997635        81.5698 
 1013   0.0000       3.009150        81.8831 
 1014   0.0000       3.012579        81.9765 
 1015   0.0000       3.017731        82.1166 
 1016   0.0000       3.022565        82.2482 
 1017   0.0000       3.025294        82.3224 
 1018   0.0000       3.031921        82.5028 
 1019   0.0000       3.036375        82.6240 
 1020   0.0000       3.038840        82.6910 
 1021   0.0000       3.040251        82.7294 
 1022   0.0000       3.046697        82.9048 
 1023   0.0000       3.059236        83.2460 
 1024   0.0000       3.061565        83.3094 
 1025   0.0000       3.066551        83.4451 
 1026   0.0000       3.070088        83.5414 
 1027   0.0000       3.075171        83.6797 
 1028   0.0000       3.078424        83.7682 
 1029   0.0000       3.085113        83.9502 
 1030   0.0000       3.089438        84.0679 
 1031   0.0000       3.099934        84.3535 
 1032   0.0000       3.104443        84.4762 
 1033   0.0000       3.108669        84.5912 
 1034   0.0000       3.110127        84.6309 
 1035   0.0000       3.117507        84.8317 
 1036   0.0000       3.122751        84.9744 
 1037   0.0000       3.126741        85.0829 
 1038   0.0000       3.128474        85.1301 
 1039   0.0000       3.130907        85.1963 
 1040   0.0000       3.133798        85.2750 
 1041   0.0000       3.137954        85.3881 
 1042   0.0000       3.139996        85.4436 
 1043   0.0000       3.143266        85.5326 
 1044   0.0000       3.144245        85.5592 
 1045   0.0000       3.147358        85.6440 
 1046   0.0000       3.147762        85.6550 
 1047   0.0000       3.153298        85.8056 
 1048   0.0000       3.155958        85.8780 
 1049   0.0000       3.160376        85.9982 
 1050   0.0000       3.161314        86.0237 
 1051   0.0000       3.165094        86.1266 
 1052   0.0000       3.167738        86.1985 
 1053   0.0000       3.171159        86.2916 
 1054   0.0000       3.173181        86.3466 
 1055   0.0000       3.174764        86.3897 
 1056   0.0000       3.176965        86.4496 
 1057   0.0000       3.181452        86.5717 
 1058   0.0000       3.188006        86.7501 
 1059   0.0000       3.191268        86.8388 
 1060   0.0000       3.193517        86.9000 
 1061   0.0000       3.196868        86.9912 
 1062   0.0000       3.202090        87.1333 
 1063   0.0000       3.203221        87.1641 
 1064   0.0000       3.205548        87.2274 
 1065   0.0000       3.206778        87.2609 
 1066   0.0000       3.210699        87.3676 
 1067   0.0000       3.211730        87.3956 
 1068   0.0000       3.217445        87.5511 
 1069   0.0000       3.220899        87.6451 
 1070   0.0000       3.225186        87.7618 
 1071   0.0000       3.228376        87.8486 
 1072   0.0000       3.230008        87.8930 
 1073   0.0000       3.233673        87.9927 
 1074   0.0000       3.236867        88.0796 
 1075   0.0000       3.241417        88.2034 
 1076   0.0000       3.243706        88.2657 
 1077   0.0000       3.248737        88.4026 
 1078   0.0000       3.249859        88.4332 
 1079   0.0000       3.252683        88.5100 
 1080   0.0000       3.256025        88.6009 
 1081   0.0000       3.261540        88.7510 
 1082   0.0000       3.264135        88.8216 
 1083   0.0000       3.266585        88.8883 
 1084   0.0000       3.268305        88.9351 
 1085   0.0000       3.270262        88.9884 
 1086   0.0000       3.273675        89.0812 
 1087   0.0000       3.282024        89.3084 
 1088   0.0000       3.284146        89.3662 
 1089   0.0000       3.292067        89.5817 
 1090   0.0000       3.292848        89.6029 
 1091   0.0000       3.298072        89.7451 
 1092   0.0000       3.299219        89.7763 
 1093   0.0000       3.303134        89.8829 
 1094   0.0000       3.306162        89.9652 
 1095   0.0000       3.309668        90.0606 
 1096   0.0000       3.313816        90.1735 
 1097   0.0000       3.317671        90.2784 
 1098   0.0000       3.319790        90.3361 
 1099   0.0000       3.320498        90.3553 
 1100   0.0000       3.323111        90.4264 
 1101   0.0000       3.331728        90.6609 
 1102   0.0000       3.333562        90.7108 
 1103   0.0000       3.333773        90.7166 
 1104   0.0000       3.340388        90.8966 
 1105   0.0000       3.341520        90.9274 
 1106   0.0000       3.344132        90.9985 
 1107   0.0000       3.346858        91.0726 
 1108   0.0000       3.349606        91.1474 
 1109   0.0000       3.352794        91.2342 
 1110   0.0000       3.356751        91.3418 
 1111   0.0000       3.360280        91.4379 
 1112   0.0000       3.360968        91.4566 
 1113   0.0000       3.364612        91.5558 
 1114   0.0000       3.366752        91.6140 
 1115   0.0000       3.368536        91.6625 
 1116   0.0000       3.370202        91.7079 
 1117   0.0000       3.372159        91.7611 
 1118   0.0000       3.375218        91.8444 
 1119   0.0000       3.377085        91.8952 
 1120   0.0000       3.379612        91.9639 
 1121   0.0000       3.385538        92.1252 
 1122   0.0000       3.387113        92.1680 
 1123   0.0000       3.388489        92.2055 
 1124   0.0000       3.389995        92.2464 
 1125   0.0000       3.392332        92.3100 
 1126   0.0000       3.394127        92.3589 
 1127   0.0000       3.394753        92.3759 
 1128   0.0000       3.397557        92.4522 
 1129   0.0000       3.404434        92.6394 
 1130   0.0000       3.404577        92.6433 
 1131   0.0000       3.409521        92.7778 
 1132   0.0000       3.412847        92.8683 
 1133   0.0000       3.416044        92.9553 
 1134   0.0000       3.418249        93.0153 
 1135   0.0000       3.419965        93.0620 
 1136   0.0000       3.422872        93.1411 
 1137   0.0000       3.425283        93.2067 
 1138   0.0000       3.428943        93.3063 
 1139   0.0000       3.431231        93.3685 
 1140   0.0000       3.435255        93.4780 
 1141   0.0000       3.440112        93.6102 
 1142   0.0000       3.442073        93.6636 
 1143   0.0000       3.445379        93.7535 
 1144   0.0000       3.445922        93.7683 
 1145   0.0000       3.449984        93.8788 
 1146   0.0000       3.454926        94.0133 
 1147   0.0000       3.456819        94.0648 
 1148   0.0000       3.462020        94.2064 
 1149   0.0000       3.464924        94.2854 
 1150   0.0000       3.471861        94.4741 
 1151   0.0000       3.474312        94.5408 
 1152   0.0000       3.478428        94.6528 
 1153   0.0000       3.479908        94.6931 
 1154   0.0000       3.485476        94.8446 
 1155   0.0000       3.486172        94.8636 
 1156   0.0000       3.487609        94.9027 
 1157   0.0000       3.491949        95.0208 
 1158   0.0000       3.495901        95.1283 
 1159   0.0000       3.497253        95.1651 
 1160   0.0000       3.499954        95.2386 
 1161   0.0000       3.502870        95.3179 
 1162   0.0000       3.507704        95.4495 
 1163   0.0000       3.509858        95.5081 
 1164   0.0000       3.511057        95.5407 
 1165   0.0000       3.518448        95.7418 
 1166   0.0000       3.522523        95.8527 
 1167   0.0000       3.526118        95.9505 
 1168   0.0000       3.533781        96.1591 
 1169   0.0000       3.537232        96.2530 
 1170   0.0000       3.538642        96.2913 
 1171   0.0000       3.544531        96.4516 
 1172   0.0000       3.548737        96.5660 
 1173   0.0000       3.550294        96.6084 
 1174   0.0000       3.554780        96.7305 
 1175   0.0000       3.555378        96.7468 
 1176   0.0000       3.558415        96.8294 
 1177   0.0000       3.561224        96.9058 
 1178   0.0000       3.569933        97.1428 
 1179   0.0000       3.573193        97.2315 
 1180   0.0000       3.578633        97.3796 
 1181   0.0000       3.583408        97.5095 
 1182   0.0000       3.587236        97.6136 
 1183   0.0000       3.594643        97.8152 
 1184   0.0000       3.596548        97.8671 
 1185   0.0000       3.601043        97.9894 
 1186   0.0000       3.604726        98.0896 
 1187   0.0000       3.611350        98.2698 
 1188   0.0000       3.613299        98.3229 
 1189   0.0000       3.618065        98.4526 
 1190   0.0000       3.624986        98.6409 
 1191   0.0000       3.627198        98.7011 
 1192   0.0000       3.629133        98.7537 
 1193   0.0000       3.630327        98.7862 
 1194   0.0000       3.637189        98.9729 
 1195   0.0000       3.644285        99.1660 
 1196   0.0000       3.654807        99.4524 
 1197   0.0000       3.658164        99.5437 
 1198   0.0000       3.663795        99.6969 
 1199   0.0000       3.667287        99.7920 
 1200   0.0000       3.668569        99.8268 
 1201   0.0000       3.677704       100.0754 
 1202   0.0000       3.681169       100.1697 
 1203   0.0000       3.685667       100.2921 
 1204   0.0000       3.688835       100.3783 
 1205   0.0000       3.693002       100.4917 
 1206   0.0000       3.699741       100.6751 
 1207   0.0000       3.704518       100.8051 
 1208   0.0000       3.706825       100.8678 
 1209   0.0000       3.712440       101.0206 
 1210   0.0000       3.718474       101.1848 
 1211   0.0000       3.722740       101.3009 
 1212   0.0000       3.735932       101.6599 
 1213   0.0000       3.739904       101.7680 
 1214   0.0000       3.742949       101.8508 
 1215   0.0000       3.748554       102.0034 
 1216   0.0000       3.761382       102.3524 
 1217   0.0000       3.767009       102.5055 
 1218   0.0000       3.770837       102.6097 
 1219   0.0000       3.775736       102.7430 
 1220   0.0000       3.778134       102.8083 
 1221   0.0000       3.784751       102.9883 
 1222   0.0000       3.790388       103.1417 
 1223   0.0000       3.798545       103.3637 
 1224   0.0000       3.809779       103.6693 
 1225   0.0000       3.811858       103.7259 
 1226   0.0000       3.816333       103.8477 
 1227   0.0000       3.822719       104.0215 
 1228   0.0000       3.828395       104.1759 
 1229   0.0000       3.837075       104.4121 
 1230   0.0000       3.840019       104.4922 
 1231   0.0000       3.852483       104.8314 
 1232   0.0000       3.855650       104.9176 
 1233   0.0000       3.872575       105.3781 
 1234   0.0000       3.878557       105.5409 
 1235   0.0000       3.882456       105.6470 
 1236   0.0000       3.885687       105.7349 
 1237   0.0000       3.892658       105.9246 
 1238   0.0000       3.894792       105.9827 
 1239   0.0000       3.898788       106.0914 
 1240   0.0000       3.905934       106.2859 
 1241   0.0000       3.924736       106.7975 
 1242   0.0000       3.929318       106.9222 
 1243   0.0000       3.942018       107.2678 
 1244   0.0000       3.945755       107.3694 
 1245   0.0000       3.955446       107.6332 
 1246   0.0000       3.956504       107.6619 
 1247   0.0000       3.961477       107.7973 
 1248   0.0000       3.964450       107.8782 
 1249   0.0000       3.967372       107.9577 
 1250   0.0000       3.980541       108.3160 
 1251   0.0000       3.983333       108.3920 
 1252   0.0000       3.989367       108.5562 
 1253   0.0000       3.992648       108.6455 
 1254   0.0000       4.006426       109.0204 
 1255   0.0000       4.012041       109.1732 
 1256   0.0000       4.015982       109.2804 
 1257   0.0000       4.031317       109.6977 
 1258   0.0000       4.033532       109.7580 
 1259   0.0000       4.042921       110.0135 
 1260   0.0000       4.049885       110.2030 
 1261   0.0000       4.051610       110.2499 
 1262   0.0000       4.056746       110.3897 
 1263   0.0000       4.064227       110.5932 
 1264   0.0000       4.071495       110.7910 
 1265   0.0000       4.073736       110.8520 
 1266   0.0000       4.090208       111.3002 
 1267   0.0000       4.091357       111.3315 
 1268   0.0000       4.096959       111.4839 
 1269   0.0000       4.100568       111.5821 
 1270   0.0000       4.104119       111.6787 
 1271   0.0000       4.111709       111.8853 
 1272   0.0000       4.116674       112.0204 
 1273   0.0000       4.123443       112.2046 
 1274   0.0000       4.133571       112.4802 
 1275   0.0000       4.138395       112.6115 
 1276   0.0000       4.140185       112.6602 
 1277   0.0000       4.147766       112.8665 
 1278   0.0000       4.150192       112.9325 
 1279   0.0000       4.156820       113.1128 
 1280   0.0000       4.163601       113.2973 
 1281   0.0000       4.165794       113.3570 
 1282   0.0000       4.173175       113.5579 
 1283   0.0000       4.178126       113.6926 
 1284   0.0000       4.181393       113.7815 
 1285   0.0000       4.189908       114.0132 
 1286   0.0000       4.190655       114.0335 
 1287   0.0000       4.191674       114.0612 
 1288   0.0000       4.194322       114.1333 
 1289   0.0000       4.198808       114.2554 
 1290   0.0000       4.200213       114.2936 
 1291   0.0000       4.204863       114.4201 
 1292   0.0000       4.209112       114.5358 
 1293   0.0000       4.212498       114.6279 
 1294   0.0000       4.213414       114.6528 
 1295   0.0000       4.216571       114.7387 
 1296   0.0000       4.217594       114.7666 
 1297   0.0000       4.221578       114.8750 
 1298   0.0000       4.227392       115.0332 
 1299   0.0000       4.228731       115.0696 
 1300   0.0000       4.229267       115.0842 
 1301   0.0000       4.233203       115.1913 
 1302   0.0000       4.234298       115.2211 
 1303   0.0000       4.238316       115.3305 
 1304   0.0000       4.239044       115.3502 
 1305   0.0000       4.242453       115.4430 
 1306   0.0000       4.246347       115.5490 
 1307   0.0000       4.247609       115.5833 
 1308   0.0000       4.255826       115.8069 
 1309   0.0000       4.259010       115.8936 
 1310   0.0000       4.265533       116.0711 
 1311   0.0000       4.267974       116.1375 
 1312   0.0000       4.277132       116.3867 
 1313   0.0000       4.283592       116.5625 
 1314   0.0000       4.293853       116.8417 
 1315   0.0000       4.302855       117.0866 
 1316   0.0000       4.304219       117.1237 
 1317   0.0000       4.315900       117.4416 
 1318   0.0000       4.318932       117.5241 
 1319   0.0000       4.320011       117.5535 
 1320   0.0000       4.334132       117.9377 
 1321   0.0000       4.337846       118.0388 
 1322   0.0000       4.346340       118.2699 
 1323   0.0000       4.357325       118.5688 
 1324   0.0000       4.360410       118.6528 
 1325   0.0000       4.362564       118.7114 
 1326   0.0000       4.370631       118.9309 
 1327   0.0000       4.371481       118.9540 
 1328   0.0000       4.384845       119.3177 
 1329   0.0000       4.388084       119.4058 
 1330   0.0000       4.394166       119.5713 
 1331   0.0000       4.396121       119.6245 
 1332   0.0000       4.403933       119.8371 
 1333   0.0000       4.414470       120.1238 
 1334   0.0000       4.417051       120.1941 
 1335   0.0000       4.424976       120.4097 
 1336   0.0000       4.435173       120.6872 
 1337   0.0000       4.439791       120.8128 
 1338   0.0000       4.452417       121.1564 
 1339   0.0000       4.459533       121.3501 
 1340   0.0000       4.471425       121.6736 
 1341   0.0000       4.472428       121.7010 
 1342   0.0000       4.477679       121.8438 
 1343   0.0000       4.486703       122.0894 
 1344   0.0000       4.489565       122.1673 
 1345   0.0000       4.500482       122.4643 
 1346   0.0000       4.507530       122.6561 
 1347   0.0000       4.516623       122.9036 
 1348   0.0000       4.526239       123.1652 
 1349   0.0000       4.542764       123.6149 
 1350   0.0000       4.550501       123.8254 
 1351   0.0000       4.567360       124.2842 
 1352   0.0000       4.573312       124.4462 
 1353   0.0000       4.576001       124.5193 
 1354   0.0000       4.585174       124.7689 
 1355   0.0000       4.591367       124.9374 
 1356   0.0000       4.597993       125.1177 
 1357   0.0000       4.604892       125.3055 
 1358   0.0000       4.610577       125.4602 
 1359   0.0000       4.617769       125.6559 
 1360   0.0000       4.631333       126.0250 
 1361   0.0000       4.634022       126.0982 
 1362   0.0000       4.642662       126.3332 
 1363   0.0000       4.647992       126.4783 
 1364   0.0000       4.650899       126.5574 
 1365   0.0000       4.656810       126.7182 
 1366   0.0000       4.664866       126.9375 
 1367   0.0000       4.691350       127.6581 
 1368   0.0000       4.695339       127.7667 
 1369   0.0000       4.702524       127.9622 
 1370   0.0000       4.716597       128.3451 
 1371   0.0000       4.724503       128.5603 
 1372   0.0000       4.739503       128.9684 
 1373   0.0000       4.744730       129.1107 
 1374   0.0000       4.751371       129.2914 
 1375   0.0000       4.759880       129.5229 
 1376   0.0000       4.773259       129.8870 
 1377   0.0000       4.777506       130.0025 
 1378   0.0000       4.785950       130.2323 
 1379   0.0000       4.801645       130.6594 
 1380   0.0000       4.814550       131.0106 
 1381   0.0000       4.822706       131.2325 
 1382   0.0000       4.832139       131.4892 
 1383   0.0000       4.839368       131.6859 
 1384   0.0000       4.870322       132.5282 
 1385   0.0000       4.874299       132.6364 
 1386   0.0000       4.878719       132.7567 
 1387   0.0000       4.882083       132.8482 
 1388   0.0000       4.890693       133.0825 
 1389   0.0000       4.897430       133.2658 
 1390   0.0000       4.900619       133.3526 
 1391   0.0000       4.911703       133.6542 
 1392   0.0000       4.921183       133.9122 
 1393   0.0000       4.927253       134.0774 
 1394   0.0000       4.941543       134.4662 
 1395   0.0000       4.964726       135.0971 
 1396   0.0000       4.966945       135.1574 
 1397   0.0000       4.972711       135.3143 
 1398   0.0000       4.980294       135.5207 
 1399   0.0000       4.990329       135.7938 
 1400   0.0000       5.000535       136.0715 
 1401   0.0000       5.013352       136.4202 
 1402   0.0000       5.024899       136.7345 
 1403   0.0000       5.044576       137.2699 
 1404   0.0000       5.053762       137.5199 
 1405   0.0000       5.059568       137.6779 
 1406   0.0000       5.081234       138.2674 
 1407   0.0000       5.085883       138.3939 
 1408   0.0000       5.121394       139.3602 
 1409   0.0000       5.125994       139.4854 
 1410   0.0000       5.146104       140.0326 
 1411   0.0000       5.149413       140.1226 
 1412   0.0000       5.161471       140.4508 
 1413   0.0000       5.169118       140.6589 
 1414   0.0000       5.179817       140.9500 
 1415   0.0000       5.192546       141.2964 
 1416   0.0000       5.195589       141.3792 
 1417   0.0000       5.204413       141.6193 
 1418   0.0000       5.208825       141.7393 
 1419   0.0000       5.216320       141.9433 
 1420   0.0000       5.221683       142.0892 
 1421   0.0000       5.222816       142.1201 
 1422   0.0000       5.235829       142.4742 
 1423   0.0000       5.239395       142.5712 
 1424   0.0000       5.246650       142.7686 
 1425   0.0000       5.257394       143.0610 
 1426   0.0000       5.279070       143.6508 
 1427   0.0000       5.292063       144.0044 
 1428   0.0000       5.300158       144.2246 
 1429   0.0000       5.323885       144.8703 
 1430   0.0000       5.343876       145.4143 
 1431   0.0000       5.345359       145.4546 
 1432   0.0000       5.376068       146.2903 
 1433   0.0000       5.381417       146.4358 
 1434   0.0000       5.392509       146.7376 
 1435   0.0000       5.401480       146.9817 
 1436   0.0000       5.412535       147.2826 
 1437   0.0000       5.423198       147.5727 
 1438   0.0000       5.427837       147.6990 
 1439   0.0000       5.433070       147.8413 
 1440   0.0000       5.442149       148.0884 
 1441   0.0000       5.459749       148.5673 
 1442   0.0000       5.469375       148.8293 
 1443   0.0000       5.489000       149.3633 
 1444   0.0000       5.497549       149.5959 
 1445   0.0000       5.513428       150.0280 
 1446   0.0000       5.519751       150.2001 
 1447   0.0000       5.526016       150.3705 
 1448   0.0000       5.542223       150.8116 
 1449   0.0000       5.572908       151.6465 
 1450   0.0000       5.586991       152.0297 
 1451   0.0000       5.612236       152.7167 
 1452   0.0000       5.614346       152.7741 
 1453   0.0000       5.623252       153.0165 
 1454   0.0000       5.663526       154.1124 
 1455   0.0000       5.689825       154.8280 
 1456   0.0000       5.700465       155.1175 
 1457   0.0000       5.715308       155.5214 
 1458   0.0000       5.729449       155.9062 
 1459   0.0000       5.744637       156.3195 
 1460   0.0000       5.817383       158.2990 
 1461   0.0000       5.839878       158.9112 
 1462   0.0000       5.881499       160.0437 
 1463   0.0000       5.900544       160.5620 
 1464   0.0000       5.907207       160.7433 
 1465   0.0000       5.978879       162.6936 
 1466   0.0000       6.001255       163.3024 
 1467   0.0000       6.032676       164.1575 
 1468   0.0000       6.040270       164.3641 
 1469   0.0000       6.076724       165.3561 
 1470   0.0000       6.104905       166.1229 
 1471   0.0000       6.161505       167.6631 
 1472   0.0000       6.216574       169.1616 
 1473   0.0000       6.336645       172.4289 
 1474   0.0000       6.348472       172.7507 
 1475   0.0000       6.364098       173.1759 
 1476   0.0000       6.427493       174.9010 
 1477   0.0000       6.439331       175.2231 
 1478   0.0000       6.472579       176.1278 
 1479   0.0000       6.495524       176.7522 
 1480   0.0000       6.558526       178.4666 
 1481   0.0000       6.599489       179.5812 
 1482   0.0000       6.607412       179.7968 
 1483   0.0000       6.746268       183.5753 
 1484   0.0000       6.771020       184.2488 
 1485   0.0000       6.785819       184.6515 
 1486   0.0000       6.808228       185.2613 
 1487   0.0000       6.859543       186.6577 
 1488   0.0000       6.876934       187.1309 
 1489   0.0000       6.926603       188.4824 
 1490   0.0000       6.932248       188.6360 
 1491   0.0000       7.023335       191.1147 
 1492   0.0000       7.077945       192.6007 
 1493   0.0000       7.154756       194.6908 
 1494   0.0000       7.160932       194.8589 
 1495   0.0000       7.189925       195.6478 
 1496   0.0000       7.252535       197.3515 
 1497   0.0000       7.451287       202.7598 
 1498   0.0000       7.473446       203.3628 
 1499   0.0000       7.522190       204.6892 
 1500   0.0000      22.162918       603.0836 
 1501   0.0000      22.205892       604.2530 
 1502   0.0000      22.252097       605.5104 
 1503   0.0000      22.417935       610.0230 
 1504   0.0000      22.486943       611.9008 
 1505   0.0000      22.505518       612.4063 
 1506   0.0000      22.536644       613.2533 
 1507   0.0000      22.549147       613.5935 
 1508   0.0000      22.571297       614.1962 
 1509   0.0000      22.622713       615.5953 
 1510   0.0000      22.629924       615.7915 
 1511   0.0000      22.640320       616.0744 
 1512   0.0000      22.654767       616.4676 
 1513   0.0000      22.664052       616.7202 
 1514   0.0000      22.668192       616.8329 
 1515   0.0000      22.687160       617.3490 
 1516   0.0000      22.713068       618.0540 
 1517   0.0000      22.793848       620.2521 
 1518   0.0000      22.798759       620.3858 
 1519   0.0000      22.812633       620.7633 
 1520   0.0000      22.823438       621.0573 
 1521   0.0000      22.850840       621.8030 
 1522   0.0000      22.863113       622.1369 
 1523   0.0000      22.868018       622.2704 
 1524   0.0000      22.879353       622.5788 
 1525   0.0000      22.892871       622.9467 
 1526   0.0000      22.940773       624.2502 
 1527   0.0000      22.960589       624.7894 
 1528   0.0000      22.992752       625.6646 
 1529   0.0000      23.217751       631.7871 
 1530   0.0000      23.228988       632.0929 
 1531   0.0000      23.303861       634.1303 
 1532   0.0000      23.375206       636.0717 
 1533   0.0000      23.383899       636.3082 
 1534   0.0000      23.508116       639.6883 
 1535   0.0000      23.533218       640.3714 
 1536   0.0000      32.828163       893.2997 
 1537   0.0000      32.938537       896.3032 
 1538   0.0000      44.062150      1198.9920 
 1539   0.0000      44.152487      1201.4502 
 1540   0.0000      44.244704      1203.9596 
 1541   0.0000      44.608050      1213.8468 

                    ********************************
                    * MULLIKEN POPULATION ANALYSIS *
                    ********************************

-----------------------
MULLIKEN ATOMIC CHARGES
-----------------------
   0 O :   -0.215782
   1 O :   -0.423837
   2 N :   -0.267817
   3 N :   -0.401230
   4 C :    0.135239
   5 C :    0.132980
   6 H :    0.165017
   7 C :    0.225813
   8 C :   -0.321235
   9 H :    0.152243
  10 C :   -0.152818
  11 H :    0.157433
  12 C :   -0.166575
  13 H :    0.157048
  14 C :   -0.154778
  15 H :    0.157563
  16 C :   -0.265924
  17 H :    0.156959
  18 C :    0.163326
  19 C :   -0.407249
  20 H :    0.133270
  21 H :    0.136323
  22 H :    0.134081
  23 C :   -0.437701
  24 H :    0.137404
  25 H :    0.147076
  26 H :    0.140073
  27 C :   -0.446664
  28 H :    0.140013
  29 H :    0.146488
  30 H :    0.144620
  31 C :    0.315084
  32 C :   -0.092731
  33 C :   -0.206435
  34 H :    0.162455
  35 C :   -0.225322
  36 H :    0.151470
  37 C :   -0.135044
  38 H :    0.154140
  39 C :   -0.258262
  40 H :    0.148224
  41 C :    0.095156
  42 C :   -0.451656
  43 H :    0.141528
  44 H :    0.141056
  45 H :    0.140693
  46 C :   -0.426723
  47 H :    0.139504
  48 H :    0.145869
  49 H :    0.134583
  50 C :   -0.444268
  51 H :    0.141426
  52 H :    0.144962
  53 H :    0.141935
  54 C :    0.410390
  55 C :    0.112985
  56 C :   -0.229548
  57 H :    0.192371
  58 C :   -0.144994
  59 H :    0.163860
  60 C :   -0.133716
  61 H :    0.166223
  62 C :   -0.143843
  63 H :    0.165701
  64 C :   -0.228232
  65 H :    0.163286
  66 H :    0.273877
  67 O :   -0.483688
  68 C :    0.401446
  69 C :    0.142214
  70 C :   -0.240950
  71 H :    0.170014
  72 C :   -0.137500
  73 H :    0.165159
  74 C :   -0.138662
  75 H :    0.166124
  76 C :   -0.141921
  77 H :    0.165402
  78 C :   -0.215368
  79 H :    0.163250
  80 O :   -0.396610
  81 H :    0.353725
Sum of atomic charges:   -0.0000000

--------------------------------
MULLIKEN REDUCED ORBITAL CHARGES
--------------------------------
  0 O s       :     3.766579  s :     3.766579
      pz      :     1.177324  p :     4.402431
      px      :     1.687743
      py      :     1.537363
      dz2     :     0.010081  d :     0.044523
      dxz     :     0.006853
      dyz     :     0.017830
      dx2y2   :     0.004981
      dxy     :     0.004778
      f0      :     0.000542  f :     0.002249
      f+1     :     0.000396
      f-1     :     0.000593
      f+2     :     0.000327
      f-2     :     0.000225
      f+3     :     0.000082
      f-3     :     0.000085
  1 O s       :     3.846124  s :     3.846124
      pz      :     1.788605  p :     4.546228
      px      :     1.431440
      py      :     1.326183
      dz2     :     0.003277  d :     0.029663
      dxz     :     0.000549
      dyz     :     0.007344
      dx2y2   :     0.008376
      dxy     :     0.010118
      f0      :     0.000241  f :     0.001822
      f+1     :     0.000077
      f-1     :     0.000287
      f+2     :     0.000275
      f-2     :     0.000053
      f+3     :     0.000496
      f-3     :     0.000392
  2 N s       :     3.586660  s :     3.586660
      pz      :     1.352858  p :     3.617352
      px      :     1.094264
      py      :     1.170230
      dz2     :     0.013715  d :     0.060038
      dxz     :     0.013247
      dyz     :     0.012921
      dx2y2   :     0.010389
      dxy     :     0.009766
      f0      :     0.000623  f :     0.003767
      f+1     :     0.000450
      f-1     :     0.000486
      f+2     :     0.000593
      f-2     :     0.000558
      f+3     :     0.000526
      f-3     :     0.000531
  3 N s       :     3.513452  s :     3.513452
      pz      :     1.157305  p :     3.819098
      px      :     1.279500
      py      :     1.382293
      dz2     :     0.011927  d :     0.065771
      dxz     :     0.012883
      dyz     :     0.013692
      dx2y2   :     0.014143
      dxy     :     0.013126
      f0      :     0.000114  f :     0.002908
      f+1     :     0.000492
      f-1     :     0.000530
      f+2     :     0.000329
      f-2     :     0.000541
      f+3     :     0.000390
      f-3     :     0.000513
  4 C s       :     3.196205  s :     3.196205
      pz      :     0.691271  p :     2.443176
      px      :     0.882587
      py      :     0.869318
      dz2     :     0.059709  d :     0.206321
      dxz     :     0.050288
      dyz     :     0.046749
      dx2y2   :     0.023948
      dxy     :     0.025628
      f0      :     0.004835  f :     0.019059
      f+1     :     0.003047
      f-1     :     0.002905
      f+2     :     0.002628
      f-2     :     0.003376
      f+3     :     0.001089
      f-3     :     0.001179
  5 C s       :     3.022190  s :     3.022190
      pz      :     0.992835  p :     2.683038
      px      :     0.804121
      py      :     0.886083
      dz2     :     0.030112  d :     0.152223
      dxz     :     0.020630
      dyz     :     0.021416
      dx2y2   :     0.035645
      dxy     :     0.044420
      f0      :     0.000714  f :     0.009569
      f+1     :     0.001256
      f-1     :     0.001135
      f+2     :     0.001136
      f-2     :     0.001731
      f+3     :     0.001990
      f-3     :     0.001609
  6 H s       :     0.810959  s :     0.810959
      pz      :     0.013846  p :     0.024024
      px      :     0.004938
      py      :     0.005241
  7 C s       :     3.245245  s :     3.245245
      pz      :     0.748476  p :     2.378920
      px      :     0.900659
      py      :     0.729784
      dz2     :     0.035354  d :     0.140344
      dxz     :     0.024444
      dyz     :     0.041889
      dx2y2   :     0.018195
      dxy     :     0.020463
      f0      :     0.001192  f :     0.009678
      f+1     :     0.001299
      f-1     :     0.002857
      f+2     :     0.000977
      f-2     :     0.001136
      f+3     :     0.001176
      f-3     :     0.001042
  8 C s       :     3.299743  s :     3.299743
      pz      :     0.956079  p :     2.917343
      px      :     0.963442
      py      :     0.997822
      dz2     :     0.021655  d :     0.096967
      dxz     :     0.017645
      dyz     :     0.034261
      dx2y2   :     0.012940
      dxy     :     0.010466
      f0      :     0.001025  f :     0.007183
      f+1     :     0.001188
      f-1     :     0.001862
      f+2     :     0.000916
      f-2     :     0.000549
      f+3     :     0.000644
      f-3     :     0.000998
  9 H s       :     0.824839  s :     0.824839
      pz      :     0.006699  p :     0.022918
      px      :     0.004628
      py      :     0.011591
 10 C s       :     3.186284  s :     3.186284
      pz      :     0.973071  p :     2.866249
      px      :     0.970711
      py      :     0.922467
      dz2     :     0.027243  d :     0.093179
      dxz     :     0.007871
      dyz     :     0.020504
      dx2y2   :     0.017258
      dxy     :     0.020302
      f0      :     0.000739  f :     0.007106
      f+1     :     0.000410
      f-1     :     0.001792
      f+2     :     0.000881
      f-2     :     0.001040
      f+3     :     0.001080
      f-3     :     0.001164
 11 H s       :     0.820630  s :     0.820630
      pz      :     0.013368  p :     0.021937
      px      :     0.004924
      py      :     0.003645
 12 C s       :     3.191312  s :     3.191312
      pz      :     0.937034  p :     2.874219
      px      :     0.965225
      py      :     0.971960
      dz2     :     0.023000  d :     0.093914
      dxz     :     0.018165
      dyz     :     0.032385
      dx2y2   :     0.008470
      dxy     :     0.011894
      f0      :     0.000991  f :     0.007130
      f+1     :     0.001094
      f-1     :     0.002021
      f+2     :     0.000678
      f-2     :     0.000787
      f+3     :     0.000931
      f-3     :     0.000628
 13 H s       :     0.821017  s :     0.821017
      pz      :     0.005743  p :     0.021935
      px      :     0.005628
      py      :     0.010563
 14 C s       :     3.186105  s :     3.186105
      pz      :     0.939799  p :     2.867351
      px      :     0.964020
      py      :     0.963532
      dz2     :     0.021791  d :     0.094171
      dxz     :     0.018078
      dyz     :     0.032665
      dx2y2   :     0.012274
      dxy     :     0.009363
      f0      :     0.000961  f :     0.007151
      f+1     :     0.001221
      f-1     :     0.001889
      f+2     :     0.000877
      f-2     :     0.000532
      f+3     :     0.000652
      f-3     :     0.001018
 15 H s       :     0.820461  s :     0.820461
      pz      :     0.006429  p :     0.021976
      px      :     0.004704
      py      :     0.010843
 16 C s       :     3.254869  s :     3.254869
      pz      :     0.998269  p :     2.907372
      px      :     0.969727
      py      :     0.939376
      dz2     :     0.028059  d :     0.096470
      dxz     :     0.007919
      dyz     :     0.021540
      dx2y2   :     0.018205
      dxy     :     0.020746
      f0      :     0.000778  f :     0.007212
      f+1     :     0.000382
      f-1     :     0.001753
      f+2     :     0.000921
      f-2     :     0.001027
      f+3     :     0.001120
      f-3     :     0.001230
 17 H s       :     0.820950  s :     0.820950
      pz      :     0.013574  p :     0.022091
      px      :     0.004822
      py      :     0.003695
 18 C s       :     3.061776  s :     3.061776
      pz      :     0.905798  p :     2.554404
      px      :     0.830531
      py      :     0.818075
      dz2     :     0.042865  d :     0.207682
      dxz     :     0.041691
      dyz     :     0.037294
      dx2y2   :     0.039549
      dxy     :     0.046282
      f0      :     0.002114  f :     0.012812
      f+1     :     0.001926
      f-1     :     0.001551
      f+2     :     0.000743
      f-2     :     0.002211
      f+3     :     0.001933
      f-3     :     0.002333
 19 C s       :     3.261867  s :     3.261867
      pz      :     0.940882  p :     3.085150
      px      :     1.063268
      py      :     1.081001
      dz2     :     0.011183  d :     0.056774
      dxz     :     0.016792
      dyz     :     0.012221
      dx2y2   :     0.003378
      dxy     :     0.013200
      f0      :     0.000894  f :     0.003458
      f+1     :     0.000873
      f-1     :     0.000573
      f+2     :     0.000195
      f-2     :     0.000276
      f+3     :     0.000463
      f-3     :     0.000183
 20 H s       :     0.845730  s :     0.845730
      pz      :     0.007838  p :     0.020999
      px      :     0.008470
      py      :     0.004692
 21 H s       :     0.842702  s :     0.842702
      pz      :     0.004376  p :     0.020974
      px      :     0.008201
      py      :     0.008398
 22 H s       :     0.844937  s :     0.844937
      pz      :     0.005184  p :     0.020983
      px      :     0.005737
      py      :     0.010062
 23 C s       :     3.262780  s :     3.262780
      pz      :     1.084536  p :     3.114105
      px      :     1.062571
      py      :     0.966998
      dz2     :     0.012364  d :     0.057415
      dxz     :     0.010695
      dyz     :     0.008532
      dx2y2   :     0.009729
      dxy     :     0.016095
      f0      :     0.000601  f :     0.003399
      f+1     :     0.000527
      f-1     :     0.000301
      f+2     :     0.000232
      f-2     :     0.000279
      f+3     :     0.000692
      f-3     :     0.000768
 24 H s       :     0.840980  s :     0.840980
      pz      :     0.011822  p :     0.021616
      px      :     0.005411
      py      :     0.004382
 25 H s       :     0.831781  s :     0.831781
      pz      :     0.004544  p :     0.021143
      px      :     0.007446
      py      :     0.009152
 26 H s       :     0.838754  s :     0.838754
      pz      :     0.006940  p :     0.021173
      px      :     0.009561
      py      :     0.004672
 27 C s       :     3.275159  s :     3.275159
      pz      :     1.038773  p :     3.110750
      px      :     0.992200
      py      :     1.079776
      dz2     :     0.021789  d :     0.057365
      dxz     :     0.006614
      dyz     :     0.003095
      dx2y2   :     0.007739
      dxy     :     0.018128
      f0      :     0.000638  f :     0.003390
      f+1     :     0.000920
      f-1     :     0.000090
      f+2     :     0.000248
      f-2     :     0.000380
      f+3     :     0.000572
      f-3     :     0.000543
 28 H s       :     0.838990  s :     0.838990
      pz      :     0.004591  p :     0.020997
      px      :     0.005431
      py      :     0.010974
 29 H s       :     0.832277  s :     0.832277
      pz      :     0.004501  p :     0.021235
      px      :     0.009120
      py      :     0.007613
 30 H s       :     0.833848  s :     0.833848
      pz      :     0.012230  p :     0.021532
      px      :     0.004797
      py      :     0.004505
 31 C s       :     2.982295  s :     2.982295
      pz      :     0.838060  p :     2.532005
      px      :     0.907235
      py      :     0.786711
      dz2     :     0.029198  d :     0.158019
      dxz     :     0.021167
      dyz     :     0.036352
      dx2y2   :     0.037195
      dxy     :     0.034107
      f0      :     0.001519  f :     0.012596
      f+1     :     0.001270
      f-1     :     0.001925
      f+2     :     0.002221
      f-2     :     0.002199
      f+3     :     0.001590
      f-3     :     0.001874
 32 C s       :     3.408794  s :     3.408794
      pz      :     0.853791  p :     2.545992
      px      :     0.888352
      py      :     0.803849
      dz2     :     0.028818  d :     0.128855
      dxz     :     0.015431
      dyz     :     0.031242
      dx2y2   :     0.026031
      dxy     :     0.027333
      f0      :     0.001269  f :     0.009090
      f+1     :     0.000830
      f-1     :     0.001697
      f+2     :     0.001446
      f-2     :     0.001604
      f+3     :     0.000994
      f-3     :     0.001250
 33 C s       :     3.206923  s :     3.206923
      pz      :     0.950771  p :     2.895844
      px      :     0.988074
      py      :     0.956998
      dz2     :     0.018711  d :     0.096382
      dxz     :     0.010584
      dyz     :     0.023206
      dx2y2   :     0.019588
      dxy     :     0.024293
      f0      :     0.000465  f :     0.007286
      f+1     :     0.000728
      f-1     :     0.001487
      f+2     :     0.001298
      f-2     :     0.000904
      f+3     :     0.001196
      f-3     :     0.001208
 34 H s       :     0.814864  s :     0.814864
      pz      :     0.011389  p :     0.022681
      px      :     0.007331
      py      :     0.003962
 35 C s       :     3.237915  s :     3.237915
      pz      :     0.960455  p :     2.885319
      px      :     0.966777
      py      :     0.958087
      dz2     :     0.018925  d :     0.094909
      dxz     :     0.011161
      dyz     :     0.032240
      dx2y2   :     0.014089
      dxy     :     0.018494
      f0      :     0.001299  f :     0.007178
      f+1     :     0.000644
      f-1     :     0.001041
      f+2     :     0.001385
      f-2     :     0.001031
      f+3     :     0.000990
      f-3     :     0.000788
 36 H s       :     0.826569  s :     0.826569
      pz      :     0.006997  p :     0.021961
      px      :     0.005334
      py      :     0.009630
 37 C s       :     3.175351  s :     3.175351
      pz      :     0.950175  p :     2.858017
      px      :     0.950503
      py      :     0.957339
      dz2     :     0.027127  d :     0.094437
      dxz     :     0.014140
      dyz     :     0.022760
      dx2y2   :     0.016732
      dxy     :     0.013678
      f0      :     0.001162  f :     0.007240
      f+1     :     0.000699
      f-1     :     0.001389
      f+2     :     0.001351
      f-2     :     0.001116
      f+3     :     0.000680
      f-3     :     0.000844
 38 H s       :     0.823899  s :     0.823899
      pz      :     0.004812  p :     0.021962
      px      :     0.004818
      py      :     0.012332
 39 C s       :     3.291932  s :     3.291932
      pz      :     0.960227  p :     2.863734
      px      :     0.993515
      py      :     0.909991
      dz2     :     0.017177  d :     0.095244
      dxz     :     0.011215
      dyz     :     0.022957
      dx2y2   :     0.020102
      dxy     :     0.023793
      f0      :     0.000441  f :     0.007353
      f+1     :     0.000763
      f-1     :     0.001492
      f+2     :     0.001377
      f-2     :     0.000860
      f+3     :     0.001218
      f-3     :     0.001202
 40 H s       :     0.829376  s :     0.829376
      pz      :     0.011100  p :     0.022400
      px      :     0.007460
      py      :     0.003839
 41 C s       :     3.021636  s :     3.021636
      pz      :     0.912864  p :     2.695195
      px      :     0.893499
      py      :     0.888831
      dz2     :     0.035581  d :     0.178190
      dxz     :     0.033466
      dyz     :     0.037705
      dx2y2   :     0.036089
      dxy     :     0.035349
      f0      :     0.001409  f :     0.009824
      f+1     :     0.001010
      f-1     :     0.001606
      f+2     :     0.001739
      f-2     :     0.001316
      f+3     :     0.001229
      f-3     :     0.001514
 42 C s       :     3.278983  s :     3.278983
      pz      :     0.979074  p :     3.109967
      px      :     1.056432
      py      :     1.074461
      dz2     :     0.013835  d :     0.059378
      dxz     :     0.006828
      dyz     :     0.019410
      dx2y2   :     0.014648
      dxy     :     0.004658
      f0      :     0.000606  f :     0.003328
      f+1     :     0.000485
      f-1     :     0.000607
      f+2     :     0.000773
      f-2     :     0.000376
      f+3     :     0.000421
      f-3     :     0.000059
 43 H s       :     0.837341  s :     0.837341
      pz      :     0.008855  p :     0.021131
      px      :     0.004460
      py      :     0.007815
 44 H s       :     0.837864  s :     0.837864
      pz      :     0.005507  p :     0.021079
      px      :     0.005245
      py      :     0.010328
 45 H s       :     0.837734  s :     0.837734
      pz      :     0.004508  p :     0.021574
      px      :     0.012445
      py      :     0.004621
 46 C s       :     3.260361  s :     3.260361
      pz      :     1.019214  p :     3.102622
      px      :     1.092286
      py      :     0.991121
      dz2     :     0.015629  d :     0.060371
      dxz     :     0.011975
      dyz     :     0.008092
      dx2y2   :     0.009886
      dxy     :     0.014789
      f0      :     0.000304  f :     0.003370
      f+1     :     0.000319
      f-1     :     0.000750
      f+2     :     0.000598
      f-2     :     0.000690
      f+3     :     0.000419
      f-3     :     0.000290
 47 H s       :     0.838399  s :     0.838399
      pz      :     0.004882  p :     0.022098
      px      :     0.011855
      py      :     0.005360
 48 H s       :     0.833031  s :     0.833031
      pz      :     0.005105  p :     0.021099
      px      :     0.006222
      py      :     0.009772
 49 H s       :     0.844027  s :     0.844027
      pz      :     0.010726  p :     0.021390
      px      :     0.005981
      py      :     0.004683
 50 C s       :     3.281918  s :     3.281918
      pz      :     1.077254  p :     3.099414
      px      :     0.933696
      py      :     1.088464
      dz2     :     0.006218  d :     0.059592
      dxz     :     0.017751
      dyz     :     0.010149
      dx2y2   :     0.008487
      dxy     :     0.016987
      f0      :     0.000222  f :     0.003344
      f+1     :     0.000477
      f-1     :     0.000514
      f+2     :     0.000684
      f-2     :     0.000159
      f+3     :     0.000697
      f-3     :     0.000592
 51 H s       :     0.837605  s :     0.837605
      pz      :     0.008902  p :     0.020969
      px      :     0.006605
      py      :     0.005462
 52 H s       :     0.833818  s :     0.833818
      pz      :     0.004950  p :     0.021220
      px      :     0.005796
      py      :     0.010474
 53 H s       :     0.836391  s :     0.836391
      pz      :     0.009411  p :     0.021675
      px      :     0.004793
      py      :     0.007471
 54 C s       :     3.095468  s :     3.095468
      pz      :     0.733883  p :     2.205505
      px      :     0.737769
      py      :     0.733853
      dz2     :     0.036336  d :     0.264219
      dxz     :     0.037908
      dyz     :     0.103276
      dx2y2   :     0.027455
      dxy     :     0.059243
      f0      :     0.005649  f :     0.024419
      f+1     :     0.001865
      f-1     :     0.003270
      f+2     :     0.004681
      f-2     :     0.002884
      f+3     :     0.003456
      f-3     :     0.002614
 55 C s       :     3.234356  s :     3.234356
      pz      :     0.736940  p :     2.512632
      px      :     0.963668
      py      :     0.812025
      dz2     :     0.027704  d :     0.130139
      dxz     :     0.019263
      dyz     :     0.045070
      dx2y2   :     0.018999
      dxy     :     0.019102
      f0      :     0.002413  f :     0.009887
      f+1     :     0.001143
      f-1     :     0.001553
      f+2     :     0.001395
      f-2     :     0.001090
      f+3     :     0.000926
      f-3     :     0.001368
 56 C s       :     3.240174  s :     3.240174
      pz      :     1.023392  p :     2.882558
      px      :     0.914502
      py      :     0.944664
      dz2     :     0.023974  d :     0.099579
      dxz     :     0.013322
      dyz     :     0.031039
      dx2y2   :     0.014880
      dxy     :     0.016364
      f0      :     0.001455  f :     0.007236
      f+1     :     0.000854
      f-1     :     0.000954
      f+2     :     0.000913
      f-2     :     0.000914
      f+3     :     0.000850
      f-3     :     0.001297
 57 H s       :     0.785108  s :     0.785108
      pz      :     0.012062  p :     0.022521
      px      :     0.004824
      py      :     0.005635
 58 C s       :     3.189042  s :     3.189042
      pz      :     0.911830  p :     2.856843
      px      :     0.970964
      py      :     0.974050
      dz2     :     0.032124  d :     0.091964
      dxz     :     0.020385
      dyz     :     0.021782
      dx2y2   :     0.009183
      dxy     :     0.008490
      f0      :     0.001833  f :     0.007145
      f+1     :     0.001169
      f-1     :     0.001033
      f+2     :     0.000966
      f-2     :     0.001000
      f+3     :     0.000640
      f-3     :     0.000505
 59 H s       :     0.814125  s :     0.814125
      pz      :     0.003543  p :     0.022015
      px      :     0.005664
      py      :     0.012808
 60 C s       :     3.192740  s :     3.192740
      pz      :     0.974976  p :     2.839343
      px      :     0.922080
      py      :     0.942286
      dz2     :     0.019270  d :     0.094542
      dxz     :     0.012888
      dyz     :     0.034118
      dx2y2   :     0.013603
      dxy     :     0.014664
      f0      :     0.001456  f :     0.007091
      f+1     :     0.000841
      f-1     :     0.001031
      f+2     :     0.001000
      f-2     :     0.000713
      f+3     :     0.000802
      f-3     :     0.001248
 61 H s       :     0.811880  s :     0.811880
      pz      :     0.011052  p :     0.021896
      px      :     0.004366
      py      :     0.006478
 62 C s       :     3.182914  s :     3.182914
      pz      :     0.967376  p :     2.861231
      px      :     0.958310
      py      :     0.935544
      dz2     :     0.021489  d :     0.092552
      dxz     :     0.012203
      dyz     :     0.030053
      dx2y2   :     0.013867
      dxy     :     0.014940
      f0      :     0.001507  f :     0.007146
      f+1     :     0.000783
      f-1     :     0.000918
      f+2     :     0.000918
      f-2     :     0.000901
      f+3     :     0.000846
      f-3     :     0.001273
 63 H s       :     0.812274  s :     0.812274
      pz      :     0.011669  p :     0.022024
      px      :     0.004876
      py      :     0.005479
 64 C s       :     3.258017  s :     3.258017
      pz      :     0.937076  p :     2.866424
      px      :     0.935018
      py      :     0.994330
      dz2     :     0.031640  d :     0.096564
      dxz     :     0.023713
      dyz     :     0.022613
      dx2y2   :     0.010128
      dxy     :     0.008471
      f0      :     0.001845  f :     0.007228
      f+1     :     0.001207
      f-1     :     0.001066
      f+2     :     0.000980
      f-2     :     0.001035
      f+3     :     0.000613
      f-3     :     0.000480
 65 H s       :     0.814364  s :     0.814364
      pz      :     0.003724  p :     0.022350
      px      :     0.005399
      py      :     0.013227
 66 H s       :     0.685757  s :     0.685757
      pz      :     0.022031  p :     0.040366
      px      :     0.008260
      py      :     0.010074
 67 O s       :     3.860624  s :     3.860624
      pz      :     1.770634  p :     4.592551
      px      :     1.397747
      py      :     1.424170
      dz2     :     0.003335  d :     0.028705
      dxz     :     0.003796
      dyz     :     0.004512
      dx2y2   :     0.009664
      dxy     :     0.007397
      f0      :     0.000213  f :     0.001807
      f+1     :     0.000173
      f-1     :     0.000185
      f+2     :     0.000071
      f-2     :     0.000327
      f+3     :     0.000406
      f-3     :     0.000433
 68 C s       :     3.079941  s :     3.079941
      pz      :     0.779606  p :     2.232902
      px      :     0.738388
      py      :     0.714909
      dz2     :     0.046444  d :     0.261117
      dxz     :     0.062438
      dyz     :     0.061298
      dx2y2   :     0.064536
      dxy     :     0.026400
      f0      :     0.004605  f :     0.024594
      f+1     :     0.002592
      f-1     :     0.003684
      f+2     :     0.002858
      f-2     :     0.004840
      f+3     :     0.002869
      f-3     :     0.003144
 69 C s       :     3.187428  s :     3.187428
      pz      :     0.751361  p :     2.532630
      px      :     0.898862
      py      :     0.882407
      dz2     :     0.029516  d :     0.127914
      dxz     :     0.028184
      dyz     :     0.028715
      dx2y2   :     0.023395
      dxy     :     0.018104
      f0      :     0.002254  f :     0.009815
      f+1     :     0.001355
      f-1     :     0.001333
      f+2     :     0.000833
      f-2     :     0.001814
      f+3     :     0.001013
      f-3     :     0.001212
 70 C s       :     3.269656  s :     3.269656
      pz      :     0.987188  p :     2.865188
      px      :     0.932857
      py      :     0.945144
      dz2     :     0.020399  d :     0.098870
      dxz     :     0.022205
      dyz     :     0.029020
      dx2y2   :     0.017456
      dxy     :     0.009789
      f0      :     0.001378  f :     0.007236
      f+1     :     0.000945
      f-1     :     0.001248
      f+2     :     0.000352
      f-2     :     0.001319
      f+3     :     0.000904
      f-3     :     0.001090
 71 H s       :     0.807620  s :     0.807620
      pz      :     0.010365  p :     0.022366
      px      :     0.005032
      py      :     0.006969
 72 C s       :     3.178328  s :     3.178328
      pz      :     0.917589  p :     2.859707
      px      :     0.969863
      py      :     0.972255
      dz2     :     0.030815  d :     0.092310
      dxz     :     0.020633
      dyz     :     0.022289
      dx2y2   :     0.006441
      dxy     :     0.012132
      f0      :     0.001683  f :     0.007155
      f+1     :     0.001046
      f-1     :     0.001286
      f+2     :     0.000935
      f-2     :     0.001021
      f+3     :     0.000598
      f-3     :     0.000586
 73 H s       :     0.812817  s :     0.812817
      pz      :     0.003741  p :     0.022024
      px      :     0.008771
      py      :     0.009512
 74 C s       :     3.191844  s :     3.191844
      pz      :     0.985558  p :     2.845389
      px      :     0.933830
      py      :     0.926001
      dz2     :     0.022405  d :     0.094339
      dxz     :     0.019780
      dyz     :     0.019158
      dx2y2   :     0.019764
      dxy     :     0.013232
      f0      :     0.001349  f :     0.007091
      f+1     :     0.000893
      f-1     :     0.000770
      f+2     :     0.000612
      f-2     :     0.001328
      f+3     :     0.000945
      f-3     :     0.001194
 75 H s       :     0.811975  s :     0.811975
      pz      :     0.012310  p :     0.021901
      px      :     0.005308
      py      :     0.004282
 76 C s       :     3.179968  s :     3.179968
      pz      :     0.956832  p :     2.862331
      px      :     0.948890
      py      :     0.956609
      dz2     :     0.018457  d :     0.092478
      dxz     :     0.021305
      dyz     :     0.026960
      dx2y2   :     0.015433
      dxy     :     0.010323
      f0      :     0.001401  f :     0.007145
      f+1     :     0.000884
      f-1     :     0.001203
      f+2     :     0.000345
      f-2     :     0.001324
      f+3     :     0.000898
      f-3     :     0.001089
 77 H s       :     0.812576  s :     0.812576
      pz      :     0.009943  p :     0.022022
      px      :     0.005121
      py      :     0.006958
 78 C s       :     3.248277  s :     3.248277
      pz      :     0.940696  p :     2.863842
      px      :     0.962923
      py      :     0.960223
      dz2     :     0.029542  d :     0.096025
      dxz     :     0.022954
      dyz     :     0.024331
      dx2y2   :     0.006059
      dxy     :     0.013139
      f0      :     0.001731  f :     0.007225
      f+1     :     0.001056
      f-1     :     0.001268
      f+2     :     0.001024
      f-2     :     0.001023
      f+3     :     0.000574
      f-3     :     0.000548
 79 H s       :     0.814393  s :     0.814393
      pz      :     0.003983  p :     0.022356
      px      :     0.008821
      py      :     0.009552
 80 O s       :     3.774549  s :     3.774549
      pz      :     1.306255  p :     4.589659
      px      :     1.662880
      py      :     1.620523
      dz2     :     0.004490  d :     0.030804
      dxz     :     0.008248
      dyz     :     0.008139
      dx2y2   :     0.004840
      dxy     :     0.005087
      f0      :     0.000185  f :     0.001598
      f+1     :     0.000373
      f-1     :     0.000334
      f+2     :     0.000147
      f-2     :     0.000315
      f+3     :     0.000122
      f-3     :     0.000122
 81 H s       :     0.593118  s :     0.593118
      pz      :     0.024602  p :     0.053157
      px      :     0.016223
      py      :     0.012333


                     *******************************
                     * LOEWDIN POPULATION ANALYSIS *
                     *******************************

----------------------
LOEWDIN ATOMIC CHARGES
----------------------
   0 O :    0.379675
   1 O :    0.084227
   2 N :    0.170039
   3 N :    0.080157
   4 C :   -0.298570
   5 C :   -0.194055
   6 H :    0.171818
   7 C :   -0.126394
   8 C :   -0.116639
   9 H :    0.154878
  10 C :   -0.151410
  11 H :    0.155389
  12 C :   -0.153685
  13 H :    0.154258
  14 C :   -0.152009
  15 H :    0.155153
  16 C :   -0.119895
  17 H :    0.157619
  18 C :   -0.401098
  19 C :   -0.278999
  20 H :    0.124694
  21 H :    0.127368
  22 H :    0.125195
  23 C :   -0.270096
  24 H :    0.125807
  25 H :    0.133846
  26 H :    0.129927
  27 C :   -0.269349
  28 H :    0.130833
  29 H :    0.133444
  30 H :    0.127773
  31 C :   -0.189230
  32 C :   -0.064529
  33 C :   -0.110145
  34 H :    0.160288
  35 C :   -0.166349
  36 H :    0.154271
  37 C :   -0.163785
  38 H :    0.155029
  39 C :   -0.129130
  40 H :    0.157246
  41 C :   -0.291557
  42 C :   -0.265551
  43 H :    0.128043
  44 H :    0.129688
  45 H :    0.124045
  46 C :   -0.270183
  47 H :    0.126917
  48 H :    0.129682
  49 H :    0.127041
  50 C :   -0.267753
  51 H :    0.127977
  52 H :    0.129010
  53 H :    0.123762
  54 C :   -0.397181
  55 C :   -0.134575
  56 C :   -0.088939
  57 H :    0.162285
  58 C :   -0.135617
  59 H :    0.159087
  60 C :   -0.122524
  61 H :    0.159440
  62 C :   -0.135804
  63 H :    0.158848
  64 C :   -0.082873
  65 H :    0.163554
  66 H :    0.190683
  67 O :    0.039523
  68 C :   -0.453519
  69 C :   -0.138282
  70 C :   -0.090901
  71 H :    0.162111
  72 C :   -0.137439
  73 H :    0.158373
  74 C :   -0.125639
  75 H :    0.158820
  76 C :   -0.137727
  77 H :    0.158140
  78 C :   -0.085671
  79 H :    0.162020
  80 O :    0.102519
  81 H :    0.186596

-------------------------------
LOEWDIN REDUCED ORBITAL CHARGES
-------------------------------
  0 O s       :     3.204904  s :     3.204904
      pz      :     1.255035  p :     4.290623
      px      :     1.518747
      py      :     1.516841
      dz2     :     0.037089  d :     0.117378
      dxz     :     0.019770
      dyz     :     0.045467
      dx2y2   :     0.007997
      dxy     :     0.007054
      f0      :     0.001918  f :     0.007421
      f+1     :     0.000755
      f-1     :     0.001830
      f+2     :     0.001562
      f-2     :     0.001018
      f+3     :     0.000170
      f-3     :     0.000167
  1 O s       :     3.399324  s :     3.399324
      pz      :     1.616698  p :     4.445752
      px      :     1.349550
      py      :     1.479504
      dz2     :     0.008845  d :     0.064884
      dxz     :     0.001081
      dyz     :     0.017083
      dx2y2   :     0.022632
      dxy     :     0.015244
      f0      :     0.000719  f :     0.005812
      f+1     :     0.000132
      f-1     :     0.001082
      f+2     :     0.000972
      f-2     :     0.000188
      f+3     :     0.001266
      f-3     :     0.001454
  2 N s       :     3.043053  s :     3.043053
      pz      :     1.378763  p :     3.574816
      px      :     1.076338
      py      :     1.119715
      dz2     :     0.041956  d :     0.196663
      dxz     :     0.042886
      dyz     :     0.038772
      dx2y2   :     0.036882
      dxy     :     0.036167
      f0      :     0.003359  f :     0.015428
      f+1     :     0.002401
      f-1     :     0.002119
      f+2     :     0.001587
      f-2     :     0.002665
      f+3     :     0.001489
      f-3     :     0.001808
  3 N s       :     3.008667  s :     3.008667
      pz      :     1.156555  p :     3.692491
      px      :     1.204369
      py      :     1.331566
      dz2     :     0.041916  d :     0.204082
      dxz     :     0.042182
      dyz     :     0.041823
      dx2y2   :     0.036713
      dxy     :     0.041447
      f0      :     0.000839  f :     0.014604
      f+1     :     0.002440
      f-1     :     0.002637
      f+2     :     0.002549
      f-2     :     0.002353
      f+3     :     0.001862
      f-3     :     0.001923
  4 C s       :     2.745050  s :     2.745050
      pz      :     0.889371  p :     2.683578
      px      :     0.895568
      py      :     0.898640
      dz2     :     0.238625  d :     0.756530
      dxz     :     0.165271
      dyz     :     0.187656
      dx2y2   :     0.072108
      dxy     :     0.092870
      f0      :     0.028937  f :     0.113411
      f+1     :     0.017128
      f-1     :     0.019329
      f+2     :     0.017748
      f-2     :     0.020429
      f+3     :     0.004579
      f-3     :     0.005262
  5 C s       :     2.741324  s :     2.741324
      pz      :     0.996535  p :     2.862025
      px      :     0.905565
      py      :     0.959926
      dz2     :     0.101525  d :     0.531377
      dxz     :     0.091340
      dyz     :     0.078308
      dx2y2   :     0.118138
      dxy     :     0.142066
      f0      :     0.004819  f :     0.059329
      f+1     :     0.007854
      f-1     :     0.006685
      f+2     :     0.009842
      f-2     :     0.008754
      f+3     :     0.011556
      f-3     :     0.009821
  6 H s       :     0.765674  s :     0.765674
      pz      :     0.035827  p :     0.062509
      px      :     0.012631
      py      :     0.014050
  7 C s       :     2.715447  s :     2.715447
      pz      :     1.025856  p :     2.854101
      px      :     0.861926
      py      :     0.966320
      dz2     :     0.126886  d :     0.502569
      dxz     :     0.081744
      dyz     :     0.160491
      dx2y2   :     0.063750
      dxy     :     0.069698
      f0      :     0.007199  f :     0.054277
      f+1     :     0.006312
      f-1     :     0.018234
      f+2     :     0.005914
      f-2     :     0.006313
      f+3     :     0.005285
      f-3     :     0.005020
  8 C s       :     2.764708  s :     2.764708
      pz      :     1.021332  p :     2.929445
      px      :     0.895940
      py      :     1.012173
      dz2     :     0.093340  d :     0.381137
      dxz     :     0.063837
      dyz     :     0.139533
      dx2y2   :     0.050346
      dxy     :     0.034081
      f0      :     0.007024  f :     0.041349
      f+1     :     0.006463
      f-1     :     0.012350
      f+2     :     0.003950
      f-2     :     0.003948
      f+3     :     0.003382
      f-3     :     0.004230
  9 H s       :     0.783143  s :     0.783143
      pz      :     0.018415  p :     0.061979
      px      :     0.013201
      py      :     0.030364
 10 C s       :     2.769471  s :     2.769471
      pz      :     0.992143  p :     2.951693
      px      :     0.904654
      py      :     1.054897
      dz2     :     0.114053  d :     0.387969
      dxz     :     0.025238
      dyz     :     0.095637
      dx2y2   :     0.075546
      dxy     :     0.077495
      f0      :     0.003748  f :     0.042277
      f+1     :     0.001786
      f-1     :     0.013046
      f+2     :     0.006402
      f-2     :     0.007268
      f+3     :     0.005021
      f-3     :     0.005005
 11 H s       :     0.784439  s :     0.784439
      pz      :     0.035361  p :     0.060172
      px      :     0.013973
      py      :     0.010838
 12 C s       :     2.769092  s :     2.769092
      pz      :     1.048955  p :     2.951487
      px      :     0.895489
      py      :     1.007044
      dz2     :     0.103411  d :     0.390438
      dxz     :     0.067140
      dyz     :     0.139354
      dx2y2   :     0.037640
      dxy     :     0.042893
      f0      :     0.007123  f :     0.042667
      f+1     :     0.005639
      f-1     :     0.014165
      f+2     :     0.004553
      f-2     :     0.004151
      f+3     :     0.003981
      f-3     :     0.003054
 13 H s       :     0.785612  s :     0.785612
      pz      :     0.016137  p :     0.060130
      px      :     0.015719
      py      :     0.028274
 14 C s       :     2.769545  s :     2.769545
      pz      :     1.043910  p :     2.953263
      px      :     0.906747
      py      :     1.002607
      dz2     :     0.094442  d :     0.387006
      dxz     :     0.067052
      dyz     :     0.143724
      dx2y2   :     0.048762
      dxy     :     0.033025
      f0      :     0.007086  f :     0.042195
      f+1     :     0.006580
      f-1     :     0.012966
      f+2     :     0.003915
      f-2     :     0.003989
      f+3     :     0.003444
      f-3     :     0.004215
 15 H s       :     0.784626  s :     0.784626
      pz      :     0.017880  p :     0.060221
      px      :     0.013381
      py      :     0.028960
 16 C s       :     2.765144  s :     2.765144
      pz      :     0.992189  p :     2.930636
      px      :     0.902658
      py      :     1.035789
      dz2     :     0.112745  d :     0.382945
      dxz     :     0.025331
      dyz     :     0.094966
      dx2y2   :     0.073236
      dxy     :     0.076667
      f0      :     0.003745  f :     0.041169
      f+1     :     0.001694
      f-1     :     0.012315
      f+2     :     0.006381
      f-2     :     0.007135
      f+3     :     0.004969
      f-3     :     0.004930
 17 H s       :     0.781898  s :     0.781898
      pz      :     0.036035  p :     0.060483
      px      :     0.013789
      py      :     0.010659
 18 C s       :     2.706772  s :     2.706772
      pz      :     1.010089  p :     2.898613
      px      :     0.946144
      py      :     0.942379
      dz2     :     0.152440  d :     0.711936
      dxz     :     0.145934
      dyz     :     0.115712
      dx2y2   :     0.127942
      dxy     :     0.169907
      f0      :     0.012795  f :     0.083778
      f+1     :     0.011247
      f-1     :     0.011480
      f+2     :     0.007655
      f-2     :     0.014091
      f+3     :     0.012399
      f-3     :     0.014111
 19 C s       :     2.838863  s :     2.838863
      pz      :     1.013413  p :     3.158246
      px      :     1.069424
      py      :     1.075409
      dz2     :     0.062351  d :     0.258645
      dxz     :     0.075349
      dyz     :     0.049075
      dx2y2   :     0.015545
      dxy     :     0.056326
      f0      :     0.004867  f :     0.023244
      f+1     :     0.004129
      f-1     :     0.005173
      f+2     :     0.003908
      f-2     :     0.002019
      f+3     :     0.002175
      f-3     :     0.000973
 20 H s       :     0.813378  s :     0.813378
      pz      :     0.021452  p :     0.061928
      px      :     0.026165
      py      :     0.014311
 21 H s       :     0.810793  s :     0.810793
      pz      :     0.012594  p :     0.061840
      px      :     0.024033
      py      :     0.025213
 22 H s       :     0.812866  s :     0.812866
      pz      :     0.014402  p :     0.061939
      px      :     0.017161
      py      :     0.030376
 23 C s       :     2.829066  s :     2.829066
      pz      :     1.072707  p :     3.159405
      px      :     1.063677
      py      :     1.023020
      dz2     :     0.055949  d :     0.258003
      dxz     :     0.048359
      dyz     :     0.037495
      dx2y2   :     0.043939
      dxy     :     0.072261
      f0      :     0.002954  f :     0.023621
      f+1     :     0.001947
      f-1     :     0.003418
      f+2     :     0.004253
      f-2     :     0.002758
      f+3     :     0.003892
      f-3     :     0.004399
 24 H s       :     0.810540  s :     0.810540
      pz      :     0.034766  p :     0.063653
      px      :     0.015888
      py      :     0.012999
 25 H s       :     0.804089  s :     0.804089
      pz      :     0.013923  p :     0.062065
      px      :     0.023179
      py      :     0.024963
 26 H s       :     0.807597  s :     0.807597
      pz      :     0.021490  p :     0.062476
      px      :     0.027525
      py      :     0.013461
 27 C s       :     2.830540  s :     2.830540
      pz      :     1.052703  p :     3.157900
      px      :     1.033646
      py      :     1.071551
      dz2     :     0.094894  d :     0.257357
      dxz     :     0.040015
      dyz     :     0.012788
      dx2y2   :     0.035712
      dxy     :     0.073948
      f0      :     0.002775  f :     0.023552
      f+1     :     0.005097
      f-1     :     0.002035
      f+2     :     0.003946
      f-2     :     0.003567
      f+3     :     0.003117
      f-3     :     0.003014
 28 H s       :     0.806955  s :     0.806955
      pz      :     0.014199  p :     0.062212
      px      :     0.015569
      py      :     0.032444
 29 H s       :     0.804485  s :     0.804485
      pz      :     0.013638  p :     0.062072
      px      :     0.025205
      py      :     0.023229
 30 H s       :     0.808702  s :     0.808702
      pz      :     0.035013  p :     0.063525
      px      :     0.014828
      py      :     0.013684
 31 C s       :     2.711262  s :     2.711262
      pz      :     0.939456  p :     2.808276
      px      :     0.902163
      py      :     0.966658
      dz2     :     0.109274  d :     0.598211
      dxz     :     0.080236
      dyz     :     0.157932
      dx2y2   :     0.128916
      dxy     :     0.121853
      f0      :     0.008210  f :     0.071481
      f+1     :     0.006885
      f-1     :     0.012984
      f+2     :     0.010267
      f-2     :     0.012211
      f+3     :     0.009257
      f-3     :     0.011668
 32 C s       :     2.717425  s :     2.717425
      pz      :     0.962558  p :     2.820147
      px      :     0.890339
      py      :     0.967250
      dz2     :     0.102777  d :     0.476884
      dxz     :     0.065992
      dyz     :     0.124707
      dx2y2   :     0.091593
      dxy     :     0.091816
      f0      :     0.006103  f :     0.050073
      f+1     :     0.005081
      f-1     :     0.010498
      f+2     :     0.006378
      f-2     :     0.009354
      f+3     :     0.005192
      f-3     :     0.007467
 33 C s       :     2.763299  s :     2.763299
      pz      :     0.965116  p :     2.925525
      px      :     0.913744
      py      :     1.046665
      dz2     :     0.070068  d :     0.381027
      dxz     :     0.042767
      dyz     :     0.098548
      dx2y2   :     0.085198
      dxy     :     0.084445
      f0      :     0.003135  f :     0.040294
      f+1     :     0.002746
      f-1     :     0.009839
      f+2     :     0.005585
      f-2     :     0.006356
      f+3     :     0.004892
      f-3     :     0.007743
 34 H s       :     0.778656  s :     0.778656
      pz      :     0.029984  p :     0.061055
      px      :     0.020004
      py      :     0.011067
 35 C s       :     2.766503  s :     2.766503
      pz      :     1.004556  p :     2.960935
      px      :     0.935076
      py      :     1.021303
      dz2     :     0.075006  d :     0.395485
      dxz     :     0.050393
      dyz     :     0.136157
      dx2y2   :     0.062179
      dxy     :     0.071750
      f0      :     0.007550  f :     0.043426
      f+1     :     0.005176
      f-1     :     0.007751
      f+2     :     0.005646
      f-2     :     0.006379
      f+3     :     0.005478
      f-3     :     0.005445
 36 H s       :     0.785587  s :     0.785587
      pz      :     0.019266  p :     0.060143
      px      :     0.015022
      py      :     0.025855
 37 C s       :     2.765591  s :     2.765591
      pz      :     1.019923  p :     2.956235
      px      :     0.931385
      py      :     1.004927
      dz2     :     0.104130  d :     0.398006
      dxz     :     0.063792
      dyz     :     0.106346
      dx2y2   :     0.069426
      dxy     :     0.054312
      f0      :     0.006116  f :     0.043952
      f+1     :     0.005379
      f-1     :     0.009876
      f+2     :     0.005793
      f-2     :     0.007820
      f+3     :     0.003824
      f-3     :     0.005146
 38 H s       :     0.784859  s :     0.784859
      pz      :     0.013718  p :     0.060112
      px      :     0.013816
      py      :     0.032577
 39 C s       :     2.766902  s :     2.766902
      pz      :     0.975241  p :     2.940569
      px      :     0.923189
      py      :     1.042138
      dz2     :     0.068582  d :     0.380597
      dxz     :     0.043805
      dyz     :     0.095582
      dx2y2   :     0.085987
      dxy     :     0.086640
      f0      :     0.003153  f :     0.041062
      f+1     :     0.002806
      f-1     :     0.009970
      f+2     :     0.005724
      f-2     :     0.006326
      f+3     :     0.005391
      f-3     :     0.007692
 40 H s       :     0.781655  s :     0.781655
      pz      :     0.029349  p :     0.061099
      px      :     0.020569
      py      :     0.011181
 41 C s       :     2.697963  s :     2.697963
      pz      :     0.985789  p :     2.919379
      px      :     0.975568
      py      :     0.958022
      dz2     :     0.116795  d :     0.609920
      dxz     :     0.112592
      dyz     :     0.134066
      dx2y2   :     0.138290
      dxy     :     0.108177
      f0      :     0.009808  f :     0.064295
      f+1     :     0.007789
      f-1     :     0.009457
      f+2     :     0.009750
      f-2     :     0.008765
      f+3     :     0.008610
      f-3     :     0.010115
 42 C s       :     2.829381  s :     2.829381
      pz      :     1.025095  p :     3.148968
      px      :     1.058409
      py      :     1.065465
      dz2     :     0.062948  d :     0.263895
      dxz     :     0.035777
      dyz     :     0.081788
      dx2y2   :     0.062073
      dxy     :     0.021309
      f0      :     0.004893  f :     0.023306
      f+1     :     0.004067
      f-1     :     0.003274
      f+2     :     0.003468
      f-2     :     0.003539
      f+3     :     0.002856
      f-3     :     0.001208
 43 H s       :     0.809696  s :     0.809696
      pz      :     0.024583  p :     0.062261
      px      :     0.013656
      py      :     0.024021
 44 H s       :     0.808389  s :     0.808389
      pz      :     0.015281  p :     0.061923
      px      :     0.016396
      py      :     0.030247
 45 H s       :     0.812744  s :     0.812744
      pz      :     0.013663  p :     0.063211
      px      :     0.035495
      py      :     0.014053
 46 C s       :     2.826090  s :     2.826090
      pz      :     1.048325  p :     3.153113
      px      :     1.073384
      py      :     1.031404
      dz2     :     0.063703  d :     0.267430
      dxz     :     0.048767
      dyz     :     0.049446
      dx2y2   :     0.046327
      dxy     :     0.059187
      f0      :     0.002831  f :     0.023550
      f+1     :     0.003156
      f-1     :     0.004278
      f+2     :     0.002890
      f-2     :     0.004596
      f+3     :     0.003306
      f-3     :     0.002493
 47 H s       :     0.808527  s :     0.808527
      pz      :     0.014374  p :     0.064556
      px      :     0.034962
      py      :     0.015220
 48 H s       :     0.808700  s :     0.808700
      pz      :     0.015912  p :     0.061618
      px      :     0.018869
      py      :     0.026837
 49 H s       :     0.810371  s :     0.810371
      pz      :     0.030025  p :     0.062588
      px      :     0.018125
      py      :     0.014438
 50 C s       :     2.834825  s :     2.834825
      pz      :     1.070953  p :     3.148989
      px      :     1.001506
      py      :     1.076531
      dz2     :     0.029817  d :     0.261200
      dxz     :     0.072740
      dyz     :     0.046187
      dx2y2   :     0.047373
      dxy     :     0.065084
      f0      :     0.002123  f :     0.022739
      f+1     :     0.004018
      f-1     :     0.002415
      f+2     :     0.003400
      f-2     :     0.002360
      f+3     :     0.004172
      f-3     :     0.004251
 51 H s       :     0.809812  s :     0.809812
      pz      :     0.027432  p :     0.062211
      px      :     0.018012
      py      :     0.016767
 52 H s       :     0.808949  s :     0.808949
      pz      :     0.014639  p :     0.062041
      px      :     0.015732
      py      :     0.031670
 53 H s       :     0.813063  s :     0.813063
      pz      :     0.027649  p :     0.063175
      px      :     0.013358
      py      :     0.022168
 54 C s       :     2.737641  s :     2.737641
      pz      :     0.892015  p :     2.591029
      px      :     0.731692
      py      :     0.967322
      dz2     :     0.153721  d :     0.921095
      dxz     :     0.100656
      dyz     :     0.353272
      dx2y2   :     0.144429
      dxy     :     0.169016
      f0      :     0.035366  f :     0.147416
      f+1     :     0.011496
      f-1     :     0.021331
      f+2     :     0.029256
      f-2     :     0.017042
      f+3     :     0.016892
      f-3     :     0.016033
 55 C s       :     2.709218  s :     2.709218
      pz      :     0.978624  p :     2.881029
      px      :     0.899031
      py      :     1.003374
      dz2     :     0.118077  d :     0.489832
      dxz     :     0.064125
      dyz     :     0.171224
      dx2y2   :     0.068734
      dxy     :     0.067672
      f0      :     0.014225  f :     0.054496
      f+1     :     0.005774
      f-1     :     0.009205
      f+2     :     0.008403
      f-2     :     0.007180
      f+3     :     0.004848
      f-3     :     0.004861
 56 C s       :     2.764764  s :     2.764764
      pz      :     1.021790  p :     2.902413
      px      :     0.872404
      py      :     1.008220
      dz2     :     0.093223  d :     0.379940
      dxz     :     0.042574
      dyz     :     0.124942
      dx2y2   :     0.058517
      dxy     :     0.060683
      f0      :     0.009957  f :     0.041822
      f+1     :     0.004099
      f-1     :     0.006611
      f+2     :     0.005906
      f-2     :     0.005394
      f+3     :     0.004709
      f-3     :     0.005147
 57 H s       :     0.775750  s :     0.775750
      pz      :     0.032164  p :     0.061965
      px      :     0.013824
      py      :     0.015977
 58 C s       :     2.770043  s :     2.770043
      pz      :     1.064323  p :     2.944033
      px      :     0.895756
      py      :     0.983954
      dz2     :     0.142174  d :     0.379691
      dxz     :     0.074046
      dyz     :     0.099750
      dx2y2   :     0.034625
      dxy     :     0.029095
      f0      :     0.012241  f :     0.041850
      f+1     :     0.004280
      f-1     :     0.007862
      f+2     :     0.007243
      f-2     :     0.007180
      f+3     :     0.002020
      f-3     :     0.001024
 59 H s       :     0.780575  s :     0.780575
      pz      :     0.010498  p :     0.060338
      px      :     0.015791
      py      :     0.034050
 60 C s       :     2.771986  s :     2.771986
      pz      :     1.020012  p :     2.920558
      px      :     0.873315
      py      :     1.027231
      dz2     :     0.088670  d :     0.387611
      dxz     :     0.044031
      dyz     :     0.143079
      dx2y2   :     0.055801
      dxy     :     0.056031
      f0      :     0.010647  f :     0.042369
      f+1     :     0.004570
      f-1     :     0.006783
      f+2     :     0.005960
      f-2     :     0.004833
      f+3     :     0.004713
      f-3     :     0.004863
 61 H s       :     0.780560  s :     0.780560
      pz      :     0.029644  p :     0.059999
      px      :     0.012385
      py      :     0.017971
 62 C s       :     2.769896  s :     2.769896
      pz      :     1.010630  p :     2.944178
      px      :     0.899168
      py      :     1.034380
      dz2     :     0.092028  d :     0.379833
      dxz     :     0.040652
      dyz     :     0.132218
      dx2y2   :     0.057175
      dxy     :     0.057760
      f0      :     0.010290  f :     0.041897
      f+1     :     0.003698
      f-1     :     0.006654
      f+2     :     0.006216
      f-2     :     0.005498
      f+3     :     0.004654
      f-3     :     0.004887
 63 H s       :     0.780858  s :     0.780858
      pz      :     0.031119  p :     0.060294
      px      :     0.013735
      py      :     0.015440
 64 C s       :     2.764030  s :     2.764030
      pz      :     1.044857  p :     2.897610
      px      :     0.866646
      py      :     0.986106
      dz2     :     0.134938  d :     0.379423
      dxz     :     0.080596
      dyz     :     0.099487
      dx2y2   :     0.035874
      dxy     :     0.028528
      f0      :     0.011742  f :     0.041811
      f+1     :     0.004348
      f-1     :     0.007869
      f+2     :     0.007391
      f-2     :     0.007459
      f+3     :     0.001954
      f-3     :     0.001048
 65 H s       :     0.775193  s :     0.775193
      pz      :     0.010683  p :     0.061252
      px      :     0.015253
      py      :     0.035316
 66 H s       :     0.693997  s :     0.693997
      pz      :     0.056298  p :     0.115320
      px      :     0.026200
      py      :     0.032822
 67 O s       :     3.400029  s :     3.400029
      pz      :     1.609754  p :     4.489230
      px      :     1.426685
      py      :     1.452791
      dz2     :     0.008884  d :     0.065374
      dxz     :     0.009830
      dyz     :     0.010834
      dx2y2   :     0.013071
      dxy     :     0.022754
      f0      :     0.000702  f :     0.005844
      f+1     :     0.000585
      f-1     :     0.000659
      f+2     :     0.000113
      f-2     :     0.001189
      f+3     :     0.001353
      f-3     :     0.001244
 68 C s       :     2.746591  s :     2.746591
      pz      :     0.929827  p :     2.611296
      px      :     0.836495
      py      :     0.844974
      dz2     :     0.168720  d :     0.943029
      dxz     :     0.207965
      dyz     :     0.227403
      dx2y2   :     0.187367
      dxy     :     0.151575
      f0      :     0.028560  f :     0.152603
      f+1     :     0.017126
      f-1     :     0.023841
      f+2     :     0.019175
      f-2     :     0.029810
      f+3     :     0.017815
      f-3     :     0.016274
 69 C s       :     2.709361  s :     2.709361
      pz      :     0.970233  p :     2.885367
      px      :     0.943458
      py      :     0.971676
      dz2     :     0.126817  d :     0.489171
      dxz     :     0.105814
      dyz     :     0.109265
      dx2y2   :     0.077185
      dxy     :     0.070090
      f0      :     0.012935  f :     0.054384
      f+1     :     0.007284
      f-1     :     0.008191
      f+2     :     0.005778
      f-2     :     0.010667
      f+3     :     0.005186
      f-3     :     0.004343
 70 C s       :     2.765038  s :     2.765038
      pz      :     1.026123  p :     2.904496
      px      :     0.932476
      py      :     0.945898
      dz2     :     0.083309  d :     0.379591
      dxz     :     0.083742
      dyz     :     0.107337
      dx2y2   :     0.057074
      dxy     :     0.048128
      f0      :     0.009880  f :     0.041776
      f+1     :     0.006054
      f-1     :     0.006892
      f+2     :     0.001969
      f-2     :     0.007242
      f+3     :     0.004733
      f-3     :     0.005005
 71 H s       :     0.776447  s :     0.776447
      pz      :     0.027748  p :     0.061442
      px      :     0.014337
      py      :     0.019357
 72 C s       :     2.770409  s :     2.770409
      pz      :     1.059963  p :     2.945371
      px      :     0.933921
      py      :     0.951487
      dz2     :     0.136600  d :     0.379870
      dxz     :     0.083190
      dyz     :     0.091803
      dx2y2   :     0.015792
      dxy     :     0.052486
      f0      :     0.011012  f :     0.041789
      f+1     :     0.005763
      f-1     :     0.007634
      f+2     :     0.006490
      f-2     :     0.007248
      f+3     :     0.002084
      f-3     :     0.001558
 73 H s       :     0.781270  s :     0.781270
      pz      :     0.010992  p :     0.060357
      px      :     0.023723
      py      :     0.025643
 74 C s       :     2.772186  s :     2.772186
      pz      :     1.007064  p :     2.923988
      px      :     0.941946
      py      :     0.974978
      dz2     :     0.098347  d :     0.387200
      dxz     :     0.078308
      dyz     :     0.080029
      dx2y2   :     0.069088
      dxy     :     0.061429
      f0      :     0.008905  f :     0.042265
      f+1     :     0.004839
      f-1     :     0.005928
      f+2     :     0.004357
      f-2     :     0.008428
      f+3     :     0.005209
      f-3     :     0.004600
 75 H s       :     0.781127  s :     0.781127
      pz      :     0.032869  p :     0.060053
      px      :     0.014877
      py      :     0.012307
 76 C s       :     2.770174  s :     2.770174
      pz      :     1.018569  p :     2.945630
      px      :     0.958587
      py      :     0.968475
      dz2     :     0.081820  d :     0.380081
      dxz     :     0.086858
      dyz     :     0.109314
      dx2y2   :     0.052415
      dxy     :     0.049674
      f0      :     0.010050  f :     0.041841
      f+1     :     0.005920
      f-1     :     0.006806
      f+2     :     0.001972
      f-2     :     0.007669
      f+3     :     0.004644
      f-3     :     0.004781
 77 H s       :     0.781535  s :     0.781535
      pz      :     0.026731  p :     0.060324
      px      :     0.014446
      py      :     0.019146
 78 C s       :     2.764018  s :     2.764018
      pz      :     1.044554  p :     2.900057
      px      :     0.919102
      py      :     0.936402
      dz2     :     0.129681  d :     0.379782
      dxz     :     0.087411
      dyz     :     0.094348
      dx2y2   :     0.015939
      dxy     :     0.052403
      f0      :     0.010686  f :     0.041814
      f+1     :     0.005765
      f-1     :     0.007485
      f+2     :     0.007147
      f-2     :     0.007158
      f+3     :     0.002022
      f-3     :     0.001550
 79 H s       :     0.776669  s :     0.776669
      pz      :     0.011329  p :     0.061311
      px      :     0.024028
      py      :     0.025953
 80 O s       :     3.330809  s :     3.330809
      pz      :     1.300426  p :     4.494573
      px      :     1.600284
      py      :     1.593863
      dz2     :     0.017100  d :     0.067318
      dxz     :     0.016817
      dyz     :     0.018497
      dx2y2   :     0.006305
      dxy     :     0.008599
      f0      :     0.000560  f :     0.004780
      f+1     :     0.000857
      f-1     :     0.001122
      f+2     :     0.000532
      f-2     :     0.001182
      f+3     :     0.000293
      f-3     :     0.000233
 81 H s       :     0.638142  s :     0.638142
      pz      :     0.082256  p :     0.175262
      px      :     0.053357
      py      :     0.039648


                      *****************************
                      * MAYER POPULATION ANALYSIS *
                      *****************************

  NA   - Mulliken gross atomic population
  ZA   - Total nuclear charge
  QA   - Mulliken gross atomic charge
  VA   - Mayer's total valence
  BVA  - Mayer's bonded valence
  FA   - Mayer's free valence

  ATOM       NA         ZA         QA         VA         BVA        FA
  0 O      8.2158     8.0000    -0.2158     2.1746     2.1746     0.0000
  1 O      8.4238     8.0000    -0.4238     2.0850     2.0850    -0.0000
  2 N      7.2678     7.0000    -0.2678     2.9964     2.9964     0.0000
  3 N      7.4012     7.0000    -0.4012     2.9391     2.9391     0.0000
  4 C      5.8648     6.0000     0.1352     4.1876     4.1876    -0.0000
  5 C      5.8670     6.0000     0.1330     3.7436     3.7436     0.0000
  6 H      0.8350     1.0000     0.1650     0.9664     0.9664     0.0000
  7 C      5.7742     6.0000     0.2258     3.4989     3.4989    -0.0000
  8 C      6.3212     6.0000    -0.3212     3.9734     3.9734    -0.0000
  9 H      0.8478     1.0000     0.1522     1.0031     1.0031    -0.0000
 10 C      6.1528     6.0000    -0.1528     3.9107     3.9107    -0.0000
 11 H      0.8426     1.0000     0.1574     0.9617     0.9617     0.0000
 12 C      6.1666     6.0000    -0.1666     3.9031     3.9031    -0.0000
 13 H      0.8430     1.0000     0.1570     0.9597     0.9597     0.0000
 14 C      6.1548     6.0000    -0.1548     3.8892     3.8892     0.0000
 15 H      0.8424     1.0000     0.1576     0.9620     0.9620    -0.0000
 16 C      6.2659     6.0000    -0.2659     3.9556     3.9556    -0.0000
 17 H      0.8430     1.0000     0.1570     0.9744     0.9744    -0.0000
 18 C      5.8367     6.0000     0.1633     3.9154     3.9154    -0.0000
 19 C      6.4072     6.0000    -0.4072     3.8368     3.8368    -0.0000
 20 H      0.8667     1.0000     0.1333     0.9798     0.9798     0.0000
 21 H      0.8637     1.0000     0.1363     0.9745     0.9745    -0.0000
 22 H      0.8659     1.0000     0.1341     0.9785     0.9785    -0.0000
 23 C      6.4377     6.0000    -0.4377     3.8829     3.8829    -0.0000
 24 H      0.8626     1.0000     0.1374     0.9862     0.9862     0.0000
 25 H      0.8529     1.0000     0.1471     0.9698     0.9698    -0.0000
 26 H      0.8599     1.0000     0.1401     0.9764     0.9764    -0.0000
 27 C      6.4467     6.0000    -0.4467     3.8795     3.8795    -0.0000
 28 H      0.8600     1.0000     0.1400     0.9766     0.9766    -0.0000
 29 H      0.8535     1.0000     0.1465     0.9696     0.9696    -0.0000
 30 H      0.8554     1.0000     0.1446     0.9743     0.9743    -0.0000
 31 C      5.6849     6.0000     0.3151     3.6340     3.6340    -0.0000
 32 C      6.0927     6.0000    -0.0927     3.7604     3.7604    -0.0000
 33 C      6.2064     6.0000    -0.2064     3.7978     3.7978    -0.0000
 34 H      0.8375     1.0000     0.1625     0.9628     0.9628    -0.0000
 35 C      6.2253     6.0000    -0.2253     3.9376     3.9376    -0.0000
 36 H      0.8485     1.0000     0.1515     0.9638     0.9638     0.0000
 37 C      6.1350     6.0000    -0.1350     3.8467     3.8467    -0.0000
 38 H      0.8459     1.0000     0.1541     0.9610     0.9610    -0.0000
 39 C      6.2583     6.0000    -0.2583     3.9988     3.9988    -0.0000
 40 H      0.8518     1.0000     0.1482     0.9892     0.9892    -0.0000
 41 C      5.9048     6.0000     0.0952     3.8638     3.8638    -0.0000
 42 C      6.4517     6.0000    -0.4517     3.8823     3.8823    -0.0000
 43 H      0.8585     1.0000     0.1415     0.9699     0.9699    -0.0000
 44 H      0.8589     1.0000     0.1411     0.9691     0.9691    -0.0000
 45 H      0.8593     1.0000     0.1407     0.9886     0.9886    -0.0000
 46 C      6.4267     6.0000    -0.4267     3.8718     3.8718    -0.0000
 47 H      0.8605     1.0000     0.1395     0.9830     0.9830     0.0000
 48 H      0.8541     1.0000     0.1459     0.9702     0.9702     0.0000
 49 H      0.8654     1.0000     0.1346     0.9802     0.9802     0.0000
 50 C      6.4443     6.0000    -0.4443     3.8524     3.8524    -0.0000
 51 H      0.8586     1.0000     0.1414     0.9703     0.9703    -0.0000
 52 H      0.8550     1.0000     0.1450     0.9701     0.9701    -0.0000
 53 H      0.8581     1.0000     0.1419     0.9697     0.9697     0.0000
 54 C      5.5896     6.0000     0.4104     4.0523     4.0523     0.0000
 55 C      5.8870     6.0000     0.1130     3.5908     3.5908     0.0000
 56 C      6.2295     6.0000    -0.2295     3.9525     3.9525     0.0000
 57 H      0.8076     1.0000     0.1924     0.9439     0.9439     0.0000
 58 C      6.1450     6.0000    -0.1450     3.9058     3.9058     0.0000
 59 H      0.8361     1.0000     0.1639     0.9615     0.9615    -0.0000
 60 C      6.1337     6.0000    -0.1337     3.9030     3.9030     0.0000
 61 H      0.8338     1.0000     0.1662     0.9577     0.9577     0.0000
 62 C      6.1438     6.0000    -0.1438     3.8858     3.8858    -0.0000
 63 H      0.8343     1.0000     0.1657     0.9594     0.9594    -0.0000
 64 C      6.2282     6.0000    -0.2282     3.9571     3.9571    -0.0000
 65 H      0.8367     1.0000     0.1633     0.9795     0.9795    -0.0000
 66 H      0.7261     1.0000     0.2739     0.9291     0.9291    -0.0000
 67 O      8.4837     8.0000    -0.4837     1.9958     1.9958     0.0000
 68 C      5.5986     6.0000     0.4014     4.1049     4.1049    -0.0000
 69 C      5.8578     6.0000     0.1422     3.5940     3.5940     0.0000
 70 C      6.2410     6.0000    -0.2410     3.9769     3.9769    -0.0000
 71 H      0.8300     1.0000     0.1700     0.9746     0.9746     0.0000
 72 C      6.1375     6.0000    -0.1375     3.8872     3.8872    -0.0000
 73 H      0.8348     1.0000     0.1652     0.9595     0.9595    -0.0000
 74 C      6.1387     6.0000    -0.1387     3.9170     3.9170    -0.0000
 75 H      0.8339     1.0000     0.1661     0.9578     0.9578    -0.0000
 76 C      6.1419     6.0000    -0.1419     3.8964     3.8964     0.0000
 77 H      0.8346     1.0000     0.1654     0.9592     0.9592     0.0000
 78 C      6.2154     6.0000    -0.2154     3.9531     3.9531     0.0000
 79 H      0.8367     1.0000     0.1633     0.9798     0.9798    -0.0000
 80 O      8.3966     8.0000    -0.3966     2.0833     2.0833    -0.0000
 81 H      0.6463     1.0000     0.3537     0.9394     0.9394     0.0000

  Mayer bond orders larger than 0.100000
B(  0-O ,  4-C ) :   0.9313 B(  0-O , 54-C ) :   1.1138 B(  1-O , 54-C ) :   1.8924 
B(  2-N ,  4-C ) :   1.9973 B(  2-N , 18-C ) :   0.9163 B(  3-N ,  5-C ) :   0.9451 
B(  3-N , 31-C ) :   0.8464 B(  3-N , 66-H ) :   0.8813 B(  3-N , 81-H ) :   0.1456 
B(  4-C ,  5-C ) :   0.9376 B(  5-C ,  6-H ) :   0.9521 B(  5-C ,  7-C ) :   0.8130 
B(  7-C ,  8-C ) :   1.3410 B(  7-C , 16-C ) :   1.3303 B(  8-C ,  9-H ) :   0.9590 
B(  8-C , 10-C ) :   1.4326 B( 10-C , 11-H ) :   0.9742 B( 10-C , 12-C ) :   1.3905 
B( 12-C , 13-H ) :   0.9702 B( 12-C , 14-C ) :   1.3968 B( 14-C , 15-H ) :   0.9750 
B( 14-C , 16-C ) :   1.4186 B( 16-C , 17-H ) :   0.9661 B( 18-C , 19-C ) :   0.9667 
B( 18-C , 23-C ) :   0.9708 B( 18-C , 27-C ) :   0.9655 B( 19-C , 20-H ) :   0.9690 
B( 19-C , 21-H ) :   0.9702 B( 19-C , 22-H ) :   0.9693 B( 23-C , 24-H ) :   0.9678 
B( 23-C , 25-H ) :   0.9590 B( 23-C , 26-H ) :   0.9651 B( 27-C , 28-H ) :   0.9662 
B( 27-C , 29-H ) :   0.9611 B( 27-C , 30-H ) :   0.9653 B( 31-C , 32-C ) :   1.3202 
B( 31-C , 39-C ) :   1.3928 B( 32-C , 33-C ) :   1.2705 B( 32-C , 41-C ) :   0.9627 
B( 33-C , 34-H ) :   0.9728 B( 33-C , 35-C ) :   1.4155 B( 35-C , 36-H ) :   0.9850 
B( 35-C , 37-C ) :   1.3647 B( 37-C , 38-H ) :   0.9796 B( 37-C , 39-C ) :   1.4036 
B( 39-C , 40-H ) :   0.9655 B( 41-C , 42-C ) :   0.9631 B( 41-C , 46-C ) :   0.9651 
B( 41-C , 50-C ) :   0.9526 B( 42-C , 43-H ) :   0.9629 B( 42-C , 44-H ) :   0.9608 
B( 42-C , 45-H ) :   0.9667 B( 46-C , 47-H ) :   0.9660 B( 46-C , 48-H ) :   0.9620 
B( 46-C , 49-H ) :   0.9714 B( 50-C , 51-H ) :   0.9709 B( 50-C , 52-H ) :   0.9629 
B( 50-C , 53-H ) :   0.9618 B( 54-C , 55-C ) :   1.0002 B( 55-C , 56-C ) :   1.3260 
B( 55-C , 64-C ) :   1.3182 B( 56-C , 57-H ) :   0.9458 B( 56-C , 58-C ) :   1.4315 
B( 58-C , 59-H ) :   0.9694 B( 58-C , 60-C ) :   1.3863 B( 60-C , 61-H ) :   0.9641 
B( 60-C , 62-C ) :   1.3823 B( 62-C , 63-H ) :   0.9687 B( 62-C , 64-C ) :   1.4282 
B( 64-C , 65-H ) :   0.9661 B( 67-O , 68-C ) :   1.8252 B( 68-C , 69-C ) :   0.9989 
B( 68-C , 80-O ) :   1.2548 B( 69-C , 70-C ) :   1.3528 B( 69-C , 78-C ) :   1.3310 
B( 70-C , 71-H ) :   0.9602 B( 70-C , 72-C ) :   1.4274 B( 72-C , 73-H ) :   0.9665 
B( 72-C , 74-C ) :   1.3923 B( 74-C , 75-H ) :   0.9631 B( 74-C , 76-C ) :   1.3913 
B( 76-C , 77-H ) :   0.9675 B( 76-C , 78-C ) :   1.4299 B( 78-C , 79-H ) :   0.9613 
B( 80-O , 81-H ) :   0.7691 

-------
TIMINGS
-------

Total SCF time: 0 days 0 hours 7 min 37 sec 

Total time                  ....     457.007 sec
Sum of individual times     ....     444.848 sec  ( 97.3%)

Fock matrix formation       ....     416.692 sec  ( 91.2%)
  Split-RI-J                ....      33.089 sec  (  7.9% of F)
  Chain of spheres X        ....     280.400 sec  ( 67.3% of F)
  XC integration            ....      35.482 sec  (  8.5% of F)
    Basis function eval.    ....       3.509 sec  (  9.9% of XC)
    Density eval.           ....      11.621 sec  ( 32.8% of XC)
    XC-Functional eval.     ....       0.295 sec  (  0.8% of XC)
    XC-Potential eval.      ....       5.801 sec  ( 16.3% of XC)
Diagonalization             ....       3.636 sec  (  0.8%)
Density matrix formation    ....       1.058 sec  (  0.2%)
Population analysis         ....       1.708 sec  (  0.4%)
Initial guess               ....       2.803 sec  (  0.6%)
Orbital Transformation      ....       0.000 sec  (  0.0%)
Orbital Orthonormalization  ....       0.000 sec  (  0.0%)
DIIS solution               ....       3.671 sec  (  0.8%)
SOSCF solution              ....       4.100 sec  (  0.9%)
Grid generation             ....      11.181 sec  (  2.4%)

Maximum memory used throughout the entire SCF-calculation: 594.4 MB
[1710950480.014290] [node132:1273571:0]          mpool.c:43   UCX  WARN  object 0x13c4f080 was not returned to mpool ucp_requests
[1710950480.014309] [node132:1273571:0]          mpool.c:43   UCX  WARN  object 0x13c4f240 was not returned to mpool ucp_requests
[1710950480.014313] [node132:1273571:0]          mpool.c:43   UCX  WARN  object 0x13c4f400 was not returned to mpool ucp_requests
[1710950480.014315] [node132:1273571:0]          mpool.c:43   UCX  WARN  object 0x13c4f5c0 was not returned to mpool ucp_requests
[1710950480.014318] [node132:1273571:0]          mpool.c:43   UCX  WARN  object 0x13c4f780 was not returned to mpool ucp_requests
[1710950480.014320] [node132:1273571:0]          mpool.c:43   UCX  WARN  object 0x13c4f940 was not returned to mpool ucp_requests
[1710950480.014323] [node132:1273571:0]          mpool.c:43   UCX  WARN  object 0x13c4fb00 was not returned to mpool ucp_requests
[1710950480.014325] [node132:1273571:0]          mpool.c:43   UCX  WARN  object 0x13c4fcc0 was not returned to mpool ucp_requests
[1710950480.014328] [node132:1273571:0]          mpool.c:43   UCX  WARN  object 0x13c4fe80 was not returned to mpool ucp_requests
[1710950480.014330] [node132:1273571:0]          mpool.c:43   UCX  WARN  object 0x13c50040 was not returned to mpool ucp_requests
[1710950480.017104] [node132:1273607:0]          mpool.c:43   UCX  WARN  object 0x13456080 was not returned to mpool ucp_requests
[1710950480.017122] [node132:1273607:0]          mpool.c:43   UCX  WARN  object 0x13456240 was not returned to mpool ucp_requests
[1710950480.017129] [node132:1273607:0]          mpool.c:43   UCX  WARN  object 0x13456400 was not returned to mpool ucp_requests
[1710950480.017133] [node132:1273607:0]          mpool.c:43   UCX  WARN  object 0x134565c0 was not returned to mpool ucp_requests
[1710950480.017136] [node132:1273607:0]          mpool.c:43   UCX  WARN  object 0x13456780 was not returned to mpool ucp_requests
[1710950480.017141] [node132:1273607:0]          mpool.c:43   UCX  WARN  object 0x13456940 was not returned to mpool ucp_requests
[1710950480.017143] [node132:1273607:0]          mpool.c:43   UCX  WARN  object 0x13456b00 was not returned to mpool ucp_requests
[1710950480.017147] [node132:1273607:0]          mpool.c:43   UCX  WARN  object 0x13456cc0 was not returned to mpool ucp_requests
[1710950480.017150] [node132:1273607:0]          mpool.c:43   UCX  WARN  object 0x13456e80 was not returned to mpool ucp_requests
[1710950480.015193] [node132:1273565:0]          mpool.c:43   UCX  WARN  object 0x1391a080 was not returned to mpool ucp_requests
[1710950480.015205] [node132:1273565:0]          mpool.c:43   UCX  WARN  object 0x1391a240 was not returned to mpool ucp_requests
[1710950480.015208] [node132:1273565:0]          mpool.c:43   UCX  WARN  object 0x1391a400 was not returned to mpool ucp_requests
[1710950480.015211] [node132:1273565:0]          mpool.c:43   UCX  WARN  object 0x1391a5c0 was not returned to mpool ucp_requests
[1710950480.015213] [node132:1273565:0]          mpool.c:43   UCX  WARN  object 0x1391a780 was not returned to mpool ucp_requests
[1710950480.015216] [node132:1273565:0]          mpool.c:43   UCX  WARN  object 0x1391a940 was not returned to mpool ucp_requests
[1710950480.015218] [node132:1273565:0]          mpool.c:43   UCX  WARN  object 0x1391ab00 was not returned to mpool ucp_requests
[1710950480.015221] [node132:1273565:0]          mpool.c:43   UCX  WARN  object 0x1391acc0 was not returned to mpool ucp_requests
[1710950480.015223] [node132:1273565:0]          mpool.c:43   UCX  WARN  object 0x1391ae80 was not returned to mpool ucp_requests
[1710950480.015225] [node132:1273565:0]          mpool.c:43   UCX  WARN  object 0x1391b040 was not returned to mpool ucp_requests
[1710950480.018159] [node132:1273591:0]          mpool.c:43   UCX  WARN  object 0x14369f00 was not returned to mpool ucp_requests
[1710950480.018175] [node132:1273591:0]          mpool.c:43   UCX  WARN  object 0x1436a0c0 was not returned to mpool ucp_requests
[1710950480.018181] [node132:1273591:0]          mpool.c:43   UCX  WARN  object 0x1436a280 was not returned to mpool ucp_requests
[1710950480.018185] [node132:1273591:0]          mpool.c:43   UCX  WARN  object 0x1436a440 was not returned to mpool ucp_requests
[1710950480.018189] [node132:1273591:0]          mpool.c:43   UCX  WARN  object 0x1436a600 was not returned to mpool ucp_requests
[1710950480.018193] [node132:1273591:0]          mpool.c:43   UCX  WARN  object 0x1436a7c0 was not returned to mpool ucp_requests
[1710950480.018197] [node132:1273591:0]          mpool.c:43   UCX  WARN  object 0x1436a980 was not returned to mpool ucp_requests
[1710950480.018199] [node132:1273591:0]          mpool.c:43   UCX  WARN  object 0x1436ab40 was not returned to mpool ucp_requests
[1710950480.018204] [node132:1273591:0]          mpool.c:43   UCX  WARN  object 0x1436ad00 was not returned to mpool ucp_requests
[1710950480.018207] [node132:1273591:0]          mpool.c:43   UCX  WARN  object 0x1436aec0 was not returned to mpool ucp_requests
[1710950480.017830] [node132:1273596:0]          mpool.c:43   UCX  WARN  object 0x136f4040 was not returned to mpool ucp_requests
[1710950480.017844] [node132:1273596:0]          mpool.c:43   UCX  WARN  object 0x136f4200 was not returned to mpool ucp_requests
[1710950480.017848] [node132:1273596:0]          mpool.c:43   UCX  WARN  object 0x136f43c0 was not returned to mpool ucp_requests
[1710950480.017851] [node132:1273596:0]          mpool.c:43   UCX  WARN  object 0x136f4580 was not returned to mpool ucp_requests
[1710950480.017855] [node132:1273596:0]          mpool.c:43   UCX  WARN  object 0x136f4740 was not returned to mpool ucp_requests
[1710950480.017858] [node132:1273596:0]          mpool.c:43   UCX  WARN  object 0x136f4900 was not returned to mpool ucp_requests
[1710950480.017862] [node132:1273596:0]          mpool.c:43   UCX  WARN  object 0x136f4ac0 was not returned to mpool ucp_requests
[1710950480.017864] [node132:1273596:0]          mpool.c:43   UCX  WARN  object 0x136f4c80 was not returned to mpool ucp_requests
[1710950480.017868] [node132:1273596:0]          mpool.c:43   UCX  WARN  object 0x136f4e40 was not returned to mpool ucp_requests
[1710950480.017871] [node132:1273596:0]          mpool.c:43   UCX  WARN  object 0x136f5000 was not returned to mpool ucp_requests
[1710950480.019165] [node132:1273606:0]          mpool.c:43   UCX  WARN  object 0x13019200 was not returned to mpool ucp_requests
[1710950480.019176] [node132:1273606:0]          mpool.c:43   UCX  WARN  object 0x130193c0 was not returned to mpool ucp_requests
[1710950480.019182] [node132:1273606:0]          mpool.c:43   UCX  WARN  object 0x13019580 was not returned to mpool ucp_requests
[1710950480.019186] [node132:1273606:0]          mpool.c:43   UCX  WARN  object 0x13019740 was not returned to mpool ucp_requests
[1710950480.019191] [node132:1273606:0]          mpool.c:43   UCX  WARN  object 0x13019900 was not returned to mpool ucp_requests
[1710950480.019193] [node132:1273606:0]          mpool.c:43   UCX  WARN  object 0x13019ac0 was not returned to mpool ucp_requests
[1710950480.019197] [node132:1273606:0]          mpool.c:43   UCX  WARN  object 0x13019c80 was not returned to mpool ucp_requests
[1710950480.019200] [node132:1273606:0]          mpool.c:43   UCX  WARN  object 0x13019e40 was not returned to mpool ucp_requests
[1710950480.019204] [node132:1273606:0]          mpool.c:43   UCX  WARN  object 0x1301a000 was not returned to mpool ucp_requests
[1710950480.021953] [node132:1273602:0]          mpool.c:43   UCX  WARN  object 0x12c08e40 was not returned to mpool ucp_requests
[1710950480.021966] [node132:1273602:0]          mpool.c:43   UCX  WARN  object 0x12c09000 was not returned to mpool ucp_requests
[1710950480.021972] [node132:1273602:0]          mpool.c:43   UCX  WARN  object 0x12c091c0 was not returned to mpool ucp_requests
[1710950480.021976] [node132:1273602:0]          mpool.c:43   UCX  WARN  object 0x12c09380 was not returned to mpool ucp_requests
[1710950480.021980] [node132:1273602:0]          mpool.c:43   UCX  WARN  object 0x12c09540 was not returned to mpool ucp_requests
[1710950480.021983] [node132:1273602:0]          mpool.c:43   UCX  WARN  object 0x12c09700 was not returned to mpool ucp_requests
[1710950480.021987] [node132:1273602:0]          mpool.c:43   UCX  WARN  object 0x12c098c0 was not returned to mpool ucp_requests
[1710950480.021990] [node132:1273602:0]          mpool.c:43   UCX  WARN  object 0x12c09a80 was not returned to mpool ucp_requests
[1710950480.021994] [node132:1273602:0]          mpool.c:43   UCX  WARN  object 0x12c09c40 was not returned to mpool ucp_requests
[1710950480.021997] [node132:1273602:0]          mpool.c:43   UCX  WARN  object 0x12c09e00 was not returned to mpool ucp_requests
[1710950480.022001] [node132:1273602:0]          mpool.c:43   UCX  WARN  object 0x12c09fc0 was not returned to mpool ucp_requests
[1710950480.024706] [node132:1273604:0]          mpool.c:43   UCX  WARN  object 0x1477d200 was not returned to mpool ucp_requests
[1710950480.024722] [node132:1273604:0]          mpool.c:43   UCX  WARN  object 0x1477d3c0 was not returned to mpool ucp_requests
[1710950480.024728] [node132:1273604:0]          mpool.c:43   UCX  WARN  object 0x1477d580 was not returned to mpool ucp_requests
[1710950480.024731] [node132:1273604:0]          mpool.c:43   UCX  WARN  object 0x1477d740 was not returned to mpool ucp_requests
[1710950480.024735] [node132:1273604:0]          mpool.c:43   UCX  WARN  object 0x1477d900 was not returned to mpool ucp_requests
[1710950480.024738] [node132:1273604:0]          mpool.c:43   UCX  WARN  object 0x1477dac0 was not returned to mpool ucp_requests
[1710950480.024741] [node132:1273604:0]          mpool.c:43   UCX  WARN  object 0x1477dc80 was not returned to mpool ucp_requests
[1710950480.024744] [node132:1273604:0]          mpool.c:43   UCX  WARN  object 0x1477de40 was not returned to mpool ucp_requests
[1710950480.024747] [node132:1273604:0]          mpool.c:43   UCX  WARN  object 0x1477e000 was not returned to mpool ucp_requests
[1710950480.027099] [node132:1273598:0]          mpool.c:43   UCX  WARN  object 0x14730e80 was not returned to mpool ucp_requests
[1710950480.027113] [node132:1273598:0]          mpool.c:43   UCX  WARN  object 0x14731040 was not returned to mpool ucp_requests
[1710950480.027118] [node132:1273598:0]          mpool.c:43   UCX  WARN  object 0x14731200 was not returned to mpool ucp_requests
[1710950480.027122] [node132:1273598:0]          mpool.c:43   UCX  WARN  object 0x147313c0 was not returned to mpool ucp_requests
[1710950480.027126] [node132:1273598:0]          mpool.c:43   UCX  WARN  object 0x14731580 was not returned to mpool ucp_requests
[1710950480.027130] [node132:1273598:0]          mpool.c:43   UCX  WARN  object 0x14731740 was not returned to mpool ucp_requests
[1710950480.027133] [node132:1273598:0]          mpool.c:43   UCX  WARN  object 0x14731900 was not returned to mpool ucp_requests
[1710950480.027137] [node132:1273598:0]          mpool.c:43   UCX  WARN  object 0x14731ac0 was not returned to mpool ucp_requests
[1710950480.027140] [node132:1273598:0]          mpool.c:43   UCX  WARN  object 0x14731c80 was not returned to mpool ucp_requests
[1710950480.027144] [node132:1273598:0]          mpool.c:43   UCX  WARN  object 0x14731e40 was not returned to mpool ucp_requests
[1710950480.027148] [node132:1273598:0]          mpool.c:43   UCX  WARN  object 0x14732000 was not returned to mpool ucp_requests
[1710950480.029078] [node132:1273605:0]          mpool.c:43   UCX  WARN  object 0x129f0140 was not returned to mpool ucp_requests
[1710950480.029091] [node132:1273605:0]          mpool.c:43   UCX  WARN  object 0x129f0300 was not returned to mpool ucp_requests
[1710950480.029096] [node132:1273605:0]          mpool.c:43   UCX  WARN  object 0x129f04c0 was not returned to mpool ucp_requests
[1710950480.029101] [node132:1273605:0]          mpool.c:43   UCX  WARN  object 0x129f0680 was not returned to mpool ucp_requests
[1710950480.029103] [node132:1273605:0]          mpool.c:43   UCX  WARN  object 0x129f0840 was not returned to mpool ucp_requests
[1710950480.029107] [node132:1273605:0]          mpool.c:43   UCX  WARN  object 0x129f0a00 was not returned to mpool ucp_requests
[1710950480.029110] [node132:1273605:0]          mpool.c:43   UCX  WARN  object 0x129f0bc0 was not returned to mpool ucp_requests
[1710950480.029114] [node132:1273605:0]          mpool.c:43   UCX  WARN  object 0x129f0d80 was not returned to mpool ucp_requests
[1710950480.029116] [node132:1273605:0]          mpool.c:43   UCX  WARN  object 0x129f0f40 was not returned to mpool ucp_requests
[1710950480.031253] [node132:1273580:0]          mpool.c:43   UCX  WARN  object 0x12bfbfc0 was not returned to mpool ucp_requests
[1710950480.031265] [node132:1273580:0]          mpool.c:43   UCX  WARN  object 0x12bfc180 was not returned to mpool ucp_requests
[1710950480.031271] [node132:1273580:0]          mpool.c:43   UCX  WARN  object 0x12bfc340 was not returned to mpool ucp_requests
[1710950480.031275] [node132:1273580:0]          mpool.c:43   UCX  WARN  object 0x12bfc500 was not returned to mpool ucp_requests
[1710950480.031279] [node132:1273580:0]          mpool.c:43   UCX  WARN  object 0x12bfc6c0 was not returned to mpool ucp_requests
[1710950480.031283] [node132:1273580:0]          mpool.c:43   UCX  WARN  object 0x12bfc880 was not returned to mpool ucp_requests
[1710950480.031287] [node132:1273580:0]          mpool.c:43   UCX  WARN  object 0x12bfca40 was not returned to mpool ucp_requests
[1710950480.031290] [node132:1273580:0]          mpool.c:43   UCX  WARN  object 0x12bfcc00 was not returned to mpool ucp_requests
[1710950480.031292] [node132:1273580:0]          mpool.c:43   UCX  WARN  object 0x12bfcdc0 was not returned to mpool ucp_requests
[1710950480.031295] [node132:1273580:0]          mpool.c:43   UCX  WARN  object 0x12bfcf80 was not returned to mpool ucp_requests
[1710950480.031654] [node132:1273582:0]          mpool.c:43   UCX  WARN  object 0x12e140c0 was not returned to mpool ucp_requests
[1710950480.031666] [node132:1273582:0]          mpool.c:43   UCX  WARN  object 0x12e14280 was not returned to mpool ucp_requests
[1710950480.031669] [node132:1273582:0]          mpool.c:43   UCX  WARN  object 0x12e14440 was not returned to mpool ucp_requests
[1710950480.031672] [node132:1273582:0]          mpool.c:43   UCX  WARN  object 0x12e14600 was not returned to mpool ucp_requests
[1710950480.031674] [node132:1273582:0]          mpool.c:43   UCX  WARN  object 0x12e147c0 was not returned to mpool ucp_requests
[1710950480.031677] [node132:1273582:0]          mpool.c:43   UCX  WARN  object 0x12e14980 was not returned to mpool ucp_requests
[1710950480.031679] [node132:1273582:0]          mpool.c:43   UCX  WARN  object 0x12e14b40 was not returned to mpool ucp_requests
[1710950480.031682] [node132:1273582:0]          mpool.c:43   UCX  WARN  object 0x12e14d00 was not returned to mpool ucp_requests
[1710950480.031684] [node132:1273582:0]          mpool.c:43   UCX  WARN  object 0x12e14ec0 was not returned to mpool ucp_requests
[1710950480.031686] [node132:1273582:0]          mpool.c:43   UCX  WARN  object 0x12e15080 was not returned to mpool ucp_requests
[1710950480.032373] [node132:1273585:0]          mpool.c:43   UCX  WARN  object 0x14871000 was not returned to mpool ucp_requests
[1710950480.032386] [node132:1273585:0]          mpool.c:43   UCX  WARN  object 0x148711c0 was not returned to mpool ucp_requests
[1710950480.032391] [node132:1273585:0]          mpool.c:43   UCX  WARN  object 0x14871380 was not returned to mpool ucp_requests
[1710950480.032394] [node132:1273585:0]          mpool.c:43   UCX  WARN  object 0x14871540 was not returned to mpool ucp_requests
[1710950480.032398] [node132:1273585:0]          mpool.c:43   UCX  WARN  object 0x14871700 was not returned to mpool ucp_requests
[1710950480.032400] [node132:1273585:0]          mpool.c:43   UCX  WARN  object 0x148718c0 was not returned to mpool ucp_requests
[1710950480.032403] [node132:1273585:0]          mpool.c:43   UCX  WARN  object 0x14871a80 was not returned to mpool ucp_requests
[1710950480.032405] [node132:1273585:0]          mpool.c:43   UCX  WARN  object 0x14871c40 was not returned to mpool ucp_requests
[1710950480.032409] [node132:1273585:0]          mpool.c:43   UCX  WARN  object 0x14871e00 was not returned to mpool ucp_requests
[1710950480.032413] [node132:1273585:0]          mpool.c:43   UCX  WARN  object 0x14871fc0 was not returned to mpool ucp_requests
[1710950480.033453] [node132:1273601:0]          mpool.c:43   UCX  WARN  object 0x131bbe80 was not returned to mpool ucp_requests
[1710950480.033464] [node132:1273601:0]          mpool.c:43   UCX  WARN  object 0x131bc040 was not returned to mpool ucp_requests
[1710950480.033469] [node132:1273601:0]          mpool.c:43   UCX  WARN  object 0x131bc200 was not returned to mpool ucp_requests
[1710950480.033473] [node132:1273601:0]          mpool.c:43   UCX  WARN  object 0x131bc3c0 was not returned to mpool ucp_requests
[1710950480.033477] [node132:1273601:0]          mpool.c:43   UCX  WARN  object 0x131bc580 was not returned to mpool ucp_requests
[1710950480.033480] [node132:1273601:0]          mpool.c:43   UCX  WARN  object 0x131bc740 was not returned to mpool ucp_requests
[1710950480.033484] [node132:1273601:0]          mpool.c:43   UCX  WARN  object 0x131bc900 was not returned to mpool ucp_requests
[1710950480.033487] [node132:1273601:0]          mpool.c:43   UCX  WARN  object 0x131bcac0 was not returned to mpool ucp_requests
[1710950480.033491] [node132:1273601:0]          mpool.c:43   UCX  WARN  object 0x131bcc80 was not returned to mpool ucp_requests
[1710950480.033494] [node132:1273601:0]          mpool.c:43   UCX  WARN  object 0x131bce40 was not returned to mpool ucp_requests
[1710950480.033497] [node132:1273601:0]          mpool.c:43   UCX  WARN  object 0x131bd000 was not returned to mpool ucp_requests
[1710950480.035294] [node132:1273577:0]          mpool.c:43   UCX  WARN  object 0x13c79080 was not returned to mpool ucp_requests
[1710950480.035305] [node132:1273577:0]          mpool.c:43   UCX  WARN  object 0x13c79240 was not returned to mpool ucp_requests
[1710950480.035309] [node132:1273577:0]          mpool.c:43   UCX  WARN  object 0x13c79400 was not returned to mpool ucp_requests
[1710950480.035311] [node132:1273577:0]          mpool.c:43   UCX  WARN  object 0x13c795c0 was not returned to mpool ucp_requests
[1710950480.035314] [node132:1273577:0]          mpool.c:43   UCX  WARN  object 0x13c79780 was not returned to mpool ucp_requests
[1710950480.035316] [node132:1273577:0]          mpool.c:43   UCX  WARN  object 0x13c79940 was not returned to mpool ucp_requests
[1710950480.035319] [node132:1273577:0]          mpool.c:43   UCX  WARN  object 0x13c79b00 was not returned to mpool ucp_requests
[1710950480.035321] [node132:1273577:0]          mpool.c:43   UCX  WARN  object 0x13c79cc0 was not returned to mpool ucp_requests
[1710950480.035323] [node132:1273577:0]          mpool.c:43   UCX  WARN  object 0x13c79e80 was not returned to mpool ucp_requests
[1710950480.035326] [node132:1273577:0]          mpool.c:43   UCX  WARN  object 0x13c7a040 was not returned to mpool ucp_requests
[1710950480.036147] [node132:1273588:0]          mpool.c:43   UCX  WARN  object 0x13c56040 was not returned to mpool ucp_requests
[1710950480.036158] [node132:1273588:0]          mpool.c:43   UCX  WARN  object 0x13c56200 was not returned to mpool ucp_requests
[1710950480.036163] [node132:1273588:0]          mpool.c:43   UCX  WARN  object 0x13c563c0 was not returned to mpool ucp_requests
[1710950480.036167] [node132:1273588:0]          mpool.c:43   UCX  WARN  object 0x13c56580 was not returned to mpool ucp_requests
[1710950480.036172] [node132:1273588:0]          mpool.c:43   UCX  WARN  object 0x13c56740 was not returned to mpool ucp_requests
[1710950480.036175] [node132:1273588:0]          mpool.c:43   UCX  WARN  object 0x13c56900 was not returned to mpool ucp_requests
[1710950480.036179] [node132:1273588:0]          mpool.c:43   UCX  WARN  object 0x13c56ac0 was not returned to mpool ucp_requests
[1710950480.036182] [node132:1273588:0]          mpool.c:43   UCX  WARN  object 0x13c56c80 was not returned to mpool ucp_requests
[1710950480.036186] [node132:1273588:0]          mpool.c:43   UCX  WARN  object 0x13c56e40 was not returned to mpool ucp_requests
[1710950480.036189] [node132:1273588:0]          mpool.c:43   UCX  WARN  object 0x13c57000 was not returned to mpool ucp_requests
[1710950480.039665] [node132:1273574:0]          mpool.c:43   UCX  WARN  object 0x13e7e040 was not returned to mpool ucp_requests
[1710950480.039676] [node132:1273574:0]          mpool.c:43   UCX  WARN  object 0x13e7e200 was not returned to mpool ucp_requests
[1710950480.039681] [node132:1273574:0]          mpool.c:43   UCX  WARN  object 0x13e7e3c0 was not returned to mpool ucp_requests
[1710950480.039685] [node132:1273574:0]          mpool.c:43   UCX  WARN  object 0x13e7e580 was not returned to mpool ucp_requests
[1710950480.039689] [node132:1273574:0]          mpool.c:43   UCX  WARN  object 0x13e7e740 was not returned to mpool ucp_requests
[1710950480.039693] [node132:1273574:0]          mpool.c:43   UCX  WARN  object 0x13e7e900 was not returned to mpool ucp_requests
[1710950480.039696] [node132:1273574:0]          mpool.c:43   UCX  WARN  object 0x13e7eac0 was not returned to mpool ucp_requests
[1710950480.039699] [node132:1273574:0]          mpool.c:43   UCX  WARN  object 0x13e7ec80 was not returned to mpool ucp_requests
[1710950480.039703] [node132:1273574:0]          mpool.c:43   UCX  WARN  object 0x13e7ee40 was not returned to mpool ucp_requests
[1710950480.039706] [node132:1273574:0]          mpool.c:43   UCX  WARN  object 0x13e7f000 was not returned to mpool ucp_requests
[1710950480.040429] [node132:1273568:0]          mpool.c:43   UCX  WARN  object 0x13f31ec0 was not returned to mpool ucp_requests
[1710950480.040439] [node132:1273568:0]          mpool.c:43   UCX  WARN  object 0x13f32240 was not returned to mpool ucp_requests
[1710950480.040443] [node132:1273568:0]          mpool.c:43   UCX  WARN  object 0x13f32400 was not returned to mpool ucp_requests
[1710950480.040447] [node132:1273568:0]          mpool.c:43   UCX  WARN  object 0x13f325c0 was not returned to mpool ucp_requests
[1710950480.040451] [node132:1273568:0]          mpool.c:43   UCX  WARN  object 0x13f32780 was not returned to mpool ucp_requests
[1710950480.040454] [node132:1273568:0]          mpool.c:43   UCX  WARN  object 0x13f32940 was not returned to mpool ucp_requests
[1710950480.040458] [node132:1273568:0]          mpool.c:43   UCX  WARN  object 0x13f32b00 was not returned to mpool ucp_requests
[1710950480.040461] [node132:1273568:0]          mpool.c:43   UCX  WARN  object 0x13f32cc0 was not returned to mpool ucp_requests
[1710950480.040465] [node132:1273568:0]          mpool.c:43   UCX  WARN  object 0x13f32e80 was not returned to mpool ucp_requests
[1710950480.040468] [node132:1273568:0]          mpool.c:43   UCX  WARN  object 0x13f33040 was not returned to mpool ucp_requests
[1710950480.081449] [node132:1273603:0]          mpool.c:43   UCX  WARN  object 0x130adec0 was not returned to mpool ucp_requests
[1710950480.081461] [node132:1273603:0]          mpool.c:43   UCX  WARN  object 0x130ae080 was not returned to mpool ucp_requests
[1710950480.081465] [node132:1273603:0]          mpool.c:43   UCX  WARN  object 0x130ae240 was not returned to mpool ucp_requests
[1710950480.081469] [node132:1273603:0]          mpool.c:43   UCX  WARN  object 0x130ae400 was not returned to mpool ucp_requests
[1710950480.081473] [node132:1273603:0]          mpool.c:43   UCX  WARN  object 0x130ae5c0 was not returned to mpool ucp_requests
[1710950480.081476] [node132:1273603:0]          mpool.c:43   UCX  WARN  object 0x130ae780 was not returned to mpool ucp_requests
[1710950480.081480] [node132:1273603:0]          mpool.c:43   UCX  WARN  object 0x130ae940 was not returned to mpool ucp_requests
[1710950480.081483] [node132:1273603:0]          mpool.c:43   UCX  WARN  object 0x130aeb00 was not returned to mpool ucp_requests
[1710950480.081487] [node132:1273603:0]          mpool.c:43   UCX  WARN  object 0x130aecc0 was not returned to mpool ucp_requests
[1710950480.081490] [node132:1273603:0]          mpool.c:43   UCX  WARN  object 0x130aee80 was not returned to mpool ucp_requests
[1710950480.081494] [node132:1273603:0]          mpool.c:43   UCX  WARN  object 0x130af040 was not returned to mpool ucp_requests


-------------------------------------------------------------------------------
                          DFT DISPERSION CORRECTION                            
                                                                               
                              DFTD3 V3.1  Rev 1                                
                          USING Becke-Johnson damping                          
-------------------------------------------------------------------------------
The PBE0 functional is recognized
Active option DFTDOPT                   ...         4   

molecular C6(AA) [au] = 70581.732008 


            DFT-D V3
 parameters
 s6 scaling factor         :     1.0000 
 a1 scaling factor         :     0.4145 
 s8 scaling factor         :     1.2177 
 a2 scaling factor         :     4.8593 
 ad hoc parameters k1-k3   :    16.0000     1.3333    -4.0000 

 Edisp/kcal,au: -68.626500155152  -0.109363277642 
 E6   /kcal   : -44.343086129 
 E8   /kcal   : -24.283414026 
 % E8         :  35.384893549 

-------------------------   ----------------
Dispersion correction           -0.109363278
-------------------------   ----------------


-------------------------   --------------------
FINAL SINGLE POINT ENERGY     -1805.016664601264
-------------------------   --------------------


           ************************************************************
           *        Program running with 20 parallel MPI-processes    *
           *              working on a common directory               *
           ************************************************************
------------------------------------------------------------------------------
                         ORCA SCF GRADIENT CALCULATION
------------------------------------------------------------------------------

 ... reading COSX grid (gridx3)
Gradient of the Kohn-Sham DFT energy:
Kohn-Sham wavefunction type      ... RKS
Hartree-Fock exchange scaling    ...    0.250
Number of operators              ...    1
Number of atoms                  ...   82
Basis set dimensions             ... 1542
Integral neglect threshold       ... 2.5e-11
Integral primitive cutoff        ... 2.5e-12
SHARK Integral package           ... ON

Nuc. rep. gradient       (SHARK) ... done (  0.0 sec)
HCore & Overlap gradient (SHARK) ... done (  1.8 sec)
RI-J gradient            (SHARK) ... done (  7.8 sec)
COSX-gradient                    ... done ( 70.1 sec)
Exchange-correlation gradient    ... done
Dispersion correction            ... done

------------------
CARTESIAN GRADIENT
------------------

   1   O   :    0.000884037   -0.013714050    0.013382730
   2   O   :   -0.002582640    0.026241155   -0.013180946
   3   N   :   -0.022839176   -0.019323302    0.038842233
   4   N   :    0.018287496    0.005080621   -0.000641190
   5   C   :    0.008210995    0.005149649   -0.061908520
   6   C   :   -0.003758801   -0.005604592   -0.014937861
   7   H   :    0.001579829    0.002825079   -0.001840134
   8   C   :    0.005591597   -0.003681052    0.001021616
   9   C   :   -0.000790773   -0.001862920    0.001927939
  10   H   :   -0.000841260   -0.002806342    0.003353567
  11   C   :   -0.002891684    0.003161722    0.007216767
  12   H   :   -0.000627422    0.000352438    0.001692422
  13   C   :   -0.000415761    0.001362465    0.001705365
  14   H   :   -0.000489709    0.000985936    0.000693591
  15   C   :   -0.001279508    0.006153355   -0.002304795
  16   H   :   -0.000535287    0.001668101   -0.000465339
  17   C   :   -0.000482014    0.003316022   -0.005138392
  18   H   :   -0.000350573    0.002086749   -0.002750830
  19   C   :    0.006007171    0.003289656   -0.008846302
  20   C   :   -0.001142931   -0.000820245    0.000697669
  21   H   :    0.000523952    0.000014258    0.002645016
  22   H   :   -0.001457923   -0.001129082    0.001847875
  23   H   :   -0.000556785    0.001290680    0.002214386
  24   C   :   -0.002303309    0.000963011    0.003693058
  25   H   :    0.000737757   -0.001490580   -0.000834539
  26   H   :    0.000305094   -0.003252059   -0.001136634
  27   H   :    0.002019216   -0.001384285   -0.000191143
  28   C   :   -0.000688097   -0.000493391    0.004583476
  29   H   :   -0.001331000    0.001936063   -0.001376414
  30   H   :   -0.002782540   -0.000641843   -0.001934997
  31   H   :   -0.001097549   -0.000017032   -0.001334602
  32   C   :    0.004251014    0.017430164    0.003256702
  33   C   :   -0.006630942    0.003603106    0.003160381
  34   C   :    0.003799785   -0.000732931   -0.009759447
  35   H   :    0.000849750   -0.004013506   -0.003997663
  36   C   :   -0.003029144   -0.010311187    0.005713782
  37   H   :    0.000802849   -0.002018013    0.000393335
  38   C   :    0.001732948   -0.005629675   -0.007273715
  39   H   :   -0.000012114   -0.001360920   -0.000386166
  40   C   :   -0.004215872   -0.000634590    0.006832386
  41   H   :   -0.000850568   -0.004799515    0.002735983
  42   C   :   -0.006404206   -0.009179959    0.006221635
  43   C   :   -0.000527808    0.002307287   -0.000721487
  44   H   :   -0.000516738    0.000178114   -0.002417683
  45   H   :   -0.000657219    0.001199053   -0.002172816
  46   H   :    0.000244703    0.000021271   -0.001214275
  47   C   :    0.004354087    0.003592951   -0.000590488
  48   H   :    0.001010551    0.002166116   -0.002183920
  49   H   :   -0.001029710    0.005554817    0.003335558
  50   H   :    0.001447459   -0.000385720    0.000875191
  51   C   :    0.004087179    0.005967256    0.000797352
  52   H   :    0.001398461   -0.000819564    0.001232704
  53   H   :    0.004716108    0.000608585   -0.002043166
  54   H   :    0.001892270    0.001023189   -0.002105435
  55   C   :    0.002654853   -0.003776409    0.030559239
  56   C   :   -0.000646028   -0.000764070    0.004079600
  57   C   :   -0.000453262    0.002550654    0.005114261
  58   H   :    0.001520039   -0.003264324    0.001319209
  59   C   :    0.001790696   -0.006631349   -0.002691959
  60   H   :    0.000778471   -0.002631761   -0.000682480
  61   C   :    0.000234345   -0.001532236   -0.003617924
  62   H   :    0.000254512   -0.001131898   -0.001958136
  63   C   :   -0.000087233   -0.000956769   -0.007670942
  64   H   :   -0.000327059    0.000645071   -0.002553749
  65   C   :   -0.001517390    0.004356249    0.005563475
  66   H   :   -0.001140618    0.003335238   -0.002264246
  67   H   :   -0.006636377   -0.004446655    0.010650634
  68   O   :   -0.006025730   -0.003186056   -0.008650142
  69   C   :   -0.006744127   -0.010669712    0.007543618
  70   C   :    0.002145178    0.003737271   -0.006537774
  71   C   :   -0.001489434   -0.000520263   -0.005230486
  72   H   :    0.001814894    0.002557743   -0.001827346
  73   C   :    0.004804444    0.004349488    0.003977268
  74   H   :    0.001640394    0.001688768    0.000803908
  75   C   :    0.001282545    0.000598210    0.004114178
  76   H   :    0.000753188    0.000409681    0.001907766
  77   C   :    0.000279138   -0.001268613    0.007233807
  78   H   :   -0.000542964   -0.001064237    0.002078654
  79   C   :   -0.003885856   -0.002910971   -0.005874690
  80   H   :   -0.002010064   -0.002555998    0.001324197
  81   O   :    0.007862782    0.012182491   -0.008524939
  82   H   :    0.002103303   -0.002813080    0.005603852

Difference to translation invariance:
           :    0.0000278849   -0.0002910259    0.0001726697

Difference to rotation invariance:
           :    0.0010297870   -0.0033549927    0.0005975623

Norm of the cartesian gradient     ...    0.1111160071
RMS gradient                       ...    0.0070844979
MAX gradient                       ...    0.0619085198

-------
TIMINGS
-------

Total SCF gradient time            ...      112.013 sec

One electron gradient       ....       1.825 sec  (  1.6%)
RI-J Coulomb gradient       ....       7.784 sec  (  6.9%)
COSX gradient               ....      70.081 sec  ( 62.6%)
XC gradient                 ....      11.157 sec  ( 10.0%)
CPCM gradient               ....       3.682 sec  (  3.3%)
   A-Matrix (El+Nuc)        ....       0.947 sec  (  0.8%)
   Potential                ....       2.735 sec  (  2.4%)

Maximum memory used throughout the entire SCFGRAD-calculation: 356.3 MB
------------------------------------------------------------------------------
                         ORCA GEOMETRY RELAXATION STEP
------------------------------------------------------------------------------

Reading the OPT-File                    .... done
Getting information on internals        .... done
Copying old internal coords+grads       .... done
Making the new internal coordinates     .... (new redundants).... done
Validating the new internal coordinates .... (new redundants).... done
Calculating the B-matrix                .... done
Calculating the G,G- and P matrices     .... done
Transforming gradient to internals      .... done
Projecting the internal gradient        .... done
Number of atoms                         ....  82
Number of internal coordinates          .... 477
Current Energy                          .... -1805.016664601 Eh
Current gradient norm                   ....     0.111116007 Eh/bohr
Maximum allowed component of the step   ....  0.150
Current trust radius                    ....  0.300
Evaluating the initial hessian          ....  (Almloef) done
Projecting the Hessian                  .... done
Forming the augmented Hessian           .... done
Diagonalizing the augmented Hessian     .... done
Last element of RFO vector              ....  0.944797326
Lowest eigenvalues of augmented Hessian:
 -0.022433223  0.000774605  0.009184013  0.009239815  0.009798124
Length of the computed step             ....  0.346799590
Warning: the length of the step is outside the trust region - taking restricted step instead
The input lambda is                     ....    -0.022433
   iter:   1  x=   -0.030680  g=    3.670303 f(x)=     0.030270
   iter:   2  x=   -0.033567  g=    2.259509 f(x)=     0.006523
   iter:   3  x=   -0.033801  g=    1.954060 f(x)=     0.000457
   iter:   4  x=   -0.033802  g=    1.932077 f(x)=     0.000003
   iter:   5  x=   -0.033802  g=    1.931953 f(x)=     0.000000
   iter:   6  x=   -0.033802  g=    1.931953 f(x)=     0.000000
The output lambda is                    ....    -0.033802 (6 iterations)
The final length of the internal step   ....  0.300000000
Converting the step to cartesian space:
 Initial RMS(Int)=    0.0137360564
Transforming coordinates:
 Iter   0:  RMS(Cart)=    0.1034981199 RMS(Int)=    0.5754055595
 Iter   1:  RMS(Cart)=    0.0023445869 RMS(Int)=    0.0006872202
 Iter   2:  RMS(Cart)=    0.0001755882 RMS(Int)=    0.0000203993
 Iter   3:  RMS(Cart)=    0.0000118409 RMS(Int)=    0.0000023561
 Iter   4:  RMS(Cart)=    0.0000008257 RMS(Int)=    0.0000000992
 Iter   5:  RMS(Cart)=    0.0000000611 RMS(Int)=    0.0000000107
done
Storing new coordinates                 .... done

                                .--------------------.
          ----------------------|Geometry convergence|-------------------------
          Item                value                   Tolerance       Converged
          ---------------------------------------------------------------------
          RMS gradient        0.0046332794            0.0001000000      NO
          MAX gradient        0.0503227042            0.0003000000      NO
          RMS step            0.0137360564            0.0020000000      NO
          MAX step            0.0713820205            0.0040000000      NO
          ........................................................
          Max(Bonds)      0.0378      Max(Angles)    2.76
          Max(Dihed)        3.30      Max(Improp)    0.00
          ---------------------------------------------------------------------

The optimization has not yet converged - more geometry cycles are needed


    ---------------------------------------------------------------------------
                         Redundant Internal Coordinates
                            (Angstroem and degrees)

        Definition                    Value    dE/dq     Step     New-Value
    ----------------------------------------------------------------------------
     1. B(C   4,O   0)                1.3524 -0.024478  0.0190    1.3715   
     2. B(C   4,N   2)                1.2893  0.050323 -0.0316    1.2577   
     3. B(C   5,C   4)                1.5561  0.018469 -0.0265    1.5295   
     4. B(C   5,N   3)                1.5079  0.016902 -0.0230    1.4848   
     5. B(H   6,C   5)                1.0882  0.002946 -0.0039    1.0843   
     6. B(C   7,C   5)                1.5286  0.013107 -0.0169    1.5116   
     7. B(C   8,C   7)                1.4050  0.011978 -0.0103    1.3947   
     8. B(H   9,C   8)                1.0884  0.004063 -0.0054    1.0829   
     9. B(C  10,C   8)                1.3965  0.009166 -0.0075    1.3890   
    10. B(H  11,C  10)                1.0868  0.001778 -0.0024    1.0844   
    11. B(C  12,C  10)                1.3922  0.004062 -0.0031    1.3891   
    12. B(H  13,C  12)                1.0865  0.001296 -0.0017    1.0848   
    13. B(C  14,C  12)                1.3923  0.005530 -0.0043    1.3879   
    14. B(H  15,C  14)                1.0867  0.001721 -0.0023    1.0844   
    15. B(C  16,C   7)                1.4058  0.013903 -0.0120    1.3938   
    16. B(C  16,C  14)                1.3965  0.008117 -0.0067    1.3898   
    17. B(H  17,C  16)                1.0888  0.002707 -0.0036    1.0851   
    18. B(C  18,N   2)                1.4667  0.002422 -0.0028    1.4639   
    19. B(C  19,C  18)                1.5407  0.007880 -0.0106    1.5301   
    20. B(H  20,C  19)                1.0965  0.002054 -0.0028    1.0937   
    21. B(H  21,C  19)                1.0956  0.002008 -0.0027    1.0929   
    22. B(H  22,C  19)                1.0965  0.001994 -0.0027    1.0938   
    23. B(C  23,C  18)                1.5315  0.004450 -0.0058    1.5257   
    24. B(H  24,C  23)                1.0933  0.001063 -0.0014    1.0919   
    25. B(H  25,C  23)                1.0960  0.002100 -0.0029    1.0931   
    26. B(H  26,C  23)                1.0953  0.001748 -0.0024    1.0929   
    27. B(C  27,C  18)                1.5328  0.004821 -0.0063    1.5265   
    28. B(H  28,C  27)                1.0959  0.001979 -0.0027    1.0932   
    29. B(H  29,C  27)                1.0960  0.002227 -0.0031    1.0929   
    30. B(H  30,C  27)                1.0937  0.001034 -0.0014    1.0923   
    31. B(C  31,N   3)                1.4274 -0.001376  0.0007    1.4281   
    32. B(C  32,C  31)                1.4160  0.007744 -0.0090    1.4069   
    33. B(C  33,C  32)                1.4215  0.019651 -0.0180    1.4035   
    34. B(H  34,C  33)                1.0882  0.003439 -0.0046    1.0836   
    35. B(C  35,C  33)                1.3963  0.012146 -0.0098    1.3865   
    36. B(H  36,C  35)                1.0866  0.001582 -0.0021    1.0845   
    37. B(C  37,C  35)                1.3814 -0.003241  0.0029    1.3843   
    38. B(H  38,C  37)                1.0860  0.001145 -0.0015    1.0845   
    39. B(C  39,C  37)                1.3902  0.008663 -0.0067    1.3836   
    40. B(C  39,C  31)                1.4163  0.014524 -0.0129    1.4034   
    41. B(H  40,C  39)                1.0898  0.003549 -0.0048    1.0851   
    42. B(C  41,C  32)                1.5526  0.012748 -0.0203    1.5323   
    43. B(C  42,C  41)                1.5435  0.007199 -0.0098    1.5337   
    44. B(H  43,C  42)                1.0960  0.001588 -0.0022    1.0938   
    45. B(H  44,C  42)                1.0963  0.001550 -0.0021    1.0942   
    46. B(H  45,C  42)                1.0933 -0.000416  0.0006    1.0939   
    47. B(C  46,C  41)                1.5422  0.009130 -0.0123    1.5299   
    48. B(H  47,C  46)                1.0893 -0.000709  0.0010    1.0902   
    49. B(H  48,C  46)                1.0975  0.002852 -0.0039    1.0936   
    50. B(H  49,C  46)                1.0941  0.001070 -0.0008    1.0933   
    51. B(C  50,C  41)                1.5579  0.011650 -0.0166    1.5412   
    52. B(H  51,C  50)                1.0966  0.001965 -0.0027    1.0939   
    53. B(H  52,C  50)                1.0969  0.002897 -0.0040    1.0930   
    54. B(H  53,C  50)                1.0945  0.001399 -0.0019    1.0926   
    55. B(C  54,O   1)                1.2205  0.026583 -0.0131    1.2075   
    56. B(C  54,O   0)                1.3499 -0.000894  0.0006    1.3505   
    57. B(C  55,C  54)                1.4872  0.007539 -0.0085    1.4786   
    58. B(C  56,C  55)                1.4018  0.009042 -0.0075    1.3943   
    59. B(H  57,C  56)                1.0872  0.003873 -0.0049    1.0823   
    60. B(H  57,C  35)                3.2808  0.001824 -0.0223    3.2585   
    61. B(C  58,C  56)                1.3966  0.011346 -0.0093    1.3872   
    62. B(H  59,C  58)                1.0876  0.002701 -0.0036    1.0840   
    63. B(C  60,C  58)                1.3944  0.005713 -0.0046    1.3898   
    64. B(H  61,C  60)                1.0876  0.002271 -0.0030    1.0846   
    65. B(C  62,C  60)                1.3941  0.004787 -0.0038    1.3902   
    66. B(H  63,C  62)                1.0874  0.002601 -0.0035    1.0839   
    67. B(C  64,C  62)                1.3960  0.011523 -0.0094    1.3866   
    68. B(C  64,C  55)                1.4016  0.007891 -0.0067    1.3949   
    69. B(H  65,C  64)                1.0886  0.003644 -0.0049    1.0838   
    70. B(H  66,N   3)                1.0361  0.006341 -0.0112    1.0249   
    71. B(O  67,H  66)                2.0047 -0.004905  0.0378    2.0425   
    72. B(C  68,O  67)                1.2196  0.005229 -0.0037    1.2159   
    73. B(C  69,C  68)                1.4830  0.004644 -0.0051    1.4779   
    74. B(C  70,C  69)                1.4006  0.007412 -0.0062    1.3944   
    75. B(H  71,C  70)                1.0874  0.003394 -0.0045    1.0829   
    76. B(C  72,C  70)                1.3967  0.010981 -0.0090    1.3877   
    77. B(H  73,C  72)                1.0872  0.002439 -0.0032    1.0839   
    78. B(C  74,C  72)                1.3950  0.005884 -0.0048    1.3902   
    79. B(H  75,C  74)                1.0874  0.002090 -0.0028    1.0846   
    80. B(C  76,C  74)                1.3947  0.005621 -0.0046    1.3901   
    81. B(H  77,C  76)                1.0872  0.002368 -0.0032    1.0840   
    82. B(C  78,C  76)                1.3963  0.011232 -0.0092    1.3870   
    83. B(C  78,C  69)                1.4009  0.007493 -0.0063    1.3947   
    84. B(H  79,C  78)                1.0880  0.003054 -0.0041    1.0840   
    85. B(O  80,C  68)                1.3445  0.010891 -0.0086    1.3358   
    86. B(H  81,H  66)                1.9519  0.005050 -0.0204    1.9315   
    87. B(H  81,H  49)                2.2109  0.002699 -0.0099    2.2010   
    88. B(H  81,N   3)                1.8433  0.002894 -0.0205    1.8228   
    89. B(H  81,O  80)                0.9924 -0.000615  0.0032    0.9956   
    90. A(C   4,O   0,C  54)          117.42 -0.021993    2.76    120.18   
    91. A(C   4,N   2,C  18)          124.22  0.008007   -1.01    123.21   
    92. A(C   5,N   3,H  81)          130.32  0.004165   -1.11    129.21   
    93. A(C   5,N   3,C  31)          111.62 -0.003453    0.43    112.05   
    94. A(H  66,N   3,H  81)           80.03  0.000140    0.07     80.10   
    95. A(C  31,N   3,H  66)          107.42  0.000903   -0.37    107.05   
    96. A(C   5,N   3,H  66)          105.05 -0.001579    1.27    106.32   
    97. A(C  31,N   3,H  81)          113.59  0.000016    0.13    113.72   
    98. A(N   2,C   4,C   5)          120.72  0.002605   -0.29    120.43   
    99. A(O   0,C   4,C   5)          117.02 -0.001397    0.07    117.09   
   100. A(O   0,C   4,N   2)          121.57 -0.001247    0.19    121.76   
   101. A(N   3,C   5,C   4)          111.18  0.002141   -0.63    110.55   
   102. A(N   3,C   5,C   7)          108.94 -0.001205    0.60    109.54   
   103. A(C   4,C   5,H   6)          110.15  0.001354   -0.67    109.48   
   104. A(N   3,C   5,H   6)          106.69 -0.000950    0.05    106.74   
   105. A(C   4,C   5,C   7)          112.32 -0.001708    0.57    112.89   
   106. A(H   6,C   5,C   7)          107.34  0.000325    0.08    107.42   
   107. A(C   5,C   7,C  16)          119.62  0.003368   -0.41    119.21   
   108. A(C   5,C   7,C   8)          122.27  0.001092   -0.11    122.16   
   109. A(C   8,C   7,C  16)          118.11 -0.004467    0.52    118.64   
   110. A(H   9,C   8,C  10)          118.53 -0.002576    0.38    118.91   
   111. A(C   7,C   8,H   9)          120.56  0.000770   -0.12    120.44   
   112. A(C   7,C   8,C  10)          120.91  0.001801   -0.26    120.66   
   113. A(C   8,C  10,C  12)          120.11 -0.000366    0.08    120.19   
   114. A(C   8,C  10,H  11)          119.76  0.000646   -0.11    119.65   
   115. A(H  11,C  10,C  12)          120.13 -0.000280    0.03    120.16   
   116. A(H  13,C  12,C  14)          120.11 -0.000810    0.08    120.19   
   117. A(C  10,C  12,C  14)          119.86  0.001889   -0.19    119.67   
   118. A(C  10,C  12,H  13)          120.03 -0.001081    0.12    120.15   
   119. A(H  15,C  14,C  16)          119.90  0.000338   -0.07    119.83   
   120. A(C  12,C  14,H  15)          120.03 -0.000823    0.10    120.14   
   121. A(C  12,C  14,C  16)          120.07  0.000484   -0.04    120.04   
   122. A(C  14,C  16,H  17)          118.74 -0.002547    0.39    119.13   
   123. A(C   7,C  16,H  17)          120.33  0.001893   -0.27    120.05   
   124. A(C   7,C  16,C  14)          120.93  0.000653   -0.11    120.82   
   125. A(N   2,C  18,C  19)          105.21 -0.000682    0.41    105.62   
   126. A(C  23,C  18,C  27)          111.76  0.001112   -0.42    111.34   
   127. A(C  19,C  18,C  27)          108.20 -0.000870    0.39    108.58   
   128. A(N   2,C  18,C  27)          111.50  0.000494   -0.31    111.19   
   129. A(N   2,C  18,C  23)          111.60  0.000487   -0.32    111.28   
   130. A(C  19,C  18,C  23)          108.24 -0.000754    0.36    108.60   
   131. A(C  18,C  19,H  21)          111.49  0.001756   -0.33    111.16   
   132. A(C  18,C  19,H  20)          111.08  0.001599   -0.25    110.83   
   133. A(H  21,C  19,H  22)          107.95 -0.001498    0.21    108.16   
   134. A(H  20,C  19,H  22)          107.13 -0.001961    0.41    107.53   
   135. A(C  18,C  19,H  22)          111.08  0.001459   -0.24    110.84   
   136. A(H  20,C  19,H  21)          107.93 -0.001661    0.26    108.19   
   137. A(H  25,C  23,H  26)          107.69 -0.001837    0.20    107.88   
   138. A(H  24,C  23,H  26)          107.42 -0.001716    0.38    107.80   
   139. A(C  18,C  23,H  26)          111.13  0.001331   -0.24    110.89   
   140. A(H  24,C  23,H  25)          107.02 -0.002384    0.42    107.44   
   141. A(C  18,C  23,H  25)          110.94  0.003272   -0.59    110.36   
   142. A(C  18,C  23,H  24)          112.41  0.000946   -0.11    112.29   
   143. A(H  29,C  27,H  30)          106.84 -0.002301    0.44    107.28   
   144. A(H  28,C  27,H  30)          107.44 -0.001673    0.37    107.81   
   145. A(C  18,C  27,H  30)          112.33  0.000673   -0.06    112.27   
   146. A(H  28,C  27,H  29)          107.90 -0.001767    0.16    108.06   
   147. A(C  18,C  27,H  29)          111.00  0.003085   -0.55    110.45   
   148. A(C  18,C  27,H  28)          111.10  0.001606   -0.30    110.80   
   149. A(N   3,C  31,C  39)          115.80 -0.003964    0.71    116.52   
   150. A(N   3,C  31,C  32)          124.56  0.005007   -0.77    123.79   
   151. A(C  32,C  31,C  39)          119.43 -0.001120    0.16    119.59   
   152. A(C  31,C  32,C  33)          116.42 -0.002508    0.37    116.79   
   153. A(C  33,C  32,C  41)          116.66  0.007383   -0.62    116.04   
   154. A(C  31,C  32,C  41)          126.88 -0.004909    0.27    127.15   
   155. A(H  34,C  33,C  35)          116.50 -0.004106    0.67    117.17   
   156. A(C  32,C  33,C  35)          123.01 -0.000950    0.03    123.03   
   157. A(C  32,C  33,H  34)          120.48  0.005059   -0.70    119.79   
   158. A(H  36,C  35,C  37)          120.34 -0.001995    0.26    120.61   
   159. A(C  33,C  35,C  37)          119.61  0.001542   -0.16    119.45   
   160. A(C  33,C  35,H  36)          120.03  0.000442   -0.09    119.94   
   161. A(C  35,C  37,H  38)          120.70 -0.001851    0.22    120.92   
   162. A(H  38,C  37,C  39)          120.18 -0.000189   -0.03    120.16   
   163. A(C  35,C  37,C  39)          119.11  0.002045   -0.20    118.91   
   164. A(C  37,C  39,H  40)          117.93 -0.004838    0.72    118.66   
   165. A(C  31,C  39,H  40)          119.92  0.003887   -0.58    119.35   
   166. A(C  31,C  39,C  37)          122.13  0.000937   -0.14    122.00   
   167. A(C  46,C  41,C  50)          104.18 -0.002525    1.11    105.29   
   168. A(C  42,C  41,C  50)          107.94 -0.000638    0.31    108.25   
   169. A(C  32,C  41,C  50)          110.04  0.002684   -1.08    108.96   
   170. A(C  42,C  41,C  46)          108.47 -0.000471    0.49    108.96   
   171. A(C  32,C  41,C  46)          116.23  0.000511   -0.55    115.68   
   172. A(C  32,C  41,C  42)          109.60  0.000234   -0.17    109.43   
   173. A(H  44,C  42,H  45)          107.37 -0.001539    0.25    107.62   
   174. A(H  43,C  42,H  45)          107.15 -0.001493    0.26    107.41   
   175. A(C  41,C  42,H  45)          111.87  0.000742   -0.13    111.74   
   176. A(H  43,C  42,H  44)          107.20 -0.002192    0.37    107.57   
   177. A(C  41,C  42,H  44)          111.07  0.002229   -0.38    110.69   
   178. A(C  41,C  42,H  43)          111.93  0.001885   -0.31    111.62   
   179. A(H  48,C  46,H  49)          106.85 -0.002263    0.39    107.24   
   180. A(H  47,C  46,H  49)          109.13  0.000244   -0.22    108.91   
   181. A(C  41,C  46,H  49)          111.17  0.000395    0.02    111.19   
   182. A(H  47,C  46,H  48)          105.30 -0.003113    0.77    106.07   
   183. A(C  41,C  46,H  48)          111.07  0.005520   -1.17    109.89   
   184. A(C  41,C  46,H  47)          112.99 -0.001052    0.26    113.25   
   185. A(C  46,H  49,H  81)          116.12  0.001799   -0.69    115.43   
   186. A(H  52,C  50,H  53)          105.81 -0.003980    0.76    106.56   
   187. A(H  51,C  50,H  53)          107.85 -0.000572    0.11    107.97   
   188. A(C  41,C  50,H  53)          112.99  0.001277   -0.18    112.81   
   189. A(H  51,C  50,H  52)          107.62 -0.002159    0.27    107.89   
   190. A(C  41,C  50,H  52)          111.27  0.005404   -0.91    110.36   
   191. A(C  41,C  50,H  51)          111.01 -0.000415    0.02    111.03   
   192. A(O   1,C  54,C  55)          123.16 -0.008875    1.01    124.17   
   193. A(O   0,C  54,C  55)          110.14 -0.011330    1.33    111.47   
   194. A(O   0,C  54,O   1)          126.68  0.020202   -2.33    124.34   
   195. A(C  56,C  55,C  64)          119.43 -0.002737    0.34    119.77   
   196. A(C  54,C  55,C  64)          118.14 -0.001031    0.16    118.30   
   197. A(C  54,C  55,C  56)          122.42  0.003765   -0.50    121.92   
   198. A(H  57,C  56,C  58)          118.65 -0.003213    0.47    119.12   
   199. A(C  55,C  56,C  58)          120.11  0.000851   -0.13    119.98   
   200. A(C  55,C  56,H  57)          121.24  0.002357   -0.34    120.90   
   201. A(H  59,C  58,C  60)          119.95 -0.000999    0.14    120.09   
   202. A(C  56,C  58,C  60)          120.11  0.000360   -0.04    120.07   
   203. A(C  56,C  58,H  59)          119.94  0.000638   -0.10    119.84   
   204. A(H  61,C  60,C  62)          119.94 -0.000053   -0.00    119.94   
   205. A(C  58,C  60,C  62)          120.09 -0.000065    0.03    120.12   
   206. A(C  58,C  60,H  61)          119.97  0.000118   -0.03    119.94   
   207. A(H  63,C  62,C  64)          119.97  0.000346   -0.06    119.91   
   208. A(C  60,C  62,C  64)          120.00  0.000431   -0.04    119.96   
   209. A(C  60,C  62,H  63)          120.03 -0.000776    0.10    120.14   
   210. A(C  62,C  64,H  65)          119.34 -0.002714    0.40    119.74   
   211. A(C  55,C  64,H  65)          120.40  0.001557   -0.24    120.16   
   212. A(C  55,C  64,C  62)          120.26  0.001157   -0.16    120.10   
   213. A(O  67,H  66,H  81)           70.13  0.002426   -0.17     69.96   
   214. A(N   3,H  66,H  81)           68.45 -0.001301   -0.06     68.38   
   215. A(N   3,H  66,O  67)          137.88  0.001171   -0.28    137.60   
   216. A(H  66,O  67,C  68)          109.41  0.000370   -1.02    108.40   
   217. A(O  67,C  68,C  69)          125.32  0.006880   -0.77    124.56   
   218. A(C  69,C  68,O  80)          112.44 -0.006416    0.88    113.32   
   219. A(O  67,C  68,O  80)          122.24 -0.000466   -0.12    122.12   
   220. A(C  68,C  69,C  70)          122.09  0.001968   -0.25    121.84   
   221. A(C  70,C  69,C  78)          119.60 -0.001772    0.22    119.81   
   222. A(C  68,C  69,C  78)          118.32 -0.000196    0.03    118.35   
   223. A(H  71,C  70,C  72)          119.32 -0.001858    0.27    119.58   
   224. A(C  69,C  70,C  72)          120.07  0.001067   -0.14    119.93   
   225. A(C  69,C  70,H  71)          120.61  0.000790   -0.13    120.49   
   226. A(H  73,C  72,C  74)          120.04 -0.000473    0.07    120.11   
   227. A(C  70,C  72,C  74)          120.07 -0.000061    0.01    120.08   
   228. A(C  70,C  72,H  73)          119.89  0.000535   -0.08    119.81   
   229. A(H  75,C  74,C  76)          119.95  0.000095   -0.02    119.94   
   230. A(C  72,C  74,C  76)          120.11 -0.000170    0.03    120.14   
   231. A(C  72,C  74,H  75)          119.94  0.000075   -0.01    119.92   
   232. A(H  77,C  76,C  78)          119.96  0.000117   -0.02    119.93   
   233. A(C  74,C  76,C  78)          119.98  0.000514   -0.06    119.92   
   234. A(C  74,C  76,H  77)          120.06 -0.000630    0.09    120.15   
   235. A(C  76,C  78,H  79)          119.59 -0.001989    0.29    119.88   
   236. A(C  69,C  78,H  79)          120.24  0.001567   -0.23    120.01   
   237. A(C  69,C  78,C  76)          120.17  0.000422   -0.06    120.11   
   238. A(C  68,O  80,H  81)          106.21 -0.002989    1.08    107.29   
   239. A(H  49,H  81,H  66)          120.15  0.003228   -0.56    119.58   
   240. A(N   3,H  81,H  66)           31.52  0.001162   -0.01     31.51   
   241. A(H  66,H  81,O  80)          131.50  0.000764    0.18    131.68   
   242. A(N   3,H  81,H  49)           89.93  0.002141   -0.69     89.24   
   243. A(H  49,H  81,O  80)          106.28 -0.003985    0.58    106.86   
   244. A(N   3,H  81,O  80)          163.02  0.001924    0.17    163.19   
   245. D(C   5,C   4,O   0,C  54)    -48.05  0.003312   -3.30    -51.35   
   246. D(C   5,C   4,N   2,C  18)   -177.86 -0.000621    0.64   -177.21   
   247. D(N   2,C   4,O   0,C  54)    141.46  0.003319   -3.10    138.36   
   248. D(O   0,C   4,N   2,C  18)     -7.72 -0.001021    0.47     -7.25   
   249. D(N   3,C   5,C   4,N   2)     68.35 -0.000491    0.21     68.56   
   250. D(C   4,C   5,N   3,H  66)    -50.86  0.001866   -0.74    -51.61   
   251. D(H   6,C   5,C   4,O   0)     15.82  0.000913   -0.39     15.43   
   252. D(H   6,C   5,N   3,H  81)     99.41 -0.000356   -0.48     98.93   
   253. D(N   3,C   5,C   4,O   0)   -102.23 -0.000101    0.36   -101.87   
   254. D(C   4,C   5,N   3,C  31)     65.25  0.000325   -0.24     65.01   
   255. D(C   7,C   5,N   3,H  66)     73.43  0.000305   -0.03     73.41   
   256. D(H   6,C   5,C   4,N   2)   -173.60  0.000522   -0.54   -174.15   
   257. D(H   6,C   5,N   3,C  31)    -54.87 -0.001952    0.90    -53.97   
   258. D(C   7,C   5,N   3,C  31)   -170.45 -0.001237    0.48   -169.98   
   259. D(C   7,C   5,C   4,N   2)    -54.01  0.000735   -0.52    -54.53   
   260. D(C   4,C   5,N   3,H  81)   -140.47  0.001921   -1.62   -142.09   
   261. D(H   6,C   5,N   3,H  66)   -170.98 -0.000411    0.40   -170.59   
   262. D(C   7,C   5,C   4,O   0)    135.41  0.001126   -0.37    135.04   
   263. D(C   7,C   5,N   3,H  81)    -16.17  0.000360   -0.90    -17.07   
   264. D(C  16,C   7,C   5,H   6)     10.05  0.000644    0.03     10.08   
   265. D(C  16,C   7,C   5,N   3)    125.21 -0.000908    0.44    125.65   
   266. D(C  16,C   7,C   5,C   4)   -111.16 -0.000208    0.46   -110.71   
   267. D(C   8,C   7,C   5,H   6)   -170.47 -0.000341    1.09   -169.38   
   268. D(C   8,C   7,C   5,N   3)    -55.31 -0.001894    1.50    -53.81   
   269. D(C   8,C   7,C   5,C   4)     68.31 -0.001193    1.52     69.83   
   270. D(C  10,C   8,C   7,C   5)    179.71  0.000612   -0.67    179.04   
   271. D(H   9,C   8,C   7,C  16)    178.43 -0.000800    0.83    179.26   
   272. D(H   9,C   8,C   7,C   5)     -1.05  0.000133   -0.21     -1.26   
   273. D(C  10,C   8,C   7,C  16)     -0.81 -0.000320    0.38     -0.43   
   274. D(H  11,C  10,C   8,C   7)   -179.95 -0.000114    0.11   -179.84   
   275. D(H  11,C  10,C   8,H   9)      0.79  0.000331   -0.34      0.46   
   276. D(C  12,C  10,C   8,C   7)      0.33 -0.000015    0.01      0.34   
   277. D(C  12,C  10,C   8,H   9)   -178.93  0.000430   -0.44   -179.36   
   278. D(C  14,C  12,C  10,C   8)      0.23  0.000295   -0.29     -0.05   
   279. D(H  13,C  12,C  10,C   8)    179.90 -0.000023    0.03    179.92   
   280. D(H  13,C  12,C  10,H  11)      0.18  0.000073   -0.07      0.10   
   281. D(C  14,C  12,C  10,H  11)   -179.49  0.000392   -0.39   -179.88   
   282. D(C  16,C  14,C  12,H  13)   -179.95  0.000151   -0.15   -180.10   
   283. D(H  15,C  14,C  12,H  13)     -0.11 -0.000031    0.03     -0.08   
   284. D(H  15,C  14,C  12,C  10)    179.55 -0.000350    0.34    179.89   
   285. D(C  16,C  14,C  12,C  10)     -0.29 -0.000169    0.17     -0.12   
   286. D(H  17,C  16,C  14,H  15)     -0.25 -0.000108    0.11     -0.14   
   287. D(H  17,C  16,C  14,C  12)    179.59 -0.000291    0.29    179.88   
   288. D(C   7,C  16,C  14,H  15)    179.95 -0.000051    0.06    180.01   
   289. D(C   7,C  16,C  14,C  12)     -0.21 -0.000235    0.24      0.02   
   290. D(H  17,C  16,C   7,C   8)   -179.05  0.000507   -0.55   -179.60   
   291. D(C  14,C  16,C   7,C   8)      0.75  0.000441   -0.50      0.25   
   292. D(H  17,C  16,C   7,C   5)      0.44 -0.000410    0.47      0.91   
   293. D(C  14,C  16,C   7,C   5)   -179.75 -0.000476    0.52   -179.23   
   294. D(C  27,C  18,N   2,C   4)    -58.84 -0.001376    0.82    -58.02   
   295. D(C  23,C  18,N   2,C   4)     66.94  0.000852   -0.23     66.71   
   296. D(C  19,C  18,N   2,C   4)   -175.90 -0.000196    0.27   -175.62   
   297. D(H  22,C  19,C  18,C  27)    -59.53 -0.000080    0.11    -59.42   
   298. D(H  22,C  19,C  18,C  23)    179.18 -0.000469    0.18    179.36   
   299. D(H  22,C  19,C  18,N   2)     59.76 -0.000298    0.16     59.92   
   300. D(H  21,C  19,C  18,C  27)     60.92  0.000205   -0.01     60.91   
   301. D(H  20,C  19,C  18,C  27)   -178.66  0.000377   -0.08   -178.74   
   302. D(H  21,C  19,C  18,N   2)   -179.80 -0.000013    0.04   -179.76   
   303. D(H  21,C  19,C  18,C  23)    -60.37 -0.000184    0.06    -60.31   
   304. D(H  20,C  19,C  18,C  23)     60.05 -0.000011   -0.01     60.04   
   305. D(H  20,C  19,C  18,N   2)    -59.37  0.000159   -0.03    -59.41   
   306. D(H  24,C  23,C  18,C  19)    177.74  0.000156   -0.03    177.71   
   307. D(H  24,C  23,C  18,N   2)    -66.95 -0.000848    0.50    -66.45   
   308. D(H  26,C  23,C  18,C  27)    179.12  0.000435   -0.25    178.87   
   309. D(H  26,C  23,C  18,C  19)    -61.83 -0.000454    0.21    -61.62   
   310. D(H  26,C  23,C  18,N   2)     53.49 -0.001458    0.74     54.23   
   311. D(H  25,C  23,C  18,C  27)    -61.10  0.001175   -0.55    -61.65   
   312. D(H  25,C  23,C  18,C  19)     57.95  0.000286   -0.09     57.86   
   313. D(H  25,C  23,C  18,N   2)    173.27 -0.000717    0.44    173.71   
   314. D(H  24,C  23,C  18,C  27)     58.69  0.001044   -0.49     58.20   
   315. D(H  30,C  27,C  18,C  19)   -173.94 -0.000044   -0.07   -174.01   
   316. D(H  30,C  27,C  18,N   2)     70.83  0.001022   -0.63     70.20   
   317. D(H  29,C  27,C  18,C  23)     64.69 -0.001214    0.51     65.20   
   318. D(H  29,C  27,C  18,C  19)    -54.40 -0.000394    0.08    -54.32   
   319. D(H  29,C  27,C  18,N   2)   -169.63  0.000673   -0.48   -170.11   
   320. D(H  28,C  27,C  18,C  23)   -175.25 -0.000312    0.14   -175.10   
   321. D(H  28,C  27,C  18,C  19)     65.67  0.000508   -0.29     65.38   
   322. D(H  30,C  27,C  18,C  23)    -54.86 -0.000864    0.37    -54.49   
   323. D(H  28,C  27,C  18,N   2)    -49.56  0.001575   -0.85    -50.41   
   324. D(C  39,C  31,N   3,H  81)    103.03  0.001578   -1.35    101.69   
   325. D(C  39,C  31,N   3,H  66)     16.53  0.001038   -1.31     15.22   
   326. D(C  39,C  31,N   3,C   5)    -98.13  0.004227   -2.84   -100.97   
   327. D(C  32,C  31,N   3,H  81)    -82.18  0.000475   -0.05    -82.23   
   328. D(C  32,C  31,N   3,H  66)   -168.69 -0.000065   -0.02   -168.70   
   329. D(C  32,C  31,N   3,C   5)     76.66  0.003124   -1.55     75.11   
   330. D(C  41,C  32,C  31,C  39)   -171.43  0.001372   -1.23   -172.66   
   331. D(C  41,C  32,C  31,N   3)     13.96  0.002634   -2.59     11.37   
   332. D(C  33,C  32,C  31,C  39)      6.22  0.000524   -0.64      5.58   
   333. D(C  33,C  32,C  31,N   3)   -168.39  0.001786   -2.00   -170.39   
   334. D(C  35,C  33,C  32,C  41)    173.33 -0.001017    0.75    174.08   
   335. D(C  35,C  33,C  32,C  31)     -4.56  0.000014    0.20     -4.36   
   336. D(H  34,C  33,C  32,C  41)     -5.70 -0.001244    0.94     -4.77   
   337. D(H  34,C  33,C  32,C  31)    176.40 -0.000214    0.39    176.79   
   338. D(C  37,C  35,C  33,H  34)    179.30 -0.000062   -0.13    179.17   
   339. D(C  37,C  35,C  33,C  32)      0.23 -0.000363    0.06      0.29   
   340. D(H  36,C  35,C  33,H  34)      0.54  0.000544   -0.50      0.04   
   341. D(H  36,C  35,C  33,C  32)   -178.53  0.000243   -0.31   -178.84   
   342. D(C  39,C  37,C  35,H  36)   -178.83 -0.000618    0.49   -178.34   
   343. D(C  39,C  37,C  35,C  33)      2.42 -0.000042    0.12      2.54   
   344. D(H  38,C  37,C  35,H  36)      0.10 -0.000301    0.24      0.34   
   345. D(H  38,C  37,C  35,C  33)   -178.65  0.000276   -0.13   -178.78   
   346. D(H  40,C  39,C  37,H  38)     -0.88 -0.000196    0.20     -0.68   
   347. D(H  40,C  39,C  37,C  35)    178.05  0.000101   -0.04    178.01   
   348. D(C  31,C  39,C  37,H  38)   -179.52  0.000464   -0.36   -179.88   
   349. D(C  31,C  39,C  37,C  35)     -0.59  0.000762   -0.60     -1.19   
   350. D(H  40,C  39,C  31,C  32)    177.48 -0.000486    0.31    177.78   
   351. D(H  40,C  39,C  31,N   3)     -7.45 -0.001176    1.48     -5.97   
   352. D(C  37,C  39,C  31,C  32)     -3.91 -0.001275    0.90     -3.01   
   353. D(C  37,C  39,C  31,N   3)    171.16 -0.001966    2.07    173.23   
   354. D(C  42,C  41,C  32,C  33)     72.46 -0.001128    1.18     73.64   
   355. D(C  46,C  41,C  32,C  33)   -164.15 -0.001185    1.29   -162.86   
   356. D(C  46,C  41,C  32,C  31)     13.49 -0.002239    1.91     15.40   
   357. D(C  50,C  41,C  32,C  33)    -46.09 -0.002110    1.56    -44.53   
   358. D(C  42,C  41,C  32,C  31)   -109.90 -0.002182    1.79   -108.11   
   359. D(C  50,C  41,C  32,C  31)    131.55 -0.003164    2.17    133.72   
   360. D(H  45,C  42,C  41,C  50)   -178.28  0.002004   -0.81   -179.09   
   361. D(H  45,C  42,C  41,C  32)     61.88 -0.000993    0.41     62.28   
   362. D(H  44,C  42,C  41,C  50)    -58.33  0.002076   -0.85    -59.17   
   363. D(H  44,C  42,C  41,C  46)     53.98 -0.001401    0.84     54.82   
   364. D(H  44,C  42,C  41,C  32)   -178.17 -0.000922    0.37   -177.80   
   365. D(H  43,C  42,C  41,C  50)     61.45  0.002084   -0.84     60.61   
   366. D(H  45,C  42,C  41,C  46)    -65.97 -0.001472    0.87    -65.10   
   367. D(H  43,C  42,C  41,C  46)    173.76 -0.001392    0.84    174.60   
   368. D(H  43,C  42,C  41,C  32)    -58.39 -0.000913    0.38    -58.02   
   369. D(H  47,C  46,C  41,C  50)    170.63 -0.002323    1.04    171.67   
   370. D(H  47,C  46,C  41,C  42)     55.84 -0.000168   -0.07     55.77   
   371. D(H  47,C  46,C  41,C  32)    -68.14 -0.000471    0.16    -67.98   
   372. D(H  49,C  46,C  41,C  50)    -66.28 -0.002479    0.96    -65.32   
   373. D(H  49,C  46,C  41,C  42)    178.93 -0.000325   -0.15    178.78   
   374. D(H  49,C  46,C  41,C  32)     54.96 -0.000627    0.07     55.03   
   375. D(H  48,C  46,C  41,C  50)     52.56 -0.001452    0.69     53.24   
   376. D(H  48,C  46,C  41,C  42)    -62.24  0.000702   -0.42    -62.66   
   377. D(H  48,C  46,C  41,C  32)    173.79  0.000400   -0.20    173.59   
   378. D(H  81,H  49,C  46,H  48)    138.95 -0.004048    0.53    139.49   
   379. D(H  81,H  49,C  46,H  47)     25.57  0.000605   -0.45     25.11   
   380. D(H  81,H  49,C  46,C  41)    -99.72  0.001500   -0.64   -100.36   
   381. D(H  53,C  50,C  41,C  46)   -168.12  0.001226   -1.01   -169.13   
   382. D(H  53,C  50,C  41,C  42)    -52.95 -0.000787    0.21    -52.74   
   383. D(H  53,C  50,C  41,C  32)     66.61  0.000665   -0.43     66.18   
   384. D(H  52,C  50,C  41,C  46)    -49.26  0.000772   -0.80    -50.06   
   385. D(H  52,C  50,C  41,C  42)     65.91 -0.001241    0.43     66.33   
   386. D(H  52,C  50,C  41,C  32)   -174.53  0.000212   -0.22   -174.75   
   387. D(H  51,C  50,C  41,C  46)     70.57  0.001367   -1.05     69.53   
   388. D(H  51,C  50,C  41,C  42)   -174.26 -0.000646    0.18   -174.08   
   389. D(H  51,C  50,C  41,C  32)    -54.70  0.000807   -0.47    -55.17   
   390. D(C  55,C  54,O   0,C   4)    166.35  0.000861   -1.41    164.94   
   391. D(O   1,C  54,O   0,C   4)    -15.27  0.000502   -1.25    -16.53   
   392. D(C  64,C  55,C  54,O   1)     -9.88 -0.001355    1.15     -8.73   
   393. D(C  64,C  55,C  54,O   0)    168.57 -0.001132    1.24    169.80   
   394. D(C  56,C  55,C  54,O   1)    168.80 -0.001539    1.20    170.00   
   395. D(C  56,C  55,C  54,O   0)    -12.76 -0.001317    1.29    -11.47   
   396. D(C  58,C  56,C  55,C  64)     -0.46 -0.000530    0.46      0.00   
   397. D(C  58,C  56,C  55,C  54)   -179.12 -0.000366    0.41   -178.71   
   398. D(H  57,C  56,C  55,C  64)    178.83 -0.000987    0.74    179.57   
   399. D(H  57,C  56,C  55,C  54)      0.17 -0.000823    0.69      0.87   
   400. D(C  60,C  58,C  56,H  57)   -179.19  0.000711   -0.55   -179.74   
   401. D(C  60,C  58,C  56,C  55)      0.12  0.000304   -0.28     -0.16   
   402. D(H  59,C  58,C  56,H  57)      0.62  0.000518   -0.40      0.22   
   403. D(H  59,C  58,C  56,C  55)    179.92  0.000111   -0.12    179.80   
   404. D(C  62,C  60,C  58,H  59)   -179.64  0.000288   -0.22   -179.86   
   405. D(C  62,C  60,C  58,C  56)      0.17  0.000099   -0.07      0.10   
   406. D(H  61,C  60,C  58,H  59)      0.19  0.000092   -0.06      0.13   
   407. D(H  61,C  60,C  58,C  56)    180.00 -0.000098    0.09    180.08   
   408. D(C  64,C  62,C  60,H  61)   -179.94 -0.000059    0.07   -179.87   
   409. D(C  64,C  62,C  60,C  58)     -0.11 -0.000255    0.22      0.11   
   410. D(H  63,C  62,C  60,H  61)     -0.02  0.000012   -0.00     -0.03   
   411. D(H  63,C  62,C  60,C  58)    179.81 -0.000184    0.15    179.96   
   412. D(H  65,C  64,C  62,C  60)    179.79  0.000096   -0.09    179.69   
   413. D(C  55,C  64,C  62,H  63)    179.85 -0.000066    0.04    179.89   
   414. D(C  55,C  64,C  62,C  60)     -0.24  0.000004   -0.03     -0.27   
   415. D(H  65,C  64,C  55,C  56)   -179.51  0.000281   -0.25   -179.75   
   416. D(H  65,C  64,C  55,C  54)     -0.79  0.000190   -0.21     -1.00   
   417. D(C  62,C  64,C  55,C  56)      0.52  0.000375   -0.31      0.21   
   418. D(H  65,C  64,C  62,H  63)     -0.13  0.000027   -0.02     -0.15   
   419. D(C  62,C  64,C  55,C  54)    179.23  0.000284   -0.27    178.97   
   420. D(H  81,H  66,N   3,C  31)    111.76 -0.000004    0.18    111.94   
   421. D(H  81,H  66,N   3,C   5)   -129.27 -0.004353    1.14   -128.13   
   422. D(O  67,H  66,N   3,H  81)    -10.96  0.000106   -0.39    -11.35   
   423. D(O  67,H  66,N   3,C  31)    100.80  0.000102   -0.21    100.59   
   424. D(O  67,H  66,N   3,C   5)   -140.23 -0.004246    0.75   -139.48   
   425. D(C  68,O  67,H  66,H  81)      5.13 -0.000608    0.22      5.35   
   426. D(C  68,O  67,H  66,N   3)     15.96 -0.000979    0.61     16.57   
   427. D(O  80,C  68,O  67,H  66)     -5.21  0.000686   -0.20     -5.41   
   428. D(C  69,C  68,O  67,H  66)    174.34  0.000299   -0.05    174.28   
   429. D(C  78,C  69,C  68,O  80)   -179.94 -0.000314    0.24   -179.70   
   430. D(C  78,C  69,C  68,O  67)      0.48  0.000023    0.11      0.59   
   431. D(C  70,C  69,C  68,O  80)      0.20 -0.000298    0.23      0.43   
   432. D(C  70,C  69,C  68,O  67)   -179.38  0.000039    0.09   -179.29   
   433. D(C  72,C  70,C  69,C  78)      0.05  0.000043   -0.04      0.01   
   434. D(C  72,C  70,C  69,C  68)    179.91  0.000029   -0.03    179.88   
   435. D(H  71,C  70,C  69,C  78)   -179.89  0.000025   -0.02   -179.91   
   436. D(H  71,C  70,C  69,C  68)     -0.03  0.000011   -0.01     -0.04   
   437. D(C  74,C  72,C  70,H  71)    179.92 -0.000037    0.04    179.96   
   438. D(C  74,C  72,C  70,C  69)     -0.02 -0.000057    0.05      0.03   
   439. D(H  73,C  72,C  70,H  71)     -0.05 -0.000003    0.00     -0.05   
   440. D(H  73,C  72,C  70,C  69)   -179.99 -0.000023    0.02   -179.97   
   441. D(C  76,C  74,C  72,H  73)    179.96 -0.000008    0.01    179.97   
   442. D(C  76,C  74,C  72,C  70)     -0.01  0.000026   -0.02     -0.03   
   443. D(H  75,C  74,C  72,H  73)     -0.04 -0.000014    0.01     -0.02   
   444. D(H  75,C  74,C  72,C  70)    179.99  0.000020   -0.02    179.97   
   445. D(C  78,C  76,C  74,H  75)   -179.99  0.000023   -0.02   -180.02   
   446. D(C  78,C  76,C  74,C  72)      0.01  0.000017   -0.02     -0.01   
   447. D(H  77,C  76,C  74,H  75)      0.02  0.000007   -0.01      0.01   
   448. D(H  77,C  76,C  74,C  72)   -179.98  0.000001   -0.00   -179.98   
   449. D(H  79,C  78,C  76,H  77)      0.02  0.000004   -0.00      0.01   
   450. D(H  79,C  78,C  76,C  74)   -179.97 -0.000012    0.01   -179.96   
   451. D(C  69,C  78,C  76,H  77)   -179.99 -0.000014    0.01   -179.98   
   452. D(C  69,C  78,C  76,C  74)      0.02 -0.000030    0.03      0.05   
   453. D(H  79,C  78,C  69,C  70)    179.94 -0.000018    0.02    179.96   
   454. D(H  79,C  78,C  69,C  68)      0.07 -0.000007    0.01      0.08   
   455. D(C  76,C  78,C  69,C  70)     -0.05  0.000000    0.00     -0.05   
   456. D(C  76,C  78,C  69,C  68)   -179.92  0.000011   -0.01   -179.93   
   457. D(H  81,O  80,C  68,C  69)   -179.19 -0.000028    0.00   -179.19   
   458. D(H  81,O  80,C  68,O  67)      0.41 -0.000317    0.13      0.53   
   459. D(H  66,H  81,O  80,C  68)      6.02 -0.000565    0.28      6.30   
   460. D(H  49,H  81,O  80,C  68)   -157.12 -0.000956   -0.39   -157.51   
   461. D(H  49,H  81,H  66,O  67)    153.96 -0.000154    0.67    154.63   
   462. D(H  49,H  81,H  66,N   3)    -18.25 -0.000526    1.00    -17.26   
   463. D(N   3,H  81,H  66,O  67)    172.21  0.000372   -0.33    171.88   
   464. D(O  80,H  81,H  66,O  67)     -7.26  0.000440   -0.25     -7.52   
   465. D(O  80,H  81,H  66,N   3)   -179.47  0.000068    0.07   -179.40   
   466. D(H  66,H  81,H  49,C  46)     45.80  0.000761   -1.23     44.57   
   467. D(N   3,H  81,H  49,C  46)     36.37  0.000182   -0.72     35.65   
   468. D(O  80,H  81,H  49,C  46)   -148.75  0.000784   -0.53   -149.28   
   469. D(H  66,H  81,N   3,C  31)   -104.77 -0.001043    0.38   -104.39   
   470. D(H  66,H  81,N   3,C   5)    101.34 -0.001993    1.73    103.07   
   471. D(H  49,H  81,N   3,H  66)    164.28  0.000079    0.76    165.04   
   472. D(H  49,H  81,N   3,C  31)     59.51 -0.000963    1.14     60.65   
   473. D(H  49,H  81,N   3,C   5)    -94.37 -0.001913    2.49    -91.88   
   474. D(N   3,H  81,O  80,C  68)      5.07 -0.000822    0.14      5.21   
   475. D(O  80,H  81,N   3,H  66)      1.35  0.000308    0.20      1.55   
   476. D(O  80,H  81,N   3,C  31)   -103.42 -0.000735    0.58   -102.84   
   477. D(O  80,H  81,N   3,C   5)    102.70 -0.001685    1.93    104.63   
    ----------------------------------------------------------------------------

         *************************************************************
         *                GEOMETRY OPTIMIZATION CYCLE   2            *
         *************************************************************
---------------------------------
CARTESIAN COORDINATES (ANGSTROEM)
---------------------------------
  O      1.968426    3.964718    1.278876
  O      1.527772    5.867282    0.135338
  N      1.498595    4.160520    3.519257
  N      4.363198    5.151844    3.312956
  C      2.093830    4.584748    2.495749
  C      3.160682    5.674220    2.615856
  H      3.481064    5.977274    1.625291
  C      2.660897    6.910409    3.327923
  C      2.376871    6.916801    4.693357
  H      2.490781    6.014736    5.281608
  C      1.937899    8.076016    5.320072
  H      1.724272    8.063165    6.383156
  C      1.769806    9.244785    4.588410
  H      1.425743   10.149433    5.078224
  C      2.043806    9.248882    3.227796
  H      1.913556   10.156565    2.648904
  C      2.486461    8.088551    2.603841
  H      2.694402    8.107778    1.538995
  C      0.511414    3.080172    3.482650
  C     -0.030761    2.968937    4.909106
  H      0.774443    2.746267    5.614978
  H     -0.780133    2.177123    4.985651
  H     -0.494210    3.908408    5.223656
  C      1.158474    1.751717    3.102968
  H      1.532041    1.751242    2.076965
  H      0.433847    0.937740    3.188178
  H      1.998209    1.524071    3.764409
  C     -0.645825    3.421754    2.547556
  H     -1.047052    4.413481    2.772534
  H     -1.454811    2.695563    2.660140
  H     -0.345874    3.413092    1.497316
  C      5.014643    4.126176    2.562586
  C      5.800700    4.371038    1.421669
  C      6.200828    3.250743    0.676873
  H      6.763189    3.386369   -0.239363
  C      5.930938    1.947997    1.067164
  H      6.280494    1.118377    0.462437
  C      5.230645    1.719914    2.239297
  H      5.023515    0.710438    2.577291
  C      4.771075    2.804137    2.965598
  H      4.194719    2.620416    3.866395
  C      6.303156    5.728208    0.918031
  C      5.533777    6.118511   -0.349985
  H      5.642308    5.364788   -1.135179
  H      5.903604    7.067578   -0.749747
  H      4.463920    6.236005   -0.154652
  C      6.222585    6.879424    1.922395
  H      5.199783    7.174049    2.158281
  H      6.706145    7.768810    1.508817
  H      6.742704    6.630238    2.851135
  C      7.796825    5.607083    0.557845
  H      8.375580    5.228579    1.405399
  H      8.202415    6.584372    0.284043
  H      7.974925    4.946235   -0.293854
  C      1.832716    4.699085    0.153678
  C      2.070466    3.883808   -1.056768
  C      2.616232    2.602709   -0.987169
  H      2.871395    2.158323   -0.033873
  C      2.847156    1.883424   -2.150675
  H      3.274561    0.888903   -2.094085
  C      2.531998    2.437145   -3.385878
  H      2.712158    1.872425   -4.294137
  C      1.986540    3.713801   -3.459381
  H      1.741316    4.146212   -4.422620
  C      1.758571    4.437213   -2.298643
  H      1.337831    5.434070   -2.360314
  H      4.029050    4.722600    4.181488
  O      4.615777    4.618589    6.135093
  C      5.433970    5.495069    6.337161
  C      6.004467    5.820113    7.661166
  C      6.930403    6.848783    7.830713
  H      7.256494    7.439573    6.983757
  C      7.438872    7.121567    9.092729
  H      8.158223    7.921967    9.222357
  C      7.026721    6.370239   10.187364
  H      7.426114    6.585383   11.172501
  C      6.103742    5.343971   10.021958
  H      5.782050    4.758292   10.875527
  C      5.592892    5.069279    8.762033
  H      4.872687    4.269354    8.633937
  O      5.901516    6.270600    5.355052
  H      5.452184    5.985723    4.513539

----------------------------
CARTESIAN COORDINATES (A.U.)
----------------------------
  NO LB      ZA    FRAG     MASS         X           Y           Z
   0 O     8.0000    0    15.999    3.719786    7.492231    2.416726
   1 O     8.0000    0    15.999    2.887070   11.087556    0.255752
   2 N     7.0000    0    14.007    2.831933    7.862243    6.650433
   3 N     7.0000    0    14.007    8.245250    9.735574    6.260580
   4 C     6.0000    0    12.011    3.956765    8.663919    4.716283
   5 C     6.0000    0    12.011    5.972824   10.722722    4.943251
   6 H     1.0000    0     1.008    6.578257   11.295412    3.071355
   7 C     6.0000    0    12.011    5.028367   13.058780    6.288864
   8 C     6.0000    0    12.011    4.491636   13.070859    8.869160
   9 H     1.0000    0     1.008    4.706894   11.366205    9.980793
  10 C     6.0000    0    12.011    3.662097   15.261459   10.053479
  11 H     1.0000    0     1.008    3.258402   15.237173   12.062416
  12 C     6.0000    0    12.011    3.344449   17.470112    8.670839
  13 H     1.0000    0     1.008    2.694263   19.179650    9.596453
  14 C     6.0000    0    12.011    3.862234   17.477854    6.099651
  15 H     1.0000    0     1.008    3.616098   19.193126    5.005703
  16 C     6.0000    0    12.011    4.698730   15.285146    4.920546
  17 H     1.0000    0     1.008    5.091681   15.321480    2.908280
  18 C     6.0000    0    12.011    0.966432    5.820681    6.581256
  19 C     6.0000    0    12.011   -0.058130    5.610479    9.276865
  20 H     1.0000    0     1.008    1.463486    5.189692   10.610771
  21 H     1.0000    0     1.008   -1.474237    4.114166    9.421515
  22 H     1.0000    0     1.008   -0.933922    7.385821    9.871280
  23 C     6.0000    0    12.011    2.189198    3.310266    5.863759
  24 H     1.0000    0     1.008    2.895138    3.309368    3.924894
  25 H     1.0000    0     1.008    0.819852    1.772072    6.024783
  26 H     1.0000    0     1.008    3.776068    2.880077    7.113701
  27 C     6.0000    0    12.011   -1.220432    6.466178    4.814184
  28 H     1.0000    0     1.008   -1.978641    8.340270    5.239329
  29 H     1.0000    0     1.008   -2.749194    5.093876    5.026936
  30 H     1.0000    0     1.008   -0.653606    6.449810    2.829517
  31 C     6.0000    0    12.011    9.476302    7.797343    4.842585
  32 C     6.0000    0    12.011   10.961735    8.260065    2.686565
  33 C     6.0000    0    12.011   11.717868    6.143013    1.279104
  34 H     1.0000    0     1.008   12.780574    6.399309   -0.452331
  35 C     6.0000    0    12.011   11.207848    3.681181    2.016648
  36 H     1.0000    0     1.008   11.868414    2.113427    0.873880
  37 C     6.0000    0    12.011    9.884487    3.250167    4.231658
  38 H     1.0000    0     1.008    9.493069    1.342534    4.870374
  39 C     6.0000    0    12.011    9.016025    5.299051    5.604168
  40 H     1.0000    0     1.008    7.926870    4.951868    7.306427
  41 C     6.0000    0    12.011   11.911239   10.824744    1.734826
  42 C     6.0000    0    12.011   10.457324   11.562310   -0.661375
  43 H     1.0000    0     1.008   10.662417   10.137981   -2.145177
  44 H     1.0000    0     1.008   11.156195   13.355786   -1.416817
  45 H     1.0000    0     1.008    8.435587   11.784341   -0.292250
  46 C     6.0000    0    12.011   11.758981   13.000227    3.632800
  47 H     1.0000    0     1.008    9.826165   13.556988    4.078561
  48 H     1.0000    0     1.008   12.672777   14.680923    2.851250
  49 H     1.0000    0     1.008   12.741864   12.529333    5.387864
  50 C     6.0000    0    12.011   14.733863   10.595852    1.054175
  51 H     1.0000    0     1.008   15.827553    9.880583    2.655820
  52 H     1.0000    0     1.008   15.500318   12.442660    0.536763
  53 H     1.0000    0     1.008   15.070425    9.347030   -0.555304
  54 C     6.0000    0    12.011    3.463331    8.879984    0.290410
  55 C     6.0000    0    12.011    3.912614    7.339334   -1.997003
  56 C     6.0000    0    12.011    4.943962    4.918407   -1.865480
  57 H     1.0000    0     1.008    5.426149    4.078639   -0.064011
  58 C     6.0000    0    12.011    5.380345    3.559156   -4.064187
  59 H     1.0000    0     1.008    6.188023    1.679783   -3.957247
  60 C     6.0000    0    12.011    4.784783    4.605537   -6.398382
  61 H     1.0000    0     1.008    5.125236    3.538371   -8.114744
  62 C     6.0000    0    12.011    3.754016    7.018066   -6.537282
  63 H     1.0000    0     1.008    3.290610    7.835206   -8.357541
  64 C     6.0000    0    12.011    3.323217    8.385117   -4.343807
  65 H     1.0000    0     1.008    2.528134   10.268904   -4.460348
  66 H     1.0000    0     1.008    7.613800    8.924421    7.901868
  67 O     8.0000    0    15.999    8.722555    8.727869   11.593645
  68 C     6.0000    0    12.011   10.268716   10.384175   11.975499
  69 C     6.0000    0    12.011   11.346798   10.998420   14.477506
  70 C     6.0000    0    12.011   13.096563   12.942325   14.797904
  71 H     1.0000    0     1.008   13.712787   14.058755   13.197388
  72 C     6.0000    0    12.011   14.057431   13.457812   17.182767
  73 H     1.0000    0     1.008   15.416808   14.970347   17.427729
  74 C     6.0000    0    12.011   13.278578   12.038007   19.251327
  75 H     1.0000    0     1.008   14.033321   12.444571   21.112967
  76 C     6.0000    0    12.011   11.534401   10.098641   18.938755
  77 H     1.0000    0     1.008   10.926491    8.991868   20.551768
  78 C     6.0000    0    12.011   10.569035    9.579548   16.557843
  79 H     1.0000    0     1.008    9.208043    8.067911   16.315777
  80 O     8.0000    0    15.999   11.152250   11.849716   10.119582
  81 H     1.0000    0     1.008   10.303134   11.311377    8.529352

--------------------------------
INTERNAL COORDINATES (ANGSTROEM)
--------------------------------
 O      0   0   0     0.000000000000     0.00000000     0.00000000
 O      1   0   0     2.263096390807     0.00000000     0.00000000
 N      1   2   0     2.297474321389   112.41267332     0.00000000
 N      3   1   2     3.038295150028    76.63140817   272.34937252
 C      3   1   2     1.257713656274    30.50349777   305.74316547
 C      4   3   1     1.484880565797    51.91107160    58.08250129
 H      6   4   3     1.084299288873   106.73349104   216.04643530
 C      6   4   3     1.511617412553   109.53031721   100.04182374
 C      8   6   4     1.394676077050   122.15878592   306.18222573
 H      9   8   6     1.082928542339   120.43596240   358.73680610
 C      9   8   6     1.388973917595   120.65938005   179.04038219
 H     11   9   8     1.084411725134   119.65004712   180.15834716
 C     11   9   8     1.389102216254   120.18489713     0.33592679
 H     13  11   9     1.084751453914   120.14788365   179.92220726
 C     13  11   9     1.387934775131   119.66591520   359.94610478
 H     15  13  11     1.084421296009   120.13751282   179.89205006
 C     15  13  11     1.389831824681   120.03424152   359.87611084
 H     17  15  13     1.085129097528   119.12985824   179.87820049
 C      3   1   2     1.463905071109    92.90174486   119.68107822
 C     19   3   1     1.530065621102   105.62210683   180.70264720
 H     20  19   3     1.093705651401   110.83121524   300.59472254
 H     20  19   3     1.092880364304   111.15791968   180.24158039
 H     20  19   3     1.093769817832   110.84306076    59.91622172
 C     19   3   1     1.525659468352   111.27340038    63.03626335
 H     24  19   3     1.091895088506   112.29206687   293.55175856
 H     24  19   3     1.093116571909   110.35528904   173.70998547
 H     24  19   3     1.092923865780   110.89278703    54.22639468
 C     19   3   1     1.526525578872   111.18593900   298.30412144
 H     28  19   3     1.093215234827   110.80318482   309.59042032
 H     28  19   3     1.092925455536   110.44797793   189.89032872
 H     28  19   3     1.092268780527   112.27414799    70.20030188
 C      4   3   1     1.428085717587   103.38131491   310.39415960
 C     32   4   3     1.406959342125   123.77578556   129.09433378
 C     33  32   4     1.403526637668   116.78721649   189.61203682
 H     34  33  32     1.083573477560   119.78585653   176.79227829
 C     34  33  32     1.386475724259   123.03295235   355.64122544
 H     36  34  33     1.084506001253   119.93846978   181.16411503
 C     36  34  33     1.384314639097   119.44829035     0.29287773
 H     38  36  34     1.084520476112   120.92138639   181.22107913
 C     38  36  34     1.383566849088   118.90805283     2.53710068
 H     40  38  36     1.085068912268   118.65596708   178.02241989
 C     33  32   4     1.532325858041   127.14732155    11.36876249
 C     42  33  32     1.533670139215   109.42957940   251.89541357
 H     43  42  33     1.093803823396   111.61523726   301.98294375
 H     43  42  33     1.094216224832   110.68547924   182.20119358
 H     43  42  33     1.093870875266   111.73667770    62.28094383
 C     42  33  32     1.529881520461   115.68529614    15.39286831
 H     47  42  33     1.090215629230   113.25405828   292.02566677
 H     47  42  33     1.093565095194   109.90246060   173.59555445
 H     47  42  33     1.093241104339   111.17029045    55.03258388
 C     42  33  32     1.541249447670   108.96475435   133.72376751
 H     51  42  33     1.093878838081   111.03098862   304.83868153
 H     51  42  33     1.092961471981   110.35953940   185.25519129
 H     51  42  33     1.092626231813   112.80952026    66.18351701
 C      2   1   3     1.207480711782    29.51946891   188.00039308
 C     55   2   1     1.478642506166   124.16671308   178.34516655
 C     56  55   2     1.394245368900   121.91759164   170.00423606
 H     57  56  55     1.082293957825   120.89935427     0.86655461
 C     57  56  55     1.387242342192   119.98112756   181.29279724
 H     59  57  56     1.083951422987   119.83944115   179.80026059
 C     59  57  56     1.389841046909   120.07148939   359.84212971
 H     61  59  57     1.084574198332   119.94366674   180.08278447
 C     61  59  57     1.390243413689   120.11984049     0.10030279
 H     63  61  59     1.083948614079   120.13727159   179.95502885
 C     63  61  59     1.386580653051   119.95662511     0.11384322
 H     65  63  61     1.083766434934   119.74082324   179.69437493
 H      4   3   1     1.024818769920    59.89261638   208.24430113
 O     67   4   3     2.042459022202   137.58628838   196.44079297
 C     68  67   4     1.215930566214   108.39378785    16.56889448
 C     69  68  67     1.477873440773   124.55355073   174.28322910
 C     70  69  68     1.394369106485   121.83892718   180.71103842
 H     71  70  69     1.082914098614   120.48655259   359.95947895
 C     71  70  69     1.387672551007   119.92896887   179.88229858
 H     73  71  70     1.083932004696   119.80779129   180.02799677
 C     73  71  70     1.390176059001   120.08147294     0.03221163
 H     75  73  71     1.084572324198   119.92270455   179.97396240
 C     75  73  71     1.390134753604   120.14204347   359.96715435
 H     77  75  73     1.084014037232   120.14629818   180.02141653
 C     77  75  73     1.387023016237   119.92234765     0.00000000
 H     79  77  75     1.083966515367   119.88114699   180.04417186
 O     69  68  67     1.335884142285   122.12720479   354.59023303
 H     81  69  68     0.995590193919   107.29715497     0.53677183

---------------------------
INTERNAL COORDINATES (A.U.)
---------------------------
 O      0   0   0     0.000000000000     0.00000000     0.00000000
 O      1   0   0     4.276632393292     0.00000000     0.00000000
 N      1   2   0     4.341597267142   112.41267332     0.00000000
 N      3   1   2     5.741545747574    76.63140817   272.34937252
 C      3   1   2     2.376734365250    30.50349777   305.74316547
 C      4   3   1     2.806017610939    51.91107160    58.08250129
 H      6   4   3     2.049028703175   106.73349104   216.04643530
 C      6   4   3     2.856542928991   109.53031721   100.04182374
 C      8   6   4     2.635555831157   122.15878592   306.18222573
 H      9   8   6     2.046438367627   120.43596240   358.73680610
 C      9   8   6     2.624780311413   120.65938005   179.04038219
 H     11   9   8     2.049241176916   119.65004712   180.15834716
 C     11   9   8     2.625022760742   120.18489713     0.33592679
 H     13  11   9     2.049883171271   120.14788365   179.92220726
 C     13  11   9     2.622816616744   119.66591520   359.94610478
 H     15  13  11     2.049259263249   120.13751282   179.89205006
 C     15  13  11     2.626401520856   120.03424152   359.87611084
 H     17  15  13     2.050596814277   119.12985824   179.87820049
 C      3   1   2     2.766379670454    92.90174486   119.68107822
 C     19   3   1     2.891404990812   105.62210683   180.70264720
 H     20  19   3     2.066804152270   110.83121524   300.59472254
 H     20  19   3     2.065244585674   111.15791968   180.24158039
 H     20  19   3     2.066925409252   110.84306076    59.91622172
 C     19   3   1     2.883078568809   111.27340038    63.03626335
 H     24  19   3     2.063382684251   112.29206687   293.55175856
 H     24  19   3     2.065690953360   110.35528904   173.70998547
 H     24  19   3     2.065326791551   110.89278703    54.22639468
 C     19   3   1     2.884715280494   111.18593900   298.30412144
 H     28  19   3     2.065877399253   110.80318482   309.59042032
 H     28  19   3     2.065329795754   110.44797793   189.89032872
 H     28  19   3     2.064088859828   112.27414799    70.20030188
 C      4   3   1     2.698690902003   103.38131491   310.39415960
 C     32   4   3     2.658767838179   123.77578556   129.09433378
 C     33  32   4     2.652280966855   116.78721649   189.61203682
 H     34  33  32     2.047657118569   119.78585653   176.79227829
 C     34  33  32     2.620059410179   123.03295235   355.64122544
 H     36  34  33     2.049419332961   119.93846978   181.16411503
 C     36  34  33     2.615975551071   119.44829035     0.29287773
 H     38  36  34     2.049446686482   120.92138639   181.22107913
 C     38  36  34     2.614562432748   118.90805283     2.53710068
 H     40  38  36     2.050483080618   118.65596708   178.02241989
 C     33  32   4     2.895676219623   127.14732155    11.36876249
 C     42  33  32     2.898216542889   109.42957940   251.89541357
 H     43  42  33     2.066989670455   111.61523726   301.98294375
 H     43  42  33     2.067768996226   110.68547924   182.20119358
 H     43  42  33     2.067116380125   111.73667770    62.28094383
 C     42  33  32     2.891057091018   115.68529614    15.39286831
 H     47  42  33     2.060208966165   113.25405828   292.02566677
 H     47  42  33     2.066538539532   109.90246060   173.59555445
 H     47  42  33     2.065926285547   111.17029045    55.03258388
 C     42  33  32     2.912539360154   108.96475435   133.72376751
 H     51  42  33     2.067131427666   111.03098862   304.83868153
 H     51  42  33     2.065397856972   110.35953940   185.25519129
 H     51  42  33     2.064764344864   112.80952026    66.18351701
 C      2   1   3     2.281807857260    29.51946891   188.00039308
 C     55   2   1     2.794229386629   124.16671308   178.34516655
 C     56  55   2     2.634741910708   121.91759164   170.00423606
 H     57  56  55     2.045239176687   120.89935427     0.86655461
 C     57  56  55     2.621508108123   119.98112756   181.29279724
 H     59  57  56     2.048371331919   119.83944115   179.80026059
 C     59  57  56     2.626418948339   120.07148939   359.84212971
 H     61  59  57     2.049548206764   119.94366674   180.08278447
 C     61  59  57     2.627179311361   120.11984049     0.10030279
 H     63  61  59     2.048366023853   120.13727159   179.95502885
 C     63  61  59     2.620257696859   119.95662511     0.11384322
 H     65  63  61     2.048021755161   119.74082324   179.69437493
 H      4   3   1     1.936626812050    59.89261638   208.24430113
 O     67   4   3     3.859688191718   137.58628838   196.44079297
 C     68  67   4     2.297775768008   108.39378785    16.56889448
 C     69  68  67     2.792776063656   124.55355073   174.28322910
 C     70  69  68     2.634975740857   121.83892718   180.71103842
 H     71  70  69     2.046411072942   120.48655259   359.95947895
 C     71  70  69     2.622321084962   119.92896887   179.88229858
 H     73  71  70     2.048334636668   119.80779129   180.02799677
 C     73  71  70     2.627052029445   120.08147294     0.03221163
 H     75  73  71     2.049544665164   119.92270455   179.97396240
 C     75  73  71     2.626973973557   120.14204347   359.96715435
 H     77  75  73     2.048489655695   120.14629818   180.02141653
 C     77  75  73     2.621093642134   119.92234765     0.00000000
 H     79  77  75     2.048399852385   119.88114699   180.04417186
 O     69  68  67     2.524455175567   122.12720479   354.59023303
 H     81  69  68     1.881392808124   107.29715497     0.53677183


           ************************************************************
           *        Program running with 20 parallel MPI-processes    *
           *              working on a common directory               *
           ************************************************************
------------------------------------------------------------------------------
                   ___                                                        
                  /   \      - P O W E R E D   B Y -                         
                 /     \                                                     
                 |  |  |   _    _      __       _____    __    __             
                 |  |  |  | |  | |    /  \     |  _  \  |  |  /  |          
                  \  \/   | |  | |   /    \    | | | |  |  | /  /          
                 / \  \   | |__| |  /  /\  \   | |_| |  |  |/  /          
                |  |  |   |  __  | /  /__\  \  |    /   |      \           
                |  |  |   | |  | | |   __   |  |    \   |  |\   \          
                \     /   | |  | | |  |  |  |  | |\  \  |  | \   \       
                 \___/    |_|  |_| |__|  |__|  |_| \__\ |__|  \__/        
                                                                              
                      - O R C A' S   B I G   F R I E N D -                    
                                      &                                       
                       - I N T E G R A L  F E E D E R -                       
                                                                              
 v1 FN, 2020, v2 2021                                                         
------------------------------------------------------------------------------


Reading SHARK input file ImineBzOH7opt.SHARKINP.tmp ... ok
----------------------
SHARK INTEGRAL PACKAGE
----------------------

Number of atoms                             ...     82
Number of basis functions                   ...   1542
Number of shells                            ...    622
Maximum angular momentum                    ...      3
Integral batch strategy                     ... SHARK/LIBINT Hybrid
RI-J (if used) integral strategy            ... SPLIT-RIJ (Revised 2003 algorithm where possible)
Printlevel                                  ...      1
Contraction scheme used                     ... SEGMENTED contraction
Coulomb Range Separation                    ... NOT USED
Exchange Range Separation                   ... NOT USED
Finite Nucleus Model                        ... NOT USED
Auxiliary Coulomb fitting basis             ... AVAILABLE
   # of basis functions in Aux-J            ...   2498
   # of shells in Aux-J                     ...    830
   Maximum angular momentum in Aux-J        ...      4
Auxiliary J/K fitting basis                 ... NOT available
Auxiliary Correlation fitting basis         ... NOT available
Auxiliary 'external' fitting basis          ... NOT available
Integral threshold                          ...     2.500000e-11
Primitive cut-off                           ...     2.500000e-12
Primitive pair pre-selection threshold      ...     2.500000e-12

Calculating pre-screening integrals         ... done (  0.1 sec) Dimension = 622
Organizing shell pair data                  ... done (  1.0 sec)
Shell pair information
Total number of shell pairs                 ...    193753
Shell pairs after pre-screening             ...    110709
Total number of primitive shell pairs       ...    584784
Primitive shell pairs kept                  ...    207798
          la=0 lb=0:  30755 shell pairs
          la=1 lb=0:  33290 shell pairs
          la=1 lb=1:   9052 shell pairs
          la=2 lb=0:  14921 shell pairs
          la=2 lb=1:   8198 shell pairs
          la=2 lb=2:   1870 shell pairs
          la=3 lb=0:   6801 shell pairs
          la=3 lb=1:   3820 shell pairs
          la=3 lb=2:   1629 shell pairs
          la=3 lb=3:    373 shell pairs

Calculating one electron integrals          ... done (  0.3 sec)
Calculating RI/J V-Matrix + Cholesky decomp.... done (  0.4 sec)
Calculating Nuclear repulsion               ... done (  0.0 sec) ENN=   5143.832606974035 Eh

SHARK setup successfully completed in   3.3 seconds

Maximum memory used throughout the entire GTOINT-calculation: 162.4 MB
[1710950602.133243] [node132:1275221:0]          mpool.c:43   UCX  WARN  object 0xb501440 was not returned to mpool ucp_requests
[1710950602.133260] [node132:1275221:0]          mpool.c:43   UCX  WARN  object 0xb501600 was not returned to mpool ucp_requests
[1710950602.133263] [node132:1275221:0]          mpool.c:43   UCX  WARN  object 0xb5017c0 was not returned to mpool ucp_requests
[1710950602.133269] [node132:1275221:0]          mpool.c:43   UCX  WARN  object 0xb501980 was not returned to mpool ucp_requests
[1710950602.133273] [node132:1275221:0]          mpool.c:43   UCX  WARN  object 0xb501b40 was not returned to mpool ucp_requests
[1710950602.133277] [node132:1275221:0]          mpool.c:43   UCX  WARN  object 0xb501d00 was not returned to mpool ucp_requests
[1710950602.133281] [node132:1275221:0]          mpool.c:43   UCX  WARN  object 0xb501ec0 was not returned to mpool ucp_requests
[1710950602.133285] [node132:1275221:0]          mpool.c:43   UCX  WARN  object 0xb502080 was not returned to mpool ucp_requests
[1710950602.133288] [node132:1275221:0]          mpool.c:43   UCX  WARN  object 0xb502240 was not returned to mpool ucp_requests
[1710950602.133293] [node132:1275221:0]          mpool.c:43   UCX  WARN  object 0xb502400 was not returned to mpool ucp_requests
[1710950602.133295] [node132:1275221:0]          mpool.c:43   UCX  WARN  object 0xb5025c0 was not returned to mpool ucp_requests
[1710950602.133299] [node132:1275221:0]          mpool.c:43   UCX  WARN  object 0xb502780 was not returned to mpool ucp_requests
[1710950602.133302] [node132:1275221:0]          mpool.c:43   UCX  WARN  object 0xb502940 was not returned to mpool ucp_requests
[1710950602.133306] [node132:1275221:0]          mpool.c:43   UCX  WARN  object 0xb502b00 was not returned to mpool ucp_requests
[1710950602.133309] [node132:1275221:0]          mpool.c:43   UCX  WARN  object 0xb502cc0 was not returned to mpool ucp_requests
[1710950602.133313] [node132:1275221:0]          mpool.c:43   UCX  WARN  object 0xb502e80 was not returned to mpool ucp_requests
[1710950602.133691] [node132:1275227:0]          mpool.c:43   UCX  WARN  object 0xa8c8440 was not returned to mpool ucp_requests
[1710950602.133704] [node132:1275227:0]          mpool.c:43   UCX  WARN  object 0xa8c8600 was not returned to mpool ucp_requests
[1710950602.133708] [node132:1275227:0]          mpool.c:43   UCX  WARN  object 0xa8c87c0 was not returned to mpool ucp_requests
[1710950602.133713] [node132:1275227:0]          mpool.c:43   UCX  WARN  object 0xa8c8980 was not returned to mpool ucp_requests
[1710950602.133718] [node132:1275227:0]          mpool.c:43   UCX  WARN  object 0xa8c8b40 was not returned to mpool ucp_requests
[1710950602.133720] [node132:1275227:0]          mpool.c:43   UCX  WARN  object 0xa8c8d00 was not returned to mpool ucp_requests
[1710950602.133725] [node132:1275227:0]          mpool.c:43   UCX  WARN  object 0xa8c8ec0 was not returned to mpool ucp_requests
[1710950602.133727] [node132:1275227:0]          mpool.c:43   UCX  WARN  object 0xa8c9080 was not returned to mpool ucp_requests
[1710950602.133731] [node132:1275227:0]          mpool.c:43   UCX  WARN  object 0xa8c9240 was not returned to mpool ucp_requests
[1710950602.138678] [node132:1275213:0]          mpool.c:43   UCX  WARN  object 0xad6e900 was not returned to mpool ucp_requests
[1710950602.138698] [node132:1275213:0]          mpool.c:43   UCX  WARN  object 0xad6eac0 was not returned to mpool ucp_requests
[1710950602.138701] [node132:1275213:0]          mpool.c:43   UCX  WARN  object 0xad6ec80 was not returned to mpool ucp_requests
[1710950602.138704] [node132:1275213:0]          mpool.c:43   UCX  WARN  object 0xad6ee40 was not returned to mpool ucp_requests
[1710950602.138707] [node132:1275213:0]          mpool.c:43   UCX  WARN  object 0xad6f000 was not returned to mpool ucp_requests
[1710950602.138709] [node132:1275213:0]          mpool.c:43   UCX  WARN  object 0xad6f1c0 was not returned to mpool ucp_requests
[1710950602.138712] [node132:1275213:0]          mpool.c:43   UCX  WARN  object 0xad6f380 was not returned to mpool ucp_requests
[1710950602.138714] [node132:1275213:0]          mpool.c:43   UCX  WARN  object 0xad6f540 was not returned to mpool ucp_requests
[1710950602.138717] [node132:1275213:0]          mpool.c:43   UCX  WARN  object 0xad6f700 was not returned to mpool ucp_requests
[1710950602.138719] [node132:1275213:0]          mpool.c:43   UCX  WARN  object 0xad6f8c0 was not returned to mpool ucp_requests
[1710950602.138722] [node132:1275213:0]          mpool.c:43   UCX  WARN  object 0xad6fa80 was not returned to mpool ucp_requests
[1710950602.138724] [node132:1275213:0]          mpool.c:43   UCX  WARN  object 0xad6fc40 was not returned to mpool ucp_requests
[1710950602.138726] [node132:1275213:0]          mpool.c:43   UCX  WARN  object 0xad6fe00 was not returned to mpool ucp_requests
[1710950602.138729] [node132:1275213:0]          mpool.c:43   UCX  WARN  object 0xad6ffc0 was not returned to mpool ucp_requests
[1710950602.138732] [node132:1275213:0]          mpool.c:43   UCX  WARN  object 0xad70180 was not returned to mpool ucp_requests
[1710950602.139227] [node132:1275216:0]          mpool.c:43   UCX  WARN  object 0xaaad6c0 was not returned to mpool ucp_requests
[1710950602.139241] [node132:1275216:0]          mpool.c:43   UCX  WARN  object 0xaaad880 was not returned to mpool ucp_requests
[1710950602.139244] [node132:1275216:0]          mpool.c:43   UCX  WARN  object 0xaaada40 was not returned to mpool ucp_requests
[1710950602.139247] [node132:1275216:0]          mpool.c:43   UCX  WARN  object 0xaaadc00 was not returned to mpool ucp_requests
[1710950602.139250] [node132:1275216:0]          mpool.c:43   UCX  WARN  object 0xaaaddc0 was not returned to mpool ucp_requests
[1710950602.139252] [node132:1275216:0]          mpool.c:43   UCX  WARN  object 0xaaadf80 was not returned to mpool ucp_requests
[1710950602.139254] [node132:1275216:0]          mpool.c:43   UCX  WARN  object 0xaaae140 was not returned to mpool ucp_requests
[1710950602.139257] [node132:1275216:0]          mpool.c:43   UCX  WARN  object 0xaaae300 was not returned to mpool ucp_requests
[1710950602.139259] [node132:1275216:0]          mpool.c:43   UCX  WARN  object 0xaaae4c0 was not returned to mpool ucp_requests
[1710950602.139262] [node132:1275216:0]          mpool.c:43   UCX  WARN  object 0xaaae680 was not returned to mpool ucp_requests
[1710950602.139264] [node132:1275216:0]          mpool.c:43   UCX  WARN  object 0xaaae840 was not returned to mpool ucp_requests
[1710950602.139267] [node132:1275216:0]          mpool.c:43   UCX  WARN  object 0xaaaea00 was not returned to mpool ucp_requests
[1710950602.139269] [node132:1275216:0]          mpool.c:43   UCX  WARN  object 0xaaaebc0 was not returned to mpool ucp_requests
[1710950602.139272] [node132:1275216:0]          mpool.c:43   UCX  WARN  object 0xaaaed80 was not returned to mpool ucp_requests
[1710950602.139274] [node132:1275216:0]          mpool.c:43   UCX  WARN  object 0xaaaef40 was not returned to mpool ucp_requests
[1710950602.139277] [node132:1275216:0]          mpool.c:43   UCX  WARN  object 0xaaaf100 was not returned to mpool ucp_requests
[1710950602.139666] [node132:1275218:0]          mpool.c:43   UCX  WARN  object 0xc747580 was not returned to mpool ucp_requests
[1710950602.139679] [node132:1275218:0]          mpool.c:43   UCX  WARN  object 0xc747740 was not returned to mpool ucp_requests
[1710950602.139682] [node132:1275218:0]          mpool.c:43   UCX  WARN  object 0xc747900 was not returned to mpool ucp_requests
[1710950602.139687] [node132:1275218:0]          mpool.c:43   UCX  WARN  object 0xc747ac0 was not returned to mpool ucp_requests
[1710950602.139690] [node132:1275218:0]          mpool.c:43   UCX  WARN  object 0xc747c80 was not returned to mpool ucp_requests
[1710950602.139693] [node132:1275218:0]          mpool.c:43   UCX  WARN  object 0xc747e40 was not returned to mpool ucp_requests
[1710950602.139695] [node132:1275218:0]          mpool.c:43   UCX  WARN  object 0xc748000 was not returned to mpool ucp_requests
[1710950602.139698] [node132:1275218:0]          mpool.c:43   UCX  WARN  object 0xc7481c0 was not returned to mpool ucp_requests
[1710950602.139700] [node132:1275218:0]          mpool.c:43   UCX  WARN  object 0xc748380 was not returned to mpool ucp_requests
[1710950602.139703] [node132:1275218:0]          mpool.c:43   UCX  WARN  object 0xc748540 was not returned to mpool ucp_requests
[1710950602.139705] [node132:1275218:0]          mpool.c:43   UCX  WARN  object 0xc748700 was not returned to mpool ucp_requests
[1710950602.139708] [node132:1275218:0]          mpool.c:43   UCX  WARN  object 0xc7488c0 was not returned to mpool ucp_requests
[1710950602.139710] [node132:1275218:0]          mpool.c:43   UCX  WARN  object 0xc748a80 was not returned to mpool ucp_requests
[1710950602.139713] [node132:1275218:0]          mpool.c:43   UCX  WARN  object 0xc748c40 was not returned to mpool ucp_requests
[1710950602.139715] [node132:1275218:0]          mpool.c:43   UCX  WARN  object 0xc748e00 was not returned to mpool ucp_requests
[1710950602.139718] [node132:1275218:0]          mpool.c:43   UCX  WARN  object 0xc748fc0 was not returned to mpool ucp_requests
[1710950602.144377] [node132:1275219:0]          mpool.c:43   UCX  WARN  object 0xbcd5640 was not returned to mpool ucp_requests
[1710950602.144391] [node132:1275219:0]          mpool.c:43   UCX  WARN  object 0xbcd5800 was not returned to mpool ucp_requests
[1710950602.144395] [node132:1275219:0]          mpool.c:43   UCX  WARN  object 0xbcd59c0 was not returned to mpool ucp_requests
[1710950602.144398] [node132:1275219:0]          mpool.c:43   UCX  WARN  object 0xbcd5b80 was not returned to mpool ucp_requests
[1710950602.144400] [node132:1275219:0]          mpool.c:43   UCX  WARN  object 0xbcd5d40 was not returned to mpool ucp_requests
[1710950602.144403] [node132:1275219:0]          mpool.c:43   UCX  WARN  object 0xbcd5f00 was not returned to mpool ucp_requests
[1710950602.144405] [node132:1275219:0]          mpool.c:43   UCX  WARN  object 0xbcd60c0 was not returned to mpool ucp_requests
[1710950602.144408] [node132:1275219:0]          mpool.c:43   UCX  WARN  object 0xbcd6280 was not returned to mpool ucp_requests
[1710950602.144411] [node132:1275219:0]          mpool.c:43   UCX  WARN  object 0xbcd6440 was not returned to mpool ucp_requests
[1710950602.144413] [node132:1275219:0]          mpool.c:43   UCX  WARN  object 0xbcd6600 was not returned to mpool ucp_requests
[1710950602.144416] [node132:1275219:0]          mpool.c:43   UCX  WARN  object 0xbcd67c0 was not returned to mpool ucp_requests
[1710950602.144418] [node132:1275219:0]          mpool.c:43   UCX  WARN  object 0xbcd6980 was not returned to mpool ucp_requests
[1710950602.144421] [node132:1275219:0]          mpool.c:43   UCX  WARN  object 0xbcd6b40 was not returned to mpool ucp_requests
[1710950602.144424] [node132:1275219:0]          mpool.c:43   UCX  WARN  object 0xbcd6d00 was not returned to mpool ucp_requests
[1710950602.144426] [node132:1275219:0]          mpool.c:43   UCX  WARN  object 0xbcd6ec0 was not returned to mpool ucp_requests
[1710950602.144429] [node132:1275219:0]          mpool.c:43   UCX  WARN  object 0xbcd7080 was not returned to mpool ucp_requests
[1710950602.139011] [node132:1275220:0]          mpool.c:43   UCX  WARN  object 0xaa617c0 was not returned to mpool ucp_requests
[1710950602.139024] [node132:1275220:0]          mpool.c:43   UCX  WARN  object 0xaa61980 was not returned to mpool ucp_requests
[1710950602.139028] [node132:1275220:0]          mpool.c:43   UCX  WARN  object 0xaa61b40 was not returned to mpool ucp_requests
[1710950602.139031] [node132:1275220:0]          mpool.c:43   UCX  WARN  object 0xaa61d00 was not returned to mpool ucp_requests
[1710950602.139034] [node132:1275220:0]          mpool.c:43   UCX  WARN  object 0xaa61ec0 was not returned to mpool ucp_requests
[1710950602.139037] [node132:1275220:0]          mpool.c:43   UCX  WARN  object 0xaa62080 was not returned to mpool ucp_requests
[1710950602.139040] [node132:1275220:0]          mpool.c:43   UCX  WARN  object 0xaa62240 was not returned to mpool ucp_requests
[1710950602.139043] [node132:1275220:0]          mpool.c:43   UCX  WARN  object 0xaa62400 was not returned to mpool ucp_requests
[1710950602.139046] [node132:1275220:0]          mpool.c:43   UCX  WARN  object 0xaa625c0 was not returned to mpool ucp_requests
[1710950602.139049] [node132:1275220:0]          mpool.c:43   UCX  WARN  object 0xaa62780 was not returned to mpool ucp_requests
[1710950602.139052] [node132:1275220:0]          mpool.c:43   UCX  WARN  object 0xaa62940 was not returned to mpool ucp_requests
[1710950602.139055] [node132:1275220:0]          mpool.c:43   UCX  WARN  object 0xaa62b00 was not returned to mpool ucp_requests
[1710950602.139058] [node132:1275220:0]          mpool.c:43   UCX  WARN  object 0xaa62cc0 was not returned to mpool ucp_requests
[1710950602.139061] [node132:1275220:0]          mpool.c:43   UCX  WARN  object 0xaa62e80 was not returned to mpool ucp_requests
[1710950602.142837] [node132:1275223:0]          mpool.c:43   UCX  WARN  object 0xb0edb80 was not returned to mpool ucp_requests
[1710950602.142852] [node132:1275223:0]          mpool.c:43   UCX  WARN  object 0xb0edd40 was not returned to mpool ucp_requests
[1710950602.142856] [node132:1275223:0]          mpool.c:43   UCX  WARN  object 0xb0edf00 was not returned to mpool ucp_requests
[1710950602.142858] [node132:1275223:0]          mpool.c:43   UCX  WARN  object 0xb0ee0c0 was not returned to mpool ucp_requests
[1710950602.142861] [node132:1275223:0]          mpool.c:43   UCX  WARN  object 0xb0ee280 was not returned to mpool ucp_requests
[1710950602.142863] [node132:1275223:0]          mpool.c:43   UCX  WARN  object 0xb0ee440 was not returned to mpool ucp_requests
[1710950602.142866] [node132:1275223:0]          mpool.c:43   UCX  WARN  object 0xb0ee600 was not returned to mpool ucp_requests
[1710950602.142868] [node132:1275223:0]          mpool.c:43   UCX  WARN  object 0xb0ee7c0 was not returned to mpool ucp_requests
[1710950602.142871] [node132:1275223:0]          mpool.c:43   UCX  WARN  object 0xb0ee980 was not returned to mpool ucp_requests
[1710950602.142873] [node132:1275223:0]          mpool.c:43   UCX  WARN  object 0xb0eeb40 was not returned to mpool ucp_requests
[1710950602.142878] [node132:1275223:0]          mpool.c:43   UCX  WARN  object 0xb0eeec0 was not returned to mpool ucp_requests
[1710950602.142939] [node132:1275224:0]          mpool.c:43   UCX  WARN  object 0xb719480 was not returned to mpool ucp_requests
[1710950602.142956] [node132:1275224:0]          mpool.c:43   UCX  WARN  object 0xb719640 was not returned to mpool ucp_requests
[1710950602.142961] [node132:1275224:0]          mpool.c:43   UCX  WARN  object 0xb719800 was not returned to mpool ucp_requests
[1710950602.142964] [node132:1275224:0]          mpool.c:43   UCX  WARN  object 0xb7199c0 was not returned to mpool ucp_requests
[1710950602.142968] [node132:1275224:0]          mpool.c:43   UCX  WARN  object 0xb719b80 was not returned to mpool ucp_requests
[1710950602.142973] [node132:1275224:0]          mpool.c:43   UCX  WARN  object 0xb719d40 was not returned to mpool ucp_requests
[1710950602.142977] [node132:1275224:0]          mpool.c:43   UCX  WARN  object 0xb719f00 was not returned to mpool ucp_requests
[1710950602.142980] [node132:1275224:0]          mpool.c:43   UCX  WARN  object 0xb71a0c0 was not returned to mpool ucp_requests
[1710950602.142984] [node132:1275224:0]          mpool.c:43   UCX  WARN  object 0xb71a280 was not returned to mpool ucp_requests
[1710950602.142986] [node132:1275224:0]          mpool.c:43   UCX  WARN  object 0xb71a440 was not returned to mpool ucp_requests
[1710950602.142990] [node132:1275224:0]          mpool.c:43   UCX  WARN  object 0xb71a600 was not returned to mpool ucp_requests
[1710950602.142993] [node132:1275224:0]          mpool.c:43   UCX  WARN  object 0xb71a7c0 was not returned to mpool ucp_requests
[1710950602.142997] [node132:1275224:0]          mpool.c:43   UCX  WARN  object 0xb71a980 was not returned to mpool ucp_requests
[1710950602.143001] [node132:1275224:0]          mpool.c:43   UCX  WARN  object 0xb71ab40 was not returned to mpool ucp_requests
[1710950602.143004] [node132:1275224:0]          mpool.c:43   UCX  WARN  object 0xb71ad00 was not returned to mpool ucp_requests
[1710950602.143008] [node132:1275224:0]          mpool.c:43   UCX  WARN  object 0xb71aec0 was not returned to mpool ucp_requests
[1710950602.143011] [node132:1275224:0]          mpool.c:43   UCX  WARN  object 0xb71b080 was not returned to mpool ucp_requests
[1710950602.136282] [node132:1275228:0]          mpool.c:43   UCX  WARN  object 0xb428600 was not returned to mpool ucp_requests
[1710950602.136295] [node132:1275228:0]          mpool.c:43   UCX  WARN  object 0xb4287c0 was not returned to mpool ucp_requests
[1710950602.136299] [node132:1275228:0]          mpool.c:43   UCX  WARN  object 0xb428980 was not returned to mpool ucp_requests
[1710950602.136302] [node132:1275228:0]          mpool.c:43   UCX  WARN  object 0xb428b40 was not returned to mpool ucp_requests
[1710950602.136305] [node132:1275228:0]          mpool.c:43   UCX  WARN  object 0xb428d00 was not returned to mpool ucp_requests
[1710950602.136308] [node132:1275228:0]          mpool.c:43   UCX  WARN  object 0xb428ec0 was not returned to mpool ucp_requests
[1710950602.136311] [node132:1275228:0]          mpool.c:43   UCX  WARN  object 0xb429080 was not returned to mpool ucp_requests
[1710950602.136315] [node132:1275228:0]          mpool.c:43   UCX  WARN  object 0xb429240 was not returned to mpool ucp_requests
[1710950602.136318] [node132:1275228:0]          mpool.c:43   UCX  WARN  object 0xb429400 was not returned to mpool ucp_requests
[1710950602.136321] [node132:1275228:0]          mpool.c:43   UCX  WARN  object 0xb4295c0 was not returned to mpool ucp_requests
[1710950602.136324] [node132:1275228:0]          mpool.c:43   UCX  WARN  object 0xb429780 was not returned to mpool ucp_requests
[1710950602.136326] [node132:1275228:0]          mpool.c:43   UCX  WARN  object 0xb429940 was not returned to mpool ucp_requests
[1710950602.136329] [node132:1275228:0]          mpool.c:43   UCX  WARN  object 0xb429b00 was not returned to mpool ucp_requests
[1710950602.136332] [node132:1275228:0]          mpool.c:43   UCX  WARN  object 0xb429cc0 was not returned to mpool ucp_requests
[1710950602.136334] [node132:1275228:0]          mpool.c:43   UCX  WARN  object 0xb429e80 was not returned to mpool ucp_requests
[1710950602.143111] [node132:1275229:0]          mpool.c:43   UCX  WARN  object 0xacff8c0 was not returned to mpool ucp_requests
[1710950602.143124] [node132:1275229:0]          mpool.c:43   UCX  WARN  object 0xacffa80 was not returned to mpool ucp_requests
[1710950602.143128] [node132:1275229:0]          mpool.c:43   UCX  WARN  object 0xacffc40 was not returned to mpool ucp_requests
[1710950602.143132] [node132:1275229:0]          mpool.c:43   UCX  WARN  object 0xacffe00 was not returned to mpool ucp_requests
[1710950602.143136] [node132:1275229:0]          mpool.c:43   UCX  WARN  object 0xacfffc0 was not returned to mpool ucp_requests
[1710950602.143139] [node132:1275229:0]          mpool.c:43   UCX  WARN  object 0xad00180 was not returned to mpool ucp_requests
[1710950602.143143] [node132:1275229:0]          mpool.c:43   UCX  WARN  object 0xad00340 was not returned to mpool ucp_requests
[1710950602.143146] [node132:1275229:0]          mpool.c:43   UCX  WARN  object 0xad00500 was not returned to mpool ucp_requests
[1710950602.143150] [node132:1275229:0]          mpool.c:43   UCX  WARN  object 0xad006c0 was not returned to mpool ucp_requests
[1710950602.143152] [node132:1275229:0]          mpool.c:43   UCX  WARN  object 0xad00880 was not returned to mpool ucp_requests
[1710950602.143157] [node132:1275229:0]          mpool.c:43   UCX  WARN  object 0xad00a40 was not returned to mpool ucp_requests
[1710950602.143159] [node132:1275229:0]          mpool.c:43   UCX  WARN  object 0xad00c00 was not returned to mpool ucp_requests
[1710950602.143163] [node132:1275229:0]          mpool.c:43   UCX  WARN  object 0xad00dc0 was not returned to mpool ucp_requests
[1710950602.143166] [node132:1275229:0]          mpool.c:43   UCX  WARN  object 0xad00f80 was not returned to mpool ucp_requests
[1710950602.143170] [node132:1275229:0]          mpool.c:43   UCX  WARN  object 0xad01140 was not returned to mpool ucp_requests
[1710950602.136661] [node132:1275231:0]          mpool.c:43   UCX  WARN  object 0xc6a8880 was not returned to mpool ucp_requests
[1710950602.136675] [node132:1275231:0]          mpool.c:43   UCX  WARN  object 0xc6a8a40 was not returned to mpool ucp_requests
[1710950602.136679] [node132:1275231:0]          mpool.c:43   UCX  WARN  object 0xc6a8c00 was not returned to mpool ucp_requests
[1710950602.136682] [node132:1275231:0]          mpool.c:43   UCX  WARN  object 0xc6a8dc0 was not returned to mpool ucp_requests
[1710950602.136686] [node132:1275231:0]          mpool.c:43   UCX  WARN  object 0xc6a8f80 was not returned to mpool ucp_requests
[1710950602.136688] [node132:1275231:0]          mpool.c:43   UCX  WARN  object 0xc6a9140 was not returned to mpool ucp_requests
[1710950602.136691] [node132:1275231:0]          mpool.c:43   UCX  WARN  object 0xc6a9300 was not returned to mpool ucp_requests
[1710950602.136694] [node132:1275231:0]          mpool.c:43   UCX  WARN  object 0xc6a94c0 was not returned to mpool ucp_requests
[1710950602.136697] [node132:1275231:0]          mpool.c:43   UCX  WARN  object 0xc6a9680 was not returned to mpool ucp_requests
[1710950602.136700] [node132:1275231:0]          mpool.c:43   UCX  WARN  object 0xc6a9840 was not returned to mpool ucp_requests
[1710950602.136703] [node132:1275231:0]          mpool.c:43   UCX  WARN  object 0xc6a9a00 was not returned to mpool ucp_requests
[1710950602.136706] [node132:1275231:0]          mpool.c:43   UCX  WARN  object 0xc6a9bc0 was not returned to mpool ucp_requests
[1710950602.136709] [node132:1275231:0]          mpool.c:43   UCX  WARN  object 0xc6a9d80 was not returned to mpool ucp_requests
[1710950602.136712] [node132:1275231:0]          mpool.c:43   UCX  WARN  object 0xc6a9f40 was not returned to mpool ucp_requests
[1710950602.136715] [node132:1275231:0]          mpool.c:43   UCX  WARN  object 0xc6aa100 was not returned to mpool ucp_requests
[1710950602.133734] [node132:1275227:0]          mpool.c:43   UCX  WARN  object 0xa8c9400 was not returned to mpool ucp_requests
[1710950602.133739] [node132:1275227:0]          mpool.c:43   UCX  WARN  object 0xa8c95c0 was not returned to mpool ucp_requests
[1710950602.133741] [node132:1275227:0]          mpool.c:43   UCX  WARN  object 0xa8c9780 was not returned to mpool ucp_requests
[1710950602.133745] [node132:1275227:0]          mpool.c:43   UCX  WARN  object 0xa8c9940 was not returned to mpool ucp_requests
[1710950602.133748] [node132:1275227:0]          mpool.c:43   UCX  WARN  object 0xa8c9b00 was not returned to mpool ucp_requests
[1710950602.133752] [node132:1275227:0]          mpool.c:43   UCX  WARN  object 0xa8c9cc0 was not returned to mpool ucp_requests
[1710950602.133755] [node132:1275227:0]          mpool.c:43   UCX  WARN  object 0xa8c9e80 was not returned to mpool ucp_requests
[1710950602.133759] [node132:1275227:0]          mpool.c:43   UCX  WARN  object 0xa8ca040 was not returned to mpool ucp_requests
[1710950602.149899] [node132:1275226:0]          mpool.c:43   UCX  WARN  object 0xada62c0 was not returned to mpool ucp_requests
[1710950602.149915] [node132:1275226:0]          mpool.c:43   UCX  WARN  object 0xada6480 was not returned to mpool ucp_requests
[1710950602.149920] [node132:1275226:0]          mpool.c:43   UCX  WARN  object 0xada6640 was not returned to mpool ucp_requests
[1710950602.149924] [node132:1275226:0]          mpool.c:43   UCX  WARN  object 0xada6800 was not returned to mpool ucp_requests
[1710950602.149928] [node132:1275226:0]          mpool.c:43   UCX  WARN  object 0xada69c0 was not returned to mpool ucp_requests
[1710950602.149932] [node132:1275226:0]          mpool.c:43   UCX  WARN  object 0xada6b80 was not returned to mpool ucp_requests
[1710950602.149935] [node132:1275226:0]          mpool.c:43   UCX  WARN  object 0xada6d40 was not returned to mpool ucp_requests
[1710950602.149939] [node132:1275226:0]          mpool.c:43   UCX  WARN  object 0xada6f00 was not returned to mpool ucp_requests
[1710950602.149942] [node132:1275226:0]          mpool.c:43   UCX  WARN  object 0xada70c0 was not returned to mpool ucp_requests
[1710950602.149946] [node132:1275226:0]          mpool.c:43   UCX  WARN  object 0xada7280 was not returned to mpool ucp_requests
[1710950602.149949] [node132:1275226:0]          mpool.c:43   UCX  WARN  object 0xada7440 was not returned to mpool ucp_requests
[1710950602.149953] [node132:1275226:0]          mpool.c:43   UCX  WARN  object 0xada7600 was not returned to mpool ucp_requests
[1710950602.149956] [node132:1275226:0]          mpool.c:43   UCX  WARN  object 0xada77c0 was not returned to mpool ucp_requests
[1710950602.149960] [node132:1275226:0]          mpool.c:43   UCX  WARN  object 0xada7980 was not returned to mpool ucp_requests
[1710950602.149964] [node132:1275226:0]          mpool.c:43   UCX  WARN  object 0xada7b40 was not returned to mpool ucp_requests
[1710950602.149967] [node132:1275226:0]          mpool.c:43   UCX  WARN  object 0xada7d00 was not returned to mpool ucp_requests
[1710950602.149971] [node132:1275226:0]          mpool.c:43   UCX  WARN  object 0xada7ec0 was not returned to mpool ucp_requests
[1710950602.151595] [node132:1275215:0]          mpool.c:43   UCX  WARN  object 0xb9e2a80 was not returned to mpool ucp_requests
[1710950602.151608] [node132:1275215:0]          mpool.c:43   UCX  WARN  object 0xb9e2c40 was not returned to mpool ucp_requests
[1710950602.151611] [node132:1275215:0]          mpool.c:43   UCX  WARN  object 0xb9e2e00 was not returned to mpool ucp_requests
[truncated: 8,817,271 more chars]
