# Supplementary material for: A stereodivergent multicomponent approach for the synthesis of C–N atropisomeric peptide analogues
Source: Chem Sci. 2024 Sep 16;15(40):16743–51. doi: 10.1039/d4sc04700a (PMC11418089; doi:10.1039/d4sc04700a)
Supplement: SC-015-D4SC04700A-s001 [file SC-015-D4SC04700A-s001.zip › CompData/_2_Imine-BzOH/ImineBzOH7opt.xyz]

82
Coordinates from ORCA-job ImineBzOH7opt
  O   2.13213562054952      3.92573898305478      1.31390564450650
  O   1.42604364538950      5.81761385899684      0.36099203402195
  N   1.22261154586173      4.18422300849970      3.44336040705852
  N   4.35069695929255      4.74771554074244      3.39574304111028
  C   2.04871065590129      4.52383612813319      2.57801056402658
  C   3.19503431744841      5.48639252244093      2.84503419644080
  H   3.50154013879655      5.90300022150363      1.88998158922078
  C   2.79400831778462      6.63416729280333      3.73188225294064
  C   2.65672523219468      6.50242921672542      5.11101209799629
  H   2.83299111544059      5.54870898968225      5.59449824226785
  C   2.29816184015554      7.59410902974896      5.88686021040176
  H   2.20284114692122      7.47933225379230      6.96103186646716
  C   2.06268856510831      8.82806767323122      5.29444997839235
  H   1.78350481570047      9.68055147445421      5.90373070243829
  C   2.18891998599645      8.96413697940262      3.91987962506348
  H   2.00933579153833      9.92357511407737      3.44746785291427
  C   2.55450341919197      7.87198109743844      3.14515626774519
  H   2.65879047494263      7.98096275600245      2.07036883852485
  C   0.16334646592473      3.18350851753634      3.27219141983127
  C   -0.69969130192461      3.27159470099105      4.52560236513530
  H   -0.09519796538649      3.10632166445629      5.42075583047742
  H   -1.49221670943526      2.52036327975832      4.49852892644637
  H   -1.16371700510985      4.25818769122244      4.60564140147728
  C   0.79357548855999      1.79620629732302      3.18572002764491
  H   1.41186915561032      1.69192495161170      2.29272597805462
  H   0.00663367228499      1.03888979441389      3.14846458637175
  H   1.41304095263211      1.59803515069975      4.06370958430224
  C   -0.71075215004031      3.45831054486329      2.05003776523575
  H   -1.01225155550078      4.50828442163334      2.01640705783546
  H   -1.61666712856154      2.85107092152494      2.11539712021498
  H   -0.21278186902992      3.20566731505995      1.11414316084460
  C   4.92430485118864      3.75812938555765      2.53553755942561
  C   5.72352826059589      4.04106331831376      1.41042617576584
  C   6.09880791677820      2.93432989895297      0.63809047005247
  H   6.67149283072089      3.10237895602397     -0.26385644054116
  C   5.79214972232545      1.62619728982113      0.96577221939252
  H   6.12152528589947      0.81824266154713      0.32207782487145
  C   5.07671783660683      1.36576324783151      2.12259552896342
  H   4.83802066681652      0.35110540687840      2.42045555453289
  C   4.64375413053825      2.43342996088302      2.88251950803871
  H   4.04781440824510      2.25386659783432      3.77165950015199
  C   6.22758442841652      5.41425956268270      0.92951135952156
  C   5.35918632564556      5.90868191101527     -0.23198350198072
  H   5.32430261200296      5.17089872463836     -1.03742433454303
  H   5.77801072924146      6.83385247587659     -0.63938420932924
  H   4.33363175815995      6.12224340844743      0.07442082797964
  C   6.29125255728605      6.48830565997245      2.01466240246532
  H   5.31981037826318      6.78508850988976      2.40382393743171
  H   6.75004334449752      7.38330792808617      1.58635536285966
  H   6.91712471321643      6.16756114573182      2.84962722828832
  C   7.66774200591909      5.28005551717510      0.40797069802036
  H   8.32070708685096      4.82498208065119      1.15737936693811
  H   8.05655335516224      6.27601116542583      0.18187491497982
  H   7.73894569257155      4.69473631153841     -0.50923605997369
  C   1.89105210966116      4.70686147379082      0.24680197412407
  C   2.25205394027345      4.06268804385323     -1.02590904940666
  C   2.82818983274903      2.79459663386746     -1.06623646116756
  H   2.99429260379758      2.24293988199413     -0.15015474897594
  C   3.19870750000221      2.24864806004183     -2.28364763236342
  H   3.65147222842782      1.26442562099343     -2.31675085212066
  C   2.99533030342985      2.96299540110570     -3.45701191486800
  H   3.29010819639795      2.53374383073624     -4.40816150695736
  C   2.41637609205390      4.22592604751802     -3.41759395857237
  H   2.25822197066767      4.78108943929607     -4.33487294607234
  C   2.04505119533746      4.77674133817499     -2.20422077913733
  H   1.60134956251044      5.76405399661652     -2.15683969354088
  H   4.02317348615558      4.25806515078744      4.22548053114030
  O   5.24740709334075      4.27118674494179      6.29302525681370
  C   5.71197791051268      5.39925945571005      6.28311189051034
  C   6.15865531900710      6.09804055897757      7.51051120861626
  C   6.53194551150782      7.43998074622745      7.48495228352867
  H   6.50921256548796      7.98833564550785      6.55155900137407
  C   6.92047764891406      8.07073241760125      8.65578009265676
  H   7.20564611625510      9.11634668836229      8.63620279097089
  C   6.94256914367686      7.36544411252658      9.85183282400470
  H   7.24819677636603      7.86127926799504     10.76657728495550
  C   6.57197759363347      6.02665499237197      9.87964162641410
  H   6.58893783494722      5.47645668327821     10.81345550312453
  C   6.17818130857268      5.39480736282962      8.71260961485383
  H   5.88358283323636      4.35205560284245      8.72187285011313
  O   5.84760058683188      6.10715370056657      5.18065173975124
  H   5.39320820105858      5.62509258488502      4.41246654150859
