# Supplementary material for: A stereodivergent multicomponent approach for the synthesis of C–N atropisomeric peptide analogues
Source: Chem Sci. 2024 Sep 16;15(40):16743–51. doi: 10.1039/d4sc04700a (PMC11418089; doi:10.1039/d4sc04700a)
Supplement: SC-015-D4SC04700A-s001 [file SC-015-D4SC04700A-s001.zip › CompData/_2_Imine-BzOH/ImineBzOH7_single_point.out]

                                 *****************
                                 * O   R   C   A *
                                 *****************

                                            #,                                       
                                            ###                                      
                                            ####                                     
                                            #####                                    
                                            ######                                   
                                           ########,                                 
                                     ,,################,,,,,                         
                               ,,#################################,,                 
                          ,,##########################################,,             
                       ,#########################################, ''#####,          
                    ,#############################################,,   '####,        
                  ,##################################################,,,,####,       
                ,###########''''           ''''###############################       
              ,#####''   ,,,,##########,,,,          '''####'''          '####       
            ,##' ,,,,###########################,,,                        '##       
           ' ,,###''''                  '''############,,,                           
         ,,##''                                '''############,,,,        ,,,,,,###''
      ,#''                                            '''#######################'''  
     '                                                          ''''####''''         
             ,#######,   #######,   ,#######,      ##                                
            ,#'     '#,  ##    ##  ,#'     '#,    #''#        ######   ,####,        
            ##       ##  ##   ,#'  ##            #'  '#       #        #'  '#        
            ##       ##  #######   ##           ,######,      #####,   #    #        
            '#,     ,#'  ##    ##  '#,     ,#' ,#      #,         ##   #,  ,#        
             '#######'   ##     ##  '#######'  #'      '#     #####' # '####'        


                  #######################################################
                  #                        -***-                        #
                  #          Department of theory and spectroscopy      #
                  #    Directorship and core code : Frank Neese         #
                  #        Max Planck Institute fuer Kohlenforschung    #
                  #                Kaiser Wilhelm Platz 1               #
                  #                 D-45470 Muelheim/Ruhr               #
                  #                      Germany                        #
                  #                                                     #
                  #                  All rights reserved                #
                  #                        -***-                        #
                  #######################################################


                         Program Version 5.0.2 -  RELEASE  -


 With contributions from (in alphabetic order):
   Daniel Aravena         : Magnetic Suceptibility
   Michael Atanasov       : Ab Initio Ligand Field Theory (pilot matlab implementation)
   Alexander A. Auer      : GIAO ZORA, VPT2 properties, NMR spectrum
   Ute Becker             : Parallelization
   Giovanni Bistoni       : ED, misc. LED, open-shell LED, HFLD
   Martin Brehm           : Molecular dynamics
   Dmytro Bykov           : SCF Hessian
   Vijay G. Chilkuri      : MRCI spin determinant printing, contributions to CSF-ICE
   Dipayan Datta          : RHF DLPNO-CCSD density
   Achintya Kumar Dutta   : EOM-CC, STEOM-CC
   Dmitry Ganyushin       : Spin-Orbit,Spin-Spin,Magnetic field MRCI
   Miquel Garcia          : C-PCM and meta-GGA Hessian, CC/C-PCM, Gaussian charge scheme
   Yang Guo               : DLPNO-NEVPT2, F12-NEVPT2, CIM, IAO-localization
   Andreas Hansen         : Spin unrestricted coupled pair/coupled cluster methods
   Benjamin Helmich-Paris : MC-RPA, TRAH-SCF, COSX integrals
   Lee Huntington         : MR-EOM, pCC
   Robert Izsak           : Overlap fitted RIJCOSX, COSX-SCS-MP3, EOM
   Marcus Kettner         : VPT2
   Christian Kollmar      : KDIIS, OOCD, Brueckner-CCSD(T), CCSD density, CASPT2, CASPT2-K
   Simone Kossmann        : Meta GGA functionals, TD-DFT gradient, OOMP2, MP2 Hessian
   Martin Krupicka        : Initial AUTO-CI
   Lucas Lang             : DCDCAS
   Marvin Lechner         : AUTO-CI (C++ implementation), FIC-MRCC
   Dagmar Lenk            : GEPOL surface, SMD
   Dimitrios Liakos       : Extrapolation schemes; Compound Job, initial MDCI parallelization
   Dimitrios Manganas     : Further ROCIS development; embedding schemes
   Dimitrios Pantazis     : SARC Basis sets
   Anastasios Papadopoulos: AUTO-CI, single reference methods and gradients
   Taras Petrenko         : DFT Hessian,TD-DFT gradient, ASA, ECA, R-Raman, ABS, FL, XAS/XES, NRVS
   Peter Pinski           : DLPNO-MP2, DLPNO-MP2 Gradient
   Christoph Reimann      : Effective Core Potentials
   Marius Retegan         : Local ZFS, SOC
   Christoph Riplinger    : Optimizer, TS searches, QM/MM, DLPNO-CCSD(T), (RO)-DLPNO pert. Triples
   Tobias Risthaus        : Range-separated hybrids, TD-DFT gradient, RPA, STAB
   Michael Roemelt        : Original ROCIS implementation
   Masaaki Saitow         : Open-shell DLPNO-CCSD energy and density
   Barbara Sandhoefer     : DKH picture change effects
   Avijit Sen             : IP-ROCIS
   Kantharuban Sivalingam : CASSCF convergence, NEVPT2, FIC-MRCI
   Bernardo de Souza      : ESD, SOC TD-DFT
   Georgi Stoychev        : AutoAux, RI-MP2 NMR, DLPNO-MP2 response
   Willem Van den Heuvel  : Paramagnetic NMR
   Boris Wezisla          : Elementary symmetry handling
   Frank Wennmohs         : Technical directorship


 We gratefully acknowledge several colleagues who have allowed us to
 interface, adapt or use parts of their codes:
   Stefan Grimme, W. Hujo, H. Kruse, P. Pracht,  : VdW corrections, initial TS optimization,
                  C. Bannwarth, S. Ehlert          DFT functionals, gCP, sTDA/sTD-DF
   Ed Valeev, F. Pavosevic, A. Kumar             : LibInt (2-el integral package), F12 methods
   Garnet Chan, S. Sharma, J. Yang, R. Olivares  : DMRG
   Ulf Ekstrom                                   : XCFun DFT Library
   Mihaly Kallay                                 : mrcc  (arbitrary order and MRCC methods)
   Jiri Pittner, Ondrej Demel                    : Mk-CCSD
   Frank Weinhold                                : gennbo (NPA and NBO analysis)
   Christopher J. Cramer and Donald G. Truhlar   : smd solvation model
   Lars Goerigk                                  : TD-DFT with DH, B97 family of functionals
   V. Asgeirsson, H. Jonsson                     : NEB implementation
   FAccTs GmbH                                   : IRC, NEB, NEB-TS, DLPNO-Multilevel, CI-OPT
                                                   MM, QMMM, 2- and 3-layer-ONIOM, Crystal-QMMM,
                                                   LR-CPCM, SF, NACMEs, symmetry and pop. for TD-DFT,
                                                   nearIR, NL-DFT gradient (VV10), updates on ESD,
                                                   ML-optimized integration grids
   S Lehtola, MJT Oliveira, MAL Marques          : LibXC Library
   Liviu Ungur et al                             : ANISO software


 Your calculation uses the libint2 library for the computation of 2-el integrals
 For citations please refer to: http://libint.valeyev.net

 Your ORCA version has been built with support for libXC version: 5.1.0
 For citations please refer to: https://tddft.org/programs/libxc/

 This ORCA versions uses:
   CBLAS   interface :  Fast vector & matrix operations
   LAPACKE interface :  Fast linear algebra routines
   SCALAPACK package :  Parallel linear algebra routines
   Shared memory     :  Shared parallel matrices
   BLAS/LAPACK       :  OpenBLAS 0.3.15  USE64BITINT DYNAMIC_ARCH NO_AFFINITY Zen SINGLE_THREADED
        Core in use  :  Zen
   Copyright (c) 2011-2014, The OpenBLAS Project


Your calculation utilizes the DFT-NL dispersion correction.
Cite in your paper:
Vydrov, O. A.; Van Voorhis, T. J. Chem. Phys. 2010, 133, 244103
Hujo, W.; Grimme, S. J. Chem. Theory Comput. 2011, 7, 3866 
   

Your calculation utilizes the SMD solvation module
Please cite in your paper:
A.V. Marenich, C.J. Cramer, D.G. Truhlar J. Phys. Chem. B, 113, (2009), 6378 

================================================================================

----- Orbital basis set information -----
Your calculation utilizes the basis: def2-QZVPP
   F. Weigend and R. Ahlrichs, Phys. Chem. Chem. Phys. 7, 3297 (2005).

----- AuxJ basis set information -----
Your calculation utilizes the auxiliary basis: def2/J
   F. Weigend, Phys. Chem. Chem. Phys. 8, 1057 (2006).

================================================================================
                                        WARNINGS
                       Please study these warnings very carefully!
================================================================================


INFO   : the flag for use of the SHARK integral package has been found!

================================================================================
                                       INPUT FILE
================================================================================
NAME = ImineBzOH7Aa.inp
|  1> ! wB97M-V def2-QZVPP
|  2> %maxcore 2660
|  3> %pal nprocs 20
|  4> end
|  5> %CPCM SMD TRUE
|  6>    SMDSOLVENT "2,2,2-TRIFLUOROETHANOL"
|  7> end
|  8> 
|  9> *xyz 0 1
| 10> O  2.132136  3.925739  1.313906
| 11> O  1.426044  5.817614  0.360992
| 12> N  1.222612  4.184223  3.443360
| 13> N  4.350697  4.747716  3.395743
| 14> C  2.048711  4.523836  2.578011
| 15> C  3.195034  5.486393  2.845034
| 16> H  3.501540  5.903000  1.889982
| 17> C  2.794008  6.634167  3.731882
| 18> C  2.656725  6.502429  5.111012
| 19> H  2.832991  5.548709  5.594498
| 20> C  2.298162  7.594109  5.886860
| 21> H  2.202841  7.479332  6.961032
| 22> C  2.062689  8.828068  5.294450
| 23> H  1.783505  9.680551  5.903731
| 24> C  2.188920  8.964137  3.919880
| 25> H  2.009336  9.923575  3.447468
| 26> C  2.554503  7.871981  3.145156
| 27> H  2.658790  7.980963  2.070369
| 28> C  0.163346  3.183509  3.272191
| 29> C  -0.699691  3.271595  4.525602
| 30> H  -0.095198  3.106322  5.420756
| 31> H  -1.492217  2.520363  4.498529
| 32> H  -1.163717  4.258188  4.605641
| 33> C  0.793575  1.796206  3.185720
| 34> H  1.411869  1.691925  2.292726
| 35> H  0.006634  1.038890  3.148465
| 36> H  1.413041  1.598035  4.063710
| 37> C  -0.710752  3.458311  2.050038
| 38> H  -1.012252  4.508284  2.016407
| 39> H  -1.616667  2.851071  2.115397
| 40> H  -0.212782  3.205667  1.114143
| 41> C  4.924305  3.758129  2.535538
| 42> C  5.723528  4.041063  1.410426
| 43> C  6.098808  2.934330  0.638090
| 44> H  6.671493  3.102379  -0.263856
| 45> C  5.792150  1.626197  0.965772
| 46> H  6.121525  0.818243  0.322078
| 47> C  5.076718  1.365763  2.122596
| 48> H  4.838021  0.351105  2.420456
| 49> C  4.643754  2.433430  2.882520
| 50> H  4.047814  2.253867  3.771660
| 51> C  6.227584  5.414260  0.929511
| 52> C  5.359186  5.908682  -0.231984
| 53> H  5.324303  5.170899  -1.037424
| 54> H  5.778011  6.833852  -0.639384
| 55> H  4.333632  6.122243  0.074421
| 56> C  6.291253  6.488306  2.014662
| 57> H  5.319810  6.785089  2.403824
| 58> H  6.750043  7.383308  1.586355
| 59> H  6.917125  6.167561  2.849627
| 60> C  7.667742  5.280056  0.407971
| 61> H  8.320707  4.824982  1.157379
| 62> H  8.056553  6.276011  0.181875
| 63> H  7.738946  4.694736  -0.509236
| 64> C  1.891052  4.706861  0.246802
| 65> C  2.252054  4.062688  -1.025909
| 66> C  2.828190  2.794597  -1.066236
| 67> H  2.994293  2.242940  -0.150155
| 68> C  3.198708  2.248648  -2.283648
| 69> H  3.651472  1.264426  -2.316751
| 70> C  2.995330  2.962995  -3.457012
| 71> H  3.290108  2.533744  -4.408162
| 72> C  2.416376  4.225926  -3.417594
| 73> H  2.258222  4.781089  -4.334873
| 74> C  2.045051  4.776741  -2.204221
| 75> H  1.601350  5.764054  -2.156840
| 76> H  4.023173  4.258065  4.225481
| 77> O  5.247407  4.271187  6.293025
| 78> C  5.711978  5.399259  6.283112
| 79> C  6.158655  6.098041  7.510511
| 80> C  6.531946  7.439981  7.484952
| 81> H  6.509213  7.988336  6.551559
| 82> C  6.920478  8.070732  8.655780
| 83> H  7.205646  9.116347  8.636203
| 84> C  6.942569  7.365444  9.851833
| 85> H  7.248197  7.861279  10.766577
| 86> C  6.571978  6.026655  9.879642
| 87> H  6.588938  5.476457  10.813456
| 88> C  6.178181  5.394807  8.712610
| 89> H  5.883583  4.352056  8.721873
| 90> O  5.847601  6.107154  5.180652
| 91> H  5.393208  5.625093  4.412467
| 92> *
| 93> 
| 94>                          ****END OF INPUT****
================================================================================

                       ****************************
                       * Single Point Calculation *
                       ****************************

---------------------------------
CARTESIAN COORDINATES (ANGSTROEM)
---------------------------------
  O      2.132136    3.925739    1.313906
  O      1.426044    5.817614    0.360992
  N      1.222612    4.184223    3.443360
  N      4.350697    4.747716    3.395743
  C      2.048711    4.523836    2.578011
  C      3.195034    5.486393    2.845034
  H      3.501540    5.903000    1.889982
  C      2.794008    6.634167    3.731882
  C      2.656725    6.502429    5.111012
  H      2.832991    5.548709    5.594498
  C      2.298162    7.594109    5.886860
  H      2.202841    7.479332    6.961032
  C      2.062689    8.828068    5.294450
  H      1.783505    9.680551    5.903731
  C      2.188920    8.964137    3.919880
  H      2.009336    9.923575    3.447468
  C      2.554503    7.871981    3.145156
  H      2.658790    7.980963    2.070369
  C      0.163346    3.183509    3.272191
  C     -0.699691    3.271595    4.525602
  H     -0.095198    3.106322    5.420756
  H     -1.492217    2.520363    4.498529
  H     -1.163717    4.258188    4.605641
  C      0.793575    1.796206    3.185720
  H      1.411869    1.691925    2.292726
  H      0.006634    1.038890    3.148465
  H      1.413041    1.598035    4.063710
  C     -0.710752    3.458311    2.050038
  H     -1.012252    4.508284    2.016407
  H     -1.616667    2.851071    2.115397
  H     -0.212782    3.205667    1.114143
  C      4.924305    3.758129    2.535538
  C      5.723528    4.041063    1.410426
  C      6.098808    2.934330    0.638090
  H      6.671493    3.102379   -0.263856
  C      5.792150    1.626197    0.965772
  H      6.121525    0.818243    0.322078
  C      5.076718    1.365763    2.122596
  H      4.838021    0.351105    2.420456
  C      4.643754    2.433430    2.882520
  H      4.047814    2.253867    3.771660
  C      6.227584    5.414260    0.929511
  C      5.359186    5.908682   -0.231984
  H      5.324303    5.170899   -1.037424
  H      5.778011    6.833852   -0.639384
  H      4.333632    6.122243    0.074421
  C      6.291253    6.488306    2.014662
  H      5.319810    6.785089    2.403824
  H      6.750043    7.383308    1.586355
  H      6.917125    6.167561    2.849627
  C      7.667742    5.280056    0.407971
  H      8.320707    4.824982    1.157379
  H      8.056553    6.276011    0.181875
  H      7.738946    4.694736   -0.509236
  C      1.891052    4.706861    0.246802
  C      2.252054    4.062688   -1.025909
  C      2.828190    2.794597   -1.066236
  H      2.994293    2.242940   -0.150155
  C      3.198708    2.248648   -2.283648
  H      3.651472    1.264426   -2.316751
  C      2.995330    2.962995   -3.457012
  H      3.290108    2.533744   -4.408162
  C      2.416376    4.225926   -3.417594
  H      2.258222    4.781089   -4.334873
  C      2.045051    4.776741   -2.204221
  H      1.601350    5.764054   -2.156840
  H      4.023173    4.258065    4.225481
  O      5.247407    4.271187    6.293025
  C      5.711978    5.399259    6.283112
  C      6.158655    6.098041    7.510511
  C      6.531946    7.439981    7.484952
  H      6.509213    7.988336    6.551559
  C      6.920478    8.070732    8.655780
  H      7.205646    9.116347    8.636203
  C      6.942569    7.365444    9.851833
  H      7.248197    7.861279   10.766577
  C      6.571978    6.026655    9.879642
  H      6.588938    5.476457   10.813456
  C      6.178181    5.394807    8.712610
  H      5.883583    4.352056    8.721873
  O      5.847601    6.107154    5.180652
  H      5.393208    5.625093    4.412467

----------------------------
CARTESIAN COORDINATES (A.U.)
----------------------------
  NO LB      ZA    FRAG     MASS         X           Y           Z
   0 O     8.0000    0    15.999    4.029153    7.418572    2.482923
   1 O     8.0000    0    15.999    2.694833   10.993697    0.682176
   2 N     7.0000    0    14.007    2.310402    7.907036    6.507007
   3 N     7.0000    0    14.007    8.221626    8.971883    6.417024
   4 C     6.0000    0    12.011    3.871503    8.548811    4.871735
   5 C     6.0000    0    12.011    6.037739   10.367780    5.376335
   6 H     1.0000    0     1.008    6.616952   11.155053    3.571548
   7 C     6.0000    0    12.011    5.279910   12.536759    7.052235
   8 C     6.0000    0    12.011    5.020483   12.287810    9.658413
   9 H     1.0000    0     1.008    5.353577   10.485540   10.572069
  10 C     6.0000    0    12.011    4.342897   14.350786   11.124553
  11 H     1.0000    0     1.008    4.162766   14.133889   13.154444
  12 C     6.0000    0    12.011    3.897917   16.682631   10.005061
  13 H     1.0000    0     1.008    3.370336   18.293590   11.156435
  14 C     6.0000    0    12.011    4.136459   16.939764    7.407500
  15 H     1.0000    0     1.008    3.797095   18.752839    6.514770
  16 C     6.0000    0    12.011    4.827311   14.875888    5.943483
  17 H     1.0000    0     1.008    5.024385   15.081834    3.912430
  18 C     6.0000    0    12.011    0.308679    6.015960    6.183545
  19 C     6.0000    0    12.011   -1.322224    6.182419    8.552148
  20 H     1.0000    0     1.008   -0.179898    5.870098   10.243744
  21 H     1.0000    0     1.008   -2.819881    4.762796    8.500988
  22 H     1.0000    0     1.008   -2.199106    8.046809    8.703400
  23 C     6.0000    0    12.011    1.499639    3.394337    6.020138
  24 H     1.0000    0     1.008    2.668046    3.197275    4.332624
  25 H     1.0000    0     1.008    0.012536    1.963218    5.949737
  26 H     1.0000    0     1.008    2.670261    3.019849    7.679299
  27 C     6.0000    0    12.011   -1.343127    6.535261    3.874010
  28 H     1.0000    0     1.008   -1.912879    8.519422    3.810457
  29 H     1.0000    0     1.008   -3.055058    5.387743    3.997521
  30 H     1.0000    0     1.008   -0.402100    6.057833    2.105425
  31 C     6.0000    0    12.011    9.305588    7.101835    4.791472
  32 C     6.0000    0    12.011   10.815900    7.636502    2.665319
  33 C     6.0000    0    12.011   11.525077    5.545080    1.205815
  34 H     1.0000    0     1.008   12.607295    5.862647   -0.498616
  35 C     6.0000    0    12.011   10.945577    3.073067    1.825045
  36 H     1.0000    0     1.008   11.568006    1.546255    0.608639
  37 C     6.0000    0    12.011    9.593607    2.580918    4.011125
  38 H     1.0000    0     1.008    9.142535    0.663492    4.573999
  39 C     6.0000    0    12.011    8.775423    4.598516    5.447173
  40 H     1.0000    0     1.008    7.649260    4.259191    7.127404
  41 C     6.0000    0    12.011   11.768428   10.231469    1.756521
  42 C     6.0000    0    12.011   10.127394   11.165791   -0.438386
  43 H     1.0000    0     1.008   10.061475    9.771583   -1.960447
  44 H     1.0000    0     1.008   10.918858   12.914109   -1.208261
  45 H     1.0000    0     1.008    8.189378   11.569363    0.140635
  46 C     6.0000    0    12.011   11.888745   12.261121    3.807159
  47 H     1.0000    0     1.008   10.052984   12.821960    4.542569
  48 H     1.0000    0     1.008   12.755733   13.952430    2.997777
  49 H     1.0000    0     1.008   13.071472   11.655001    5.385015
  50 C     6.0000    0    12.011   14.489932    9.977860    0.770953
  51 H     1.0000    0     1.008   15.723857    9.117895    2.187129
  52 H     1.0000    0     1.008   15.224679   11.859942    0.343694
  53 H     1.0000    0     1.008   14.624489    8.871765   -0.962317
  54 C     6.0000    0    12.011    3.573570    8.894678    0.466388
  55 C     6.0000    0    12.011    4.255765    7.677368   -1.938687
  56 C     6.0000    0    12.011    5.344505    5.281023   -2.014894
  57 H     1.0000    0     1.008    5.658394    4.238542   -0.283752
  58 C     6.0000    0    12.011    6.044682    4.249329   -4.315469
  59 H     1.0000    0     1.008    6.900282    2.389419   -4.378025
  60 C     6.0000    0    12.011    5.660353    5.599249   -6.532806
  61 H     1.0000    0     1.008    6.217403    4.788082   -8.330219
  62 C     6.0000    0    12.011    4.566289    7.985843   -6.458317
  63 H     1.0000    0     1.008    4.267421    9.034949   -8.191723
  64 C     6.0000    0    12.011    3.864586    9.026732   -4.165374
  65 H     1.0000    0     1.008    3.026113   10.892483   -4.075837
  66 H     1.0000    0     1.008    7.602695    8.046577    7.985002
  67 O     8.0000    0    15.999    9.916162    8.071374   11.892094
  68 C     6.0000    0    12.011   10.794074   10.203121   11.873361
  69 C     6.0000    0    12.011   11.638171   11.523627   14.192809
  70 C     6.0000    0    12.011   12.343589   14.059527   14.144509
  71 H     1.0000    0     1.008   12.300630   15.095767   12.380652
  72 C     6.0000    0    12.011   13.077808   15.251473   16.357054
  73 H     1.0000    0     1.008   13.616698   17.227399   16.320059
  74 C     6.0000    0    12.011   13.119554   13.918672   18.617266
  75 H     1.0000    0     1.008   13.697107   14.855664   20.345882
  76 C     6.0000    0    12.011   12.419239   11.388727   18.669818
  77 H     1.0000    0     1.008   12.451288   10.349004   20.434470
  78 C     6.0000    0    12.011   11.675070   10.194708   16.464447
  79 H     1.0000    0     1.008   11.118361    8.224194   16.481951
  80 O     8.0000    0    15.999   11.050364   11.540849    9.790013
  81 H     1.0000    0     1.008   10.191686   10.629885    8.338354

--------------------------------
INTERNAL COORDINATES (ANGSTROEM)
--------------------------------
 O      0   0   0     0.000000000000     0.00000000     0.00000000
 O      1   0   0     2.232890955574     0.00000000     0.00000000
 N      1   2   0     2.329940390428    99.93910699     0.00000000
 N      1   2   3     3.151460676229   106.47166925   289.09105874
 C      3   1   2     1.243625924212    30.12157081   289.98978323
 C      4   1   2     1.477999013051    48.22297121    26.35258801
 H      6   4   1     1.086108485921   107.37889421   276.71122355
 C      6   4   1     1.504894143405   111.71351356   159.06891834
 C      8   6   4     1.392192903169   122.53986934   313.41701503
 H      9   8   6     1.083702105448   120.61017961   359.65146378
 C      9   8   6     1.386460517459   120.35346029   179.33220554
 H     11   9   8     1.084483904147   119.58181162   180.50835005
 C     11   9   8     1.388903148355   120.31212437     0.47585228
 H     13  11   9     1.084386604540   120.16139887   180.07139831
 C     13  11   9     1.387044239749   119.63162248   359.95956017
 H     15  13  11     1.084409879448   120.22818745   180.12575817
 C     15  13  11     1.388039240944   119.99366988   359.71685656
 H     17  15  13     1.085320206235   119.93546194   180.36616712
 C      3   1   2     1.467232699715    95.71232596   106.75935950
 C     19   3   1     1.524346135786   105.86704352   186.09208142
 H     20  19   3     1.092715715680   110.58836153   302.81128525
 H     20  19   3     1.092327755680   110.52745857   182.61358812
 H     20  19   3     1.093202688364   110.65079630    62.61234001
 C     19   3   1     1.526196396304   109.17530062    68.36440634
 H     24  19   3     1.091146315318   111.54506309   294.83977564
 H     24  19   3     1.092790737681   109.54256085   174.95366853
 H     24  19   3     1.092646470958   110.69837563    55.89350440
 C     19   3   1     1.527488595118   112.56742026   304.93058942
 H     28  19   3     1.092921129309   110.81296666   313.01531135
 H     28  19   3     1.092563134883   109.06448421   194.40045949
 H     28  19   3     1.089817674045   112.57669835    75.12278898
 C      4   1   2     1.431174765798    72.82778212   233.90220761
 C     32   4   1     1.408788864461   124.64766293    96.72462943
 C     33  32   4     1.400784033527   115.69928458   184.94302135
 H     34  33  32     1.081533708463   118.61384416   177.00916687
 C     34  33  32     1.382977428513   123.86784808   356.32424666
 H     36  34  33     1.084259896140   119.78956307   180.36958741
 C     36  34  33     1.384886487029   119.36340350   359.76679543
 H     38  36  34     1.084079191929   121.28332560   181.34156391
 C     38  36  34     1.380164893758   118.45805597     2.72226931
 H     40  38  36     1.085337410287   119.69190987   177.58063237
 C     33  32   4     1.539812225296   127.89698272     4.77137563
 C     42  33  32     1.532200651192   109.81582651   259.09395151
 H     43  42  33     1.092828519201   111.03547455   305.02815315
 H     43  42  33     1.094225145720   109.76339187   185.71850620
 H     43  42  33     1.091445523909   112.51200608    66.21127937
 C     42  33  32     1.528129982848   114.74956615    23.03617631
 H     47  42  33     1.087763169804   114.11747154   293.59937149
 H     47  42  33     1.093143965977   108.34308623   174.58467005
 H     47  42  33     1.091677455402   111.13170617    56.77388285
 C     42  33  32     1.537553169871   109.55510412   141.15501830
 H     51  42  33     1.093191651617   111.30116961   305.62675672
 H     51  42  33     1.092803622323   108.89805522   186.69953470
 H     51  42  33     1.090384424350   113.16298508    67.87595295
 C      2   1   3     1.209563567231    30.75722136   195.00267183
 C     55   2   1     1.471419242587   125.31026285   180.04284385
 C     56  55   2     1.393418006811   121.66076604   177.67811970
 H     57  56  55     1.082183002463   120.19058694     1.87225387
 C     57  56  55     1.384715088626   119.66224264   182.46997188
 H     59  57  56     1.083874528527   119.77823318   179.70066056
 C     59  57  56     1.388681865579   120.05681325   359.96121328
 H     61  59  57     1.084360093689   119.84827667   179.77482835
 C     61  59  57     1.389869139020   120.29601438   359.81203934
 H     63  61  59     1.083798601275   120.14812512   180.03630659
 C     63  61  59     1.383312494333   119.90158146     0.23066303
 H     65  63  61     1.083467810565   120.73940667   179.41167285
 H      4   1   2     1.017592856216   100.75183279   129.63685082
 O     67   4   1     2.402843995264   122.34366383   176.76965278
 C     68  67   4     1.220029064733   101.07340893    35.27869583
 C     69  68  67     1.481325396749   122.97422378   158.24004825
 C     70  69  68     1.393126841591   121.33167816   187.87240715
 H     71  70  69     1.082789216682   119.86845412   359.28478071
 C     71  70  69     1.385511510096   119.87817747   178.76320052
 H     73  71  70     1.083980984786   119.84436627   180.33257527
 C     73  71  70     1.388690733761   120.07123100     0.23731496
 H     75  73  71     1.084443362811   119.91872564   179.92878430
 C     75  73  71     1.389412471616   120.15696292   359.82542065
 H     77  75  73     1.083980658222   120.14216960   180.02402457
 C     77  75  73     1.384294643975   119.92148893   359.91842306
 H     79  77  75     1.083606678077   120.62147428   180.21280198
 O     69  68  67     1.317166269214   122.88389180   338.93866779
 H     81  69  68     1.014378627730   109.40983274     8.03936779

---------------------------
INTERNAL COORDINATES (A.U.)
---------------------------
 O      0   0   0     0.000000000000     0.00000000     0.00000000
 O      1   0   0     4.219552392945     0.00000000     0.00000000
 N      1   2   0     4.402949246271    99.93910699     0.00000000
 N      1   2   3     5.955397599895   106.47166925   289.09105874
 C      3   1   2     2.350112409805    30.12157081   289.98978323
 C      4   1   2     2.793013360872    48.22297121    26.35258801
 H      6   4   1     2.052447590118   107.37889421   276.71122355
 C      6   4   1     2.843837791578   111.71351356   159.06891834
 C      8   6   4     2.630863312577   122.53986934   313.41701503
 H      9   8   6     2.047900190050   120.61017961   359.65146378
 C      9   8   6     2.620030673492   120.35346029   179.33220554
 H     11   9   8     2.049377575484   119.58181162   180.50835005
 C     11   9   8     2.624646576932   120.31212437     0.47585228
 H     13  11   9     2.049193705874   120.16139887   180.07139831
 C     13  11   9     2.621133748759   119.63162248   359.95956017
 H     15  13  11     2.049237689075   120.22818745   180.12575817
 C     15  13  11     2.623014028521   119.99366988   359.71685656
 H     17  15  13     2.050957957395   119.93546194   180.36616712
 C      3   1   2     2.772667977195    95.71232596   106.75935950
 C     19   3   1     2.880596729937   105.86704352   186.09208142
 H     20  19   3     2.064933444867   110.58836153   302.81128525
 H     20  19   3     2.064200306716   110.52745857   182.61358812
 H     20  19   3     2.065853689874   110.65079630    62.61234001
 C     19   3   1     2.884093215592   109.17530062    68.36440634
 H     24  19   3     2.061967707989   111.54506309   294.83977564
 H     24  19   3     2.065075215903   109.54256085   174.95366853
 H     24  19   3     2.064802591306   110.69837563    55.89350440
 C     19   3   1     2.886535117462   112.56742026   304.93058942
 H     28  19   3     2.065321620370   110.81296666   313.01531135
 H     28  19   3     2.064645108948   109.06448421   194.40045949
 H     28  19   3     2.059456939852   112.57669835    75.12278898
 C      4   1   2     2.704528357138    72.82778212   233.90220761
 C     32   4   1     2.662225134349   124.64766293    96.72462943
 C     33  32   4     2.647098196136   115.69928458   184.94302135
 H     34  33  32     2.043802513600   118.61384416   177.00916687
 C     34  33  32     2.613448589285   123.86784808   356.32424666
 H     36  34  33     2.048954261698   119.78956307   180.36958741
 C     36  34  33     2.617056187053   119.36340350   359.76679543
 H     38  36  34     2.048612780228   121.28332560   181.34156391
 C     38  36  34     2.608133668854   118.45805597     2.72226931
 H     40  38  36     2.050990468342   119.69190987   177.58063237
 C     33  32   4     2.909823403473   127.89698272     4.77137563
 C     42  33  32     2.895439612969   109.81582651   259.09395151
 H     43  42  33     2.065146612628   111.03547455   305.02815315
 H     43  42  33     2.067785854260   109.76339187   185.71850620
 H     43  42  33     2.062533130283   112.51200608    66.21127937
 C     42  33  32     2.887747164616   114.74956615    23.03617631
 H     47  42  33     2.055574489496   114.11747154   293.59937149
 H     47  42  33     2.065742720646   108.34308623   174.58467005
 H     47  42  33     2.062971417287   111.13170617    56.77388285
 C     42  33  32     2.905554407398   109.55510412   141.15501830
 H     51  42  33     2.065832833445   111.30116961   305.62675672
 H     51  42  33     2.065099564347   108.89805522   186.69953470
 H     51  42  33     2.060527942715   113.16298508    67.87595295
 C      2   1   3     2.285743883636    30.75722136   195.00267183
 C     55   2   1     2.780579396670   125.31026285   180.04284385
 C     56  55   2     2.633178422948   121.66076604   177.67811970
 H     57  56  55     2.045029501439   120.19058694     1.87225387
 C     57  56  55     2.616732291012   119.66224264   182.46997188
 H     59  57  56     2.048226022449   119.77823318   179.70066056
 C     59  57  56     2.624228413088   120.05681325   359.96121328
 H     61  59  57     2.049143607625   119.84827667   179.77482835
 C     61  59  57     2.626472034737   120.29601438   359.81203934
 H     63  61  59     2.048082540737   120.14812512   180.03630659
 C     63  61  59     2.614081771922   119.90158146     0.23066303
 H     65  63  61     2.047457436888   120.73940667   179.41167285
 H      4   1   2     1.922971814082   100.75183279   129.63685082
 O     67   4   1     4.540717093586   122.34366383   176.76965278
 C     68  67   4     2.305520807770   101.07340893    35.27869583
 C     69  68  67     2.799299315078   122.97422378   158.24004825
 C     70  69  68     2.632628200422   121.33167816   187.87240715
 H     71  70  69     2.046175080292   119.86845412   359.28478071
 C     71  70  69     2.618237309477   119.87817747   178.76320052
 H     73  71  70     2.048427195624   119.84436627   180.33257527
 C     73  71  70     2.624245171523   120.07123100     0.23731496
 H     75  73  71     2.049300963462   119.91872564   179.92878430
 C     75  73  71     2.625609058409   120.15696292   359.82542065
 H     77  75  73     2.048426578508   120.14216960   180.02402457
 C     77  75  73     2.615937765766   119.92148893   359.91842306
 H     79  77  75     2.047719858455   120.62147428   180.21280198
 O     69  68  67     2.489083521652   122.88389180   338.93866779
 H     81  69  68     1.916897802512   109.40983274     8.03936779

---------------------
BASIS SET INFORMATION
---------------------
There are 4 groups of distinct atoms

 Group   1 Type O   : 15s8p3d2f1g contracted to 7s4p3d2f1g pattern {8211111/5111/111/11/1}
 Group   2 Type N   : 15s8p3d2f1g contracted to 7s4p3d2f1g pattern {8211111/5111/111/11/1}
 Group   3 Type C   : 15s8p3d2f1g contracted to 7s4p3d2f1g pattern {8211111/5111/111/11/1}
 Group   4 Type H   : 7s3p2d1f contracted to 4s3p2d1f pattern {4111/111/11/1}

Atom   0O    basis set group =>   1
Atom   1O    basis set group =>   1
Atom   2N    basis set group =>   2
Atom   3N    basis set group =>   2
Atom   4C    basis set group =>   3
Atom   5C    basis set group =>   3
Atom   6H    basis set group =>   4
Atom   7C    basis set group =>   3
Atom   8C    basis set group =>   3
Atom   9H    basis set group =>   4
Atom  10C    basis set group =>   3
Atom  11H    basis set group =>   4
Atom  12C    basis set group =>   3
Atom  13H    basis set group =>   4
Atom  14C    basis set group =>   3
Atom  15H    basis set group =>   4
Atom  16C    basis set group =>   3
Atom  17H    basis set group =>   4
Atom  18C    basis set group =>   3
Atom  19C    basis set group =>   3
Atom  20H    basis set group =>   4
Atom  21H    basis set group =>   4
Atom  22H    basis set group =>   4
Atom  23C    basis set group =>   3
Atom  24H    basis set group =>   4
Atom  25H    basis set group =>   4
Atom  26H    basis set group =>   4
Atom  27C    basis set group =>   3
Atom  28H    basis set group =>   4
Atom  29H    basis set group =>   4
Atom  30H    basis set group =>   4
Atom  31C    basis set group =>   3
Atom  32C    basis set group =>   3
Atom  33C    basis set group =>   3
Atom  34H    basis set group =>   4
Atom  35C    basis set group =>   3
Atom  36H    basis set group =>   4
Atom  37C    basis set group =>   3
Atom  38H    basis set group =>   4
Atom  39C    basis set group =>   3
Atom  40H    basis set group =>   4
Atom  41C    basis set group =>   3
Atom  42C    basis set group =>   3
Atom  43H    basis set group =>   4
Atom  44H    basis set group =>   4
Atom  45H    basis set group =>   4
Atom  46C    basis set group =>   3
Atom  47H    basis set group =>   4
Atom  48H    basis set group =>   4
Atom  49H    basis set group =>   4
Atom  50C    basis set group =>   3
Atom  51H    basis set group =>   4
Atom  52H    basis set group =>   4
Atom  53H    basis set group =>   4
Atom  54C    basis set group =>   3
Atom  55C    basis set group =>   3
Atom  56C    basis set group =>   3
Atom  57H    basis set group =>   4
Atom  58C    basis set group =>   3
Atom  59H    basis set group =>   4
Atom  60C    basis set group =>   3
Atom  61H    basis set group =>   4
Atom  62C    basis set group =>   3
Atom  63H    basis set group =>   4
Atom  64C    basis set group =>   3
Atom  65H    basis set group =>   4
Atom  66H    basis set group =>   4
Atom  67O    basis set group =>   1
Atom  68C    basis set group =>   3
Atom  69C    basis set group =>   3
Atom  70C    basis set group =>   3
Atom  71H    basis set group =>   4
Atom  72C    basis set group =>   3
Atom  73H    basis set group =>   4
Atom  74C    basis set group =>   3
Atom  75H    basis set group =>   4
Atom  76C    basis set group =>   3
Atom  77H    basis set group =>   4
Atom  78C    basis set group =>   3
Atom  79H    basis set group =>   4
Atom  80O    basis set group =>   1
Atom  81H    basis set group =>   4
---------------------------------
AUXILIARY/J BASIS SET INFORMATION
---------------------------------
There are 4 groups of distinct atoms

 Group   1 Type O   : 12s5p4d2f1g contracted to 6s4p3d1f1g pattern {711111/2111/211/2/1}
 Group   2 Type N   : 12s5p4d2f1g contracted to 6s4p3d1f1g pattern {711111/2111/211/2/1}
 Group   3 Type C   : 12s5p4d2f1g contracted to 6s4p3d1f1g pattern {711111/2111/211/2/1}
 Group   4 Type H   : 5s2p1d contracted to 3s1p1d pattern {311/2/1}

Atom   0O    basis set group =>   1
Atom   1O    basis set group =>   1
Atom   2N    basis set group =>   2
Atom   3N    basis set group =>   2
Atom   4C    basis set group =>   3
Atom   5C    basis set group =>   3
Atom   6H    basis set group =>   4
Atom   7C    basis set group =>   3
Atom   8C    basis set group =>   3
Atom   9H    basis set group =>   4
Atom  10C    basis set group =>   3
Atom  11H    basis set group =>   4
Atom  12C    basis set group =>   3
Atom  13H    basis set group =>   4
Atom  14C    basis set group =>   3
Atom  15H    basis set group =>   4
Atom  16C    basis set group =>   3
Atom  17H    basis set group =>   4
Atom  18C    basis set group =>   3
Atom  19C    basis set group =>   3
Atom  20H    basis set group =>   4
Atom  21H    basis set group =>   4
Atom  22H    basis set group =>   4
Atom  23C    basis set group =>   3
Atom  24H    basis set group =>   4
Atom  25H    basis set group =>   4
Atom  26H    basis set group =>   4
Atom  27C    basis set group =>   3
Atom  28H    basis set group =>   4
Atom  29H    basis set group =>   4
Atom  30H    basis set group =>   4
Atom  31C    basis set group =>   3
Atom  32C    basis set group =>   3
Atom  33C    basis set group =>   3
Atom  34H    basis set group =>   4
Atom  35C    basis set group =>   3
Atom  36H    basis set group =>   4
Atom  37C    basis set group =>   3
Atom  38H    basis set group =>   4
Atom  39C    basis set group =>   3
Atom  40H    basis set group =>   4
Atom  41C    basis set group =>   3
Atom  42C    basis set group =>   3
Atom  43H    basis set group =>   4
Atom  44H    basis set group =>   4
Atom  45H    basis set group =>   4
Atom  46C    basis set group =>   3
Atom  47H    basis set group =>   4
Atom  48H    basis set group =>   4
Atom  49H    basis set group =>   4
Atom  50C    basis set group =>   3
Atom  51H    basis set group =>   4
Atom  52H    basis set group =>   4
Atom  53H    basis set group =>   4
Atom  54C    basis set group =>   3
Atom  55C    basis set group =>   3
Atom  56C    basis set group =>   3
Atom  57H    basis set group =>   4
Atom  58C    basis set group =>   3
Atom  59H    basis set group =>   4
Atom  60C    basis set group =>   3
Atom  61H    basis set group =>   4
Atom  62C    basis set group =>   3
Atom  63H    basis set group =>   4
Atom  64C    basis set group =>   3
Atom  65H    basis set group =>   4
Atom  66H    basis set group =>   4
Atom  67O    basis set group =>   1
Atom  68C    basis set group =>   3
Atom  69C    basis set group =>   3
Atom  70C    basis set group =>   3
Atom  71H    basis set group =>   4
Atom  72C    basis set group =>   3
Atom  73H    basis set group =>   4
Atom  74C    basis set group =>   3
Atom  75H    basis set group =>   4
Atom  76C    basis set group =>   3
Atom  77H    basis set group =>   4
Atom  78C    basis set group =>   3
Atom  79H    basis set group =>   4
Atom  80O    basis set group =>   1
Atom  81H    basis set group =>   4


           ************************************************************
           *        Program running with 20 parallel MPI-processes    *
           *              working on a common directory               *
           ************************************************************
------------------------------------------------------------------------------
                           ORCA GTO INTEGRAL CALCULATION
                           -- RI-GTO INTEGRALS CHOSEN --
------------------------------------------------------------------------------
------------------------------------------------------------------------------
                   ___                                                        
                  /   \      - P O W E R E D   B Y -                         
                 /     \                                                     
                 |  |  |   _    _      __       _____    __    __             
                 |  |  |  | |  | |    /  \     |  _  \  |  |  /  |          
                  \  \/   | |  | |   /    \    | | | |  |  | /  /          
                 / \  \   | |__| |  /  /\  \   | |_| |  |  |/  /          
                |  |  |   |  __  | /  /__\  \  |    /   |      \           
                |  |  |   | |  | | |   __   |  |    \   |  |\   \          
                \     /   | |  | | |  |  |  |  | |\  \  |  | \   \       
                 \___/    |_|  |_| |__|  |__|  |_| \__\ |__|  \__/        
                                                                              
                      - O R C A' S   B I G   F R I E N D -                    
                                      &                                       
                       - I N T E G R A L  F E E D E R -                       
                                                                              
 v1 FN, 2020, v2 2021                                                         
------------------------------------------------------------------------------


Reading SHARK input file ImineBzOH7Aa.SHARKINP.tmp ... ok
----------------------
SHARK INTEGRAL PACKAGE
----------------------

Number of atoms                             ...     82
Number of basis functions                   ...   3594
Number of shells                            ...   1114
Maximum angular momentum                    ...      4
Integral batch strategy                     ... SHARK/LIBINT Hybrid
RI-J (if used) integral strategy            ... SPLIT-RIJ (Revised 2003 algorithm where possible)
Printlevel                                  ...      1
Contraction scheme used                     ... SEGMENTED contraction
Coulomb Range Separation                    ... NOT USED
Exchange Range Separation                   ... Long Range
   Mu parameter                             ...  0.300000
   Scaling (regular/separated)              ...  0.150000  0.850000
Finite Nucleus Model                        ... NOT USED
Auxiliary Coulomb fitting basis             ... AVAILABLE
   # of basis functions in Aux-J            ...   2498
   # of shells in Aux-J                     ...    830
   Maximum angular momentum in Aux-J        ...      4
Auxiliary J/K fitting basis                 ... NOT available
Auxiliary Correlation fitting basis         ... NOT available
Auxiliary 'external' fitting basis          ... NOT available
Integral threshold                          ...     1.000000e-10
Primitive cut-off                           ...     1.000000e-11
Primitive pair pre-selection threshold      ...     1.000000e-11

Calculating pre-screening integrals         ... done (  0.6 sec) Dimension = 1114
Organizing shell pair data                  ... done (  4.4 sec)
Shell pair information
Total number of shell pairs                 ...    621055
Shell pairs after pre-screening             ...    282363
Total number of primitive shell pairs       ...   1513069
Primitive shell pairs kept                  ...    455438
          la=0 lb=0:  46889 shell pairs
          la=1 lb=0:  67423 shell pairs
          la=1 lb=1:  24008 shell pairs
          la=2 lb=0:  38977 shell pairs
          la=2 lb=1:  29124 shell pairs
          la=2 lb=2:   8227 shell pairs
          la=3 lb=0:  21763 shell pairs
          la=3 lb=1:  16467 shell pairs
          la=3 lb=2:   8893 shell pairs
          la=3 lb=3:   2432 shell pairs
          la=4 lb=0:   7497 shell pairs
          la=4 lb=1:   5685 shell pairs
          la=4 lb=2:   3058 shell pairs
          la=4 lb=3:   1628 shell pairs
          la=4 lb=4:    292 shell pairs

Calculating one electron integrals          ... done (  1.1 sec)
Calculating RI/J V-Matrix + Cholesky decomp.... done (  0.9 sec)
Calculating Nuclear repulsion               ... done (  0.0 sec) ENN=   5174.858976542257 Eh

SHARK setup successfully completed in  11.9 seconds

Maximum memory used throughout the entire GTOINT-calculation: 508.4 MB
[1720886956.524859] [node113:2919250:0]          mpool.c:43   UCX  WARN  object 0xbc36500 was not returned to mpool ucp_requests
[1720886956.524879] [node113:2919250:0]          mpool.c:43   UCX  WARN  object 0xbc366c0 was not returned to mpool ucp_requests
[1720886956.524882] [node113:2919250:0]          mpool.c:43   UCX  WARN  object 0xbc36880 was not returned to mpool ucp_requests
[1720886956.524884] [node113:2919250:0]          mpool.c:43   UCX  WARN  object 0xbc36a40 was not returned to mpool ucp_requests
[1720886956.524887] [node113:2919250:0]          mpool.c:43   UCX  WARN  object 0xbc36c00 was not returned to mpool ucp_requests
[1720886956.524889] [node113:2919250:0]          mpool.c:43   UCX  WARN  object 0xbc36dc0 was not returned to mpool ucp_requests
[1720886956.524892] [node113:2919250:0]          mpool.c:43   UCX  WARN  object 0xbc36f80 was not returned to mpool ucp_requests
[1720886956.524895] [node113:2919250:0]          mpool.c:43   UCX  WARN  object 0xbc37140 was not returned to mpool ucp_requests
[1720886956.524897] [node113:2919250:0]          mpool.c:43   UCX  WARN  object 0xbc37300 was not returned to mpool ucp_requests
[1720886956.524899] [node113:2919250:0]          mpool.c:43   UCX  WARN  object 0xbc374c0 was not returned to mpool ucp_requests
[1720886956.524902] [node113:2919250:0]          mpool.c:43   UCX  WARN  object 0xbc37680 was not returned to mpool ucp_requests
[1720886956.524904] [node113:2919250:0]          mpool.c:43   UCX  WARN  object 0xbc37840 was not returned to mpool ucp_requests
[1720886956.524906] [node113:2919250:0]          mpool.c:43   UCX  WARN  object 0xbc37a00 was not returned to mpool ucp_requests
[1720886956.524909] [node113:2919250:0]          mpool.c:43   UCX  WARN  object 0xbc37bc0 was not returned to mpool ucp_requests
[1720886956.524911] [node113:2919250:0]          mpool.c:43   UCX  WARN  object 0xbc37d80 was not returned to mpool ucp_requests
[1720886956.524913] [node113:2919250:0]          mpool.c:43   UCX  WARN  object 0xbc37f40 was not returned to mpool ucp_requests
[1720886956.524865] [node113:2919253:0]          mpool.c:43   UCX  WARN  object 0xb11d2c0 was not returned to mpool ucp_requests
[1720886956.524879] [node113:2919253:0]          mpool.c:43   UCX  WARN  object 0xb11d480 was not returned to mpool ucp_requests
[1720886956.524882] [node113:2919253:0]          mpool.c:43   UCX  WARN  object 0xb11d640 was not returned to mpool ucp_requests
[1720886956.524885] [node113:2919253:0]          mpool.c:43   UCX  WARN  object 0xb11d800 was not returned to mpool ucp_requests
[1720886956.524887] [node113:2919253:0]          mpool.c:43   UCX  WARN  object 0xb11d9c0 was not returned to mpool ucp_requests
[1720886956.524889] [node113:2919253:0]          mpool.c:43   UCX  WARN  object 0xb11db80 was not returned to mpool ucp_requests
[1720886956.524892] [node113:2919253:0]          mpool.c:43   UCX  WARN  object 0xb11dd40 was not returned to mpool ucp_requests
[1720886956.524894] [node113:2919253:0]          mpool.c:43   UCX  WARN  object 0xb11df00 was not returned to mpool ucp_requests
[1720886956.524896] [node113:2919253:0]          mpool.c:43   UCX  WARN  object 0xb11e0c0 was not returned to mpool ucp_requests
[1720886956.524898] [node113:2919253:0]          mpool.c:43   UCX  WARN  object 0xb11e280 was not returned to mpool ucp_requests
[1720886956.524901] [node113:2919253:0]          mpool.c:43   UCX  WARN  object 0xb11e440 was not returned to mpool ucp_requests
[1720886956.524903] [node113:2919253:0]          mpool.c:43   UCX  WARN  object 0xb11e600 was not returned to mpool ucp_requests
[1720886956.524905] [node113:2919253:0]          mpool.c:43   UCX  WARN  object 0xb11e7c0 was not returned to mpool ucp_requests
[1720886956.524908] [node113:2919253:0]          mpool.c:43   UCX  WARN  object 0xb11e980 was not returned to mpool ucp_requests
[1720886956.524910] [node113:2919253:0]          mpool.c:43   UCX  WARN  object 0xb11eb40 was not returned to mpool ucp_requests
[1720886956.524912] [node113:2919253:0]          mpool.c:43   UCX  WARN  object 0xb11ed00 was not returned to mpool ucp_requests
[1720886956.524915] [node113:2919253:0]          mpool.c:43   UCX  WARN  object 0xb11eec0 was not returned to mpool ucp_requests
[1720886956.535286] [node113:2919240:0]          mpool.c:43   UCX  WARN  object 0xbf3fd00 was not returned to mpool ucp_requests
[1720886956.535304] [node113:2919240:0]          mpool.c:43   UCX  WARN  object 0xbf3fec0 was not returned to mpool ucp_requests
[1720886956.535309] [node113:2919240:0]          mpool.c:43   UCX  WARN  object 0xbf40080 was not returned to mpool ucp_requests
[1720886956.535312] [node113:2919240:0]          mpool.c:43   UCX  WARN  object 0xbf40240 was not returned to mpool ucp_requests
[1720886956.535316] [node113:2919240:0]          mpool.c:43   UCX  WARN  object 0xbf40400 was not returned to mpool ucp_requests
[1720886956.535319] [node113:2919240:0]          mpool.c:43   UCX  WARN  object 0xbf405c0 was not returned to mpool ucp_requests
[1720886956.535323] [node113:2919240:0]          mpool.c:43   UCX  WARN  object 0xbf40780 was not returned to mpool ucp_requests
[1720886956.535327] [node113:2919240:0]          mpool.c:43   UCX  WARN  object 0xbf40b00 was not returned to mpool ucp_requests
[1720886956.535330] [node113:2919240:0]          mpool.c:43   UCX  WARN  object 0xbf40cc0 was not returned to mpool ucp_requests
[1720886956.535335] [node113:2919240:0]          mpool.c:43   UCX  WARN  object 0xbf40e80 was not returned to mpool ucp_requests
[1720886956.537368] [node113:2919252:0]          mpool.c:43   UCX  WARN  object 0xc40f800 was not returned to mpool ucp_requests
[1720886956.537381] [node113:2919252:0]          mpool.c:43   UCX  WARN  object 0xc40f9c0 was not returned to mpool ucp_requests
[1720886956.537384] [node113:2919252:0]          mpool.c:43   UCX  WARN  object 0xc40fb80 was not returned to mpool ucp_requests
[1720886956.537390] [node113:2919252:0]          mpool.c:43   UCX  WARN  object 0xc40fd40 was not returned to mpool ucp_requests
[1720886956.537394] [node113:2919252:0]          mpool.c:43   UCX  WARN  object 0xc40ff00 was not returned to mpool ucp_requests
[1720886956.537397] [node113:2919252:0]          mpool.c:43   UCX  WARN  object 0xc4100c0 was not returned to mpool ucp_requests
[1720886956.537401] [node113:2919252:0]          mpool.c:43   UCX  WARN  object 0xc410280 was not returned to mpool ucp_requests
[1720886956.537404] [node113:2919252:0]          mpool.c:43   UCX  WARN  object 0xc410440 was not returned to mpool ucp_requests
[1720886956.537407] [node113:2919252:0]          mpool.c:43   UCX  WARN  object 0xc410600 was not returned to mpool ucp_requests
[1720886956.537410] [node113:2919252:0]          mpool.c:43   UCX  WARN  object 0xc4107c0 was not returned to mpool ucp_requests
[1720886956.537413] [node113:2919252:0]          mpool.c:43   UCX  WARN  object 0xc410980 was not returned to mpool ucp_requests
[1720886956.537416] [node113:2919252:0]          mpool.c:43   UCX  WARN  object 0xc410b40 was not returned to mpool ucp_requests
[1720886956.537431] [node113:2919254:0]          mpool.c:43   UCX  WARN  object 0xc438740 was not returned to mpool ucp_requests
[1720886956.537509] [node113:2919258:0]          mpool.c:43   UCX  WARN  object 0xc470900 was not returned to mpool ucp_requests
[1720886956.537521] [node113:2919258:0]          mpool.c:43   UCX  WARN  object 0xc470ac0 was not returned to mpool ucp_requests
[1720886956.537525] [node113:2919258:0]          mpool.c:43   UCX  WARN  object 0xc470c80 was not returned to mpool ucp_requests
[1720886956.537528] [node113:2919258:0]          mpool.c:43   UCX  WARN  object 0xc470e40 was not returned to mpool ucp_requests
[1720886956.537534] [node113:2919258:0]          mpool.c:43   UCX  WARN  object 0xc471000 was not returned to mpool ucp_requests
[1720886956.537537] [node113:2919258:0]          mpool.c:43   UCX  WARN  object 0xc4711c0 was not returned to mpool ucp_requests
[1720886956.537539] [node113:2919258:0]          mpool.c:43   UCX  WARN  object 0xc471380 was not returned to mpool ucp_requests
[1720886956.537542] [node113:2919258:0]          mpool.c:43   UCX  WARN  object 0xc471540 was not returned to mpool ucp_requests
[1720886956.537545] [node113:2919258:0]          mpool.c:43   UCX  WARN  object 0xc471700 was not returned to mpool ucp_requests
[1720886956.537549] [node113:2919258:0]          mpool.c:43   UCX  WARN  object 0xc4718c0 was not returned to mpool ucp_requests
[1720886956.537552] [node113:2919258:0]          mpool.c:43   UCX  WARN  object 0xc471a80 was not returned to mpool ucp_requests
[1720886956.537554] [node113:2919258:0]          mpool.c:43   UCX  WARN  object 0xc471c40 was not returned to mpool ucp_requests
[1720886956.537557] [node113:2919258:0]          mpool.c:43   UCX  WARN  object 0xc471e00 was not returned to mpool ucp_requests
[1720886956.537560] [node113:2919258:0]          mpool.c:43   UCX  WARN  object 0xc471fc0 was not returned to mpool ucp_requests
[1720886956.537563] [node113:2919258:0]          mpool.c:43   UCX  WARN  object 0xc472180 was not returned to mpool ucp_requests
[1720886956.538925] [node113:2919248:0]          mpool.c:43   UCX  WARN  object 0xbab5740 was not returned to mpool ucp_requests
[1720886956.538936] [node113:2919248:0]          mpool.c:43   UCX  WARN  object 0xbab5900 was not returned to mpool ucp_requests
[1720886956.538939] [node113:2919248:0]          mpool.c:43   UCX  WARN  object 0xbab5ac0 was not returned to mpool ucp_requests
[1720886956.538942] [node113:2919248:0]          mpool.c:43   UCX  WARN  object 0xbab5c80 was not returned to mpool ucp_requests
[1720886956.538944] [node113:2919248:0]          mpool.c:43   UCX  WARN  object 0xbab5e40 was not returned to mpool ucp_requests
[1720886956.538946] [node113:2919248:0]          mpool.c:43   UCX  WARN  object 0xbab6000 was not returned to mpool ucp_requests
[1720886956.538948] [node113:2919248:0]          mpool.c:43   UCX  WARN  object 0xbab61c0 was not returned to mpool ucp_requests
[1720886956.538951] [node113:2919248:0]          mpool.c:43   UCX  WARN  object 0xbab6380 was not returned to mpool ucp_requests
[1720886956.538954] [node113:2919248:0]          mpool.c:43   UCX  WARN  object 0xbab6540 was not returned to mpool ucp_requests
[1720886956.538956] [node113:2919248:0]          mpool.c:43   UCX  WARN  object 0xbab6700 was not returned to mpool ucp_requests
[1720886956.538958] [node113:2919248:0]          mpool.c:43   UCX  WARN  object 0xbab68c0 was not returned to mpool ucp_requests
[1720886956.538961] [node113:2919248:0]          mpool.c:43   UCX  WARN  object 0xbab6a80 was not returned to mpool ucp_requests
[1720886956.538963] [node113:2919248:0]          mpool.c:43   UCX  WARN  object 0xbab6c40 was not returned to mpool ucp_requests
[1720886956.538965] [node113:2919248:0]          mpool.c:43   UCX  WARN  object 0xbab6e00 was not returned to mpool ucp_requests
[1720886956.538967] [node113:2919248:0]          mpool.c:43   UCX  WARN  object 0xbab6fc0 was not returned to mpool ucp_requests
[1720886956.538970] [node113:2919248:0]          mpool.c:43   UCX  WARN  object 0xbab7180 was not returned to mpool ucp_requests
[1720886956.538933] [node113:2919255:0]          mpool.c:43   UCX  WARN  object 0xc60e980 was not returned to mpool ucp_requests
[1720886956.538944] [node113:2919255:0]          mpool.c:43   UCX  WARN  object 0xc60eb40 was not returned to mpool ucp_requests
[1720886956.538947] [node113:2919255:0]          mpool.c:43   UCX  WARN  object 0xc60ed00 was not returned to mpool ucp_requests
[1720886956.538949] [node113:2919255:0]          mpool.c:43   UCX  WARN  object 0xc60eec0 was not returned to mpool ucp_requests
[1720886956.538952] [node113:2919255:0]          mpool.c:43   UCX  WARN  object 0xc60f080 was not returned to mpool ucp_requests
[1720886956.538954] [node113:2919255:0]          mpool.c:43   UCX  WARN  object 0xc60f240 was not returned to mpool ucp_requests
[1720886956.538956] [node113:2919255:0]          mpool.c:43   UCX  WARN  object 0xc60f400 was not returned to mpool ucp_requests
[1720886956.538959] [node113:2919255:0]          mpool.c:43   UCX  WARN  object 0xc60f5c0 was not returned to mpool ucp_requests
[1720886956.538961] [node113:2919255:0]          mpool.c:43   UCX  WARN  object 0xc60f780 was not returned to mpool ucp_requests
[1720886956.538964] [node113:2919255:0]          mpool.c:43   UCX  WARN  object 0xc60f940 was not returned to mpool ucp_requests
[1720886956.538966] [node113:2919255:0]          mpool.c:43   UCX  WARN  object 0xc60fb00 was not returned to mpool ucp_requests
[1720886956.538968] [node113:2919255:0]          mpool.c:43   UCX  WARN  object 0xc60fcc0 was not returned to mpool ucp_requests
[1720886956.538970] [node113:2919255:0]          mpool.c:43   UCX  WARN  object 0xc60fe80 was not returned to mpool ucp_requests
[1720886956.538973] [node113:2919255:0]          mpool.c:43   UCX  WARN  object 0xc610040 was not returned to mpool ucp_requests
[1720886956.538975] [node113:2919255:0]          mpool.c:43   UCX  WARN  object 0xc610200 was not returned to mpool ucp_requests
[1720886956.539337] [node113:2919256:0]          mpool.c:43   UCX  WARN  object 0xb47c940 was not returned to mpool ucp_requests
[1720886956.539348] [node113:2919256:0]          mpool.c:43   UCX  WARN  object 0xb47cb00 was not returned to mpool ucp_requests
[1720886956.539351] [node113:2919256:0]          mpool.c:43   UCX  WARN  object 0xb47ccc0 was not returned to mpool ucp_requests
[1720886956.539353] [node113:2919256:0]          mpool.c:43   UCX  WARN  object 0xb47ce80 was not returned to mpool ucp_requests
[1720886956.539356] [node113:2919256:0]          mpool.c:43   UCX  WARN  object 0xb47d040 was not returned to mpool ucp_requests
[1720886956.539358] [node113:2919256:0]          mpool.c:43   UCX  WARN  object 0xb47d200 was not returned to mpool ucp_requests
[1720886956.539360] [node113:2919256:0]          mpool.c:43   UCX  WARN  object 0xb47d3c0 was not returned to mpool ucp_requests
[1720886956.539363] [node113:2919256:0]          mpool.c:43   UCX  WARN  object 0xb47d580 was not returned to mpool ucp_requests
[1720886956.539365] [node113:2919256:0]          mpool.c:43   UCX  WARN  object 0xb47d740 was not returned to mpool ucp_requests
[1720886956.539367] [node113:2919256:0]          mpool.c:43   UCX  WARN  object 0xb47d900 was not returned to mpool ucp_requests
[1720886956.539370] [node113:2919256:0]          mpool.c:43   UCX  WARN  object 0xb47dac0 was not returned to mpool ucp_requests
[1720886956.539372] [node113:2919256:0]          mpool.c:43   UCX  WARN  object 0xb47dc80 was not returned to mpool ucp_requests
[1720886956.539374] [node113:2919256:0]          mpool.c:43   UCX  WARN  object 0xb47de40 was not returned to mpool ucp_requests
[1720886956.539377] [node113:2919256:0]          mpool.c:43   UCX  WARN  object 0xb47e000 was not returned to mpool ucp_requests
[1720886956.539379] [node113:2919256:0]          mpool.c:43   UCX  WARN  object 0xb47e1c0 was not returned to mpool ucp_requests
[1720886956.538899] [node113:2919244:0]          mpool.c:43   UCX  WARN  object 0xb30e640 was not returned to mpool ucp_requests
[1720886956.538911] [node113:2919244:0]          mpool.c:43   UCX  WARN  object 0xb30e800 was not returned to mpool ucp_requests
[1720886956.538915] [node113:2919244:0]          mpool.c:43   UCX  WARN  object 0xb30e9c0 was not returned to mpool ucp_requests
[1720886956.538917] [node113:2919244:0]          mpool.c:43   UCX  WARN  object 0xb30eb80 was not returned to mpool ucp_requests
[1720886956.538920] [node113:2919244:0]          mpool.c:43   UCX  WARN  object 0xb30ed40 was not returned to mpool ucp_requests
[1720886956.538922] [node113:2919244:0]          mpool.c:43   UCX  WARN  object 0xb30ef00 was not returned to mpool ucp_requests
[1720886956.538924] [node113:2919244:0]          mpool.c:43   UCX  WARN  object 0xb30f0c0 was not returned to mpool ucp_requests
[1720886956.538926] [node113:2919244:0]          mpool.c:43   UCX  WARN  object 0xb30f280 was not returned to mpool ucp_requests
[1720886956.538929] [node113:2919244:0]          mpool.c:43   UCX  WARN  object 0xb30f440 was not returned to mpool ucp_requests
[1720886956.538931] [node113:2919244:0]          mpool.c:43   UCX  WARN  object 0xb30f600 was not returned to mpool ucp_requests
[1720886956.538933] [node113:2919244:0]          mpool.c:43   UCX  WARN  object 0xb30f7c0 was not returned to mpool ucp_requests
[1720886956.538935] [node113:2919244:0]          mpool.c:43   UCX  WARN  object 0xb30f980 was not returned to mpool ucp_requests
[1720886956.538938] [node113:2919244:0]          mpool.c:43   UCX  WARN  object 0xb30fb40 was not returned to mpool ucp_requests
[1720886956.538940] [node113:2919244:0]          mpool.c:43   UCX  WARN  object 0xb30fd00 was not returned to mpool ucp_requests
[1720886956.538942] [node113:2919244:0]          mpool.c:43   UCX  WARN  object 0xb30fec0 was not returned to mpool ucp_requests
[1720886956.538945] [node113:2919244:0]          mpool.c:43   UCX  WARN  object 0xb310080 was not returned to mpool ucp_requests
[1720886956.541795] [node113:2919251:0]          mpool.c:43   UCX  WARN  object 0xa728540 was not returned to mpool ucp_requests
[1720886956.541811] [node113:2919251:0]          mpool.c:43   UCX  WARN  object 0xa728700 was not returned to mpool ucp_requests
[1720886956.541816] [node113:2919251:0]          mpool.c:43   UCX  WARN  object 0xa7288c0 was not returned to mpool ucp_requests
[1720886956.541819] [node113:2919251:0]          mpool.c:43   UCX  WARN  object 0xa728a80 was not returned to mpool ucp_requests
[1720886956.541823] [node113:2919251:0]          mpool.c:43   UCX  WARN  object 0xa728c40 was not returned to mpool ucp_requests
[1720886956.541827] [node113:2919251:0]          mpool.c:43   UCX  WARN  object 0xa728e00 was not returned to mpool ucp_requests
[1720886956.541830] [node113:2919251:0]          mpool.c:43   UCX  WARN  object 0xa728fc0 was not returned to mpool ucp_requests
[1720886956.541832] [node113:2919251:0]          mpool.c:43   UCX  WARN  object 0xa729180 was not returned to mpool ucp_requests
[1720886956.541834] [node113:2919251:0]          mpool.c:43   UCX  WARN  object 0xa729340 was not returned to mpool ucp_requests
[1720886956.541837] [node113:2919251:0]          mpool.c:43   UCX  WARN  object 0xa729500 was not returned to mpool ucp_requests
[1720886956.541839] [node113:2919251:0]          mpool.c:43   UCX  WARN  object 0xa7296c0 was not returned to mpool ucp_requests
[1720886956.541842] [node113:2919251:0]          mpool.c:43   UCX  WARN  object 0xa729880 was not returned to mpool ucp_requests
[1720886956.541844] [node113:2919251:0]          mpool.c:43   UCX  WARN  object 0xa729a40 was not returned to mpool ucp_requests
[1720886956.541847] [node113:2919251:0]          mpool.c:43   UCX  WARN  object 0xa729c00 was not returned to mpool ucp_requests
[1720886956.541849] [node113:2919251:0]          mpool.c:43   UCX  WARN  object 0xa729dc0 was not returned to mpool ucp_requests
[1720886956.541851] [node113:2919251:0]          mpool.c:43   UCX  WARN  object 0xa729f80 was not returned to mpool ucp_requests
[1720886956.541854] [node113:2919251:0]          mpool.c:43   UCX  WARN  object 0xa72a140 was not returned to mpool ucp_requests
[1720886956.546250] [node113:2919247:0]          mpool.c:43   UCX  WARN  object 0xb12f740 was not returned to mpool ucp_requests
[1720886956.546263] [node113:2919247:0]          mpool.c:43   UCX  WARN  object 0xb12f900 was not returned to mpool ucp_requests
[1720886956.546268] [node113:2919247:0]          mpool.c:43   UCX  WARN  object 0xb12fac0 was not returned to mpool ucp_requests
[1720886956.546272] [node113:2919247:0]          mpool.c:43   UCX  WARN  object 0xb12fc80 was not returned to mpool ucp_requests
[1720886956.546275] [node113:2919247:0]          mpool.c:43   UCX  WARN  object 0xb12fe40 was not returned to mpool ucp_requests
[1720886956.546277] [node113:2919247:0]          mpool.c:43   UCX  WARN  object 0xb130000 was not returned to mpool ucp_requests
[1720886956.546279] [node113:2919247:0]          mpool.c:43   UCX  WARN  object 0xb1301c0 was not returned to mpool ucp_requests
[1720886956.546282] [node113:2919247:0]          mpool.c:43   UCX  WARN  object 0xb130380 was not returned to mpool ucp_requests
[1720886956.546284] [node113:2919247:0]          mpool.c:43   UCX  WARN  object 0xb130540 was not returned to mpool ucp_requests
[1720886956.546286] [node113:2919247:0]          mpool.c:43   UCX  WARN  object 0xb130700 was not returned to mpool ucp_requests
[1720886956.546290] [node113:2919247:0]          mpool.c:43   UCX  WARN  object 0xb1308c0 was not returned to mpool ucp_requests
[1720886956.546292] [node113:2919247:0]          mpool.c:43   UCX  WARN  object 0xb130a80 was not returned to mpool ucp_requests
[1720886956.546295] [node113:2919247:0]          mpool.c:43   UCX  WARN  object 0xb130c40 was not returned to mpool ucp_requests
[1720886956.546298] [node113:2919247:0]          mpool.c:43   UCX  WARN  object 0xb130e00 was not returned to mpool ucp_requests
[1720886956.546300] [node113:2919247:0]          mpool.c:43   UCX  WARN  object 0xb130fc0 was not returned to mpool ucp_requests
[1720886956.546303] [node113:2919247:0]          mpool.c:43   UCX  WARN  object 0xb131180 was not returned to mpool ucp_requests
[1720886956.547874] [node113:2919243:0]          mpool.c:43   UCX  WARN  object 0xc483640 was not returned to mpool ucp_requests
[1720886956.547886] [node113:2919243:0]          mpool.c:43   UCX  WARN  object 0xc483800 was not returned to mpool ucp_requests
[1720886956.547889] [node113:2919243:0]          mpool.c:43   UCX  WARN  object 0xc4839c0 was not returned to mpool ucp_requests
[1720886956.547892] [node113:2919243:0]          mpool.c:43   UCX  WARN  object 0xc483b80 was not returned to mpool ucp_requests
[1720886956.547895] [node113:2919243:0]          mpool.c:43   UCX  WARN  object 0xc483d40 was not returned to mpool ucp_requests
[1720886956.547897] [node113:2919243:0]          mpool.c:43   UCX  WARN  object 0xc483f00 was not returned to mpool ucp_requests
[1720886956.547899] [node113:2919243:0]          mpool.c:43   UCX  WARN  object 0xc4840c0 was not returned to mpool ucp_requests
[1720886956.547903] [node113:2919243:0]          mpool.c:43   UCX  WARN  object 0xc484280 was not returned to mpool ucp_requests
[1720886956.547905] [node113:2919243:0]          mpool.c:43   UCX  WARN  object 0xc484440 was not returned to mpool ucp_requests
[1720886956.547908] [node113:2919243:0]          mpool.c:43   UCX  WARN  object 0xc484600 was not returned to mpool ucp_requests
[1720886956.547910] [node113:2919243:0]          mpool.c:43   UCX  WARN  object 0xc4847c0 was not returned to mpool ucp_requests
[1720886956.547913] [node113:2919243:0]          mpool.c:43   UCX  WARN  object 0xc484980 was not returned to mpool ucp_requests
[1720886956.547915] [node113:2919243:0]          mpool.c:43   UCX  WARN  object 0xc484b40 was not returned to mpool ucp_requests
[1720886956.547917] [node113:2919243:0]          mpool.c:43   UCX  WARN  object 0xc484d00 was not returned to mpool ucp_requests
[1720886956.547920] [node113:2919243:0]          mpool.c:43   UCX  WARN  object 0xc484ec0 was not returned to mpool ucp_requests
[1720886956.547922] [node113:2919243:0]          mpool.c:43   UCX  WARN  object 0xc485080 was not returned to mpool ucp_requests
[1720886956.550415] [node113:2919257:0]          mpool.c:43   UCX  WARN  object 0xae28900 was not returned to mpool ucp_requests
[1720886956.550426] [node113:2919257:0]          mpool.c:43   UCX  WARN  object 0xae28ac0 was not returned to mpool ucp_requests
[1720886956.550432] [node113:2919257:0]          mpool.c:43   UCX  WARN  object 0xae28c80 was not returned to mpool ucp_requests
[1720886956.550436] [node113:2919257:0]          mpool.c:43   UCX  WARN  object 0xae28e40 was not returned to mpool ucp_requests
[1720886956.550439] [node113:2919257:0]          mpool.c:43   UCX  WARN  object 0xae29000 was not returned to mpool ucp_requests
[1720886956.550443] [node113:2919257:0]          mpool.c:43   UCX  WARN  object 0xae291c0 was not returned to mpool ucp_requests
[1720886956.550446] [node113:2919257:0]          mpool.c:43   UCX  WARN  object 0xae29380 was not returned to mpool ucp_requests
[1720886956.550449] [node113:2919257:0]          mpool.c:43   UCX  WARN  object 0xae29540 was not returned to mpool ucp_requests
[1720886956.550453] [node113:2919257:0]          mpool.c:43   UCX  WARN  object 0xae29700 was not returned to mpool ucp_requests
[1720886956.550456] [node113:2919257:0]          mpool.c:43   UCX  WARN  object 0xae298c0 was not returned to mpool ucp_requests
[1720886956.550459] [node113:2919257:0]          mpool.c:43   UCX  WARN  object 0xae29a80 was not returned to mpool ucp_requests
[1720886956.550463] [node113:2919257:0]          mpool.c:43   UCX  WARN  object 0xae29c40 was not returned to mpool ucp_requests
[1720886956.550467] [node113:2919257:0]          mpool.c:43   UCX  WARN  object 0xae29e00 was not returned to mpool ucp_requests
[1720886956.550471] [node113:2919257:0]          mpool.c:43   UCX  WARN  object 0xae29fc0 was not returned to mpool ucp_requests
[1720886956.550474] [node113:2919257:0]          mpool.c:43   UCX  WARN  object 0xae2a180 was not returned to mpool ucp_requests
[1720886956.601951] [node113:2919241:0]          mpool.c:43   UCX  WARN  object 0xa9739c0 was not returned to mpool ucp_requests
[1720886956.601963] [node113:2919241:0]          mpool.c:43   UCX  WARN  object 0xa973b80 was not returned to mpool ucp_requests
[1720886956.601967] [node113:2919241:0]          mpool.c:43   UCX  WARN  object 0xa973d40 was not returned to mpool ucp_requests
[1720886956.601971] [node113:2919241:0]          mpool.c:43   UCX  WARN  object 0xa973f00 was not returned to mpool ucp_requests
[1720886956.601974] [node113:2919241:0]          mpool.c:43   UCX  WARN  object 0xa9740c0 was not returned to mpool ucp_requests
[1720886956.601978] [node113:2919241:0]          mpool.c:43   UCX  WARN  object 0xa974280 was not returned to mpool ucp_requests
[1720886956.601981] [node113:2919241:0]          mpool.c:43   UCX  WARN  object 0xa974440 was not returned to mpool ucp_requests
[1720886956.601984] [node113:2919241:0]          mpool.c:43   UCX  WARN  object 0xa974600 was not returned to mpool ucp_requests
[1720886956.601987] [node113:2919241:0]          mpool.c:43   UCX  WARN  object 0xa9747c0 was not returned to mpool ucp_requests
[1720886956.601990] [node113:2919241:0]          mpool.c:43   UCX  WARN  object 0xa974980 was not returned to mpool ucp_requests
[1720886956.601994] [node113:2919241:0]          mpool.c:43   UCX  WARN  object 0xa974b40 was not returned to mpool ucp_requests
[1720886956.601997] [node113:2919241:0]          mpool.c:43   UCX  WARN  object 0xa974d00 was not returned to mpool ucp_requests
[1720886956.602000] [node113:2919241:0]          mpool.c:43   UCX  WARN  object 0xa974ec0 was not returned to mpool ucp_requests
[1720886956.597918] [node113:2919242:0]          mpool.c:43   UCX  WARN  object 0xbf769c0 was not returned to mpool ucp_requests
[1720886956.597939] [node113:2919242:0]          mpool.c:43   UCX  WARN  object 0xbf76b80 was not returned to mpool ucp_requests
[1720886956.597942] [node113:2919242:0]          mpool.c:43   UCX  WARN  object 0xbf76d40 was not returned to mpool ucp_requests
[1720886956.597944] [node113:2919242:0]          mpool.c:43   UCX  WARN  object 0xbf76f00 was not returned to mpool ucp_requests
[1720886956.597947] [node113:2919242:0]          mpool.c:43   UCX  WARN  object 0xbf770c0 was not returned to mpool ucp_requests
[1720886956.597949] [node113:2919242:0]          mpool.c:43   UCX  WARN  object 0xbf77280 was not returned to mpool ucp_requests
[1720886956.597951] [node113:2919242:0]          mpool.c:43   UCX  WARN  object 0xbf77440 was not returned to mpool ucp_requests
[1720886956.597955] [node113:2919242:0]          mpool.c:43   UCX  WARN  object 0xbf77600 was not returned to mpool ucp_requests
[1720886956.597957] [node113:2919242:0]          mpool.c:43   UCX  WARN  object 0xbf777c0 was not returned to mpool ucp_requests
[1720886956.597959] [node113:2919242:0]          mpool.c:43   UCX  WARN  object 0xbf77980 was not returned to mpool ucp_requests
[1720886956.597962] [node113:2919242:0]          mpool.c:43   UCX  WARN  object 0xbf77b40 was not returned to mpool ucp_requests
[1720886956.597964] [node113:2919242:0]          mpool.c:43   UCX  WARN  object 0xbf77d00 was not returned to mpool ucp_requests
[1720886956.597966] [node113:2919242:0]          mpool.c:43   UCX  WARN  object 0xbf77ec0 was not returned to mpool ucp_requests
[1720886956.598057] [node113:2919245:0]          mpool.c:43   UCX  WARN  object 0xc37a540 was not returned to mpool ucp_requests
[1720886956.598069] [node113:2919245:0]          mpool.c:43   UCX  WARN  object 0xc37a700 was not returned to mpool ucp_requests
[1720886956.598074] [node113:2919245:0]          mpool.c:43   UCX  WARN  object 0xc37a8c0 was not returned to mpool ucp_requests
[1720886956.598079] [node113:2919245:0]          mpool.c:43   UCX  WARN  object 0xc37aa80 was not returned to mpool ucp_requests
[1720886956.598082] [node113:2919245:0]          mpool.c:43   UCX  WARN  object 0xc37ac40 was not returned to mpool ucp_requests
[1720886956.598086] [node113:2919245:0]          mpool.c:43   UCX  WARN  object 0xc37ae00 was not returned to mpool ucp_requests
[1720886956.598090] [node113:2919245:0]          mpool.c:43   UCX  WARN  object 0xc37afc0 was not returned to mpool ucp_requests
[1720886956.598092] [node113:2919245:0]          mpool.c:43   UCX  WARN  object 0xc37b180 was not returned to mpool ucp_requests
[1720886956.598096] [node113:2919245:0]          mpool.c:43   UCX  WARN  object 0xc37b340 was not returned to mpool ucp_requests
[1720886956.598098] [node113:2919245:0]          mpool.c:43   UCX  WARN  object 0xc37b500 was not returned to mpool ucp_requests
[1720886956.598101] [node113:2919245:0]          mpool.c:43   UCX  WARN  object 0xc37b6c0 was not returned to mpool ucp_requests
[1720886956.598104] [node113:2919245:0]          mpool.c:43   UCX  WARN  object 0xc37b880 was not returned to mpool ucp_requests
[1720886956.598107] [node113:2919245:0]          mpool.c:43   UCX  WARN  object 0xc37ba40 was not returned to mpool ucp_requests
[1720886956.598110] [node113:2919245:0]          mpool.c:43   UCX  WARN  object 0xc37bc00 was not returned to mpool ucp_requests
[1720886956.598113] [node113:2919245:0]          mpool.c:43   UCX  WARN  object 0xc37bdc0 was not returned to mpool ucp_requests
[1720886956.598116] [node113:2919245:0]          mpool.c:43   UCX  WARN  object 0xc37bf80 was not returned to mpool ucp_requests
[1720886956.597919] [node113:2919246:0]          mpool.c:43   UCX  WARN  object 0xc60f480 was not returned to mpool ucp_requests
[1720886956.597939] [node113:2919246:0]          mpool.c:43   UCX  WARN  object 0xc60f640 was not returned to mpool ucp_requests
[1720886956.597942] [node113:2919246:0]          mpool.c:43   UCX  WARN  object 0xc60f800 was not returned to mpool ucp_requests
[1720886956.597944] [node113:2919246:0]          mpool.c:43   UCX  WARN  object 0xc60f9c0 was not returned to mpool ucp_requests
[1720886956.597947] [node113:2919246:0]          mpool.c:43   UCX  WARN  object 0xc60fb80 was not returned to mpool ucp_requests
[1720886956.597949] [node113:2919246:0]          mpool.c:43   UCX  WARN  object 0xc60fd40 was not returned to mpool ucp_requests
[1720886956.597951] [node113:2919246:0]          mpool.c:43   UCX  WARN  object 0xc60ff00 was not returned to mpool ucp_requests
[1720886956.597953] [node113:2919246:0]          mpool.c:43   UCX  WARN  object 0xc6100c0 was not returned to mpool ucp_requests
[1720886956.597956] [node113:2919246:0]          mpool.c:43   UCX  WARN  object 0xc610280 was not returned to mpool ucp_requests
[1720886956.597958] [node113:2919246:0]          mpool.c:43   UCX  WARN  object 0xc610440 was not returned to mpool ucp_requests
[1720886956.597960] [node113:2919246:0]          mpool.c:43   UCX  WARN  object 0xc610600 was not returned to mpool ucp_requests
[1720886956.597963] [node113:2919246:0]          mpool.c:43   UCX  WARN  object 0xc6107c0 was not returned to mpool ucp_requests
[1720886956.597965] [node113:2919246:0]          mpool.c:43   UCX  WARN  object 0xc610980 was not returned to mpool ucp_requests
[1720886956.597967] [node113:2919246:0]          mpool.c:43   UCX  WARN  object 0xc610b40 was not returned to mpool ucp_requests
[1720886956.597970] [node113:2919246:0]          mpool.c:43   UCX  WARN  object 0xc610d00 was not returned to mpool ucp_requests
[1720886956.597972] [node113:2919246:0]          mpool.c:43   UCX  WARN  object 0xc610ec0 was not returned to mpool ucp_requests
[1720886956.598016] [node113:2919249:0]          mpool.c:43   UCX  WARN  object 0xbdb5500 was not returned to mpool ucp_requests
[1720886956.598036] [node113:2919249:0]          mpool.c:43   UCX  WARN  object 0xbdb56c0 was not returned to mpool ucp_requests
[1720886956.598040] [node113:2919249:0]          mpool.c:43   UCX  WARN  object 0xbdb5880 was not returned to mpool ucp_requests
[1720886956.598044] [node113:2919249:0]          mpool.c:43   UCX  WARN  object 0xbdb5a40 was not returned to mpool ucp_requests
[1720886956.598047] [node113:2919249:0]          mpool.c:43   UCX  WARN  object 0xbdb5c00 was not returned to mpool ucp_requests
[1720886956.598050] [node113:2919249:0]          mpool.c:43   UCX  WARN  object 0xbdb5dc0 was not returned to mpool ucp_requests
[1720886956.598053] [node113:2919249:0]          mpool.c:43   UCX  WARN  object 0xbdb5f80 was not returned to mpool ucp_requests
[1720886956.598057] [node113:2919249:0]          mpool.c:43   UCX  WARN  object 0xbdb6140 was not returned to mpool ucp_requests
[1720886956.598060] [node113:2919249:0]          mpool.c:43   UCX  WARN  object 0xbdb6300 was not returned to mpool ucp_requests
[1720886956.598065] [node113:2919249:0]          mpool.c:43   UCX  WARN  object 0xbdb64c0 was not returned to mpool ucp_requests
[1720886956.598068] [node113:2919249:0]          mpool.c:43   UCX  WARN  object 0xbdb6680 was not returned to mpool ucp_requests
[1720886956.598071] [node113:2919249:0]          mpool.c:43   UCX  WARN  object 0xbdb6840 was not returned to mpool ucp_requests
[1720886956.598076] [node113:2919249:0]          mpool.c:43   UCX  WARN  object 0xbdb6a00 was not returned to mpool ucp_requests
[1720886956.598080] [node113:2919249:0]          mpool.c:43   UCX  WARN  object 0xbdb6bc0 was not returned to mpool ucp_requests
[1720886956.598083] [node113:2919249:0]          mpool.c:43   UCX  WARN  object 0xbdb6d80 was not returned to mpool ucp_requests
[1720886956.598087] [node113:2919249:0]          mpool.c:43   UCX  WARN  object 0xbdb6f40 was not returned to mpool ucp_requests


           ************************************************************
           *        Program running with 20 parallel MPI-processes    *
           *              working on a common directory               *
           ************************************************************
-------------------------------------------------------------------------------
                                 ORCA SCF
-------------------------------------------------------------------------------

------------
SCF SETTINGS
------------
Hamiltonian:
 Density Functional     Method          .... DFT(GTOs)
 Exchange Functional    Exchange        .... WB97M-V
 Correlation Functional Correlation     .... WB97M-V
 Gradients option       PostSCFGGA      .... off
 Hybrid DFT is turned on
   Fraction HF Exchange ScalHFX         ....  0.150000
   Scaling of DF-GGA-X  ScalDFX         ....  0.000000
   Scaling of DF-GGA-C  ScalDFC         ....  1.000000
   Scaling of DF-LDA-C  ScalLDAC        ....  1.000000
   Perturbative correction              ....  0.000000
   Density functional embedding theory  .... OFF
 Long-range corrected/Screened/Range-Separated Hybrid DFT is turned on
   Amount of maximum screened exact exchange              ....  0.850000
   Range separation parameter mu (erf(mu*r12)/r12)        ....  0.300000
   NL short-range parameter             ....  6.000000
   NL long-range parameter              ....  0.010000
 RI-approximation to the Coulomb term is turned on
   Number of AuxJ basis functions       .... 2498
   RIJ-COSX (HFX calculated with COS-X)).... on


General Settings:
 Integral files         IntName         .... ImineBzOH7Aa
 Hartree-Fock type      HFTyp           .... RHF
 Total Charge           Charge          ....    0
 Multiplicity           Mult            ....    1
 Number of Electrons    NEL             ....  302
 Basis Dimension        Dim             .... 3594
 Nuclear Repulsion      ENuc            ....   5174.8589765423 Eh

Convergence Acceleration:
 DIIS                   CNVDIIS         .... on
   Start iteration      DIISMaxIt       ....    12
   Startup error        DIISStart       ....  0.200000
   # of expansion vecs  DIISMaxEq       ....     5
   Bias factor          DIISBfac        ....   1.050
   Max. coefficient     DIISMaxC        ....  10.000
 Trust-Rad. Augm. Hess. CNVTRAH         .... auto
   Auto Start mean grad. ratio tolernc. ....  1.125000
   Auto Start start iteration           ....    20
   Auto Start num. interpolation iter.  ....    10
   Max. Number of Micro iterations      ....    16
   Max. Number of Macro iterations      .... Maxiter - #DIIS iter
   Number of Davidson start vectors     ....     2
   Converg. threshold I  (grad. norm)   ....   5.000e-05
   Converg. threshold II (energy diff.) ....   1.000e-06
   Grad. Scal. Fac. for Micro threshold ....   0.100
   Minimum threshold for Micro iter.    ....   0.010
   NR start threshold (gradient norm)   ....   0.001
   Initial trust radius                 ....   0.400
   Minimum AH scaling param. (alpha)    ....   1.000
   Maximum AH scaling param. (alpha)    .... 1000.000
   Orbital update algorithm             .... Taylor
   White noise on init. David. guess    .... on
   Maximum white noise                  ....   0.010
   Quad. conv. algorithm                .... NR
 SOSCF                  CNVSOSCF        .... on
   Start iteration      SOSCFMaxIt      ....   150
   Startup grad/error   SOSCFStart      ....  0.003300
 Level Shifting         CNVShift        .... on
   Level shift para.    LevelShift      ....    0.2500
   Turn off err/grad.   ShiftErr        ....    0.0010
 Zerner damping         CNVZerner       .... off
 Static damping         CNVDamp         .... on
   Fraction old density DampFac         ....    0.7000
   Max. Damping (<1)    DampMax         ....    0.9800
   Min. Damping (>=0)   DampMin         ....    0.0000
   Turn off err/grad.   DampErr         ....    0.1000
 Fernandez-Rico         CNVRico         .... off

SCF Procedure:
 Maximum # iterations   MaxIter         ....   125
 SCF integral mode      SCFMode         .... Direct
   Integral package                     .... SHARK and LIBINT hybrid scheme
 Reset frequency        DirectResetFreq ....    20
 Integral Threshold     Thresh          ....  1.000e-10 Eh
 Primitive CutOff       TCut            ....  1.000e-11 Eh

Convergence Tolerance:
 Convergence Check Mode ConvCheckMode   .... Total+1el-Energy
 Convergence forced     ConvForced      .... 0
 Energy Change          TolE            ....  1.000e-06 Eh
 1-El. energy change                    ....  1.000e-03 Eh
 Orbital Gradient       TolG            ....  5.000e-05
 Orbital Rotation angle TolX            ....  5.000e-05
 DIIS Error             TolErr          ....  1.000e-06


Diagonalization of the overlap matrix:
Smallest eigenvalue                        ... 2.513e-06
Time for diagonalization                   ...    2.080 sec
Threshold for overlap eigenvalues          ... 1.000e-08
Number of eigenvalues below threshold      ... 0
Time for construction of square roots      ...    2.199 sec
Total time needed                          ...    4.351 sec

Time for model grid setup =    0.929 sec

------------------------------
INITIAL GUESS: MODEL POTENTIAL
------------------------------
Loading Hartree-Fock densities                     ... done
Calculating cut-offs                               ... done
Initializing the effective Hamiltonian             ... done
Setting up the integral package (SHARK)            ... done
Starting the Coulomb interaction                   ... done (   5.2 sec)
Reading the grid                                   ... done
Mapping shells                                     ... done
Starting the XC term evaluation                    ... done (   1.3 sec)
  promolecular density results
     # of electrons  =    301.991339245
     EX              =   -241.762141037
     EC              =    -10.129668683
     EX+EC           =   -251.891809720
Transforming the Hamiltonian                       ... done (   1.3 sec)
Diagonalizing the Hamiltonian                      ... done (   2.1 sec)
Back transforming the eigenvectors                 ... done (   0.7 sec)
Now organizing SCF variables                       ... done
                      ------------------
                      INITIAL GUESS DONE (  12.4 sec)
                      ------------------
-------------------
DFT GRID GENERATION
-------------------

General Integration Accuracy     IntAcc      ... 4.388
Radial Grid Type                 RadialGrid  ... OptM3 with GC (2021)
Angular Grid (max. ang.)         AngularGrid ... 4 (Lebedev-302)
Angular grid pruning method      GridPruning ... 4 (adaptive)
Weight generation scheme         WeightScheme... Becke
Basis function cutoff            BFCut       ... 1.0000e-10
Integration weight cutoff        WCut        ... 1.0000e-14
Angular grids for H and He will be reduced by one unit
Partially contracted basis set               ... off
Rotationally invariant grid construction     ... off

Total number of grid points                  ...   383057
Total number of batches                      ...     6030
Average number of points per batch           ...       63
Average number of grid points per atom       ...     4671
Time for grid setup =    3.604 sec

--------------------
COSX GRID GENERATION
--------------------

GRIDX 1
-------
General Integration Accuracy     IntAcc      ... 3.816
Radial Grid Type                 RadialGrid  ... OptM3 with GC (2021)
Angular Grid (max. ang.)         AngularGrid ... 1 (Lebedev-50)
Angular grid pruning method      GridPruning ... 4 (adaptive)
Weight generation scheme         WeightScheme... Becke
Basis function cutoff            BFCut       ... 1.0000e-10
Integration weight cutoff        WCut        ... 1.0000e-14
Angular grids for H and He will be reduced by one unit
Partially contracted basis set               ... on
Rotationally invariant grid construction     ... off

Total number of grid points                  ...    48505
Total number of batches                      ...      796
Average number of points per batch           ...       60
Average number of grid points per atom       ...      592
UseSFitting                                  ... on

GRIDX 2
-------
General Integration Accuracy     IntAcc      ... 4.020
Radial Grid Type                 RadialGrid  ... OptM3 with GC (2021)
Angular Grid (max. ang.)         AngularGrid ... 2 (Lebedev-110)
Angular grid pruning method      GridPruning ... 4 (adaptive)
Weight generation scheme         WeightScheme... Becke
Basis function cutoff            BFCut       ... 1.0000e-10
Integration weight cutoff        WCut        ... 1.0000e-14
Angular grids for H and He will be reduced by one unit
Partially contracted basis set               ... on
Rotationally invariant grid construction     ... off

Total number of grid points                  ...   108821
Total number of batches                      ...     1739
Average number of points per batch           ...       62
Average number of grid points per atom       ...     1327
UseSFitting                                  ... on

GRIDX 3
-------
General Integration Accuracy     IntAcc      ... 4.338
Radial Grid Type                 RadialGrid  ... OptM3 with GC (2021)
Angular Grid (max. ang.)         AngularGrid ... 3 (Lebedev-194)
Angular grid pruning method      GridPruning ... 4 (adaptive)
Weight generation scheme         WeightScheme... Becke
Basis function cutoff            BFCut       ... 1.0000e-10
Integration weight cutoff        WCut        ... 1.0000e-14
Angular grids for H and He will be reduced by one unit
Partially contracted basis set               ... on
Rotationally invariant grid construction     ... off

Total number of grid points                  ...   234302
Total number of batches                      ...     3707
Average number of points per batch           ...       63
Average number of grid points per atom       ...     2857
UseSFitting                                  ... on

Time for X-Grid setup             =   24.800 sec


--------------------
CPCM SOLVATION MODEL
--------------------
CPCM parameters:
  Epsilon                                         ...      26.7260
  Refrac                                          ...       1.2907
  Rsolv                                           ...       1.3000
  Surface type                                    ... GAUSSIAN VDW
  Epsilon function type                           ...         CPCM
Solvent:                                     ... 2,2,2-TRIFLUOROETHANOL
SMD-CDS solvent descriptors:
  Soln                                       ...    1.2907
  Soln25                                     ... Unavailable
  Sola                                       ...    0.5700
  Solb                                       ...    0.2500
  Solg                                       ...   42.0200
  Solc                                       ...    0.0000
  Solh                                       ...    0.5000
Radii:
 Radius for O  used is    2.8724 Bohr (=   1.5200 Ang.)
 Radius for N  used is    3.5716 Bohr (=   1.8900 Ang.)
 Radius for C  used is    3.4960 Bohr (=   1.8500 Ang.)
 Radius for H  used is    2.2677 Bohr (=   1.2000 Ang.)
Calculating surface                               ...        done! (  0.0s)
GEPOL surface points                              ...         4752
GEPOL Volume                                      ...    3996.1612
GEPOL Surface-area                                ...    2205.8735
Calculating surface distance matrix               ...        done! (  0.2s)
Performing Cholesky decomposition & store         ...        done! (  1.4s)
Overall time for CPCM initialization              ...                 1.6s
--------------
SCF ITERATIONS
--------------
ITER       Energy         Delta-E        Max-DP      RMS-DP      [F,P]     Damp
               ***  Starting incremental Fock matrix formation  ***
  0  -1806.4007837163   0.000000000000 0.04636006  0.00016781  0.3056421 0.7000
  1  -1806.8746385821  -0.473854865788 0.03205217  0.00013967  0.1469492 0.7000
                               ***Turning on DIIS***
  2  -1807.1190873113  -0.244448729207 0.07545799  0.00034645  0.0880651 0.0000
  3  -1807.5307517697  -0.411664458373 0.01841930  0.00009396  0.0718979 0.0000
  4  -1807.5848480638  -0.054096294129 0.00928520  0.00003831  0.0147579 0.0000
  5  -1807.5863187834  -0.001470719613 0.00253739  0.00001524  0.0117928 0.0000
                      *** Initiating the SOSCF procedure ***
                           *** Shutting down DIIS ***
                      *** Re-Reading the Fockian *** 
                      *** Removing any level shift *** 
ITER      Energy       Delta-E        Grad      Rot      Max-DP    RMS-DP
  6  -1807.58668624  -0.0003674615  0.000390  0.000390  0.001787  0.000007
               *** Restarting incremental Fock matrix formation ***
  7  -1807.58671894  -0.0000326961  0.000260  0.000673  0.023842  0.000156
  8  -1807.58674006  -0.0000211214  0.000205  0.000408  0.007445  0.000049
  9  -1807.58674238  -0.0000023155  0.000102  0.000107  0.005700  0.000038
 10  -1807.58674512  -0.0000027417  0.000023  0.000066  0.001436  0.000006
 11  -1807.58674508   0.0000000410  0.000013  0.000028  0.000707  0.000002
                  ***Gradient check signals convergence***
              ***Rediagonalizing the Fockian in SOSCF/NRSCF***

               *****************************************************
               *                     SUCCESS                       *
               *           SCF CONVERGED AFTER  12 CYCLES          *
               *****************************************************

Old exchange energy                            =    -77.250203387 Eh
New exchange energy                            =    -77.250196867 Eh
Exchange energy change after final integration =      0.000006519 Eh
Total energy after final integration           =  -1807.586738726 Eh
Final COS-X integration done in                =   328.677 sec

------------------
NL GRID GENERATION
------------------

General Integration Accuracy     IntAcc      ... 4.004
Radial Grid Type                 RadialGrid  ... OptM3 with GC (2021)
Angular Grid (max. ang.)         AngularGrid ... 2 (Lebedev-110)
Angular grid pruning method      GridPruning ... 4 (adaptive)
Weight generation scheme         WeightScheme... Becke
Basis function cutoff            BFCut       ... 1.0000e-10
Integration weight cutoff        WCut        ... 1.0000e-14
Angular grids for H and He will be reduced by one unit
Partially contracted basis set               ... off
Rotationally invariant grid construction     ... off

Total number of grid points                  ...   121709
Total number of batches                      ...     1944
Average number of points per batch           ...       62
Average number of grid points per atom       ...     1484
Final grid set up in    1.4 sec

-------------------------------------------------------------------------------
                    post-SCF DFT-NL dispersion correction                      
-------------------------------------------------------------------------------

SCF Energy:   -1807.586738726 
NL    Energy:  1.094184513 
SC+NL Energy: -1806.492554213 
NL done in:   10.8 sec
-------------------------------------------------------------------------------

SMD CDS free energy correction energy :                 2.90041     Kcal/mol
Total Energy after SMD CDS correction =             -1806.487932123 Eh

----------------
TOTAL SCF ENERGY
----------------

Total Energy       :        -1806.48793212 Eh          -49157.03573 eV

Components:
Nuclear Repulsion  :         5174.85897654 Eh          140815.07165 eV
Electronic Energy  :        -6981.34690867 Eh         -189972.10738 eV
One Electron Energy:       -12755.77193802 Eh         -347102.20077 eV
Two Electron Energy:         5774.42502935 Eh          157130.09339 eV
Max COSX asymmetry :            0.00000167 Eh               0.00005 eV
CPCM Dielectric    :           -0.04580958 Eh              -1.24654 eV
SMD CDS (Gcds)     :            0.00462209 Eh               0.12577 eV

Virial components:
Potential Energy   :        -3607.59095720 Eh          -98167.54069 eV
Kinetic Energy     :         1801.10302508 Eh           49010.50496 eV
Virial Ratio       :            2.00298978


DFT components:
N(Alpha)           :      151.000519243106 electrons
N(Beta)            :      151.000519243106 electrons
N(Total)           :      302.001038486211 electrons
E(X)               :     -172.778352316845 Eh       
E(C)               :       -9.602392320165 Eh       
NL Energy, E(C,NL) :        1.094184513345 Eh       
E(XC)              :     -181.286560123665 Eh       
DFET-embed. en.    :        0.000000000000 Eh       
CPCM Solvation Model Properties:
Surface-charge          :           -0.09459653
Charge-correction       :           -0.00045926 Eh              -0.01250 eV
Free-energy (cav+disp)  :            0.00462209 Eh               0.12577 eV

---------------
SCF CONVERGENCE
---------------

  Last Energy change         ...   -1.6690e-07  Tolerance :   1.0000e-06
  Last MAX-Density change    ...    2.5535e-15  Tolerance :   1.0000e-05
  Last RMS-Density change    ...    4.1557e-18  Tolerance :   1.0000e-06
  Last Orbital Gradient      ...    2.5792e-06  Tolerance :   5.0000e-05
  Last Orbital Rotation      ...    9.2858e-06  Tolerance :   5.0000e-05

             **** THE GBW FILE WAS UPDATED (ImineBzOH7Aa.gbw) ****
             **** DENSITY ImineBzOH7Aa.scfp WAS UPDATED ****
             **** ENERGY FILE WAS UPDATED (ImineBzOH7Aa.en.tmp) ****
             **** THE GBW FILE WAS UPDATED (ImineBzOH7Aa.gbw) ****
             **** DENSITY ImineBzOH7Aa.scfp WAS UPDATED ****
----------------
ORBITAL ENERGIES
----------------

  NO   OCC          E(Eh)            E(eV) 
   0   2.0000     -19.397529      -527.8336 
   1   2.0000     -19.362416      -526.8781 
   2   2.0000     -19.338971      -526.2402 
   3   2.0000     -19.321350      -525.7607 
   4   2.0000     -14.523782      -395.2122 
   5   2.0000     -14.503933      -394.6721 
   6   2.0000     -10.501041      -285.7478 
   7   2.0000     -10.484714      -285.3036 
   8   2.0000     -10.454419      -284.4792 
   9   2.0000     -10.399581      -282.9870 
  10   2.0000     -10.389029      -282.6998 
  11   2.0000     -10.386488      -282.6307 
  12   2.0000     -10.370210      -282.1878 
  13   2.0000     -10.364071      -282.0207 
  14   2.0000     -10.361308      -281.9455 
  15   2.0000     -10.361191      -281.9423 
  16   2.0000     -10.360724      -281.9296 
  17   2.0000     -10.360479      -281.9230 
  18   2.0000     -10.359195      -281.8880 
  19   2.0000     -10.359018      -281.8832 
  20   2.0000     -10.357122      -281.8316 
  21   2.0000     -10.356412      -281.8123 
  22   2.0000     -10.355657      -281.7917 
  23   2.0000     -10.354101      -281.7494 
  24   2.0000     -10.353878      -281.7433 
  25   2.0000     -10.351568      -281.6805 
  26   2.0000     -10.351499      -281.6786 
  27   2.0000     -10.347736      -281.5762 
  28   2.0000     -10.347608      -281.5727 
  29   2.0000     -10.346870      -281.5527 
  30   2.0000     -10.346516      -281.5430 
  31   2.0000     -10.346129      -281.5325 
  32   2.0000     -10.344593      -281.4907 
  33   2.0000     -10.343928      -281.4726 
  34   2.0000     -10.342020      -281.4207 
  35   2.0000     -10.341364      -281.4028 
  36   2.0000     -10.324739      -280.9504 
  37   2.0000     -10.323945      -280.9288 
  38   2.0000     -10.323440      -280.9151 
  39   2.0000     -10.321185      -280.8537 
  40   2.0000     -10.320223      -280.8275 
  41   2.0000     -10.319234      -280.8006 
  42   2.0000      -1.270732       -34.5784 
  43   2.0000      -1.236906       -33.6579 
  44   2.0000      -1.176589       -32.0166 
  45   2.0000      -1.143579       -31.1184 
  46   2.0000      -1.082285       -29.4505 
  47   2.0000      -1.058720       -28.8092 
  48   2.0000      -1.001112       -27.2416 
  49   2.0000      -0.996372       -27.1127 
  50   2.0000      -0.994164       -27.0526 
  51   2.0000      -0.980363       -26.6770 
  52   2.0000      -0.942667       -25.6513 
  53   2.0000      -0.933795       -25.4099 
  54   2.0000      -0.903097       -24.5745 
  55   2.0000      -0.899991       -24.4900 
  56   2.0000      -0.895473       -24.3671 
  57   2.0000      -0.882306       -24.0088 
  58   2.0000      -0.878539       -23.9063 
  59   2.0000      -0.872332       -23.7374 
  60   2.0000      -0.862525       -23.4705 
  61   2.0000      -0.854074       -23.2405 
  62   2.0000      -0.826922       -22.5017 
  63   2.0000      -0.806529       -21.9468 
  64   2.0000      -0.805049       -21.9065 
  65   2.0000      -0.802425       -21.8351 
  66   2.0000      -0.799901       -21.7664 
  67   2.0000      -0.795002       -21.6331 
  68   2.0000      -0.777684       -21.1619 
  69   2.0000      -0.743449       -20.2303 
  70   2.0000      -0.732643       -19.9362 
  71   2.0000      -0.731539       -19.9062 
  72   2.0000      -0.730309       -19.8727 
  73   2.0000      -0.727018       -19.7832 
  74   2.0000      -0.713898       -19.4262 
  75   2.0000      -0.709266       -19.3001 
  76   2.0000      -0.704682       -19.1754 
  77   2.0000      -0.699387       -19.0313 
  78   2.0000      -0.665911       -18.1204 
  79   2.0000      -0.664152       -18.0725 
  80   2.0000      -0.649312       -17.6687 
  81   2.0000      -0.645580       -17.5671 
  82   2.0000      -0.638667       -17.3790 
  83   2.0000      -0.627703       -17.0807 
  84   2.0000      -0.621179       -16.9031 
  85   2.0000      -0.614916       -16.7327 
  86   2.0000      -0.603354       -16.4181 
  87   2.0000      -0.595512       -16.2047 
  88   2.0000      -0.588342       -16.0096 
  89   2.0000      -0.587113       -15.9761 
  90   2.0000      -0.580656       -15.8005 
  91   2.0000      -0.579770       -15.7763 
  92   2.0000      -0.574842       -15.6422 
  93   2.0000      -0.569066       -15.4851 
  94   2.0000      -0.566946       -15.4274 
  95   2.0000      -0.561978       -15.2922 
  96   2.0000      -0.559319       -15.2198 
  97   2.0000      -0.558430       -15.1957 
  98   2.0000      -0.553290       -15.0558 
  99   2.0000      -0.550545       -14.9811 
 100   2.0000      -0.549759       -14.9597 
 101   2.0000      -0.543822       -14.7981 
 102   2.0000      -0.540682       -14.7127 
 103   2.0000      -0.537522       -14.6267 
 104   2.0000      -0.535115       -14.5612 
 105   2.0000      -0.532430       -14.4882 
 106   2.0000      -0.530956       -14.4480 
 107   2.0000      -0.527211       -14.3461 
 108   2.0000      -0.521231       -14.1834 
 109   2.0000      -0.520333       -14.1590 
 110   2.0000      -0.509123       -13.8539 
 111   2.0000      -0.499791       -13.6000 
 112   2.0000      -0.496976       -13.5234 
 113   2.0000      -0.493995       -13.4423 
 114   2.0000      -0.488764       -13.2999 
 115   2.0000      -0.487655       -13.2698 
 116   2.0000      -0.486868       -13.2483 
 117   2.0000      -0.485282       -13.2052 
 118   2.0000      -0.479091       -13.0367 
 119   2.0000      -0.473808       -12.8930 
 120   2.0000      -0.470997       -12.8165 
 121   2.0000      -0.467631       -12.7249 
 122   2.0000      -0.463414       -12.6101 
 123   2.0000      -0.461787       -12.5659 
 124   2.0000      -0.458965       -12.4891 
 125   2.0000      -0.457578       -12.4513 
 126   2.0000      -0.455174       -12.3859 
 127   2.0000      -0.450510       -12.2590 
 128   2.0000      -0.447712       -12.1829 
 129   2.0000      -0.444423       -12.0934 
 130   2.0000      -0.442726       -12.0472 
 131   2.0000      -0.439810       -11.9678 
 132   2.0000      -0.437666       -11.9095 
 133   2.0000      -0.432786       -11.7767 
 134   2.0000      -0.429199       -11.6791 
 135   2.0000      -0.422631       -11.5004 
 136   2.0000      -0.419982       -11.4283 
 137   2.0000      -0.412357       -11.2208 
 138   2.0000      -0.410636       -11.1740 
 139   2.0000      -0.397694       -10.8218 
 140   2.0000      -0.393072       -10.6960 
 141   2.0000      -0.387348       -10.5403 
 142   2.0000      -0.367289        -9.9944 
 143   2.0000      -0.359641        -9.7863 
 144   2.0000      -0.357560        -9.7297 
 145   2.0000      -0.355659        -9.6780 
 146   2.0000      -0.354220        -9.6388 
 147   2.0000      -0.346618        -9.4319 
 148   2.0000      -0.342181        -9.3112 
 149   2.0000      -0.337703        -9.1894 
 150   2.0000      -0.317995        -8.6531 
 151   0.0000       0.010718         0.2917 
 152   0.0000       0.021084         0.5737 
 153   0.0000       0.051118         1.3910 
 154   0.0000       0.055018         1.4971 
 155   0.0000       0.057686         1.5697 
 156   0.0000       0.060109         1.6356 
 157   0.0000       0.061542         1.6746 
 158   0.0000       0.062474         1.7000 
 159   0.0000       0.068116         1.8535 
 160   0.0000       0.070621         1.9217 
 161   0.0000       0.071540         1.9467 
 162   0.0000       0.077833         2.1179 
 163   0.0000       0.081064         2.2059 
 164   0.0000       0.083857         2.2819 
 165   0.0000       0.087431         2.3791 
 166   0.0000       0.090528         2.4634 
 167   0.0000       0.093635         2.5479 
 168   0.0000       0.096980         2.6390 
 169   0.0000       0.102358         2.7853 
 170   0.0000       0.104066         2.8318 
 171   0.0000       0.106771         2.9054 
 172   0.0000       0.107455         2.9240 
 173   0.0000       0.111267         3.0277 
 174   0.0000       0.111870         3.0441 
 175   0.0000       0.113363         3.0848 
 176   0.0000       0.119381         3.2485 
 177   0.0000       0.119654         3.2560 
 178   0.0000       0.121748         3.3129 
 179   0.0000       0.126848         3.4517 
 180   0.0000       0.128094         3.4856 
 181   0.0000       0.131260         3.5718 
 182   0.0000       0.132514         3.6059 
 183   0.0000       0.135468         3.6863 
 184   0.0000       0.137555         3.7431 
 185   0.0000       0.144618         3.9352 
 186   0.0000       0.145481         3.9587 
 187   0.0000       0.146189         3.9780 
 188   0.0000       0.149237         4.0609 
 189   0.0000       0.151891         4.1332 
 190   0.0000       0.154387         4.2011 
 191   0.0000       0.156223         4.2510 
 192   0.0000       0.158611         4.3160 
 193   0.0000       0.161318         4.3897 
 194   0.0000       0.166432         4.5288 
 195   0.0000       0.169711         4.6181 
 196   0.0000       0.171945         4.6789 
 197   0.0000       0.172941         4.7060 
 198   0.0000       0.175856         4.7853 
 199   0.0000       0.176072         4.7912 
 200   0.0000       0.178282         4.8513 
 201   0.0000       0.180189         4.9032 
 202   0.0000       0.182972         4.9789 
 203   0.0000       0.185029         5.0349 
 204   0.0000       0.187969         5.1149 
 205   0.0000       0.191526         5.2117 
 206   0.0000       0.193053         5.2532 
 207   0.0000       0.194749         5.2994 
 208   0.0000       0.200056         5.4438 
 209   0.0000       0.202823         5.5191 
 210   0.0000       0.203494         5.5374 
 211   0.0000       0.205922         5.6034 
 212   0.0000       0.206993         5.6326 
 213   0.0000       0.208638         5.6773 
 214   0.0000       0.212452         5.7811 
 215   0.0000       0.214852         5.8464 
 216   0.0000       0.216097         5.8803 
 217   0.0000       0.218546         5.9469 
 218   0.0000       0.221015         6.0141 
 219   0.0000       0.222206         6.0465 
 220   0.0000       0.222787         6.0623 
 221   0.0000       0.226672         6.1681 
 222   0.0000       0.228117         6.2074 
 223   0.0000       0.229167         6.2359 
 224   0.0000       0.230799         6.2803 
 225   0.0000       0.233070         6.3422 
 226   0.0000       0.236599         6.4382 
 227   0.0000       0.237743         6.4693 
 228   0.0000       0.240647         6.5483 
 229   0.0000       0.246309         6.7024 
 230   0.0000       0.249622         6.7926 
 231   0.0000       0.250533         6.8173 
 232   0.0000       0.251542         6.8448 
 233   0.0000       0.253117         6.8877 
 234   0.0000       0.254577         6.9274 
 235   0.0000       0.257607         7.0098 
 236   0.0000       0.258087         7.0229 
 237   0.0000       0.263576         7.1723 
 238   0.0000       0.264921         7.2089 
 239   0.0000       0.268221         7.2987 
 240   0.0000       0.269336         7.3290 
 241   0.0000       0.272965         7.4278 
 242   0.0000       0.274302         7.4641 
 243   0.0000       0.277973         7.5640 
 244   0.0000       0.279099         7.5947 
 245   0.0000       0.280166         7.6237 
 246   0.0000       0.283422         7.7123 
 247   0.0000       0.287432         7.8214 
 248   0.0000       0.287704         7.8288 
 249   0.0000       0.292621         7.9626 
 250   0.0000       0.294406         8.0112 
 251   0.0000       0.296814         8.0767 
 252   0.0000       0.297837         8.1046 
 253   0.0000       0.302388         8.2284 
 254   0.0000       0.303693         8.2639 
 255   0.0000       0.306103         8.3295 
 256   0.0000       0.306655         8.3445 
 257   0.0000       0.311377         8.4730 
 258   0.0000       0.311723         8.4824 
 259   0.0000       0.314043         8.5455 
 260   0.0000       0.314556         8.5595 
 261   0.0000       0.317409         8.6371 
 262   0.0000       0.319304         8.6887 
 263   0.0000       0.321908         8.7596 
 264   0.0000       0.323846         8.8123 
 265   0.0000       0.324413         8.8277 
 266   0.0000       0.325801         8.8655 
 267   0.0000       0.328331         8.9343 
 268   0.0000       0.331397         9.0178 
 269   0.0000       0.333064         9.0631 
 270   0.0000       0.333305         9.0697 
 271   0.0000       0.334362         9.0985 
 272   0.0000       0.337175         9.1750 
 273   0.0000       0.338593         9.2136 
 274   0.0000       0.340053         9.2533 
 275   0.0000       0.341288         9.2869 
 276   0.0000       0.343154         9.3377 
 277   0.0000       0.344658         9.3786 
 278   0.0000       0.345602         9.4043 
 279   0.0000       0.347875         9.4662 
 280   0.0000       0.348094         9.4721 
 281   0.0000       0.348970         9.4960 
 282   0.0000       0.351060         9.5528 
 283   0.0000       0.353416         9.6169 
 284   0.0000       0.354932         9.6582 
 285   0.0000       0.357326         9.7233 
 286   0.0000       0.358029         9.7425 
 287   0.0000       0.358598         9.7579 
 288   0.0000       0.359573         9.7845 
 289   0.0000       0.360697         9.8151 
 290   0.0000       0.363821         9.9001 
 291   0.0000       0.366441         9.9714 
 292   0.0000       0.368975        10.0403 
 293   0.0000       0.370156        10.0725 
 294   0.0000       0.370794        10.0898 
 295   0.0000       0.372475        10.1356 
 296   0.0000       0.373241        10.1564 
 297   0.0000       0.374886        10.2012 
 298   0.0000       0.376627        10.2485 
 299   0.0000       0.379755        10.3337 
 300   0.0000       0.380987        10.3672 
 301   0.0000       0.383671        10.4402 
 302   0.0000       0.385854        10.4996 
 303   0.0000       0.386907        10.5283 
 304   0.0000       0.388615        10.5748 
 305   0.0000       0.391555        10.6548 
 306   0.0000       0.392046        10.6681 
 307   0.0000       0.394821        10.7436 
 308   0.0000       0.395172        10.7532 
 309   0.0000       0.399033        10.8582 
 310   0.0000       0.400087        10.8869 
 311   0.0000       0.401893        10.9361 
 312   0.0000       0.402447        10.9511 
 313   0.0000       0.403180        10.9711 
 314   0.0000       0.405483        11.0337 
 315   0.0000       0.408082        11.1045 
 316   0.0000       0.408927        11.1275 
 317   0.0000       0.410291        11.1646 
 318   0.0000       0.410944        11.1823 
 319   0.0000       0.412303        11.2193 
 320   0.0000       0.412796        11.2328 
 321   0.0000       0.417510        11.3610 
 322   0.0000       0.418972        11.4008 
 323   0.0000       0.419613        11.4182 
 324   0.0000       0.421738        11.4761 
 325   0.0000       0.423636        11.5277 
 326   0.0000       0.426368        11.6021 
 327   0.0000       0.427787        11.6407 
 328   0.0000       0.429527        11.6880 
 329   0.0000       0.431097        11.7308 
 330   0.0000       0.431475        11.7410 
 331   0.0000       0.433112        11.7856 
 332   0.0000       0.434203        11.8153 
 333   0.0000       0.435908        11.8617 
 334   0.0000       0.438053        11.9200 
 335   0.0000       0.442741        12.0476 
 336   0.0000       0.442941        12.0530 
 337   0.0000       0.445821        12.1314 
 338   0.0000       0.448033        12.1916 
 339   0.0000       0.449797        12.2396 
 340   0.0000       0.453909        12.3515 
 341   0.0000       0.454627        12.3710 
 342   0.0000       0.455440        12.3932 
 343   0.0000       0.458828        12.4853 
 344   0.0000       0.459448        12.5022 
 345   0.0000       0.462514        12.5857 
 346   0.0000       0.465778        12.6745 
 347   0.0000       0.468520        12.7491 
 348   0.0000       0.470380        12.7997 
 349   0.0000       0.470497        12.8029 
 350   0.0000       0.473629        12.8881 
 351   0.0000       0.477104        12.9826 
 352   0.0000       0.479165        13.0387 
 353   0.0000       0.481181        13.0936 
 354   0.0000       0.482265        13.1231 
 355   0.0000       0.485176        13.2023 
 356   0.0000       0.487083        13.2542 
 357   0.0000       0.489707        13.3256 
 358   0.0000       0.491034        13.3617 
 359   0.0000       0.493122        13.4185 
 360   0.0000       0.496210        13.5026 
 361   0.0000       0.496876        13.5207 
 362   0.0000       0.499171        13.5831 
 363   0.0000       0.502808        13.6821 
 364   0.0000       0.503489        13.7006 
 365   0.0000       0.506092        13.7715 
 366   0.0000       0.507731        13.8161 
 367   0.0000       0.510593        13.8939 
 368   0.0000       0.511398        13.9158 
 369   0.0000       0.514197        13.9920 
 370   0.0000       0.514983        14.0134 
 371   0.0000       0.517930        14.0936 
 372   0.0000       0.520103        14.1527 
 373   0.0000       0.520660        14.1679 
 374   0.0000       0.525698        14.3050 
 375   0.0000       0.527562        14.3557 
 376   0.0000       0.530136        14.4257 
 377   0.0000       0.531658        14.4671 
 378   0.0000       0.533170        14.5083 
 379   0.0000       0.535045        14.5593 
 380   0.0000       0.537038        14.6135 
 381   0.0000       0.541347        14.7308 
 382   0.0000       0.542920        14.7736 
 383   0.0000       0.544584        14.8189 
 384   0.0000       0.548283        14.9195 
 385   0.0000       0.551177        14.9983 
 386   0.0000       0.551656        15.0113 
 387   0.0000       0.554664        15.0932 
 388   0.0000       0.555791        15.1238 
 389   0.0000       0.556494        15.1430 
 390   0.0000       0.561370        15.2757 
 391   0.0000       0.562956        15.3188 
 392   0.0000       0.566305        15.4099 
 393   0.0000       0.567731        15.4487 
 394   0.0000       0.570586        15.5264 
 395   0.0000       0.572354        15.5745 
 396   0.0000       0.577073        15.7029 
 397   0.0000       0.577621        15.7179 
 398   0.0000       0.579476        15.7683 
 399   0.0000       0.582609        15.8536 
 400   0.0000       0.584489        15.9048 
 401   0.0000       0.586551        15.9609 
 402   0.0000       0.588413        16.0115 
 403   0.0000       0.591168        16.0865 
 404   0.0000       0.595135        16.1944 
 405   0.0000       0.595831        16.2134 
 406   0.0000       0.598253        16.2793 
 407   0.0000       0.600206        16.3324 
 408   0.0000       0.601627        16.3711 
 409   0.0000       0.604286        16.4434 
 410   0.0000       0.606644        16.5076 
 411   0.0000       0.613963        16.7068 
 412   0.0000       0.615253        16.7419 
 413   0.0000       0.616474        16.7751 
 414   0.0000       0.621154        16.9025 
 415   0.0000       0.621906        16.9229 
 416   0.0000       0.623227        16.9589 
 417   0.0000       0.624240        16.9864 
 418   0.0000       0.625508        17.0209 
 419   0.0000       0.628791        17.1103 
 420   0.0000       0.629871        17.1396 
 421   0.0000       0.632480        17.2107 
 422   0.0000       0.634283        17.2597 
 423   0.0000       0.636816        17.3286 
 424   0.0000       0.638096        17.3635 
 425   0.0000       0.641951        17.4684 
 426   0.0000       0.647222        17.6118 
 427   0.0000       0.650286        17.6952 
 428   0.0000       0.652440        17.7538 
 429   0.0000       0.655620        17.8403 
 430   0.0000       0.656693        17.8695 
 431   0.0000       0.659302        17.9405 
 432   0.0000       0.662790        18.0354 
 433   0.0000       0.667672        18.1683 
 434   0.0000       0.668424        18.1887 
 435   0.0000       0.670405        18.2426 
 436   0.0000       0.674358        18.3502 
 437   0.0000       0.676032        18.3958 
 438   0.0000       0.677717        18.4416 
 439   0.0000       0.680091        18.5062 
 440   0.0000       0.683335        18.5945 
 441   0.0000       0.684057        18.6141 
 442   0.0000       0.687462        18.7068 
 443   0.0000       0.688455        18.7338 
 444   0.0000       0.689621        18.7655 
 445   0.0000       0.690925        18.8010 
 446   0.0000       0.693375        18.8677 
 447   0.0000       0.696063        18.9408 
 448   0.0000       0.698090        18.9960 
 449   0.0000       0.700055        19.0495 
 450   0.0000       0.701556        19.0903 
 451   0.0000       0.703198        19.1350 
 452   0.0000       0.707972        19.2649 
 453   0.0000       0.710108        19.3230 
 454   0.0000       0.712014        19.3749 
 455   0.0000       0.715433        19.4679 
 456   0.0000       0.718714        19.5572 
 457   0.0000       0.722157        19.6509 
 458   0.0000       0.726005        19.7556 
 459   0.0000       0.728187        19.8150 
 460   0.0000       0.729265        19.8443 
 461   0.0000       0.732194        19.9240 
 462   0.0000       0.734305        19.9815 
 463   0.0000       0.735124        20.0037 
 464   0.0000       0.738010        20.0823 
 465   0.0000       0.741630        20.1808 
 466   0.0000       0.745034        20.2734 
 467   0.0000       0.748536        20.3687 
 468   0.0000       0.749949        20.4071 
 469   0.0000       0.752993        20.4900 
 470   0.0000       0.755969        20.5710 
 471   0.0000       0.757933        20.6244 
 472   0.0000       0.758299        20.6344 
 473   0.0000       0.759041        20.6545 
 474   0.0000       0.764011        20.7898 
 475   0.0000       0.764551        20.8045 
 476   0.0000       0.767800        20.8929 
 477   0.0000       0.769758        20.9462 
 478   0.0000       0.772047        21.0085 
 479   0.0000       0.774611        21.0782 
 480   0.0000       0.777260        21.1503 
 481   0.0000       0.779396        21.2084 
 482   0.0000       0.781677        21.2705 
 483   0.0000       0.782430        21.2910 
 484   0.0000       0.783791        21.3280 
 485   0.0000       0.787518        21.4295 
 486   0.0000       0.790137        21.5007 
 487   0.0000       0.794781        21.6271 
 488   0.0000       0.796614        21.6770 
 489   0.0000       0.797475        21.7004 
 490   0.0000       0.797943        21.7131 
 491   0.0000       0.801320        21.8050 
 492   0.0000       0.802066        21.8253 
 493   0.0000       0.805345        21.9145 
 494   0.0000       0.806507        21.9462 
 495   0.0000       0.808033        21.9877 
 496   0.0000       0.812433        22.1074 
 497   0.0000       0.813371        22.1330 
 498   0.0000       0.814407        22.1612 
 499   0.0000       0.818084        22.2612 
 500   0.0000       0.819156        22.2904 
 501   0.0000       0.822803        22.3896 
 502   0.0000       0.824808        22.4442 
 503   0.0000       0.825178        22.4542 
 504   0.0000       0.826290        22.4845 
 505   0.0000       0.830216        22.5913 
 506   0.0000       0.831643        22.6302 
 507   0.0000       0.833106        22.6700 
 508   0.0000       0.835449        22.7337 
 509   0.0000       0.837075        22.7780 
 510   0.0000       0.838207        22.8088 
 511   0.0000       0.841358        22.8945 
 512   0.0000       0.842457        22.9244 
 513   0.0000       0.846776        23.0420 
 514   0.0000       0.847980        23.0747 
 515   0.0000       0.848620        23.0921 
 516   0.0000       0.851139        23.1607 
 517   0.0000       0.853940        23.2369 
 518   0.0000       0.854757        23.2591 
 519   0.0000       0.856353        23.3025 
 520   0.0000       0.860003        23.4019 
 521   0.0000       0.860743        23.4220 
 522   0.0000       0.861767        23.4499 
 523   0.0000       0.864287        23.5185 
 524   0.0000       0.865195        23.5432 
 525   0.0000       0.867104        23.5951 
 526   0.0000       0.869385        23.6572 
 527   0.0000       0.871132        23.7047 
 528   0.0000       0.875647        23.8276 
 529   0.0000       0.878380        23.9019 
 530   0.0000       0.881486        23.9864 
 531   0.0000       0.882379        24.0108 
 532   0.0000       0.883928        24.0529 
 533   0.0000       0.884275        24.0623 
 534   0.0000       0.886018        24.1098 
 535   0.0000       0.887965        24.1627 
 536   0.0000       0.891473        24.2582 
 537   0.0000       0.893182        24.3047 
 538   0.0000       0.895511        24.3681 
 539   0.0000       0.896861        24.4048 
 540   0.0000       0.900143        24.4941 
 541   0.0000       0.902255        24.5516 
 542   0.0000       0.902679        24.5631 
 543   0.0000       0.906059        24.6551 
 544   0.0000       0.908010        24.7082 
 545   0.0000       0.911508        24.8034 
 546   0.0000       0.913529        24.8584 
 547   0.0000       0.913795        24.8656 
 548   0.0000       0.914273        24.8786 
 549   0.0000       0.917135        24.9565 
 550   0.0000       0.918443        24.9921 
 551   0.0000       0.919783        25.0286 
 552   0.0000       0.921401        25.0726 
 553   0.0000       0.924273        25.1507 
 554   0.0000       0.926534        25.2123 
 555   0.0000       0.929630        25.2965 
 556   0.0000       0.931522        25.3480 
 557   0.0000       0.934718        25.4350 
 558   0.0000       0.936002        25.4699 
 559   0.0000       0.938331        25.5333 
 560   0.0000       0.939655        25.5693 
 561   0.0000       0.940146        25.5827 
 562   0.0000       0.943216        25.6662 
 563   0.0000       0.945901        25.7393 
 564   0.0000       0.947227        25.7754 
 565   0.0000       0.947939        25.7947 
 566   0.0000       0.950776        25.8719 
 567   0.0000       0.954543        25.9744 
 568   0.0000       0.957572        26.0569 
 569   0.0000       0.957782        26.0626 
 570   0.0000       0.959330        26.1047 
 571   0.0000       0.962015        26.1778 
 572   0.0000       0.964648        26.2494 
 573   0.0000       0.965176        26.2638 
 574   0.0000       0.967662        26.3314 
 575   0.0000       0.968668        26.3588 
 576   0.0000       0.971567        26.4377 
 577   0.0000       0.972572        26.4650 
 578   0.0000       0.973362        26.4865 
 579   0.0000       0.976227        26.5645 
 580   0.0000       0.979641        26.6574 
 581   0.0000       0.981446        26.7065 
 582   0.0000       0.982464        26.7342 
 583   0.0000       0.982825        26.7440 
 584   0.0000       0.985359        26.8130 
 585   0.0000       0.987204        26.8632 
 586   0.0000       0.988542        26.8996 
 587   0.0000       0.990317        26.9479 
 588   0.0000       0.992049        26.9950 
 589   0.0000       0.994114        27.0512 
 590   0.0000       0.995180        27.0802 
 591   0.0000       0.998188        27.1621 
 592   0.0000       0.999864        27.2077 
 593   0.0000       1.000438        27.2233 
 594   0.0000       1.002822        27.2882 
 595   0.0000       1.004399        27.3311 
 596   0.0000       1.005586        27.3634 
 597   0.0000       1.006268        27.3819 
 598   0.0000       1.008318        27.4377 
 599   0.0000       1.013662        27.5831 
 600   0.0000       1.015683        27.6381 
 601   0.0000       1.015910        27.6443 
 602   0.0000       1.018887        27.7253 
 603   0.0000       1.020615        27.7724 
 604   0.0000       1.020965        27.7819 
 605   0.0000       1.022888        27.8342 
 606   0.0000       1.025142        27.8955 
 607   0.0000       1.025913        27.9165 
 608   0.0000       1.029460        28.0130 
 609   0.0000       1.029943        28.0262 
 610   0.0000       1.030738        28.0478 
 611   0.0000       1.033873        28.1331 
 612   0.0000       1.036365        28.2009 
 613   0.0000       1.038521        28.2596 
 614   0.0000       1.039846        28.2957 
 615   0.0000       1.041822        28.3494 
 616   0.0000       1.043920        28.4065 
 617   0.0000       1.045111        28.4389 
 618   0.0000       1.047197        28.4957 
 619   0.0000       1.050432        28.5837 
 620   0.0000       1.053207        28.6592 
 621   0.0000       1.054530        28.6952 
 622   0.0000       1.056401        28.7461 
 623   0.0000       1.057989        28.7893 
 624   0.0000       1.060574        28.8597 
 625   0.0000       1.062331        28.9075 
 626   0.0000       1.065763        29.0009 
 627   0.0000       1.067725        29.0543 
 628   0.0000       1.069289        29.0968 
 629   0.0000       1.070781        29.1374 
 630   0.0000       1.072473        29.1835 
 631   0.0000       1.074990        29.2520 
 632   0.0000       1.077676        29.3250 
 633   0.0000       1.080830        29.4109 
 634   0.0000       1.084169        29.5017 
 635   0.0000       1.086516        29.5656 
 636   0.0000       1.087258        29.5858 
 637   0.0000       1.089534        29.6477 
 638   0.0000       1.093253        29.7489 
 639   0.0000       1.093402        29.7530 
 640   0.0000       1.095311        29.8049 
 641   0.0000       1.097485        29.8641 
 642   0.0000       1.099293        29.9133 
 643   0.0000       1.101570        29.9752 
 644   0.0000       1.103229        30.0204 
 645   0.0000       1.104944        30.0670 
 646   0.0000       1.106305        30.1041 
 647   0.0000       1.106379        30.1061 
 648   0.0000       1.108481        30.1633 
 649   0.0000       1.113451        30.2985 
 650   0.0000       1.115418        30.3521 
 651   0.0000       1.117164        30.3996 
 652   0.0000       1.119475        30.4625 
 653   0.0000       1.122391        30.5418 
 654   0.0000       1.125829        30.6354 
 655   0.0000       1.127170        30.6718 
 656   0.0000       1.128372        30.7046 
 657   0.0000       1.132040        30.8044 
 658   0.0000       1.132354        30.8129 
 659   0.0000       1.135767        30.9058 
 660   0.0000       1.138156        30.9708 
 661   0.0000       1.142444        31.0875 
 662   0.0000       1.146228        31.1905 
 663   0.0000       1.148510        31.2525 
 664   0.0000       1.150394        31.3038 
 665   0.0000       1.152094        31.3501 
 666   0.0000       1.155025        31.4298 
 667   0.0000       1.157437        31.4955 
 668   0.0000       1.157606        31.5001 
 669   0.0000       1.161764        31.6132 
 670   0.0000       1.163386        31.6573 
 671   0.0000       1.166406        31.7395 
 672   0.0000       1.170400        31.8482 
 673   0.0000       1.172443        31.9038 
 674   0.0000       1.174988        31.9730 
 675   0.0000       1.175983        32.0001 
 676   0.0000       1.179739        32.1023 
 677   0.0000       1.181766        32.1575 
 678   0.0000       1.183258        32.1981 
 679   0.0000       1.188170        32.3317 
 680   0.0000       1.189430        32.3660 
 681   0.0000       1.192544        32.4508 
 682   0.0000       1.193584        32.4791 
 683   0.0000       1.195366        32.5276 
 684   0.0000       1.199112        32.6295 
 685   0.0000       1.200382        32.6640 
 686   0.0000       1.202543        32.7229 
 687   0.0000       1.205559        32.8049 
 688   0.0000       1.207397        32.8549 
 689   0.0000       1.208971        32.8978 
 690   0.0000       1.210932        32.9511 
 691   0.0000       1.212334        32.9893 
 692   0.0000       1.216668        33.1072 
 693   0.0000       1.217655        33.1341 
 694   0.0000       1.220370        33.2080 
 695   0.0000       1.226311        33.3696 
 696   0.0000       1.226568        33.3766 
 697   0.0000       1.229102        33.4456 
 698   0.0000       1.231978        33.5238 
 699   0.0000       1.232515        33.5384 
 700   0.0000       1.235537        33.6207 
 701   0.0000       1.237866        33.6841 
 702   0.0000       1.239540        33.7296 
 703   0.0000       1.240695        33.7610 
 704   0.0000       1.243796        33.8454 
 705   0.0000       1.245130        33.8817 
 706   0.0000       1.246029        33.9062 
 707   0.0000       1.250758        34.0348 
 708   0.0000       1.253343        34.1052 
 709   0.0000       1.256052        34.1789 
 710   0.0000       1.258726        34.2517 
 711   0.0000       1.260029        34.2871 
 712   0.0000       1.260811        34.3084 
 713   0.0000       1.261939        34.3391 
 714   0.0000       1.265265        34.4296 
 715   0.0000       1.269824        34.5537 
 716   0.0000       1.271176        34.5905 
 717   0.0000       1.272350        34.6224 
 718   0.0000       1.276197        34.7271 
 719   0.0000       1.279770        34.8243 
 720   0.0000       1.284448        34.9516 
 721   0.0000       1.287097        35.0237 
 722   0.0000       1.289094        35.0780 
 723   0.0000       1.289736        35.0955 
 724   0.0000       1.291660        35.1479 
 725   0.0000       1.295292        35.2467 
 726   0.0000       1.298349        35.3299 
 727   0.0000       1.300212        35.3806 
 728   0.0000       1.302974        35.4557 
 729   0.0000       1.304292        35.4916 
 730   0.0000       1.307632        35.5825 
 731   0.0000       1.310077        35.6490 
 732   0.0000       1.310964        35.6731 
 733   0.0000       1.314046        35.7570 
 734   0.0000       1.315108        35.7859 
 735   0.0000       1.322025        35.9741 
 736   0.0000       1.322830        35.9960 
 737   0.0000       1.324670        36.0461 
 738   0.0000       1.326918        36.1073 
 739   0.0000       1.329147        36.1679 
 740   0.0000       1.331531        36.2328 
 741   0.0000       1.332609        36.2621 
 742   0.0000       1.336090        36.3569 
 743   0.0000       1.338955        36.4348 
 744   0.0000       1.340485        36.4764 
 745   0.0000       1.344464        36.5847 
 746   0.0000       1.346728        36.6463 
 747   0.0000       1.349144        36.7121 
 748   0.0000       1.351449        36.7748 
 749   0.0000       1.356079        36.9008 
 750   0.0000       1.358222        36.9591 
 751   0.0000       1.361039        37.0358 
 752   0.0000       1.364765        37.1371 
 753   0.0000       1.367896        37.2224 
 754   0.0000       1.369901        37.2769 
 755   0.0000       1.372389        37.3446 
 756   0.0000       1.373293        37.3692 
 757   0.0000       1.377665        37.4882 
 758   0.0000       1.380619        37.5686 
 759   0.0000       1.381555        37.5940 
 760   0.0000       1.386334        37.7241 
 761   0.0000       1.387794        37.7638 
 762   0.0000       1.390998        37.8510 
 763   0.0000       1.393621        37.9224 
 764   0.0000       1.396031        37.9879 
 765   0.0000       1.400182        38.1009 
 766   0.0000       1.402592        38.1665 
 767   0.0000       1.406638        38.2766 
 768   0.0000       1.408034        38.3146 
 769   0.0000       1.409371        38.3509 
 770   0.0000       1.412793        38.4441 
 771   0.0000       1.415223        38.5102 
 772   0.0000       1.416558        38.5465 
 773   0.0000       1.420413        38.6514 
 774   0.0000       1.420774        38.6612 
 775   0.0000       1.425864        38.7997 
 776   0.0000       1.428841        38.8807 
 777   0.0000       1.430012        38.9126 
 778   0.0000       1.433160        38.9983 
 779   0.0000       1.438192        39.1352 
 780   0.0000       1.442214        39.2446 
 781   0.0000       1.443332        39.2751 
 782   0.0000       1.445530        39.3349 
 783   0.0000       1.447639        39.3923 
 784   0.0000       1.452966        39.5372 
 785   0.0000       1.458335        39.6833 
 786   0.0000       1.460860        39.7520 
 787   0.0000       1.463227        39.8164 
 788   0.0000       1.464244        39.8441 
 789   0.0000       1.469005        39.9737 
 790   0.0000       1.472921        40.0802 
 791   0.0000       1.475549        40.1517 
 792   0.0000       1.480515        40.2869 
 793   0.0000       1.485768        40.4298 
 794   0.0000       1.488114        40.4936 
 795   0.0000       1.489752        40.5382 
 796   0.0000       1.491574        40.5878 
 797   0.0000       1.499671        40.8081 
 798   0.0000       1.500962        40.8433 
 799   0.0000       1.502853        40.8947 
 800   0.0000       1.504955        40.9519 
 801   0.0000       1.507944        41.0332 
 802   0.0000       1.510684        41.1078 
 803   0.0000       1.513155        41.1751 
 804   0.0000       1.520394        41.3720 
 805   0.0000       1.521250        41.3953 
 806   0.0000       1.523795        41.4646 
 807   0.0000       1.526273        41.5320 
 808   0.0000       1.529452        41.6185 
 809   0.0000       1.530758        41.6541 
 810   0.0000       1.534059        41.7439 
 811   0.0000       1.537384        41.8344 
 812   0.0000       1.539579        41.8941 
 813   0.0000       1.542207        41.9656 
 814   0.0000       1.544729        42.0342 
 815   0.0000       1.548575        42.1389 
 816   0.0000       1.550093        42.1802 
 817   0.0000       1.553696        42.2782 
 818   0.0000       1.556364        42.3508 
 819   0.0000       1.558689        42.4141 
 820   0.0000       1.561315        42.4855 
 821   0.0000       1.566725        42.6327 
 822   0.0000       1.568550        42.6824 
 823   0.0000       1.571475        42.7620 
 824   0.0000       1.572608        42.7928 
 825   0.0000       1.578674        42.9579 
 826   0.0000       1.579512        42.9807 
 827   0.0000       1.583030        43.0764 
 828   0.0000       1.584577        43.1185 
 829   0.0000       1.588160        43.2160 
 830   0.0000       1.593742        43.3679 
 831   0.0000       1.598019        43.4843 
 832   0.0000       1.599019        43.5115 
 833   0.0000       1.601179        43.5703 
 834   0.0000       1.604360        43.6569 
 835   0.0000       1.605739        43.6944 
 836   0.0000       1.611822        43.8599 
 837   0.0000       1.613774        43.9130 
 838   0.0000       1.615840        43.9692 
 839   0.0000       1.620127        44.0859 
 840   0.0000       1.622267        44.1441 
 841   0.0000       1.624800        44.2131 
 842   0.0000       1.626219        44.2517 
 843   0.0000       1.628627        44.3172 
 844   0.0000       1.632934        44.4344 
 845   0.0000       1.635387        44.5012 
 846   0.0000       1.637609        44.5616 
 847   0.0000       1.641835        44.6766 
 848   0.0000       1.644497        44.7490 
 849   0.0000       1.648130        44.8479 
 850   0.0000       1.649803        44.8934 
 851   0.0000       1.653994        45.0075 
 852   0.0000       1.654208        45.0133 
 853   0.0000       1.658700        45.1355 
 854   0.0000       1.659532        45.1582 
 855   0.0000       1.663580        45.2683 
 856   0.0000       1.666325        45.3430 
 857   0.0000       1.667333        45.3704 
 858   0.0000       1.669433        45.4276 
 859   0.0000       1.670855        45.4663 
 860   0.0000       1.674537        45.5665 
 861   0.0000       1.675258        45.5861 
 862   0.0000       1.680527        45.7295 
 863   0.0000       1.682001        45.7696 
 864   0.0000       1.685726        45.8709 
 865   0.0000       1.687953        45.9315 
 866   0.0000       1.691498        46.0280 
 867   0.0000       1.692563        46.0570 
 868   0.0000       1.696953        46.1764 
 869   0.0000       1.700430        46.2711 
 870   0.0000       1.703722        46.3606 
 871   0.0000       1.705797        46.4171 
 872   0.0000       1.712571        46.6014 
 873   0.0000       1.713606        46.6296 
 874   0.0000       1.716747        46.7151 
 875   0.0000       1.719325        46.7852 
 876   0.0000       1.724878        46.9363 
 877   0.0000       1.726440        46.9788 
 878   0.0000       1.729535        47.0630 
 879   0.0000       1.732893        47.1544 
 880   0.0000       1.735703        47.2309 
 881   0.0000       1.738894        47.3177 
 882   0.0000       1.743260        47.4365 
 883   0.0000       1.745474        47.4968 
 884   0.0000       1.747204        47.5439 
 885   0.0000       1.751239        47.6536 
 886   0.0000       1.754007        47.7290 
 887   0.0000       1.755979        47.7826 
 888   0.0000       1.759898        47.8892 
 889   0.0000       1.762045        47.9477 
 890   0.0000       1.765324        48.0369 
 891   0.0000       1.767105        48.0854 
 892   0.0000       1.773521        48.2600 
 893   0.0000       1.774636        48.2903 
 894   0.0000       1.777608        48.3712 
 895   0.0000       1.781826        48.4860 
 896   0.0000       1.784069        48.5470 
 897   0.0000       1.787806        48.6487 
 898   0.0000       1.788213        48.6598 
 899   0.0000       1.790329        48.7173 
 900   0.0000       1.792603        48.7792 
 901   0.0000       1.798593        48.9422 
 902   0.0000       1.799407        48.9644 
 903   0.0000       1.803660        49.0801 
 904   0.0000       1.807950        49.1968 
 905   0.0000       1.809516        49.2394 
 906   0.0000       1.811273        49.2873 
 907   0.0000       1.813844        49.3572 
 908   0.0000       1.815146        49.3926 
 909   0.0000       1.820684        49.5433 
 910   0.0000       1.821647        49.5695 
 911   0.0000       1.825786        49.6822 
 912   0.0000       1.827803        49.7370 
 913   0.0000       1.829369        49.7797 
 914   0.0000       1.832679        49.8697 
 915   0.0000       1.836356        49.9698 
 916   0.0000       1.839760        50.0624 
 917   0.0000       1.840995        50.0960 
 918   0.0000       1.842423        50.1349 
 919   0.0000       1.846398        50.2430 
 920   0.0000       1.850827        50.3636 
 921   0.0000       1.855036        50.4781 
 922   0.0000       1.855757        50.4977 
 923   0.0000       1.857043        50.5327 
 924   0.0000       1.862992        50.6946 
 925   0.0000       1.863809        50.7168 
 926   0.0000       1.865776        50.7703 
 927   0.0000       1.868608        50.8474 
 928   0.0000       1.872496        50.9532 
 929   0.0000       1.875763        51.0421 
 930   0.0000       1.880060        51.1590 
 931   0.0000       1.883585        51.2550 
 932   0.0000       1.886835        51.3434 
 933   0.0000       1.890484        51.4427 
 934   0.0000       1.890626        51.4465 
 935   0.0000       1.892814        51.5061 
 936   0.0000       1.895111        51.5686 
 937   0.0000       1.898382        51.6576 
 938   0.0000       1.900957        51.7277 
 939   0.0000       1.902056        51.7576 
 940   0.0000       1.905960        51.8638 
 941   0.0000       1.907484        51.9053 
 942   0.0000       1.910384        51.9842 
 943   0.0000       1.911942        52.0266 
 944   0.0000       1.915668        52.1280 
 945   0.0000       1.917142        52.1681 
 946   0.0000       1.918233        52.1978 
 947   0.0000       1.925726        52.4017 
 948   0.0000       1.927815        52.4585 
 949   0.0000       1.928701        52.4826 
 950   0.0000       1.929934        52.5162 
 951   0.0000       1.932002        52.5724 
 952   0.0000       1.935906        52.6787 
 953   0.0000       1.938537        52.7503 
 954   0.0000       1.940349        52.7996 
 955   0.0000       1.945236        52.9326 
 956   0.0000       1.947729        53.0004 
 957   0.0000       1.948364        53.0177 
 958   0.0000       1.950140        53.0660 
 959   0.0000       1.954832        53.1937 
 960   0.0000       1.959213        53.3129 
 961   0.0000       1.959973        53.3336 
 962   0.0000       1.961238        53.3680 
 963   0.0000       1.963609        53.4325 
 964   0.0000       1.968697        53.5710 
 965   0.0000       1.970572        53.6220 
 966   0.0000       1.974861        53.7387 
 967   0.0000       1.977212        53.8027 
 968   0.0000       1.979273        53.8588 
 969   0.0000       1.982174        53.9377 
 970   0.0000       1.985217        54.0205 
 971   0.0000       1.988015        54.0966 
 972   0.0000       1.990193        54.1559 
 973   0.0000       1.993398        54.2431 
 974   0.0000       1.996315        54.3225 
 975   0.0000       1.998240        54.3749 
 976   0.0000       1.998735        54.3883 
 977   0.0000       2.002989        54.5041 
 978   0.0000       2.005393        54.5695 
 979   0.0000       2.006215        54.5919 
 980   0.0000       2.009204        54.6732 
 981   0.0000       2.010260        54.7019 
 982   0.0000       2.013708        54.7958 
 983   0.0000       2.015444        54.8430 
 984   0.0000       2.020313        54.9755 
 985   0.0000       2.021728        55.0140 
 986   0.0000       2.024274        55.0833 
 987   0.0000       2.028850        55.2078 
 988   0.0000       2.029631        55.2291 
 989   0.0000       2.030915        55.2640 
 990   0.0000       2.032154        55.2977 
 991   0.0000       2.033907        55.3454 
 992   0.0000       2.037315        55.4382 
 993   0.0000       2.039882        55.5080 
 994   0.0000       2.041870        55.5621 
 995   0.0000       2.045381        55.6576 
 996   0.0000       2.046221        55.6805 
 997   0.0000       2.047910        55.7265 
 998   0.0000       2.050303        55.7916 
 999   0.0000       2.051049        55.8119 
 1000   0.0000       2.054482        55.9053 
 1001   0.0000       2.055927        55.9446 
 1002   0.0000       2.058231        56.0073 
 1003   0.0000       2.062228        56.1161 
 1004   0.0000       2.063027        56.1378 
 1005   0.0000       2.064451        56.1766 
 1006   0.0000       2.066589        56.2347 
 1007   0.0000       2.069999        56.3275 
 1008   0.0000       2.070920        56.3526 
 1009   0.0000       2.073301        56.4174 
 1010   0.0000       2.076555        56.5059 
 1011   0.0000       2.077355        56.5277 
 1012   0.0000       2.078701        56.5643 
 1013   0.0000       2.080782        56.6209 
 1014   0.0000       2.086433        56.7747 
 1015   0.0000       2.087796        56.8118 
 1016   0.0000       2.090106        56.8747 
 1017   0.0000       2.091591        56.9151 
 1018   0.0000       2.094410        56.9918 
 1019   0.0000       2.097674        57.0806 
 1020   0.0000       2.100632        57.1611 
 1021   0.0000       2.103881        57.2495 
 1022   0.0000       2.104692        57.2716 
 1023   0.0000       2.105971        57.3064 
 1024   0.0000       2.108470        57.3744 
 1025   0.0000       2.112405        57.4815 
 1026   0.0000       2.114071        57.5268 
 1027   0.0000       2.116886        57.6034 
 1028   0.0000       2.117892        57.6308 
 1029   0.0000       2.122301        57.7507 
 1030   0.0000       2.124283        57.8047 
 1031   0.0000       2.126829        57.8740 
 1032   0.0000       2.129425        57.9446 
 1033   0.0000       2.132330        58.0236 
 1034   0.0000       2.132974        58.0412 
 1035   0.0000       2.134287        58.0769 
 1036   0.0000       2.135966        58.1226 
 1037   0.0000       2.138987        58.2048 
 1038   0.0000       2.141479        58.2726 
 1039   0.0000       2.143183        58.3190 
 1040   0.0000       2.144436        58.3531 
 1041   0.0000       2.149463        58.4899 
 1042   0.0000       2.150746        58.5248 
 1043   0.0000       2.153784        58.6074 
 1044   0.0000       2.157493        58.7084 
 1045   0.0000       2.157930        58.7203 
 1046   0.0000       2.159854        58.7726 
 1047   0.0000       2.163769        58.8792 
 1048   0.0000       2.164026        58.8861 
 1049   0.0000       2.167057        58.9686 
 1050   0.0000       2.170689        59.0675 
 1051   0.0000       2.171949        59.1017 
 1052   0.0000       2.173635        59.1476 
 1053   0.0000       2.175463        59.1974 
 1054   0.0000       2.177138        59.2429 
 1055   0.0000       2.179788        59.3150 
 1056   0.0000       2.180252        59.3277 
 1057   0.0000       2.182797        59.3969 
 1058   0.0000       2.185676        59.4753 
 1059   0.0000       2.189137        59.5694 
 1060   0.0000       2.190182        59.5979 
 1061   0.0000       2.193090        59.6770 
 1062   0.0000       2.194867        59.7254 
 1063   0.0000       2.197460        59.7959 
 1064   0.0000       2.200150        59.8691 
 1065   0.0000       2.200755        59.8856 
 1066   0.0000       2.203519        59.9608 
 1067   0.0000       2.206559        60.0435 
 1068   0.0000       2.209943        60.1356 
 1069   0.0000       2.211017        60.1648 
 1070   0.0000       2.211340        60.1736 
 1071   0.0000       2.214997        60.2731 
 1072   0.0000       2.217557        60.3428 
 1073   0.0000       2.219474        60.3950 
 1074   0.0000       2.220413        60.4205 
 1075   0.0000       2.221803        60.4583 
 1076   0.0000       2.227830        60.6223 
 1077   0.0000       2.229870        60.6779 
 1078   0.0000       2.230667        60.6995 
 1079   0.0000       2.233974        60.7895 
 1080   0.0000       2.235364        60.8274 
 1081   0.0000       2.236985        60.8714 
 1082   0.0000       2.241689        60.9995 
 1083   0.0000       2.243036        61.0361 
 1084   0.0000       2.244650        61.0800 
 1085   0.0000       2.245763        61.1103 
 1086   0.0000       2.246437        61.1287 
 1087   0.0000       2.249643        61.2159 
 1088   0.0000       2.252309        61.2885 
 1089   0.0000       2.253909        61.3320 
 1090   0.0000       2.256339        61.3981 
 1091   0.0000       2.258756        61.4639 
 1092   0.0000       2.261446        61.5371 
 1093   0.0000       2.265693        61.6526 
 1094   0.0000       2.266987        61.6879 
 1095   0.0000       2.268772        61.7364 
 1096   0.0000       2.270603        61.7862 
 1097   0.0000       2.271647        61.8147 
 1098   0.0000       2.273032        61.8523 
 1099   0.0000       2.278703        62.0067 
 1100   0.0000       2.279394        62.0255 
 1101   0.0000       2.280694        62.0608 
 1102   0.0000       2.283486        62.1368 
 1103   0.0000       2.287559        62.2476 
 1104   0.0000       2.289964        62.3131 
 1105   0.0000       2.291185        62.3463 
 1106   0.0000       2.293431        62.4074 
 1107   0.0000       2.296896        62.5017 
 1108   0.0000       2.298096        62.5344 
 1109   0.0000       2.300682        62.6047 
 1110   0.0000       2.302444        62.6527 
 1111   0.0000       2.304173        62.6997 
 1112   0.0000       2.305406        62.7333 
 1113   0.0000       2.307785        62.7980 
 1114   0.0000       2.309978        62.8577 
 1115   0.0000       2.310728        62.8781 
 1116   0.0000       2.314358        62.9769 
 1117   0.0000       2.315972        63.0208 
 1118   0.0000       2.317836        63.0715 
 1119   0.0000       2.320938        63.1559 
 1120   0.0000       2.322817        63.2071 
 1121   0.0000       2.324177        63.2441 
 1122   0.0000       2.325193        63.2717 
 1123   0.0000       2.325529        63.2809 
 1124   0.0000       2.327435        63.3327 
 1125   0.0000       2.330106        63.4054 
 1126   0.0000       2.333981        63.5109 
 1127   0.0000       2.335888        63.5627 
 1128   0.0000       2.337823        63.6154 
 1129   0.0000       2.338957        63.6463 
 1130   0.0000       2.341063        63.7036 
 1131   0.0000       2.342574        63.7447 
 1132   0.0000       2.348387        63.9029 
 1133   0.0000       2.349993        63.9466 
 1134   0.0000       2.350995        63.9738 
 1135   0.0000       2.353914        64.0532 
 1136   0.0000       2.356286        64.1178 
 1137   0.0000       2.359654        64.2095 
 1138   0.0000       2.361684        64.2647 
 1139   0.0000       2.363829        64.3231 
 1140   0.0000       2.364092        64.3302 
 1141   0.0000       2.365202        64.3604 
 1142   0.0000       2.368603        64.4530 
 1143   0.0000       2.370860        64.5144 
 1144   0.0000       2.372696        64.5643 
 1145   0.0000       2.375264        64.6342 
 1146   0.0000       2.377101        64.6842 
 1147   0.0000       2.377944        64.7072 
 1148   0.0000       2.379347        64.7453 
 1149   0.0000       2.382993        64.8445 
 1150   0.0000       2.385631        64.9163 
 1151   0.0000       2.386181        64.9313 
 1152   0.0000       2.387683        64.9722 
 1153   0.0000       2.391428        65.0741 
 1154   0.0000       2.394239        65.1506 
 1155   0.0000       2.396949        65.2243 
 1156   0.0000       2.397505        65.2394 
 1157   0.0000       2.401192        65.3398 
 1158   0.0000       2.401413        65.3458 
 1159   0.0000       2.408986        65.5518 
 1160   0.0000       2.410399        65.5903 
 1161   0.0000       2.412213        65.6397 
 1162   0.0000       2.414079        65.6904 
 1163   0.0000       2.415570        65.7310 
 1164   0.0000       2.418859        65.8205 
 1165   0.0000       2.420481        65.8646 
 1166   0.0000       2.425815        66.0098 
 1167   0.0000       2.428529        66.0836 
 1168   0.0000       2.429118        66.0997 
 1169   0.0000       2.431222        66.1569 
 1170   0.0000       2.435507        66.2735 
 1171   0.0000       2.437152        66.3183 
 1172   0.0000       2.441171        66.4276 
 1173   0.0000       2.442938        66.4757 
 1174   0.0000       2.444336        66.5138 
 1175   0.0000       2.447614        66.6030 
 1176   0.0000       2.448674        66.6318 
 1177   0.0000       2.454481        66.7898 
 1178   0.0000       2.456374        66.8413 
 1179   0.0000       2.460063        66.9417 
 1180   0.0000       2.462875        67.0182 
 1181   0.0000       2.464221        67.0549 
 1182   0.0000       2.464478        67.0619 
 1183   0.0000       2.466084        67.1056 
 1184   0.0000       2.469844        67.2079 
 1185   0.0000       2.472120        67.2698 
 1186   0.0000       2.475784        67.3695 
 1187   0.0000       2.476394        67.3861 
 1188   0.0000       2.479146        67.4610 
 1189   0.0000       2.481297        67.5195 
 1190   0.0000       2.484042        67.5942 
 1191   0.0000       2.485952        67.6462 
 1192   0.0000       2.489157        67.7334 
 1193   0.0000       2.490993        67.7834 
 1194   0.0000       2.494209        67.8709 
 1195   0.0000       2.497475        67.9598 
 1196   0.0000       2.499922        68.0263 
 1197   0.0000       2.502260        68.0899 
 1198   0.0000       2.504354        68.1469 
 1199   0.0000       2.505353        68.1741 
 1200   0.0000       2.508435        68.2580 
 1201   0.0000       2.512064        68.3567 
 1202   0.0000       2.514031        68.4103 
 1203   0.0000       2.516729        68.4837 
 1204   0.0000       2.519906        68.5701 
 1205   0.0000       2.521009        68.6001 
 1206   0.0000       2.523324        68.6631 
 1207   0.0000       2.523840        68.6772 
 1208   0.0000       2.527470        68.7760 
 1209   0.0000       2.527852        68.7864 
 1210   0.0000       2.532006        68.8994 
 1211   0.0000       2.532290        68.9071 
 1212   0.0000       2.535825        69.0033 
 1213   0.0000       2.540967        69.1432 
 1214   0.0000       2.541094        69.1467 
 1215   0.0000       2.542355        69.1810 
 1216   0.0000       2.544534        69.2403 
 1217   0.0000       2.545437        69.2649 
 1218   0.0000       2.547967        69.3337 
 1219   0.0000       2.549719        69.3814 
 1220   0.0000       2.551203        69.4218 
 1221   0.0000       2.553254        69.4776 
 1222   0.0000       2.558592        69.6228 
 1223   0.0000       2.559635        69.6512 
 1224   0.0000       2.561445        69.7005 
 1225   0.0000       2.563896        69.7672 
 1226   0.0000       2.568047        69.8801 
 1227   0.0000       2.569031        69.9069 
 1228   0.0000       2.570303        69.9415 
 1229   0.0000       2.570736        69.9533 
 1230   0.0000       2.573071        70.0168 
 1231   0.0000       2.575997        70.0964 
 1232   0.0000       2.576504        70.1102 
 1233   0.0000       2.580049        70.2067 
 1234   0.0000       2.583097        70.2896 
 1235   0.0000       2.584487        70.3275 
 1236   0.0000       2.585900        70.3659 
 1237   0.0000       2.588185        70.4281 
 1238   0.0000       2.590167        70.4820 
 1239   0.0000       2.594313        70.5948 
 1240   0.0000       2.596273        70.6482 
 1241   0.0000       2.598787        70.7166 
 1242   0.0000       2.600369        70.7596 
 1243   0.0000       2.601788        70.7982 
 1244   0.0000       2.604986        70.8853 
 1245   0.0000       2.605800        70.9074 
 1246   0.0000       2.607833        70.9627 
 1247   0.0000       2.612081        71.0783 
 1248   0.0000       2.612439        71.0881 
 1249   0.0000       2.617262        71.2193 
 1250   0.0000       2.620657        71.3117 
 1251   0.0000       2.622966        71.3745 
 1252   0.0000       2.623525        71.3897 
 1253   0.0000       2.627931        71.5096 
 1254   0.0000       2.631126        71.5966 
 1255   0.0000       2.632982        71.6471 
 1256   0.0000       2.637946        71.7821 
 1257   0.0000       2.638952        71.8095 
 1258   0.0000       2.641416        71.8766 
 1259   0.0000       2.643998        71.9468 
 1260   0.0000       2.648426        72.0673 
 1261   0.0000       2.649542        72.0977 
 1262   0.0000       2.650528        72.1245 
 1263   0.0000       2.651356        72.1471 
 1264   0.0000       2.652914        72.1895 
 1265   0.0000       2.654545        72.2338 
 1266   0.0000       2.659516        72.3691 
 1267   0.0000       2.662712        72.4561 
 1268   0.0000       2.663861        72.4873 
 1269   0.0000       2.665813        72.5405 
 1270   0.0000       2.672361        72.7186 
 1271   0.0000       2.672706        72.7280 
 1272   0.0000       2.674180        72.7681 
 1273   0.0000       2.676494        72.8311 
 1274   0.0000       2.678752        72.8925 
 1275   0.0000       2.682374        72.9911 
 1276   0.0000       2.682996        73.0080 
 1277   0.0000       2.684044        73.0366 
 1278   0.0000       2.686582        73.1056 
 1279   0.0000       2.686955        73.1158 
 1280   0.0000       2.688890        73.1684 
 1281   0.0000       2.689458        73.1839 
 1282   0.0000       2.694013        73.3078 
 1283   0.0000       2.694798        73.3292 
 1284   0.0000       2.698771        73.4373 
 1285   0.0000       2.700671        73.4890 
 1286   0.0000       2.702961        73.5513 
 1287   0.0000       2.703660        73.5703 
 1288   0.0000       2.708368        73.6984 
 1289   0.0000       2.710533        73.7574 
 1290   0.0000       2.713352        73.8341 
 1291   0.0000       2.714579        73.8675 
 1292   0.0000       2.718272        73.9679 
 1293   0.0000       2.720403        74.0259 
 1294   0.0000       2.722118        74.0726 
 1295   0.0000       2.724759        74.1445 
 1296   0.0000       2.728667        74.2508 
 1297   0.0000       2.731021        74.3149 
 1298   0.0000       2.731069        74.3162 
 1299   0.0000       2.732833        74.3642 
 1300   0.0000       2.736215        74.4562 
 1301   0.0000       2.737909        74.5023 
 1302   0.0000       2.739511        74.5459 
 1303   0.0000       2.741512        74.6003 
 1304   0.0000       2.745805        74.7171 
 1305   0.0000       2.746859        74.7458 
 1306   0.0000       2.749752        74.8246 
 1307   0.0000       2.752359        74.8955 
 1308   0.0000       2.754171        74.9448 
 1309   0.0000       2.754495        74.9536 
 1310   0.0000       2.760960        75.1295 
 1311   0.0000       2.761628        75.1477 
 1312   0.0000       2.763169        75.1896 
 1313   0.0000       2.767648        75.3115 
 1314   0.0000       2.768829        75.3437 
 1315   0.0000       2.771511        75.4166 
 1316   0.0000       2.772423        75.4415 
 1317   0.0000       2.774969        75.5107 
 1318   0.0000       2.776199        75.5442 
 1319   0.0000       2.778662        75.6112 
 1320   0.0000       2.780719        75.6672 
 1321   0.0000       2.782273        75.7095 
 1322   0.0000       2.785465        75.7964 
 1323   0.0000       2.790569        75.9352 
 1324   0.0000       2.791672        75.9653 
 1325   0.0000       2.793990        76.0283 
 1326   0.0000       2.797567        76.1257 
 1327   0.0000       2.799262        76.1718 
 1328   0.0000       2.802158        76.2506 
 1329   0.0000       2.803789        76.2950 
 1330   0.0000       2.805740        76.3481 
 1331   0.0000       2.806781        76.3764 
 1332   0.0000       2.809914        76.4616 
 1333   0.0000       2.811564        76.5065 
 1334   0.0000       2.814983        76.5996 
 1335   0.0000       2.815782        76.6213 
 1336   0.0000       2.819986        76.7357 
 1337   0.0000       2.821326        76.7722 
 1338   0.0000       2.825180        76.8771 
 1339   0.0000       2.825915        76.8971 
 1340   0.0000       2.828063        76.9555 
 1341   0.0000       2.831272        77.0428 
 1342   0.0000       2.833588        77.1058 
 1343   0.0000       2.834398        77.1279 
 1344   0.0000       2.835215        77.1501 
 1345   0.0000       2.838444        77.2380 
 1346   0.0000       2.839260        77.2602 
 1347   0.0000       2.840426        77.2919 
 1348   0.0000       2.843695        77.3809 
 1349   0.0000       2.845113        77.4195 
 1350   0.0000       2.847110        77.4738 
 1351   0.0000       2.849107        77.5281 
 1352   0.0000       2.852653        77.6246 
 1353   0.0000       2.854632        77.6785 
 1354   0.0000       2.856199        77.7211 
 1355   0.0000       2.857162        77.7473 
 1356   0.0000       2.861800        77.8735 
 1357   0.0000       2.862726        77.8987 
 1358   0.0000       2.866220        77.9938 
 1359   0.0000       2.867853        78.0382 
 1360   0.0000       2.868941        78.0678 
 1361   0.0000       2.871428        78.1355 
 1362   0.0000       2.872972        78.1775 
 1363   0.0000       2.875445        78.2448 
 1364   0.0000       2.878005        78.3145 
 1365   0.0000       2.878448        78.3266 
 1366   0.0000       2.881079        78.3982 
 1367   0.0000       2.885106        78.5077 
 1368   0.0000       2.887317        78.5679 
 1369   0.0000       2.889944        78.6394 
 1370   0.0000       2.890690        78.6597 
 1371   0.0000       2.891980        78.6948 
 1372   0.0000       2.895574        78.7926 
 1373   0.0000       2.899736        78.9058 
 1374   0.0000       2.902411        78.9786 
 1375   0.0000       2.903830        79.0172 
 1376   0.0000       2.905050        79.0504 
 1377   0.0000       2.907271        79.1109 
 1378   0.0000       2.911213        79.2181 
 1379   0.0000       2.911527        79.2267 
 1380   0.0000       2.914935        79.3194 
 1381   0.0000       2.915892        79.3455 
 1382   0.0000       2.923511        79.5528 
 1383   0.0000       2.924782        79.5874 
 1384   0.0000       2.927385        79.6582 
 1385   0.0000       2.932904        79.8084 
 1386   0.0000       2.933566        79.8264 
 1387   0.0000       2.935096        79.8680 
 1388   0.0000       2.941556        80.0438 
 1389   0.0000       2.942773        80.0769 
 1390   0.0000       2.945719        80.1571 
 1391   0.0000       2.947841        80.2148 
 1392   0.0000       2.950589        80.2896 
 1393   0.0000       2.954781        80.4037 
 1394   0.0000       2.959175        80.5232 
 1395   0.0000       2.961776        80.5940 
 1396   0.0000       2.964421        80.6660 
 1397   0.0000       2.968297        80.7715 
 1398   0.0000       2.972492        80.8856 
 1399   0.0000       2.973312        80.9079 
 1400   0.0000       2.974584        80.9425 
 1401   0.0000       2.976774        81.0021 
 1402   0.0000       2.979520        81.0768 
 1403   0.0000       2.982809        81.1664 
 1404   0.0000       2.983795        81.1932 
 1405   0.0000       2.987316        81.2890 
 1406   0.0000       2.991531        81.4037 
 1407   0.0000       2.993454        81.4560 
 1408   0.0000       2.994954        81.4968 
 1409   0.0000       2.997100        81.5552 
 1410   0.0000       2.998631        81.5969 
 1411   0.0000       3.000303        81.6424 
 1412   0.0000       3.003248        81.7225 
 1413   0.0000       3.005464        81.7828 
 1414   0.0000       3.007166        81.8292 
 1415   0.0000       3.009127        81.8825 
 1416   0.0000       3.015744        82.0626 
 1417   0.0000       3.020473        82.1913 
 1418   0.0000       3.022002        82.2329 
 1419   0.0000       3.023181        82.2649 
 1420   0.0000       3.024720        82.3068 
 1421   0.0000       3.026679        82.3601 
 1422   0.0000       3.033664        82.5502 
 1423   0.0000       3.036797        82.6355 
 1424   0.0000       3.039542        82.7101 
 1425   0.0000       3.040820        82.7449 
 1426   0.0000       3.042209        82.7827 
 1427   0.0000       3.043797        82.8259 
 1428   0.0000       3.045059        82.8603 
 1429   0.0000       3.048226        82.9464 
 1430   0.0000       3.052114        83.0522 
 1431   0.0000       3.053783        83.0977 
 1432   0.0000       3.056339        83.1672 
 1433   0.0000       3.057210        83.1909 
 1434   0.0000       3.061175        83.2988 
 1435   0.0000       3.064161        83.3801 
 1436   0.0000       3.065117        83.4061 
 1437   0.0000       3.068123        83.4879 
 1438   0.0000       3.073501        83.6342 
 1439   0.0000       3.075366        83.6850 
 1440   0.0000       3.077371        83.7395 
 1441   0.0000       3.078803        83.7785 
 1442   0.0000       3.079431        83.7956 
 1443   0.0000       3.083323        83.9015 
 1444   0.0000       3.084747        83.9402 
 1445   0.0000       3.090317        84.0918 
 1446   0.0000       3.092460        84.1501 
 1447   0.0000       3.095324        84.2280 
 1448   0.0000       3.096370        84.2565 
 1449   0.0000       3.099036        84.3291 
 1450   0.0000       3.103195        84.4422 
 1451   0.0000       3.107656        84.5636 
 1452   0.0000       3.108792        84.5945 
 1453   0.0000       3.113578        84.7248 
 1454   0.0000       3.115941        84.7891 
 1455   0.0000       3.117649        84.8355 
 1456   0.0000       3.121042        84.9279 
 1457   0.0000       3.125644        85.0531 
 1458   0.0000       3.127961        85.1161 
 1459   0.0000       3.129879        85.1683 
 1460   0.0000       3.134851        85.3036 
 1461   0.0000       3.134950        85.3063 
 1462   0.0000       3.138651        85.4070 
 1463   0.0000       3.140845        85.4667 
 1464   0.0000       3.143043        85.5266 
 1465   0.0000       3.145627        85.5969 
 1466   0.0000       3.147485        85.6474 
 1467   0.0000       3.149346        85.6981 
 1468   0.0000       3.154599        85.8410 
 1469   0.0000       3.159211        85.9665 
 1470   0.0000       3.161872        86.0389 
 1471   0.0000       3.167302        86.1867 
 1472   0.0000       3.168405        86.2167 
 1473   0.0000       3.172741        86.3347 
 1474   0.0000       3.175415        86.4074 
 1475   0.0000       3.182469        86.5994 
 1476   0.0000       3.183044        86.6150 
 1477   0.0000       3.188750        86.7703 
 1478   0.0000       3.189478        86.7901 
 1479   0.0000       3.192193        86.8640 
 1480   0.0000       3.194671        86.9314 
 1481   0.0000       3.197470        87.0076 
 1482   0.0000       3.201938        87.1292 
 1483   0.0000       3.203968        87.1844 
 1484   0.0000       3.208036        87.2951 
 1485   0.0000       3.211476        87.3887 
 1486   0.0000       3.212520        87.4171 
 1487   0.0000       3.213172        87.4349 
 1488   0.0000       3.218535        87.5808 
 1489   0.0000       3.219921        87.6185 
 1490   0.0000       3.223720        87.7219 
 1491   0.0000       3.233199        87.9798 
 1492   0.0000       3.234078        88.0037 
 1493   0.0000       3.234557        88.0168 
 1494   0.0000       3.238777        88.1316 
 1495   0.0000       3.241849        88.2152 
 1496   0.0000       3.246240        88.3347 
 1497   0.0000       3.249920        88.4348 
 1498   0.0000       3.250696        88.4559 
 1499   0.0000       3.255043        88.5742 
 1500   0.0000       3.258376        88.6649 
 1501   0.0000       3.261273        88.7438 
 1502   0.0000       3.262412        88.7747 
 1503   0.0000       3.265706        88.8644 
 1504   0.0000       3.273201        89.0683 
 1505   0.0000       3.275895        89.1416 
 1506   0.0000       3.280766        89.2742 
 1507   0.0000       3.282984        89.3345 
 1508   0.0000       3.284093        89.3647 
 1509   0.0000       3.287346        89.4532 
 1510   0.0000       3.289052        89.4997 
 1511   0.0000       3.291432        89.5644 
 1512   0.0000       3.295032        89.6624 
 1513   0.0000       3.297489        89.7292 
 1514   0.0000       3.299454        89.7827 
 1515   0.0000       3.303866        89.9028 
 1516   0.0000       3.309520        90.0566 
 1517   0.0000       3.312718        90.1436 
 1518   0.0000       3.320114        90.3449 
 1519   0.0000       3.322830        90.4188 
 1520   0.0000       3.324436        90.4625 
 1521   0.0000       3.327344        90.5416 
 1522   0.0000       3.328497        90.5730 
 1523   0.0000       3.333792        90.7171 
 1524   0.0000       3.337648        90.8220 
 1525   0.0000       3.341489        90.9265 
 1526   0.0000       3.342654        90.9582 
 1527   0.0000       3.343431        90.9794 
 1528   0.0000       3.346508        91.0631 
 1529   0.0000       3.349847        91.1540 
 1530   0.0000       3.357085        91.3509 
 1531   0.0000       3.360341        91.4395 
 1532   0.0000       3.363084        91.5142 
 1533   0.0000       3.365638        91.5837 
 1534   0.0000       3.369738        91.6952 
 1535   0.0000       3.373770        91.8050 
 1536   0.0000       3.381335        92.0108 
 1537   0.0000       3.382402        92.0398 
 1538   0.0000       3.385701        92.1296 
 1539   0.0000       3.387803        92.1868 
 1540   0.0000       3.392014        92.3014 
 1541   0.0000       3.396200        92.4153 
 1542   0.0000       3.398450        92.4765 
 1543   0.0000       3.402833        92.5958 
 1544   0.0000       3.406762        92.7027 
 1545   0.0000       3.410713        92.8102 
 1546   0.0000       3.413388        92.8830 
 1547   0.0000       3.414443        92.9117 
 1548   0.0000       3.418085        93.0108 
 1549   0.0000       3.425512        93.2129 
 1550   0.0000       3.425963        93.2252 
 1551   0.0000       3.431601        93.3786 
 1552   0.0000       3.432829        93.4120 
 1553   0.0000       3.434007        93.4441 
 1554   0.0000       3.436976        93.5249 
 1555   0.0000       3.439738        93.6000 
 1556   0.0000       3.443572        93.7044 
 1557   0.0000       3.446419        93.7818 
 1558   0.0000       3.448962        93.8510 
 1559   0.0000       3.451879        93.9304 
 1560   0.0000       3.452610        93.9503 
 1561   0.0000       3.455124        94.0187 
 1562   0.0000       3.455864        94.0388 
 1563   0.0000       3.460802        94.1732 
 1564   0.0000       3.467826        94.3643 
 1565   0.0000       3.470131        94.4271 
 1566   0.0000       3.472703        94.4970 
 1567   0.0000       3.474376        94.5426 
 1568   0.0000       3.477535        94.6285 
 1569   0.0000       3.479570        94.6839 
 1570   0.0000       3.482548        94.7649 
 1571   0.0000       3.483701        94.7963 
 1572   0.0000       3.485673        94.8500 
 1573   0.0000       3.488533        94.9278 
 1574   0.0000       3.491979        95.0216 
 1575   0.0000       3.495207        95.1094 
 1576   0.0000       3.497425        95.1698 
 1577   0.0000       3.498875        95.2092 
 1578   0.0000       3.504552        95.3637 
 1579   0.0000       3.506364        95.4130 
 1580   0.0000       3.507650        95.4480 
 1581   0.0000       3.512179        95.5713 
 1582   0.0000       3.512870        95.5901 
 1583   0.0000       3.516423        95.6867 
 1584   0.0000       3.520477        95.7970 
 1585   0.0000       3.522461        95.8510 
 1586   0.0000       3.523211        95.8715 
 1587   0.0000       3.525956        95.9462 
 1588   0.0000       3.530696        96.0751 
 1589   0.0000       3.535057        96.1938 
 1590   0.0000       3.536334        96.2285 
 1591   0.0000       3.537573        96.2622 
 1592   0.0000       3.539879        96.3250 
 1593   0.0000       3.543314        96.4185 
 1594   0.0000       3.544615        96.4539 
 1595   0.0000       3.546589        96.5076 
 1596   0.0000       3.549592        96.5893 
 1597   0.0000       3.555080        96.7387 
 1598   0.0000       3.557290        96.7988 
 1599   0.0000       3.558391        96.8287 
 1600   0.0000       3.560715        96.8920 
 1601   0.0000       3.563335        96.9633 
 1602   0.0000       3.565797        97.0303 
 1603   0.0000       3.567401        97.0739 
 1604   0.0000       3.569518        97.1315 
 1605   0.0000       3.572574        97.2147 
 1606   0.0000       3.576382        97.3183 
 1607   0.0000       3.579201        97.3950 
 1608   0.0000       3.581932        97.4693 
 1609   0.0000       3.582480        97.4842 
 1610   0.0000       3.588144        97.6384 
 1611   0.0000       3.588477        97.6474 
 1612   0.0000       3.593268        97.7778 
 1613   0.0000       3.596005        97.8523 
 1614   0.0000       3.596202        97.8576 
 1615   0.0000       3.600171        97.9656 
 1616   0.0000       3.604726        98.0896 
 1617   0.0000       3.610080        98.2353 
 1618   0.0000       3.613273        98.3222 
 1619   0.0000       3.617455        98.4360 
 1620   0.0000       3.621154        98.5366 
 1621   0.0000       3.624016        98.6145 
 1622   0.0000       3.627027        98.6964 
 1623   0.0000       3.628475        98.7358 
 1624   0.0000       3.631344        98.8139 
 1625   0.0000       3.633425        98.8705 
 1626   0.0000       3.637459        98.9803 
 1627   0.0000       3.641802        99.0985 
 1628   0.0000       3.644257        99.1653 
 1629   0.0000       3.647853        99.2631 
 1630   0.0000       3.652829        99.3985 
 1631   0.0000       3.653980        99.4298 
 1632   0.0000       3.656552        99.4999 
 1633   0.0000       3.660304        99.6019 
 1634   0.0000       3.661731        99.6408 
 1635   0.0000       3.664360        99.7123 
 1636   0.0000       3.667270        99.7915 
 1637   0.0000       3.670012        99.8661 
 1638   0.0000       3.671133        99.8966 
 1639   0.0000       3.676293       100.0370 
 1640   0.0000       3.682332       100.2013 
 1641   0.0000       3.684130       100.2503 
 1642   0.0000       3.686861       100.3246 
 1643   0.0000       3.687977       100.3550 
 1644   0.0000       3.691108       100.4402 
 1645   0.0000       3.698403       100.6387 
 1646   0.0000       3.704931       100.8163 
 1647   0.0000       3.710403       100.9652 
 1648   0.0000       3.710982       100.9810 
 1649   0.0000       3.714486       101.0763 
 1650   0.0000       3.717431       101.1564 
 1651   0.0000       3.719820       101.2214 
 1652   0.0000       3.721940       101.2791 
 1653   0.0000       3.724818       101.3575 
 1654   0.0000       3.729172       101.4759 
 1655   0.0000       3.730939       101.5240 
 1656   0.0000       3.736657       101.6796 
 1657   0.0000       3.742312       101.8335 
 1658   0.0000       3.746782       101.9551 
 1659   0.0000       3.751740       102.0900 
 1660   0.0000       3.753800       102.1461 
 1661   0.0000       3.759830       102.3102 
 1662   0.0000       3.765368       102.4609 
 1663   0.0000       3.768090       102.5349 
 1664   0.0000       3.771724       102.6338 
 1665   0.0000       3.777362       102.7872 
 1666   0.0000       3.781883       102.9103 
 1667   0.0000       3.786575       103.0379 
 1668   0.0000       3.788566       103.0921 
 1669   0.0000       3.790666       103.1493 
 1670   0.0000       3.795610       103.2838 
 1671   0.0000       3.800234       103.4096 
 1672   0.0000       3.805715       103.5588 
 1673   0.0000       3.809620       103.6650 
 1674   0.0000       3.811350       103.7121 
 1675   0.0000       3.814823       103.8066 
 1676   0.0000       3.818661       103.9110 
 1677   0.0000       3.820822       103.9699 
 1678   0.0000       3.825499       104.0971 
 1679   0.0000       3.828104       104.1680 
 1680   0.0000       3.832097       104.2767 
 1681   0.0000       3.837065       104.4119 
 1682   0.0000       3.838354       104.4469 
 1683   0.0000       3.844383       104.6110 
 1684   0.0000       3.846997       104.6821 
 1685   0.0000       3.851482       104.8042 
 1686   0.0000       3.854420       104.8841 
 1687   0.0000       3.857946       104.9801 
 1688   0.0000       3.863843       105.1405 
 1689   0.0000       3.868254       105.2606 
 1690   0.0000       3.874391       105.4275 
 1691   0.0000       3.875184       105.4491 
 1692   0.0000       3.877880       105.5225 
 1693   0.0000       3.885822       105.7386 
 1694   0.0000       3.889133       105.8287 
 1695   0.0000       3.891895       105.9038 
 1696   0.0000       3.894812       105.9832 
 1697   0.0000       3.903770       106.2270 
 1698   0.0000       3.907120       106.3181 
 1699   0.0000       3.912368       106.4609 
 1700   0.0000       3.913031       106.4790 
 1701   0.0000       3.916409       106.5709 
 1702   0.0000       3.919787       106.6628 
 1703   0.0000       3.921679       106.7143 
 1704   0.0000       3.926541       106.8466 
 1705   0.0000       3.932036       106.9961 
 1706   0.0000       3.938084       107.1607 
 1707   0.0000       3.939086       107.1880 
 1708   0.0000       3.942196       107.2726 
 1709   0.0000       3.949305       107.4661 
 1710   0.0000       3.953437       107.5785 
 1711   0.0000       3.954669       107.6120 
 1712   0.0000       3.960956       107.7831 
 1713   0.0000       3.964257       107.8729 
 1714   0.0000       3.966976       107.9469 
 1715   0.0000       3.970616       108.0459 
 1716   0.0000       3.972999       108.1108 
 1717   0.0000       3.977939       108.2452 
 1718   0.0000       3.982604       108.3722 
 1719   0.0000       3.985914       108.4622 
 1720   0.0000       3.990260       108.5805 
 1721   0.0000       3.994005       108.6824 
 1722   0.0000       3.996972       108.7631 
 1723   0.0000       3.999777       108.8395 
 1724   0.0000       4.004228       108.9606 
 1725   0.0000       4.010127       109.1211 
 1726   0.0000       4.014485       109.2397 
 1727   0.0000       4.017730       109.3280 
 1728   0.0000       4.022308       109.4526 
 1729   0.0000       4.026294       109.5610 
 1730   0.0000       4.026986       109.5799 
 1731   0.0000       4.027584       109.5961 
 1732   0.0000       4.031242       109.6957 
 1733   0.0000       4.033365       109.7534 
 1734   0.0000       4.036277       109.8327 
 1735   0.0000       4.043173       110.0203 
 1736   0.0000       4.045981       110.0967 
 1737   0.0000       4.050289       110.2140 
 1738   0.0000       4.055062       110.3438 
 1739   0.0000       4.058367       110.4338 
 1740   0.0000       4.061304       110.5137 
 1741   0.0000       4.069996       110.7502 
 1742   0.0000       4.073315       110.8405 
 1743   0.0000       4.074164       110.8636 
 1744   0.0000       4.074792       110.8807 
 1745   0.0000       4.085820       111.1808 
 1746   0.0000       4.087880       111.2369 
 1747   0.0000       4.095085       111.4329 
 1748   0.0000       4.096524       111.4721 
 1749   0.0000       4.100734       111.5866 
 1750   0.0000       4.101478       111.6069 
 1751   0.0000       4.108213       111.7902 
 1752   0.0000       4.110429       111.8505 
 1753   0.0000       4.112595       111.9094 
 1754   0.0000       4.120901       112.1354 
 1755   0.0000       4.124368       112.2297 
 1756   0.0000       4.126587       112.2901 
 1757   0.0000       4.131800       112.4320 
 1758   0.0000       4.132599       112.4537 
 1759   0.0000       4.135860       112.5425 
 1760   0.0000       4.142921       112.7346 
 1761   0.0000       4.144664       112.7821 
 1762   0.0000       4.153539       113.0236 
 1763   0.0000       4.157400       113.1286 
 1764   0.0000       4.159312       113.1806 
 1765   0.0000       4.161354       113.2362 
 1766   0.0000       4.165189       113.3406 
 1767   0.0000       4.166410       113.3738 
 1768   0.0000       4.175588       113.6235 
 1769   0.0000       4.178923       113.7143 
 1770   0.0000       4.179418       113.7277 
 1771   0.0000       4.189553       114.0035 
 1772   0.0000       4.194755       114.1451 
 1773   0.0000       4.199517       114.2747 
 1774   0.0000       4.204616       114.4134 
 1775   0.0000       4.208423       114.5170 
 1776   0.0000       4.211785       114.6085 
 1777   0.0000       4.214398       114.6796 
 1778   0.0000       4.219209       114.8105 
 1779   0.0000       4.221485       114.8724 
 1780   0.0000       4.226208       115.0010 
 1781   0.0000       4.230918       115.1291 
 1782   0.0000       4.237064       115.2964 
 1783   0.0000       4.240389       115.3868 
 1784   0.0000       4.249277       115.6287 
 1785   0.0000       4.256249       115.8184 
 1786   0.0000       4.259198       115.8987 
 1787   0.0000       4.260985       115.9473 
 1788   0.0000       4.269961       116.1916 
 1789   0.0000       4.271962       116.2460 
 1790   0.0000       4.281092       116.4944 
 1791   0.0000       4.283827       116.5689 
 1792   0.0000       4.287176       116.6600 
 1793   0.0000       4.295968       116.8992 
 1794   0.0000       4.305645       117.1625 
 1795   0.0000       4.312297       117.3436 
 1796   0.0000       4.318123       117.5021 
 1797   0.0000       4.324216       117.6679 
 1798   0.0000       4.329986       117.8249 
 1799   0.0000       4.339003       118.0703 
 1800   0.0000       4.346859       118.2840 
 1801   0.0000       4.348393       118.3258 
 1802   0.0000       4.351420       118.4082 
 1803   0.0000       4.356832       118.5554 
 1804   0.0000       4.362259       118.7031 
 1805   0.0000       4.364845       118.7735 
 1806   0.0000       4.369902       118.9111 
 1807   0.0000       4.375924       119.0750 
 1808   0.0000       4.379145       119.1626 
 1809   0.0000       4.384600       119.3110 
 1810   0.0000       4.390472       119.4708 
 1811   0.0000       4.396307       119.6296 
 1812   0.0000       4.404083       119.8412 
 1813   0.0000       4.414450       120.1233 
 1814   0.0000       4.421048       120.3028 
 1815   0.0000       4.422445       120.3408 
 1816   0.0000       4.434130       120.6588 
 1817   0.0000       4.436842       120.7326 
 1818   0.0000       4.447806       121.0310 
 1819   0.0000       4.455901       121.2512 
 1820   0.0000       4.465515       121.5128 
 1821   0.0000       4.472379       121.6996 
 1822   0.0000       4.473057       121.7181 
 1823   0.0000       4.481755       121.9547 
 1824   0.0000       4.490662       122.1971 
 1825   0.0000       4.499236       122.4304 
 1826   0.0000       4.502265       122.5129 
 1827   0.0000       4.510291       122.7313 
 1828   0.0000       4.515124       122.8628 
 1829   0.0000       4.519964       122.9945 
 1830   0.0000       4.525645       123.1491 
 1831   0.0000       4.532067       123.3238 
 1832   0.0000       4.546582       123.7188 
 1833   0.0000       4.547671       123.7484 
 1834   0.0000       4.553749       123.9138 
 1835   0.0000       4.561818       124.1334 
 1836   0.0000       4.568375       124.3118 
 1837   0.0000       4.577274       124.5540 
 1838   0.0000       4.579605       124.6174 
 1839   0.0000       4.581484       124.6685 
 1840   0.0000       4.592326       124.9636 
 1841   0.0000       4.595379       125.0466 
 1842   0.0000       4.596892       125.0878 
 1843   0.0000       4.601371       125.2097 
 1844   0.0000       4.605749       125.3288 
 1845   0.0000       4.609184       125.4223 
 1846   0.0000       4.613851       125.5493 
 1847   0.0000       4.622915       125.7959 
 1848   0.0000       4.624668       125.8436 
 1849   0.0000       4.631921       126.0410 
 1850   0.0000       4.638788       126.2278 
 1851   0.0000       4.645255       126.4038 
 1852   0.0000       4.645734       126.4169 
 1853   0.0000       4.651331       126.5692 
 1854   0.0000       4.658989       126.7775 
 1855   0.0000       4.667870       127.0192 
 1856   0.0000       4.671028       127.1051 
 1857   0.0000       4.677738       127.2877 
 1858   0.0000       4.685457       127.4978 
 1859   0.0000       4.696950       127.8105 
 1860   0.0000       4.703109       127.9781 
 1861   0.0000       4.704640       128.0198 
 1862   0.0000       4.714627       128.2915 
 1863   0.0000       4.720358       128.4475 
 1864   0.0000       4.729175       128.6874 
 1865   0.0000       4.734192       128.8239 
 1866   0.0000       4.744598       129.1071 
 1867   0.0000       4.754684       129.3815 
 1868   0.0000       4.758329       129.4807 
 1869   0.0000       4.759521       129.5132 
 1870   0.0000       4.772400       129.8636 
 1871   0.0000       4.782448       130.1370 
 1872   0.0000       4.790769       130.3635 
 1873   0.0000       4.792599       130.4132 
 1874   0.0000       4.803631       130.7135 
 1875   0.0000       4.807988       130.8320 
 1876   0.0000       4.812786       130.9626 
 1877   0.0000       4.816813       131.0722 
 1878   0.0000       4.821256       131.1931 
 1879   0.0000       4.825833       131.3176 
 1880   0.0000       4.833567       131.5280 
 1881   0.0000       4.837008       131.6217 
 1882   0.0000       4.843451       131.7970 
 1883   0.0000       4.848768       131.9417 
 1884   0.0000       4.855173       132.1160 
 1885   0.0000       4.858432       132.2047 
 1886   0.0000       4.864332       132.3652 
 1887   0.0000       4.872965       132.6001 
 1888   0.0000       4.879200       132.7698 
 1889   0.0000       4.883479       132.8862 
 1890   0.0000       4.891017       133.0913 
 1891   0.0000       4.899639       133.3260 
 1892   0.0000       4.904204       133.4502 
 1893   0.0000       4.904628       133.4617 
 1894   0.0000       4.909586       133.5966 
 1895   0.0000       4.915735       133.7639 
 1896   0.0000       4.921745       133.9275 
 1897   0.0000       4.924909       134.0136 
 1898   0.0000       4.935134       134.2918 
 1899   0.0000       4.937167       134.3472 
 1900   0.0000       4.939406       134.4081 
 1901   0.0000       4.948910       134.6667 
 1902   0.0000       4.959148       134.9453 
 1903   0.0000       4.964294       135.0853 
 1904   0.0000       4.969144       135.2173 
 1905   0.0000       4.980183       135.5177 
 1906   0.0000       4.982425       135.5787 
 1907   0.0000       4.987907       135.7279 
 1908   0.0000       4.991707       135.8313 
 1909   0.0000       4.996403       135.9590 
 1910   0.0000       5.002277       136.1189 
 1911   0.0000       5.007232       136.2537 
 1912   0.0000       5.010910       136.3538 
 1913   0.0000       5.015874       136.4889 
 1914   0.0000       5.019684       136.5925 
 1915   0.0000       5.024316       136.7186 
 1916   0.0000       5.033173       136.9596 
 1917   0.0000       5.037632       137.0809 
 1918   0.0000       5.041467       137.1853 
 1919   0.0000       5.047866       137.3594 
 1920   0.0000       5.051106       137.4476 
 1921   0.0000       5.058053       137.6366 
 1922   0.0000       5.066912       137.8777 
 1923   0.0000       5.071558       138.0041 
 1924   0.0000       5.081544       138.2758 
 1925   0.0000       5.082398       138.2991 
 1926   0.0000       5.084585       138.3586 
 1927   0.0000       5.089377       138.4890 
 1928   0.0000       5.093068       138.5894 
 1929   0.0000       5.104089       138.8893 
 1930   0.0000       5.109346       139.0324 
 1931   0.0000       5.114488       139.1723 
 1932   0.0000       5.119756       139.3156 
 1933   0.0000       5.122675       139.3951 
 1934   0.0000       5.128002       139.5400 
 1935   0.0000       5.130217       139.6003 
 1936   0.0000       5.132079       139.6510 
 1937   0.0000       5.137148       139.7889 
 1938   0.0000       5.138413       139.8233 
 1939   0.0000       5.139573       139.8549 
 1940   0.0000       5.146052       140.0312 
 1941   0.0000       5.151943       140.1915 
 1942   0.0000       5.156607       140.3184 
 1943   0.0000       5.166013       140.5744 
 1944   0.0000       5.167910       140.6260 
 1945   0.0000       5.169967       140.6820 
 1946   0.0000       5.177237       140.8798 
 1947   0.0000       5.181397       140.9930 
 1948   0.0000       5.190037       141.2281 
 1949   0.0000       5.191324       141.2631 
 1950   0.0000       5.194309       141.3443 
 1951   0.0000       5.202583       141.5695 
 1952   0.0000       5.206010       141.6627 
 1953   0.0000       5.211140       141.8023 
 1954   0.0000       5.214168       141.8847 
 1955   0.0000       5.216877       141.9584 
 1956   0.0000       5.221625       142.0877 
 1957   0.0000       5.231786       142.3641 
 1958   0.0000       5.235652       142.4693 
 1959   0.0000       5.237323       142.5148 
 1960   0.0000       5.238683       142.5518 
 1961   0.0000       5.240674       142.6060 
 1962   0.0000       5.245105       142.7266 
 1963   0.0000       5.253337       142.9506 
 1964   0.0000       5.256178       143.0279 
 1965   0.0000       5.261851       143.1822 
 1966   0.0000       5.263468       143.2262 
 1967   0.0000       5.271053       143.4326 
 1968   0.0000       5.273053       143.4871 
 1969   0.0000       5.273626       143.5026 
 1970   0.0000       5.274908       143.5376 
 1971   0.0000       5.280122       143.6794 
 1972   0.0000       5.283994       143.7848 
 1973   0.0000       5.289679       143.9395 
 1974   0.0000       5.290884       143.9723 
 1975   0.0000       5.295003       144.0844 
 1976   0.0000       5.298469       144.1787 
 1977   0.0000       5.305112       144.3594 
 1978   0.0000       5.310106       144.4953 
 1979   0.0000       5.314758       144.6219 
 1980   0.0000       5.321525       144.8061 
 1981   0.0000       5.323560       144.8614 
 1982   0.0000       5.326572       144.9434 
 1983   0.0000       5.327991       144.9820 
 1984   0.0000       5.331494       145.0773 
 1985   0.0000       5.335625       145.1897 
 1986   0.0000       5.340796       145.3305 
 1987   0.0000       5.344881       145.4416 
 1988   0.0000       5.352001       145.6353 
 1989   0.0000       5.357145       145.7753 
 1990   0.0000       5.360885       145.8771 
 1991   0.0000       5.363942       145.9603 
 1992   0.0000       5.366192       146.0215 
 1993   0.0000       5.369313       146.1064 
 1994   0.0000       5.371634       146.1696 
 1995   0.0000       5.378628       146.3599 
 1996   0.0000       5.381848       146.4475 
 1997   0.0000       5.387903       146.6123 
 1998   0.0000       5.394048       146.7795 
 1999   0.0000       5.395541       146.8201 
 2000   0.0000       5.398983       146.9138 
 2001   0.0000       5.407403       147.1429 
 2002   0.0000       5.414443       147.3345 
 2003   0.0000       5.416528       147.3912 
 2004   0.0000       5.424767       147.6154 
 2005   0.0000       5.425344       147.6311 
 2006   0.0000       5.430083       147.7601 
 2007   0.0000       5.432981       147.8389 
 2008   0.0000       5.436815       147.9433 
 2009   0.0000       5.438578       147.9912 
 2010   0.0000       5.444774       148.1598 
 2011   0.0000       5.446097       148.1958 
 2012   0.0000       5.450877       148.3259 
 2013   0.0000       5.452604       148.3729 
 2014   0.0000       5.460285       148.5819 
 2015   0.0000       5.465579       148.7260 
 2016   0.0000       5.468152       148.7960 
 2017   0.0000       5.472361       148.9105 
 2018   0.0000       5.475137       148.9861 
 2019   0.0000       5.480686       149.1371 
 2020   0.0000       5.483812       149.2221 
 2021   0.0000       5.490751       149.4109 
 2022   0.0000       5.492416       149.4562 
 2023   0.0000       5.494076       149.5014 
 2024   0.0000       5.495822       149.5489 
 2025   0.0000       5.508611       149.8969 
 2026   0.0000       5.510397       149.9455 
 2027   0.0000       5.514624       150.0605 
 2028   0.0000       5.520447       150.2190 
 2029   0.0000       5.529340       150.4610 
 2030   0.0000       5.531333       150.5152 
 2031   0.0000       5.531644       150.5237 
 2032   0.0000       5.538589       150.7127 
 2033   0.0000       5.539255       150.7308 
 2034   0.0000       5.543977       150.8593 
 2035   0.0000       5.546130       150.9179 
 2036   0.0000       5.552521       151.0918 
 2037   0.0000       5.556473       151.1993 
 2038   0.0000       5.557438       151.2256 
 2039   0.0000       5.560498       151.3088 
 2040   0.0000       5.563006       151.3771 
 2041   0.0000       5.564642       151.4216 
 2042   0.0000       5.568226       151.5191 
 2043   0.0000       5.569862       151.5636 
 2044   0.0000       5.573987       151.6759 
 2045   0.0000       5.577885       151.7820 
 2046   0.0000       5.582007       151.8941 
 2047   0.0000       5.586206       152.0084 
 2048   0.0000       5.591300       152.1470 
 2049   0.0000       5.594925       152.2456 
 2050   0.0000       5.597382       152.3125 
 2051   0.0000       5.599823       152.3789 
 2052   0.0000       5.606968       152.5734 
 2053   0.0000       5.609413       152.6399 
 2054   0.0000       5.610980       152.6825 
 2055   0.0000       5.614554       152.7798 
 2056   0.0000       5.616549       152.8341 
 2057   0.0000       5.618976       152.9001 
 2058   0.0000       5.623455       153.0220 
 2059   0.0000       5.629207       153.1785 
 2060   0.0000       5.632265       153.2617 
 2061   0.0000       5.637481       153.4037 
 2062   0.0000       5.638523       153.4320 
 2063   0.0000       5.641338       153.5086 
 2064   0.0000       5.644776       153.6022 
 2065   0.0000       5.647601       153.6790 
 2066   0.0000       5.652499       153.8123 
 2067   0.0000       5.655929       153.9056 
 2068   0.0000       5.661593       154.0598 
 2069   0.0000       5.665269       154.1598 
 2070   0.0000       5.665309       154.1609 
 2071   0.0000       5.667510       154.2208 
 2072   0.0000       5.670066       154.2903 
 2073   0.0000       5.674400       154.4083 
 2074   0.0000       5.678582       154.5221 
 2075   0.0000       5.681590       154.6039 
 2076   0.0000       5.684418       154.6809 
 2077   0.0000       5.684970       154.6959 
 2078   0.0000       5.688800       154.8001 
 2079   0.0000       5.691844       154.8829 
 2080   0.0000       5.696257       155.0030 
 2081   0.0000       5.699686       155.0964 
 2082   0.0000       5.704001       155.2138 
 2083   0.0000       5.706064       155.2699 
 2084   0.0000       5.707826       155.3178 
 2085   0.0000       5.712940       155.4570 
 2086   0.0000       5.716395       155.5510 
 2087   0.0000       5.718807       155.6166 
 2088   0.0000       5.719835       155.6446 
 2089   0.0000       5.726294       155.8204 
 2090   0.0000       5.727501       155.8532 
 2091   0.0000       5.735921       156.0823 
 2092   0.0000       5.740214       156.1992 
 2093   0.0000       5.742290       156.2557 
 2094   0.0000       5.749195       156.4436 
 2095   0.0000       5.752584       156.5358 
 2096   0.0000       5.758259       156.6902 
 2097   0.0000       5.761643       156.7823 
 2098   0.0000       5.765785       156.8950 
 2099   0.0000       5.770276       157.0172 
 2100   0.0000       5.770716       157.0292 
 2101   0.0000       5.774662       157.1365 
 2102   0.0000       5.783338       157.3726 
 2103   0.0000       5.785985       157.4447 
 2104   0.0000       5.787990       157.4992 
 2105   0.0000       5.790550       157.5689 
 2106   0.0000       5.794331       157.6718 
 2107   0.0000       5.802068       157.8823 
 2108   0.0000       5.805603       157.9785 
 2109   0.0000       5.811793       158.1469 
 2110   0.0000       5.815504       158.2479 
 2111   0.0000       5.823185       158.4569 
 2112   0.0000       5.824971       158.5055 
 2113   0.0000       5.828470       158.6007 
 2114   0.0000       5.829714       158.6346 
 2115   0.0000       5.834258       158.7582 
 2116   0.0000       5.836523       158.8199 
 2117   0.0000       5.840506       158.9282 
 2118   0.0000       5.846402       159.0887 
 2119   0.0000       5.849331       159.1684 
 2120   0.0000       5.851669       159.2320 
 2121   0.0000       5.853066       159.2700 
 2122   0.0000       5.856512       159.3638 
 2123   0.0000       5.863773       159.5614 
 2124   0.0000       5.869102       159.7064 
 2125   0.0000       5.871987       159.7849 
 2126   0.0000       5.876696       159.9130 
 2127   0.0000       5.879519       159.9899 
 2128   0.0000       5.882481       160.0705 
 2129   0.0000       5.886910       160.1910 
 2130   0.0000       5.889037       160.2488 
 2131   0.0000       5.894799       160.4056 
 2132   0.0000       5.897579       160.4813 
 2133   0.0000       5.899325       160.5288 
 2134   0.0000       5.903661       160.6468 
 2135   0.0000       5.906525       160.7247 
 2136   0.0000       5.907906       160.7623 
 2137   0.0000       5.910387       160.8298 
 2138   0.0000       5.911070       160.8484 
 2139   0.0000       5.914162       160.9325 
 2140   0.0000       5.919106       161.0671 
 2141   0.0000       5.921331       161.1276 
 2142   0.0000       5.926015       161.2551 
 2143   0.0000       5.927081       161.2841 
 2144   0.0000       5.928895       161.3334 
 2145   0.0000       5.932065       161.4197 
 2146   0.0000       5.933578       161.4609 
 2147   0.0000       5.937362       161.5638 
 2148   0.0000       5.939520       161.6226 
 2149   0.0000       5.939933       161.6338 
 2150   0.0000       5.943977       161.7438 
 2151   0.0000       5.945995       161.7987 
 2152   0.0000       5.949596       161.8967 
 2153   0.0000       5.951415       161.9462 
 2154   0.0000       5.953849       162.0125 
 2155   0.0000       5.955668       162.0620 
 2156   0.0000       5.959656       162.1705 
 2157   0.0000       5.962442       162.2463 
 2158   0.0000       5.964164       162.2931 
 2159   0.0000       5.968091       162.4000 
 2160   0.0000       5.970799       162.4737 
 2161   0.0000       5.973006       162.5338 
 2162   0.0000       5.974393       162.5715 
 2163   0.0000       5.976671       162.6335 
 2164   0.0000       5.979163       162.7013 
 2165   0.0000       5.980139       162.7279 
 2166   0.0000       5.983803       162.8276 
 2167   0.0000       5.988685       162.9604 
 2168   0.0000       5.990198       163.0016 
 2169   0.0000       5.990866       163.0197 
 2170   0.0000       5.996333       163.1685 
 2171   0.0000       5.998778       163.2351 
 2172   0.0000       6.000553       163.2833 
 2173   0.0000       6.002677       163.3412 
 2174   0.0000       6.003622       163.3669 
 2175   0.0000       6.008147       163.4900 
 2176   0.0000       6.009027       163.5139 
 2177   0.0000       6.011267       163.5749 
 2178   0.0000       6.014403       163.6602 
 2179   0.0000       6.015354       163.6861 
 2180   0.0000       6.019782       163.8066 
 2181   0.0000       6.022121       163.8702 
 2182   0.0000       6.024490       163.9347 
 2183   0.0000       6.025794       163.9702 
 2184   0.0000       6.028438       164.0421 
 2185   0.0000       6.029929       164.0827 
 2186   0.0000       6.031413       164.1231 
 2187   0.0000       6.033484       164.1794 
 2188   0.0000       6.038311       164.3108 
 2189   0.0000       6.042073       164.4132 
 2190   0.0000       6.044084       164.4679 
 2191   0.0000       6.047115       164.5504 
 2192   0.0000       6.049775       164.6228 
 2193   0.0000       6.050877       164.6527 
 2194   0.0000       6.053940       164.7361 
 2195   0.0000       6.056294       164.8001 
 2196   0.0000       6.057353       164.8290 
 2197   0.0000       6.060667       164.9191 
 2198   0.0000       6.065807       165.0590 
 2199   0.0000       6.066018       165.0648 
 2200   0.0000       6.070758       165.1937 
 2201   0.0000       6.071935       165.2257 
 2202   0.0000       6.075396       165.3199 
 2203   0.0000       6.079495       165.4315 
 2204   0.0000       6.081223       165.4785 
 2205   0.0000       6.085025       165.5819 
 2206   0.0000       6.085555       165.5964 
 2207   0.0000       6.088781       165.6841 
 2208   0.0000       6.089784       165.7114 
 2209   0.0000       6.091458       165.7570 
 2210   0.0000       6.093854       165.8222 
 2211   0.0000       6.096987       165.9075 
 2212   0.0000       6.100175       165.9942 
 2213   0.0000       6.101216       166.0225 
 2214   0.0000       6.103198       166.0765 
 2215   0.0000       6.104690       166.1171 
 2216   0.0000       6.111346       166.2982 
 2217   0.0000       6.112165       166.3205 
 2218   0.0000       6.115210       166.4033 
 2219   0.0000       6.116458       166.4373 
 2220   0.0000       6.119976       166.5330 
 2221   0.0000       6.121384       166.5713 
 2222   0.0000       6.123497       166.6288 
 2223   0.0000       6.125296       166.6778 
 2224   0.0000       6.128380       166.7617 
 2225   0.0000       6.132052       166.8616 
 2226   0.0000       6.135381       166.9522 
 2227   0.0000       6.136280       166.9767 
 2228   0.0000       6.137367       167.0062 
 2229   0.0000       6.140220       167.0839 
 2230   0.0000       6.143065       167.1613 
 2231   0.0000       6.146712       167.2605 
 2232   0.0000       6.149493       167.3362 
 2233   0.0000       6.151225       167.3833 
 2234   0.0000       6.152679       167.4229 
 2235   0.0000       6.157086       167.5428 
 2236   0.0000       6.159228       167.6011 
 2237   0.0000       6.160781       167.6434 
 2238   0.0000       6.164421       167.7424 
 2239   0.0000       6.165996       167.7853 
 2240   0.0000       6.168576       167.8555 
 2241   0.0000       6.170442       167.9063 
 2242   0.0000       6.174229       168.0093 
 2243   0.0000       6.174457       168.0155 
 2244   0.0000       6.177022       168.0853 
 2245   0.0000       6.178731       168.1318 
 2246   0.0000       6.181061       168.1952 
 2247   0.0000       6.181794       168.2152 
 2248   0.0000       6.184879       168.2991 
 2249   0.0000       6.188015       168.3844 
 2250   0.0000       6.188691       168.4029 
 2251   0.0000       6.192635       168.5102 
 2252   0.0000       6.194108       168.5503 
 2253   0.0000       6.196700       168.6208 
 2254   0.0000       6.199659       168.7013 
 2255   0.0000       6.200621       168.7275 
 2256   0.0000       6.203690       168.8110 
 2257   0.0000       6.205029       168.8474 
 2258   0.0000       6.209108       168.9584 
 2259   0.0000       6.209686       168.9742 
 2260   0.0000       6.210383       168.9931 
 2261   0.0000       6.217596       169.1894 
 2262   0.0000       6.218968       169.2267 
 2263   0.0000       6.220120       169.2581 
 2264   0.0000       6.221893       169.3063 
 2265   0.0000       6.225205       169.3964 
 2266   0.0000       6.227375       169.4555 
 2267   0.0000       6.228750       169.4929 
 2268   0.0000       6.230315       169.5355 
 2269   0.0000       6.233314       169.6171 
 2270   0.0000       6.235453       169.6753 
 2271   0.0000       6.238667       169.7628 
 2272   0.0000       6.240327       169.8079 
 2273   0.0000       6.240521       169.8132 
 2274   0.0000       6.244536       169.9225 
 2275   0.0000       6.246535       169.9769 
 2276   0.0000       6.247531       170.0040 
 2277   0.0000       6.252948       170.1514 
 2278   0.0000       6.255644       170.2247 
 2279   0.0000       6.255975       170.2337 
 2280   0.0000       6.260042       170.3444 
 2281   0.0000       6.261281       170.3781 
 2282   0.0000       6.264127       170.4556 
 2283   0.0000       6.266386       170.5170 
 2284   0.0000       6.268253       170.5678 
 2285   0.0000       6.272703       170.6889 
 2286   0.0000       6.274947       170.7500 
 2287   0.0000       6.276687       170.7973 
 2288   0.0000       6.278279       170.8406 
 2289   0.0000       6.280986       170.9143 
 2290   0.0000       6.282863       170.9654 
 2291   0.0000       6.283808       170.9911 
 2292   0.0000       6.287085       171.0803 
 2293   0.0000       6.287839       171.1008 
 2294   0.0000       6.291999       171.2140 
 2295   0.0000       6.293949       171.2671 
 2296   0.0000       6.296281       171.3305 
 2297   0.0000       6.299576       171.4202 
 2298   0.0000       6.300654       171.4495 
 2299   0.0000       6.303549       171.5283 
 2300   0.0000       6.304380       171.5509 
 2301   0.0000       6.307597       171.6385 
 2302   0.0000       6.310926       171.7290 
 2303   0.0000       6.315219       171.8458 
 2304   0.0000       6.316675       171.8855 
 2305   0.0000       6.319217       171.9546 
 2306   0.0000       6.321380       172.0135 
 2307   0.0000       6.321771       172.0241 
 2308   0.0000       6.324585       172.1007 
 2309   0.0000       6.328799       172.2154 
 2310   0.0000       6.329391       172.2315 
 2311   0.0000       6.330375       172.2583 
 2312   0.0000       6.331837       172.2980 
 2313   0.0000       6.334367       172.3669 
 2314   0.0000       6.336599       172.4276 
 2315   0.0000       6.338562       172.4810 
 2316   0.0000       6.340543       172.5350 
 2317   0.0000       6.342442       172.5866 
 2318   0.0000       6.343857       172.6251 
 2319   0.0000       6.345651       172.6739 
 2320   0.0000       6.346494       172.6969 
 2321   0.0000       6.348672       172.7561 
 2322   0.0000       6.349447       172.7772 
 2323   0.0000       6.353871       172.8976 
 2324   0.0000       6.355958       172.9544 
 2325   0.0000       6.357661       173.0008 
 2326   0.0000       6.359271       173.0446 
 2327   0.0000       6.361184       173.0966 
 2328   0.0000       6.363910       173.1708 
 2329   0.0000       6.365311       173.2089 
 2330   0.0000       6.372339       173.4001 
 2331   0.0000       6.373333       173.4272 
 2332   0.0000       6.375001       173.4726 
 2333   0.0000       6.379544       173.5962 
 2334   0.0000       6.381498       173.6494 
 2335   0.0000       6.382689       173.6818 
 2336   0.0000       6.383278       173.6978 
 2337   0.0000       6.387709       173.8184 
 2338   0.0000       6.391983       173.9347 
 2339   0.0000       6.392402       173.9461 
 2340   0.0000       6.396387       174.0545 
 2341   0.0000       6.397085       174.0735 
 2342   0.0000       6.400645       174.1704 
 2343   0.0000       6.403259       174.2415 
 2344   0.0000       6.404484       174.2749 
 2345   0.0000       6.408236       174.3770 
 2346   0.0000       6.409445       174.4099 
 2347   0.0000       6.411382       174.4626 
 2348   0.0000       6.413270       174.5140 
 2349   0.0000       6.414777       174.5550 
 2350   0.0000       6.418276       174.6502 
 2351   0.0000       6.421544       174.7391 
 2352   0.0000       6.422509       174.7653 
 2353   0.0000       6.425372       174.8433 
 2354   0.0000       6.426750       174.8808 
 2355   0.0000       6.427673       174.9059 
 2356   0.0000       6.433603       175.0672 
 2357   0.0000       6.435107       175.1082 
 2358   0.0000       6.439503       175.2278 
 2359   0.0000       6.440555       175.2564 
 2360   0.0000       6.443230       175.3292 
 2361   0.0000       6.445767       175.3982 
 2362   0.0000       6.446996       175.4317 
 2363   0.0000       6.449744       175.5065 
 2364   0.0000       6.451912       175.5655 
 2365   0.0000       6.453189       175.6002 
 2366   0.0000       6.456831       175.6993 
 2367   0.0000       6.457883       175.7279 
 2368   0.0000       6.460911       175.8103 
 2369   0.0000       6.463609       175.8837 
 2370   0.0000       6.464479       175.9074 
 2371   0.0000       6.466671       175.9671 
 2372   0.0000       6.470922       176.0828 
 2373   0.0000       6.474046       176.1677 
 2374   0.0000       6.476139       176.2247 
 2375   0.0000       6.479442       176.3146 
 2376   0.0000       6.482428       176.3958 
 2377   0.0000       6.483366       176.4214 
 2378   0.0000       6.484204       176.4442 
 2379   0.0000       6.489440       176.5867 
 2380   0.0000       6.494302       176.7190 
 2381   0.0000       6.496569       176.7806 
 2382   0.0000       6.497938       176.8179 
 2383   0.0000       6.501647       176.9188 
 2384   0.0000       6.502217       176.9343 
 2385   0.0000       6.506146       177.0412 
 2386   0.0000       6.507775       177.0856 
 2387   0.0000       6.512075       177.2026 
 2388   0.0000       6.514751       177.2754 
 2389   0.0000       6.517749       177.3570 
 2390   0.0000       6.518864       177.3873 
 2391   0.0000       6.526450       177.5937 
 2392   0.0000       6.527215       177.6146 
 2393   0.0000       6.532084       177.7470 
 2394   0.0000       6.534401       177.8101 
 2395   0.0000       6.534989       177.8261 
 2396   0.0000       6.538112       177.9111 
 2397   0.0000       6.541224       177.9958 
 2398   0.0000       6.544121       178.0746 
 2399   0.0000       6.545914       178.1234 
 2400   0.0000       6.549730       178.2272 
 2401   0.0000       6.552601       178.3053 
 2402   0.0000       6.554472       178.3562 
 2403   0.0000       6.556578       178.4135 
 2404   0.0000       6.559541       178.4942 
 2405   0.0000       6.562113       178.5642 
 2406   0.0000       6.567003       178.6972 
 2407   0.0000       6.569352       178.7612 
 2408   0.0000       6.572214       178.8390 
 2409   0.0000       6.573879       178.8843 
 2410   0.0000       6.577058       178.9709 
 2411   0.0000       6.580806       179.0728 
 2412   0.0000       6.584625       179.1768 
 2413   0.0000       6.586670       179.2324 
 2414   0.0000       6.591303       179.3585 
 2415   0.0000       6.595127       179.4625 
 2416   0.0000       6.600588       179.6111 
 2417   0.0000       6.604388       179.7145 
 2418   0.0000       6.606743       179.7786 
 2419   0.0000       6.608770       179.8338 
 2420   0.0000       6.612500       179.9353 
 2421   0.0000       6.615703       180.0224 
 2422   0.0000       6.617863       180.0812 
 2423   0.0000       6.623531       180.2354 
 2424   0.0000       6.624038       180.2492 
 2425   0.0000       6.631355       180.4483 
 2426   0.0000       6.633062       180.4948 
 2427   0.0000       6.634304       180.5286 
 2428   0.0000       6.639759       180.6770 
 2429   0.0000       6.640918       180.7086 
 2430   0.0000       6.641478       180.7238 
 2431   0.0000       6.644906       180.8171 
 2432   0.0000       6.647478       180.8871 
 2433   0.0000       6.647651       180.8918 
 2434   0.0000       6.651137       180.9866 
 2435   0.0000       6.653896       181.0617 
 2436   0.0000       6.656462       181.1315 
 2437   0.0000       6.658123       181.1767 
 2438   0.0000       6.663525       181.3237 
 2439   0.0000       6.665606       181.3804 
 2440   0.0000       6.668020       181.4460 
 2441   0.0000       6.670701       181.5190 
 2442   0.0000       6.671616       181.5439 
 2443   0.0000       6.674213       181.6146 
 2444   0.0000       6.678747       181.7379 
 2445   0.0000       6.682893       181.8508 
 2446   0.0000       6.686419       181.9467 
 2447   0.0000       6.690163       182.0486 
 2448   0.0000       6.691104       182.0742 
 2449   0.0000       6.692458       182.1110 
 2450   0.0000       6.694329       182.1620 
 2451   0.0000       6.696183       182.2124 
 2452   0.0000       6.699179       182.2939 
 2453   0.0000       6.701293       182.3515 
 2454   0.0000       6.701768       182.3644 
 2455   0.0000       6.706745       182.4998 
 2456   0.0000       6.712013       182.6432 
 2457   0.0000       6.712979       182.6694 
 2458   0.0000       6.714571       182.7128 
 2459   0.0000       6.716523       182.7659 
 2460   0.0000       6.718968       182.8324 
 2461   0.0000       6.720181       182.8654 
 2462   0.0000       6.726898       183.0482 
 2463   0.0000       6.727571       183.0665 
 2464   0.0000       6.728184       183.0832 
 2465   0.0000       6.733644       183.2318 
 2466   0.0000       6.735051       183.2700 
 2467   0.0000       6.738614       183.3670 
 2468   0.0000       6.743002       183.4864 
 2469   0.0000       6.743469       183.4991 
 2470   0.0000       6.746289       183.5758 
 2471   0.0000       6.751381       183.7144 
 2472   0.0000       6.754578       183.8014 
 2473   0.0000       6.758129       183.8980 
 2474   0.0000       6.759432       183.9335 
 2475   0.0000       6.763593       184.0467 
 2476   0.0000       6.765920       184.1101 
 2477   0.0000       6.769177       184.1987 
 2478   0.0000       6.770687       184.2398 
 2479   0.0000       6.773727       184.3225 
 2480   0.0000       6.776290       184.3922 
 2481   0.0000       6.778738       184.4588 
 2482   0.0000       6.780966       184.5195 
 2483   0.0000       6.784517       184.6161 
 2484   0.0000       6.785848       184.6523 
 2485   0.0000       6.790561       184.7806 
 2486   0.0000       6.791237       184.7990 
 2487   0.0000       6.792726       184.8395 
 2488   0.0000       6.795603       184.9178 
 2489   0.0000       6.797114       184.9589 
 2490   0.0000       6.801037       185.0656 
 2491   0.0000       6.803107       185.1219 
 2492   0.0000       6.806375       185.2109 
 2493   0.0000       6.807313       185.2364 
 2494   0.0000       6.808239       185.2616 
 2495   0.0000       6.809605       185.2988 
 2496   0.0000       6.814575       185.4340 
 2497   0.0000       6.819096       185.5570 
 2498   0.0000       6.820123       185.5850 
 2499   0.0000       6.824027       185.6912 
 2500   0.0000       6.824873       185.7142 
 2501   0.0000       6.829803       185.8484 
 2502   0.0000       6.833613       185.9521 
 2503   0.0000       6.837407       186.0553 
 2504   0.0000       6.840755       186.1464 
 2505   0.0000       6.844699       186.2537 
 2506   0.0000       6.845509       186.2758 
 2507   0.0000       6.846841       186.3120 
 2508   0.0000       6.851533       186.4397 
 2509   0.0000       6.855487       186.5473 
 2510   0.0000       6.862248       186.7313 
 2511   0.0000       6.864811       186.8010 
 2512   0.0000       6.868501       186.9014 
 2513   0.0000       6.871417       186.9808 
 2514   0.0000       6.876274       187.1129 
 2515   0.0000       6.877290       187.1406 
 2516   0.0000       6.882013       187.2691 
 2517   0.0000       6.888226       187.4381 
 2518   0.0000       6.890660       187.5044 
 2519   0.0000       6.894920       187.6203 
 2520   0.0000       6.898019       187.7046 
 2521   0.0000       6.900661       187.7765 
 2522   0.0000       6.905174       187.8993 
 2523   0.0000       6.911417       188.0692 
 2524   0.0000       6.912682       188.1036 
 2525   0.0000       6.917837       188.2439 
 2526   0.0000       6.925506       188.4526 
 2527   0.0000       6.926075       188.4681 
 2528   0.0000       6.930791       188.5964 
 2529   0.0000       6.934399       188.6946 
 2530   0.0000       6.943223       188.9347 
 2531   0.0000       6.946237       189.0167 
 2532   0.0000       6.950615       189.1359 
 2533   0.0000       6.956693       189.3012 
 2534   0.0000       6.960702       189.4103 
 2535   0.0000       6.963745       189.4931 
 2536   0.0000       6.967246       189.5884 
 2537   0.0000       6.970996       189.6905 
 2538   0.0000       6.973976       189.7715 
 2539   0.0000       6.976557       189.8418 
 2540   0.0000       6.980423       189.9470 
 2541   0.0000       6.984632       190.0615 
 2542   0.0000       6.987246       190.1326 
 2543   0.0000       6.995531       190.3581 
 2544   0.0000       6.997078       190.4002 
 2545   0.0000       7.000005       190.4798 
 2546   0.0000       7.004874       190.6123 
 2547   0.0000       7.007979       190.6968 
 2548   0.0000       7.012203       190.8117 
 2549   0.0000       7.013811       190.8555 
 2550   0.0000       7.016742       190.9353 
 2551   0.0000       7.020633       191.0411 
 2552   0.0000       7.023870       191.1292 
 2553   0.0000       7.025697       191.1789 
 2554   0.0000       7.027633       191.2316 
 2555   0.0000       7.028266       191.2488 
 2556   0.0000       7.037943       191.5122 
 2557   0.0000       7.038545       191.5285 
 2558   0.0000       7.041399       191.6062 
 2559   0.0000       7.043274       191.6572 
 2560   0.0000       7.049672       191.8313 
 2561   0.0000       7.049741       191.8332 
 2562   0.0000       7.052960       191.9208 
 2563   0.0000       7.058641       192.0754 
 2564   0.0000       7.060107       192.1153 
 2565   0.0000       7.066522       192.2898 
 2566   0.0000       7.070422       192.3960 
 2567   0.0000       7.073878       192.4900 
 2568   0.0000       7.074112       192.4964 
 2569   0.0000       7.077587       192.5909 
 2570   0.0000       7.082597       192.7273 
 2571   0.0000       7.085070       192.7946 
 2572   0.0000       7.086798       192.8416 
 2573   0.0000       7.090832       192.9513 
 2574   0.0000       7.092892       193.0074 
 2575   0.0000       7.100617       193.2176 
 2576   0.0000       7.104212       193.3154 
 2577   0.0000       7.108352       193.4281 
 2578   0.0000       7.111701       193.5192 
 2579   0.0000       7.113931       193.5799 
 2580   0.0000       7.120010       193.7453 
 2581   0.0000       7.124083       193.8562 
 2582   0.0000       7.126329       193.9173 
 2583   0.0000       7.128535       193.9773 
 2584   0.0000       7.131690       194.0632 
 2585   0.0000       7.135015       194.1536 
 2586   0.0000       7.139065       194.2638 
 2587   0.0000       7.142148       194.3477 
 2588   0.0000       7.144357       194.4078 
 2589   0.0000       7.146097       194.4552 
 2590   0.0000       7.151530       194.6030 
 2591   0.0000       7.152275       194.6233 
 2592   0.0000       7.154283       194.6779 
 2593   0.0000       7.161748       194.8811 
 2594   0.0000       7.165382       194.9799 
 2595   0.0000       7.168736       195.0712 
 2596   0.0000       7.173880       195.2112 
 2597   0.0000       7.177887       195.3202 
 2598   0.0000       7.181813       195.4271 
 2599   0.0000       7.184656       195.5044 
 2600   0.0000       7.188129       195.5989 
 2601   0.0000       7.190281       195.6575 
 2602   0.0000       7.195474       195.7988 
 2603   0.0000       7.196539       195.8278 
 2604   0.0000       7.198811       195.8896 
 2605   0.0000       7.203339       196.0128 
 2606   0.0000       7.208494       196.1531 
 2607   0.0000       7.212226       196.2547 
 2608   0.0000       7.217054       196.3860 
 2609   0.0000       7.224371       196.5851 
 2610   0.0000       7.231902       196.7901 
 2611   0.0000       7.236190       196.9067 
 2612   0.0000       7.241950       197.0635 
 2613   0.0000       7.242501       197.0785 
 2614   0.0000       7.246426       197.1853 
 2615   0.0000       7.250341       197.2918 
 2616   0.0000       7.251851       197.3329 
 2617   0.0000       7.252981       197.3636 
 2618   0.0000       7.258108       197.5031 
 2619   0.0000       7.260496       197.5681 
 2620   0.0000       7.263262       197.6434 
 2621   0.0000       7.266963       197.7441 
 2622   0.0000       7.268948       197.7981 
 2623   0.0000       7.271510       197.8679 
 2624   0.0000       7.273136       197.9121 
 2625   0.0000       7.277615       198.0340 
 2626   0.0000       7.282367       198.1633 
 2627   0.0000       7.288653       198.3343 
 2628   0.0000       7.290422       198.3825 
 2629   0.0000       7.297875       198.5853 
 2630   0.0000       7.298619       198.6055 
 2631   0.0000       7.304870       198.7756 
 2632   0.0000       7.311755       198.9630 
 2633   0.0000       7.319537       199.1747 
 2634   0.0000       7.323485       199.2822 
 2635   0.0000       7.330272       199.4668 
 2636   0.0000       7.335817       199.6177 
 2637   0.0000       7.338236       199.6835 
 2638   0.0000       7.340057       199.7331 
 2639   0.0000       7.350081       200.0059 
 2640   0.0000       7.356009       200.1672 
 2641   0.0000       7.356914       200.1918 
 2642   0.0000       7.360633       200.2930 
 2643   0.0000       7.369448       200.5329 
 2644   0.0000       7.372975       200.6288 
 2645   0.0000       7.374948       200.6825 
 2646   0.0000       7.379334       200.8019 
 2647   0.0000       7.387027       201.0112 
 2648   0.0000       7.389306       201.0732 
 2649   0.0000       7.393848       201.1968 
 2650   0.0000       7.396620       201.2723 
 2651   0.0000       7.400775       201.3853 
 2652   0.0000       7.405420       201.5117 
 2653   0.0000       7.408773       201.6030 
 2654   0.0000       7.413737       201.7380 
 2655   0.0000       7.418326       201.8629 
 2656   0.0000       7.423635       202.0074 
 2657   0.0000       7.427771       202.1199 
 2658   0.0000       7.433110       202.2652 
 2659   0.0000       7.435071       202.3186 
 2660   0.0000       7.442710       202.5264 
 2661   0.0000       7.447921       202.6682 
 2662   0.0000       7.449673       202.7159 
 2663   0.0000       7.453546       202.8213 
 2664   0.0000       7.456297       202.8962 
 2665   0.0000       7.459434       202.9815 
 2666   0.0000       7.460387       203.0074 
 2667   0.0000       7.473281       203.3583 
 2668   0.0000       7.475818       203.4273 
 2669   0.0000       7.478931       203.5120 
 2670   0.0000       7.482831       203.6182 
 2671   0.0000       7.483681       203.6413 
 2672   0.0000       7.485971       203.7036 
 2673   0.0000       7.488759       203.7795 
 2674   0.0000       7.490189       203.8184 
 2675   0.0000       7.491638       203.8578 
 2676   0.0000       7.496274       203.9840 
 2677   0.0000       7.498512       204.0449 
 2678   0.0000       7.501328       204.1215 
 2679   0.0000       7.505760       204.2421 
 2680   0.0000       7.508171       204.3077 
 2681   0.0000       7.510128       204.3610 
 2682   0.0000       7.512409       204.4230 
 2683   0.0000       7.515446       204.5057 
 2684   0.0000       7.520894       204.6539 
 2685   0.0000       7.521077       204.6589 
 2686   0.0000       7.525270       204.7730 
 2687   0.0000       7.528593       204.8634 
 2688   0.0000       7.530723       204.9214 
 2689   0.0000       7.530897       204.9261 
 2690   0.0000       7.536455       205.0774 
 2691   0.0000       7.540075       205.1759 
 2692   0.0000       7.541762       205.2218 
 2693   0.0000       7.547441       205.3763 
 2694   0.0000       7.550357       205.4557 
 2695   0.0000       7.551624       205.4901 
 2696   0.0000       7.553996       205.5547 
 2697   0.0000       7.555083       205.5843 
 2698   0.0000       7.559233       205.6972 
 2699   0.0000       7.564028       205.8277 
 2700   0.0000       7.571803       206.0392 
 2701   0.0000       7.573742       206.0920 
 2702   0.0000       7.577526       206.1950 
 2703   0.0000       7.580869       206.2859 
 2704   0.0000       7.581641       206.3070 
 2705   0.0000       7.583338       206.3531 
 2706   0.0000       7.583400       206.3548 
 2707   0.0000       7.588369       206.4900 
 2708   0.0000       7.594495       206.6567 
 2709   0.0000       7.597103       206.7277 
 2710   0.0000       7.598725       206.7718 
 2711   0.0000       7.599801       206.8011 
 2712   0.0000       7.603109       206.8911 
 2713   0.0000       7.606183       206.9747 
 2714   0.0000       7.608105       207.0271 
 2715   0.0000       7.610224       207.0847 
 2716   0.0000       7.612845       207.1561 
 2717   0.0000       7.617897       207.2935 
 2718   0.0000       7.621825       207.4004 
 2719   0.0000       7.626601       207.5304 
 2720   0.0000       7.628416       207.5798 
 2721   0.0000       7.629394       207.6064 
 2722   0.0000       7.634402       207.7426 
 2723   0.0000       7.638819       207.8628 
 2724   0.0000       7.648248       208.1194 
 2725   0.0000       7.649297       208.1479 
 2726   0.0000       7.654329       208.2849 
 2727   0.0000       7.658589       208.4008 
 2728   0.0000       7.660962       208.4654 
 2729   0.0000       7.665274       208.5827 
 2730   0.0000       7.666748       208.6228 
 2731   0.0000       7.672304       208.7740 
 2732   0.0000       7.672912       208.7906 
 2733   0.0000       7.675365       208.8573 
 2734   0.0000       7.681849       209.0337 
 2735   0.0000       7.686054       209.1482 
 2736   0.0000       7.691163       209.2872 
 2737   0.0000       7.693280       209.3448 
 2738   0.0000       7.699356       209.5101 
 2739   0.0000       7.702816       209.6043 
 2740   0.0000       7.706954       209.7169 
 2741   0.0000       7.710667       209.8179 
 2742   0.0000       7.715314       209.9444 
 2743   0.0000       7.716613       209.9797 
 2744   0.0000       7.722198       210.1317 
 2745   0.0000       7.723849       210.1766 
 2746   0.0000       7.727706       210.2816 
 2747   0.0000       7.733211       210.4314 
 2748   0.0000       7.735360       210.4898 
 2749   0.0000       7.737808       210.5565 
 2750   0.0000       7.741917       210.6683 
 2751   0.0000       7.744452       210.7372 
 2752   0.0000       7.747983       210.8333 
 2753   0.0000       7.750143       210.8921 
 2754   0.0000       7.753153       210.9740 
 2755   0.0000       7.755676       211.0427 
 2756   0.0000       7.759062       211.1348 
 2757   0.0000       7.763492       211.2554 
 2758   0.0000       7.765719       211.3160 
 2759   0.0000       7.770097       211.4351 
 2760   0.0000       7.775372       211.5786 
 2761   0.0000       7.777327       211.6318 
 2762   0.0000       7.783165       211.7907 
 2763   0.0000       7.786594       211.8840 
 2764   0.0000       7.788525       211.9365 
 2765   0.0000       7.795077       212.1148 
 2766   0.0000       7.798671       212.2126 
 2767   0.0000       7.802860       212.3266 
 2768   0.0000       7.809953       212.5196 
 2769   0.0000       7.811578       212.5639 
 2770   0.0000       7.814221       212.6358 
 2771   0.0000       7.821896       212.8446 
 2772   0.0000       7.830690       213.0839 
 2773   0.0000       7.832177       213.1244 
 2774   0.0000       7.834786       213.1954 
 2775   0.0000       7.841922       213.3896 
 2776   0.0000       7.843032       213.4197 
 2777   0.0000       7.846038       213.5016 
 2778   0.0000       7.848931       213.5803 
 2779   0.0000       7.850964       213.6356 
 2780   0.0000       7.853897       213.7154 
 2781   0.0000       7.860610       213.8981 
 2782   0.0000       7.863442       213.9751 
 2783   0.0000       7.866585       214.0607 
 2784   0.0000       7.868262       214.1063 
 2785   0.0000       7.870446       214.1657 
 2786   0.0000       7.872210       214.2137 
 2787   0.0000       7.878022       214.3719 
 2788   0.0000       7.886448       214.6012 
 2789   0.0000       7.889264       214.6778 
 2790   0.0000       7.892850       214.7754 
 2791   0.0000       7.894567       214.8221 
 2792   0.0000       7.896942       214.8867 
 2793   0.0000       7.902793       215.0459 
 2794   0.0000       7.906324       215.1420 
 2795   0.0000       7.907602       215.1768 
 2796   0.0000       7.914002       215.3509 
 2797   0.0000       7.919530       215.5014 
 2798   0.0000       7.922912       215.5934 
 2799   0.0000       7.925356       215.6599 
 2800   0.0000       7.929802       215.7809 
 2801   0.0000       7.930751       215.8067 
 2802   0.0000       7.933098       215.8706 
 2803   0.0000       7.935663       215.9404 
 2804   0.0000       7.940652       216.0761 
 2805   0.0000       7.948815       216.2983 
 2806   0.0000       7.949809       216.3253 
 2807   0.0000       7.952660       216.4029 
 2808   0.0000       7.958557       216.5633 
 2809   0.0000       7.961301       216.6380 
 2810   0.0000       7.963101       216.6870 
 2811   0.0000       7.966236       216.7723 
 2812   0.0000       7.971155       216.9062 
 2813   0.0000       7.972724       216.9489 
 2814   0.0000       7.975750       217.0312 
 2815   0.0000       7.978086       217.0948 
 2816   0.0000       7.983822       217.2508 
 2817   0.0000       7.984452       217.2680 
 2818   0.0000       7.988834       217.3872 
 2819   0.0000       7.992706       217.4926 
 2820   0.0000       7.994933       217.5532 
 2821   0.0000       7.998553       217.6517 
 2822   0.0000       8.002656       217.7633 
 2823   0.0000       8.004764       217.8207 
 2824   0.0000       8.007267       217.8888 
 2825   0.0000       8.013141       218.0486 
 2826   0.0000       8.015905       218.1239 
 2827   0.0000       8.018388       218.1914 
 2828   0.0000       8.020595       218.2515 
 2829   0.0000       8.023883       218.3410 
 2830   0.0000       8.024534       218.3587 
 2831   0.0000       8.031332       218.5437 
 2832   0.0000       8.035695       218.6624 
 2833   0.0000       8.037234       218.7043 
 2834   0.0000       8.040232       218.7858 
 2835   0.0000       8.042722       218.8536 
 2836   0.0000       8.047862       218.9935 
 2837   0.0000       8.050041       219.0528 
 2838   0.0000       8.051995       219.1059 
 2839   0.0000       8.053261       219.1404 
 2840   0.0000       8.058507       219.2831 
 2841   0.0000       8.060475       219.3367 
 2842   0.0000       8.066919       219.5120 
 2843   0.0000       8.069582       219.5845 
 2844   0.0000       8.072760       219.6710 
 2845   0.0000       8.079314       219.8493 
 2846   0.0000       8.082881       219.9464 
 2847   0.0000       8.083582       219.9655 
 2848   0.0000       8.084804       219.9987 
 2849   0.0000       8.091248       220.1740 
 2850   0.0000       8.094886       220.2731 
 2851   0.0000       8.099266       220.3922 
 2852   0.0000       8.106829       220.5980 
 2853   0.0000       8.112267       220.7460 
 2854   0.0000       8.116817       220.8698 
 2855   0.0000       8.119802       220.9511 
 2856   0.0000       8.122072       221.0128 
 2857   0.0000       8.128761       221.1948 
 2858   0.0000       8.129350       221.2109 
 2859   0.0000       8.133773       221.3312 
 2860   0.0000       8.135575       221.3802 
 2861   0.0000       8.139212       221.4792 
 2862   0.0000       8.142588       221.5711 
 2863   0.0000       8.144036       221.6105 
 2864   0.0000       8.146152       221.6681 
 2865   0.0000       8.148526       221.7327 
 2866   0.0000       8.152116       221.8303 
 2867   0.0000       8.155115       221.9120 
 2868   0.0000       8.159926       222.0429 
 2869   0.0000       8.162135       222.1030 
 2870   0.0000       8.166211       222.2139 
 2871   0.0000       8.172303       222.3797 
 2872   0.0000       8.176440       222.4922 
 2873   0.0000       8.178735       222.5547 
 2874   0.0000       8.182235       222.6499 
 2875   0.0000       8.184370       222.7080 
 2876   0.0000       8.186092       222.7549 
 2877   0.0000       8.190140       222.8651 
 2878   0.0000       8.193183       222.9478 
 2879   0.0000       8.195386       223.0078 
 2880   0.0000       8.197412       223.0629 
 2881   0.0000       8.198978       223.1055 
 2882   0.0000       8.201991       223.1875 
 2883   0.0000       8.203845       223.2380 
 2884   0.0000       8.205784       223.2907 
 2885   0.0000       8.206965       223.3229 
 2886   0.0000       8.209646       223.3958 
 2887   0.0000       8.212742       223.4801 
 2888   0.0000       8.215130       223.5451 
 2889   0.0000       8.219879       223.6743 
 2890   0.0000       8.221886       223.7289 
 2891   0.0000       8.222776       223.7531 
 2892   0.0000       8.226642       223.8583 
 2893   0.0000       8.230554       223.9648 
 2894   0.0000       8.236613       224.1296 
 2895   0.0000       8.238694       224.1863 
 2896   0.0000       8.241647       224.2666 
 2897   0.0000       8.245447       224.3700 
 2898   0.0000       8.247694       224.4312 
 2899   0.0000       8.256528       224.6716 
 2900   0.0000       8.259053       224.7403 
 2901   0.0000       8.261091       224.7957 
 2902   0.0000       8.263563       224.8630 
 2903   0.0000       8.266815       224.9515 
 2904   0.0000       8.268907       225.0084 
 2905   0.0000       8.275319       225.1829 
 2906   0.0000       8.278599       225.2721 
 2907   0.0000       8.283175       225.3966 
 2908   0.0000       8.287682       225.5193 
 2909   0.0000       8.290053       225.5838 
 2910   0.0000       8.297125       225.7762 
 2911   0.0000       8.299889       225.8515 
 2912   0.0000       8.301860       225.9051 
 2913   0.0000       8.308605       226.0886 
 2914   0.0000       8.312594       226.1972 
 2915   0.0000       8.315561       226.2779 
 2916   0.0000       8.318247       226.3510 
 2917   0.0000       8.324052       226.5090 
 2918   0.0000       8.326843       226.5849 
 2919   0.0000       8.332417       226.7366 
 2920   0.0000       8.334305       226.7880 
 2921   0.0000       8.339347       226.9252 
 2922   0.0000       8.339748       226.9361 
 2923   0.0000       8.344148       227.0558 
 2924   0.0000       8.346493       227.1196 
 2925   0.0000       8.349563       227.2032 
 2926   0.0000       8.352933       227.2949 
 2927   0.0000       8.355042       227.3522 
 2928   0.0000       8.362475       227.5545 
 2929   0.0000       8.365766       227.6441 
 2930   0.0000       8.368321       227.7136 
 2931   0.0000       8.368908       227.7296 
 2932   0.0000       8.372599       227.8300 
 2933   0.0000       8.373025       227.8416 
 2934   0.0000       8.375554       227.9104 
 2935   0.0000       8.376662       227.9405 
 2936   0.0000       8.381220       228.0646 
 2937   0.0000       8.383455       228.1254 
 2938   0.0000       8.384414       228.1515 
 2939   0.0000       8.385908       228.1922 
 2940   0.0000       8.387239       228.2284 
 2941   0.0000       8.394116       228.4155 
 2942   0.0000       8.396727       228.4866 
 2943   0.0000       8.398374       228.5314 
 2944   0.0000       8.399018       228.5489 
 2945   0.0000       8.403063       228.6590 
 2946   0.0000       8.404664       228.7025 
 2947   0.0000       8.408714       228.8127 
 2948   0.0000       8.410563       228.8631 
 2949   0.0000       8.411846       228.8980 
 2950   0.0000       8.414528       228.9710 
 2951   0.0000       8.416270       229.0183 
 2952   0.0000       8.420625       229.1369 
 2953   0.0000       8.423724       229.2212 
 2954   0.0000       8.424207       229.2343 
 2955   0.0000       8.427316       229.3189 
 2956   0.0000       8.428508       229.3514 
 2957   0.0000       8.430628       229.4091 
 2958   0.0000       8.433608       229.4901 
 2959   0.0000       8.437114       229.5856 
 2960   0.0000       8.439567       229.6523 
 2961   0.0000       8.441677       229.7097 
 2962   0.0000       8.443157       229.7500 
 2963   0.0000       8.446790       229.8488 
 2964   0.0000       8.448060       229.8834 
 2965   0.0000       8.451958       229.9895 
 2966   0.0000       8.453264       230.0250 
 2967   0.0000       8.455972       230.0987 
 2968   0.0000       8.457450       230.1389 
 2969   0.0000       8.460203       230.2138 
 2970   0.0000       8.463417       230.3013 
 2971   0.0000       8.464341       230.3264 
 2972   0.0000       8.471672       230.5259 
 2973   0.0000       8.473394       230.5728 
 2974   0.0000       8.476801       230.6655 
 2975   0.0000       8.481053       230.7812 
 2976   0.0000       8.483411       230.8454 
 2977   0.0000       8.486254       230.9227 
 2978   0.0000       8.488106       230.9731 
 2979   0.0000       8.490050       231.0260 
 2980   0.0000       8.491443       231.0639 
 2981   0.0000       8.498725       231.2621 
 2982   0.0000       8.501637       231.3413 
 2983   0.0000       8.502910       231.3759 
 2984   0.0000       8.507663       231.5053 
 2985   0.0000       8.513020       231.6511 
 2986   0.0000       8.513977       231.6771 
 2987   0.0000       8.516360       231.7419 
 2988   0.0000       8.519113       231.8168 
 2989   0.0000       8.521622       231.8851 
 2990   0.0000       8.524122       231.9531 
 2991   0.0000       8.526307       232.0126 
 2992   0.0000       8.531647       232.1579 
 2993   0.0000       8.533931       232.2201 
 2994   0.0000       8.534349       232.2314 
 2995   0.0000       8.537790       232.3251 
 2996   0.0000       8.539464       232.3706 
 2997   0.0000       8.541222       232.4185 
 2998   0.0000       8.543813       232.4890 
 2999   0.0000       8.549635       232.6474 
 3000   0.0000       8.552071       232.7137 
 3001   0.0000       8.553984       232.7657 
 3002   0.0000       8.557970       232.8742 
 3003   0.0000       8.558931       232.9004 
 3004   0.0000       8.563692       233.0299 
 3005   0.0000       8.566782       233.1140 
 3006   0.0000       8.574202       233.3159 
 3007   0.0000       8.576482       233.3779 
 3008   0.0000       8.578189       233.4244 
 3009   0.0000       8.579525       233.4608 
 3010   0.0000       8.585294       233.6177 
 3011   0.0000       8.586990       233.6639 
 3012   0.0000       8.593002       233.8275 
 3013   0.0000       8.595776       233.9030 
 3014   0.0000       8.596437       233.9210 
 3015   0.0000       8.601589       234.0611 
 3016   0.0000       8.603538       234.1142 
 3017   0.0000       8.605970       234.1804 
 3018   0.0000       8.608805       234.2575 
 3019   0.0000       8.612298       234.3526 
 3020   0.0000       8.615078       234.4282 
 3021   0.0000       8.616572       234.4689 
 3022   0.0000       8.622728       234.6364 
 3023   0.0000       8.627624       234.7696 
 3024   0.0000       8.631027       234.8622 
 3025   0.0000       8.633578       234.9316 
 3026   0.0000       8.636423       235.0090 
 3027   0.0000       8.640264       235.1135 
 3028   0.0000       8.641224       235.1397 
 3029   0.0000       8.645637       235.2597 
 3030   0.0000       8.649166       235.3558 
 3031   0.0000       8.649785       235.3726 
 3032   0.0000       8.657252       235.5758 
 3033   0.0000       8.660916       235.6755 
 3034   0.0000       8.662941       235.7306 
 3035   0.0000       8.666371       235.8240 
 3036   0.0000       8.668933       235.8937 
 3037   0.0000       8.671485       235.9631 
 3038   0.0000       8.678866       236.1640 
 3039   0.0000       8.679952       236.1935 
 3040   0.0000       8.682066       236.2510 
 3041   0.0000       8.687229       236.3915 
 3042   0.0000       8.689064       236.4415 
 3043   0.0000       8.691305       236.5024 
 3044   0.0000       8.696003       236.6303 
 3045   0.0000       8.701718       236.7858 
 3046   0.0000       8.704602       236.8643 
 3047   0.0000       8.706277       236.9098 
 3048   0.0000       8.709313       236.9925 
 3049   0.0000       8.714047       237.1213 
 3050   0.0000       8.717285       237.2094 
 3051   0.0000       8.725413       237.4306 
 3052   0.0000       8.727821       237.4961 
 3053   0.0000       8.731591       237.5987 
 3054   0.0000       8.733448       237.6492 
 3055   0.0000       8.737003       237.7459 
 3056   0.0000       8.739090       237.8027 
 3057   0.0000       8.744494       237.9498 
 3058   0.0000       8.749768       238.0933 
 3059   0.0000       8.751527       238.1412 
 3060   0.0000       8.756745       238.2831 
 3061   0.0000       8.761255       238.4059 
 3062   0.0000       8.763981       238.4800 
 3063   0.0000       8.767519       238.5763 
 3064   0.0000       8.770297       238.6519 
 3065   0.0000       8.773905       238.7501 
 3066   0.0000       8.774265       238.7599 
 3067   0.0000       8.780555       238.9310 
 3068   0.0000       8.784127       239.0282 
 3069   0.0000       8.786047       239.0805 
 3070   0.0000       8.790911       239.2128 
 3071   0.0000       8.794565       239.3123 
 3072   0.0000       8.798823       239.4282 
 3073   0.0000       8.802636       239.5319 
 3074   0.0000       8.803549       239.5567 
 3075   0.0000       8.808871       239.7016 
 3076   0.0000       8.811357       239.7692 
 3077   0.0000       8.821184       240.0366 
 3078   0.0000       8.824966       240.1395 
 3079   0.0000       8.828419       240.2335 
 3080   0.0000       8.832250       240.3377 
 3081   0.0000       8.842745       240.6233 
 3082   0.0000       8.845098       240.6874 
 3083   0.0000       8.846437       240.7238 
 3084   0.0000       8.850412       240.8320 
 3085   0.0000       8.852998       240.9023 
 3086   0.0000       8.866038       241.2572 
 3087   0.0000       8.868661       241.3285 
 3088   0.0000       8.871521       241.4064 
 3089   0.0000       8.878496       241.5962 
 3090   0.0000       8.880593       241.6532 
 3091   0.0000       8.886026       241.8011 
 3092   0.0000       8.886970       241.8268 
 3093   0.0000       8.892761       241.9843 
 3094   0.0000       8.900434       242.1931 
 3095   0.0000       8.903756       242.2835 
 3096   0.0000       8.904874       242.3139 
 3097   0.0000       8.912567       242.5233 
 3098   0.0000       8.916193       242.6219 
 3099   0.0000       8.916994       242.6437 
 3100   0.0000       8.923292       242.8151 
 3101   0.0000       8.924306       242.8427 
 3102   0.0000       8.926720       242.9084 
 3103   0.0000       8.931511       243.0388 
 3104   0.0000       8.934966       243.1328 
 3105   0.0000       8.938709       243.2346 
 3106   0.0000       8.941967       243.3233 
 3107   0.0000       8.943302       243.3596 
 3108   0.0000       8.948343       243.4968 
 3109   0.0000       8.952651       243.6140 
 3110   0.0000       8.953959       243.6496 
 3111   0.0000       8.955500       243.6915 
 3112   0.0000       8.958559       243.7748 
 3113   0.0000       8.959704       243.8059 
 3114   0.0000       8.963884       243.9197 
 3115   0.0000       8.966888       244.0014 
 3116   0.0000       8.969461       244.0714 
 3117   0.0000       8.975030       244.2230 
 3118   0.0000       8.977152       244.2807 
 3119   0.0000       8.986835       244.5442 
 3120   0.0000       8.988839       244.5987 
 3121   0.0000       8.993054       244.7134 
 3122   0.0000       8.995048       244.7677 
 3123   0.0000       8.998159       244.8524 
 3124   0.0000       9.002531       244.9713 
 3125   0.0000       9.003495       244.9975 
 3126   0.0000       9.009982       245.1741 
 3127   0.0000       9.012528       245.2433 
 3128   0.0000       9.021735       245.4939 
 3129   0.0000       9.025710       245.6021 
 3130   0.0000       9.028554       245.6794 
 3131   0.0000       9.032323       245.7820 
 3132   0.0000       9.035099       245.8575 
 3133   0.0000       9.042819       246.0676 
 3134   0.0000       9.044401       246.1107 
 3135   0.0000       9.046049       246.1555 
 3136   0.0000       9.052727       246.3372 
 3137   0.0000       9.060539       246.5498 
 3138   0.0000       9.063646       246.6343 
 3139   0.0000       9.065460       246.6837 
 3140   0.0000       9.072178       246.8665 
 3141   0.0000       9.075253       246.9502 
 3142   0.0000       9.078971       247.0514 
 3143   0.0000       9.080422       247.0908 
 3144   0.0000       9.085696       247.2343 
 3145   0.0000       9.089329       247.3332 
 3146   0.0000       9.093149       247.4372 
 3147   0.0000       9.096063       247.5165 
 3148   0.0000       9.101048       247.6521 
 3149   0.0000       9.104145       247.7364 
 3150   0.0000       9.108700       247.8603 
 3151   0.0000       9.112840       247.9730 
 3152   0.0000       9.116447       248.0711 
 3153   0.0000       9.117570       248.1017 
 3154   0.0000       9.124778       248.2978 
 3155   0.0000       9.128840       248.4084 
 3156   0.0000       9.135220       248.5820 
 3157   0.0000       9.141543       248.7540 
 3158   0.0000       9.145655       248.8659 
 3159   0.0000       9.148126       248.9332 
 3160   0.0000       9.157400       249.1855 
 3161   0.0000       9.165029       249.3931 
 3162   0.0000       9.169957       249.5272 
 3163   0.0000       9.174120       249.6405 
 3164   0.0000       9.180030       249.8013 
 3165   0.0000       9.182091       249.8574 
 3166   0.0000       9.191706       250.1190 
 3167   0.0000       9.196514       250.2499 
 3168   0.0000       9.205696       250.4997 
 3169   0.0000       9.206906       250.5326 
 3170   0.0000       9.217898       250.8318 
 3171   0.0000       9.222924       250.9685 
 3172   0.0000       9.227084       251.0817 
 3173   0.0000       9.229418       251.1452 
 3174   0.0000       9.252437       251.7716 
 3175   0.0000       9.264697       252.1052 
 3176   0.0000       9.272535       252.3185 
 3177   0.0000       9.275177       252.3904 
 3178   0.0000       9.302815       253.1425 
 3179   0.0000       9.311202       253.3707 
 3180   0.0000       9.317357       253.5382 
 3181   0.0000       9.323159       253.6961 
 3182   0.0000       9.333652       253.9816 
 3183   0.0000       9.353234       254.5144 
 3184   0.0000       9.368380       254.9266 
 3185   0.0000       9.373376       255.0625 
 3186   0.0000       9.391330       255.5511 
 3187   0.0000       9.404418       255.9072 
 3188   0.0000       9.406258       255.9573 
 3189   0.0000       9.409663       256.0499 
 3190   0.0000       9.413164       256.1452 
 3191   0.0000       9.417766       256.2704 
 3192   0.0000       9.429839       256.5990 
 3193   0.0000       9.440325       256.8843 
 3194   0.0000       9.454605       257.2729 
 3195   0.0000       9.463932       257.5267 
 3196   0.0000       9.468483       257.6505 
 3197   0.0000       9.473097       257.7761 
 3198   0.0000       9.475576       257.8435 
 3199   0.0000       9.487858       258.1777 
 3200   0.0000       9.511746       258.8278 
 3201   0.0000       9.515375       258.9265 
 3202   0.0000       9.523480       259.1471 
 3203   0.0000       9.544400       259.7163 
 3204   0.0000       9.554310       259.9860 
 3205   0.0000       9.554890       260.0018 
 3206   0.0000       9.562350       260.2048 
 3207   0.0000       9.565963       260.3031 
 3208   0.0000       9.566638       260.3215 
 3209   0.0000       9.578877       260.6545 
 3210   0.0000       9.588287       260.9106 
 3211   0.0000       9.591728       261.0042 
 3212   0.0000       9.599748       261.2224 
 3213   0.0000       9.614581       261.6261 
 3214   0.0000       9.616606       261.6811 
 3215   0.0000       9.624519       261.8965 
 3216   0.0000       9.629821       262.0408 
 3217   0.0000       9.639778       262.3117 
 3218   0.0000       9.651118       262.6203 
 3219   0.0000       9.664022       262.9714 
 3220   0.0000       9.686093       263.5720 
 3221   0.0000       9.687595       263.6129 
 3222   0.0000       9.690500       263.6919 
 3223   0.0000       9.696105       263.8444 
 3224   0.0000       9.700657       263.9683 
 3225   0.0000       9.702111       264.0079 
 3226   0.0000       9.709961       264.2215 
 3227   0.0000       9.715130       264.3621 
 3228   0.0000       9.724048       264.6048 
 3229   0.0000       9.726395       264.6687 
 3230   0.0000       9.729565       264.7549 
 3231   0.0000       9.732762       264.8419 
 3232   0.0000       9.735643       264.9203 
 3233   0.0000       9.741071       265.0680 
 3234   0.0000       9.743445       265.1326 
 3235   0.0000       9.751573       265.3538 
 3236   0.0000       9.759063       265.5576 
 3237   0.0000       9.766844       265.7693 
 3238   0.0000       9.774288       265.9719 
 3239   0.0000       9.775923       266.0164 
 3240   0.0000       9.784905       266.2608 
 3241   0.0000       9.790265       266.4066 
 3242   0.0000       9.793416       266.4924 
 3243   0.0000       9.796714       266.5821 
 3244   0.0000       9.801169       266.7034 
 3245   0.0000       9.802255       266.7329 
 3246   0.0000       9.805107       266.8105 
 3247   0.0000       9.808013       266.8896 
 3248   0.0000       9.812066       266.9999 
 3249   0.0000       9.816886       267.1310 
 3250   0.0000       9.818736       267.1814 
 3251   0.0000       9.822362       267.2801 
 3252   0.0000       9.826225       267.3852 
 3253   0.0000       9.833099       267.5722 
 3254   0.0000       9.835013       267.6243 
 3255   0.0000       9.836741       267.6713 
 3256   0.0000       9.841919       267.8122 
 3257   0.0000       9.847776       267.9716 
 3258   0.0000       9.851389       268.0699 
 3259   0.0000       9.856742       268.2156 
 3260   0.0000       9.859681       268.2955 
 3261   0.0000       9.866676       268.4859 
 3262   0.0000       9.871237       268.6100 
 3263   0.0000       9.876083       268.7419 
 3264   0.0000       9.883062       268.9318 
 3265   0.0000       9.884513       268.9713 
 3266   0.0000       9.887394       269.0497 
 3267   0.0000       9.890562       269.1359 
 3268   0.0000       9.891404       269.1588 
 3269   0.0000       9.899332       269.3745 
 3270   0.0000       9.901959       269.4460 
 3271   0.0000       9.904002       269.5016 
 3272   0.0000       9.906812       269.5781 
 3273   0.0000       9.916184       269.8331 
 3274   0.0000       9.924626       270.0628 
 3275   0.0000       9.927726       270.1472 
 3276   0.0000       9.939361       270.4638 
 3277   0.0000       9.947343       270.6810 
 3278   0.0000       9.948018       270.6993 
 3279   0.0000       9.950403       270.7642 
 3280   0.0000       9.962307       271.0882 
 3281   0.0000       9.973427       271.3907 
 3282   0.0000       9.985098       271.7083 
 3283   0.0000       9.989194       271.8198 
 3284   0.0000       9.992969       271.9225 
 3285   0.0000       9.993358       271.9331 
 3286   0.0000       9.994696       271.9695 
 3287   0.0000       9.996135       272.0087 
 3288   0.0000      10.000944       272.1395 
 3289   0.0000      10.005102       272.2527 
 3290   0.0000      10.012579       272.4561 
 3291   0.0000      10.026770       272.8423 
 3292   0.0000      10.030950       272.9560 
 3293   0.0000      10.031559       272.9726 
 3294   0.0000      10.043810       273.3060 
 3295   0.0000      10.045140       273.3422 
 3296   0.0000      10.053277       273.5636 
 3297   0.0000      10.059449       273.7315 
 3298   0.0000      10.062985       273.8277 
 3299   0.0000      10.071825       274.0683 
 3300   0.0000      10.077557       274.2243 
 3301   0.0000      10.088502       274.5221 
 3302   0.0000      10.100936       274.8604 
 3303   0.0000      10.108974       275.0792 
 3304   0.0000      10.111739       275.1544 
 3305   0.0000      10.115221       275.2491 
 3306   0.0000      10.120807       275.4012 
 3307   0.0000      10.123950       275.4867 
 3308   0.0000      10.135036       275.7883 
 3309   0.0000      10.136089       275.8170 
 3310   0.0000      10.141725       275.9704 
 3311   0.0000      10.155094       276.3342 
 3312   0.0000      10.158444       276.4253 
 3313   0.0000      10.168526       276.6997 
 3314   0.0000      10.183091       277.0960 
 3315   0.0000      10.187448       277.2146 
 3316   0.0000      10.194351       277.4024 
 3317   0.0000      10.199605       277.5454 
 3318   0.0000      10.218444       278.0580 
 3319   0.0000      10.220629       278.1174 
 3320   0.0000      10.224748       278.2295 
 3321   0.0000      10.236346       278.5451 
 3322   0.0000      10.239417       278.6287 
 3323   0.0000      10.247554       278.8501 
 3324   0.0000      10.252132       278.9747 
 3325   0.0000      10.256177       279.0848 
 3326   0.0000      10.263566       279.2858 
 3327   0.0000      10.268451       279.4188 
 3328   0.0000      10.280275       279.7405 
 3329   0.0000      10.284908       279.8666 
 3330   0.0000      10.295053       280.1426 
 3331   0.0000      10.304389       280.3967 
 3332   0.0000      10.325291       280.9655 
 3333   0.0000      10.343148       281.4514 
 3334   0.0000      10.346830       281.5516 
 3335   0.0000      10.351661       281.6830 
 3336   0.0000      10.354504       281.7604 
 3337   0.0000      10.366643       282.0907 
 3338   0.0000      10.370942       282.2077 
 3339   0.0000      10.375773       282.3391 
 3340   0.0000      10.378046       282.4010 
 3341   0.0000      10.385561       282.6055 
 3342   0.0000      10.391489       282.7668 
 3343   0.0000      10.394520       282.8493 
 3344   0.0000      10.395375       282.8725 
 3345   0.0000      10.406738       283.1817 
 3346   0.0000      10.410111       283.2735 
 3347   0.0000      10.412993       283.3519 
 3348   0.0000      10.417167       283.4655 
 3349   0.0000      10.418080       283.4904 
 3350   0.0000      10.425744       283.6989 
 3351   0.0000      10.428578       283.7760 
 3352   0.0000      10.431187       283.8470 
 3353   0.0000      10.448076       284.3066 
 3354   0.0000      10.452795       284.4350 
 3355   0.0000      10.455661       284.5130 
 3356   0.0000      10.461430       284.6700 
 3357   0.0000      10.463854       284.7359 
 3358   0.0000      10.482630       285.2469 
 3359   0.0000      10.491912       285.4994 
 3360   0.0000      10.495554       285.5986 
 3361   0.0000      10.502651       285.7917 
 3362   0.0000      10.520399       286.2746 
 3363   0.0000      10.524739       286.3927 
 3364   0.0000      10.549617       287.0697 
 3365   0.0000      10.571582       287.6674 
 3366   0.0000      10.572542       287.6935 
 3367   0.0000      10.580689       287.9152 
 3368   0.0000      10.589957       288.1674 
 3369   0.0000      10.602193       288.5004 
 3370   0.0000      10.622378       289.0496 
 3371   0.0000      10.635761       289.4138 
 3372   0.0000      10.642561       289.5988 
 3373   0.0000      10.654024       289.9107 
 3374   0.0000      10.655338       289.9465 
 3375   0.0000      10.663755       290.1755 
 3376   0.0000      10.716635       291.6145 
 3377   0.0000      10.720887       291.7302 
 3378   0.0000      10.731611       292.0220 
 3379   0.0000      10.741090       292.2799 
 3380   0.0000      10.750469       292.5351 
 3381   0.0000      10.754881       292.6552 
 3382   0.0000      10.758491       292.7534 
 3383   0.0000      10.775570       293.2182 
 3384   0.0000      10.790009       293.6111 
 3385   0.0000      10.807349       294.0829 
 3386   0.0000      10.818967       294.3991 
 3387   0.0000      10.825517       294.5773 
 3388   0.0000      10.838957       294.9430 
 3389   0.0000      10.856326       295.4157 
 3390   0.0000      10.856927       295.4320 
 3391   0.0000      10.859686       295.5071 
 3392   0.0000      10.878238       296.0119 
 3393   0.0000      10.918659       297.1118 
 3394   0.0000      10.927501       297.3524 
 3395   0.0000      10.941721       297.7394 
 3396   0.0000      10.959268       298.2168 
 3397   0.0000      10.965549       298.3878 
 3398   0.0000      10.974217       298.6236 
 3399   0.0000      11.064025       301.0674 
 3400   0.0000      11.113015       302.4005 
 3401   0.0000      11.149359       303.3895 
 3402   0.0000      11.152286       303.4691 
 3403   0.0000      11.196131       304.6622 
 3404   0.0000      11.199186       304.7453 
 3405   0.0000      11.230123       305.5872 
 3406   0.0000      11.259474       306.3859 
 3407   0.0000      11.314812       307.8917 
 3408   0.0000      11.323475       308.1274 
 3409   0.0000      11.387751       309.8765 
 3410   0.0000      11.471731       312.1617 
 3411   0.0000      11.493732       312.7604 
 3412   0.0000      11.559242       314.5430 
 3413   0.0000      11.597113       315.5735 
 3414   0.0000      11.607034       315.8435 
 3415   0.0000      11.647358       316.9407 
 3416   0.0000      11.658665       317.2484 
 3417   0.0000      11.675406       317.7039 
 3418   0.0000      11.686177       317.9971 
 3419   0.0000      11.692801       318.1773 
 3420   0.0000      11.721127       318.9481 
 3421   0.0000      11.754955       319.8686 
 3422   0.0000      11.772336       320.3416 
 3423   0.0000      11.805671       321.2486 
 3424   0.0000      11.853570       322.5520 
 3425   0.0000      11.894582       323.6680 
 3426   0.0000      11.906398       323.9895 
 3427   0.0000      11.964881       325.5810 
 3428   0.0000      11.983525       326.0883 
 3429   0.0000      12.032172       327.4121 
 3430   0.0000      12.036602       327.5326 
 3431   0.0000      12.051287       327.9322 
 3432   0.0000      12.060733       328.1892 
 3433   0.0000      12.084610       328.8390 
 3434   0.0000      12.111481       329.5702 
 3435   0.0000      12.133812       330.1778 
 3436   0.0000      12.157913       330.8336 
 3437   0.0000      12.166149       331.0577 
 3438   0.0000      12.188873       331.6761 
 3439   0.0000      12.211782       332.2995 
 3440   0.0000      12.241738       333.1146 
 3441   0.0000      12.264117       333.7236 
 3442   0.0000      12.270195       333.8890 
 3443   0.0000      12.304694       334.8277 
 3444   0.0000      12.306723       334.8830 
 3445   0.0000      12.323522       335.3401 
 3446   0.0000      12.339914       335.7861 
 3447   0.0000      12.353395       336.1530 
 3448   0.0000      12.359115       336.3086 
 3449   0.0000      12.365461       336.4813 
 3450   0.0000      12.380898       336.9013 
 3451   0.0000      12.390552       337.1641 
 3452   0.0000      12.403756       337.5233 
 3453   0.0000      12.413786       337.7963 
 3454   0.0000      12.439254       338.4893 
 3455   0.0000      12.455165       338.9223 
 3456   0.0000      12.494920       340.0041 
 3457   0.0000      12.510711       340.4338 
 3458   0.0000      12.548623       341.4654 
 3459   0.0000      12.551323       341.5389 
 3460   0.0000      12.564351       341.8934 
 3461   0.0000      12.577579       342.2533 
 3462   0.0000      12.605152       343.0036 
 3463   0.0000      12.608415       343.0924 
 3464   0.0000      12.620555       343.4227 
 3465   0.0000      12.634435       343.8005 
 3466   0.0000      12.678746       345.0062 
 3467   0.0000      12.743892       346.7789 
 3468   0.0000      12.748159       346.8950 
 3469   0.0000      12.760526       347.2316 
 3470   0.0000      12.773164       347.5755 
 3471   0.0000      12.793954       348.1412 
 3472   0.0000      12.812615       348.6490 
 3473   0.0000      12.822586       348.9203 
 3474   0.0000      12.860587       349.9544 
 3475   0.0000      12.880929       350.5079 
 3476   0.0000      12.913798       351.4023 
 3477   0.0000      12.948168       352.3376 
 3478   0.0000      13.007479       353.9515 
 3479   0.0000      13.022482       354.3597 
 3480   0.0000      13.048047       355.0554 
 3481   0.0000      13.111004       356.7686 
 3482   0.0000      13.122937       357.0933 
 3483   0.0000      13.138576       357.5188 
 3484   0.0000      13.155990       357.9927 
 3485   0.0000      13.174969       358.5091 
 3486   0.0000      13.241459       360.3184 
 3487   0.0000      13.285659       361.5212 
 3488   0.0000      13.293078       361.7230 
 3489   0.0000      13.321700       362.5019 
 3490   0.0000      13.335802       362.8856 
 3491   0.0000      13.353154       363.3578 
 3492   0.0000      13.354789       363.4023 
 3493   0.0000      13.413590       365.0024 
 3494   0.0000      13.426010       365.3403 
 3495   0.0000      13.454337       366.1111 
 3496   0.0000      13.693890       372.6297 
 3497   0.0000      13.695040       372.6610 
 3498   0.0000      13.754726       374.2851 
 3499   0.0000      13.773045       374.7836 
 3500   0.0000      13.978525       380.3750 
 3501   0.0000      14.266193       388.2028 
 3502   0.0000      14.464562       393.6008 
 3503   0.0000      14.499352       394.5474 
 3504   0.0000      14.633430       398.1959 
 3505   0.0000      14.745039       401.2329 
 3506   0.0000      14.923568       406.0909 
 3507   0.0000      15.167841       412.7379 
 3508   0.0000      15.187307       413.2676 
 3509   0.0000      16.452109       447.6846 
 3510   0.0000      28.086182       764.2639 
 3511   0.0000      28.222013       767.9600 
 3512   0.0000      28.332395       770.9637 
 3513   0.0000      28.441411       773.9302 
 3514   0.0000      28.534433       776.4614 
 3515   0.0000      28.632456       779.1287 
 3516   0.0000      28.712579       781.3090 
 3517   0.0000      28.732108       781.8404 
 3518   0.0000      28.734906       781.9166 
 3519   0.0000      28.752265       782.3889 
 3520   0.0000      28.780912       783.1684 
 3521   0.0000      28.792977       783.4967 
 3522   0.0000      28.805102       783.8267 
 3523   0.0000      28.866691       785.5026 
 3524   0.0000      28.904932       786.5432 
 3525   0.0000      29.084252       791.4227 
 3526   0.0000      29.092456       791.6460 
 3527   0.0000      29.135304       792.8119 
 3528   0.0000      29.153700       793.3125 
 3529   0.0000      29.162289       793.5462 
 3530   0.0000      29.177862       793.9700 
 3531   0.0000      29.233757       795.4910 
 3532   0.0000      29.234267       795.5048 
 3533   0.0000      29.245661       795.8149 
 3534   0.0000      29.258788       796.1721 
 3535   0.0000      29.384528       799.5937 
 3536   0.0000      29.416849       800.4731 
 3537   0.0000      29.421134       800.5898 
 3538   0.0000      29.438950       801.0745 
 3539   0.0000      29.444310       801.2204 
 3540   0.0000      29.462269       801.7091 
 3541   0.0000      29.518530       803.2400 
 3542   0.0000      29.562913       804.4478 
 3543   0.0000      29.570241       804.6472 
 3544   0.0000      29.583844       805.0173 
 3545   0.0000      29.598438       805.4145 
 3546   0.0000      38.283918      1041.7584 
 3547   0.0000      38.746807      1054.3542 
 3548   0.0000      48.563214      1321.4722 
 3549   0.0000      48.610367      1322.7553 
 3550   0.0000      48.878689      1330.0567 
 3551   0.0000      48.906452      1330.8122 
 3552   0.0000     148.910050      4052.0485 
 3553   0.0000     149.060318      4056.1374 
 3554   0.0000     149.172681      4059.1950 
 3555   0.0000     149.290426      4062.3990 
 3556   0.0000     149.327446      4063.4064 
 3557   0.0000     149.450039      4066.7423 
 3558   0.0000     149.495500      4067.9794 
 3559   0.0000     149.532546      4068.9874 
 3560   0.0000     149.554967      4069.5975 
 3561   0.0000     149.568584      4069.9681 
 3562   0.0000     149.594255      4070.6666 
 3563   0.0000     149.596860      4070.7375 
 3564   0.0000     149.630296      4071.6473 
 3565   0.0000     149.697954      4073.4884 
 3566   0.0000     149.723238      4074.1764 
 3567   0.0000     149.886774      4078.6265 
 3568   0.0000     149.906642      4079.1671 
 3569   0.0000     149.926653      4079.7116 
 3570   0.0000     149.933773      4079.9054 
 3571   0.0000     149.956957      4080.5363 
 3572   0.0000     150.001296      4081.7428 
 3573   0.0000     150.009649      4081.9701 
 3574   0.0000     150.020447      4082.2639 
 3575   0.0000     150.031757      4082.5717 
 3576   0.0000     150.038501      4082.7552 
 3577   0.0000     150.255040      4088.6475 
 3578   0.0000     150.262535      4088.8515 
 3579   0.0000     150.282079      4089.3833 
 3580   0.0000     150.294731      4089.7276 
 3581   0.0000     150.306550      4090.0492 
 3582   0.0000     150.322710      4090.4889 
 3583   0.0000     150.368125      4091.7247 
 3584   0.0000     150.369905      4091.7731 
 3585   0.0000     150.377425      4091.9778 
 3586   0.0000     150.391857      4092.3705 
 3587   0.0000     150.426785      4093.3209 
 3588   0.0000     199.697447      5434.0438 
 3589   0.0000     200.209246      5447.9706 
 3590   0.0000     255.983717      6965.6711 
 3591   0.0000     256.042019      6967.2575 
 3592   0.0000     256.339944      6975.3645 
 3593   0.0000     256.387975      6976.6715 

                    ********************************
                    * MULLIKEN POPULATION ANALYSIS *
                    ********************************

-----------------------
MULLIKEN ATOMIC CHARGES
-----------------------
   0 O :   -0.399345
   1 O :   -0.414494
   2 N :   -0.408104
   3 N :   -0.367364
   4 C :    0.243609
   5 C :    0.498763
   6 H :    0.009526
   7 C :    0.064504
   8 C :   -0.195650
   9 H :    0.087322
  10 C :   -0.132773
  11 H :    0.148496
  12 C :   -0.130307
  13 H :    0.139027
  14 C :   -0.132389
  15 H :    0.139454
  16 C :   -0.158880
  17 H :    0.107009
  18 C :    0.043833
  19 C :   -0.305619
  20 H :    0.109963
  21 H :    0.098291
  22 H :    0.118758
  23 C :   -0.232517
  24 H :    0.072840
  25 H :    0.117442
  26 H :    0.105500
  27 C :   -0.263345
  28 H :    0.116242
  29 H :    0.120172
  30 H :    0.088438
  31 C :    0.137013
  32 C :   -0.014566
  33 C :   -0.137779
  34 H :    0.115897
  35 C :   -0.155524
  36 H :    0.141569
  37 C :   -0.120667
  38 H :    0.144607
  39 C :   -0.126158
  40 H :    0.116435
  41 C :   -0.127136
  42 C :   -0.178721
  43 H :    0.076139
  44 H :    0.101757
  45 H :    0.079595
  46 C :   -0.205746
  47 H :    0.056170
  48 H :    0.079471
  49 H :    0.089058
  50 C :   -0.282117
  51 H :    0.117195
  52 H :    0.098023
  53 H :    0.108703
  54 C :    0.368142
  55 C :    0.028725
  56 C :   -0.132302
  57 H :    0.120475
  58 C :   -0.116031
  59 H :    0.147755
  60 C :   -0.086338
  61 H :    0.146965
  62 C :   -0.127107
  63 H :    0.146523
  64 C :   -0.062647
  65 H :    0.122914
  66 H :    0.124221
  67 O :   -0.492879
  68 C :    0.376916
  69 C :    0.010395
  70 C :   -0.104052
  71 H :    0.124829
  72 C :   -0.148342
  73 H :    0.147295
  74 C :   -0.089326
  75 H :    0.145971
  76 C :   -0.148989
  77 H :    0.145620
  78 C :   -0.066634
  79 H :    0.124291
  80 O :   -0.404081
  81 H :    0.296073
Sum of atomic charges:   -0.0000000

--------------------------------
MULLIKEN REDUCED ORBITAL CHARGES
--------------------------------
  0 O s       :     3.860454  s :     3.860454
      pz      :     1.174661  p :     4.490462
      px      :     1.723116
      py      :     1.592685
      dz2     :     0.008660  d :     0.043162
      dxz     :     0.007673
      dyz     :     0.015849
      dx2y2   :     0.005315
      dxy     :     0.005664
      f0      :     0.001195  f :     0.005021
      f+1     :     0.000816
      f-1     :     0.001374
      f+2     :     0.000641
      f-2     :     0.000577
      f+3     :     0.000219
      f-3     :     0.000199
      g0      :     0.000034  g :     0.000247
      g+1     :     0.000010
      g-1     :     0.000085
      g+2     :     0.000050
      g-2     :     0.000041
      g+3     :     0.000010
      g-3     :     0.000011
      g+4     :     0.000003
      g-4     :     0.000002
  1 O s       :     3.769943  s :     3.769943
      pz      :     1.802738  p :     4.606207
      px      :     1.422036
      py      :     1.381433
      dz2     :     0.003920  d :     0.034481
      dxz     :     0.001583
      dyz     :     0.007685
      dx2y2   :     0.010684
      dxy     :     0.010609
      f0      :     0.000421  f :     0.003662
      f+1     :     0.000203
      f-1     :     0.000559
      f+2     :     0.000315
      f-2     :     0.000306
      f+3     :     0.000748
      f-3     :     0.001110
      g0      :     0.000014  g :     0.000200
      g+1     :     0.000003
      g-1     :     0.000019
      g+2     :     0.000018
      g-2     :     0.000018
      g+3     :     0.000017
      g-3     :     0.000005
      g+4     :     0.000059
      g-4     :     0.000047
  2 N s       :     3.699489  s :     3.699489
      pz      :     1.425168  p :     3.637943
      px      :     1.023585
      py      :     1.189190
      dz2     :     0.013027  d :     0.062391
      dxz     :     0.013052
      dyz     :     0.011806
      dx2y2   :     0.013789
      dxy     :     0.010716
      f0      :     0.000891  f :     0.007742
      f+1     :     0.001168
      f-1     :     0.000696
      f+2     :     0.001013
      f-2     :     0.001296
      f+3     :     0.001367
      f-3     :     0.001312
      g0      :     0.000046  g :     0.000538
      g+1     :     0.000079
      g-1     :     0.000028
      g+2     :     0.000061
      g-2     :     0.000104
      g+3     :     0.000080
      g-3     :     0.000052
      g+4     :     0.000057
      g-4     :     0.000031
  3 N s       :     3.609050  s :     3.609050
      pz      :     1.116781  p :     3.687934
      px      :     1.281810
      py      :     1.289343
      dz2     :     0.008163  d :     0.063372
      dxz     :     0.013560
      dyz     :     0.014124
      dx2y2   :     0.014321
      dxy     :     0.013205
      f0      :     0.000459  f :     0.006544
      f+1     :     0.000734
      f-1     :     0.001089
      f+2     :     0.000788
      f-2     :     0.001284
      f+3     :     0.001029
      f-3     :     0.001161
      g0      :     0.000033  g :     0.000464
      g+1     :     0.000032
      g-1     :     0.000049
      g+2     :     0.000022
      g-2     :     0.000087
      g+3     :     0.000081
      g-3     :     0.000080
      g+4     :     0.000034
      g-4     :     0.000046
  4 C s       :     3.212814  s :     3.212814
      pz      :     0.621732  p :     2.316760
      px      :     0.862227
      py      :     0.832801
      dz2     :     0.045177  d :     0.192647
      dxz     :     0.040296
      dyz     :     0.043654
      dx2y2   :     0.023167
      dxy     :     0.040352
      f0      :     0.005965  f :     0.030943
      f+1     :     0.007013
      f-1     :     0.003797
      f+2     :     0.003517
      f-2     :     0.005568
      f+3     :     0.002633
      f-3     :     0.002451
      g0      :     0.000464  g :     0.003227
      g+1     :     0.000537
      g-1     :     0.000506
      g+2     :     0.000397
      g-2     :     0.000458
      g+3     :     0.000318
      g-3     :     0.000288
      g+4     :     0.000163
      g-4     :     0.000095
  5 C s       :     3.217385  s :     3.217385
      pz      :     0.787419  p :     2.147238
      px      :     0.662799
      py      :     0.697020
      dz2     :     0.014393  d :     0.115227
      dxz     :     0.024639
      dyz     :     0.012986
      dx2y2   :     0.030675
      dxy     :     0.032534
      f0      :     0.001592  f :     0.019721
      f+1     :     0.001836
      f-1     :     0.003095
      f+2     :     0.002357
      f-2     :     0.003553
      f+3     :     0.004773
      f-3     :     0.002515
      g0      :     0.000119  g :     0.001667
      g+1     :     0.000122
      g-1     :     0.000155
      g+2     :     0.000081
      g-2     :     0.000221
      g+3     :     0.000198
      g-3     :     0.000276
      g+4     :     0.000247
      g-4     :     0.000247
  6 H s       :     0.953372  s :     0.953372
      pz      :     0.001100  p :     0.031191
      px      :     0.015884
      py      :     0.014207
      dz2     :     0.001369  d :     0.005505
      dxz     :     0.001522
      dyz     :     0.001430
      dx2y2   :     0.000484
      dxy     :     0.000700
      f0      :     0.000118  f :     0.000406
      f+1     :     0.000071
      f-1     :     0.000067
      f+2     :     0.000052
      f-2     :     0.000074
      f+3     :     0.000013
      f-3     :     0.000012
  7 C s       :     3.263942  s :     3.263942
      pz      :     0.790822  p :     2.541886
      px      :     0.953020
      py      :     0.798045
      dz2     :     0.018515  d :     0.109261
      dxz     :     0.022845
      dyz     :     0.041875
      dx2y2   :     0.007215
      dxy     :     0.018812
      f0      :     0.001570  f :     0.018868
      f+1     :     0.002857
      f-1     :     0.007170
      f+2     :     0.001500
      f-2     :     0.001472
      f+3     :     0.002434
      f-3     :     0.001866
      g0      :     0.000314  g :     0.001539
      g+1     :     0.000199
      g-1     :     0.000308
      g+2     :     0.000129
      g-2     :     0.000069
      g+3     :     0.000186
      g-3     :     0.000162
      g+4     :     0.000087
      g-4     :     0.000086
  8 C s       :     3.306320  s :     3.306320
      pz      :     0.880808  p :     2.768036
      px      :     0.968343
      py      :     0.918885
      dz2     :     0.024382  d :     0.106697
      dxz     :     0.021840
      dyz     :     0.038666
      dx2y2   :     0.012053
      dxy     :     0.009756
      f0      :     0.001119  f :     0.013361
      f+1     :     0.002543
      f-1     :     0.005032
      f+2     :     0.001187
      f-2     :     0.001065
      f+3     :     0.001100
      f-3     :     0.001315
      g0      :     0.000287  g :     0.001236
      g+1     :     0.000200
      g-1     :     0.000256
      g+2     :     0.000091
      g-2     :     0.000068
      g+3     :     0.000110
      g-3     :     0.000136
      g+4     :     0.000055
      g-4     :     0.000032
  9 H s       :     0.884076  s :     0.884076
      pz      :     0.009781  p :     0.024985
      px      :     0.010445
      py      :     0.004758
      dz2     :     0.000761  d :     0.003309
      dxz     :     0.000289
      dyz     :     0.000961
      dx2y2   :     0.000355
      dxy     :     0.000944
      f0      :     0.000008  f :     0.000308
      f+1     :     0.000005
      f-1     :     0.000107
      f+2     :     0.000033
      f-2     :     0.000051
      f+3     :     0.000067
      f-3     :     0.000038
 10 C s       :     3.190987  s :     3.190987
      pz      :     0.952841  p :     2.803040
      px      :     0.956625
      py      :     0.893575
      dz2     :     0.051915  d :     0.124818
      dxz     :     0.007460
      dyz     :     0.019966
      dx2y2   :     0.020660
      dxy     :     0.024817
      f0      :     0.001148  f :     0.012654
      f+1     :     0.000618
      f-1     :     0.004483
      f+2     :     0.001204
      f-2     :     0.001661
      f+3     :     0.001870
      f-3     :     0.001671
      g0      :     0.000212  g :     0.001273
      g+1     :     0.000039
      g-1     :     0.000217
      g+2     :     0.000159
      g-2     :     0.000069
      g+3     :     0.000209
      g-3     :     0.000206
      g+4     :     0.000085
      g-4     :     0.000077
 11 H s       :     0.826510  s :     0.826510
      pz      :     0.004771  p :     0.021863
      px      :     0.009934
      py      :     0.007158
      dz2     :     0.000364  d :     0.002845
      dxz     :     0.001156
      dyz     :     0.001202
      dx2y2   :     0.000059
      dxy     :     0.000064
      f0      :     0.000034  f :     0.000287
      f+1     :     0.000124
      f-1     :     0.000111
      f+2     :     0.000009
      f-2     :     0.000009
      f+3     :     0.000000
      f-3     :     0.000000
 12 C s       :     3.192406  s :     3.192406
      pz      :     0.909515  p :     2.797512
      px      :     0.946197
      py      :     0.941800
      dz2     :     0.021559  d :     0.126686
      dxz     :     0.020703
      dyz     :     0.063610
      dx2y2   :     0.007626
      dxy     :     0.013187
      f0      :     0.000873  f :     0.012449
      f+1     :     0.002291
      f-1     :     0.004774
      f+2     :     0.000948
      f-2     :     0.000814
      f+3     :     0.001556
      f-3     :     0.001193
      g0      :     0.000291  g :     0.001255
      g+1     :     0.000188
      g-1     :     0.000274
      g+2     :     0.000111
      g-2     :     0.000032
      g+3     :     0.000119
      g-3     :     0.000107
      g+4     :     0.000064
      g-4     :     0.000067
 13 H s       :     0.834456  s :     0.834456
      pz      :     0.006756  p :     0.023307
      px      :     0.009920
      py      :     0.006630
      dz2     :     0.000833  d :     0.002925
      dxz     :     0.000416
      dyz     :     0.000426
      dx2y2   :     0.000565
      dxy     :     0.000684
      f0      :     0.000020  f :     0.000285
      f+1     :     0.000013
      f-1     :     0.000086
      f+2     :     0.000035
      f-2     :     0.000048
      f+3     :     0.000036
      f-3     :     0.000048
 14 C s       :     3.179128  s :     3.179128
      pz      :     0.899155  p :     2.813478
      px      :     0.951645
      py      :     0.962678
      dz2     :     0.032080  d :     0.125982
      dxz     :     0.024278
      dyz     :     0.047782
      dx2y2   :     0.013553
      dxy     :     0.008288
      f0      :     0.000949  f :     0.012536
      f+1     :     0.002308
      f-1     :     0.004733
      f+2     :     0.001104
      f-2     :     0.000900
      f+3     :     0.001115
      f-3     :     0.001427
      g0      :     0.000285  g :     0.001266
      g+1     :     0.000190
      g-1     :     0.000292
      g+2     :     0.000091
      g-2     :     0.000068
      g+3     :     0.000113
      g-3     :     0.000137
      g+4     :     0.000056
      g-4     :     0.000034
 15 H s       :     0.834325  s :     0.834325
      pz      :     0.006979  p :     0.023023
      px      :     0.009971
      py      :     0.006074
      dz2     :     0.000608  d :     0.002913
      dxz     :     0.000285
      dyz     :     0.000665
      dx2y2   :     0.000443
      dxy     :     0.000912
      f0      :     0.000010  f :     0.000286
      f+1     :     0.000004
      f-1     :     0.000092
      f+2     :     0.000025
      f-2     :     0.000047
      f+3     :     0.000067
      f-3     :     0.000040
 16 C s       :     3.245339  s :     3.245339
      pz      :     0.956225  p :     2.788671
      px      :     0.943007
      py      :     0.889439
      dz2     :     0.041234  d :     0.110210
      dxz     :     0.007469
      dyz     :     0.018335
      dx2y2   :     0.019260
      dxy     :     0.023912
      f0      :     0.001188  f :     0.013417
      f+1     :     0.000673
      f-1     :     0.004713
      f+2     :     0.001288
      f-2     :     0.001725
      f+3     :     0.002031
      f-3     :     0.001798
      g0      :     0.000188  g :     0.001243
      g+1     :     0.000041
      g-1     :     0.000218
      g+2     :     0.000143
      g-2     :     0.000067
      g+3     :     0.000210
      g-3     :     0.000202
      g+4     :     0.000091
      g-4     :     0.000083
 17 H s       :     0.862500  s :     0.862500
      pz      :     0.007050  p :     0.026831
      px      :     0.010261
      py      :     0.009520
      dz2     :     0.000381  d :     0.003352
      dxz     :     0.001258
      dyz     :     0.001576
      dx2y2   :     0.000059
      dxy     :     0.000078
      f0      :     0.000033  f :     0.000308
      f+1     :     0.000127
      f-1     :     0.000128
      f+2     :     0.000010
      f-2     :     0.000009
      f+3     :     0.000001
      f-3     :     0.000000
 18 C s       :     3.252344  s :     3.252344
      pz      :     0.919454  p :     2.539889
      px      :     0.793615
      py      :     0.826820
      dz2     :     0.024605  d :     0.137922
      dxz     :     0.039672
      dyz     :     0.022202
      dx2y2   :     0.026000
      dxy     :     0.025443
      f0      :     0.005365  f :     0.024036
      f+1     :     0.002768
      f-1     :     0.001605
      f+2     :     0.001478
      f-2     :     0.005451
      f+3     :     0.003532
      f-3     :     0.003838
      g0      :     0.000182  g :     0.001976
      g+1     :     0.000325
      g-1     :     0.000112
      g+2     :     0.000232
      g-2     :     0.000306
      g+3     :     0.000144
      g-3     :     0.000106
      g+4     :     0.000294
      g-4     :     0.000276
 19 C s       :     3.177024  s :     3.177024
      pz      :     0.990525  p :     3.048124
      px      :     1.014174
      py      :     1.043426
      dz2     :     0.020840  d :     0.073027
      dxz     :     0.016545
      dyz     :     0.007171
      dx2y2   :     0.007932
      dxy     :     0.020539
      f0      :     0.001330  f :     0.006669
      f+1     :     0.002030
      f-1     :     0.000091
      f+2     :     0.000511
      f-2     :     0.001132
      f+3     :     0.000888
      f-3     :     0.000688
      g0      :     0.000090  g :     0.000775
      g+1     :     0.000200
      g-1     :     0.000017
      g+2     :     0.000160
      g-2     :     0.000113
      g+3     :     0.000041
      g-3     :     0.000035
      g+4     :     0.000061
      g-4     :     0.000057
 20 H s       :     0.859037  s :     0.859037
      pz      :     0.007094  p :     0.026693
      px      :     0.009231
      py      :     0.010369
      dz2     :     0.001448  d :     0.003924
      dxz     :     0.000516
      dyz     :     0.001037
      dx2y2   :     0.000324
      dxy     :     0.000600
      f0      :     0.000134  f :     0.000383
      f+1     :     0.000036
      f-1     :     0.000050
      f+2     :     0.000043
      f-2     :     0.000095
      f+3     :     0.000011
      f-3     :     0.000014
 21 H s       :     0.870382  s :     0.870382
      pz      :     0.008924  p :     0.027010
      px      :     0.008514
      py      :     0.009572
      dz2     :     0.000190  d :     0.003933
      dxz     :     0.000969
      dyz     :     0.000646
      dx2y2   :     0.001663
      dxy     :     0.000464
      f0      :     0.000062  f :     0.000384
      f+1     :     0.000015
      f-1     :     0.000017
      f+2     :     0.000006
      f-2     :     0.000094
      f+3     :     0.000089
      f-3     :     0.000102
 22 H s       :     0.850313  s :     0.850313
      pz      :     0.009336  p :     0.026702
      px      :     0.009351
      py      :     0.008014
      dz2     :     0.000161  d :     0.003848
      dxz     :     0.000417
      dyz     :     0.001239
      dx2y2   :     0.000956
      dxy     :     0.001076
      f0      :     0.000062  f :     0.000379
      f+1     :     0.000012
      f-1     :     0.000017
      f+2     :     0.000028
      f-2     :     0.000079
      f+3     :     0.000040
      f-3     :     0.000142
 23 C s       :     3.163886  s :     3.163886
      pz      :     1.011996  p :     2.995746
      px      :     1.006581
      py      :     0.977170
      dz2     :     0.012077  d :     0.065634
      dxz     :     0.016945
      dyz     :     0.008115
      dx2y2   :     0.007949
      dxy     :     0.020547
      f0      :     0.000577  f :     0.006500
      f+1     :     0.001560
      f-1     :     0.000528
      f+2     :     0.000082
      f-2     :     0.001016
      f+3     :     0.001349
      f-3     :     0.001388
      g0      :     0.000057  g :     0.000752
      g+1     :     0.000067
      g-1     :     0.000049
      g+2     :     0.000102
      g-2     :     0.000128
      g+3     :     0.000056
      g-3     :     0.000021
      g+4     :     0.000130
      g-4     :     0.000142
 24 H s       :     0.893410  s :     0.893410
      pz      :     0.009387  p :     0.029298
      px      :     0.010061
      py      :     0.009849
      dz2     :     0.001314  d :     0.004066
      dxz     :     0.000598
      dyz     :     0.001083
      dx2y2   :     0.000436
      dxy     :     0.000636
      f0      :     0.000141  f :     0.000387
      f+1     :     0.000022
      f-1     :     0.000045
      f+2     :     0.000046
      f-2     :     0.000095
      f+3     :     0.000015
      f-3     :     0.000023
 25 H s       :     0.850804  s :     0.850804
      pz      :     0.010512  p :     0.027377
      px      :     0.008712
      py      :     0.008154
      dz2     :     0.000150  d :     0.003987
      dxz     :     0.001017
      dyz     :     0.000728
      dx2y2   :     0.001649
      dxy     :     0.000444
      f0      :     0.000065  f :     0.000389
      f+1     :     0.000006
      f-1     :     0.000019
      f+2     :     0.000006
      f-2     :     0.000118
      f+3     :     0.000098
      f-3     :     0.000077
 26 H s       :     0.863331  s :     0.863331
      pz      :     0.009059  p :     0.026816
      px      :     0.009868
      py      :     0.007889
      dz2     :     0.001295  d :     0.003968
      dxz     :     0.000622
      dyz     :     0.000946
      dx2y2   :     0.000483
      dxy     :     0.000623
      f0      :     0.000131  f :     0.000384
      f+1     :     0.000022
      f-1     :     0.000042
      f+2     :     0.000061
      f-2     :     0.000086
      f+3     :     0.000022
      f-3     :     0.000020
 27 C s       :     3.168676  s :     3.168676
      pz      :     0.960728  p :     3.019804
      px      :     1.020398
      py      :     1.038678
      dz2     :     0.020765  d :     0.067773
      dxz     :     0.011999
      dyz     :     0.007223
      dx2y2   :     0.011364
      dxy     :     0.016422
      f0      :     0.001550  f :     0.006347
      f+1     :     0.001659
      f-1     :     0.000193
      f+2     :     0.000495
      f-2     :     0.000870
      f+3     :     0.000594
      f-3     :     0.000986
      g0      :     0.000093  g :     0.000746
      g+1     :     0.000174
      g-1     :     0.000034
      g+2     :     0.000135
      g-2     :     0.000122
      g+3     :     0.000032
      g-3     :     0.000039
      g+4     :     0.000031
      g-4     :     0.000086
 28 H s       :     0.852848  s :     0.852848
      pz      :     0.009864  p :     0.026662
      px      :     0.008184
      py      :     0.008613
      dz2     :     0.000145  d :     0.003869
      dxz     :     0.000239
      dyz     :     0.001465
      dx2y2   :     0.000637
      dxy     :     0.001384
      f0      :     0.000064  f :     0.000380
      f+1     :     0.000011
      f-1     :     0.000016
      f+2     :     0.000059
      f-2     :     0.000047
      f+3     :     0.000102
      f-3     :     0.000080
 29 H s       :     0.848688  s :     0.848688
      pz      :     0.009088  p :     0.026711
      px      :     0.008428
      py      :     0.009195
      dz2     :     0.000239  d :     0.004031
      dxz     :     0.001198
      dyz     :     0.000421
      dx2y2   :     0.001676
      dxy     :     0.000497
      f0      :     0.000062  f :     0.000397
      f+1     :     0.000022
      f-1     :     0.000017
      f+2     :     0.000029
      f-2     :     0.000072
      f+3     :     0.000155
      f-3     :     0.000041
 30 H s       :     0.878172  s :     0.878172
      pz      :     0.007784  p :     0.028927
      px      :     0.010541
      py      :     0.010602
      dz2     :     0.001485  d :     0.004078
      dxz     :     0.000572
      dyz     :     0.001130
      dx2y2   :     0.000451
      dxy     :     0.000440
      f0      :     0.000143  f :     0.000385
      f+1     :     0.000033
      f-1     :     0.000066
      f+2     :     0.000068
      f-2     :     0.000058
      f+3     :     0.000014
      f-3     :     0.000002
 31 C s       :     3.233681  s :     3.233681
      pz      :     0.764980  p :     2.495844
      px      :     0.901992
      py      :     0.828872
      dz2     :     0.018557  d :     0.108587
      dxz     :     0.011656
      dyz     :     0.031352
      dx2y2   :     0.018936
      dxy     :     0.028087
      f0      :     0.003246  f :     0.022913
      f+1     :     0.002223
      f-1     :     0.003574
      f+2     :     0.004675
      f-2     :     0.003606
      f+3     :     0.002635
      f-3     :     0.002954
      g0      :     0.000192  g :     0.001961
      g+1     :     0.000171
      g-1     :     0.000200
      g+2     :     0.000224
      g-2     :     0.000255
      g+3     :     0.000277
      g-3     :     0.000270
      g+4     :     0.000192
      g-4     :     0.000180
 32 C s       :     3.357266  s :     3.357266
      pz      :     0.873554  p :     2.527699
      px      :     0.850886
      py      :     0.803259
      dz2     :     0.024776  d :     0.109815
      dxz     :     0.010285
      dyz     :     0.022887
      dx2y2   :     0.025881
      dxy     :     0.025986
      f0      :     0.002111  f :     0.018310
      f+1     :     0.001243
      f-1     :     0.004184
      f+2     :     0.002659
      f-2     :     0.003336
      f+3     :     0.001764
      f-3     :     0.003013
      g0      :     0.000138  g :     0.001476
      g+1     :     0.000150
      g-1     :     0.000196
      g+2     :     0.000217
      g-2     :     0.000108
      g+3     :     0.000226
      g-3     :     0.000196
      g+4     :     0.000108
      g-4     :     0.000137
 33 C s       :     3.249684  s :     3.249684
      pz      :     0.900445  p :     2.767295
      px      :     0.978082
      py      :     0.888768
      dz2     :     0.024784  d :     0.105996
      dxz     :     0.013679
      dyz     :     0.023875
      dx2y2   :     0.023035
      dxy     :     0.020623
      f0      :     0.000930  f :     0.013549
      f+1     :     0.001116
      f-1     :     0.003164
      f+2     :     0.001904
      f-2     :     0.002080
      f+3     :     0.002023
      f-3     :     0.002332
      g0      :     0.000109  g :     0.001255
      g+1     :     0.000056
      g-1     :     0.000188
      g+2     :     0.000196
      g-2     :     0.000071
      g+3     :     0.000155
      g-3     :     0.000176
      g+4     :     0.000163
      g-4     :     0.000142
 34 H s       :     0.853863  s :     0.853863
      pz      :     0.007091  p :     0.026596
      px      :     0.008569
      py      :     0.010936
      dz2     :     0.001045  d :     0.003337
      dxz     :     0.000399
      dyz     :     0.000957
      dx2y2   :     0.000371
      dxy     :     0.000564
      f0      :     0.000096  f :     0.000307
      f+1     :     0.000026
      f-1     :     0.000051
      f+2     :     0.000053
      f-2     :     0.000059
      f+3     :     0.000012
      f-3     :     0.000011
 35 C s       :     3.194445  s :     3.194445
      pz      :     0.923230  p :     2.821548
      px      :     0.958228
      py      :     0.940090
      dz2     :     0.022045  d :     0.125357
      dxz     :     0.007499
      dyz     :     0.055674
      dx2y2   :     0.011639
      dxy     :     0.028499
      f0      :     0.002323  f :     0.012896
      f+1     :     0.000906
      f-1     :     0.001995
      f+2     :     0.002417
      f-2     :     0.001891
      f+3     :     0.001759
      f-3     :     0.001605
      g0      :     0.000173  g :     0.001279
      g+1     :     0.000124
      g-1     :     0.000150
      g+2     :     0.000178
      g-2     :     0.000140
      g+3     :     0.000141
      g-3     :     0.000121
      g+4     :     0.000122
      g-4     :     0.000129
 36 H s       :     0.834071  s :     0.834071
      pz      :     0.007814  p :     0.021321
      px      :     0.008618
      py      :     0.004889
      dz2     :     0.000802  d :     0.002758
      dxz     :     0.000395
      dyz     :     0.000416
      dx2y2   :     0.000594
      dxy     :     0.000551
      f0      :     0.000022  f :     0.000281
      f+1     :     0.000017
      f-1     :     0.000079
      f+2     :     0.000047
      f-2     :     0.000041
      f+3     :     0.000030
      f-3     :     0.000044
 37 C s       :     3.189527  s :     3.189527
      pz      :     0.917784  p :     2.795103
      px      :     0.924788
      py      :     0.952530
      dz2     :     0.034524  d :     0.122285
      dxz     :     0.016748
      dyz     :     0.029439
      dx2y2   :     0.024964
      dxy     :     0.016610
      f0      :     0.001878  f :     0.012496
      f+1     :     0.000955
      f-1     :     0.002824
      f+2     :     0.001969
      f-2     :     0.002101
      f+3     :     0.000996
      f-3     :     0.001774
      g0      :     0.000140  g :     0.001256
      g+1     :     0.000132
      g-1     :     0.000173
      g+2     :     0.000191
      g-2     :     0.000142
      g+3     :     0.000167
      g-3     :     0.000165
      g+4     :     0.000073
      g-4     :     0.000072
 38 H s       :     0.830301  s :     0.830301
      pz      :     0.007526  p :     0.021980
      px      :     0.009623
      py      :     0.004831
      dz2     :     0.000332  d :     0.002829
      dxz     :     0.000172
      dyz     :     0.000910
      dx2y2   :     0.000416
      dxy     :     0.000998
      f0      :     0.000020  f :     0.000283
      f+1     :     0.000008
      f-1     :     0.000056
      f+2     :     0.000051
      f-2     :     0.000025
      f+3     :     0.000074
      f-3     :     0.000049
 39 C s       :     3.234634  s :     3.234634
      pz      :     0.959858  p :     2.771167
      px      :     0.950317
      py      :     0.860992
      dz2     :     0.021455  d :     0.105719
      dxz     :     0.013084
      dyz     :     0.021410
      dx2y2   :     0.022586
      dxy     :     0.027184
      f0      :     0.000871  f :     0.013371
      f+1     :     0.001320
      f-1     :     0.002801
      f+2     :     0.002455
      f-2     :     0.001800
      f+3     :     0.002017
      f-3     :     0.002107
      g0      :     0.000107  g :     0.001266
      g+1     :     0.000060
      g-1     :     0.000185
      g+2     :     0.000184
      g-2     :     0.000087
      g+3     :     0.000139
      g-3     :     0.000189
      g+4     :     0.000165
      g-4     :     0.000149
 40 H s       :     0.856426  s :     0.856426
      pz      :     0.004789  p :     0.023482
      px      :     0.009997
      py      :     0.008696
      dz2     :     0.000873  d :     0.003346
      dxz     :     0.000452
      dyz     :     0.001065
      dx2y2   :     0.000424
      dxy     :     0.000531
      f0      :     0.000098  f :     0.000311
      f+1     :     0.000020
      f-1     :     0.000049
      f+2     :     0.000053
      f-2     :     0.000067
      f+3     :     0.000012
      f-3     :     0.000013
 41 C s       :     3.286130  s :     3.286130
      pz      :     0.912948  p :     2.695594
      px      :     0.923821
      py      :     0.858825
      dz2     :     0.019795  d :     0.124134
      dxz     :     0.028588
      dyz     :     0.031431
      dx2y2   :     0.029709
      dxy     :     0.014611
      f0      :     0.002154  f :     0.019664
      f+1     :     0.002518
      f-1     :     0.003073
      f+2     :     0.003671
      f-2     :     0.003073
      f+3     :     0.002159
      f-3     :     0.003016
      g0      :     0.000112  g :     0.001614
      g+1     :     0.000136
      g-1     :     0.000175
      g+2     :     0.000275
      g-2     :     0.000155
      g+3     :     0.000250
      g-3     :     0.000222
      g+4     :     0.000136
      g-4     :     0.000152
 42 C s       :     3.172464  s :     3.172464
      pz      :     0.963282  p :     2.932123
      px      :     0.970198
      py      :     0.998642
      dz2     :     0.013596  d :     0.066705
      dxz     :     0.010776
      dyz     :     0.017699
      dx2y2   :     0.014243
      dxy     :     0.010392
      f0      :     0.000825  f :     0.006691
      f+1     :     0.001092
      f-1     :     0.000945
      f+2     :     0.001830
      f-2     :     0.000993
      f+3     :     0.000560
      f-3     :     0.000447
      g0      :     0.000052  g :     0.000738
      g+1     :     0.000116
      g-1     :     0.000073
      g+2     :     0.000133
      g-2     :     0.000115
      g+3     :     0.000080
      g-3     :     0.000094
      g+4     :     0.000016
      g-4     :     0.000060
 43 H s       :     0.891189  s :     0.891189
      pz      :     0.007029  p :     0.028117
      px      :     0.011656
      py      :     0.009432
      dz2     :     0.001396  d :     0.004163
      dxz     :     0.001043
      dyz     :     0.000469
      dx2y2   :     0.000465
      dxy     :     0.000791
      f0      :     0.000077  f :     0.000391
      f+1     :     0.000041
      f-1     :     0.000086
      f+2     :     0.000027
      f-2     :     0.000112
      f+3     :     0.000033
      f-3     :     0.000016
 44 H s       :     0.869022  s :     0.869022
      pz      :     0.008435  p :     0.024944
      px      :     0.009012
      py      :     0.007497
      dz2     :     0.000541  d :     0.003888
      dxz     :     0.000398
      dyz     :     0.001134
      dx2y2   :     0.001131
      dxy     :     0.000683
      f0      :     0.000019  f :     0.000389
      f+1     :     0.000014
      f-1     :     0.000093
      f+2     :     0.000072
      f-2     :     0.000053
      f+3     :     0.000026
      f-3     :     0.000112
 45 H s       :     0.882889  s :     0.882889
      pz      :     0.011457  p :     0.032933
      px      :     0.009580
      py      :     0.011896
      dz2     :     0.000470  d :     0.004194
      dxz     :     0.001132
      dyz     :     0.000328
      dx2y2   :     0.000616
      dxy     :     0.001648
      f0      :     0.000029  f :     0.000389
      f+1     :     0.000070
      f-1     :     0.000008
      f+2     :     0.000043
      f-2     :     0.000057
      f+3     :     0.000063
      f-3     :     0.000119
 46 C s       :     3.170798  s :     3.170798
      pz      :     0.999732  p :     2.959726
      px      :     0.989288
      py      :     0.970706
      dz2     :     0.009314  d :     0.067893
      dxz     :     0.017299
      dyz     :     0.015693
      dx2y2   :     0.011362
      dxy     :     0.014225
      f0      :     0.000465  f :     0.006603
      f+1     :     0.000652
      f-1     :     0.001199
      f+2     :     0.001506
      f-2     :     0.001747
      f+3     :     0.000624
      f-3     :     0.000409
      g0      :     0.000055  g :     0.000727
      g+1     :     0.000060
      g-1     :     0.000099
      g+2     :     0.000147
      g-2     :     0.000073
      g+3     :     0.000093
      g-3     :     0.000116
      g+4     :     0.000015
      g-4     :     0.000068
 47 H s       :     0.906743  s :     0.906743
      pz      :     0.014083  p :     0.032321
      px      :     0.010638
      py      :     0.007600
      dz2     :     0.000556  d :     0.004368
      dxz     :     0.001193
      dyz     :     0.000589
      dx2y2   :     0.000596
      dxy     :     0.001435
      f0      :     0.000024  f :     0.000398
      f+1     :     0.000090
      f-1     :     0.000013
      f+2     :     0.000053
      f-2     :     0.000070
      f+3     :     0.000059
      f-3     :     0.000089
 48 H s       :     0.888564  s :     0.888564
      pz      :     0.009895  p :     0.027303
      px      :     0.010843
      py      :     0.006566
      dz2     :     0.000755  d :     0.004251
      dxz     :     0.000479
      dyz     :     0.000823
      dx2y2   :     0.001313
      dxy     :     0.000881
      f0      :     0.000013  f :     0.000411
      f+1     :     0.000017
      f-1     :     0.000101
      f+2     :     0.000067
      f-2     :     0.000039
      f+3     :     0.000052
      f-3     :     0.000122
 49 H s       :     0.875681  s :     0.875681
      pz      :     0.010893  p :     0.030669
      px      :     0.009002
      py      :     0.010775
      dz2     :     0.001248  d :     0.004191
      dxz     :     0.000672
      dyz     :     0.001001
      dx2y2   :     0.000748
      dxy     :     0.000522
      f0      :     0.000088  f :     0.000401
      f+1     :     0.000062
      f-1     :     0.000057
      f+2     :     0.000100
      f-2     :     0.000047
      f+3     :     0.000024
      f-3     :     0.000022
 50 C s       :     3.155506  s :     3.155506
      pz      :     1.021183  p :     3.042433
      px      :     0.980743
      py      :     1.040507
      dz2     :     0.011905  d :     0.076680
      dxz     :     0.017727
      dyz     :     0.016447
      dx2y2   :     0.016358
      dxy     :     0.014242
      f0      :     0.000354  f :     0.006741
      f+1     :     0.001032
      f-1     :     0.000920
      f+2     :     0.001289
      f-2     :     0.000958
      f+3     :     0.001132
      f-3     :     0.001055
      g0      :     0.000049  g :     0.000756
      g+1     :     0.000086
      g-1     :     0.000063
      g+2     :     0.000092
      g-2     :     0.000056
      g+3     :     0.000119
      g-3     :     0.000087
      g+4     :     0.000093
      g-4     :     0.000110
 51 H s       :     0.849446  s :     0.849446
      pz      :     0.009403  p :     0.028946
      px      :     0.008855
      py      :     0.010688
      dz2     :     0.001226  d :     0.004023
      dxz     :     0.000545
      dyz     :     0.000664
      dx2y2   :     0.001013
      dxy     :     0.000575
      f0      :     0.000065  f :     0.000390
      f+1     :     0.000076
      f-1     :     0.000021
      f+2     :     0.000107
      f-2     :     0.000041
      f+3     :     0.000045
      f-3     :     0.000035
 52 H s       :     0.870611  s :     0.870611
      pz      :     0.010185  p :     0.026893
      px      :     0.007923
      py      :     0.008785
      dz2     :     0.000265  d :     0.004075
      dxz     :     0.000306
      dyz     :     0.001473
      dx2y2   :     0.000738
      dxy     :     0.001292
      f0      :     0.000048  f :     0.000398
      f+1     :     0.000012
      f-1     :     0.000040
      f+2     :     0.000072
      f-2     :     0.000060
      f+3     :     0.000060
      f-3     :     0.000107
 53 H s       :     0.859688  s :     0.859688
      pz      :     0.006909  p :     0.027262
      px      :     0.009528
      py      :     0.010825
      dz2     :     0.001310  d :     0.003961
      dxz     :     0.001159
      dyz     :     0.000529
      dx2y2   :     0.000448
      dxy     :     0.000516
      f0      :     0.000135  f :     0.000387
      f+1     :     0.000071
      f-1     :     0.000025
      f+2     :     0.000052
      f-2     :     0.000073
      f+3     :     0.000012
      f-3     :     0.000018
 54 C s       :     3.121193  s :     3.121193
      pz      :     0.721198  p :     2.205068
      px      :     0.728221
      py      :     0.755650
      dz2     :     0.033561  d :     0.265453
      dxz     :     0.041989
      dyz     :     0.090276
      dx2y2   :     0.050074
      dxy     :     0.049552
      f0      :     0.009079  f :     0.035701
      f+1     :     0.002881
      f-1     :     0.004970
      f+2     :     0.005019
      f-2     :     0.005907
      f+3     :     0.002641
      f-3     :     0.005204
      g0      :     0.000420  g :     0.004443
      g+1     :     0.000228
      g-1     :     0.000949
      g+2     :     0.000582
      g-2     :     0.000595
      g+3     :     0.000475
      g-3     :     0.000242
      g+4     :     0.000680
      g-4     :     0.000273
 55 C s       :     3.262273  s :     3.262273
      pz      :     0.760848  p :     2.584758
      px      :     0.931756
      py      :     0.892154
      dz2     :     0.021648  d :     0.105256
      dxz     :     0.019989
      dyz     :     0.030031
      dx2y2   :     0.019364
      dxy     :     0.014225
      f0      :     0.005432  f :     0.017437
      f+1     :     0.002034
      f-1     :     0.001520
      f+2     :     0.002151
      f-2     :     0.002594
      f+3     :     0.001024
      f-3     :     0.002683
      g0      :     0.000167  g :     0.001551
      g+1     :     0.000112
      g-1     :     0.000381
      g+2     :     0.000247
      g-2     :     0.000267
      g+3     :     0.000097
      g-3     :     0.000044
      g+4     :     0.000145
      g-4     :     0.000090
 56 C s       :     3.291380  s :     3.291380
      pz      :     0.932447  p :     2.731698
      px      :     0.881319
      py      :     0.917932
      dz2     :     0.018024  d :     0.094534
      dxz     :     0.015478
      dyz     :     0.034193
      dx2y2   :     0.014066
      dxy     :     0.012774
      f0      :     0.003723  f :     0.013440
      f+1     :     0.001396
      f-1     :     0.001523
      f+2     :     0.001911
      f-2     :     0.001775
      f+3     :     0.000813
      f-3     :     0.002298
      g0      :     0.000148  g :     0.001250
      g+1     :     0.000104
      g-1     :     0.000283
      g+2     :     0.000204
      g-2     :     0.000179
      g+3     :     0.000065
      g-3     :     0.000028
      g+4     :     0.000154
      g-4     :     0.000086
 57 H s       :     0.846634  s :     0.846634
      pz      :     0.007335  p :     0.029120
      px      :     0.011084
      py      :     0.010700
      dz2     :     0.000894  d :     0.003464
      dxz     :     0.001019
      dyz     :     0.000680
      dx2y2   :     0.000428
      dxy     :     0.000443
      f0      :     0.000095  f :     0.000308
      f+1     :     0.000057
      f-1     :     0.000020
      f+2     :     0.000049
      f-2     :     0.000062
      f+3     :     0.000011
      f-3     :     0.000013
 58 C s       :     3.180807  s :     3.180807
      pz      :     0.878245  p :     2.805114
      px      :     0.948707
      py      :     0.978162
      dz2     :     0.046907  d :     0.116488
      dxz     :     0.022115
      dyz     :     0.021542
      dx2y2   :     0.011984
      dxy     :     0.013939
      f0      :     0.003808  f :     0.012356
      f+1     :     0.001597
      f-1     :     0.001047
      f+2     :     0.001970
      f-2     :     0.002162
      f+3     :     0.001040
      f-3     :     0.000732
      g0      :     0.000207  g :     0.001265
      g+1     :     0.000103
      g-1     :     0.000312
      g+2     :     0.000248
      g-2     :     0.000233
      g+3     :     0.000049
      g-3     :     0.000061
      g+4     :     0.000006
      g-4     :     0.000046
 59 H s       :     0.826729  s :     0.826729
      pz      :     0.006939  p :     0.022409
      px      :     0.009751
      py      :     0.005719
      dz2     :     0.000124  d :     0.002824
      dxz     :     0.000252
      dyz     :     0.001050
      dx2y2   :     0.000737
      dxy     :     0.000662
      f0      :     0.000044  f :     0.000283
      f+1     :     0.000008
      f-1     :     0.000015
      f+2     :     0.000034
      f-2     :     0.000044
      f+3     :     0.000018
      f-3     :     0.000120
 60 C s       :     3.200825  s :     3.200825
      pz      :     0.936078  p :     2.748578
      px      :     0.910525
      py      :     0.901974
      dz2     :     0.025100  d :     0.123274
      dxz     :     0.020557
      dyz     :     0.044456
      dx2y2   :     0.017782
      dxy     :     0.015380
      f0      :     0.003516  f :     0.012393
      f+1     :     0.001312
      f-1     :     0.000845
      f+2     :     0.001536
      f-2     :     0.002103
      f+3     :     0.000867
      f-3     :     0.002215
      g0      :     0.000135  g :     0.001268
      g+1     :     0.000091
      g-1     :     0.000301
      g+2     :     0.000181
      g-2     :     0.000214
      g+3     :     0.000081
      g-3     :     0.000037
      g+4     :     0.000143
      g-4     :     0.000084
 61 H s       :     0.827205  s :     0.827205
      pz      :     0.006055  p :     0.022698
      px      :     0.009267
      py      :     0.007376
      dz2     :     0.000798  d :     0.002853
      dxz     :     0.000813
      dyz     :     0.000681
      dx2y2   :     0.000298
      dxy     :     0.000264
      f0      :     0.000088  f :     0.000278
      f+1     :     0.000053
      f-1     :     0.000037
      f+2     :     0.000052
      f-2     :     0.000034
      f+3     :     0.000006
      f-3     :     0.000009
 62 C s       :     3.196828  s :     3.196828
      pz      :     0.945490  p :     2.796672
      px      :     0.939595
      py      :     0.911587
      dz2     :     0.022205  d :     0.119912
      dxz     :     0.017351
      dyz     :     0.052466
      dx2y2   :     0.014210
      dxy     :     0.013680
      f0      :     0.003522  f :     0.012425
      f+1     :     0.001209
      f-1     :     0.001074
      f+2     :     0.001744
      f-2     :     0.001791
      f+3     :     0.000861
      f-3     :     0.002224
      g0      :     0.000155  g :     0.001269
      g+1     :     0.000106
      g-1     :     0.000292
      g+2     :     0.000206
      g-2     :     0.000188
      g+3     :     0.000073
      g-3     :     0.000025
      g+4     :     0.000142
      g-4     :     0.000082
 63 H s       :     0.827089  s :     0.827089
      pz      :     0.005939  p :     0.023217
      px      :     0.009682
      py      :     0.007595
      dz2     :     0.000850  d :     0.002888
      dxz     :     0.000877
      dyz     :     0.000496
      dx2y2   :     0.000322
      dxy     :     0.000343
      f0      :     0.000087  f :     0.000283
      f+1     :     0.000058
      f-1     :     0.000022
      f+2     :     0.000040
      f-2     :     0.000055
      f+3     :     0.000009
      f-3     :     0.000012
 64 C s       :     3.216860  s :     3.216860
      pz      :     0.865472  p :     2.735727
      px      :     0.925206
      py      :     0.945050
      dz2     :     0.032279  d :     0.096144
      dxz     :     0.023940
      dyz     :     0.019455
      dx2y2   :     0.009552
      dxy     :     0.010918
      f0      :     0.003812  f :     0.012664
      f+1     :     0.001967
      f-1     :     0.001164
      f+2     :     0.002126
      f-2     :     0.002048
      f+3     :     0.000907
      f-3     :     0.000641
      g0      :     0.000205  g :     0.001251
      g+1     :     0.000109
      g-1     :     0.000312
      g+2     :     0.000238
      g-2     :     0.000232
      g+3     :     0.000043
      g-3     :     0.000061
      g+4     :     0.000006
      g-4     :     0.000046
 65 H s       :     0.846516  s :     0.846516
      pz      :     0.009751  p :     0.026986
      px      :     0.008467
      py      :     0.008768
      dz2     :     0.000285  d :     0.003281
      dxz     :     0.000297
      dyz     :     0.001189
      dx2y2   :     0.000903
      dxy     :     0.000607
      f0      :     0.000051  f :     0.000303
      f+1     :     0.000008
      f-1     :     0.000016
      f+2     :     0.000037
      f-2     :     0.000047
      f+3     :     0.000025
      f-3     :     0.000120
 66 H s       :     0.808678  s :     0.808678
      pz      :     0.016759  p :     0.056549
      px      :     0.020098
      py      :     0.019692
      dz2     :     0.003297  d :     0.009626
      dxz     :     0.002269
      dyz     :     0.001714
      dx2y2   :     0.001066
      dxy     :     0.001281
      f0      :     0.000338  f :     0.000927
      f+1     :     0.000121
      f-1     :     0.000132
      f+2     :     0.000149
      f-2     :     0.000134
      f+3     :     0.000030
      f-3     :     0.000024
 67 O s       :     3.784634  s :     3.784634
      pz      :     1.828021  p :     4.671630
      px      :     1.467701
      py      :     1.375908
      dz2     :     0.003780  d :     0.032828
      dxz     :     0.001349
      dyz     :     0.007020
      dx2y2   :     0.010524
      dxy     :     0.010155
      f0      :     0.000410  f :     0.003593
      f+1     :     0.000197
      f-1     :     0.000541
      f+2     :     0.000289
      f-2     :     0.000277
      f+3     :     0.000754
      f-3     :     0.001125
      g0      :     0.000013  g :     0.000195
      g+1     :     0.000003
      g-1     :     0.000018
      g+2     :     0.000019
      g-2     :     0.000018
      g+3     :     0.000015
      g-3     :     0.000003
      g+4     :     0.000058
      g-4     :     0.000047
 68 C s       :     3.118913  s :     3.118913
      pz      :     0.746098  p :     2.204533
      px      :     0.710291
      py      :     0.748144
      dz2     :     0.034991  d :     0.262576
      dxz     :     0.046075
      dyz     :     0.084016
      dx2y2   :     0.044860
      dxy     :     0.052634
      f0      :     0.008683  f :     0.032655
      f+1     :     0.003667
      f-1     :     0.003694
      f+2     :     0.004748
      f-2     :     0.004738
      f+3     :     0.002418
      f-3     :     0.004708
      g0      :     0.000427  g :     0.004407
      g+1     :     0.000226
      g-1     :     0.001014
      g+2     :     0.000571
      g-2     :     0.000589
      g+3     :     0.000448
      g-3     :     0.000188
      g+4     :     0.000663
      g-4     :     0.000281
 69 C s       :     3.247154  s :     3.247154
      pz      :     0.791669  p :     2.605004
      px      :     0.969956
      py      :     0.843379
      dz2     :     0.021226  d :     0.118840
      dxz     :     0.018704
      dyz     :     0.042676
      dx2y2   :     0.014938
      dxy     :     0.021296
      f0      :     0.005012  f :     0.017071
      f+1     :     0.002305
      f-1     :     0.001300
      f+2     :     0.003017
      f-2     :     0.001871
      f+3     :     0.001654
      f-3     :     0.001913
      g0      :     0.000175  g :     0.001537
      g+1     :     0.000083
      g-1     :     0.000379
      g+2     :     0.000238
      g-2     :     0.000268
      g+3     :     0.000077
      g-3     :     0.000075
      g+4     :     0.000141
      g-4     :     0.000102
 70 C s       :     3.239370  s :     3.239370
      pz      :     0.938033  p :     2.746490
      px      :     0.907710
      py      :     0.900747
      dz2     :     0.021456  d :     0.103864
      dxz     :     0.011459
      dyz     :     0.040101
      dx2y2   :     0.012595
      dxy     :     0.018253
      f0      :     0.003616  f :     0.013078
      f+1     :     0.001229
      f-1     :     0.001293
      f+2     :     0.002528
      f-2     :     0.001174
      f+3     :     0.001516
      f-3     :     0.001722
      g0      :     0.000135  g :     0.001250
      g+1     :     0.000062
      g-1     :     0.000301
      g+2     :     0.000223
      g-2     :     0.000165
      g+3     :     0.000058
      g-3     :     0.000061
      g+4     :     0.000140
      g-4     :     0.000106
 71 H s       :     0.843723  s :     0.843723
      pz      :     0.007896  p :     0.027742
      px      :     0.010234
      py      :     0.009612
      dz2     :     0.000822  d :     0.003399
      dxz     :     0.001020
      dyz     :     0.000819
      dx2y2   :     0.000362
      dxy     :     0.000376
      f0      :     0.000094  f :     0.000306
      f+1     :     0.000066
      f-1     :     0.000019
      f+2     :     0.000044
      f-2     :     0.000065
      f+3     :     0.000011
      f-3     :     0.000008
 72 C s       :     3.194177  s :     3.194177
      pz      :     0.885615  p :     2.815376
      px      :     0.947797
      py      :     0.981964
      dz2     :     0.053417  d :     0.125042
      dxz     :     0.022788
      dyz     :     0.020536
      dx2y2   :     0.017739
      dxy     :     0.010563
      f0      :     0.003784  f :     0.012478
      f+1     :     0.001698
      f-1     :     0.000851
      f+2     :     0.002384
      f-2     :     0.001952
      f+3     :     0.000907
      f-3     :     0.000901
      g0      :     0.000197  g :     0.001270
      g+1     :     0.000074
      g-1     :     0.000335
      g+2     :     0.000234
      g-2     :     0.000247
      g+3     :     0.000063
      g-3     :     0.000066
      g+4     :     0.000016
      g-4     :     0.000040
 73 H s       :     0.826260  s :     0.826260
      pz      :     0.006993  p :     0.023315
      px      :     0.009833
      py      :     0.006489
      dz2     :     0.000113  d :     0.002849
      dxz     :     0.000124
      dyz     :     0.001172
      dx2y2   :     0.000477
      dxy     :     0.000962
      f0      :     0.000044  f :     0.000281
      f+1     :     0.000007
      f-1     :     0.000014
      f+2     :     0.000057
      f-2     :     0.000022
      f+3     :     0.000066
      f-3     :     0.000071
 74 C s       :     3.194377  s :     3.194377
      pz      :     0.933636  p :     2.758439
      px      :     0.919503
      py      :     0.905299
      dz2     :     0.021132  d :     0.122940
      dxz     :     0.017132
      dyz     :     0.052081
      dx2y2   :     0.014724
      dxy     :     0.017871
      f0      :     0.003373  f :     0.012306
      f+1     :     0.001552
      f-1     :     0.000720
      f+2     :     0.002044
      f-2     :     0.001561
      f+3     :     0.001497
      f-3     :     0.001558
      g0      :     0.000144  g :     0.001265
      g+1     :     0.000063
      g-1     :     0.000320
      g+2     :     0.000191
      g-2     :     0.000204
      g+3     :     0.000061
      g-3     :     0.000051
      g+4     :     0.000137
      g-4     :     0.000094
 75 H s       :     0.828012  s :     0.828012
      pz      :     0.006363  p :     0.022891
      px      :     0.009415
      py      :     0.007114
      dz2     :     0.000883  d :     0.002848
      dxz     :     0.000730
      dyz     :     0.000567
      dx2y2   :     0.000358
      dxy     :     0.000311
      f0      :     0.000088  f :     0.000278
      f+1     :     0.000044
      f-1     :     0.000030
      f+2     :     0.000058
      f-2     :     0.000037
      f+3     :     0.000008
      f-3     :     0.000013
 76 C s       :     3.201692  s :     3.201692
      pz      :     0.955539  p :     2.809981
      px      :     0.944422
      py      :     0.910020
      dz2     :     0.026558  d :     0.123562
      dxz     :     0.010775
      dyz     :     0.054823
      dx2y2   :     0.012679
      dxy     :     0.018727
      f0      :     0.003489  f :     0.012482
      f+1     :     0.001132
      f-1     :     0.000981
      f+2     :     0.002610
      f-2     :     0.001125
      f+3     :     0.001508
      f-3     :     0.001638
      g0      :     0.000139  g :     0.001271
      g+1     :     0.000063
      g-1     :     0.000315
      g+2     :     0.000230
      g-2     :     0.000169
      g+3     :     0.000061
      g-3     :     0.000065
      g+4     :     0.000128
      g-4     :     0.000101
 77 H s       :     0.827878  s :     0.827878
      pz      :     0.006153  p :     0.023343
      px      :     0.010065
      py      :     0.007124
      dz2     :     0.000823  d :     0.002877
      dxz     :     0.000941
      dyz     :     0.000494
      dx2y2   :     0.000272
      dxy     :     0.000347
      f0      :     0.000089  f :     0.000282
      f+1     :     0.000065
      f-1     :     0.000018
      f+2     :     0.000031
      f-2     :     0.000062
      f+3     :     0.000011
      f-3     :     0.000007
 78 C s       :     3.212889  s :     3.212889
      pz      :     0.873224  p :     2.739848
      px      :     0.917428
      py      :     0.949196
      dz2     :     0.034355  d :     0.099929
      dxz     :     0.025112
      dyz     :     0.018898
      dx2y2   :     0.012886
      dxy     :     0.008677
      f0      :     0.003755  f :     0.012718
      f+1     :     0.001906
      f-1     :     0.001114
      f+2     :     0.002271
      f-2     :     0.002045
      f+3     :     0.000830
      f-3     :     0.000797
      g0      :     0.000195  g :     0.001250
      g+1     :     0.000082
      g-1     :     0.000330
      g+2     :     0.000221
      g-2     :     0.000244
      g+3     :     0.000061
      g-3     :     0.000063
      g+4     :     0.000015
      g-4     :     0.000039
 79 H s       :     0.844534  s :     0.844534
      pz      :     0.009636  p :     0.027524
      px      :     0.010257
      py      :     0.007630
      dz2     :     0.000258  d :     0.003346
      dxz     :     0.000182
      dyz     :     0.001350
      dx2y2   :     0.000555
      dxy     :     0.001001
      f0      :     0.000053  f :     0.000304
      f+1     :     0.000007
      f-1     :     0.000013
      f+2     :     0.000062
      f-2     :     0.000024
      f+3     :     0.000066
      f-3     :     0.000078
 80 O s       :     3.809911  s :     3.809911
      pz      :     1.263122  p :     4.561628
      px      :     1.664438
      py      :     1.634068
      dz2     :     0.004242  d :     0.029290
      dxz     :     0.006129
      dyz     :     0.010308
      dx2y2   :     0.003873
      dxy     :     0.004739
      f0      :     0.000505  f :     0.003073
      f+1     :     0.000565
      f-1     :     0.000905
      f+2     :     0.000363
      f-2     :     0.000473
      f+3     :     0.000138
      f-3     :     0.000124
      g0      :     0.000020  g :     0.000180
      g+1     :     0.000012
      g-1     :     0.000054
      g+2     :     0.000038
      g-2     :     0.000035
      g+3     :     0.000007
      g-3     :     0.000010
      g+4     :     0.000001
      g-4     :     0.000001
 81 H s       :     0.574237  s :     0.574237
      pz      :     0.040631  p :     0.115806
      px      :     0.039666
      py      :     0.035509
      dz2     :     0.003002  d :     0.012531
      dxz     :     0.002877
      dyz     :     0.002951
      dx2y2   :     0.001885
      dxy     :     0.001815
      f0      :     0.000254  f :     0.001353
      f+1     :     0.000247
      f-1     :     0.000249
      f+2     :     0.000272
      f-2     :     0.000218
      f+3     :     0.000049
      f-3     :     0.000064


                     *******************************
                     * LOEWDIN POPULATION ANALYSIS *
                     *******************************

----------------------
LOEWDIN ATOMIC CHARGES
----------------------
   0 O :    0.590625
   1 O :    0.329068
   2 N :    0.399739
   3 N :    0.589611
   4 C :   -0.475416
   5 C :   -0.137418
   6 H :   -0.027149
   7 C :   -0.096557
   8 C :    0.078335
   9 H :   -0.045483
  10 C :    0.062478
  11 H :   -0.050611
  12 C :    0.058908
  13 H :   -0.051918
  14 C :    0.061851
  15 H :   -0.051364
  16 C :    0.081678
  17 H :   -0.042795
  18 C :   -0.401984
  19 C :    0.223725
  20 H :   -0.052365
  21 H :   -0.049027
  22 H :   -0.050690
  23 C :    0.241078
  24 H :   -0.054636
  25 H :   -0.043615
  26 H :   -0.048861
  27 C :    0.243708
  28 H :   -0.048530
  29 H :   -0.043750
  30 H :   -0.054639
  31 C :   -0.188578
  32 C :   -0.043435
  33 C :    0.079028
  34 H :   -0.046835
  35 C :    0.053105
  36 H :   -0.052264
  37 C :    0.053951
  38 H :   -0.050567
  39 C :    0.065622
  40 H :   -0.045143
  41 C :   -0.238399
  42 C :    0.250123
  43 H :   -0.044697
  44 H :   -0.043977
  45 H :   -0.052951
  46 C :    0.243781
  47 H :   -0.057158
  48 H :   -0.044984
  49 H :   -0.048617
  50 C :    0.244101
  51 H :   -0.046765
  52 H :   -0.046482
  53 H :   -0.055410
  54 C :   -0.764557
  55 C :   -0.125588
  56 C :    0.096567
  57 H :   -0.044660
  58 C :    0.074689
  59 H :   -0.047646
  60 C :    0.083556
  61 H :   -0.045465
  62 C :    0.073994
  63 H :   -0.048058
  64 C :    0.100566
  65 H :   -0.041324
  66 H :   -0.154697
  67 O :    0.265922
  68 C :   -0.788272
  69 C :   -0.126329
  70 C :    0.089973
  71 H :   -0.047543
  72 C :    0.068563
  73 H :   -0.049408
  74 C :    0.076282
  75 H :   -0.047301
  76 C :    0.069003
  77 H :   -0.049438
  78 C :    0.091830
  79 H :   -0.045566
  80 O :    0.682787
  81 H :   -0.365328

-------------------------------
LOEWDIN REDUCED ORBITAL CHARGES
-------------------------------
  0 O s       :     3.039510  s :     3.039510
      pz      :     1.238411  p :     4.156789
      px      :     1.453706
      py      :     1.464672
      dz2     :     0.062358  d :     0.182062
      dxz     :     0.032210
      dyz     :     0.061710
      dx2y2   :     0.012718
      dxy     :     0.013066
      f0      :     0.008003  f :     0.029941
      f+1     :     0.003692
      f-1     :     0.006162
      f+2     :     0.005196
      f-2     :     0.005024
      f+3     :     0.000971
      f-3     :     0.000893
      g0      :     0.000244  g :     0.001073
      g+1     :     0.000098
      g-1     :     0.000237
      g+2     :     0.000112
      g-2     :     0.000153
      g+3     :     0.000106
      g-3     :     0.000097
      g+4     :     0.000013
      g-4     :     0.000014
  1 O s       :     3.234679  s :     3.234679
      pz      :     1.528303  p :     4.317559
      px      :     1.318263
      py      :     1.470993
      dz2     :     0.011493  d :     0.095744
      dxz     :     0.005748
      dyz     :     0.028800
      dx2y2   :     0.024671
      dxy     :     0.025031
      f0      :     0.003242  f :     0.021713
      f+1     :     0.000803
      f-1     :     0.002919
      f+2     :     0.002818
      f-2     :     0.002909
      f+3     :     0.004446
      f-3     :     0.004577
      g0      :     0.000089  g :     0.001237
      g+1     :     0.000036
      g-1     :     0.000200
      g+2     :     0.000101
      g-2     :     0.000104
      g+3     :     0.000201
      g-3     :     0.000040
      g+4     :     0.000240
      g-4     :     0.000225
  2 N s       :     2.848784  s :     2.848784
      pz      :     1.302024  p :     3.399372
      px      :     1.052232
      py      :     1.045117
      dz2     :     0.049935  d :     0.291876
      dxz     :     0.070383
      dyz     :     0.040739
      dx2y2   :     0.071241
      dxy     :     0.059577
      f0      :     0.009214  f :     0.056028
      f+1     :     0.009557
      f-1     :     0.004964
      f+2     :     0.007388
      f-2     :     0.010543
      f+3     :     0.005405
      f-3     :     0.008957
      g0      :     0.000298  g :     0.004201
      g+1     :     0.000792
      g-1     :     0.000195
      g+2     :     0.000480
      g-2     :     0.000571
      g+3     :     0.000459
      g-3     :     0.000604
      g+4     :     0.000316
      g-4     :     0.000486
  3 N s       :     2.711756  s :     2.711756
      pz      :     1.060035  p :     3.317361
      px      :     1.113658
      py      :     1.143668
      dz2     :     0.061571  d :     0.322045
      dxz     :     0.059950
      dyz     :     0.079894
      dx2y2   :     0.052749
      dxy     :     0.067881
      f0      :     0.004722  f :     0.056855
      f+1     :     0.008068
      f-1     :     0.010464
      f+2     :     0.009575
      f-2     :     0.008133
      f+3     :     0.008499
      f-3     :     0.007394
      g0      :     0.000189  g :     0.002373
      g+1     :     0.000147
      g-1     :     0.000274
      g+2     :     0.000145
      g-2     :     0.000357
      g+3     :     0.000277
      g-3     :     0.000347
      g+4     :     0.000342
      g-4     :     0.000296
  4 C s       :     2.592754  s :     2.592754
      pz      :     0.865684  p :     2.625347
      px      :     0.924020
      py      :     0.835642
      dz2     :     0.266012  d :     0.939209
      dxz     :     0.216413
      dyz     :     0.203335
      dx2y2   :     0.114170
      dxy     :     0.139279
      f0      :     0.055718  f :     0.283317
      f+1     :     0.064348
      f-1     :     0.041097
      f+2     :     0.040867
      f-2     :     0.044943
      f+3     :     0.016700
      f-3     :     0.019645
      g0      :     0.004760  g :     0.034788
      g+1     :     0.006643
      g-1     :     0.004542
      g+2     :     0.004666
      g-2     :     0.005333
      g+3     :     0.002649
      g-3     :     0.002942
      g+4     :     0.001689
      g-4     :     0.001564
  5 C s       :     2.524541  s :     2.524541
      pz      :     0.926199  p :     2.678794
      px      :     0.860645
      py      :     0.891949
      dz2     :     0.126973  d :     0.728973
      dxz     :     0.118927
      dyz     :     0.139398
      dx2y2   :     0.153375
      dxy     :     0.190300
      f0      :     0.017498  f :     0.191689
      f+1     :     0.022847
      f-1     :     0.026522
      f+2     :     0.024122
      f-2     :     0.028364
      f+3     :     0.043087
      f-3     :     0.029249
      g0      :     0.001042  g :     0.013420
      g+1     :     0.001017
      g-1     :     0.001290
      g+2     :     0.000779
      g-2     :     0.001689
      g+3     :     0.001820
      g-3     :     0.001777
      g+4     :     0.001749
      g-4     :     0.002259
  6 H s       :     0.741655  s :     0.741655
      pz      :     0.094655  p :     0.200285
      px      :     0.051755
      py      :     0.053875
      dz2     :     0.023043  d :     0.074821
      dxz     :     0.018408
      dyz     :     0.020657
      dx2y2   :     0.004312
      dxy     :     0.008401
      f0      :     0.002791  f :     0.010388
      f+1     :     0.001911
      f-1     :     0.002364
      f+2     :     0.001185
      f-2     :     0.001716
      f+3     :     0.000219
      f-3     :     0.000203
  7 C s       :     2.562091  s :     2.562091
      pz      :     0.985027  p :     2.708906
      px      :     0.779194
      py      :     0.944685
      dz2     :     0.162876  d :     0.650098
      dxz     :     0.104297
      dyz     :     0.208604
      dx2y2   :     0.081848
      dxy     :     0.092474
      f0      :     0.019544  f :     0.160874
      f+1     :     0.021084
      f-1     :     0.059035
      f+2     :     0.016687
      f-2     :     0.015984
      f+3     :     0.015019
      f-3     :     0.013521
      g0      :     0.002407  g :     0.014588
      g+1     :     0.001625
      g-1     :     0.003210
      g+2     :     0.001644
      g-2     :     0.000709
      g+3     :     0.001320
      g-3     :     0.001425
      g+4     :     0.001155
      g-4     :     0.001092
  8 C s       :     2.575230  s :     2.575230
      pz      :     0.980633  p :     2.710031
      px      :     0.776235
      py      :     0.953163
      dz2     :     0.141432  d :     0.508223
      dxz     :     0.089142
      dyz     :     0.170433
      dx2y2   :     0.064251
      dxy     :     0.042965
      f0      :     0.017426  f :     0.116403
      f+1     :     0.018030
      f-1     :     0.043181
      f+2     :     0.010535
      f-2     :     0.011658
      f+3     :     0.006998
      f-3     :     0.008575
      g0      :     0.002012  g :     0.011778
      g+1     :     0.001591
      g-1     :     0.003172
      g+2     :     0.000897
      g-2     :     0.000755
      g+3     :     0.000889
      g-3     :     0.001099
      g+4     :     0.000752
      g-4     :     0.000611
  9 H s       :     0.779318  s :     0.779318
      pz      :     0.052383  p :     0.190537
      px      :     0.052879
      py      :     0.085275
      dz2     :     0.012921  d :     0.065910
      dxz     :     0.004719
      dyz     :     0.018135
      dx2y2   :     0.013471
      dxy     :     0.016663
      f0      :     0.000711  f :     0.009719
      f+1     :     0.000114
      f-1     :     0.002960
      f+2     :     0.001682
      f-2     :     0.001225
      f+3     :     0.001628
      f-3     :     0.001400
 10 C s       :     2.586098  s :     2.586098
      pz      :     0.946901  p :     2.717541
      px      :     0.782571
      py      :     0.988069
      dz2     :     0.149807  d :     0.508376
      dxz     :     0.029784
      dyz     :     0.136416
      dx2y2   :     0.093761
      dxy     :     0.098608
      f0      :     0.010161  f :     0.113864
      f+1     :     0.004317
      f-1     :     0.040965
      f+2     :     0.016348
      f-2     :     0.018986
      f+3     :     0.011762
      f-3     :     0.011325
      g0      :     0.001521  g :     0.011643
      g+1     :     0.000196
      g-1     :     0.001573
      g+2     :     0.002031
      g-2     :     0.000893
      g+3     :     0.001526
      g-3     :     0.001655
      g+4     :     0.001123
      g-4     :     0.001126
 11 H s       :     0.789583  s :     0.789583
      pz      :     0.091634  p :     0.186835
      px      :     0.051558
      py      :     0.043643
      dz2     :     0.018723  d :     0.064564
      dxz     :     0.020130
      dyz     :     0.024206
      dx2y2   :     0.000796
      dxy     :     0.000709
      f0      :     0.002962  f :     0.009629
      f+1     :     0.002695
      f-1     :     0.003566
      f+2     :     0.000219
      f-2     :     0.000182
      f+3     :     0.000002
      f-3     :     0.000003
 12 C s       :     2.587661  s :     2.587661
      pz      :     0.984283  p :     2.719675
      px      :     0.777946
      py      :     0.957446
      dz2     :     0.125312  d :     0.508384
      dxz     :     0.080947
      dyz     :     0.191088
      dx2y2   :     0.056154
      dxy     :     0.054884
      f0      :     0.015515  f :     0.113761
      f+1     :     0.017041
      f-1     :     0.044230
      f+2     :     0.010436
      f-2     :     0.007884
      f+3     :     0.010238
      f-3     :     0.008416
      g0      :     0.002280  g :     0.011611
      g+1     :     0.001473
      g-1     :     0.002583
      g+2     :     0.001426
      g-2     :     0.000300
      g+3     :     0.000884
      g-3     :     0.000885
      g+4     :     0.000859
      g-4     :     0.000921
 13 H s       :     0.791219  s :     0.791219
      pz      :     0.058584  p :     0.186706
      px      :     0.054218
      py      :     0.073904
      dz2     :     0.016372  d :     0.064366
      dxz     :     0.007539
      dyz     :     0.014697
      dx2y2   :     0.012812
      dxy     :     0.012947
      f0      :     0.000925  f :     0.009627
      f+1     :     0.000393
      f-1     :     0.002878
      f+2     :     0.001596
      f-2     :     0.001540
      f+3     :     0.001092
      f-3     :     0.001203
 14 C s       :     2.587071  s :     2.587071
      pz      :     0.990802  p :     2.718706
      px      :     0.781985
      py      :     0.945919
      dz2     :     0.139890  d :     0.507219
      dxz     :     0.091299
      dyz     :     0.175024
      dx2y2   :     0.061050
      dxy     :     0.039954
      f0      :     0.016306  f :     0.113521
      f+1     :     0.017170
      f-1     :     0.043131
      f+2     :     0.010302
      f-2     :     0.011379
      f+3     :     0.006763
      f-3     :     0.008470
      g0      :     0.001951  g :     0.011633
      g+1     :     0.001498
      g-1     :     0.003205
      g+2     :     0.000868
      g-2     :     0.000731
      g+3     :     0.000900
      g-3     :     0.001108
      g+4     :     0.000761
      g-4     :     0.000611
 15 H s       :     0.790444  s :     0.790444
      pz      :     0.052347  p :     0.186807
      px      :     0.052432
      py      :     0.082028
      dz2     :     0.012652  d :     0.064481
      dxz     :     0.004546
      dyz     :     0.017920
      dx2y2   :     0.013234
      dxy     :     0.016128
      f0      :     0.000707  f :     0.009633
      f+1     :     0.000115
      f-1     :     0.002905
      f+2     :     0.001679
      f-2     :     0.001163
      f+3     :     0.001639
      f-3     :     0.001424
 16 C s       :     2.576751  s :     2.576751
      pz      :     0.945925  p :     2.704125
      px      :     0.779730
      py      :     0.978470
      dz2     :     0.148431  d :     0.509460
      dxz     :     0.031196
      dyz     :     0.136612
      dx2y2   :     0.093847
      dxy     :     0.099375
      f0      :     0.010611  f :     0.116195
      f+1     :     0.004601
      f-1     :     0.040811
      f+2     :     0.016531
      f-2     :     0.019424
      f+3     :     0.012387
      f-3     :     0.011830
      g0      :     0.001517  g :     0.011791
      g+1     :     0.000218
      g-1     :     0.001559
      g+2     :     0.002003
      g-2     :     0.000913
      g+3     :     0.001556
      g-3     :     0.001635
      g+4     :     0.001195
      g-4     :     0.001197
 17 H s       :     0.780579  s :     0.780579
      pz      :     0.093209  p :     0.187084
      px      :     0.051189
      py      :     0.042686
      dz2     :     0.018989  d :     0.065480
      dxz     :     0.020370
      dyz     :     0.024492
      dx2y2   :     0.000819
      dxy     :     0.000810
      f0      :     0.002934  f :     0.009651
      f+1     :     0.002701
      f-1     :     0.003577
      f+2     :     0.000230
      f-2     :     0.000198
      f+3     :     0.000007
      f-3     :     0.000004
 18 C s       :     2.545052  s :     2.545052
      pz      :     0.939622  p :     2.707009
      px      :     0.877886
      py      :     0.889502
      dz2     :     0.180101  d :     0.891877
      dxz     :     0.199821
      dyz     :     0.143926
      dx2y2   :     0.151243
      dxy     :     0.216786
      f0      :     0.052473  f :     0.242313
      f+1     :     0.019511
      f-1     :     0.021805
      f+2     :     0.021698
      f-2     :     0.054274
      f+3     :     0.033467
      f-3     :     0.039086
      g0      :     0.001571  g :     0.015733
      g+1     :     0.001955
      g-1     :     0.001740
      g+2     :     0.001053
      g-2     :     0.001925
      g+3     :     0.001806
      g-3     :     0.001461
      g+4     :     0.002158
      g-4     :     0.002063
 19 C s       :     2.541447  s :     2.541447
      pz      :     0.897478  p :     2.760592
      px      :     0.924356
      py      :     0.938758
      dz2     :     0.116410  d :     0.394810
      dxz     :     0.097699
      dyz     :     0.035470
      dx2y2   :     0.035607
      dxy     :     0.109625
      f0      :     0.014932  f :     0.075525
      f+1     :     0.013585
      f-1     :     0.010790
      f+2     :     0.010771
      f-2     :     0.011646
      f+3     :     0.007678
      f-3     :     0.006123
      g0      :     0.000716  g :     0.003902
      g+1     :     0.000755
      g-1     :     0.000127
      g+2     :     0.000538
      g-2     :     0.000728
      g+3     :     0.000238
      g-3     :     0.000464
      g+4     :     0.000171
      g-4     :     0.000163
 20 H s       :     0.786495  s :     0.786495
      pz      :     0.073241  p :     0.189142
      px      :     0.061228
      py      :     0.054674
      dz2     :     0.022659  d :     0.067348
      dxz     :     0.014270
      dyz     :     0.014155
      dx2y2   :     0.005915
      dxy     :     0.010349
      f0      :     0.002687  f :     0.009380
      f+1     :     0.001889
      f-1     :     0.000915
      f+2     :     0.001347
      f-2     :     0.001870
      f+3     :     0.000302
      f-3     :     0.000371
 21 H s       :     0.783433  s :     0.783433
      pz      :     0.048850  p :     0.189012
      px      :     0.070146
      py      :     0.070015
      dz2     :     0.004700  d :     0.067193
      dxz     :     0.015348
      dyz     :     0.009305
      dx2y2   :     0.025070
      dxy     :     0.012770
      f0      :     0.001222  f :     0.009388
      f+1     :     0.000608
      f-1     :     0.000659
      f+2     :     0.000113
      f-2     :     0.001983
      f+3     :     0.002230
      f-3     :     0.002573
 22 H s       :     0.785063  s :     0.785063
      pz      :     0.049905  p :     0.189108
      px      :     0.058229
      py      :     0.080973
      dz2     :     0.004627  d :     0.067164
      dxz     :     0.006607
      dyz     :     0.018259
      dx2y2   :     0.017900
      dxy     :     0.019771
      f0      :     0.001210  f :     0.009355
      f+1     :     0.000326
      f-1     :     0.000944
      f+2     :     0.000582
      f-2     :     0.001559
      f+3     :     0.001917
      f-3     :     0.002819
 23 C s       :     2.537836  s :     2.537836
      pz      :     0.938566  p :     2.756791
      px      :     0.929948
      py      :     0.888278
      dz2     :     0.064808  d :     0.385644
      dxz     :     0.102500
      dyz     :     0.050663
      dx2y2   :     0.056103
      dxy     :     0.111569
      f0      :     0.007647  f :     0.074798
      f+1     :     0.010104
      f-1     :     0.009401
      f+2     :     0.009688
      f-2     :     0.009873
      f+3     :     0.011866
      f-3     :     0.016218
      g0      :     0.000180  g :     0.003853
      g+1     :     0.000200
      g-1     :     0.000613
      g+2     :     0.000448
      g-2     :     0.000331
      g+3     :     0.000584
      g-3     :     0.000106
      g+4     :     0.001055
      g-4     :     0.000335
 24 H s       :     0.782272  s :     0.782272
      pz      :     0.078591  p :     0.194983
      px      :     0.064797
      py      :     0.051596
      dz2     :     0.021927  d :     0.067945
      dxz     :     0.015178
      dyz     :     0.014794
      dx2y2   :     0.006148
      dxy     :     0.009898
      f0      :     0.002646  f :     0.009435
      f+1     :     0.001892
      f-1     :     0.000865
      f+2     :     0.001383
      f-2     :     0.001952
      f+3     :     0.000290
      f-3     :     0.000408
 25 H s       :     0.777309  s :     0.777309
      pz      :     0.054450  p :     0.189657
      px      :     0.070091
      py      :     0.065117
      dz2     :     0.004492  d :     0.067254
      dxz     :     0.016338
      dyz     :     0.009537
      dx2y2   :     0.024101
      dxy     :     0.012786
      f0      :     0.001228  f :     0.009395
      f+1     :     0.000575
      f-1     :     0.000707
      f+2     :     0.000116
      f-2     :     0.002051
      f+3     :     0.002309
      f-3     :     0.002409
 26 H s       :     0.781631  s :     0.781631
      pz      :     0.076232  p :     0.190529
      px      :     0.063800
      py      :     0.050496
      dz2     :     0.021713  d :     0.067329
      dxz     :     0.014893
      dyz     :     0.013874
      dx2y2   :     0.006793
      dxy     :     0.010056
      f0      :     0.002528  f :     0.009372
      f+1     :     0.001790
      f-1     :     0.000854
      f+2     :     0.001500
      f-2     :     0.001901
      f+3     :     0.000398
      f-3     :     0.000400
 27 C s       :     2.537029  s :     2.537029
      pz      :     0.902665  p :     2.757675
      px      :     0.916427
      py      :     0.938583
      dz2     :     0.123174  d :     0.383155
      dxz     :     0.085491
      dyz     :     0.036473
      dx2y2   :     0.057257
      dxy     :     0.080759
      f0      :     0.015007  f :     0.074600
      f+1     :     0.013192
      f-1     :     0.010447
      f+2     :     0.009133
      f-2     :     0.012428
      f+3     :     0.004974
      f-3     :     0.009420
      g0      :     0.000628  g :     0.003833
      g+1     :     0.000802
      g-1     :     0.000179
      g+2     :     0.000499
      g-2     :     0.000636
      g+3     :     0.000335
      g-3     :     0.000393
      g+4     :     0.000087
      g-4     :     0.000273
 28 H s       :     0.780852  s :     0.780852
      pz      :     0.049970  p :     0.190880
      px      :     0.055733
      py      :     0.085177
      dz2     :     0.004514  d :     0.067440
      dxz     :     0.003431
      dyz     :     0.021469
      dx2y2   :     0.014470
      dxy     :     0.023555
      f0      :     0.001223  f :     0.009358
      f+1     :     0.000244
      f-1     :     0.001004
      f+2     :     0.001210
      f-2     :     0.000910
      f+3     :     0.002596
      f-3     :     0.002172
 29 H s       :     0.775580  s :     0.775580
      pz      :     0.050838  p :     0.191003
      px      :     0.075852
      py      :     0.064314
      dz2     :     0.005230  d :     0.067725
      dxz     :     0.019110
      dyz     :     0.005539
      dx2y2   :     0.024543
      dxy     :     0.013303
      f0      :     0.001213  f :     0.009442
      f+1     :     0.000812
      f-1     :     0.000531
      f+2     :     0.000596
      f-2     :     0.001499
      f+3     :     0.002893
      f-3     :     0.001899
 30 H s       :     0.778912  s :     0.778912
      pz      :     0.076814  p :     0.197617
      px      :     0.063788
      py      :     0.057016
      dz2     :     0.022301  d :     0.068632
      dxz     :     0.016125
      dyz     :     0.016187
      dx2y2   :     0.007055
      dxy     :     0.006964
      f0      :     0.002912  f :     0.009479
      f+1     :     0.001844
      f-1     :     0.001330
      f+2     :     0.001489
      f-2     :     0.001448
      f+3     :     0.000321
      f-3     :     0.000134
 31 C s       :     2.563136  s :     2.563136
      pz      :     0.888943  p :     2.671804
      px      :     0.839528
      py      :     0.943333
      dz2     :     0.139991  d :     0.735928
      dxz     :     0.105077
      dyz     :     0.199412
      dx2y2   :     0.145726
      dxy     :     0.145723
      f0      :     0.026236  f :     0.198616
      f+1     :     0.018591
      f-1     :     0.037839
      f+2     :     0.031245
      f-2     :     0.031182
      f+3     :     0.023484
      f-3     :     0.030038
      g0      :     0.001473  g :     0.019094
      g+1     :     0.002069
      g-1     :     0.001790
      g+2     :     0.002373
      g-2     :     0.002937
      g+3     :     0.002104
      g-3     :     0.003098
      g+4     :     0.001709
      g-4     :     0.001542
 32 C s       :     2.565368  s :     2.565368
      pz      :     0.922611  p :     2.691944
      px      :     0.825828
      py      :     0.943506
      dz2     :     0.129588  d :     0.619815
      dxz     :     0.090930
      dyz     :     0.162107
      dx2y2   :     0.120054
      dxy     :     0.117136
      f0      :     0.018697  f :     0.152531
      f+1     :     0.011862
      f-1     :     0.033988
      f+2     :     0.019366
      f-2     :     0.028860
      f+3     :     0.015233
      f-3     :     0.024525
      g0      :     0.001082  g :     0.013777
      g+1     :     0.001568
      g-1     :     0.001398
      g+2     :     0.001895
      g-2     :     0.001867
      g+3     :     0.001620
      g-3     :     0.002032
      g+4     :     0.001267
      g-4     :     0.001047
 33 C s       :     2.568714  s :     2.568714
      pz      :     0.892829  p :     2.703754
      px      :     0.811629
      py      :     0.999296
      dz2     :     0.092159  d :     0.519631
      dxz     :     0.061061
      dyz     :     0.137750
      dx2y2   :     0.112903
      dxy     :     0.115758
      f0      :     0.011009  f :     0.117141
      f+1     :     0.007019
      f-1     :     0.029367
      f+2     :     0.015553
      f-2     :     0.017497
      f+3     :     0.014071
      f-3     :     0.022625
      g0      :     0.000887  g :     0.011732
      g+1     :     0.000648
      g-1     :     0.001551
      g+2     :     0.001578
      g-2     :     0.000969
      g+3     :     0.001162
      g-3     :     0.001790
      g+4     :     0.001800
      g-4     :     0.001349
 34 H s       :     0.767991  s :     0.767991
      pz      :     0.081269  p :     0.200228
      px      :     0.068255
      py      :     0.050704
      dz2     :     0.020092  d :     0.068719
      dxz     :     0.015196
      dyz     :     0.017806
      dx2y2   :     0.006716
      dxy     :     0.008909
      f0      :     0.002237  f :     0.009896
      f+1     :     0.001992
      f-1     :     0.001541
      f+2     :     0.001528
      f-2     :     0.001956
      f+3     :     0.000329
      f-3     :     0.000313
 35 C s       :     2.582924  s :     2.582924
      pz      :     0.923774  p :     2.723740
      px      :     0.830303
      py      :     0.969662
      dz2     :     0.095952  d :     0.513149
      dxz     :     0.067015
      dyz     :     0.169314
      dx2y2   :     0.085792
      dxy     :     0.095077
      f0      :     0.021004  f :     0.115246
      f+1     :     0.010548
      f-1     :     0.021125
      f+2     :     0.014969
      f-2     :     0.018091
      f+3     :     0.015198
      f-3     :     0.014312
      g0      :     0.001395  g :     0.011836
      g+1     :     0.001453
      g-1     :     0.000894
      g+2     :     0.001750
      g-2     :     0.001737
      g+3     :     0.001168
      g-3     :     0.001018
      g+4     :     0.001241
      g-4     :     0.001179
 36 H s       :     0.790729  s :     0.790729
      pz      :     0.062892  p :     0.187275
      px      :     0.055075
      py      :     0.069308
      dz2     :     0.015898  d :     0.064585
      dxz     :     0.009257
      dyz     :     0.013606
      dx2y2   :     0.013616
      dxy     :     0.012209
      f0      :     0.000909  f :     0.009674
      f+1     :     0.000580
      f-1     :     0.002446
      f+2     :     0.001783
      f-2     :     0.001682
      f+3     :     0.000965
      f-3     :     0.001309
 37 C s       :     2.583947  s :     2.583947
      pz      :     0.935155  p :     2.719914
      px      :     0.828231
      py      :     0.956528
      dz2     :     0.132670  d :     0.514292
      dxz     :     0.083561
      dyz     :     0.131219
      dx2y2   :     0.094158
      dxy     :     0.072683
      f0      :     0.015837  f :     0.115952
      f+1     :     0.011273
      f-1     :     0.028458
      f+2     :     0.014392
      f-2     :     0.021812
      f+3     :     0.009836
      f-3     :     0.014344
      g0      :     0.000990  g :     0.011945
      g+1     :     0.001525
      g-1     :     0.001349
      g+2     :     0.001638
      g-2     :     0.002132
      g+3     :     0.001157
      g-3     :     0.001615
      g+4     :     0.000757
      g-4     :     0.000782
 38 H s       :     0.790561  s :     0.790561
      pz      :     0.048782  p :     0.186087
      px      :     0.051920
      py      :     0.085386
      dz2     :     0.007922  d :     0.064274
      dxz     :     0.003114
      dyz     :     0.019716
      dx2y2   :     0.015178
      dxy     :     0.018343
      f0      :     0.000892  f :     0.009645
      f+1     :     0.000176
      f-1     :     0.001953
      f+2     :     0.001617
      f-2     :     0.000888
      f+3     :     0.002062
      f-3     :     0.002057
 39 C s       :     2.575546  s :     2.575546
      pz      :     0.901292  p :     2.719674
      px      :     0.827251
      py      :     0.991131
      dz2     :     0.088942  d :     0.510770
      dxz     :     0.062184
      dyz     :     0.130950
      dx2y2   :     0.113569
      dxy     :     0.115125
      f0      :     0.010364  f :     0.116537
      f+1     :     0.007444
      f-1     :     0.029440
      f+2     :     0.015151
      f-2     :     0.016538
      f+3     :     0.015245
      f-3     :     0.022356
      g0      :     0.000935  g :     0.011851
      g+1     :     0.000661
      g-1     :     0.001489
      g+2     :     0.001510
      g-2     :     0.001093
      g+3     :     0.001105
      g-3     :     0.001894
      g+4     :     0.001734
      g-4     :     0.001430
 40 H s       :     0.777485  s :     0.777485
      pz      :     0.080876  p :     0.190872
      px      :     0.066792
      py      :     0.043204
      dz2     :     0.019298  d :     0.067020
      dxz     :     0.014776
      dyz     :     0.017496
      dx2y2   :     0.007094
      dxy     :     0.008356
      f0      :     0.002105  f :     0.009767
      f+1     :     0.001929
      f-1     :     0.001421
      f+2     :     0.001602
      f-2     :     0.001986
      f+3     :     0.000360
      f-3     :     0.000364
 41 C s       :     2.530807  s :     2.530807
      pz      :     0.909216  p :     2.713685
      px      :     0.904251
      py      :     0.900218
      dz2     :     0.143410  d :     0.785121
      dxz     :     0.155462
      dyz     :     0.171200
      dx2y2   :     0.171987
      dxy     :     0.143062
      f0      :     0.026620  f :     0.197329
      f+1     :     0.027324
      f-1     :     0.027430
      f+2     :     0.029180
      f-2     :     0.030977
      f+3     :     0.022812
      f-3     :     0.032987
      g0      :     0.001063  g :     0.011457
      g+1     :     0.001000
      g-1     :     0.001360
      g+2     :     0.001611
      g-2     :     0.001159
      g+3     :     0.001545
      g-3     :     0.001256
      g+4     :     0.001153
      g-4     :     0.001309
 42 C s       :     2.533374  s :     2.533374
      pz      :     0.898925  p :     2.741036
      px      :     0.915041
      py      :     0.927070
      dz2     :     0.075059  d :     0.396077
      dxz     :     0.064333
      dyz     :     0.116728
      dx2y2   :     0.093701
      dxy     :     0.046256
      f0      :     0.014146  f :     0.075574
      f+1     :     0.011766
      f-1     :     0.009897
      f+2     :     0.014441
      f-2     :     0.009602
      f+3     :     0.009291
      f-3     :     0.006432
      g0      :     0.000295  g :     0.003816
      g+1     :     0.000909
      g-1     :     0.000302
      g+2     :     0.000639
      g-2     :     0.000388
      g+3     :     0.000498
      g-3     :     0.000355
      g+4     :     0.000113
      g-4     :     0.000316
 43 H s       :     0.776630  s :     0.776630
      pz      :     0.069816  p :     0.191021
      px      :     0.052246
      py      :     0.068959
      dz2     :     0.019742  d :     0.067673
      dxz     :     0.014266
      dyz     :     0.012900
      dx2y2   :     0.009319
      dxy     :     0.011446
      f0      :     0.001531  f :     0.009373
      f+1     :     0.000759
      f-1     :     0.002398
      f+2     :     0.001485
      f-2     :     0.002032
      f+3     :     0.000649
      f-3     :     0.000518
 44 H s       :     0.777487  s :     0.777487
      pz      :     0.055360  p :     0.189891
      px      :     0.057064
      py      :     0.077468
      dz2     :     0.008536  d :     0.067270
      dxz     :     0.006617
      dyz     :     0.018716
      dx2y2   :     0.019376
      dxy     :     0.014025
      f0      :     0.000688  f :     0.009329
      f+1     :     0.000270
      f-1     :     0.001857
      f+2     :     0.001566
      f-2     :     0.001376
      f+3     :     0.001369
      f-3     :     0.002203
 45 H s       :     0.776561  s :     0.776561
      pz      :     0.057526  p :     0.199053
      px      :     0.084988
      py      :     0.056540
      dz2     :     0.007387  d :     0.067932
      dxz     :     0.019750
      dyz     :     0.004934
      dx2y2   :     0.014079
      dxy     :     0.021782
      f0      :     0.000833  f :     0.009405
      f+1     :     0.001641
      f-1     :     0.000142
      f+2     :     0.001511
      f-2     :     0.001112
      f+3     :     0.001787
      f-3     :     0.002378
 46 C s       :     2.529559  s :     2.529559
      pz      :     0.912457  p :     2.744921
      px      :     0.929888
      py      :     0.902576
      dz2     :     0.065702  d :     0.401165
      dxz     :     0.104856
      dyz     :     0.089291
      dx2y2   :     0.070654
      dxy     :     0.070662
      f0      :     0.012133  f :     0.076651
      f+1     :     0.009404
      f-1     :     0.013290
      f+2     :     0.009078
      f-2     :     0.016255
      f+3     :     0.009409
      f-3     :     0.007083
      g0      :     0.000189  g :     0.003923
      g+1     :     0.000266
      g-1     :     0.000969
      g+2     :     0.000376
      g-2     :     0.000611
      g+3     :     0.000625
      g-3     :     0.000408
      g+4     :     0.000106
      g-4     :     0.000372
 47 H s       :     0.772727  s :     0.772727
      pz      :     0.057910  p :     0.204718
      px      :     0.087824
      py      :     0.058983
      dz2     :     0.008165  d :     0.070129
      dxz     :     0.020023
      dyz     :     0.006947
      dx2y2   :     0.014371
      dxy     :     0.020623
      f0      :     0.000780  f :     0.009584
      f+1     :     0.001838
      f-1     :     0.000232
      f+2     :     0.001559
      f-2     :     0.001481
      f+3     :     0.001694
      f-3     :     0.002000
 48 H s       :     0.774662  s :     0.774662
      pz      :     0.057051  p :     0.192393
      px      :     0.062002
      py      :     0.073340
      dz2     :     0.010181  d :     0.068468
      dxz     :     0.007921
      dyz     :     0.016475
      dx2y2   :     0.019377
      dxy     :     0.014514
      f0      :     0.000612  f :     0.009461
      f+1     :     0.000363
      f-1     :     0.001936
      f+2     :     0.001506
      f-2     :     0.001417
      f+3     :     0.001522
      f-3     :     0.002105
 49 H s       :     0.777270  s :     0.777270
      pz      :     0.073033  p :     0.193594
      px      :     0.066057
      py      :     0.054503
      dz2     :     0.019927  d :     0.068320
      dxz     :     0.013579
      dyz     :     0.015878
      dx2y2   :     0.010999
      dxy     :     0.007937
      f0      :     0.001651  f :     0.009434
      f+1     :     0.002117
      f-1     :     0.001251
      f+2     :     0.001932
      f-2     :     0.001525
      f+3     :     0.000431
      f-3     :     0.000527
 50 C s       :     2.532606  s :     2.532606
      pz      :     0.929045  p :     2.740908
      px      :     0.877805
      py      :     0.934058
      dz2     :     0.058531  d :     0.402635
      dxz     :     0.097380
      dyz     :     0.079808
      dx2y2   :     0.080697
      dxy     :     0.086218
      f0      :     0.006721  f :     0.075935
      f+1     :     0.013781
      f-1     :     0.008151
      f+2     :     0.009792
      f-2     :     0.011386
      f+3     :     0.011825
      f-3     :     0.014279
      g0      :     0.000416  g :     0.003815
      g+1     :     0.000245
      g-1     :     0.000250
      g+2     :     0.000605
      g-2     :     0.000211
      g+3     :     0.000330
      g-3     :     0.000622
      g+4     :     0.000325
      g-4     :     0.000811
 51 H s       :     0.780737  s :     0.780737
      pz      :     0.068949  p :     0.189475
      px      :     0.060496
      py      :     0.060030
      dz2     :     0.019093  d :     0.067219
      dxz     :     0.012077
      dyz     :     0.012706
      dx2y2   :     0.014452
      dxy     :     0.008891
      f0      :     0.001420  f :     0.009334
      f+1     :     0.001877
      f-1     :     0.000848
      f+2     :     0.002029
      f-2     :     0.001553
      f+3     :     0.000793
      f-3     :     0.000814
 52 H s       :     0.776835  s :     0.776835
      pz      :     0.055865  p :     0.191915
      px      :     0.052571
      py      :     0.083479
      dz2     :     0.005301  d :     0.068301
      dxz     :     0.004042
      dyz     :     0.022970
      dx2y2   :     0.017257
      dxy     :     0.018732
      f0      :     0.001086  f :     0.009430
      f+1     :     0.000259
      f-1     :     0.001177
      f+2     :     0.001489
      f-2     :     0.001110
      f+3     :     0.001810
      f-3     :     0.002500
 53 H s       :     0.778631  s :     0.778631
      pz      :     0.078285  p :     0.198281
      px      :     0.050247
      py      :     0.069749
      dz2     :     0.021919  d :     0.069051
      dxz     :     0.017909
      dyz     :     0.014438
      dx2y2   :     0.008074
      dxy     :     0.006710
      f0      :     0.002480  f :     0.009447
      f+1     :     0.001447
      f-1     :     0.001905
      f+2     :     0.001504
      f-2     :     0.001568
      f+3     :     0.000207
      f-3     :     0.000335
 54 C s       :     2.605910  s :     2.605910
      pz      :     0.904477  p :     2.587019
      px      :     0.722621
      py      :     0.959921
      dz2     :     0.207624  d :     1.156065
      dxz     :     0.160980
      dyz     :     0.375427
      dx2y2   :     0.205402
      dxy     :     0.206632
      f0      :     0.091246  f :     0.365156
      f+1     :     0.030111
      f-1     :     0.053875
      f+2     :     0.058329
      f-2     :     0.061998
      f+3     :     0.032923
      f-3     :     0.036674
      g0      :     0.004558  g :     0.050408
      g+1     :     0.002210
      g-1     :     0.008280
      g+2     :     0.004876
      g-2     :     0.004958
      g+3     :     0.008270
      g-3     :     0.003575
      g+4     :     0.009731
      g-4     :     0.003951
 55 C s       :     2.569791  s :     2.569791
      pz      :     0.951763  p :     2.756054
      px      :     0.833527
      py      :     0.970764
      dz2     :     0.159270  d :     0.628891
      dxz     :     0.092976
      dyz     :     0.193272
      dx2y2   :     0.091038
      dxy     :     0.092336
      f0      :     0.046406  f :     0.156034
      f+1     :     0.016683
      f-1     :     0.020606
      f+2     :     0.022977
      f-2     :     0.025812
      f+3     :     0.010085
      f-3     :     0.013465
      g0      :     0.002292  g :     0.014818
      g+1     :     0.001118
      g-1     :     0.003133
      g+2     :     0.001619
      g-2     :     0.001748
      g+3     :     0.001871
      g-3     :     0.000663
      g+4     :     0.001424
      g-4     :     0.000951
 56 C s       :     2.578295  s :     2.578295
      pz      :     0.972303  p :     2.687718
      px      :     0.780146
      py      :     0.935269
      dz2     :     0.123225  d :     0.508492
      dxz     :     0.066721
      dyz     :     0.163241
      dx2y2   :     0.079479
      dxy     :     0.075826
      f0      :     0.032258  f :     0.117073
      f+1     :     0.012414
      f-1     :     0.015658
      f+2     :     0.015883
      f-2     :     0.017406
      f+3     :     0.009608
      f-3     :     0.013848
      g0      :     0.001764  g :     0.011854
      g+1     :     0.001134
      g-1     :     0.002179
      g+2     :     0.001143
      g-2     :     0.001125
      g+3     :     0.001567
      g-3     :     0.000361
      g+4     :     0.001631
      g-4     :     0.000951
 57 H s       :     0.776557  s :     0.776557
      pz      :     0.085433  p :     0.192187
      px      :     0.049430
      py      :     0.057324
      dz2     :     0.021627  d :     0.066189
      dxz     :     0.015178
      dyz     :     0.017044
      dx2y2   :     0.006099
      dxy     :     0.006242
      f0      :     0.002886  f :     0.009727
      f+1     :     0.001262
      f-1     :     0.002169
      f+2     :     0.001435
      f-2     :     0.001489
      f+3     :     0.000264
      f-3     :     0.000222
 58 C s       :     2.585729  s :     2.585729
      pz      :     0.997672  p :     2.715799
      px      :     0.798406
      py      :     0.919721
      dz2     :     0.176013  d :     0.499061
      dxz     :     0.098259
      dyz     :     0.132939
      dx2y2   :     0.042442
      dxy     :     0.049407
      f0      :     0.037486  f :     0.113076
      f+1     :     0.011526
      f-1     :     0.017081
      f+2     :     0.019715
      f-2     :     0.020108
      f+3     :     0.005425
      f-3     :     0.001735
      g0      :     0.002835  g :     0.011646
      g+1     :     0.000909
      g-1     :     0.002102
      g+2     :     0.001554
      g-2     :     0.001629
      g+3     :     0.001011
      g-3     :     0.000873
      g+4     :     0.000200
      g-4     :     0.000534
 59 H s       :     0.787444  s :     0.787444
      pz      :     0.042197  p :     0.185980
      px      :     0.058307
      py      :     0.085476
      dz2     :     0.005155  d :     0.064560
      dxz     :     0.004611
      dyz     :     0.020654
      dx2y2   :     0.017584
      dxy     :     0.016556
      f0      :     0.001398  f :     0.009662
      f+1     :     0.000369
      f-1     :     0.001111
      f+2     :     0.001046
      f-2     :     0.001413
      f+3     :     0.001791
      f-3     :     0.002533
 60 C s       :     2.588985  s :     2.588985
      pz      :     0.962674  p :     2.695282
      px      :     0.781442
      py      :     0.951166
      dz2     :     0.123137  d :     0.507034
      dxz     :     0.067950
      dyz     :     0.158210
      dx2y2   :     0.078675
      dxy     :     0.079062
      f0      :     0.031360  f :     0.113579
      f+1     :     0.011148
      f-1     :     0.014046
      f+2     :     0.015911
      f-2     :     0.019319
      f+3     :     0.009009
      f-3     :     0.012787
      g0      :     0.001440  g :     0.011564
      g+1     :     0.000860
      g-1     :     0.002479
      g+2     :     0.000978
      g-2     :     0.001267
      g+3     :     0.001682
      g-3     :     0.000465
      g+4     :     0.001447
      g-4     :     0.000946
 61 H s       :     0.787667  s :     0.787667
      pz      :     0.081838  p :     0.184284
      px      :     0.050854
      py      :     0.051592
      dz2     :     0.021310  d :     0.063942
      dxz     :     0.015293
      dyz     :     0.017231
      dx2y2   :     0.004968
      dxy     :     0.005140
      f0      :     0.003058  f :     0.009572
      f+1     :     0.001612
      f-1     :     0.002037
      f+2     :     0.001258
      f-2     :     0.001279
      f+3     :     0.000185
      f-3     :     0.000143
 62 C s       :     2.586319  s :     2.586319
      pz      :     0.962381  p :     2.715968
      px      :     0.806163
      py      :     0.947424
      dz2     :     0.119017  d :     0.499023
      dxz     :     0.064502
      dyz     :     0.170286
      dx2y2   :     0.073218
      dxy     :     0.072001
      f0      :     0.032053  f :     0.113040
      f+1     :     0.011224
      f-1     :     0.015121
      f+2     :     0.015729
      f-2     :     0.017664
      f+3     :     0.009087
      f-3     :     0.012162
      g0      :     0.001765  g :     0.011656
      g+1     :     0.001121
      g-1     :     0.002182
      g+2     :     0.001170
      g-2     :     0.001137
      g+3     :     0.001620
      g-3     :     0.000342
      g+4     :     0.001389
      g-4     :     0.000930
 63 H s       :     0.788023  s :     0.788023
      pz      :     0.078328  p :     0.185897
      px      :     0.050454
      py      :     0.057115
      dz2     :     0.021278  d :     0.064477
      dxz     :     0.015015
      dyz     :     0.015941
      dx2y2   :     0.006027
      dxy     :     0.006216
      f0      :     0.002861  f :     0.009661
      f+1     :     0.001289
      f-1     :     0.002150
      f+2     :     0.001407
      f-2     :     0.001475
      f+3     :     0.000256
      f-3     :     0.000224
 64 C s       :     2.578788  s :     2.578788
      pz      :     0.993415  p :     2.683255
      px      :     0.772407
      py      :     0.917433
      dz2     :     0.171357  d :     0.508250
      dxz     :     0.108204
      dyz     :     0.136403
      dx2y2   :     0.042729
      dxy     :     0.049556
      f0      :     0.037872  f :     0.117249
      f+1     :     0.012207
      f-1     :     0.017620
      f+2     :     0.020964
      f-2     :     0.021422
      f+3     :     0.005372
      f-3     :     0.001792
      g0      :     0.002838  g :     0.011893
      g+1     :     0.001034
      g-1     :     0.002147
      g+2     :     0.001557
      g-2     :     0.001667
      g+3     :     0.000989
      g-3     :     0.000940
      g+4     :     0.000195
      g-4     :     0.000525
 65 H s       :     0.779175  s :     0.779175
      pz      :     0.044442  p :     0.187413
      px      :     0.055819
      py      :     0.087152
      dz2     :     0.005749  d :     0.065069
      dxz     :     0.004532
      dyz     :     0.020949
      dx2y2   :     0.017300
      dxy     :     0.016539
      f0      :     0.001424  f :     0.009667
      f+1     :     0.000365
      f-1     :     0.001129
      f+2     :     0.001105
      f-2     :     0.001386
      f+3     :     0.001813
      f-3     :     0.002444
 66 H s       :     0.683105  s :     0.683105
      pz      :     0.124287  p :     0.317158
      px      :     0.090814
      py      :     0.102057
      dz2     :     0.039929  d :     0.132037
      dxz     :     0.031169
      dyz     :     0.030978
      dx2y2   :     0.012133
      dxy     :     0.017829
      f0      :     0.006479  f :     0.022397
      f+1     :     0.003183
      f-1     :     0.003837
      f+2     :     0.003460
      f-2     :     0.003984
      f+3     :     0.000843
      f-3     :     0.000610
 67 O s       :     3.250227  s :     3.250227
      pz      :     1.544799  p :     4.367901
      px      :     1.350260
      py      :     1.472842
      dz2     :     0.010983  d :     0.093774
      dxz     :     0.005285
      dyz     :     0.029096
      dx2y2   :     0.024166
      dxy     :     0.024244
      f0      :     0.003296  f :     0.021000
      f+1     :     0.000731
      f-1     :     0.002636
      f+2     :     0.002907
      f-2     :     0.002873
      f+3     :     0.004259
      f-3     :     0.004298
      g0      :     0.000071  g :     0.001176
      g+1     :     0.000038
      g-1     :     0.000221
      g+2     :     0.000087
      g-2     :     0.000082
      g+3     :     0.000205
      g-3     :     0.000039
      g+4     :     0.000226
      g-4     :     0.000207
 68 C s       :     2.615790  s :     2.615790
      pz      :     0.901322  p :     2.585067
      px      :     0.719719
      py      :     0.964025
      dz2     :     0.219068  d :     1.173686
      dxz     :     0.170719
      dyz     :     0.378487
      dx2y2   :     0.203026
      dxy     :     0.202386
      f0      :     0.096733  f :     0.363209
      f+1     :     0.035252
      f-1     :     0.047109
      f+2     :     0.057973
      f-2     :     0.056387
      f+3     :     0.032138
      f-3     :     0.037616
      g0      :     0.004902  g :     0.050520
      g+1     :     0.002588
      g-1     :     0.008719
      g+2     :     0.004856
      g-2     :     0.005045
      g+3     :     0.007901
      g-3     :     0.003164
      g+4     :     0.009502
      g-4     :     0.003843
 69 C s       :     2.575529  s :     2.575529
      pz      :     0.955946  p :     2.753607
      px      :     0.812868
      py      :     0.984793
      dz2     :     0.153151  d :     0.627557
      dxz     :     0.085159
      dyz     :     0.203380
      dx2y2   :     0.089272
      dxy     :     0.096594
      f0      :     0.044926  f :     0.154984
      f+1     :     0.017663
      f-1     :     0.019380
      f+2     :     0.028304
      f-2     :     0.019421
      f+3     :     0.011811
      f-3     :     0.013478
      g0      :     0.002227  g :     0.014652
      g+1     :     0.001018
      g-1     :     0.003067
      g+2     :     0.001803
      g-2     :     0.001634
      g+3     :     0.001222
      g-3     :     0.001244
      g+4     :     0.001373
      g-4     :     0.001063
 70 C s       :     2.581574  s :     2.581574
      pz      :     0.964602  p :     2.692141
      px      :     0.765635
      py      :     0.961904
      dz2     :     0.122519  d :     0.507990
      dxz     :     0.049538
      dyz     :     0.172426
      dx2y2   :     0.080631
      dxy     :     0.082876
      f0      :     0.031010  f :     0.116504
      f+1     :     0.011221
      f-1     :     0.015395
      f+2     :     0.021704
      f-2     :     0.013076
      f+3     :     0.012640
      f-3     :     0.011457
      g0      :     0.001438  g :     0.011818
      g+1     :     0.000931
      g-1     :     0.002388
      g+2     :     0.001492
      g-2     :     0.000918
      g+3     :     0.001117
      g-3     :     0.000942
      g+4     :     0.001456
      g-4     :     0.001137
 71 H s       :     0.781963  s :     0.781963
      pz      :     0.085402  p :     0.190221
      px      :     0.048545
      py      :     0.056273
      dz2     :     0.021149  d :     0.065663
      dxz     :     0.015489
      dyz     :     0.017769
      dx2y2   :     0.005892
      dxy     :     0.005364
      f0      :     0.002908  f :     0.009696
      f+1     :     0.001322
      f-1     :     0.002238
      f+2     :     0.001460
      f-2     :     0.001359
      f+3     :     0.000188
      f-3     :     0.000221
 72 C s       :     2.587751  s :     2.587751
      pz      :     0.993623  p :     2.718011
      px      :     0.786471
      py      :     0.937916
      dz2     :     0.173257  d :     0.501060
      dxz     :     0.095324
      dyz     :     0.135193
      dx2y2   :     0.060130
      dxy     :     0.037158
      f0      :     0.035551  f :     0.112985
      f+1     :     0.011924
      f-1     :     0.017187
      f+2     :     0.020599
      f-2     :     0.019663
      f+3     :     0.004138
      f-3     :     0.003924
      g0      :     0.002539  g :     0.011629
      g+1     :     0.000945
      g-1     :     0.002102
      g+2     :     0.001824
      g-2     :     0.001550
      g+3     :     0.000958
      g-3     :     0.000952
      g+4     :     0.000283
      g-4     :     0.000475
 73 H s       :     0.788878  s :     0.788878
      pz      :     0.042680  p :     0.186358
      px      :     0.053866
      py      :     0.089812
      dz2     :     0.005097  d :     0.064516
      dxz     :     0.001993
      dyz     :     0.023232
      dx2y2   :     0.015498
      dxy     :     0.018696
      f0      :     0.001398  f :     0.009656
      f+1     :     0.000250
      f-1     :     0.001213
      f+2     :     0.001795
      f-2     :     0.000649
      f+3     :     0.002165
      f-3     :     0.002187
 74 C s       :     2.589852  s :     2.589852
      pz      :     0.959878  p :     2.701165
      px      :     0.766004
      py      :     0.975283
      dz2     :     0.117059  d :     0.507555
      dxz     :     0.058512
      dyz     :     0.176012
      dx2y2   :     0.074744
      dxy     :     0.081228
      f0      :     0.030951  f :     0.113576
      f+1     :     0.012181
      f-1     :     0.014119
      f+2     :     0.020268
      f-2     :     0.013575
      f+3     :     0.010585
      f-3     :     0.011896
      g0      :     0.001559  g :     0.011570
      g+1     :     0.000735
      g-1     :     0.002463
      g+2     :     0.001267
      g-2     :     0.001143
      g+3     :     0.000983
      g-3     :     0.000997
      g+4     :     0.001394
      g-4     :     0.001030
 75 H s       :     0.788763  s :     0.788763
      pz      :     0.078917  p :     0.184934
      px      :     0.052239
      py      :     0.053778
      dz2     :     0.021165  d :     0.064025
      dxz     :     0.014217
      dyz     :     0.016252
      dx2y2   :     0.006417
      dxy     :     0.005975
      f0      :     0.002797  f :     0.009578
      f+1     :     0.001417
      f-1     :     0.001971
      f+2     :     0.001518
      f-2     :     0.001380
      f+3     :     0.000263
      f-3     :     0.000232
 76 C s       :     2.587726  s :     2.587726
      pz      :     0.955553  p :     2.717660
      px      :     0.790636
      py      :     0.971472
      dz2     :     0.118619  d :     0.500917
      dxz     :     0.047567
      dyz     :     0.179176
      dx2y2   :     0.077782
      dxy     :     0.077773
      f0      :     0.030626  f :     0.113048
      f+1     :     0.010336
      f-1     :     0.014813
      f+2     :     0.021930
      f-2     :     0.013055
      f+3     :     0.011672
      f-3     :     0.010616
      g0      :     0.001425  g :     0.011645
      g+1     :     0.000924
      g-1     :     0.002393
      g+2     :     0.001504
      g-2     :     0.000918
      g+3     :     0.001151
      g-3     :     0.000961
      g+4     :     0.001286
      g-4     :     0.001083
 77 H s       :     0.789054  s :     0.789054
      pz      :     0.079872  p :     0.186254
      px      :     0.050313
      py      :     0.056069
      dz2     :     0.021011  d :     0.064477
      dxz     :     0.015509
      dyz     :     0.016634
      dx2y2   :     0.005811
      dxy     :     0.005512
      f0      :     0.002893  f :     0.009653
      f+1     :     0.001355
      f-1     :     0.002218
      f+2     :     0.001409
      f-2     :     0.001370
      f+3     :     0.000193
      f-3     :     0.000214
 78 C s       :     2.581175  s :     2.581175
      pz      :     0.988218  p :     2.689400
      px      :     0.762569
      py      :     0.938613
      dz2     :     0.170691  d :     0.508839
      dxz     :     0.103325
      dyz     :     0.136317
      dx2y2   :     0.059421
      dxy     :     0.039086
      f0      :     0.036136  f :     0.116894
      f+1     :     0.012703
      f-1     :     0.017707
      f+2     :     0.020858
      f-2     :     0.021250
      f+3     :     0.004315
      f-3     :     0.003926
      g0      :     0.002580  g :     0.011861
      g+1     :     0.001052
      g-1     :     0.002127
      g+2     :     0.001791
      g-2     :     0.001636
      g+3     :     0.000977
      g-3     :     0.000943
      g+4     :     0.000270
      g-4     :     0.000485
 79 H s       :     0.781858  s :     0.781858
      pz      :     0.044755  p :     0.188803
      px      :     0.052425
      py      :     0.091622
      dz2     :     0.005569  d :     0.065238
      dxz     :     0.002278
      dyz     :     0.023360
      dx2y2   :     0.015776
      dxy     :     0.018255
      f0      :     0.001427  f :     0.009667
      f+1     :     0.000261
      f-1     :     0.001208
      f+2     :     0.001779
      f-2     :     0.000690
      f+3     :     0.002117
      f-3     :     0.002185
 80 O s       :     3.027777  s :     3.027777
      pz      :     1.253508  p :     4.146409
      px      :     1.422587
      py      :     1.470313
      dz2     :     0.039318  d :     0.120797
      dxz     :     0.022670
      dyz     :     0.040021
      dx2y2   :     0.009292
      dxy     :     0.009496
      f0      :     0.005421  f :     0.021425
      f+1     :     0.002031
      f-1     :     0.004620
      f+2     :     0.003574
      f-2     :     0.004264
      f+3     :     0.000730
      f-3     :     0.000787
      g0      :     0.000153  g :     0.000806
      g+1     :     0.000045
      g-1     :     0.000138
      g+2     :     0.000122
      g-2     :     0.000117
      g+3     :     0.000115
      g-3     :     0.000085
      g+4     :     0.000016
      g-4     :     0.000015
 81 H s       :     0.627257  s :     0.627257
      pz      :     0.198439  p :     0.515918
      px      :     0.160732
      py      :     0.156748
      dz2     :     0.047037  d :     0.186439
      dxz     :     0.042313
      dyz     :     0.044529
      dx2y2   :     0.025709
      dxy     :     0.026850
      f0      :     0.007084  f :     0.035714
      f+1     :     0.005275
      f-1     :     0.005639
      f+2     :     0.007610
      f-2     :     0.006457
      f+3     :     0.001657
      f-3     :     0.001992


                      *****************************
                      * MAYER POPULATION ANALYSIS *
                      *****************************

  NA   - Mulliken gross atomic population
  ZA   - Total nuclear charge
  QA   - Mulliken gross atomic charge
  VA   - Mayer's total valence
  BVA  - Mayer's bonded valence
  FA   - Mayer's free valence

  ATOM       NA         ZA         QA         VA         BVA        FA
  0 O      8.3993     8.0000    -0.3993     1.9601     1.9601    -0.0000
  1 O      8.4145     8.0000    -0.4145     2.0939     2.0939     0.0000
  2 N      7.4081     7.0000    -0.4081     2.8653     2.8653     0.0000
  3 N      7.3674     7.0000    -0.3674     2.9354     2.9354    -0.0000
  4 C      5.7564     6.0000     0.2436     3.7060     3.7060     0.0000
  5 C      5.5012     6.0000     0.4988     3.6749     3.6749     0.0000
  6 H      0.9905     1.0000     0.0095     0.9527     0.9527     0.0000
  7 C      5.9355     6.0000     0.0645     3.6756     3.6756    -0.0000
  8 C      6.1957     6.0000    -0.1957     3.9048     3.9048     0.0000
  9 H      0.9127     1.0000     0.0873     1.0349     1.0349     0.0000
 10 C      6.1328     6.0000    -0.1328     3.9928     3.9928     0.0000
 11 H      0.8515     1.0000     0.1485     0.9678     0.9678    -0.0000
 12 C      6.1303     6.0000    -0.1303     3.9797     3.9797    -0.0000
 13 H      0.8610     1.0000     0.1390     0.9751     0.9751    -0.0000
 14 C      6.1324     6.0000    -0.1324     3.9767     3.9767    -0.0000
 15 H      0.8605     1.0000     0.1395     0.9732     0.9732    -0.0000
 16 C      6.1589     6.0000    -0.1589     3.9748     3.9748    -0.0000
 17 H      0.8930     1.0000     0.1070     0.9941     0.9941    -0.0000
 18 C      5.9562     6.0000     0.0438     4.2502     4.2502     0.0000
 19 C      6.3056     6.0000    -0.3056     3.9701     3.9701     0.0000
 20 H      0.8900     1.0000     0.1100     0.9923     0.9923     0.0000
 21 H      0.9017     1.0000     0.0983     0.9902     0.9902     0.0000
 22 H      0.8812     1.0000     0.1188     0.9904     0.9904     0.0000
 23 C      6.2325     6.0000    -0.2325     3.9510     3.9510     0.0000
 24 H      0.9272     1.0000     0.0728     1.0041     1.0041     0.0000
 25 H      0.8826     1.0000     0.1174     0.9879     0.9879     0.0000
 26 H      0.8945     1.0000     0.1055     0.9887     0.9887     0.0000
 27 C      6.2633     6.0000    -0.2633     3.9406     3.9406    -0.0000
 28 H      0.8838     1.0000     0.1162     0.9950     0.9950     0.0000
 29 H      0.8798     1.0000     0.1202     0.9807     0.9807    -0.0000
 30 H      0.9116     1.0000     0.0884     0.9935     0.9935    -0.0000
 31 C      5.8630     6.0000     0.1370     3.7655     3.7655     0.0000
 32 C      6.0146     6.0000    -0.0146     3.6402     3.6402    -0.0000
 33 C      6.1378     6.0000    -0.1378     3.9126     3.9126    -0.0000
 34 H      0.8841     1.0000     0.1159     0.9878     0.9878    -0.0000
 35 C      6.1555     6.0000    -0.1555     3.9670     3.9670    -0.0000
 36 H      0.8584     1.0000     0.1416     0.9698     0.9698    -0.0000
 37 C      6.1207     6.0000    -0.1207     3.9312     3.9312     0.0000
 38 H      0.8554     1.0000     0.1446     0.9694     0.9694     0.0000
 39 C      6.1262     6.0000    -0.1262     3.9542     3.9542     0.0000
 40 H      0.8836     1.0000     0.1164     0.9815     0.9815    -0.0000
 41 C      6.1271     6.0000    -0.1271     4.1865     4.1865     0.0000
 42 C      6.1787     6.0000    -0.1787     3.9705     3.9705    -0.0000
 43 H      0.9239     1.0000     0.0761     0.9872     0.9872    -0.0000
 44 H      0.8982     1.0000     0.1018     0.9844     0.9844    -0.0000
 45 H      0.9204     1.0000     0.0796     1.0194     1.0194    -0.0000
 46 C      6.2057     6.0000    -0.2057     3.9609     3.9609     0.0000
 47 H      0.9438     1.0000     0.0562     1.0262     1.0262     0.0000
 48 H      0.9205     1.0000     0.0795     0.9961     0.9961     0.0000
 49 H      0.9109     1.0000     0.0891     1.0073     1.0073    -0.0000
 50 C      6.2821     6.0000    -0.2821     3.9825     3.9825     0.0000
 51 H      0.8828     1.0000     0.1172     0.9944     0.9944     0.0000
 52 H      0.9020     1.0000     0.0980     0.9877     0.9877     0.0000
 53 H      0.8913     1.0000     0.1087     0.9816     0.9816     0.0000
 54 C      5.6319     6.0000     0.3681     4.0508     4.0508    -0.0000
 55 C      5.9713     6.0000     0.0287     3.8412     3.8412    -0.0000
 56 C      6.1323     6.0000    -0.1323     3.8992     3.8992    -0.0000
 57 H      0.8795     1.0000     0.1205     0.9920     0.9920    -0.0000
 58 C      6.1160     6.0000    -0.1160     3.9678     3.9678    -0.0000
 59 H      0.8522     1.0000     0.1478     0.9714     0.9714     0.0000
 60 C      6.0863     6.0000    -0.0863     3.9528     3.9528     0.0000
 61 H      0.8530     1.0000     0.1470     0.9715     0.9715    -0.0000
 62 C      6.1271     6.0000    -0.1271     3.9646     3.9646     0.0000
 63 H      0.8535     1.0000     0.1465     0.9729     0.9729    -0.0000
 64 C      6.0626     6.0000    -0.0626     3.8832     3.8832    -0.0000
 65 H      0.8771     1.0000     0.1229     1.0061     1.0061     0.0000
 66 H      0.8758     1.0000     0.1242     1.0164     1.0164    -0.0000
 67 O      8.4929     8.0000    -0.4929     1.9979     1.9979     0.0000
 68 C      5.6231     6.0000     0.3769     4.0959     4.0959    -0.0000
 69 C      5.9896     6.0000     0.0104     3.8657     3.8657     0.0000
 70 C      6.1041     6.0000    -0.1041     3.8995     3.8995     0.0000
 71 H      0.8752     1.0000     0.1248     1.0016     1.0016     0.0000
 72 C      6.1483     6.0000    -0.1483     3.9906     3.9906     0.0000
 73 H      0.8527     1.0000     0.1473     0.9736     0.9736     0.0000
 74 C      6.0893     6.0000    -0.0893     3.9559     3.9559     0.0000
 75 H      0.8540     1.0000     0.1460     0.9733     0.9733     0.0000
 76 C      6.1490     6.0000    -0.1490     3.9893     3.9893     0.0000
 77 H      0.8544     1.0000     0.1456     0.9747     0.9747    -0.0000
 78 C      6.0666     6.0000    -0.0666     3.8782     3.8782     0.0000
 79 H      0.8757     1.0000     0.1243     1.0018     1.0018     0.0000
 80 O      8.4041     8.0000    -0.4041     2.0928     2.0928    -0.0000
 81 H      0.7039     1.0000     0.2961     1.0275     1.0275    -0.0000

  Mayer bond orders larger than 0.100000
B(  0-O ,  4-C ) :   0.8229 B(  0-O , 54-C ) :   1.0362 B(  1-O , 54-C ) :   1.9101 
B(  2-N ,  4-C ) :   1.8301 B(  2-N , 18-C ) :   0.9509 B(  3-N ,  5-C ) :   0.8099 
B(  3-N , 31-C ) :   0.9722 B(  3-N , 66-H ) :   0.9617 B(  3-N , 81-H ) :   0.1923 
B(  4-C ,  5-C ) :   0.9249 B(  5-C ,  6-H ) :   0.9038 B(  5-C ,  7-C ) :   0.8860 
B(  7-C ,  8-C ) :   1.3317 B(  7-C , 16-C ) :   1.3907 B(  8-C ,  9-H ) :   0.9400 
B(  8-C , 10-C ) :   1.4981 B( 10-C , 11-H ) :   0.9150 B( 10-C , 12-C ) :   1.4483 
B( 12-C , 13-H ) :   0.9266 B( 12-C , 14-C ) :   1.4578 B( 14-C , 15-H ) :   0.9206 
B( 14-C , 16-C ) :   1.4721 B( 16-C , 17-H ) :   0.9357 B( 18-C , 19-C ) :   1.0866 
B( 18-C , 23-C ) :   1.0456 B( 18-C , 27-C ) :   1.0496 B( 19-C , 20-H ) :   0.9583 
B( 19-C , 21-H ) :   0.9611 B( 19-C , 22-H ) :   0.9588 B( 23-C , 24-H ) :   0.9642 
B( 23-C , 25-H ) :   0.9537 B( 23-C , 26-H ) :   0.9618 B( 27-C , 28-H ) :   0.9581 
B( 27-C , 29-H ) :   0.9551 B( 27-C , 30-H ) :   0.9662 B( 31-C , 32-C ) :   1.2136 
B( 31-C , 39-C ) :   1.4634 B( 32-C , 33-C ) :   1.4292 B( 32-C , 41-C ) :   0.8990 
B( 33-C , 34-H ) :   0.9337 B( 33-C , 35-C ) :   1.4793 B( 35-C , 36-H ) :   0.9166 
B( 35-C , 37-C ) :   1.4342 B( 37-C , 38-H ) :   0.9193 B( 37-C , 39-C ) :   1.4495 
B( 39-C , 40-H ) :   0.9172 B( 41-C , 42-C ) :   1.0514 B( 41-C , 46-C ) :   1.0556 
B( 41-C , 50-C ) :   1.0953 B( 42-C , 43-H ) :   0.9517 B( 42-C , 44-H ) :   0.9403 
B( 42-C , 45-H ) :   0.9609 B( 46-C , 47-H ) :   0.9693 B( 46-C , 48-H ) :   0.9588 
B( 46-C , 49-H ) :   0.9654 B( 50-C , 51-H ) :   0.9615 B( 50-C , 52-H ) :   0.9585 
B( 50-C , 53-H ) :   0.9608 B( 54-C , 55-C ) :   1.0560 B( 55-C , 56-C ) :   1.3187 
B( 55-C , 64-C ) :   1.3670 B( 56-C , 57-H ) :   0.9511 B( 56-C , 58-C ) :   1.4642 
B( 58-C , 59-H ) :   0.9213 B( 58-C , 60-C ) :   1.4437 B( 60-C , 61-H ) :   0.9259 
B( 60-C , 62-C ) :   1.4306 B( 62-C , 63-H ) :   0.9270 B( 62-C , 64-C ) :   1.4626 
B( 64-C , 65-H ) :   0.9235 B( 67-O , 68-C ) :   1.8420 B( 68-C , 69-C ) :   1.0190 
B( 68-C , 80-O ) :   1.2140 B( 69-C , 70-C ) :   1.3638 B( 69-C , 78-C ) :   1.3678 
B( 70-C , 71-H ) :   0.9375 B( 70-C , 72-C ) :   1.4611 B( 72-C , 73-H ) :   0.9288 
B( 72-C , 74-C ) :   1.4468 B( 74-C , 75-H ) :   0.9275 B( 74-C , 76-C ) :   1.4420 
B( 76-C , 77-H ) :   0.9294 B( 76-C , 78-C ) :   1.4591 B( 78-C , 79-H ) :   0.9300 
B( 80-O , 81-H ) :   0.7794 

-------
TIMINGS
-------

Total SCF time: 0 days 0 hours 37 min 6 sec 

Total time                  ....    2226.106 sec
Sum of individual times     ....    2176.504 sec  ( 97.8%)

Fock matrix formation       ....    2054.863 sec  ( 92.3%)
  Split-RI-J                ....      92.788 sec  (  4.5% of F)
  Chain of spheres X        ....    1678.526 sec  ( 81.7% of F)
  XC integration            ....     136.290 sec  (  6.6% of F)
    Basis function eval.    ....       5.598 sec  (  4.1% of XC)
    Density eval.           ....      53.657 sec  ( 39.4% of XC)
    XC-Functional eval.     ....       1.254 sec  (  0.9% of XC)
    XC-Potential eval.      ....      31.619 sec  ( 23.2% of XC)
Diagonalization             ....      23.907 sec  (  1.1%)
Density matrix formation    ....       4.007 sec  (  0.2%)
Population analysis         ....       9.960 sec  (  0.4%)
Initial guess               ....      11.510 sec  (  0.5%)
Orbital Transformation      ....       0.000 sec  (  0.0%)
Orbital Orthonormalization  ....       0.000 sec  (  0.0%)
DIIS solution               ....      20.771 sec  (  0.9%)
SOSCF solution              ....      20.756 sec  (  0.9%)
Grid generation             ....      30.729 sec  (  1.4%)

Maximum memory used throughout the entire SCF-calculation: 1701.6 MB
[1720889185.881209] [node113:2919345:0]          mpool.c:43   UCX  WARN  object 0x1399e4c0 was not returned to mpool ucp_requests
[1720889185.881229] [node113:2919345:0]          mpool.c:43   UCX  WARN  object 0x1399ea00 was not returned to mpool ucp_requests
[1720889185.881232] [node113:2919345:0]          mpool.c:43   UCX  WARN  object 0x1399ebc0 was not returned to mpool ucp_requests
[1720889185.881234] [node113:2919345:0]          mpool.c:43   UCX  WARN  object 0x1399ed80 was not returned to mpool ucp_requests
[1720889185.881237] [node113:2919345:0]          mpool.c:43   UCX  WARN  object 0x1399ef40 was not returned to mpool ucp_requests
[1720889185.881239] [node113:2919345:0]          mpool.c:43   UCX  WARN  object 0x1399f100 was not returned to mpool ucp_requests
[1720889185.881241] [node113:2919345:0]          mpool.c:43   UCX  WARN  object 0x1399f2c0 was not returned to mpool ucp_requests
[1720889185.881244] [node113:2919345:0]          mpool.c:43   UCX  WARN  object 0x1399f480 was not returned to mpool ucp_requests
[1720889185.881246] [node113:2919345:0]          mpool.c:43   UCX  WARN  object 0x1399f640 was not returned to mpool ucp_requests
[1720889185.881248] [node113:2919345:0]          mpool.c:43   UCX  WARN  object 0x1399f800 was not returned to mpool ucp_requests
[1720889185.881251] [node113:2919345:0]          mpool.c:43   UCX  WARN  object 0x1399f9c0 was not returned to mpool ucp_requests
[1720889185.881253] [node113:2919345:0]          mpool.c:43   UCX  WARN  object 0x1399fb80 was not returned to mpool ucp_requests
[1720889185.881255] [node113:2919345:0]          mpool.c:43   UCX  WARN  object 0x1399fd40 was not returned to mpool ucp_requests
[1720889185.881258] [node113:2919345:0]          mpool.c:43   UCX  WARN  object 0x1399ff00 was not returned to mpool ucp_requests
[1720889185.881260] [node113:2919345:0]          mpool.c:43   UCX  WARN  object 0x139a00c0 was not returned to mpool ucp_requests
[1720889185.881262] [node113:2919345:0]          mpool.c:43   UCX  WARN  object 0x139a0280 was not returned to mpool ucp_requests
[1720889185.881265] [node113:2919345:0]          mpool.c:43   UCX  WARN  object 0x139a0440 was not returned to mpool ucp_requests
[1720889185.881267] [node113:2919345:0]          mpool.c:43   UCX  WARN  object 0x139a0600 was not returned to mpool ucp_requests
[1720889185.881269] [node113:2919345:0]          mpool.c:43   UCX  WARN  object 0x139a07c0 was not returned to mpool ucp_requests
[1720889185.881271] [node113:2919345:0]          mpool.c:43   UCX  WARN  object 0x139a0980 was not returned to mpool ucp_requests
[1720889185.881274] [node113:2919345:0]          mpool.c:43   UCX  WARN  object 0x139a0d00 was not returned to mpool ucp_requests
[1720889185.881276] [node113:2919345:0]          mpool.c:43   UCX  WARN  object 0x139a0ec0 was not returned to mpool ucp_requests
[1720889185.884301] [node113:2919342:0]          mpool.c:43   UCX  WARN  object 0x138a7c00 was not returned to mpool ucp_requests
[1720889185.884321] [node113:2919342:0]          mpool.c:43   UCX  WARN  object 0x138a7dc0 was not returned to mpool ucp_requests
[1720889185.884324] [node113:2919342:0]          mpool.c:43   UCX  WARN  object 0x138a7f80 was not returned to mpool ucp_requests
[1720889185.884326] [node113:2919342:0]          mpool.c:43   UCX  WARN  object 0x138a8140 was not returned to mpool ucp_requests
[1720889185.884329] [node113:2919342:0]          mpool.c:43   UCX  WARN  object 0x138a8300 was not returned to mpool ucp_requests
[1720889185.884331] [node113:2919342:0]          mpool.c:43   UCX  WARN  object 0x138a84c0 was not returned to mpool ucp_requests
[1720889185.884334] [node113:2919342:0]          mpool.c:43   UCX  WARN  object 0x138a8680 was not returned to mpool ucp_requests
[1720889185.884336] [node113:2919342:0]          mpool.c:43   UCX  WARN  object 0x138a8840 was not returned to mpool ucp_requests
[1720889185.884338] [node113:2919342:0]          mpool.c:43   UCX  WARN  object 0x138a8a00 was not returned to mpool ucp_requests
[1720889185.884340] [node113:2919342:0]          mpool.c:43   UCX  WARN  object 0x138a8bc0 was not returned to mpool ucp_requests
[1720889185.884343] [node113:2919342:0]          mpool.c:43   UCX  WARN  object 0x138a8d80 was not returned to mpool ucp_requests
[1720889185.884345] [node113:2919342:0]          mpool.c:43   UCX  WARN  object 0x138a8f40 was not returned to mpool ucp_requests
[1720889185.884348] [node113:2919342:0]          mpool.c:43   UCX  WARN  object 0x138a9100 was not returned to mpool ucp_requests
[1720889185.884350] [node113:2919342:0]          mpool.c:43   UCX  WARN  object 0x138a92c0 was not returned to mpool ucp_requests
[1720889185.884353] [node113:2919342:0]          mpool.c:43   UCX  WARN  object 0x138a9480 was not returned to mpool ucp_requests
[1720889185.884355] [node113:2919342:0]          mpool.c:43   UCX  WARN  object 0x138a9640 was not returned to mpool ucp_requests
[1720889185.884358] [node113:2919342:0]          mpool.c:43   UCX  WARN  object 0x138a9800 was not returned to mpool ucp_requests
[1720889185.884361] [node113:2919342:0]          mpool.c:43   UCX  WARN  object 0x138a99c0 was not returned to mpool ucp_requests
[1720889185.884363] [node113:2919342:0]          mpool.c:43   UCX  WARN  object 0x138a9b80 was not returned to mpool ucp_requests
[1720889185.884365] [node113:2919342:0]          mpool.c:43   UCX  WARN  object 0x138a9d40 was not returned to mpool ucp_requests
[1720889185.884368] [node113:2919342:0]          mpool.c:43   UCX  WARN  object 0x138a9f00 was not returned to mpool ucp_requests
[1720889185.884370] [node113:2919342:0]          mpool.c:43   UCX  WARN  object 0x138aa0c0 was not returned to mpool ucp_requests
[1720889185.889352] [node113:2919346:0]          mpool.c:43   UCX  WARN  object 0x135189c0 was not returned to mpool ucp_requests
[1720889185.889366] [node113:2919346:0]          mpool.c:43   UCX  WARN  object 0x13518d40 was not returned to mpool ucp_requests
[1720889185.889369] [node113:2919346:0]          mpool.c:43   UCX  WARN  object 0x13518f00 was not returned to mpool ucp_requests
[1720889185.889371] [node113:2919346:0]          mpool.c:43   UCX  WARN  object 0x135190c0 was not returned to mpool ucp_requests
[1720889185.889374] [node113:2919346:0]          mpool.c:43   UCX  WARN  object 0x13519280 was not returned to mpool ucp_requests
[1720889185.889376] [node113:2919346:0]          mpool.c:43   UCX  WARN  object 0x13519440 was not returned to mpool ucp_requests
[1720889185.889378] [node113:2919346:0]          mpool.c:43   UCX  WARN  object 0x13519600 was not returned to mpool ucp_requests
[1720889185.889381] [node113:2919346:0]          mpool.c:43   UCX  WARN  object 0x135197c0 was not returned to mpool ucp_requests
[1720889185.889383] [node113:2919346:0]          mpool.c:43   UCX  WARN  object 0x13519980 was not returned to mpool ucp_requests
[1720889185.889385] [node113:2919346:0]          mpool.c:43   UCX  WARN  object 0x13519b40 was not returned to mpool ucp_requests
[1720889185.889388] [node113:2919346:0]          mpool.c:43   UCX  WARN  object 0x13519d00 was not returned to mpool ucp_requests
[1720889185.889390] [node113:2919346:0]          mpool.c:43   UCX  WARN  object 0x13519ec0 was not returned to mpool ucp_requests
[1720889185.889392] [node113:2919346:0]          mpool.c:43   UCX  WARN  object 0x1351a080 was not returned to mpool ucp_requests
[1720889185.889394] [node113:2919346:0]          mpool.c:43   UCX  WARN  object 0x1351a240 was not returned to mpool ucp_requests
[1720889185.889397] [node113:2919346:0]          mpool.c:43   UCX  WARN  object 0x1351a400 was not returned to mpool ucp_requests
[1720889185.889399] [node113:2919346:0]          mpool.c:43   UCX  WARN  object 0x1351a5c0 was not returned to mpool ucp_requests
[1720889185.889401] [node113:2919346:0]          mpool.c:43   UCX  WARN  object 0x1351a780 was not returned to mpool ucp_requests
[1720889185.889403] [node113:2919346:0]          mpool.c:43   UCX  WARN  object 0x1351a940 was not returned to mpool ucp_requests
[1720889185.889405] [node113:2919346:0]          mpool.c:43   UCX  WARN  object 0x1351ab00 was not returned to mpool ucp_requests
[1720889185.889408] [node113:2919346:0]          mpool.c:43   UCX  WARN  object 0x1351acc0 was not returned to mpool ucp_requests
[1720889185.889410] [node113:2919346:0]          mpool.c:43   UCX  WARN  object 0x1351ae80 was not returned to mpool ucp_requests
[1720889185.889412] [node113:2919346:0]          mpool.c:43   UCX  WARN  object 0x1351b200 was not returned to mpool ucp_requests
[1720889185.891586] [node113:2919330:0]          mpool.c:43   UCX  WARN  object 0x1355fa40 was not returned to mpool ucp_requests
[1720889185.891603] [node113:2919330:0]          mpool.c:43   UCX  WARN  object 0x1355fc00 was not returned to mpool ucp_requests
[1720889185.891608] [node113:2919330:0]          mpool.c:43   UCX  WARN  object 0x1355ff80 was not returned to mpool ucp_requests
[1720889185.891611] [node113:2919330:0]          mpool.c:43   UCX  WARN  object 0x13560140 was not returned to mpool ucp_requests
[1720889185.891614] [node113:2919330:0]          mpool.c:43   UCX  WARN  object 0x13560300 was not returned to mpool ucp_requests
[1720889185.891618] [node113:2919330:0]          mpool.c:43   UCX  WARN  object 0x13560680 was not returned to mpool ucp_requests
[1720889185.891621] [node113:2919330:0]          mpool.c:43   UCX  WARN  object 0x13560840 was not returned to mpool ucp_requests
[1720889185.891625] [node113:2919330:0]          mpool.c:43   UCX  WARN  object 0x13560a00 was not returned to mpool ucp_requests
[1720889185.891628] [node113:2919330:0]          mpool.c:43   UCX  WARN  object 0x13560bc0 was not returned to mpool ucp_requests
[1720889185.891631] [node113:2919330:0]          mpool.c:43   UCX  WARN  object 0x13560d80 was not returned to mpool ucp_requests
[1720889185.891635] [node113:2919330:0]          mpool.c:43   UCX  WARN  object 0x13560f40 was not returned to mpool ucp_requests
[1720889185.891638] [node113:2919330:0]          mpool.c:43   UCX  WARN  object 0x13561100 was not returned to mpool ucp_requests
[1720889185.891642] [node113:2919330:0]          mpool.c:43   UCX  WARN  object 0x135612c0 was not returned to mpool ucp_requests
[1720889185.891644] [node113:2919330:0]          mpool.c:43   UCX  WARN  object 0x13561480 was not returned to mpool ucp_requests
[1720889185.891647] [node113:2919330:0]          mpool.c:43   UCX  WARN  object 0x13561640 was not returned to mpool ucp_requests
[1720889185.891649] [node113:2919330:0]          mpool.c:43   UCX  WARN  object 0x13561800 was not returned to mpool ucp_requests
[1720889185.891651] [node113:2919330:0]          mpool.c:43   UCX  WARN  object 0x135619c0 was not returned to mpool ucp_requests
[1720889185.891654] [node113:2919330:0]          mpool.c:43   UCX  WARN  object 0x13561b80 was not returned to mpool ucp_requests
[1720889185.891656] [node113:2919330:0]          mpool.c:43   UCX  WARN  object 0x13561d40 was not returned to mpool ucp_requests
[1720889185.891658] [node113:2919330:0]          mpool.c:43   UCX  WARN  object 0x13561f00 was not returned to mpool ucp_requests
[1720889185.891660] [node113:2919330:0]          mpool.c:43   UCX  WARN  object 0x135620c0 was not returned to mpool ucp_requests
[1720889185.891662] [node113:2919330:0]          mpool.c:43   UCX  WARN  object 0x13562280 was not returned to mpool ucp_requests
[truncated: 44,940 more chars]
