# Supplementary material for: A stereodivergent multicomponent approach for the synthesis of C–N atropisomeric peptide analogues
Source: Chem Sci. 2024 Sep 16;15(40):16743–51. doi: 10.1039/d4sc04700a (PMC11418089; doi:10.1039/d4sc04700a)
Supplement: SC-015-D4SC04700A-s001 [file SC-015-D4SC04700A-s001.zip › CompData/_2_Imine-BzOH/ImineBzOH8rAfreq.out]

                                 *****************
                                 * O   R   C   A *
                                 *****************

                                            #,                                       
                                            ###                                      
                                            ####                                     
                                            #####                                    
                                            ######                                   
                                           ########,                                 
                                     ,,################,,,,,                         
                               ,,#################################,,                 
                          ,,##########################################,,             
                       ,#########################################, ''#####,          
                    ,#############################################,,   '####,        
                  ,##################################################,,,,####,       
                ,###########''''           ''''###############################       
              ,#####''   ,,,,##########,,,,          '''####'''          '####       
            ,##' ,,,,###########################,,,                        '##       
           ' ,,###''''                  '''############,,,                           
         ,,##''                                '''############,,,,        ,,,,,,###''
      ,#''                                            '''#######################'''  
     '                                                          ''''####''''         
             ,#######,   #######,   ,#######,      ##                                
            ,#'     '#,  ##    ##  ,#'     '#,    #''#        ######   ,####,        
            ##       ##  ##   ,#'  ##            #'  '#       #        #'  '#        
            ##       ##  #######   ##           ,######,      #####,   #    #        
            '#,     ,#'  ##    ##  '#,     ,#' ,#      #,         ##   #,  ,#        
             '#######'   ##     ##  '#######'  #'      '#     #####' # '####'        


                  #######################################################
                  #                        -***-                        #
                  #          Department of theory and spectroscopy      #
                  #    Directorship and core code : Frank Neese         #
                  #        Max Planck Institute fuer Kohlenforschung    #
                  #                Kaiser Wilhelm Platz 1               #
                  #                 D-45470 Muelheim/Ruhr               #
                  #                      Germany                        #
                  #                                                     #
                  #                  All rights reserved                #
                  #                        -***-                        #
                  #######################################################


                         Program Version 5.0.2 -  RELEASE  -


 With contributions from (in alphabetic order):
   Daniel Aravena         : Magnetic Suceptibility
   Michael Atanasov       : Ab Initio Ligand Field Theory (pilot matlab implementation)
   Alexander A. Auer      : GIAO ZORA, VPT2 properties, NMR spectrum
   Ute Becker             : Parallelization
   Giovanni Bistoni       : ED, misc. LED, open-shell LED, HFLD
   Martin Brehm           : Molecular dynamics
   Dmytro Bykov           : SCF Hessian
   Vijay G. Chilkuri      : MRCI spin determinant printing, contributions to CSF-ICE
   Dipayan Datta          : RHF DLPNO-CCSD density
   Achintya Kumar Dutta   : EOM-CC, STEOM-CC
   Dmitry Ganyushin       : Spin-Orbit,Spin-Spin,Magnetic field MRCI
   Miquel Garcia          : C-PCM and meta-GGA Hessian, CC/C-PCM, Gaussian charge scheme
   Yang Guo               : DLPNO-NEVPT2, F12-NEVPT2, CIM, IAO-localization
   Andreas Hansen         : Spin unrestricted coupled pair/coupled cluster methods
   Benjamin Helmich-Paris : MC-RPA, TRAH-SCF, COSX integrals
   Lee Huntington         : MR-EOM, pCC
   Robert Izsak           : Overlap fitted RIJCOSX, COSX-SCS-MP3, EOM
   Marcus Kettner         : VPT2
   Christian Kollmar      : KDIIS, OOCD, Brueckner-CCSD(T), CCSD density, CASPT2, CASPT2-K
   Simone Kossmann        : Meta GGA functionals, TD-DFT gradient, OOMP2, MP2 Hessian
   Martin Krupicka        : Initial AUTO-CI
   Lucas Lang             : DCDCAS
   Marvin Lechner         : AUTO-CI (C++ implementation), FIC-MRCC
   Dagmar Lenk            : GEPOL surface, SMD
   Dimitrios Liakos       : Extrapolation schemes; Compound Job, initial MDCI parallelization
   Dimitrios Manganas     : Further ROCIS development; embedding schemes
   Dimitrios Pantazis     : SARC Basis sets
   Anastasios Papadopoulos: AUTO-CI, single reference methods and gradients
   Taras Petrenko         : DFT Hessian,TD-DFT gradient, ASA, ECA, R-Raman, ABS, FL, XAS/XES, NRVS
   Peter Pinski           : DLPNO-MP2, DLPNO-MP2 Gradient
   Christoph Reimann      : Effective Core Potentials
   Marius Retegan         : Local ZFS, SOC
   Christoph Riplinger    : Optimizer, TS searches, QM/MM, DLPNO-CCSD(T), (RO)-DLPNO pert. Triples
   Tobias Risthaus        : Range-separated hybrids, TD-DFT gradient, RPA, STAB
   Michael Roemelt        : Original ROCIS implementation
   Masaaki Saitow         : Open-shell DLPNO-CCSD energy and density
   Barbara Sandhoefer     : DKH picture change effects
   Avijit Sen             : IP-ROCIS
   Kantharuban Sivalingam : CASSCF convergence, NEVPT2, FIC-MRCI
   Bernardo de Souza      : ESD, SOC TD-DFT
   Georgi Stoychev        : AutoAux, RI-MP2 NMR, DLPNO-MP2 response
   Willem Van den Heuvel  : Paramagnetic NMR
   Boris Wezisla          : Elementary symmetry handling
   Frank Wennmohs         : Technical directorship


 We gratefully acknowledge several colleagues who have allowed us to
 interface, adapt or use parts of their codes:
   Stefan Grimme, W. Hujo, H. Kruse, P. Pracht,  : VdW corrections, initial TS optimization,
                  C. Bannwarth, S. Ehlert          DFT functionals, gCP, sTDA/sTD-DF
   Ed Valeev, F. Pavosevic, A. Kumar             : LibInt (2-el integral package), F12 methods
   Garnet Chan, S. Sharma, J. Yang, R. Olivares  : DMRG
   Ulf Ekstrom                                   : XCFun DFT Library
   Mihaly Kallay                                 : mrcc  (arbitrary order and MRCC methods)
   Jiri Pittner, Ondrej Demel                    : Mk-CCSD
   Frank Weinhold                                : gennbo (NPA and NBO analysis)
   Christopher J. Cramer and Donald G. Truhlar   : smd solvation model
   Lars Goerigk                                  : TD-DFT with DH, B97 family of functionals
   V. Asgeirsson, H. Jonsson                     : NEB implementation
   FAccTs GmbH                                   : IRC, NEB, NEB-TS, DLPNO-Multilevel, CI-OPT
                                                   MM, QMMM, 2- and 3-layer-ONIOM, Crystal-QMMM,
                                                   LR-CPCM, SF, NACMEs, symmetry and pop. for TD-DFT,
                                                   nearIR, NL-DFT gradient (VV10), updates on ESD,
                                                   ML-optimized integration grids
   S Lehtola, MJT Oliveira, MAL Marques          : LibXC Library
   Liviu Ungur et al                             : ANISO software


 Your calculation uses the libint2 library for the computation of 2-el integrals
 For citations please refer to: http://libint.valeyev.net

 Your ORCA version has been built with support for libXC version: 5.1.0
 For citations please refer to: https://tddft.org/programs/libxc/

 This ORCA versions uses:
   CBLAS   interface :  Fast vector & matrix operations
   LAPACKE interface :  Fast linear algebra routines
   SCALAPACK package :  Parallel linear algebra routines
   Shared memory     :  Shared parallel matrices
   BLAS/LAPACK       :  OpenBLAS 0.3.15  USE64BITINT DYNAMIC_ARCH NO_AFFINITY Zen SINGLE_THREADED
        Core in use  :  Zen
   Copyright (c) 2011-2014, The OpenBLAS Project


Your calculation utilizes the atom-pairwise dispersion correction
with the Becke-Johnson damping scheme (D3BJ)
Cite in your paper:
S.Grimme, S.Ehrlich, L.Goerigk, J Comput Chem, (2011), 32, 1456–1465 
S.Grimme, J.Antony, S.Ehrlich and H.Krieg, J.Chem.Phys., 132, (2010), 154104 
   

Your calculation utilizes the SMD solvation module
Please cite in your paper:
A.V. Marenich, C.J. Cramer, D.G. Truhlar J. Phys. Chem. B, 113, (2009), 6378 

================================================================================

----- Orbital basis set information -----
Your calculation utilizes the basis: def2-TZVP
   F. Weigend and R. Ahlrichs, Phys. Chem. Chem. Phys. 7, 3297 (2005).

----- AuxJ basis set information -----
Your calculation utilizes the auxiliary basis: def2/J
   F. Weigend, Phys. Chem. Chem. Phys. 8, 1057 (2006).

================================================================================
                                        WARNINGS
                       Please study these warnings very carefully!
================================================================================

WARNING: Gradients needed for Numerical Frequencies
  ===> : Setting RunTyp to EnGrad

WARNING: The environment variable RSH_COMMAND is not set!
  ===> : All Displacements for the Numerical Hessian or Gradient calculation
         will be started on localhost

INFO   : the flag for use of the SHARK integral package has been found!

================================================================================
                                       INPUT FILE
================================================================================
NAME = ImineBzOH8rAfreq.inp
|  1> ! PBE0 D3 def2-tzvp NumFreq
|  2> %maxcore 2660
|  3> %pal nprocs 30
|  4> end
|  5> %CPCM SMD TRUE
|  6>    SMDSOLVENT "2,2,2-TRIFLUOROETHANOL"
|  7> end
|  8> 
|  9> *xyz 0 1
| 10> O  1.565044  4.732075  1.677135
| 11> O  3.267327  3.368497  2.120692
| 12> N  0.128415  4.503135  3.489014
| 13> N  3.217842  6.336101  3.030639
| 14> C  1.220128  4.874385  3.018718
| 15> C  2.194436  5.724074  3.837643
| 16> H  1.559000  6.511551  4.261194
| 17> C  2.820474  5.008391  5.019224
| 18> C  2.772740  3.634337  5.206406
| 19> H  2.240811  3.006935  4.503804
| 20> C  3.426901  3.049249  6.283472
| 21> H  3.393803  1.972378  6.406984
| 22> C  4.130073  3.831237  7.186426
| 23> H  4.650520  3.370454  8.018654
| 24> C  4.162121  5.209814  7.018107
| 25> H  4.700030  5.833596  7.723450
| 26> C  3.507012  5.791772  5.945594
| 27> H  3.537490  6.868728  5.815396
| 28> C  -0.887257  3.740158  2.752027
| 29> C  -0.319807  2.438765  2.190742
| 30> H  0.383392  2.609370  1.375601
| 31> H  -1.137183  1.825274  1.803987
| 32> H  0.185488  1.869052  2.974604
| 33> C  -1.472675  4.605166  1.639158
| 34> H  -1.852351  5.546776  2.043981
| 35> H  -2.305351  4.080039  1.164712
| 36> H  -0.731401  4.832445  0.872273
| 37> C  -1.981208  3.408766  3.759697
| 38> H  -2.788992  2.850624  3.280779
| 39> H  -2.399580  4.322432  4.189077
| 40> H  -1.581601  2.801060  4.575788
| 41> C  3.005778  7.500849  2.321202
| 42> C  4.071686  8.274002  1.784197
| 43> C  3.724005  9.399903  1.042829
| 44> H  4.511662  10.007658  0.619349
| 45> C  2.412368  9.796632  0.815361
| 46> H  2.206715  10.684196  0.228064
| 47> C  1.387233  9.042314  1.353476
| 48> H  0.350072  9.319073  1.197735
| 49> C  1.684391  7.911764  2.093713
| 50> H  0.861204  7.327422  2.484024
| 51> C  5.550212  7.921190  1.982068
| 52> C  5.922206  7.931590  3.472299
| 53> H  5.804149  8.940519  3.877038
| 54> H  6.969595  7.641101  3.592333
| 55> H  5.330214  7.265374  4.098133
| 56> C  5.871859  6.572115  1.326478
| 57> H  5.696687  6.633150  0.249290
| 58> H  5.286051  5.739231  1.708052
| 59> H  6.926175  6.326738  1.483922
| 60> C  6.475378  8.941510  1.317750
| 61> H  6.342915  9.946818  1.725162
| 62> H  6.333041  8.984021  0.235079
| 63> H  7.510687  8.643943  1.502208
| 64> C  2.745672  4.169973  1.374295
| 65> C  3.256420  4.556890  0.054332
| 66> C  4.339519  3.853611  -0.470080
| 67> H  4.752601  3.019368  0.084266
| 68> C  4.878836  4.228944  -1.686870
| 69> H  5.719960  3.682646  -2.097441
| 70> C  4.346451  5.311967  -2.376879
| 71> H  4.776617  5.610425  -3.326439
| 72> C  3.267762  6.013940  -1.855368
| 73> H  2.857144  6.860531  -2.393196
| 74> C  2.716761  5.636590  -0.642413
| 75> H  1.881864  6.186288  -0.227734
| 76> H  4.159503  6.075120  3.262186
| 77> O  5.881649  4.543644  3.921653
| 78> C  6.086582  3.357585  4.086459
| 79> C  7.052033  2.831435  5.077389
| 80> C  7.256133  1.464360  5.248175
| 81> H  6.709479  0.755300  4.639271
| 82> C  8.157323  1.014936  6.200197
| 83> H  8.315948  -0.049171  6.332649
| 84> C  8.853665  1.925378  6.983876
| 85> H  9.557120  1.570823  7.729114
| 86> C  8.650195  3.289705  6.816000
| 87> H  9.192515  4.000377  7.429088
| 88> C  7.751634  3.742141  5.865707
| 89> H  7.581191  4.803281  5.728518
| 90> O  5.462057  2.418827  3.391155
| 91> H  4.783243  2.833439  2.809955
| 92> *
| 93> 
| 94>                          ****END OF INPUT****
================================================================================

                     *******************************
                     * Energy+Gradient Calculation *
                     *******************************

---------------------------------
CARTESIAN COORDINATES (ANGSTROEM)
---------------------------------
  O      1.565044    4.732075    1.677135
  O      3.267327    3.368497    2.120692
  N      0.128415    4.503135    3.489014
  N      3.217842    6.336101    3.030639
  C      1.220128    4.874385    3.018718
  C      2.194436    5.724074    3.837643
  H      1.559000    6.511551    4.261194
  C      2.820474    5.008391    5.019224
  C      2.772740    3.634337    5.206406
  H      2.240811    3.006935    4.503804
  C      3.426901    3.049249    6.283472
  H      3.393803    1.972378    6.406984
  C      4.130073    3.831237    7.186426
  H      4.650520    3.370454    8.018654
  C      4.162121    5.209814    7.018107
  H      4.700030    5.833596    7.723450
  C      3.507012    5.791772    5.945594
  H      3.537490    6.868728    5.815396
  C     -0.887257    3.740158    2.752027
  C     -0.319807    2.438765    2.190742
  H      0.383392    2.609370    1.375601
  H     -1.137183    1.825274    1.803987
  H      0.185488    1.869052    2.974604
  C     -1.472675    4.605166    1.639158
  H     -1.852351    5.546776    2.043981
  H     -2.305351    4.080039    1.164712
  H     -0.731401    4.832445    0.872273
  C     -1.981208    3.408766    3.759697
  H     -2.788992    2.850624    3.280779
  H     -2.399580    4.322432    4.189077
  H     -1.581601    2.801060    4.575788
  C      3.005778    7.500849    2.321202
  C      4.071686    8.274002    1.784197
  C      3.724005    9.399903    1.042829
  H      4.511662   10.007658    0.619349
  C      2.412368    9.796632    0.815361
  H      2.206715   10.684196    0.228064
  C      1.387233    9.042314    1.353476
  H      0.350072    9.319073    1.197735
  C      1.684391    7.911764    2.093713
  H      0.861204    7.327422    2.484024
  C      5.550212    7.921190    1.982068
  C      5.922206    7.931590    3.472299
  H      5.804149    8.940519    3.877038
  H      6.969595    7.641101    3.592333
  H      5.330214    7.265374    4.098133
  C      5.871859    6.572115    1.326478
  H      5.696687    6.633150    0.249290
  H      5.286051    5.739231    1.708052
  H      6.926175    6.326738    1.483922
  C      6.475378    8.941510    1.317750
  H      6.342915    9.946818    1.725162
  H      6.333041    8.984021    0.235079
  H      7.510687    8.643943    1.502208
  C      2.745672    4.169973    1.374295
  C      3.256420    4.556890    0.054332
  C      4.339519    3.853611   -0.470080
  H      4.752601    3.019368    0.084266
  C      4.878836    4.228944   -1.686870
  H      5.719960    3.682646   -2.097441
  C      4.346451    5.311967   -2.376879
  H      4.776617    5.610425   -3.326439
  C      3.267762    6.013940   -1.855368
  H      2.857144    6.860531   -2.393196
  C      2.716761    5.636590   -0.642413
  H      1.881864    6.186288   -0.227734
  H      4.159503    6.075120    3.262186
  O      5.881649    4.543644    3.921653
  C      6.086582    3.357585    4.086459
  C      7.052033    2.831435    5.077389
  C      7.256133    1.464360    5.248175
  H      6.709479    0.755300    4.639271
  C      8.157323    1.014936    6.200197
  H      8.315948   -0.049171    6.332649
  C      8.853665    1.925378    6.983876
  H      9.557120    1.570823    7.729114
  C      8.650195    3.289705    6.816000
  H      9.192515    4.000377    7.429088
  C      7.751634    3.742141    5.865707
  H      7.581191    4.803281    5.728518
  O      5.462057    2.418827    3.391155
  H      4.783243    2.833439    2.809955

----------------------------
CARTESIAN COORDINATES (A.U.)
----------------------------
  NO LB      ZA    FRAG     MASS         X           Y           Z
   0 O     8.0000    0    15.999    2.957505    8.942326    3.169326
   1 O     8.0000    0    15.999    6.174353    6.365537    4.007527
   2 N     7.0000    0    14.007    0.242669    8.509692    6.593281
   3 N     7.0000    0    14.007    6.080840   11.973496    5.727078
   4 C     6.0000    0    12.011    2.305708    9.211253    5.704550
   5 C     6.0000    0    12.011    4.146883   10.816932    7.252094
   6 H     1.0000    0     1.008    2.946083   12.305048    8.052490
   7 C     6.0000    0    12.011    5.329923    9.464487    9.484959
   8 C     6.0000    0    12.011    5.239719    6.867902    9.838681
   9 H     1.0000    0     1.008    4.234519    5.682284    8.510956
  10 C     6.0000    0    12.011    6.475904    5.762246   11.874041
  11 H     1.0000    0     1.008    6.413358    3.727254   12.107445
  12 C     6.0000    0    12.011    7.804707    7.239989   13.580377
  13 H     1.0000    0     1.008    8.788209    6.369235   15.153060
  14 C     6.0000    0    12.011    7.865269    9.845122   13.262300
  15 H     1.0000    0     1.008    8.881770   11.023899   14.595205
  16 C     6.0000    0    12.011    6.627292   10.944863   11.235544
  17 H     1.0000    0     1.008    6.684887   12.980015   10.989506
  18 C     6.0000    0    12.011   -1.676673    7.067874    5.200577
  19 C     6.0000    0    12.011   -0.604348    4.608598    4.139902
  20 H     1.0000    0     1.008    0.724506    4.930995    2.599509
  21 H     1.0000    0     1.008   -2.148964    3.449268    3.409041
  22 H     1.0000    0     1.008    0.350522    3.531996    5.621187
  23 C     6.0000    0    12.011   -2.782952    8.702503    3.097560
  24 H     1.0000    0     1.008   -3.500436   10.481888    3.862564
  25 H     1.0000    0     1.008   -4.356482    7.710156    2.200987
  26 H     1.0000    0     1.008   -1.382148    9.131998    1.648357
  27 C     6.0000    0    12.011   -3.743941    6.441634    7.104798
  28 H     1.0000    0     1.008   -5.270431    5.386899    6.199774
  29 H     1.0000    0     1.008   -4.534549    8.168213    7.916208
  30 H     1.0000    0     1.008   -2.988793    5.293236    8.646986
  31 C     6.0000    0    12.011    5.680097   14.174550    4.386436
  32 C     6.0000    0    12.011    7.694371   15.635598    3.371644
  33 C     6.0000    0    12.011    7.037350   17.763242    1.970661
  34 H     1.0000    0     1.008    8.525806   18.911733    1.170400
  35 C     6.0000    0    12.011    4.558715   18.512952    1.540809
  36 H     1.0000    0     1.008    4.170087   20.190204    0.430979
  37 C     6.0000    0    12.011    2.621490   17.087497    2.557699
  38 H     1.0000    0     1.008    0.661540   17.610496    2.263391
  39 C     6.0000    0    12.011    3.183038   14.951067    3.956544
  40 H     1.0000    0     1.008    1.627440   13.846821    4.694125
  41 C     6.0000    0    12.011   10.488381   14.968880    3.745566
  42 C     6.0000    0    12.011   11.191347   14.988533    6.561694
  43 H     1.0000    0     1.008   10.968252   16.895132    7.326540
  44 H     1.0000    0     1.008   13.170626   14.439588    6.788526
  45 H     1.0000    0     1.008   10.072645   13.729567    7.744349
  46 C     6.0000    0    12.011   11.096205   12.419497    2.506680
  47 H     1.0000    0     1.008   10.765178   12.534837    0.471090
  48 H     1.0000    0     1.008    9.989189   10.845575    3.227751
  49 H     1.0000    0     1.008   13.088574   11.955802    2.804206
  50 C     6.0000    0    12.011   12.236691   16.897005    2.490187
  51 H     1.0000    0     1.008   11.986372   18.796762    3.260084
  52 H     1.0000    0     1.008   11.967713   16.977339    0.444235
  53 H     1.0000    0     1.008   14.193142   16.334685    2.838762
  54 C     6.0000    0    12.011    5.188568    7.880107    2.597041
  55 C     6.0000    0    12.011    6.153742    8.611274    0.102673
  56 C     6.0000    0    12.011    8.200502    7.282269   -0.888322
  57 H     1.0000    0     1.008    8.981114    5.705779    0.159240
  58 C     6.0000    0    12.011    9.219664    7.991546   -3.187722
  59 H     1.0000    0     1.008   10.809158    6.959192   -3.963589
  60 C     6.0000    0    12.011    8.213602   10.038163   -4.491650
  61 H     1.0000    0     1.008    9.026498   10.602167   -6.286059
  62 C     6.0000    0    12.011    6.175175   11.364700   -3.506137
  63 H     1.0000    0     1.008    5.399220   12.964525   -4.522485
  64 C     6.0000    0    12.011    5.133934   10.651611   -1.213985
  65 H     1.0000    0     1.008    3.556208   11.690390   -0.430355
  66 H     1.0000    0     1.008    7.860322   11.480313    6.164638
  67 O     8.0000    0    15.999   11.114706    8.586243    7.410850
  68 C     6.0000    0    12.011   11.501973    6.344916    7.722288
  69 C     6.0000    0    12.011   13.326411    5.350637    9.594875
  70 C     6.0000    0    12.011   13.712104    2.767239    9.917613
  71 H     1.0000    0     1.008   12.679078    1.427310    8.766952
  72 C     6.0000    0    12.011   15.415106    1.917951   11.716674
  73 H     1.0000    0     1.008   15.714864   -0.092920   11.966972
  74 C     6.0000    0    12.011   16.731002    3.638437   13.197613
  75 H     1.0000    0     1.008   18.060339    2.968425   14.605909
  76 C     6.0000    0    12.011   16.346500    6.216642   12.880373
  77 H     1.0000    0     1.008   17.371336    7.559617   14.038942
  78 C     6.0000    0    12.011   14.648465    7.071622   11.084580
  79 H     1.0000    0     1.008   14.326375    9.076886   10.825330
  80 O     8.0000    0    15.999   10.321792    4.570921    6.408354
  81 H     1.0000    0     1.008    9.039019    5.354424    5.310045

--------------------------------
INTERNAL COORDINATES (ANGSTROEM)
--------------------------------
 O      0   0   0     0.000000000000     0.00000000     0.00000000
 O      1   0   0     2.225725766221     0.00000000     0.00000000
 N      1   2   0     2.323622585077   104.89855896     0.00000000
 N      1   2   3     2.671444125468    78.09407486    89.60991722
 C      3   1   2     1.245328135266    30.01955653    66.86446785
 C      4   1   2     1.439858446369    65.73240646   264.42145330
 H      6   4   1     1.096947758659   108.84433429   242.30188772
 C      6   4   1     1.516660605902   110.11092086   126.40709594
 C      8   6   4     1.387566225733   123.93012681   245.01773434
 H      9   8   6     1.081772296303   120.24030889   358.06634601
 C      9   8   6     1.389361633996   120.35784773   176.91392353
 H     11   9   8     1.084436186407   119.47910247   180.99964080
 C     11   9   8     1.386103177921   120.41648458     0.26364840
 H     13  11   9     1.084338276038   120.24673058   180.81006580
 C     13  11   9     1.389184258835   119.51347393     0.87079529
 H     15  13  11     1.084416351525   120.22954690   179.35915440
 C     15  13  11     1.384964638832   119.99373347   359.27681112
 H     17  15  13     1.085225623372   119.77647263   180.23070455
 C      3   1   2     1.468629753301    95.01796595   252.58179005
 C     19   3   1     1.526651268029   111.73426735    59.84114840
 H     20  19   3     1.089976949071   112.41585986   289.97914180
 H     20  19   3     1.092727853805   109.31032817   170.30855274
 H     20  19   3     1.092856612021   110.64269986    51.64486457
 C     19   3   1     1.526247190316   109.67787684   296.37613084
 H     24  19   3     1.093007281954   110.57477235   305.46884180
 H     24  19   3     1.092797645505   109.66302330   186.40012610
 H     24  19   3     1.090529912539   111.72491114    66.40557736
 C     19   3   1     1.523794040205   106.11867290   178.45640237
 H     28  19   3     1.092428456945   110.61325057   179.07093205
 H     28  19   3     1.092789034691   110.66208387    58.86872615
 H     28  19   3     1.093159117954   110.61869935   299.03487999
 C      4   1   2     1.380184734218    98.69763549   142.57827175
 C     32   4   1     1.422075875577   122.53068030   231.61165007
 C     33  32   4     1.392178742470   116.97444265   177.51227501
 H     34  33  32     1.081251589628   118.76488754   180.12224668
 C     34  33  32     1.389074227763   123.64183614     0.34345627
 H     36  34  33     1.083965302357   120.11437811   180.04689730
 C     36  34  33     1.381833986619   118.73970902     0.22413880
 H     38  36  34     1.084690620907   120.94150767   180.03705752
 C     38  36  34     1.383617358822   119.67301597   359.55561975
 H     40  38  36     1.082328548387   118.08179115   181.37877449
 C     33  32   4     1.532862802948   123.30476320   357.70385839
 C     42  33  32     1.535993531691   110.93332228   298.90767129
 H     43  42  33     1.093475578333   109.82887908   296.34583825
 H     43  42  33     1.093533601495   109.67370204   177.88867089
 H     43  42  33     1.089020882387   114.94578810    57.09706746
 C     42  33  32     1.534033375235   110.45608160    63.32904704
 H     47  42  33     1.093043680807   109.78276053    62.07175255
 H     47  42  33     1.087412289702   114.24669984   301.12259579
 H     47  42  33     1.093883317873   109.74595522   180.61468794
 C     42  33  32     1.529151213935   111.95733931   181.10502308
 H     51  42  33     1.092783216826   112.24262706    60.54966662
 H     51  42  33     1.092814486055   112.18243510   298.03449937
 H     51  42  33     1.092902373835   108.55050085   179.35480755
 C      2   1   3     1.213093648162    31.09933619   179.88741300
 C     55   2   1     1.467266371782   125.31340608   184.17722749
 C     56  55   2     1.393812304934   118.41873874     7.74150570
 H     57  56  55     1.083465555285   119.49024984     2.38264793
 C     57  56  55     1.382864993945   119.81283288   182.63341478
 H     59  57  56     1.083743343334   119.94845708   180.10035108
 C     59  57  56     1.390138491962   119.92359644     0.52389873
 H     61  59  57     1.084335814644   119.81317678   179.43322221
 C     61  59  57     1.388635940256   120.32562168   359.50192296
 H     63  61  59     1.083781537391   120.18660879   179.74141023
 C     63  61  59     1.384649759515   120.02241512     0.00000000
 H     65  63  61     1.082210499327   120.28059112   179.43768666
 H      4   1   2     1.004216378322   122.74691179     9.88801897
 O     67   4   1     2.397102898914   154.57469294   322.97077965
 C     68  67   4     1.214863985640   141.46695601    10.11630960
 C     69  68  67     1.480159356556   123.22227713   210.00484979
 C     70  69  68     1.392737851651   121.77601191   179.51527844
 H     71  70  69     1.082756094664   119.99017924     0.70982303
 C     71  70  69     1.385810678397   119.85906991   180.84978475
 H     73  71  70     1.083987606192   119.83203072   180.00929695
 C     73  71  70     1.388506244627   120.08042699     0.11375659
 H     75  73  71     1.084406686485   119.92173740   179.90674220
 C     75  73  71     1.389593665503   120.14292613   359.96152478
 H     77  75  73     1.083993805207   120.13910589   179.88819520
 C     77  75  73     1.383895585175   119.93486056     0.00000000
 H     79  77  75     1.083461922529   120.61622093   179.72817116
 O     69  68  67     1.324668151125   122.76103388    30.00785109
 H     81  69  68     0.985131969403   109.64994367   355.15270182

---------------------------
INTERNAL COORDINATES (A.U.)
---------------------------
 O      0   0   0     0.000000000000     0.00000000     0.00000000
 O      1   0   0     4.206012147371     0.00000000     0.00000000
 N      1   2   0     4.391010324391   104.89855896     0.00000000
 N      1   2   3     5.048297779207    78.09407486    89.60991722
 C      3   1   2     2.353329122520    30.01955653    66.86446785
 C      4   1   2     2.720938135251    65.73240646   264.42145330
 H      6   4   1     2.072930847083   108.84433429   242.30188772
 C      6   4   1     2.866073183261   110.11092086   126.40709594
 C      8   6   4     2.622120159315   123.93012681   245.01773434
 H      9   8   6     2.044253379276   120.24030889   358.06634601
 C      9   8   6     2.625512989230   120.35784773   176.91392353
 H     11   9   8     2.049287402023   119.47910247   180.99964080
 C     11   9   8     2.619355399630   120.41648458     0.26364840
 H     13  11   9     2.049102378241   120.24673058   180.81006580
 C     13  11   9     2.625177798752   119.51347393     0.87079529
 H     15  13  11     2.049249919528   120.22954690   179.35915440
 C     15  13  11     2.617203872557   119.99373347   359.27681112
 H     17  15  13     2.050779221688   119.77647263   180.23070455
 C      3   1   2     2.775308025868    95.01796595   252.58179005
 C     19   3   1     2.884952798578   111.73426735    59.84114840
 H     20  19   3     2.059757926032   112.41585986   289.97914180
 H     20  19   3     2.064956382600   109.31032817   170.30855274
 H     20  19   3     2.065199700365   110.64269986    51.64486457
 C     19   3   1     2.884189202365   109.67787684   296.37613084
 H     24  19   3     2.065484425275   110.57477235   305.46884180
 H     24  19   3     2.065088269798   109.66302330   186.40012610
 H     24  19   3     2.060802875548   111.72491114    66.40557736
 C     19   3   1     2.879553420489   106.11867290   178.45640237
 H     28  19   3     2.064390604529   110.61325057   179.07093205
 H     28  19   3     2.065071997717   110.66208387    58.86872615
 H     28  19   3     2.065771353732   110.61869935   299.03487999
 C      4   1   2     2.608171161891    98.69763549   142.57827175
 C     32   4   1     2.687333946497   122.53068030   231.61165007
 C     33  32   4     2.630836552736   116.97444265   177.51227501
 H     34  33  32     2.043269386265   118.76488754   180.12224668
 C     34  33  32     2.624969870159   123.64183614     0.34345627
 H     36  34  33     2.048397560128   120.11437811   180.04689730
 C     36  34  33     2.611287797254   118.73970902     0.22413880
 H     38  36  34     2.049768213547   120.94150767   180.03705752
 C     38  36  34     2.614657882313   119.67301597   359.55561975
 H     40  38  36     2.045304543376   118.08179115   181.37877449
 C     33  32   4     2.896690898446   123.30476320   357.70385839
 C     42  33  32     2.902607118371   110.93332228   298.90767129
 H     43  42  33     2.066369377181   109.82887908   296.34583825
 H     43  42  33     2.066479025066   109.67370204   177.88867089
 H     43  42  33     2.057951221834   114.94578810    57.09706746
 C     42  33  32     2.898902959488   110.45608160    63.32904704
 H     47  42  33     2.065553209139   109.78276053    62.07175255
 H     47  42  33     2.054911422198   114.24669984   301.12259579
 H     47  42  33     2.067139893245   109.74595522   180.61468794
 C     42  33  32     2.889677011691   111.95733931   181.10502308
 H     51  42  33     2.065061003547   112.24262706    60.54966662
 H     51  42  33     2.065120093825   112.18243510   298.03449937
 H     51  42  33     2.065286177660   108.55050085   179.35480755
 C      2   1   3     2.292414769825    31.09933619   179.88741300
 C     55   2   1     2.772731608180   125.31340608   184.17722749
 C     56  55   2     2.633923538415   118.41873874     7.74150570
 H     57  56  55     2.047453175026   119.49024984     2.38264793
 C     57  56  55     2.613236118742   119.81283288   182.63341478
 H     59  57  56     2.047978118362   119.94845708   180.10035108
 C     59  57  56     2.626981038031   119.92359644     0.52389873
 H     61  59  57     2.049097726880   119.81317678   179.43322221
 C     61  59  57     2.624141626804   120.32562168   359.50192296
 H     63  61  59     2.048050294669   120.18660879   179.74141023
 C     63  61  59     2.616608836884   120.02241512     0.00000000
 H     65  63  61     2.045081462983   120.28059112   179.43768666
 H      4   1   2     1.897693934228   122.74691179     9.88801897
 O     67   4   1     4.529867993776   154.57469294   322.97077965
 C     68  67   4     2.295760222824   141.46695601    10.11630960
 C     69  68  67     2.797095818452   123.22227713   210.00484979
 C     70  69  68     2.631893115966   121.77601191   179.51527844
 H     71  70  69     2.046112488749   119.99017924     0.70982303
 C     71  70  69     2.618802655635   119.85906991   180.84978475
 H     73  71  70     2.048439708268   119.83203072   180.00929695
 C     73  71  70     2.623896537585   120.08042699     0.11375659
 H     75  73  71     2.049231655250   119.92173740   179.90674220
 C     75  73  71     2.625951465232   120.14292613   359.96152478
 H     77  75  73     2.048451422709   120.13910589   179.88819520
 C     77  75  73     2.615183653923   119.93486056     0.00000000
 H     79  77  75     2.047446310111   120.61622093   179.72817116
 O     69  68  67     2.503260023954   122.76103388    30.00785109
 H     81  69  68     1.861629627942   109.64994367   355.15270182

---------------------
BASIS SET INFORMATION
---------------------
There are 4 groups of distinct atoms

 Group   1 Type O   : 11s6p2d1f contracted to 5s3p2d1f pattern {62111/411/11/1}
 Group   2 Type N   : 11s6p2d1f contracted to 5s3p2d1f pattern {62111/411/11/1}
 Group   3 Type C   : 11s6p2d1f contracted to 5s3p2d1f pattern {62111/411/11/1}
 Group   4 Type H   : 5s1p contracted to 3s1p pattern {311/1}

Atom   0O    basis set group =>   1
Atom   1O    basis set group =>   1
Atom   2N    basis set group =>   2
Atom   3N    basis set group =>   2
Atom   4C    basis set group =>   3
Atom   5C    basis set group =>   3
Atom   6H    basis set group =>   4
Atom   7C    basis set group =>   3
Atom   8C    basis set group =>   3
Atom   9H    basis set group =>   4
Atom  10C    basis set group =>   3
Atom  11H    basis set group =>   4
Atom  12C    basis set group =>   3
Atom  13H    basis set group =>   4
Atom  14C    basis set group =>   3
Atom  15H    basis set group =>   4
Atom  16C    basis set group =>   3
Atom  17H    basis set group =>   4
Atom  18C    basis set group =>   3
Atom  19C    basis set group =>   3
Atom  20H    basis set group =>   4
Atom  21H    basis set group =>   4
Atom  22H    basis set group =>   4
Atom  23C    basis set group =>   3
Atom  24H    basis set group =>   4
Atom  25H    basis set group =>   4
Atom  26H    basis set group =>   4
Atom  27C    basis set group =>   3
Atom  28H    basis set group =>   4
Atom  29H    basis set group =>   4
Atom  30H    basis set group =>   4
Atom  31C    basis set group =>   3
Atom  32C    basis set group =>   3
Atom  33C    basis set group =>   3
Atom  34H    basis set group =>   4
Atom  35C    basis set group =>   3
Atom  36H    basis set group =>   4
Atom  37C    basis set group =>   3
Atom  38H    basis set group =>   4
Atom  39C    basis set group =>   3
Atom  40H    basis set group =>   4
Atom  41C    basis set group =>   3
Atom  42C    basis set group =>   3
Atom  43H    basis set group =>   4
Atom  44H    basis set group =>   4
Atom  45H    basis set group =>   4
Atom  46C    basis set group =>   3
Atom  47H    basis set group =>   4
Atom  48H    basis set group =>   4
Atom  49H    basis set group =>   4
Atom  50C    basis set group =>   3
Atom  51H    basis set group =>   4
Atom  52H    basis set group =>   4
Atom  53H    basis set group =>   4
Atom  54C    basis set group =>   3
Atom  55C    basis set group =>   3
Atom  56C    basis set group =>   3
Atom  57H    basis set group =>   4
Atom  58C    basis set group =>   3
Atom  59H    basis set group =>   4
Atom  60C    basis set group =>   3
Atom  61H    basis set group =>   4
Atom  62C    basis set group =>   3
Atom  63H    basis set group =>   4
Atom  64C    basis set group =>   3
Atom  65H    basis set group =>   4
Atom  66H    basis set group =>   4
Atom  67O    basis set group =>   1
Atom  68C    basis set group =>   3
Atom  69C    basis set group =>   3
Atom  70C    basis set group =>   3
Atom  71H    basis set group =>   4
Atom  72C    basis set group =>   3
Atom  73H    basis set group =>   4
Atom  74C    basis set group =>   3
Atom  75H    basis set group =>   4
Atom  76C    basis set group =>   3
Atom  77H    basis set group =>   4
Atom  78C    basis set group =>   3
Atom  79H    basis set group =>   4
Atom  80O    basis set group =>   1
Atom  81H    basis set group =>   4
---------------------------------
AUXILIARY/J BASIS SET INFORMATION
---------------------------------
There are 4 groups of distinct atoms

 Group   1 Type O   : 12s5p4d2f1g contracted to 6s4p3d1f1g pattern {711111/2111/211/2/1}
 Group   2 Type N   : 12s5p4d2f1g contracted to 6s4p3d1f1g pattern {711111/2111/211/2/1}
 Group   3 Type C   : 12s5p4d2f1g contracted to 6s4p3d1f1g pattern {711111/2111/211/2/1}
 Group   4 Type H   : 5s2p1d contracted to 3s1p1d pattern {311/2/1}

Atom   0O    basis set group =>   1
Atom   1O    basis set group =>   1
Atom   2N    basis set group =>   2
Atom   3N    basis set group =>   2
Atom   4C    basis set group =>   3
Atom   5C    basis set group =>   3
Atom   6H    basis set group =>   4
Atom   7C    basis set group =>   3
Atom   8C    basis set group =>   3
Atom   9H    basis set group =>   4
Atom  10C    basis set group =>   3
Atom  11H    basis set group =>   4
Atom  12C    basis set group =>   3
Atom  13H    basis set group =>   4
Atom  14C    basis set group =>   3
Atom  15H    basis set group =>   4
Atom  16C    basis set group =>   3
Atom  17H    basis set group =>   4
Atom  18C    basis set group =>   3
Atom  19C    basis set group =>   3
Atom  20H    basis set group =>   4
Atom  21H    basis set group =>   4
Atom  22H    basis set group =>   4
Atom  23C    basis set group =>   3
Atom  24H    basis set group =>   4
Atom  25H    basis set group =>   4
Atom  26H    basis set group =>   4
Atom  27C    basis set group =>   3
Atom  28H    basis set group =>   4
Atom  29H    basis set group =>   4
Atom  30H    basis set group =>   4
Atom  31C    basis set group =>   3
Atom  32C    basis set group =>   3
Atom  33C    basis set group =>   3
Atom  34H    basis set group =>   4
Atom  35C    basis set group =>   3
Atom  36H    basis set group =>   4
Atom  37C    basis set group =>   3
Atom  38H    basis set group =>   4
Atom  39C    basis set group =>   3
Atom  40H    basis set group =>   4
Atom  41C    basis set group =>   3
Atom  42C    basis set group =>   3
Atom  43H    basis set group =>   4
Atom  44H    basis set group =>   4
Atom  45H    basis set group =>   4
Atom  46C    basis set group =>   3
Atom  47H    basis set group =>   4
Atom  48H    basis set group =>   4
Atom  49H    basis set group =>   4
Atom  50C    basis set group =>   3
Atom  51H    basis set group =>   4
Atom  52H    basis set group =>   4
Atom  53H    basis set group =>   4
Atom  54C    basis set group =>   3
Atom  55C    basis set group =>   3
Atom  56C    basis set group =>   3
Atom  57H    basis set group =>   4
Atom  58C    basis set group =>   3
Atom  59H    basis set group =>   4
Atom  60C    basis set group =>   3
Atom  61H    basis set group =>   4
Atom  62C    basis set group =>   3
Atom  63H    basis set group =>   4
Atom  64C    basis set group =>   3
Atom  65H    basis set group =>   4
Atom  66H    basis set group =>   4
Atom  67O    basis set group =>   1
Atom  68C    basis set group =>   3
Atom  69C    basis set group =>   3
Atom  70C    basis set group =>   3
Atom  71H    basis set group =>   4
Atom  72C    basis set group =>   3
Atom  73H    basis set group =>   4
Atom  74C    basis set group =>   3
Atom  75H    basis set group =>   4
Atom  76C    basis set group =>   3
Atom  77H    basis set group =>   4
Atom  78C    basis set group =>   3
Atom  79H    basis set group =>   4
Atom  80O    basis set group =>   1
Atom  81H    basis set group =>   4


           ************************************************************
           *        Program running with 30 parallel MPI-processes    *
           *              working on a common directory               *
           ************************************************************
------------------------------------------------------------------------------
                           ORCA GTO INTEGRAL CALCULATION
                           -- RI-GTO INTEGRALS CHOSEN --
------------------------------------------------------------------------------
------------------------------------------------------------------------------
                   ___                                                        
                  /   \      - P O W E R E D   B Y -                         
                 /     \                                                     
                 |  |  |   _    _      __       _____    __    __             
                 |  |  |  | |  | |    /  \     |  _  \  |  |  /  |          
                  \  \/   | |  | |   /    \    | | | |  |  | /  /          
                 / \  \   | |__| |  /  /\  \   | |_| |  |  |/  /          
                |  |  |   |  __  | /  /__\  \  |    /   |      \           
                |  |  |   | |  | | |   __   |  |    \   |  |\   \          
                \     /   | |  | | |  |  |  |  | |\  \  |  | \   \       
                 \___/    |_|  |_| |__|  |__|  |_| \__\ |__|  \__/        
                                                                              
                      - O R C A' S   B I G   F R I E N D -                    
                                      &                                       
                       - I N T E G R A L  F E E D E R -                       
                                                                              
 v1 FN, 2020, v2 2021                                                         
------------------------------------------------------------------------------


Reading SHARK input file ImineBzOH8rAfreq.SHARKINP.tmp ... ok
----------------------
SHARK INTEGRAL PACKAGE
----------------------

Number of atoms                             ...     82
Number of basis functions                   ...   1542
Number of shells                            ...    622
Maximum angular momentum                    ...      3
Integral batch strategy                     ... SHARK/LIBINT Hybrid
RI-J (if used) integral strategy            ... SPLIT-RIJ (Revised 2003 algorithm where possible)
Printlevel                                  ...      1
Contraction scheme used                     ... SEGMENTED contraction
Coulomb Range Separation                    ... NOT USED
Exchange Range Separation                   ... NOT USED
Finite Nucleus Model                        ... NOT USED
Auxiliary Coulomb fitting basis             ... AVAILABLE
   # of basis functions in Aux-J            ...   2498
   # of shells in Aux-J                     ...    830
   Maximum angular momentum in Aux-J        ...      4
Auxiliary J/K fitting basis                 ... NOT available
Auxiliary Correlation fitting basis         ... NOT available
Auxiliary 'external' fitting basis          ... NOT available
Integral threshold                          ...     2.500000e-11
Primitive cut-off                           ...     2.500000e-12
Primitive pair pre-selection threshold      ...     2.500000e-12

Calculating pre-screening integrals         ... done (  0.2 sec) Dimension = 622
Organizing shell pair data                  ... done (  1.2 sec)
Shell pair information
Total number of shell pairs                 ...    193753
Shell pairs after pre-screening             ...    114546
Total number of primitive shell pairs       ...    584784
Primitive shell pairs kept                  ...    214978
          la=0 lb=0:  31619 shell pairs
          la=1 lb=0:  34276 shell pairs
          la=1 lb=1:   9377 shell pairs
          la=2 lb=0:  15504 shell pairs
          la=2 lb=1:   8631 shell pairs
          la=2 lb=2:   1988 shell pairs
          la=3 lb=0:   7057 shell pairs
          la=3 lb=1:   3988 shell pairs
          la=3 lb=2:   1711 shell pairs
          la=3 lb=3:    395 shell pairs

Calculating one electron integrals          ... done (  0.4 sec)
Calculating RI/J V-Matrix + Cholesky decomp.... done (  2.1 sec)
Calculating Nuclear repulsion               ... done (  0.0 sec) ENN=   5278.953033844725 Eh

SHARK setup successfully completed in   7.4 seconds

Maximum memory used throughout the entire GTOINT-calculation: 166.6 MB
[1711143875.062780] [node128:2119558:0]          mpool.c:43   UCX  WARN  object 0xab08880 was not returned to mpool ucp_requests
[1711143875.062815] [node128:2119558:0]          mpool.c:43   UCX  WARN  object 0xab08a40 was not returned to mpool ucp_requests
[1711143875.062820] [node128:2119558:0]          mpool.c:43   UCX  WARN  object 0xab08c00 was not returned to mpool ucp_requests
[1711143875.062822] [node128:2119558:0]          mpool.c:43   UCX  WARN  object 0xab08dc0 was not returned to mpool ucp_requests
[1711143875.062826] [node128:2119558:0]          mpool.c:43   UCX  WARN  object 0xab08f80 was not returned to mpool ucp_requests
[1711143875.062862] [node128:2119533:0]          mpool.c:43   UCX  WARN  object 0xbc90880 was not returned to mpool ucp_requests
[1711143875.062877] [node128:2119533:0]          mpool.c:43   UCX  WARN  object 0xbc90a40 was not returned to mpool ucp_requests
[1711143875.062882] [node128:2119533:0]          mpool.c:43   UCX  WARN  object 0xbc90c00 was not returned to mpool ucp_requests
[1711143875.062885] [node128:2119533:0]          mpool.c:43   UCX  WARN  object 0xbc90dc0 was not returned to mpool ucp_requests
[1711143875.062889] [node128:2119533:0]          mpool.c:43   UCX  WARN  object 0xbc90f80 was not returned to mpool ucp_requests
[1711143875.063008] [node128:2119526:0]          mpool.c:43   UCX  WARN  object 0xade7b00 was not returned to mpool ucp_requests
[1711143875.063029] [node128:2119526:0]          mpool.c:43   UCX  WARN  object 0xade7cc0 was not returned to mpool ucp_requests
[1711143875.063032] [node128:2119526:0]          mpool.c:43   UCX  WARN  object 0xade7e80 was not returned to mpool ucp_requests
[1711143875.063035] [node128:2119526:0]          mpool.c:43   UCX  WARN  object 0xade8040 was not returned to mpool ucp_requests
[1711143875.063037] [node128:2119526:0]          mpool.c:43   UCX  WARN  object 0xade8200 was not returned to mpool ucp_requests
[1711143875.063040] [node128:2119526:0]          mpool.c:43   UCX  WARN  object 0xade83c0 was not returned to mpool ucp_requests
[1711143875.062951] [node128:2119554:0]          mpool.c:43   UCX  WARN  object 0xb3699c0 was not returned to mpool ucp_requests
[1711143875.062971] [node128:2119554:0]          mpool.c:43   UCX  WARN  object 0xb369b80 was not returned to mpool ucp_requests
[1711143875.062977] [node128:2119554:0]          mpool.c:43   UCX  WARN  object 0xb369d40 was not returned to mpool ucp_requests
[1711143875.062981] [node128:2119554:0]          mpool.c:43   UCX  WARN  object 0xb369f00 was not returned to mpool ucp_requests
[1711143875.062984] [node128:2119554:0]          mpool.c:43   UCX  WARN  object 0xb36a0c0 was not returned to mpool ucp_requests
[1711143875.066454] [node128:2119569:0]          mpool.c:43   UCX  WARN  object 0xab5aa40 was not returned to mpool ucp_requests
[1711143875.066466] [node128:2119569:0]          mpool.c:43   UCX  WARN  object 0xab5ac00 was not returned to mpool ucp_requests
[1711143875.066469] [node128:2119569:0]          mpool.c:43   UCX  WARN  object 0xab5adc0 was not returned to mpool ucp_requests
[1711143875.066471] [node128:2119569:0]          mpool.c:43   UCX  WARN  object 0xab5af80 was not returned to mpool ucp_requests
[1711143875.066473] [node128:2119569:0]          mpool.c:43   UCX  WARN  object 0xab5b140 was not returned to mpool ucp_requests
[1711143875.065853] [node128:2119529:0]          mpool.c:43   UCX  WARN  object 0xbb84a80 was not returned to mpool ucp_requests
[1711143875.065868] [node128:2119529:0]          mpool.c:43   UCX  WARN  object 0xbb84c40 was not returned to mpool ucp_requests
[1711143875.065871] [node128:2119529:0]          mpool.c:43   UCX  WARN  object 0xbb84e00 was not returned to mpool ucp_requests
[1711143875.065874] [node128:2119529:0]          mpool.c:43   UCX  WARN  object 0xbb84fc0 was not returned to mpool ucp_requests
[1711143875.065876] [node128:2119529:0]          mpool.c:43   UCX  WARN  object 0xbb85180 was not returned to mpool ucp_requests
[1711143875.065878] [node128:2119529:0]          mpool.c:43   UCX  WARN  object 0xbb85340 was not returned to mpool ucp_requests
[1711143875.065868] [node128:2119537:0]          mpool.c:43   UCX  WARN  object 0xae90880 was not returned to mpool ucp_requests
[1711143875.065880] [node128:2119537:0]          mpool.c:43   UCX  WARN  object 0xae90a40 was not returned to mpool ucp_requests
[1711143875.065883] [node128:2119537:0]          mpool.c:43   UCX  WARN  object 0xae90c00 was not returned to mpool ucp_requests
[1711143875.065886] [node128:2119537:0]          mpool.c:43   UCX  WARN  object 0xae90dc0 was not returned to mpool ucp_requests
[1711143875.065888] [node128:2119537:0]          mpool.c:43   UCX  WARN  object 0xae90f80 was not returned to mpool ucp_requests
[1711143875.066974] [node128:2119592:0]          mpool.c:43   UCX  WARN  object 0xc804a80 was not returned to mpool ucp_requests
[1711143875.066989] [node128:2119592:0]          mpool.c:43   UCX  WARN  object 0xc804c40 was not returned to mpool ucp_requests
[1711143875.066995] [node128:2119592:0]          mpool.c:43   UCX  WARN  object 0xc804e00 was not returned to mpool ucp_requests
[1711143875.066997] [node128:2119592:0]          mpool.c:43   UCX  WARN  object 0xc804fc0 was not returned to mpool ucp_requests
[1711143875.067000] [node128:2119592:0]          mpool.c:43   UCX  WARN  object 0xc805180 was not returned to mpool ucp_requests
[1711143875.067915] [node128:2119517:0]          mpool.c:43   UCX  WARN  object 0xb0c4980 was not returned to mpool ucp_requests
[1711143875.067932] [node128:2119517:0]          mpool.c:43   UCX  WARN  object 0xb0c4b40 was not returned to mpool ucp_requests
[1711143875.067935] [node128:2119517:0]          mpool.c:43   UCX  WARN  object 0xb0c4d00 was not returned to mpool ucp_requests
[1711143875.067937] [node128:2119517:0]          mpool.c:43   UCX  WARN  object 0xb0c4ec0 was not returned to mpool ucp_requests
[1711143875.067940] [node128:2119517:0]          mpool.c:43   UCX  WARN  object 0xb0c5080 was not returned to mpool ucp_requests
[1711143875.067942] [node128:2119517:0]          mpool.c:43   UCX  WARN  object 0xb0c5240 was not returned to mpool ucp_requests
[1711143875.067920] [node128:2119589:0]          mpool.c:43   UCX  WARN  object 0xab01a80 was not returned to mpool ucp_requests
[1711143875.067933] [node128:2119589:0]          mpool.c:43   UCX  WARN  object 0xab01c40 was not returned to mpool ucp_requests
[1711143875.067938] [node128:2119589:0]          mpool.c:43   UCX  WARN  object 0xab01e00 was not returned to mpool ucp_requests
[1711143875.067940] [node128:2119589:0]          mpool.c:43   UCX  WARN  object 0xab01fc0 was not returned to mpool ucp_requests
[1711143875.067943] [node128:2119589:0]          mpool.c:43   UCX  WARN  object 0xab02180 was not returned to mpool ucp_requests
[1711143875.075349] [node128:2119595:0]          mpool.c:43   UCX  WARN  object 0xbb50b00 was not returned to mpool ucp_requests
[1711143875.075362] [node128:2119595:0]          mpool.c:43   UCX  WARN  object 0xbb50cc0 was not returned to mpool ucp_requests
[1711143875.075366] [node128:2119595:0]          mpool.c:43   UCX  WARN  object 0xbb50e80 was not returned to mpool ucp_requests
[1711143875.075370] [node128:2119595:0]          mpool.c:43   UCX  WARN  object 0xbb51040 was not returned to mpool ucp_requests
[1711143875.075373] [node128:2119595:0]          mpool.c:43   UCX  WARN  object 0xbb51200 was not returned to mpool ucp_requests
[1711143875.075446] [node128:2119545:0]          mpool.c:43   UCX  WARN  object 0xaeaa880 was not returned to mpool ucp_requests
[1711143875.075458] [node128:2119545:0]          mpool.c:43   UCX  WARN  object 0xaeaaa40 was not returned to mpool ucp_requests
[1711143875.075461] [node128:2119545:0]          mpool.c:43   UCX  WARN  object 0xaeaac00 was not returned to mpool ucp_requests
[1711143875.075464] [node128:2119545:0]          mpool.c:43   UCX  WARN  object 0xaeaadc0 was not returned to mpool ucp_requests
[1711143875.075466] [node128:2119545:0]          mpool.c:43   UCX  WARN  object 0xaeaaf80 was not returned to mpool ucp_requests
[1711143875.076613] [node128:2119583:0]          mpool.c:43   UCX  WARN  object 0xb0c8ac0 was not returned to mpool ucp_requests
[1711143875.076627] [node128:2119583:0]          mpool.c:43   UCX  WARN  object 0xb0c8c80 was not returned to mpool ucp_requests
[1711143875.076630] [node128:2119583:0]          mpool.c:43   UCX  WARN  object 0xb0c8e40 was not returned to mpool ucp_requests
[1711143875.076632] [node128:2119583:0]          mpool.c:43   UCX  WARN  object 0xb0c9000 was not returned to mpool ucp_requests
[1711143875.076635] [node128:2119583:0]          mpool.c:43   UCX  WARN  object 0xb0c91c0 was not returned to mpool ucp_requests
[1711143875.078396] [node128:2119575:0]          mpool.c:43   UCX  WARN  object 0xae9cac0 was not returned to mpool ucp_requests
[1711143875.078409] [node128:2119575:0]          mpool.c:43   UCX  WARN  object 0xae9cc80 was not returned to mpool ucp_requests
[1711143875.078412] [node128:2119575:0]          mpool.c:43   UCX  WARN  object 0xae9ce40 was not returned to mpool ucp_requests
[1711143875.078415] [node128:2119575:0]          mpool.c:43   UCX  WARN  object 0xae9d000 was not returned to mpool ucp_requests
[1711143875.078417] [node128:2119575:0]          mpool.c:43   UCX  WARN  object 0xae9d1c0 was not returned to mpool ucp_requests
[1711143875.078439] [node128:2119578:0]          mpool.c:43   UCX  WARN  object 0xc11ca00 was not returned to mpool ucp_requests
[1711143875.078449] [node128:2119578:0]          mpool.c:43   UCX  WARN  object 0xc11cbc0 was not returned to mpool ucp_requests
[1711143875.078452] [node128:2119578:0]          mpool.c:43   UCX  WARN  object 0xc11cd80 was not returned to mpool ucp_requests
[1711143875.078454] [node128:2119578:0]          mpool.c:43   UCX  WARN  object 0xc11cf40 was not returned to mpool ucp_requests
[1711143875.078457] [node128:2119578:0]          mpool.c:43   UCX  WARN  object 0xc11d100 was not returned to mpool ucp_requests
[1711143875.078536] [node128:2119542:0]          mpool.c:43   UCX  WARN  object 0xb85dac0 was not returned to mpool ucp_requests
[1711143875.078550] [node128:2119542:0]          mpool.c:43   UCX  WARN  object 0xb85dc80 was not returned to mpool ucp_requests
[1711143875.078554] [node128:2119542:0]          mpool.c:43   UCX  WARN  object 0xb85de40 was not returned to mpool ucp_requests
[1711143875.078557] [node128:2119542:0]          mpool.c:43   UCX  WARN  object 0xb85e000 was not returned to mpool ucp_requests
[1711143875.078561] [node128:2119542:0]          mpool.c:43   UCX  WARN  object 0xb85e1c0 was not returned to mpool ucp_requests
[1711143875.078565] [node128:2119571:0]          mpool.c:43   UCX  WARN  object 0xbeefb00 was not returned to mpool ucp_requests
[1711143875.078578] [node128:2119571:0]          mpool.c:43   UCX  WARN  object 0xbeefcc0 was not returned to mpool ucp_requests
[1711143875.078582] [node128:2119571:0]          mpool.c:43   UCX  WARN  object 0xbeefe80 was not returned to mpool ucp_requests
[1711143875.078586] [node128:2119571:0]          mpool.c:43   UCX  WARN  object 0xbef0040 was not returned to mpool ucp_requests
[1711143875.078589] [node128:2119571:0]          mpool.c:43   UCX  WARN  object 0xbef0200 was not returned to mpool ucp_requests
[1711143875.081617] [node128:2119548:0]          mpool.c:43   UCX  WARN  object 0xb735840 was not returned to mpool ucp_requests
[1711143875.081638] [node128:2119548:0]          mpool.c:43   UCX  WARN  object 0xb735a00 was not returned to mpool ucp_requests
[1711143875.081642] [node128:2119548:0]          mpool.c:43   UCX  WARN  object 0xb735bc0 was not returned to mpool ucp_requests
[1711143875.081646] [node128:2119548:0]          mpool.c:43   UCX  WARN  object 0xb735d80 was not returned to mpool ucp_requests
[1711143875.081650] [node128:2119548:0]          mpool.c:43   UCX  WARN  object 0xb735f40 was not returned to mpool ucp_requests
[1711143875.082479] [node128:2119565:0]          mpool.c:43   UCX  WARN  object 0xb077bc0 was not returned to mpool ucp_requests
[1711143875.082491] [node128:2119565:0]          mpool.c:43   UCX  WARN  object 0xb077d80 was not returned to mpool ucp_requests
[1711143875.082494] [node128:2119565:0]          mpool.c:43   UCX  WARN  object 0xb077f40 was not returned to mpool ucp_requests
[1711143875.082497] [node128:2119565:0]          mpool.c:43   UCX  WARN  object 0xb078100 was not returned to mpool ucp_requests
[1711143875.082500] [node128:2119565:0]          mpool.c:43   UCX  WARN  object 0xb0782c0 was not returned to mpool ucp_requests
[1711143875.082490] [node128:2119550:0]          mpool.c:43   UCX  WARN  object 0xbf91800 was not returned to mpool ucp_requests
[1711143875.082504] [node128:2119550:0]          mpool.c:43   UCX  WARN  object 0xbf919c0 was not returned to mpool ucp_requests
[1711143875.082509] [node128:2119550:0]          mpool.c:43   UCX  WARN  object 0xbf91b80 was not returned to mpool ucp_requests
[1711143875.082512] [node128:2119550:0]          mpool.c:43   UCX  WARN  object 0xbf91d40 was not returned to mpool ucp_requests
[1711143875.082515] [node128:2119550:0]          mpool.c:43   UCX  WARN  object 0xbf91f00 was not returned to mpool ucp_requests
[1711143875.086769] [node128:2119510:0]          mpool.c:43   UCX  WARN  object 0xbff0b00 was not returned to mpool ucp_requests
[1711143875.086786] [node128:2119510:0]          mpool.c:43   UCX  WARN  object 0xbff0cc0 was not returned to mpool ucp_requests
[1711143875.086790] [node128:2119510:0]          mpool.c:43   UCX  WARN  object 0xbff1040 was not returned to mpool ucp_requests
[1711143875.086792] [node128:2119510:0]          mpool.c:43   UCX  WARN  object 0xbff1200 was not returned to mpool ucp_requests
[1711143875.086855] [node128:2119590:0]          mpool.c:43   UCX  WARN  object 0xc83ba40 was not returned to mpool ucp_requests
[1711143875.086869] [node128:2119590:0]          mpool.c:43   UCX  WARN  object 0xc83bc00 was not returned to mpool ucp_requests
[1711143875.086872] [node128:2119590:0]          mpool.c:43   UCX  WARN  object 0xc83bdc0 was not returned to mpool ucp_requests
[1711143875.086874] [node128:2119590:0]          mpool.c:43   UCX  WARN  object 0xc83bf80 was not returned to mpool ucp_requests
[1711143875.086877] [node128:2119590:0]          mpool.c:43   UCX  WARN  object 0xc83c140 was not returned to mpool ucp_requests
[1711143875.086953] [node128:2119594:0]          mpool.c:43   UCX  WARN  object 0xac8ea00 was not returned to mpool ucp_requests
[1711143875.086966] [node128:2119594:0]          mpool.c:43   UCX  WARN  object 0xac8ebc0 was not returned to mpool ucp_requests
[1711143875.086969] [node128:2119594:0]          mpool.c:43   UCX  WARN  object 0xac8ed80 was not returned to mpool ucp_requests
[1711143875.086971] [node128:2119594:0]          mpool.c:43   UCX  WARN  object 0xac8ef40 was not returned to mpool ucp_requests
[1711143875.086974] [node128:2119594:0]          mpool.c:43   UCX  WARN  object 0xac8f100 was not returned to mpool ucp_requests
[1711143875.087425] [node128:2119557:0]          mpool.c:43   UCX  WARN  object 0xbb05b80 was not returned to mpool ucp_requests
[1711143875.087437] [node128:2119557:0]          mpool.c:43   UCX  WARN  object 0xbb05d40 was not returned to mpool ucp_requests
[1711143875.087441] [node128:2119557:0]          mpool.c:43   UCX  WARN  object 0xbb05f00 was not returned to mpool ucp_requests
[1711143875.087445] [node128:2119557:0]          mpool.c:43   UCX  WARN  object 0xbb060c0 was not returned to mpool ucp_requests
[1711143875.087448] [node128:2119557:0]          mpool.c:43   UCX  WARN  object 0xbb06280 was not returned to mpool ucp_requests
[1711143875.087456] [node128:2119513:0]          mpool.c:43   UCX  WARN  object 0xc0e8b40 was not returned to mpool ucp_requests
[1711143875.087469] [node128:2119513:0]          mpool.c:43   UCX  WARN  object 0xc0e8d00 was not returned to mpool ucp_requests
[1711143875.087475] [node128:2119513:0]          mpool.c:43   UCX  WARN  object 0xc0e8ec0 was not returned to mpool ucp_requests
[1711143875.087478] [node128:2119513:0]          mpool.c:43   UCX  WARN  object 0xc0e9080 was not returned to mpool ucp_requests
[1711143875.087481] [node128:2119513:0]          mpool.c:43   UCX  WARN  object 0xc0e9240 was not returned to mpool ucp_requests
[1711143875.087484] [node128:2119513:0]          mpool.c:43   UCX  WARN  object 0xc0e9400 was not returned to mpool ucp_requests
[1711143875.087881] [node128:2119523:0]          mpool.c:43   UCX  WARN  object 0xae49880 was not returned to mpool ucp_requests
[1711143875.087893] [node128:2119523:0]          mpool.c:43   UCX  WARN  object 0xae49a40 was not returned to mpool ucp_requests
[1711143875.087896] [node128:2119523:0]          mpool.c:43   UCX  WARN  object 0xae49c00 was not returned to mpool ucp_requests
[1711143875.087899] [node128:2119523:0]          mpool.c:43   UCX  WARN  object 0xae49dc0 was not returned to mpool ucp_requests
[1711143875.087902] [node128:2119523:0]          mpool.c:43   UCX  WARN  object 0xae49f80 was not returned to mpool ucp_requests
[1711143875.087905] [node128:2119523:0]          mpool.c:43   UCX  WARN  object 0xae4a140 was not returned to mpool ucp_requests
[1711143875.091062] [node128:2119536:0]          mpool.c:43   UCX  WARN  object 0xbfa17c0 was not returned to mpool ucp_requests
[1711143875.091075] [node128:2119536:0]          mpool.c:43   UCX  WARN  object 0xbfa1980 was not returned to mpool ucp_requests
[1711143875.091082] [node128:2119536:0]          mpool.c:43   UCX  WARN  object 0xbfa1b40 was not returned to mpool ucp_requests
[1711143875.091086] [node128:2119536:0]          mpool.c:43   UCX  WARN  object 0xbfa1d00 was not returned to mpool ucp_requests
[1711143875.091089] [node128:2119536:0]          mpool.c:43   UCX  WARN  object 0xbfa1ec0 was not returned to mpool ucp_requests
[1711143875.093429] [node128:2119586:0]          mpool.c:43   UCX  WARN  object 0xb13c7c0 was not returned to mpool ucp_requests
[1711143875.093442] [node128:2119586:0]          mpool.c:43   UCX  WARN  object 0xb13c980 was not returned to mpool ucp_requests
[1711143875.093446] [node128:2119586:0]          mpool.c:43   UCX  WARN  object 0xb13cb40 was not returned to mpool ucp_requests
[1711143875.093449] [node128:2119586:0]          mpool.c:43   UCX  WARN  object 0xb13cd00 was not returned to mpool ucp_requests
[1711143875.093454] [node128:2119586:0]          mpool.c:43   UCX  WARN  object 0xb13cec0 was not returned to mpool ucp_requests
[1711143875.094153] [node128:2119520:0]          mpool.c:43   UCX  WARN  object 0xb5cbb00 was not returned to mpool ucp_requests
[1711143875.094165] [node128:2119520:0]          mpool.c:43   UCX  WARN  object 0xb5cbcc0 was not returned to mpool ucp_requests
[1711143875.094169] [node128:2119520:0]          mpool.c:43   UCX  WARN  object 0xb5cbe80 was not returned to mpool ucp_requests
[1711143875.094174] [node128:2119520:0]          mpool.c:43   UCX  WARN  object 0xb5cc040 was not returned to mpool ucp_requests
[1711143875.094176] [node128:2119520:0]          mpool.c:43   UCX  WARN  object 0xb5cc200 was not returned to mpool ucp_requests
[1711143875.094178] [node128:2119520:0]          mpool.c:43   UCX  WARN  object 0xb5cc3c0 was not returned to mpool ucp_requests


           ************************************************************
           *        Program running with 30 parallel MPI-processes    *
           *              working on a common directory               *
           ************************************************************
-------------------------------------------------------------------------------
                                 ORCA SCF
-------------------------------------------------------------------------------

------------
SCF SETTINGS
------------
Hamiltonian:
 Density Functional     Method          .... DFT(GTOs)
 Exchange Functional    Exchange        .... PBE
   PBE kappa parameter   XKappa         ....  0.804000
   PBE mue parameter    XMuePBE         ....  0.219520
 Correlation Functional Correlation     .... PBE
   PBE beta parameter  CBetaPBE         ....  0.066725
 LDA part of GGA corr.  LDAOpt          .... PW91-LDA
 Gradients option       PostSCFGGA      .... off
 Hybrid DFT is turned on
   Fraction HF Exchange ScalHFX         ....  0.250000
   Scaling of DF-GGA-X  ScalDFX         ....  0.750000
   Scaling of DF-GGA-C  ScalDFC         ....  1.000000
   Scaling of DF-LDA-C  ScalLDAC        ....  1.000000
   Perturbative correction              ....  0.000000
   Density functional embedding theory  .... OFF
   NL short-range parameter             ....  6.900000
 RI-approximation to the Coulomb term is turned on
   Number of AuxJ basis functions       .... 2498
   RIJ-COSX (HFX calculated with COS-X)).... on


General Settings:
 Integral files         IntName         .... ImineBzOH8rAfreq
 Hartree-Fock type      HFTyp           .... RHF
 Total Charge           Charge          ....    0
 Multiplicity           Mult            ....    1
 Number of Electrons    NEL             ....  302
 Basis Dimension        Dim             .... 1542
 Nuclear Repulsion      ENuc            ....   5278.9530338447 Eh

Convergence Acceleration:
 DIIS                   CNVDIIS         .... on
   Start iteration      DIISMaxIt       ....    12
   Startup error        DIISStart       ....  0.200000
   # of expansion vecs  DIISMaxEq       ....     5
   Bias factor          DIISBfac        ....   1.050
   Max. coefficient     DIISMaxC        ....  10.000
 Trust-Rad. Augm. Hess. CNVTRAH         .... auto
   Auto Start mean grad. ratio tolernc. ....  1.125000
   Auto Start start iteration           ....    20
   Auto Start num. interpolation iter.  ....    10
   Max. Number of Micro iterations      ....    16
   Max. Number of Macro iterations      .... Maxiter - #DIIS iter
   Number of Davidson start vectors     ....     2
   Converg. threshold I  (grad. norm)   ....   1.000e-05
   Converg. threshold II (energy diff.) ....   1.000e-08
   Grad. Scal. Fac. for Micro threshold ....   0.100
   Minimum threshold for Micro iter.    ....   0.010
   NR start threshold (gradient norm)   ....   0.001
   Initial trust radius                 ....   0.400
   Minimum AH scaling param. (alpha)    ....   1.000
   Maximum AH scaling param. (alpha)    .... 1000.000
   Orbital update algorithm             .... Taylor
   White noise on init. David. guess    .... on
   Maximum white noise                  ....   0.010
   Quad. conv. algorithm                .... NR
 SOSCF                  CNVSOSCF        .... on
   Start iteration      SOSCFMaxIt      ....   150
   Startup grad/error   SOSCFStart      ....  0.003300
 Level Shifting         CNVShift        .... on
   Level shift para.    LevelShift      ....    0.2500
   Turn off err/grad.   ShiftErr        ....    0.0010
 Zerner damping         CNVZerner       .... off
 Static damping         CNVDamp         .... on
   Fraction old density DampFac         ....    0.7000
   Max. Damping (<1)    DampMax         ....    0.9800
   Min. Damping (>=0)   DampMin         ....    0.0000
   Turn off err/grad.   DampErr         ....    0.1000
 Fernandez-Rico         CNVRico         .... off

SCF Procedure:
 Maximum # iterations   MaxIter         ....   125
 SCF integral mode      SCFMode         .... Direct
   Integral package                     .... SHARK and LIBINT hybrid scheme
 Reset frequency        DirectResetFreq ....    20
 Integral Threshold     Thresh          ....  2.500e-11 Eh
 Primitive CutOff       TCut            ....  2.500e-12 Eh

Convergence Tolerance:
 Convergence Check Mode ConvCheckMode   .... Total+1el-Energy
 Convergence forced     ConvForced      .... 0
 Energy Change          TolE            ....  1.000e-08 Eh
 1-El. energy change                    ....  1.000e-05 Eh
 Orbital Gradient       TolG            ....  1.000e-05
 Orbital Rotation angle TolX            ....  1.000e-05
 DIIS Error             TolErr          ....  5.000e-07


Diagonalization of the overlap matrix:
Smallest eigenvalue                        ... 3.574e-06
Time for diagonalization                   ...    2.796 sec
Threshold for overlap eigenvalues          ... 1.000e-08
Number of eigenvalues below threshold      ... 0
Time for construction of square roots      ...    1.010 sec
Total time needed                          ...    4.357 sec

Time for model grid setup =    2.142 sec

------------------------------
INITIAL GUESS: MODEL POTENTIAL
------------------------------
Loading Hartree-Fock densities                     ... done
Calculating cut-offs                               ... done
Initializing the effective Hamiltonian             ... done
Setting up the integral package (SHARK)            ... done
Starting the Coulomb interaction                   ... done (   2.3 sec)
Reading the grid                                   ... done
Mapping shells                                     ... done
Starting the XC term evaluation                    ... done (   0.3 sec)
  promolecular density results
     # of electrons  =    301.990744539
     EX              =   -241.783182305
     EC              =    -10.134360545
     EX+EC           =   -251.917542851
Transforming the Hamiltonian                       ... done (   0.9 sec)
Diagonalizing the Hamiltonian                      ... done (   0.9 sec)
Back transforming the eigenvectors                 ... done (   0.1 sec)
Now organizing SCF variables                       ... done
                      ------------------
                      INITIAL GUESS DONE (   7.5 sec)
                      ------------------
-------------------
DFT GRID GENERATION
-------------------

General Integration Accuracy     IntAcc      ... 4.388
Radial Grid Type                 RadialGrid  ... OptM3 with GC (2021)
Angular Grid (max. ang.)         AngularGrid ... 4 (Lebedev-302)
Angular grid pruning method      GridPruning ... 4 (adaptive)
Weight generation scheme         WeightScheme... Becke
Basis function cutoff            BFCut       ... 1.0000e-11
Integration weight cutoff        WCut        ... 1.0000e-14
Angular grids for H and He will be reduced by one unit
Partially contracted basis set               ... off
Rotationally invariant grid construction     ... off

Total number of grid points                  ...   374370
Total number of batches                      ...     5896
Average number of points per batch           ...       63
Average number of grid points per atom       ...     4565
Time for grid setup =    2.900 sec

--------------------
COSX GRID GENERATION
--------------------

GRIDX 1
-------
General Integration Accuracy     IntAcc      ... 3.816
Radial Grid Type                 RadialGrid  ... OptM3 with GC (2021)
Angular Grid (max. ang.)         AngularGrid ... 1 (Lebedev-50)
Angular grid pruning method      GridPruning ... 4 (adaptive)
Weight generation scheme         WeightScheme... Becke
Basis function cutoff            BFCut       ... 1.0000e-11
Integration weight cutoff        WCut        ... 1.0000e-14
Angular grids for H and He will be reduced by one unit
Partially contracted basis set               ... on
Rotationally invariant grid construction     ... off

Total number of grid points                  ...    47378
Total number of batches                      ...      777
Average number of points per batch           ...       60
Average number of grid points per atom       ...      578
UseSFitting                                  ... on

GRIDX 2
-------
General Integration Accuracy     IntAcc      ... 4.020
Radial Grid Type                 RadialGrid  ... OptM3 with GC (2021)
Angular Grid (max. ang.)         AngularGrid ... 2 (Lebedev-110)
Angular grid pruning method      GridPruning ... 4 (adaptive)
Weight generation scheme         WeightScheme... Becke
Basis function cutoff            BFCut       ... 1.0000e-11
Integration weight cutoff        WCut        ... 1.0000e-14
Angular grids for H and He will be reduced by one unit
Partially contracted basis set               ... on
Rotationally invariant grid construction     ... off

Total number of grid points                  ...   100480
Total number of batches                      ...     1605
Average number of points per batch           ...       62
Average number of grid points per atom       ...     1225
UseSFitting                                  ... on

GRIDX 3
-------
General Integration Accuracy     IntAcc      ... 4.338
Radial Grid Type                 RadialGrid  ... OptM3 with GC (2021)
Angular Grid (max. ang.)         AngularGrid ... 3 (Lebedev-194)
Angular grid pruning method      GridPruning ... 4 (adaptive)
Weight generation scheme         WeightScheme... Becke
Basis function cutoff            BFCut       ... 1.0000e-11
Integration weight cutoff        WCut        ... 1.0000e-14
Angular grids for H and He will be reduced by one unit
Partially contracted basis set               ... on
Rotationally invariant grid construction     ... off

Total number of grid points                  ...   218083
Total number of batches                      ...     3440
Average number of points per batch           ...       63
Average number of grid points per atom       ...     2660
UseSFitting                                  ... on

Time for X-Grid setup             =   10.565 sec


--------------------
CPCM SOLVATION MODEL
--------------------
CPCM parameters:
  Epsilon                                         ...      26.7260
  Refrac                                          ...       1.2907
  Rsolv                                           ...       1.3000
  Surface type                                    ... GAUSSIAN VDW
  Epsilon function type                           ...         CPCM
Solvent:                                     ... 2,2,2-TRIFLUOROETHANOL
SMD-CDS solvent descriptors:
  Soln                                       ...    1.2907
  Soln25                                     ... Unavailable
  Sola                                       ...    0.5700
  Solb                                       ...    0.2500
  Solg                                       ...   42.0200
  Solc                                       ...    0.0000
  Solh                                       ...    0.5000
Radii:
 Radius for O  used is    2.8724 Bohr (=   1.5200 Ang.)
 Radius for N  used is    3.5716 Bohr (=   1.8900 Ang.)
 Radius for C  used is    3.4960 Bohr (=   1.8500 Ang.)
 Radius for H  used is    2.2677 Bohr (=   1.2000 Ang.)
Calculating surface                               ...        done! (  0.0s)
GEPOL surface points                              ...         4709
GEPOL Volume                                      ...    3969.7603
GEPOL Surface-area                                ...    2175.4282
Calculating surface distance matrix               ...        done! (  0.2s)
Performing Cholesky decomposition & store         ...        done! (  1.7s)
Overall time for CPCM initialization              ...                 1.9s
--------------
SCF ITERATIONS
--------------
ITER       Energy         Delta-E        Max-DP      RMS-DP      [F,P]     Damp
               ***  Starting incremental Fock matrix formation  ***
  0  -1803.8375387476   0.000000000000 0.04611877  0.00048251  0.2627552 0.7000
  1  -1804.3311688196  -0.493630071989 0.03344538  0.00037888  0.1125035 0.7000
                               ***Turning on DIIS***
  2  -1804.5401593200  -0.208990500405 0.07858373  0.00073920  0.0391966 0.0000
  3  -1804.8562460203  -0.316086700215 0.04225795  0.00026083  0.0553893 0.0000
  4  -1804.9275381660  -0.071292145788 0.01555162  0.00010853  0.0135026 0.0000
  5  -1804.9311033856  -0.003565219575 0.00686539  0.00004789  0.0085672 0.0000
                      *** Initiating the SOSCF procedure ***
                           *** Shutting down DIIS ***
                      *** Re-Reading the Fockian *** 
                      *** Removing any level shift *** 
ITER      Energy       Delta-E        Grad      Rot      Max-DP    RMS-DP
  6  -1804.93146652  -0.0003631332  0.000282  0.000282  0.002663  0.000018
               *** Restarting incremental Fock matrix formation ***
  7  -1804.93144153   0.0000249904  0.000130  0.000447  0.006009  0.000045
  8  -1804.93143896   0.0000025713  0.000221  0.000277  0.000820  0.000007
  9  -1804.93144680  -0.0000078433  0.000025  0.000057  0.000815  0.000006
 10  -1804.93144669   0.0000001131  0.000044  0.000041  0.000087  0.000001
 11  -1804.93144691  -0.0000002236  0.000005  0.000015  0.000208  0.000001
 12  -1804.93144694  -0.0000000333  0.000007  0.000010  0.000199  0.000001
                  ***Gradient check signals convergence***
              ***Rediagonalizing the Fockian in SOSCF/NRSCF***

               *****************************************************
               *                     SUCCESS                       *
               *           SCF CONVERGED AFTER  13 CYCLES          *
               *****************************************************

Old exchange energy                            =    -61.836629753 Eh
New exchange energy                            =    -61.836640146 Eh
Exchange energy change after final integration =     -0.000010393 Eh
Total energy after final integration           =  -1804.931457184 Eh
Final COS-X integration done in                =    37.638 sec

SMD CDS free energy correction energy :                 0.61501     Kcal/mol
Total Energy after SMD CDS correction =             -1804.930477105 Eh

----------------
TOTAL SCF ENERGY
----------------

Total Energy       :        -1804.93047710 Eh          -49114.65522 eV

Components:
Nuclear Repulsion  :         5278.95303384 Eh          143647.61495 eV
Electronic Energy  :        -7083.88351095 Eh         -192762.27018 eV
One Electron Energy:       -12966.54999440 Eh         -352837.76327 eV
Two Electron Energy:         5882.66648345 Eh          160075.49310 eV
Max COSX asymmetry :            0.00000268 Eh               0.00007 eV
CPCM Dielectric    :           -0.03837959 Eh              -1.04436 eV
SMD CDS (Gcds)     :            0.00098008 Eh               0.02667 eV

Virial components:
Potential Energy   :        -3601.48276462 Eh          -98001.32832 eV
Kinetic Energy     :         1796.55228751 Eh           48886.67309 eV
Virial Ratio       :            2.00466348


DFT components:
N(Alpha)           :      151.000220416814 electrons
N(Beta)            :      151.000220416814 electrons
N(Total)           :      302.000440833628 electrons
E(X)               :     -184.935899522141 Eh       
E(C)               :      -10.118468194745 Eh       
E(XC)              :     -195.054367716886 Eh       
DFET-embed. en.    :        0.000000000000 Eh       
CPCM Solvation Model Properties:
Surface-charge          :           -0.08583530
Charge-correction       :           -0.00051586 Eh              -0.01404 eV
Free-energy (cav+disp)  :            0.00098008 Eh               0.02667 eV

---------------
SCF CONVERGENCE
---------------

  Last Energy change         ...    1.5246e-07  Tolerance :   1.0000e-08
  Last MAX-Density change    ...    2.6645e-15  Tolerance :   1.0000e-07
  Last RMS-Density change    ...    1.1606e-17  Tolerance :   5.0000e-09
  Last Orbital Gradient      ...    1.3477e-06  Tolerance :   1.0000e-05
  Last Orbital Rotation      ...    3.2481e-06  Tolerance :   1.0000e-05

             **** THE GBW FILE WAS UPDATED (ImineBzOH8rAfreq.gbw) ****
             **** DENSITY ImineBzOH8rAfreq.scfp WAS UPDATED ****
             **** ENERGY FILE WAS UPDATED (ImineBzOH8rAfreq.en.tmp) ****
             **** THE GBW FILE WAS UPDATED (ImineBzOH8rAfreq.gbw) ****
             **** DENSITY ImineBzOH8rAfreq.scfp WAS UPDATED ****
----------------
ORBITAL ENERGIES
----------------

  NO   OCC          E(Eh)            E(eV) 
   0   2.0000     -19.273223      -524.4511 
   1   2.0000     -19.244992      -523.6829 
   2   2.0000     -19.215022      -522.8673 
   3   2.0000     -19.195673      -522.3408 
   4   2.0000     -14.396866      -391.7586 
   5   2.0000     -14.378534      -391.2598 
   6   2.0000     -10.376706      -282.3645 
   7   2.0000     -10.357898      -281.8527 
   8   2.0000     -10.328481      -281.0523 
   9   2.0000     -10.280220      -279.7390 
  10   2.0000     -10.267177      -279.3841 
  11   2.0000     -10.262649      -279.2609 
  12   2.0000     -10.248882      -278.8863 
  13   2.0000     -10.243731      -278.7461 
  14   2.0000     -10.241406      -278.6828 
  15   2.0000     -10.239254      -278.6243 
  16   2.0000     -10.239063      -278.6191 
  17   2.0000     -10.237371      -278.5730 
  18   2.0000     -10.237205      -278.5685 
  19   2.0000     -10.235828      -278.5310 
  20   2.0000     -10.234689      -278.5000 
  21   2.0000     -10.234204      -278.4868 
  22   2.0000     -10.232647      -278.4445 
  23   2.0000     -10.232424      -278.4384 
  24   2.0000     -10.230438      -278.3844 
  25   2.0000     -10.230331      -278.3815 
  26   2.0000     -10.228508      -278.3318 
  27   2.0000     -10.225199      -278.2418 
  28   2.0000     -10.224280      -278.2168 
  29   2.0000     -10.224042      -278.2103 
  30   2.0000     -10.223558      -278.1972 
  31   2.0000     -10.223212      -278.1877 
  32   2.0000     -10.218049      -278.0472 
  33   2.0000     -10.215463      -277.9769 
  34   2.0000     -10.214507      -277.9509 
  35   2.0000     -10.209228      -277.8072 
  36   2.0000     -10.201344      -277.5927 
  37   2.0000     -10.200921      -277.5812 
  38   2.0000     -10.199415      -277.5402 
  39   2.0000     -10.197732      -277.4944 
  40   2.0000     -10.197296      -277.4825 
  41   2.0000     -10.196464      -277.4599 
  42   2.0000      -1.171014       -31.8649 
  43   2.0000      -1.140207       -31.0266 
  44   2.0000      -1.077492       -29.3200 
  45   2.0000      -1.046615       -28.4798 
  46   2.0000      -0.979717       -26.6594 
  47   2.0000      -0.960317       -26.1316 
  48   2.0000      -0.900287       -24.4981 
  49   2.0000      -0.896069       -24.3833 
  50   2.0000      -0.891660       -24.2633 
  51   2.0000      -0.874497       -23.7963 
  52   2.0000      -0.838233       -22.8095 
  53   2.0000      -0.832812       -22.6620 
  54   2.0000      -0.802452       -21.8358 
  55   2.0000      -0.797950       -21.7133 
  56   2.0000      -0.795996       -21.6602 
  57   2.0000      -0.782250       -21.2861 
  58   2.0000      -0.778847       -21.1935 
  59   2.0000      -0.770943       -20.9784 
  60   2.0000      -0.757461       -20.6116 
  61   2.0000      -0.751389       -20.4463 
  62   2.0000      -0.725767       -19.7491 
  63   2.0000      -0.707820       -19.2608 
  64   2.0000      -0.705127       -19.1875 
  65   2.0000      -0.701349       -19.0847 
  66   2.0000      -0.699649       -19.0384 
  67   2.0000      -0.694432       -18.8964 
  68   2.0000      -0.684412       -18.6238 
  69   2.0000      -0.646672       -17.5968 
  70   2.0000      -0.638199       -17.3663 
  71   2.0000      -0.634541       -17.2667 
  72   2.0000      -0.633530       -17.2392 
  73   2.0000      -0.626566       -17.0497 
  74   2.0000      -0.616242       -16.7688 
  75   2.0000      -0.614009       -16.7080 
  76   2.0000      -0.608550       -16.5595 
  77   2.0000      -0.596672       -16.2363 
  78   2.0000      -0.575377       -15.6568 
  79   2.0000      -0.567805       -15.4508 
  80   2.0000      -0.559657       -15.2290 
  81   2.0000      -0.552181       -15.0256 
  82   2.0000      -0.536999       -14.6125 
  83   2.0000      -0.532561       -14.4917 
  84   2.0000      -0.530565       -14.4374 
  85   2.0000      -0.517263       -14.0754 
  86   2.0000      -0.509045       -13.8518 
  87   2.0000      -0.504028       -13.7153 
  88   2.0000      -0.496425       -13.5084 
  89   2.0000      -0.493221       -13.4212 
  90   2.0000      -0.485312       -13.2060 
  91   2.0000      -0.480631       -13.0786 
  92   2.0000      -0.477524       -12.9941 
  93   2.0000      -0.474224       -12.9043 
  94   2.0000      -0.471676       -12.8350 
  95   2.0000      -0.468940       -12.7605 
  96   2.0000      -0.465346       -12.6627 
  97   2.0000      -0.460035       -12.5182 
  98   2.0000      -0.459481       -12.5031 
  99   2.0000      -0.457377       -12.4459 
 100   2.0000      -0.452116       -12.3027 
 101   2.0000      -0.449308       -12.2263 
 102   2.0000      -0.448304       -12.1990 
 103   2.0000      -0.443365       -12.0646 
 104   2.0000      -0.442784       -12.0488 
 105   2.0000      -0.441574       -12.0158 
 106   2.0000      -0.440351       -11.9826 
 107   2.0000      -0.433383       -11.7929 
 108   2.0000      -0.430812       -11.7230 
 109   2.0000      -0.429231       -11.6800 
 110   2.0000      -0.417012       -11.3475 
 111   2.0000      -0.410125       -11.1601 
 112   2.0000      -0.407847       -11.0981 
 113   2.0000      -0.402866       -10.9625 
 114   2.0000      -0.398674       -10.8485 
 115   2.0000      -0.395141       -10.7523 
 116   2.0000      -0.393517       -10.7081 
 117   2.0000      -0.387158       -10.5351 
 118   2.0000      -0.386280       -10.5112 
 119   2.0000      -0.382402       -10.4057 
 120   2.0000      -0.378752       -10.3064 
 121   2.0000      -0.374632       -10.1942 
 122   2.0000      -0.372628       -10.1397 
 123   2.0000      -0.371698       -10.1144 
 124   2.0000      -0.370521       -10.0824 
 125   2.0000      -0.367951       -10.0125 
 126   2.0000      -0.365600        -9.9485 
 127   2.0000      -0.361543        -9.8381 
 128   2.0000      -0.359441        -9.7809 
 129   2.0000      -0.357898        -9.7389 
 130   2.0000      -0.352872        -9.6021 
 131   2.0000      -0.352357        -9.5881 
 132   2.0000      -0.349580        -9.5126 
 133   2.0000      -0.342347        -9.3157 
 134   2.0000      -0.338820        -9.2197 
 135   2.0000      -0.337380        -9.1806 
 136   2.0000      -0.326682        -8.8895 
 137   2.0000      -0.325229        -8.8499 
 138   2.0000      -0.322536        -8.7766 
 139   2.0000      -0.317666        -8.6441 
 140   2.0000      -0.304354        -8.2819 
 141   2.0000      -0.299605        -8.1527 
 142   2.0000      -0.282733        -7.6936 
 143   2.0000      -0.281343        -7.6557 
 144   2.0000      -0.279413        -7.6032 
 145   2.0000      -0.277917        -7.5625 
 146   2.0000      -0.276773        -7.5314 
 147   2.0000      -0.267986        -7.2923 
 148   2.0000      -0.262080        -7.1316 
 149   2.0000      -0.259064        -7.0495 
 150   2.0000      -0.212917        -5.7938 
 151   0.0000      -0.064353        -1.7511 
 152   0.0000      -0.052155        -1.4192 
 153   0.0000      -0.018322        -0.4986 
 154   0.0000      -0.016150        -0.4395 
 155   0.0000      -0.012735        -0.3465 
 156   0.0000      -0.011402        -0.3103 
 157   0.0000      -0.002556        -0.0695 
 158   0.0000       0.003545         0.0965 
 159   0.0000       0.011409         0.3104 
 160   0.0000       0.043420         1.1815 
 161   0.0000       0.045777         1.2457 
 162   0.0000       0.052588         1.4310 
 163   0.0000       0.054828         1.4920 
 164   0.0000       0.060926         1.6579 
 165   0.0000       0.068826         1.8728 
 166   0.0000       0.073142         1.9903 
 167   0.0000       0.074240         2.0202 
 168   0.0000       0.080016         2.1773 
 169   0.0000       0.083914         2.2834 
 170   0.0000       0.088929         2.4199 
 171   0.0000       0.091116         2.4794 
 172   0.0000       0.095319         2.5938 
 173   0.0000       0.096555         2.6274 
 174   0.0000       0.100263         2.7283 
 175   0.0000       0.102142         2.7794 
 176   0.0000       0.105139         2.8610 
 177   0.0000       0.106451         2.8967 
 178   0.0000       0.108084         2.9411 
 179   0.0000       0.110286         3.0010 
 180   0.0000       0.113335         3.0840 
 181   0.0000       0.117281         3.1914 
 182   0.0000       0.118714         3.2304 
 183   0.0000       0.121599         3.3089 
 184   0.0000       0.123996         3.3741 
 185   0.0000       0.127528         3.4702 
 186   0.0000       0.128368         3.4931 
 187   0.0000       0.130932         3.5628 
 188   0.0000       0.134305         3.6546 
 189   0.0000       0.137899         3.7524 
 190   0.0000       0.141010         3.8371 
 191   0.0000       0.142971         3.8905 
 192   0.0000       0.143895         3.9156 
 193   0.0000       0.146784         3.9942 
 194   0.0000       0.151639         4.1263 
 195   0.0000       0.154048         4.1919 
 196   0.0000       0.155564         4.2331 
 197   0.0000       0.159835         4.3493 
 198   0.0000       0.161479         4.3941 
 199   0.0000       0.163855         4.4587 
 200   0.0000       0.165930         4.5152 
 201   0.0000       0.167992         4.5713 
 202   0.0000       0.170306         4.6343 
 203   0.0000       0.170830         4.6485 
 204   0.0000       0.175164         4.7665 
 205   0.0000       0.177248         4.8232 
 206   0.0000       0.179566         4.8862 
 207   0.0000       0.179993         4.8979 
 208   0.0000       0.182148         4.9565 
 209   0.0000       0.184188         5.0120 
 210   0.0000       0.188656         5.1336 
 211   0.0000       0.191888         5.2215 
 212   0.0000       0.193771         5.2728 
 213   0.0000       0.195770         5.3272 
 214   0.0000       0.197927         5.3859 
 215   0.0000       0.202489         5.5100 
 216   0.0000       0.204549         5.5661 
 217   0.0000       0.205051         5.5797 
 218   0.0000       0.209049         5.6885 
 219   0.0000       0.211696         5.7605 
 220   0.0000       0.213036         5.7970 
 221   0.0000       0.213654         5.8138 
 222   0.0000       0.216844         5.9006 
 223   0.0000       0.218127         5.9355 
 224   0.0000       0.223261         6.0752 
 225   0.0000       0.226040         6.1509 
 226   0.0000       0.228476         6.2171 
 227   0.0000       0.229741         6.2516 
 228   0.0000       0.231300         6.2940 
 229   0.0000       0.236312         6.4304 
 230   0.0000       0.237646         6.4667 
 231   0.0000       0.239350         6.5130 
 232   0.0000       0.241666         6.5761 
 233   0.0000       0.243131         6.6159 
 234   0.0000       0.246876         6.7178 
 235   0.0000       0.247181         6.7261 
 236   0.0000       0.249970         6.8020 
 237   0.0000       0.252960         6.8834 
 238   0.0000       0.253397         6.8953 
 239   0.0000       0.254655         6.9295 
 240   0.0000       0.257788         7.0148 
 241   0.0000       0.259237         7.0542 
 242   0.0000       0.262369         7.1394 
 243   0.0000       0.263952         7.1825 
 244   0.0000       0.265773         7.2321 
 245   0.0000       0.268851         7.3158 
 246   0.0000       0.273592         7.4448 
 247   0.0000       0.275162         7.4875 
 248   0.0000       0.279440         7.6039 
 249   0.0000       0.280942         7.6448 
 250   0.0000       0.282769         7.6945 
 251   0.0000       0.286409         7.7936 
 252   0.0000       0.288520         7.8510 
 253   0.0000       0.290815         7.9135 
 254   0.0000       0.297929         8.1071 
 255   0.0000       0.298965         8.1353 
 256   0.0000       0.301181         8.1956 
 257   0.0000       0.302760         8.2385 
 258   0.0000       0.304781         8.2935 
 259   0.0000       0.308003         8.3812 
 260   0.0000       0.311174         8.4675 
 261   0.0000       0.312327         8.4989 
 262   0.0000       0.313479         8.5302 
 263   0.0000       0.316200         8.6042 
 264   0.0000       0.320992         8.7346 
 265   0.0000       0.322721         8.7817 
 266   0.0000       0.324583         8.8323 
 267   0.0000       0.326909         8.8956 
 268   0.0000       0.329202         8.9580 
 269   0.0000       0.334008         9.0888 
 270   0.0000       0.334636         9.1059 
 271   0.0000       0.339405         9.2357 
 272   0.0000       0.342459         9.3188 
 273   0.0000       0.344008         9.3609 
 274   0.0000       0.346143         9.4190 
 275   0.0000       0.348425         9.4811 
 276   0.0000       0.352302         9.5866 
 277   0.0000       0.352840         9.6013 
 278   0.0000       0.354757         9.6534 
 279   0.0000       0.358228         9.7479 
 280   0.0000       0.361234         9.8297 
 281   0.0000       0.363692         9.8966 
 282   0.0000       0.365121         9.9354 
 283   0.0000       0.367485         9.9998 
 284   0.0000       0.371679        10.1139 
 285   0.0000       0.372751        10.1431 
 286   0.0000       0.375656        10.2221 
 287   0.0000       0.378311        10.2944 
 288   0.0000       0.381488        10.3808 
 289   0.0000       0.384832        10.4718 
 290   0.0000       0.387613        10.5475 
 291   0.0000       0.388330        10.5670 
 292   0.0000       0.390198        10.6178 
 293   0.0000       0.393007        10.6943 
 294   0.0000       0.395857        10.7718 
 295   0.0000       0.397127        10.8064 
 296   0.0000       0.399833        10.8800 
 297   0.0000       0.404686        11.0121 
 298   0.0000       0.406209        11.0535 
 299   0.0000       0.406812        11.0699 
 300   0.0000       0.411736        11.2039 
 301   0.0000       0.414288        11.2733 
 302   0.0000       0.415454        11.3051 
 303   0.0000       0.419437        11.4135 
 304   0.0000       0.421850        11.4791 
 305   0.0000       0.425242        11.5714 
 306   0.0000       0.429392        11.6844 
 307   0.0000       0.430867        11.7245 
 308   0.0000       0.432571        11.7709 
 309   0.0000       0.432914        11.7802 
 310   0.0000       0.433965        11.8088 
 311   0.0000       0.436428        11.8758 
 312   0.0000       0.441159        12.0046 
 313   0.0000       0.441764        12.0210 
 314   0.0000       0.442462        12.0400 
 315   0.0000       0.443883        12.0787 
 316   0.0000       0.445207        12.1147 
 317   0.0000       0.446133        12.1399 
 318   0.0000       0.448605        12.2072 
 319   0.0000       0.449459        12.2304 
 320   0.0000       0.451053        12.2738 
 321   0.0000       0.452889        12.3237 
 322   0.0000       0.456534        12.4229 
 323   0.0000       0.459801        12.5118 
 324   0.0000       0.461265        12.5517 
 325   0.0000       0.463400        12.6098 
 326   0.0000       0.467885        12.7318 
 327   0.0000       0.469454        12.7745 
 328   0.0000       0.471607        12.8331 
 329   0.0000       0.473466        12.8837 
 330   0.0000       0.474268        12.9055 
 331   0.0000       0.475738        12.9455 
 332   0.0000       0.478428        13.0187 
 333   0.0000       0.479027        13.0350 
 334   0.0000       0.483245        13.1498 
 335   0.0000       0.485769        13.2184 
 336   0.0000       0.486086        13.2271 
 337   0.0000       0.488367        13.2891 
 338   0.0000       0.490672        13.3519 
 339   0.0000       0.491114        13.3639 
 340   0.0000       0.492490        13.4013 
 341   0.0000       0.494097        13.4451 
 342   0.0000       0.497197        13.5294 
 343   0.0000       0.497897        13.5485 
 344   0.0000       0.500549        13.6206 
 345   0.0000       0.502110        13.6631 
 346   0.0000       0.503735        13.7073 
 347   0.0000       0.504788        13.7360 
 348   0.0000       0.506569        13.7844 
 349   0.0000       0.508700        13.8424 
 350   0.0000       0.511719        13.9246 
 351   0.0000       0.513668        13.9776 
 352   0.0000       0.517133        14.0719 
 353   0.0000       0.520439        14.1619 
 354   0.0000       0.523630        14.2487 
 355   0.0000       0.526689        14.3319 
 356   0.0000       0.527276        14.3479 
 357   0.0000       0.530208        14.4277 
 358   0.0000       0.532439        14.4884 
 359   0.0000       0.534321        14.5396 
 360   0.0000       0.535731        14.5780 
 361   0.0000       0.539745        14.6872 
 362   0.0000       0.542216        14.7544 
 363   0.0000       0.544065        14.8048 
 364   0.0000       0.549579        14.9548 
 365   0.0000       0.552303        15.0289 
 366   0.0000       0.556855        15.1528 
 367   0.0000       0.559568        15.2266 
 368   0.0000       0.561182        15.2705 
 369   0.0000       0.563025        15.3207 
 370   0.0000       0.566323        15.4104 
 371   0.0000       0.570097        15.5131 
 372   0.0000       0.570970        15.5369 
 373   0.0000       0.575949        15.6724 
 374   0.0000       0.579023        15.7560 
 375   0.0000       0.581179        15.8147 
 376   0.0000       0.586157        15.9501 
 377   0.0000       0.590721        16.0743 
 378   0.0000       0.595888        16.2149 
 379   0.0000       0.597695        16.2641 
 380   0.0000       0.602609        16.3978 
 381   0.0000       0.610449        16.6112 
 382   0.0000       0.613055        16.6821 
 383   0.0000       0.614991        16.7348 
 384   0.0000       0.618454        16.8290 
 385   0.0000       0.621006        16.8984 
 386   0.0000       0.622329        16.9344 
 387   0.0000       0.625519        17.0213 
 388   0.0000       0.633789        17.2463 
 389   0.0000       0.637183        17.3386 
 390   0.0000       0.641555        17.4576 
 391   0.0000       0.644412        17.5354 
 392   0.0000       0.649439        17.6721 
 393   0.0000       0.654352        17.8058 
 394   0.0000       0.655463        17.8360 
 395   0.0000       0.660820        17.9818 
 396   0.0000       0.662552        18.0289 
 397   0.0000       0.666348        18.1322 
 398   0.0000       0.669945        18.2301 
 399   0.0000       0.671400        18.2697 
 400   0.0000       0.678054        18.4508 
 401   0.0000       0.681551        18.5460 
 402   0.0000       0.684377        18.6228 
 403   0.0000       0.686154        18.6712 
 404   0.0000       0.690470        18.7886 
 405   0.0000       0.692018        18.8308 
 406   0.0000       0.695091        18.9144 
 407   0.0000       0.697239        18.9728 
 408   0.0000       0.702408        19.1135 
 409   0.0000       0.702994        19.1294 
 410   0.0000       0.707884        19.2625 
 411   0.0000       0.708860        19.2891 
 412   0.0000       0.712767        19.3954 
 413   0.0000       0.718173        19.5425 
 414   0.0000       0.721172        19.6241 
 415   0.0000       0.724558        19.7162 
 416   0.0000       0.726320        19.7642 
 417   0.0000       0.727998        19.8098 
 418   0.0000       0.729444        19.8492 
 419   0.0000       0.730919        19.8893 
 420   0.0000       0.737240        20.0613 
 421   0.0000       0.738874        20.1058 
 422   0.0000       0.741137        20.1674 
 423   0.0000       0.743416        20.2294 
 424   0.0000       0.744652        20.2630 
 425   0.0000       0.748286        20.3619 
 426   0.0000       0.752428        20.4746 
 427   0.0000       0.756508        20.5856 
 428   0.0000       0.757430        20.6107 
 429   0.0000       0.758721        20.6459 
 430   0.0000       0.760601        20.6970 
 431   0.0000       0.761304        20.7161 
 432   0.0000       0.765649        20.8344 
 433   0.0000       0.768559        20.9136 
 434   0.0000       0.774770        21.0826 
 435   0.0000       0.776325        21.1249 
 436   0.0000       0.781195        21.2574 
 437   0.0000       0.783907        21.3312 
 438   0.0000       0.785824        21.3833 
 439   0.0000       0.787815        21.4375 
 440   0.0000       0.790089        21.4994 
 441   0.0000       0.793655        21.5965 
 442   0.0000       0.796443        21.6723 
 443   0.0000       0.800096        21.7717 
 444   0.0000       0.804136        21.8816 
 445   0.0000       0.809549        22.0290 
 446   0.0000       0.810440        22.0532 
 447   0.0000       0.813597        22.1391 
 448   0.0000       0.823421        22.4064 
 449   0.0000       0.824797        22.4439 
 450   0.0000       0.825731        22.4693 
 451   0.0000       0.832575        22.6555 
 452   0.0000       0.833003        22.6672 
 453   0.0000       0.836111        22.7517 
 454   0.0000       0.838500        22.8167 
 455   0.0000       0.845049        22.9949 
 456   0.0000       0.846784        23.0422 
 457   0.0000       0.849702        23.1216 
 458   0.0000       0.852833        23.2068 
 459   0.0000       0.854121        23.2418 
 460   0.0000       0.858444        23.3594 
 461   0.0000       0.862184        23.4612 
 462   0.0000       0.863966        23.5097 
 463   0.0000       0.868700        23.6385 
 464   0.0000       0.873263        23.7627 
 465   0.0000       0.878101        23.8943 
 466   0.0000       0.880466        23.9587 
 467   0.0000       0.882234        24.0068 
 468   0.0000       0.883740        24.0478 
 469   0.0000       0.888937        24.1892 
 470   0.0000       0.895092        24.3567 
 471   0.0000       0.898433        24.4476 
 472   0.0000       0.900169        24.4948 
 473   0.0000       0.901932        24.5428 
 474   0.0000       0.903552        24.5869 
 475   0.0000       0.906586        24.6694 
 476   0.0000       0.916118        24.9288 
 477   0.0000       0.918282        24.9877 
 478   0.0000       0.921906        25.0863 
 479   0.0000       0.923357        25.1258 
 480   0.0000       0.927994        25.2520 
 481   0.0000       0.930589        25.3226 
 482   0.0000       0.932847        25.3840 
 483   0.0000       0.936448        25.4821 
 484   0.0000       0.937901        25.5216 
 485   0.0000       0.941916        25.6308 
 486   0.0000       0.946121        25.7453 
 487   0.0000       0.951797        25.8997 
 488   0.0000       0.955789        26.0083 
 489   0.0000       0.962121        26.1806 
 490   0.0000       0.964910        26.2565 
 491   0.0000       0.970157        26.3993 
 492   0.0000       0.970497        26.4086 
 493   0.0000       0.975306        26.5394 
 494   0.0000       0.981304        26.7026 
 495   0.0000       0.983772        26.7698 
 496   0.0000       0.992349        27.0032 
 497   0.0000       0.998218        27.1629 
 498   0.0000       0.999827        27.2067 
 499   0.0000       1.004351        27.3298 
 500   0.0000       1.007676        27.4203 
 501   0.0000       1.010088        27.4859 
 502   0.0000       1.013692        27.5840 
 503   0.0000       1.018184        27.7062 
 504   0.0000       1.024532        27.8789 
 505   0.0000       1.029389        28.0111 
 506   0.0000       1.031925        28.0801 
 507   0.0000       1.038677        28.2638 
 508   0.0000       1.041973        28.3535 
 509   0.0000       1.043704        28.4006 
 510   0.0000       1.046382        28.4735 
 511   0.0000       1.049313        28.5533 
 512   0.0000       1.054107        28.6837 
 513   0.0000       1.056734        28.7552 
 514   0.0000       1.058308        28.7980 
 515   0.0000       1.062455        28.9109 
 516   0.0000       1.070009        29.1164 
 517   0.0000       1.073671        29.2161 
 518   0.0000       1.075191        29.2574 
 519   0.0000       1.080408        29.3994 
 520   0.0000       1.084100        29.4999 
 521   0.0000       1.090662        29.6784 
 522   0.0000       1.095153        29.8006 
 523   0.0000       1.103287        30.0220 
 524   0.0000       1.106049        30.0971 
 525   0.0000       1.109459        30.1899 
 526   0.0000       1.113168        30.2908 
 527   0.0000       1.115540        30.3554 
 528   0.0000       1.122644        30.5487 
 529   0.0000       1.123413        30.5696 
 530   0.0000       1.128658        30.7124 
 531   0.0000       1.132764        30.8241 
 532   0.0000       1.137543        30.9541 
 533   0.0000       1.139231        31.0001 
 534   0.0000       1.145898        31.1815 
 535   0.0000       1.147936        31.2369 
 536   0.0000       1.149411        31.2771 
 537   0.0000       1.156088        31.4588 
 538   0.0000       1.159122        31.5413 
 539   0.0000       1.160405        31.5762 
 540   0.0000       1.164237        31.6805 
 541   0.0000       1.166633        31.7457 
 542   0.0000       1.170382        31.8477 
 543   0.0000       1.174004        31.9463 
 544   0.0000       1.179084        32.0845 
 545   0.0000       1.182022        32.1645 
 546   0.0000       1.184350        32.2278 
 547   0.0000       1.189689        32.3731 
 548   0.0000       1.193604        32.4796 
 549   0.0000       1.198297        32.6073 
 550   0.0000       1.201825        32.7033 
 551   0.0000       1.202583        32.7240 
 552   0.0000       1.208478        32.8844 
 553   0.0000       1.213226        33.0136 
 554   0.0000       1.215223        33.0679 
 555   0.0000       1.223628        33.2966 
 556   0.0000       1.224527        33.3211 
 557   0.0000       1.231441        33.5092 
 558   0.0000       1.235410        33.6172 
 559   0.0000       1.238391        33.6983 
 560   0.0000       1.241427        33.7810 
 561   0.0000       1.242213        33.8023 
 562   0.0000       1.245729        33.8980 
 563   0.0000       1.247660        33.9505 
 564   0.0000       1.249629        34.0041 
 565   0.0000       1.256139        34.1813 
 566   0.0000       1.261391        34.3242 
 567   0.0000       1.265230        34.4287 
 568   0.0000       1.268331        34.5130 
 569   0.0000       1.272242        34.6195 
 570   0.0000       1.274121        34.6706 
 571   0.0000       1.279011        34.8037 
 572   0.0000       1.280369        34.8406 
 573   0.0000       1.282695        34.9039 
 574   0.0000       1.284570        34.9549 
 575   0.0000       1.286312        35.0023 
 576   0.0000       1.295227        35.2449 
 577   0.0000       1.297290        35.3010 
 578   0.0000       1.298421        35.3318 
 579   0.0000       1.305870        35.5345 
 580   0.0000       1.307574        35.5809 
 581   0.0000       1.312777        35.7225 
 582   0.0000       1.314271        35.7631 
 583   0.0000       1.319194        35.8971 
 584   0.0000       1.321771        35.9672 
 585   0.0000       1.327351        36.1190 
 586   0.0000       1.335843        36.3501 
 587   0.0000       1.337007        36.3818 
 588   0.0000       1.339938        36.4616 
 589   0.0000       1.343754        36.5654 
 590   0.0000       1.347795        36.6754 
 591   0.0000       1.350165        36.7399 
 592   0.0000       1.353300        36.8252 
 593   0.0000       1.359990        37.0072 
 594   0.0000       1.368368        37.2352 
 595   0.0000       1.373870        37.3849 
 596   0.0000       1.378294        37.5053 
 597   0.0000       1.380395        37.5625 
 598   0.0000       1.384157        37.6648 
 599   0.0000       1.393562        37.9208 
 600   0.0000       1.401278        38.1307 
 601   0.0000       1.402235        38.1568 
 602   0.0000       1.404092        38.2073 
 603   0.0000       1.408960        38.3397 
 604   0.0000       1.414931        38.5022 
 605   0.0000       1.415577        38.5198 
 606   0.0000       1.421385        38.6778 
 607   0.0000       1.424969        38.7754 
 608   0.0000       1.430990        38.9392 
 609   0.0000       1.434477        39.0341 
 610   0.0000       1.444069        39.2951 
 611   0.0000       1.450298        39.4646 
 612   0.0000       1.457398        39.6578 
 613   0.0000       1.461351        39.7654 
 614   0.0000       1.463608        39.8268 
 615   0.0000       1.465208        39.8703 
 616   0.0000       1.470506        40.0145 
 617   0.0000       1.471957        40.0540 
 618   0.0000       1.476891        40.1883 
 619   0.0000       1.478763        40.2392 
 620   0.0000       1.485323        40.4177 
 621   0.0000       1.489239        40.5242 
 622   0.0000       1.493705        40.6458 
 623   0.0000       1.497632        40.7527 
 624   0.0000       1.503792        40.9203 
 625   0.0000       1.508885        41.0588 
 626   0.0000       1.510410        41.1004 
 627   0.0000       1.514595        41.2142 
 628   0.0000       1.515757        41.2458 
 629   0.0000       1.524771        41.4911 
 630   0.0000       1.526211        41.5303 
 631   0.0000       1.528685        41.5976 
 632   0.0000       1.533109        41.7180 
 633   0.0000       1.535984        41.7963 
 634   0.0000       1.543878        42.0110 
 635   0.0000       1.548319        42.1319 
 636   0.0000       1.549509        42.1643 
 637   0.0000       1.553412        42.2705 
 638   0.0000       1.558682        42.4139 
 639   0.0000       1.566067        42.6148 
 640   0.0000       1.570576        42.7375 
 641   0.0000       1.573298        42.8116 
 642   0.0000       1.577188        42.9175 
 643   0.0000       1.580947        43.0198 
 644   0.0000       1.585816        43.1522 
 645   0.0000       1.586969        43.1836 
 646   0.0000       1.591995        43.3204 
 647   0.0000       1.595325        43.4110 
 648   0.0000       1.598677        43.5022 
 649   0.0000       1.599417        43.5223 
 650   0.0000       1.602043        43.5938 
 651   0.0000       1.604594        43.6632 
 652   0.0000       1.609474        43.7960 
 653   0.0000       1.612921        43.8898 
 654   0.0000       1.615681        43.9649 
 655   0.0000       1.616877        43.9975 
 656   0.0000       1.621971        44.1361 
 657   0.0000       1.625556        44.2336 
 658   0.0000       1.628309        44.3085 
 659   0.0000       1.630707        44.3738 
 660   0.0000       1.635555        44.5057 
 661   0.0000       1.636550        44.5328 
 662   0.0000       1.638669        44.5905 
 663   0.0000       1.639318        44.6081 
 664   0.0000       1.642124        44.6845 
 665   0.0000       1.647804        44.8390 
 666   0.0000       1.649758        44.8922 
 667   0.0000       1.651112        44.9290 
 668   0.0000       1.651742        44.9462 
 669   0.0000       1.658804        45.1384 
 670   0.0000       1.659563        45.1590 
 671   0.0000       1.665077        45.3090 
 672   0.0000       1.666102        45.3369 
 673   0.0000       1.670183        45.4480 
 674   0.0000       1.673575        45.5403 
 675   0.0000       1.674357        45.5616 
 676   0.0000       1.677882        45.6575 
 677   0.0000       1.680273        45.7226 
 678   0.0000       1.683369        45.8068 
 679   0.0000       1.685714        45.8706 
 680   0.0000       1.689189        45.9652 
 681   0.0000       1.690688        46.0059 
 682   0.0000       1.698114        46.2080 
 683   0.0000       1.699472        46.2450 
 684   0.0000       1.702655        46.3316 
 685   0.0000       1.704041        46.3693 
 686   0.0000       1.706633        46.4399 
 687   0.0000       1.710397        46.5423 
 688   0.0000       1.718285        46.7569 
 689   0.0000       1.721509        46.8446 
 690   0.0000       1.721821        46.8531 
 691   0.0000       1.724824        46.9348 
 692   0.0000       1.729026        47.0492 
 693   0.0000       1.732647        47.1477 
 694   0.0000       1.734382        47.1949 
 695   0.0000       1.735792        47.2333 
 696   0.0000       1.737072        47.2681 
 697   0.0000       1.739997        47.3477 
 698   0.0000       1.742315        47.4108 
 699   0.0000       1.749026        47.5934 
 700   0.0000       1.751371        47.6572 
 701   0.0000       1.754457        47.7412 
 702   0.0000       1.757826        47.8329 
 703   0.0000       1.762570        47.9620 
 704   0.0000       1.767141        48.0864 
 705   0.0000       1.774888        48.2971 
 706   0.0000       1.777069        48.3565 
 707   0.0000       1.781092        48.4660 
 708   0.0000       1.783586        48.5338 
 709   0.0000       1.787700        48.6458 
 710   0.0000       1.792997        48.7899 
 711   0.0000       1.797575        48.9145 
 712   0.0000       1.801060        49.0093 
 713   0.0000       1.805373        49.1267 
 714   0.0000       1.813026        49.3349 
 715   0.0000       1.820873        49.5485 
 716   0.0000       1.826347        49.6974 
 717   0.0000       1.834321        49.9144 
 718   0.0000       1.841519        50.1103 
 719   0.0000       1.843998        50.1777 
 720   0.0000       1.849943        50.3395 
 721   0.0000       1.858077        50.5608 
 722   0.0000       1.860429        50.6249 
 723   0.0000       1.864530        50.7364 
 724   0.0000       1.865476        50.7622 
 725   0.0000       1.874141        50.9980 
 726   0.0000       1.876040        51.0496 
 727   0.0000       1.881033        51.1855 
 728   0.0000       1.882941        51.2374 
 729   0.0000       1.892338        51.4931 
 730   0.0000       1.895938        51.5911 
 731   0.0000       1.897664        51.6381 
 732   0.0000       1.904809        51.8325 
 733   0.0000       1.911504        52.0147 
 734   0.0000       1.917417        52.1756 
 735   0.0000       1.918697        52.2104 
 736   0.0000       1.924223        52.3608 
 737   0.0000       1.927635        52.4536 
 738   0.0000       1.930057        52.5195 
 739   0.0000       1.933776        52.6207 
 740   0.0000       1.945320        52.9349 
 741   0.0000       1.952002        53.1167 
 742   0.0000       1.953820        53.1662 
 743   0.0000       1.956407        53.2365 
 744   0.0000       1.964058        53.4447 
 745   0.0000       1.969454        53.5916 
 746   0.0000       1.973522        53.7023 
 747   0.0000       1.981954        53.9317 
 748   0.0000       1.984450        53.9996 
 749   0.0000       1.985678        54.0331 
 750   0.0000       1.991369        54.1879 
 751   0.0000       1.994337        54.2687 
 752   0.0000       1.998915        54.3933 
 753   0.0000       2.003855        54.5277 
 754   0.0000       2.012624        54.7663 
 755   0.0000       2.016645        54.8757 
 756   0.0000       2.020888        54.9912 
 757   0.0000       2.027335        55.1666 
 758   0.0000       2.027568        55.1729 
 759   0.0000       2.032235        55.2999 
 760   0.0000       2.037608        55.4461 
 761   0.0000       2.043041        55.5940 
 762   0.0000       2.051125        55.8139 
 763   0.0000       2.052956        55.8638 
 764   0.0000       2.058621        56.0179 
 765   0.0000       2.063169        56.1417 
 766   0.0000       2.065613        56.2082 
 767   0.0000       2.068164        56.2776 
 768   0.0000       2.072678        56.4004 
 769   0.0000       2.080309        56.6081 
 770   0.0000       2.081440        56.6389 
 771   0.0000       2.086609        56.7795 
 772   0.0000       2.091128        56.9025 
 773   0.0000       2.092208        56.9319 
 774   0.0000       2.100292        57.1518 
 775   0.0000       2.101688        57.1898 
 776   0.0000       2.105801        57.3017 
 777   0.0000       2.107511        57.3483 
 778   0.0000       2.115195        57.5574 
 779   0.0000       2.118909        57.6584 
 780   0.0000       2.119810        57.6830 
 781   0.0000       2.126780        57.8726 
 782   0.0000       2.128743        57.9260 
 783   0.0000       2.135243        58.1029 
 784   0.0000       2.141343        58.2689 
 785   0.0000       2.150284        58.5122 
 786   0.0000       2.153053        58.5876 
 787   0.0000       2.156604        58.6842 
 788   0.0000       2.159777        58.7705 
 789   0.0000       2.165441        58.9246 
 790   0.0000       2.168418        59.0056 
 791   0.0000       2.172220        59.1091 
 792   0.0000       2.175693        59.2036 
 793   0.0000       2.178482        59.2795 
 794   0.0000       2.186569        59.4996 
 795   0.0000       2.188287        59.5463 
 796   0.0000       2.189898        59.5901 
 797   0.0000       2.191673        59.6385 
 798   0.0000       2.203353        59.9563 
 799   0.0000       2.206340        60.0376 
 800   0.0000       2.209548        60.1249 
 801   0.0000       2.217939        60.3532 
 802   0.0000       2.223951        60.5168 
 803   0.0000       2.225214        60.5512 
 804   0.0000       2.228346        60.6364 
 805   0.0000       2.232495        60.7493 
 806   0.0000       2.237466        60.8845 
 807   0.0000       2.238534        60.9136 
 808   0.0000       2.241890        61.0049 
 809   0.0000       2.251356        61.2625 
 810   0.0000       2.255032        61.3625 
 811   0.0000       2.264186        61.6116 
 812   0.0000       2.265794        61.6554 
 813   0.0000       2.269069        61.7445 
 814   0.0000       2.272317        61.8329 
 815   0.0000       2.278758        62.0082 
 816   0.0000       2.282627        62.1134 
 817   0.0000       2.289393        62.2975 
 818   0.0000       2.293587        62.4117 
 819   0.0000       2.298840        62.5546 
 820   0.0000       2.300604        62.6026 
 821   0.0000       2.305517        62.7363 
 822   0.0000       2.310951        62.8842 
 823   0.0000       2.313400        62.9508 
 824   0.0000       2.321036        63.1586 
 825   0.0000       2.330229        63.4087 
 826   0.0000       2.332842        63.4799 
 827   0.0000       2.338310        63.6286 
 828   0.0000       2.340538        63.6893 
 829   0.0000       2.348203        63.8978 
 830   0.0000       2.357555        64.1523 
 831   0.0000       2.360145        64.2228 
 832   0.0000       2.364101        64.3304 
 833   0.0000       2.367303        64.4176 
 834   0.0000       2.370049        64.4923 
 835   0.0000       2.372603        64.5618 
 836   0.0000       2.377923        64.7066 
 837   0.0000       2.386014        64.9267 
 838   0.0000       2.390193        65.0405 
 839   0.0000       2.393219        65.1228 
 840   0.0000       2.397097        65.2283 
 841   0.0000       2.402880        65.3857 
 842   0.0000       2.404680        65.4347 
 843   0.0000       2.407249        65.5046 
 844   0.0000       2.412499        65.6474 
 845   0.0000       2.412596        65.6501 
 846   0.0000       2.419757        65.8449 
 847   0.0000       2.427348        66.0515 
 848   0.0000       2.428798        66.0910 
 849   0.0000       2.432988        66.2050 
 850   0.0000       2.440773        66.4168 
 851   0.0000       2.443510        66.4913 
 852   0.0000       2.451469        66.7079 
 853   0.0000       2.453389        66.7601 
 854   0.0000       2.456627        66.8482 
 855   0.0000       2.458518        66.8997 
 856   0.0000       2.462634        67.0117 
 857   0.0000       2.467990        67.1574 
 858   0.0000       2.471815        67.2615 
 859   0.0000       2.477466        67.4153 
 860   0.0000       2.483547        67.5808 
 861   0.0000       2.490955        67.7823 
 862   0.0000       2.493515        67.8520 
 863   0.0000       2.501627        68.0727 
 864   0.0000       2.507069        68.2208 
 865   0.0000       2.515773        68.4577 
 866   0.0000       2.521420        68.6113 
 867   0.0000       2.523410        68.6655 
 868   0.0000       2.528895        68.8147 
 869   0.0000       2.531964        68.8982 
 870   0.0000       2.533609        68.9430 
 871   0.0000       2.538128        69.0660 
 872   0.0000       2.542039        69.1724 
 873   0.0000       2.547240        69.3139 
 874   0.0000       2.548739        69.3547 
 875   0.0000       2.549703        69.3809 
 876   0.0000       2.552033        69.4443 
 877   0.0000       2.557202        69.5850 
 878   0.0000       2.562784        69.7369 
 879   0.0000       2.568253        69.8857 
 880   0.0000       2.570273        69.9407 
 881   0.0000       2.575538        70.0839 
 882   0.0000       2.576054        70.0980 
 883   0.0000       2.581641        70.2500 
 884   0.0000       2.589646        70.4678 
 885   0.0000       2.592824        70.5543 
 886   0.0000       2.596085        70.6431 
 887   0.0000       2.600151        70.7537 
 888   0.0000       2.602535        70.8186 
 889   0.0000       2.610611        71.0383 
 890   0.0000       2.611035        71.0499 
 891   0.0000       2.617106        71.2151 
 892   0.0000       2.618820        71.2617 
 893   0.0000       2.619543        71.2814 
 894   0.0000       2.623212        71.3812 
 895   0.0000       2.625835        71.4526 
 896   0.0000       2.629877        71.5626 
 897   0.0000       2.630479        71.5790 
 898   0.0000       2.632329        71.6293 
 899   0.0000       2.633544        71.6624 
 900   0.0000       2.643800        71.9415 
 901   0.0000       2.646979        72.0280 
 902   0.0000       2.653030        72.1926 
 903   0.0000       2.654105        72.2219 
 904   0.0000       2.655317        72.2548 
 905   0.0000       2.659481        72.3682 
 906   0.0000       2.664172        72.4958 
 907   0.0000       2.668274        72.6074 
 908   0.0000       2.671297        72.6897 
 909   0.0000       2.674457        72.7757 
 910   0.0000       2.675499        72.8040 
 911   0.0000       2.677343        72.8542 
 912   0.0000       2.681338        72.9629 
 913   0.0000       2.683827        73.0307 
 914   0.0000       2.685656        73.0804 
 915   0.0000       2.689519        73.1855 
 916   0.0000       2.690151        73.2027 
 917   0.0000       2.691948        73.2516 
 918   0.0000       2.694407        73.3185 
 919   0.0000       2.696783        73.3832 
 920   0.0000       2.700003        73.4708 
 921   0.0000       2.701480        73.5110 
 922   0.0000       2.703602        73.5687 
 923   0.0000       2.706566        73.6494 
 924   0.0000       2.713125        73.8279 
 925   0.0000       2.713706        73.8437 
 926   0.0000       2.719274        73.9952 
 927   0.0000       2.721570        74.0577 
 928   0.0000       2.721842        74.0651 
 929   0.0000       2.726620        74.1951 
 930   0.0000       2.726695        74.1971 
 931   0.0000       2.730285        74.2948 
 932   0.0000       2.733404        74.3797 
 933   0.0000       2.736156        74.4546 
 934   0.0000       2.737751        74.4980 
 935   0.0000       2.740813        74.5813 
 936   0.0000       2.747937        74.7752 
 937   0.0000       2.748843        74.7998 
 938   0.0000       2.752023        74.8863 
 939   0.0000       2.753107        74.9159 
 940   0.0000       2.756916        75.0195 
 941   0.0000       2.758429        75.0607 
 942   0.0000       2.764086        75.2146 
 943   0.0000       2.766925        75.2919 
 944   0.0000       2.771779        75.4240 
 945   0.0000       2.777303        75.5743 
 946   0.0000       2.779944        75.6461 
 947   0.0000       2.785388        75.7943 
 948   0.0000       2.787328        75.8470 
 949   0.0000       2.790052        75.9212 
 950   0.0000       2.796075        76.0851 
 951   0.0000       2.797394        76.1210 
 952   0.0000       2.805422        76.3394 
 953   0.0000       2.808500        76.4232 
 954   0.0000       2.810482        76.4771 
 955   0.0000       2.813620        76.5625 
 956   0.0000       2.816423        76.6388 
 957   0.0000       2.819153        76.7131 
 958   0.0000       2.822615        76.8073 
 959   0.0000       2.830331        77.0172 
 960   0.0000       2.833057        77.0914 
 961   0.0000       2.833872        77.1136 
 962   0.0000       2.836186        77.1765 
 963   0.0000       2.841444        77.3196 
 964   0.0000       2.844053        77.3906 
 965   0.0000       2.845249        77.4232 
 966   0.0000       2.850163        77.5569 
 967   0.0000       2.852404        77.6179 
 968   0.0000       2.854594        77.6774 
 969   0.0000       2.864015        77.9338 
 970   0.0000       2.865970        77.9870 
 971   0.0000       2.869385        78.0799 
 972   0.0000       2.871007        78.1241 
 973   0.0000       2.875273        78.2402 
 974   0.0000       2.876294        78.2679 
 975   0.0000       2.879632        78.3588 
 976   0.0000       2.883136        78.4541 
 977   0.0000       2.885733        78.5248 
 978   0.0000       2.890085        78.6432 
 979   0.0000       2.892685        78.7140 
 980   0.0000       2.894091        78.7522 
 981   0.0000       2.899227        78.8920 
 982   0.0000       2.901007        78.9404 
 983   0.0000       2.907290        79.1114 
 984   0.0000       2.910589        79.2011 
 985   0.0000       2.913936        79.2922 
 986   0.0000       2.918768        79.4237 
 987   0.0000       2.921050        79.4858 
 988   0.0000       2.925463        79.6059 
 989   0.0000       2.929219        79.7081 
 990   0.0000       2.930132        79.7329 
 991   0.0000       2.935076        79.8675 
 992   0.0000       2.936374        79.9028 
 993   0.0000       2.941429        80.0404 
 994   0.0000       2.944962        80.1365 
 995   0.0000       2.950104        80.2764 
 996   0.0000       2.954434        80.3942 
 997   0.0000       2.959330        80.5275 
 998   0.0000       2.962590        80.6162 
 999   0.0000       2.968053        80.7648 
 1000   0.0000       2.968969        80.7898 
 1001   0.0000       2.971176        80.8498 
 1002   0.0000       2.977724        81.0280 
 1003   0.0000       2.981947        81.1429 
 1004   0.0000       2.984529        81.2132 
 1005   0.0000       2.985182        81.2309 
 1006   0.0000       2.987511        81.2943 
 1007   0.0000       2.996668        81.5435 
 1008   0.0000       3.006070        81.7993 
 1009   0.0000       3.006767        81.8183 
 1010   0.0000       3.012020        81.9612 
 1011   0.0000       3.020976        82.2049 
 1012   0.0000       3.022388        82.2434 
 1013   0.0000       3.030915        82.4754 
 1014   0.0000       3.035626        82.6036 
 1015   0.0000       3.037002        82.6410 
 1016   0.0000       3.042744        82.7973 
 1017   0.0000       3.053667        83.0945 
 1018   0.0000       3.057479        83.1982 
 1019   0.0000       3.059448        83.2518 
 1020   0.0000       3.067147        83.4613 
 1021   0.0000       3.070360        83.5487 
 1022   0.0000       3.072511        83.6073 
 1023   0.0000       3.079667        83.8020 
 1024   0.0000       3.082327        83.8744 
 1025   0.0000       3.086530        83.9888 
 1026   0.0000       3.094708        84.2113 
 1027   0.0000       3.100698        84.3743 
 1028   0.0000       3.104076        84.4662 
 1029   0.0000       3.108333        84.5820 
 1030   0.0000       3.115180        84.7684 
 1031   0.0000       3.121034        84.9277 
 1032   0.0000       3.122090        84.9564 
 1033   0.0000       3.125770        85.0565 
 1034   0.0000       3.131880        85.2228 
 1035   0.0000       3.132539        85.2407 
 1036   0.0000       3.135589        85.3237 
 1037   0.0000       3.139314        85.4251 
 1038   0.0000       3.142771        85.5192 
 1039   0.0000       3.147491        85.6476 
 1040   0.0000       3.151176        85.7479 
 1041   0.0000       3.153370        85.8076 
 1042   0.0000       3.158055        85.9350 
 1043   0.0000       3.159542        85.9755 
 1044   0.0000       3.161701        86.0343 
 1045   0.0000       3.164507        86.1106 
 1046   0.0000       3.167402        86.1894 
 1047   0.0000       3.172409        86.3256 
 1048   0.0000       3.174337        86.3781 
 1049   0.0000       3.178006        86.4779 
 1050   0.0000       3.179909        86.5297 
 1051   0.0000       3.181909        86.5842 
 1052   0.0000       3.184271        86.6484 
 1053   0.0000       3.188340        86.7591 
 1054   0.0000       3.192844        86.8817 
 1055   0.0000       3.196308        86.9760 
 1056   0.0000       3.198030        87.0228 
 1057   0.0000       3.200919        87.1014 
 1058   0.0000       3.204371        87.1954 
 1059   0.0000       3.209118        87.3245 
 1060   0.0000       3.209289        87.3292 
 1061   0.0000       3.214630        87.4745 
 1062   0.0000       3.216628        87.5289 
 1063   0.0000       3.220947        87.6464 
 1064   0.0000       3.225258        87.7637 
 1065   0.0000       3.226398        87.7947 
 1066   0.0000       3.229652        87.8833 
 1067   0.0000       3.234395        88.0124 
 1068   0.0000       3.237243        88.0899 
 1069   0.0000       3.242534        88.2338 
 1070   0.0000       3.244949        88.2996 
 1071   0.0000       3.248803        88.4044 
 1072   0.0000       3.250589        88.4530 
 1073   0.0000       3.256464        88.6129 
 1074   0.0000       3.258413        88.6659 
 1075   0.0000       3.261459        88.7488 
 1076   0.0000       3.263443        88.8028 
 1077   0.0000       3.267582        88.9154 
 1078   0.0000       3.271860        89.0318 
 1079   0.0000       3.274520        89.1042 
 1080   0.0000       3.277403        89.1827 
 1081   0.0000       3.280130        89.2569 
 1082   0.0000       3.286938        89.4421 
 1083   0.0000       3.289758        89.5189 
 1084   0.0000       3.291896        89.5771 
 1085   0.0000       3.293373        89.6172 
 1086   0.0000       3.296023        89.6893 
 1087   0.0000       3.302963        89.8782 
 1088   0.0000       3.306465        89.9735 
 1089   0.0000       3.313299        90.1595 
 1090   0.0000       3.313698        90.1703 
 1091   0.0000       3.316776        90.2541 
 1092   0.0000       3.322768        90.4171 
 1093   0.0000       3.325891        90.5021 
 1094   0.0000       3.327599        90.5486 
 1095   0.0000       3.329282        90.5944 
 1096   0.0000       3.334083        90.7250 
 1097   0.0000       3.337158        90.8087 
 1098   0.0000       3.337310        90.8128 
 1099   0.0000       3.343235        90.9740 
 1100   0.0000       3.346140        91.0531 
 1101   0.0000       3.350141        91.1620 
 1102   0.0000       3.352197        91.2179 
 1103   0.0000       3.353725        91.2595 
 1104   0.0000       3.358027        91.3766 
 1105   0.0000       3.359774        91.4241 
 1106   0.0000       3.367715        91.6402 
 1107   0.0000       3.368934        91.6734 
 1108   0.0000       3.370175        91.7071 
 1109   0.0000       3.371604        91.7460 
 1110   0.0000       3.376063        91.8674 
 1111   0.0000       3.379000        91.9473 
 1112   0.0000       3.381268        92.0090 
 1113   0.0000       3.382992        92.0559 
 1114   0.0000       3.384301        92.0915 
 1115   0.0000       3.386582        92.1536 
 1116   0.0000       3.388460        92.2047 
 1117   0.0000       3.391470        92.2866 
 1118   0.0000       3.395095        92.3852 
 1119   0.0000       3.396927        92.4351 
 1120   0.0000       3.398214        92.4701 
 1121   0.0000       3.401005        92.5461 
 1122   0.0000       3.405274        92.6622 
 1123   0.0000       3.405681        92.6733 
 1124   0.0000       3.408667        92.7545 
 1125   0.0000       3.409798        92.7853 
 1126   0.0000       3.412075        92.8473 
 1127   0.0000       3.414012        92.9000 
 1128   0.0000       3.417704        93.0005 
 1129   0.0000       3.421120        93.0934 
 1130   0.0000       3.422400        93.1282 
 1131   0.0000       3.429033        93.3087 
 1132   0.0000       3.430624        93.3520 
 1133   0.0000       3.432559        93.4047 
 1134   0.0000       3.434275        93.4514 
 1135   0.0000       3.440575        93.6228 
 1136   0.0000       3.444065        93.7178 
 1137   0.0000       3.445336        93.7523 
 1138   0.0000       3.447224        93.8037 
 1139   0.0000       3.450680        93.8978 
 1140   0.0000       3.452506        93.9475 
 1141   0.0000       3.453969        93.9873 
 1142   0.0000       3.461996        94.2057 
 1143   0.0000       3.464409        94.2714 
 1144   0.0000       3.467453        94.3542 
 1145   0.0000       3.470141        94.4273 
 1146   0.0000       3.473362        94.5150 
 1147   0.0000       3.477265        94.6212 
 1148   0.0000       3.479067        94.6702 
 1149   0.0000       3.484589        94.8205 
 1150   0.0000       3.486662        94.8769 
 1151   0.0000       3.487908        94.9108 
 1152   0.0000       3.489004        94.9406 
 1153   0.0000       3.493697        95.0683 
 1154   0.0000       3.499667        95.2308 
 1155   0.0000       3.505281        95.3835 
 1156   0.0000       3.507530        95.4447 
 1157   0.0000       3.513745        95.6139 
 1158   0.0000       3.518946        95.7554 
 1159   0.0000       3.522320        95.8472 
 1160   0.0000       3.522724        95.8582 
 1161   0.0000       3.530345        96.0656 
 1162   0.0000       3.534946        96.1908 
 1163   0.0000       3.537772        96.2677 
 1164   0.0000       3.539484        96.3143 
 1165   0.0000       3.540910        96.3530 
 1166   0.0000       3.545882        96.4884 
 1167   0.0000       3.551300        96.6358 
 1168   0.0000       3.554036        96.7102 
 1169   0.0000       3.557658        96.8088 
 1170   0.0000       3.558348        96.8276 
 1171   0.0000       3.561482        96.9129 
 1172   0.0000       3.566484        97.0490 
 1173   0.0000       3.567422        97.0745 
 1174   0.0000       3.571885        97.1959 
 1175   0.0000       3.574115        97.2566 
 1176   0.0000       3.579257        97.3965 
 1177   0.0000       3.582323        97.4800 
 1178   0.0000       3.589994        97.6887 
 1179   0.0000       3.594408        97.8088 
 1180   0.0000       3.598211        97.9123 
 1181   0.0000       3.599861        97.9572 
 1182   0.0000       3.607703        98.1706 
 1183   0.0000       3.611428        98.2720 
 1184   0.0000       3.618011        98.4511 
 1185   0.0000       3.625127        98.6447 
 1186   0.0000       3.629556        98.7652 
 1187   0.0000       3.631470        98.8173 
 1188   0.0000       3.634493        98.8996 
 1189   0.0000       3.638996        99.0221 
 1190   0.0000       3.646438        99.2246 
 1191   0.0000       3.647246        99.2466 
 1192   0.0000       3.649259        99.3014 
 1193   0.0000       3.656615        99.5016 
 1194   0.0000       3.660043        99.5948 
 1195   0.0000       3.667494        99.7976 
 1196   0.0000       3.674956       100.0006 
 1197   0.0000       3.677616       100.0730 
 1198   0.0000       3.679066       100.1125 
 1199   0.0000       3.686885       100.3252 
 1200   0.0000       3.688471       100.3684 
 1201   0.0000       3.692916       100.4894 
 1202   0.0000       3.697542       100.6152 
 1203   0.0000       3.706469       100.8581 
 1204   0.0000       3.706906       100.8700 
 1205   0.0000       3.711377       100.9917 
 1206   0.0000       3.717370       101.1548 
 1207   0.0000       3.720704       101.2455 
 1208   0.0000       3.725647       101.3800 
 1209   0.0000       3.726952       101.4155 
 1210   0.0000       3.736901       101.6863 
 1211   0.0000       3.740862       101.7940 
 1212   0.0000       3.745496       101.9201 
 1213   0.0000       3.753740       102.1445 
 1214   0.0000       3.756498       102.2195 
 1215   0.0000       3.761505       102.3558 
 1216   0.0000       3.767693       102.5241 
 1217   0.0000       3.778518       102.8187 
 1218   0.0000       3.786626       103.0393 
 1219   0.0000       3.792848       103.2086 
 1220   0.0000       3.798436       103.3607 
 1221   0.0000       3.806531       103.5810 
 1222   0.0000       3.808357       103.6307 
 1223   0.0000       3.814874       103.8080 
 1224   0.0000       3.825476       104.0965 
 1225   0.0000       3.830950       104.2454 
 1226   0.0000       3.832654       104.2918 
 1227   0.0000       3.841286       104.5267 
 1228   0.0000       3.848161       104.7138 
 1229   0.0000       3.858210       104.9872 
 1230   0.0000       3.860967       105.0623 
 1231   0.0000       3.871566       105.3507 
 1232   0.0000       3.881058       105.6090 
 1233   0.0000       3.887486       105.7839 
 1234   0.0000       3.893090       105.9364 
 1235   0.0000       3.898441       106.0820 
 1236   0.0000       3.907629       106.3320 
 1237   0.0000       3.910940       106.4221 
 1238   0.0000       3.915522       106.5468 
 1239   0.0000       3.916660       106.5777 
 1240   0.0000       3.925440       106.8167 
 1241   0.0000       3.937481       107.1443 
 1242   0.0000       3.944832       107.3443 
 1243   0.0000       3.952145       107.5433 
 1244   0.0000       3.963510       107.8526 
 1245   0.0000       3.970733       108.0491 
 1246   0.0000       3.972908       108.1083 
 1247   0.0000       3.981540       108.3432 
 1248   0.0000       3.990312       108.5819 
 1249   0.0000       3.996616       108.7535 
 1250   0.0000       4.005024       108.9822 
 1251   0.0000       4.009630       109.1076 
 1252   0.0000       4.017422       109.3196 
 1253   0.0000       4.019460       109.3751 
 1254   0.0000       4.031937       109.7146 
 1255   0.0000       4.042178       109.9933 
 1256   0.0000       4.053459       110.3002 
 1257   0.0000       4.055971       110.3686 
 1258   0.0000       4.066112       110.6445 
 1259   0.0000       4.073149       110.8360 
 1260   0.0000       4.079586       111.0112 
 1261   0.0000       4.083509       111.1179 
 1262   0.0000       4.087966       111.2392 
 1263   0.0000       4.097113       111.4881 
 1264   0.0000       4.099349       111.5490 
 1265   0.0000       4.105531       111.7172 
 1266   0.0000       4.107116       111.7603 
 1267   0.0000       4.113565       111.9358 
 1268   0.0000       4.127388       112.3119 
 1269   0.0000       4.131547       112.4251 
 1270   0.0000       4.138903       112.6253 
 1271   0.0000       4.143490       112.7501 
 1272   0.0000       4.146638       112.8358 
 1273   0.0000       4.151883       112.9785 
 1274   0.0000       4.153555       113.0240 
 1275   0.0000       4.160940       113.2249 
 1276   0.0000       4.162257       113.2608 
 1277   0.0000       4.166501       113.3763 
 1278   0.0000       4.173211       113.5588 
 1279   0.0000       4.174821       113.6026 
 1280   0.0000       4.181384       113.7812 
 1281   0.0000       4.182326       113.8069 
 1282   0.0000       4.187283       113.9418 
 1283   0.0000       4.190602       114.0321 
 1284   0.0000       4.201677       114.3334 
 1285   0.0000       4.205178       114.4287 
 1286   0.0000       4.210886       114.5840 
 1287   0.0000       4.214367       114.6788 
 1288   0.0000       4.218379       114.7879 
 1289   0.0000       4.222853       114.9097 
 1290   0.0000       4.228443       115.0618 
 1291   0.0000       4.230673       115.1225 
 1292   0.0000       4.232088       115.1610 
 1293   0.0000       4.233370       115.1959 
 1294   0.0000       4.235181       115.2451 
 1295   0.0000       4.240171       115.3809 
 1296   0.0000       4.241640       115.4209 
 1297   0.0000       4.245147       115.5163 
 1298   0.0000       4.246653       115.5573 
 1299   0.0000       4.252323       115.7116 
 1300   0.0000       4.253752       115.7505 
 1301   0.0000       4.255471       115.7973 
 1302   0.0000       4.260011       115.9208 
 1303   0.0000       4.264015       116.0298 
 1304   0.0000       4.267162       116.1154 
 1305   0.0000       4.269717       116.1849 
 1306   0.0000       4.272297       116.2551 
 1307   0.0000       4.280304       116.4730 
 1308   0.0000       4.281162       116.4963 
 1309   0.0000       4.282754       116.5397 
 1310   0.0000       4.291025       116.7647 
 1311   0.0000       4.300726       117.0287 
 1312   0.0000       4.303688       117.1093 
 1313   0.0000       4.311290       117.3162 
 1314   0.0000       4.314764       117.4107 
 1315   0.0000       4.321720       117.6000 
 1316   0.0000       4.325059       117.6908 
 1317   0.0000       4.344377       118.2165 
 1318   0.0000       4.346744       118.2809 
 1319   0.0000       4.357884       118.5840 
 1320   0.0000       4.359989       118.6413 
 1321   0.0000       4.369116       118.8897 
 1322   0.0000       4.371252       118.9478 
 1323   0.0000       4.374132       119.0262 
 1324   0.0000       4.376478       119.0900 
 1325   0.0000       4.380037       119.1869 
 1326   0.0000       4.390933       119.4833 
 1327   0.0000       4.392820       119.5347 
 1328   0.0000       4.409395       119.9857 
 1329   0.0000       4.413797       120.1055 
 1330   0.0000       4.419160       120.2515 
 1331   0.0000       4.419417       120.2584 
 1332   0.0000       4.428171       120.4967 
 1333   0.0000       4.446329       120.9908 
 1334   0.0000       4.454827       121.2220 
 1335   0.0000       4.457211       121.2869 
 1336   0.0000       4.462093       121.4197 
 1337   0.0000       4.469405       121.6187 
 1338   0.0000       4.474972       121.7702 
 1339   0.0000       4.483434       122.0004 
 1340   0.0000       4.490090       122.1815 
 1341   0.0000       4.498489       122.4101 
 1342   0.0000       4.502578       122.5214 
 1343   0.0000       4.513921       122.8300 
 1344   0.0000       4.525095       123.1341 
 1345   0.0000       4.528050       123.2145 
 1346   0.0000       4.539390       123.5231 
 1347   0.0000       4.546597       123.7192 
 1348   0.0000       4.552809       123.8882 
 1349   0.0000       4.557381       124.0126 
 1350   0.0000       4.577979       124.5731 
 1351   0.0000       4.584609       124.7536 
 1352   0.0000       4.590202       124.9057 
 1353   0.0000       4.608317       125.3987 
 1354   0.0000       4.618872       125.6859 
 1355   0.0000       4.619878       125.7133 
 1356   0.0000       4.629757       125.9821 
 1357   0.0000       4.632313       126.0516 
 1358   0.0000       4.645108       126.3998 
 1359   0.0000       4.660201       126.8105 
 1360   0.0000       4.665966       126.9674 
 1361   0.0000       4.670138       127.0809 
 1362   0.0000       4.675314       127.2218 
 1363   0.0000       4.677791       127.2892 
 1364   0.0000       4.686269       127.5199 
 1365   0.0000       4.687310       127.5482 
 1366   0.0000       4.702673       127.9662 
 1367   0.0000       4.707935       128.1094 
 1368   0.0000       4.718759       128.4039 
 1369   0.0000       4.742129       129.0399 
 1370   0.0000       4.753181       129.3406 
 1371   0.0000       4.762604       129.5971 
 1372   0.0000       4.768947       129.7696 
 1373   0.0000       4.771030       129.8263 
 1374   0.0000       4.774588       129.9231 
 1375   0.0000       4.781023       130.0983 
 1376   0.0000       4.796189       130.5109 
 1377   0.0000       4.801996       130.6690 
 1378   0.0000       4.806157       130.7822 
 1379   0.0000       4.825097       131.2976 
 1380   0.0000       4.831175       131.4630 
 1381   0.0000       4.845655       131.8570 
 1382   0.0000       4.858234       132.1993 
 1383   0.0000       4.872519       132.5880 
 1384   0.0000       4.900781       133.3570 
 1385   0.0000       4.902822       133.4126 
 1386   0.0000       4.905125       133.4752 
 1387   0.0000       4.914311       133.7252 
 1388   0.0000       4.916651       133.7889 
 1389   0.0000       4.924866       134.0124 
 1390   0.0000       4.930293       134.1601 
 1391   0.0000       4.940472       134.4371 
 1392   0.0000       4.945458       134.5727 
 1393   0.0000       4.964981       135.1040 
 1394   0.0000       4.975313       135.3852 
 1395   0.0000       4.984046       135.6228 
 1396   0.0000       4.990302       135.7930 
 1397   0.0000       5.001640       136.1015 
 1398   0.0000       5.014700       136.4569 
 1399   0.0000       5.028701       136.8379 
 1400   0.0000       5.044123       137.2576 
 1401   0.0000       5.049914       137.4152 
 1402   0.0000       5.067844       137.9031 
 1403   0.0000       5.075305       138.1061 
 1404   0.0000       5.082835       138.3110 
 1405   0.0000       5.086691       138.4159 
 1406   0.0000       5.114243       139.1656 
 1407   0.0000       5.138546       139.8270 
 1408   0.0000       5.153274       140.2277 
 1409   0.0000       5.160018       140.4112 
 1410   0.0000       5.164170       140.5242 
 1411   0.0000       5.175303       140.8272 
 1412   0.0000       5.188717       141.1922 
 1413   0.0000       5.208788       141.7383 
 1414   0.0000       5.211916       141.8234 
 1415   0.0000       5.217268       141.9691 
 1416   0.0000       5.222142       142.1017 
 1417   0.0000       5.238575       142.5489 
 1418   0.0000       5.241178       142.6197 
 1419   0.0000       5.245386       142.7342 
 1420   0.0000       5.247508       142.7919 
 1421   0.0000       5.251726       142.9067 
 1422   0.0000       5.261696       143.1780 
 1423   0.0000       5.270792       143.4255 
 1424   0.0000       5.281072       143.7053 
 1425   0.0000       5.291524       143.9897 
 1426   0.0000       5.328309       144.9907 
 1427   0.0000       5.336448       145.2121 
 1428   0.0000       5.338351       145.2639 
 1429   0.0000       5.367845       146.0665 
 1430   0.0000       5.373584       146.2226 
 1431   0.0000       5.386980       146.5872 
 1432   0.0000       5.390300       146.6775 
 1433   0.0000       5.391310       146.7050 
 1434   0.0000       5.417619       147.4209 
 1435   0.0000       5.423242       147.5739 
 1436   0.0000       5.434357       147.8764 
 1437   0.0000       5.442954       148.1103 
 1438   0.0000       5.462738       148.6487 
 1439   0.0000       5.465520       148.7244 
 1440   0.0000       5.476320       149.0183 
 1441   0.0000       5.497142       149.5848 
 1442   0.0000       5.507767       149.8740 
 1443   0.0000       5.515253       150.0777 
 1444   0.0000       5.522628       150.2783 
 1445   0.0000       5.538213       150.7024 
 1446   0.0000       5.555271       151.1666 
 1447   0.0000       5.563299       151.3851 
 1448   0.0000       5.604504       152.5063 
 1449   0.0000       5.613437       152.7494 
 1450   0.0000       5.624094       153.0394 
 1451   0.0000       5.630142       153.2039 
 1452   0.0000       5.644060       153.5827 
 1453   0.0000       5.669326       154.2702 
 1454   0.0000       5.690079       154.8349 
 1455   0.0000       5.700603       155.1213 
 1456   0.0000       5.710089       155.3794 
 1457   0.0000       5.729074       155.8960 
 1458   0.0000       5.771078       157.0390 
 1459   0.0000       5.822665       158.4428 
 1460   0.0000       5.872508       159.7991 
 1461   0.0000       5.902460       160.6141 
 1462   0.0000       5.931605       161.4072 
 1463   0.0000       5.952802       161.9840 
 1464   0.0000       5.961997       162.2342 
 1465   0.0000       5.967839       162.3932 
 1466   0.0000       6.010892       163.5647 
 1467   0.0000       6.026661       163.9938 
 1468   0.0000       6.085994       165.6083 
 1469   0.0000       6.172655       167.9665 
 1470   0.0000       6.198951       168.6820 
 1471   0.0000       6.222937       169.3347 
 1472   0.0000       6.241225       169.8324 
 1473   0.0000       6.340037       172.5212 
 1474   0.0000       6.379910       173.6062 
 1475   0.0000       6.413663       174.5246 
 1476   0.0000       6.436651       175.1502 
 1477   0.0000       6.466554       175.9639 
 1478   0.0000       6.503241       176.9622 
 1479   0.0000       6.508205       177.0973 
 1480   0.0000       6.532823       177.7671 
 1481   0.0000       6.570040       178.7799 
 1482   0.0000       6.643231       180.7715 
 1483   0.0000       6.763724       184.0503 
 1484   0.0000       6.778633       184.4560 
 1485   0.0000       6.826831       185.7675 
 1486   0.0000       6.867775       186.8817 
 1487   0.0000       6.910321       188.0394 
 1488   0.0000       6.935134       188.7146 
 1489   0.0000       6.961456       189.4308 
 1490   0.0000       7.011179       190.7839 
 1491   0.0000       7.050186       191.8453 
 1492   0.0000       7.115777       193.6301 
 1493   0.0000       7.209099       196.1696 
 1494   0.0000       7.254100       197.3941 
 1495   0.0000       7.289212       198.3495 
 1496   0.0000       7.326427       199.3622 
 1497   0.0000       7.403252       201.4527 
 1498   0.0000       7.497654       204.0215 
 1499   0.0000       7.547901       205.3888 
 1500   0.0000      22.191367       603.8578 
 1501   0.0000      22.344818       608.0334 
 1502   0.0000      22.366019       608.6103 
 1503   0.0000      22.465095       611.3063 
 1504   0.0000      22.506393       612.4301 
 1505   0.0000      22.548298       613.5704 
 1506   0.0000      22.571644       614.2056 
 1507   0.0000      22.574658       614.2877 
 1508   0.0000      22.596586       614.8844 
 1509   0.0000      22.646705       616.2482 
 1510   0.0000      22.675677       617.0366 
 1511   0.0000      22.701344       617.7350 
 1512   0.0000      22.707845       617.9119 
 1513   0.0000      22.728995       618.4874 
 1514   0.0000      22.746588       618.9661 
 1515   0.0000      22.757832       619.2721 
 1516   0.0000      22.764319       619.4486 
 1517   0.0000      22.832308       621.2987 
 1518   0.0000      22.842468       621.5751 
 1519   0.0000      22.873938       622.4315 
 1520   0.0000      22.888556       622.8293 
 1521   0.0000      22.923576       623.7822 
 1522   0.0000      22.926361       623.8580 
 1523   0.0000      22.932146       624.0154 
 1524   0.0000      22.953620       624.5998 
 1525   0.0000      22.980112       625.3206 
 1526   0.0000      23.030931       626.7035 
 1527   0.0000      23.042276       627.0122 
 1528   0.0000      23.176590       630.6671 
 1529   0.0000      23.292012       633.8079 
 1530   0.0000      23.302307       634.0880 
 1531   0.0000      23.379502       636.1886 
 1532   0.0000      23.415307       637.1629 
 1533   0.0000      23.516273       639.9103 
 1534   0.0000      23.617036       642.6522 
 1535   0.0000      23.674024       644.2030 
 1536   0.0000      32.979086       897.4066 
 1537   0.0000      33.066898       899.7960 
 1538   0.0000      44.101410      1200.0604 
 1539   0.0000      44.268247      1204.6003 
 1540   0.0000      44.308745      1205.7023 
 1541   0.0000      44.624000      1214.2808 

                    ********************************
                    * MULLIKEN POPULATION ANALYSIS *
                    ********************************

-----------------------
MULLIKEN ATOMIC CHARGES
-----------------------
   0 O :   -0.246938
   1 O :   -0.481008
   2 N :   -0.207364
   3 N :   -0.241451
   4 C :    0.073014
   5 C :    0.262672
   6 H :    0.139167
   7 C :   -0.016240
   8 C :   -0.206257
   9 H :    0.155140
  10 C :   -0.153233
  11 H :    0.151859
  12 C :   -0.160881
  13 H :    0.153805
  14 C :   -0.146233
  15 H :    0.154170
  16 C :   -0.262554
  17 H :    0.157835
  18 C :    0.186089
  19 C :   -0.439444
  20 H :    0.141966
  21 H :    0.146130
  22 H :    0.138710
  23 C :   -0.436656
  24 H :    0.137082
  25 H :    0.144618
  26 H :    0.146641
  27 C :   -0.396190
  28 H :    0.134416
  29 H :    0.131402
  30 H :    0.133336
  31 C :    0.212568
  32 C :    0.028386
  33 C :   -0.196294
  34 H :    0.153210
  35 C :   -0.236767
  36 H :    0.148179
  37 C :   -0.204983
  38 H :    0.149801
  39 C :   -0.308514
  40 H :    0.148754
  41 C :    0.085222
  42 C :   -0.420770
  43 H :    0.138848
  44 H :    0.137145
  45 H :    0.133101
  46 C :   -0.431083
  47 H :    0.137154
  48 H :    0.126705
  49 H :    0.138570
  50 C :   -0.458701
  51 H :    0.147009
  52 H :    0.144906
  53 H :    0.147664
  54 C :    0.524439
  55 C :    0.062760
  56 C :   -0.210657
  57 H :    0.161382
  58 C :   -0.142629
  59 H :    0.162523
  60 C :   -0.126739
  61 H :    0.164517
  62 C :   -0.149807
  63 H :    0.160915
  64 C :   -0.215060
  65 H :    0.177976
  66 H :    0.217082
  67 O :   -0.460789
  68 C :    0.408530
  69 C :    0.137281
  70 C :   -0.248015
  71 H :    0.163432
  72 C :   -0.130436
  73 H :    0.162144
  74 C :   -0.140937
  75 H :    0.163422
  76 C :   -0.137630
  77 H :    0.161535
  78 C :   -0.212499
  79 H :    0.167562
  80 O :   -0.404581
  81 H :    0.370567
Sum of atomic charges:   -0.0000000

--------------------------------
MULLIKEN REDUCED ORBITAL CHARGES
--------------------------------
  0 O s       :     3.768651  s :     3.768651
      pz      :     1.361612  p :     4.434226
      px      :     1.413966
      py      :     1.658649
      dz2     :     0.013641  d :     0.041817
      dxz     :     0.008336
      dyz     :     0.005570
      dx2y2   :     0.007136
      dxy     :     0.007134
      f0      :     0.000441  f :     0.002243
      f+1     :     0.000379
      f-1     :     0.000245
      f+2     :     0.000187
      f-2     :     0.000281
      f+3     :     0.000338
      f-3     :     0.000373
  1 O s       :     3.857141  s :     3.857141
      pz      :     1.560623  p :     4.593849
      px      :     1.626046
      py      :     1.407181
      dz2     :     0.006244  d :     0.028074
      dxz     :     0.004812
      dyz     :     0.006361
      dx2y2   :     0.006142
      dxy     :     0.004515
      f0      :     0.000200  f :     0.001944
      f+1     :     0.000238
      f-1     :     0.000336
      f+2     :     0.000392
      f-2     :     0.000355
      f+3     :     0.000176
      f-3     :     0.000247
  2 N s       :     3.510340  s :     3.510340
      pz      :     1.467722  p :     3.631765
      px      :     1.034031
      py      :     1.130012
      dz2     :     0.009486  d :     0.061318
      dxz     :     0.015380
      dyz     :     0.009135
      dx2y2   :     0.013103
      dxy     :     0.014214
      f0      :     0.000249  f :     0.003941
      f+1     :     0.000755
      f-1     :     0.000169
      f+2     :     0.000513
      f-2     :     0.000672
      f+3     :     0.000893
      f-3     :     0.000690
  3 N s       :     3.408636  s :     3.408636
      pz      :     1.404317  p :     3.764381
      px      :     1.086282
      py      :     1.273782
      dz2     :     0.011577  d :     0.064411
      dxz     :     0.011655
      dyz     :     0.011981
      dx2y2   :     0.014659
      dxy     :     0.014540
      f0      :     0.000468  f :     0.004023
      f+1     :     0.000378
      f-1     :     0.000798
      f+2     :     0.000684
      f-2     :     0.000719
      f+3     :     0.000552
      f-3     :     0.000423
  4 C s       :     3.189526  s :     3.189526
      pz      :     0.670481  p :     2.499637
      px      :     0.965143
      py      :     0.864013
      dz2     :     0.046110  d :     0.218524
      dxz     :     0.067692
      dyz     :     0.042406
      dx2y2   :     0.031564
      dxy     :     0.030751
      f0      :     0.002855  f :     0.019299
      f+1     :     0.004797
      f-1     :     0.003157
      f+2     :     0.002292
      f-2     :     0.001861
      f+3     :     0.002289
      f-3     :     0.002048
  5 C s       :     2.993355  s :     2.993355
      pz      :     0.830592  p :     2.576716
      px      :     0.842986
      py      :     0.903138
      dz2     :     0.036683  d :     0.156623
      dxz     :     0.031779
      dyz     :     0.022527
      dx2y2   :     0.022568
      dxy     :     0.043066
      f0      :     0.001323  f :     0.010634
      f+1     :     0.002159
      f-1     :     0.001042
      f+2     :     0.001689
      f-2     :     0.002213
      f+3     :     0.001302
      f-3     :     0.000905
  6 H s       :     0.838102  s :     0.838102
      pz      :     0.005799  p :     0.022731
      px      :     0.007551
      py      :     0.009381
  7 C s       :     3.334019  s :     3.334019
      pz      :     0.840299  p :     2.528791
      px      :     0.878965
      py      :     0.809527
      dz2     :     0.031339  d :     0.143418
      dxz     :     0.015630
      dyz     :     0.039811
      dx2y2   :     0.023802
      dxy     :     0.032835
      f0      :     0.001406  f :     0.010013
      f+1     :     0.001222
      f-1     :     0.001466
      f+2     :     0.002355
      f-2     :     0.000994
      f+3     :     0.001665
      f-3     :     0.000906
  8 C s       :     3.256486  s :     3.256486
      pz      :     0.936870  p :     2.844556
      px      :     0.988124
      py      :     0.919562
      dz2     :     0.016543  d :     0.097806
      dxz     :     0.011938
      dyz     :     0.031555
      dx2y2   :     0.014352
      dxy     :     0.023419
      f0      :     0.001260  f :     0.007409
      f+1     :     0.000760
      f-1     :     0.000744
      f+2     :     0.001741
      f-2     :     0.000854
      f+3     :     0.001476
      f-3     :     0.000573
  9 H s       :     0.821834  s :     0.821834
      pz      :     0.008857  p :     0.023026
      px      :     0.007014
      py      :     0.007154
 10 C s       :     3.193831  s :     3.193831
      pz      :     0.936751  p :     2.857756
      px      :     0.956399
      py      :     0.964606
      dz2     :     0.027192  d :     0.094385
      dxz     :     0.016214
      dyz     :     0.017700
      dx2y2   :     0.022223
      dxy     :     0.011057
      f0      :     0.001124  f :     0.007260
      f+1     :     0.001008
      f-1     :     0.001062
      f+2     :     0.001793
      f-2     :     0.000848
      f+3     :     0.000526
      f-3     :     0.000898
 11 H s       :     0.826080  s :     0.826080
      pz      :     0.004064  p :     0.022061
      px      :     0.004331
      py      :     0.013666
 12 C s       :     3.187015  s :     3.187015
      pz      :     0.978590  p :     2.872620
      px      :     0.960626
      py      :     0.933403
      dz2     :     0.016113  d :     0.094055
      dxz     :     0.008944
      dyz     :     0.027311
      dx2y2   :     0.017908
      dxy     :     0.023778
      f0      :     0.000830  f :     0.007192
      f+1     :     0.000911
      f-1     :     0.000873
      f+2     :     0.001750
      f-2     :     0.000664
      f+3     :     0.001455
      f-3     :     0.000708
 13 H s       :     0.824165  s :     0.824165
      pz      :     0.009943  p :     0.022030
      px      :     0.006630
      py      :     0.005457
 14 C s       :     3.184379  s :     3.184379
      pz      :     0.955097  p :     2.859767
      px      :     0.965961
      py      :     0.938709
      dz2     :     0.016692  d :     0.094838
      dxz     :     0.010029
      dyz     :     0.030703
      dx2y2   :     0.014825
      dxy     :     0.022589
      f0      :     0.001291  f :     0.007248
      f+1     :     0.000777
      f-1     :     0.000671
      f+2     :     0.001748
      f-2     :     0.000791
      f+3     :     0.001406
      f-3     :     0.000564
 15 H s       :     0.823799  s :     0.823799
      pz      :     0.008233  p :     0.022031
      px      :     0.006818
      py      :     0.006980
 16 C s       :     3.264047  s :     3.264047
      pz      :     0.935621  p :     2.896265
      px      :     0.957948
      py      :     1.002696
      dz2     :     0.027206  d :     0.094889
      dxz     :     0.015965
      dyz     :     0.018804
      dx2y2   :     0.022406
      dxy     :     0.010507
      f0      :     0.001186  f :     0.007352
      f+1     :     0.001060
      f-1     :     0.001049
      f+2     :     0.001805
      f-2     :     0.000865
      f+3     :     0.000496
      f-3     :     0.000891
 17 H s       :     0.820027  s :     0.820027
      pz      :     0.004140  p :     0.022138
      px      :     0.004282
      py      :     0.013716
 18 C s       :     3.041580  s :     3.041580
      pz      :     0.854336  p :     2.548503
      px      :     0.831089
      py      :     0.863078
      dz2     :     0.037981  d :     0.210826
      dxz     :     0.046271
      dyz     :     0.044775
      dx2y2   :     0.038918
      dxy     :     0.042881
      f0      :     0.001210  f :     0.013002
      f+1     :     0.002179
      f-1     :     0.001739
      f+2     :     0.002140
      f-2     :     0.002433
      f+3     :     0.001628
      f-3     :     0.001673
 19 C s       :     3.271288  s :     3.271288
      pz      :     1.063367  p :     3.108195
      px      :     1.069386
      py      :     0.975441
      dz2     :     0.005881  d :     0.056538
      dxz     :     0.014649
      dyz     :     0.013066
      dx2y2   :     0.007911
      dxy     :     0.015030
      f0      :     0.000078  f :     0.003422
      f+1     :     0.000420
      f-1     :     0.000511
      f+2     :     0.000557
      f-2     :     0.000910
      f+3     :     0.000313
      f-3     :     0.000633
 20 H s       :     0.836326  s :     0.836326
      pz      :     0.009051  p :     0.021709
      px      :     0.008059
      py      :     0.004598
 21 H s       :     0.832536  s :     0.832536
      pz      :     0.005541  p :     0.021333
      px      :     0.008555
      py      :     0.007237
 22 H s       :     0.840144  s :     0.840144
      pz      :     0.008196  p :     0.021145
      px      :     0.006204
      py      :     0.006745
 23 C s       :     3.275212  s :     3.275212
      pz      :     1.001714  p :     3.101187
      px      :     1.063452
      py      :     1.036021
      dz2     :     0.010317  d :     0.056818
      dxz     :     0.016843
      dyz     :     0.009486
      dx2y2   :     0.009228
      dxy     :     0.010944
      f0      :     0.000396  f :     0.003440
      f+1     :     0.000450
      f-1     :     0.000319
      f+2     :     0.000873
      f-2     :     0.000988
      f+3     :     0.000171
      f-3     :     0.000243
 24 H s       :     0.841817  s :     0.841817
      pz      :     0.005180  p :     0.021101
      px      :     0.005413
      py      :     0.010508
 25 H s       :     0.834092  s :     0.834092
      pz      :     0.006133  p :     0.021291
      px      :     0.009184
      py      :     0.005974
 26 H s       :     0.831694  s :     0.831694
      pz      :     0.008594  p :     0.021665
      px      :     0.008227
      py      :     0.004844
 27 C s       :     3.258216  s :     3.258216
      pz      :     1.014722  p :     3.078281
      px      :     0.993001
      py      :     1.070558
      dz2     :     0.009525  d :     0.056152
      dxz     :     0.009928
      dyz     :     0.015354
      dx2y2   :     0.006755
      dxy     :     0.014590
      f0      :     0.000256  f :     0.003541
      f+1     :     0.000632
      f-1     :     0.000165
      f+2     :     0.000675
      f-2     :     0.001224
      f+3     :     0.000332
      f-3     :     0.000258
 28 H s       :     0.844514  s :     0.844514
      pz      :     0.005599  p :     0.021070
      px      :     0.008940
      py      :     0.006532
 29 H s       :     0.847515  s :     0.847515
      pz      :     0.005847  p :     0.021083
      px      :     0.005614
      py      :     0.009622
 30 H s       :     0.845591  s :     0.845591
      pz      :     0.009149  p :     0.021073
      px      :     0.005079
      py      :     0.006845
 31 C s       :     3.013641  s :     3.013641
      pz      :     0.875680  p :     2.598691
      px      :     0.900056
      py      :     0.822956
      dz2     :     0.029301  d :     0.161838
      dxz     :     0.027651
      dyz     :     0.023254
      dx2y2   :     0.048672
      dxy     :     0.032960
      f0      :     0.001156  f :     0.013263
      f+1     :     0.001083
      f-1     :     0.002597
      f+2     :     0.002230
      f-2     :     0.001805
      f+3     :     0.002425
      f-3     :     0.001965
 32 C s       :     3.322686  s :     3.322686
      pz      :     0.917179  p :     2.513144
      px      :     0.834833
      py      :     0.761132
      dz2     :     0.018094  d :     0.126442
      dxz     :     0.027122
      dyz     :     0.013828
      dx2y2   :     0.032939
      dxy     :     0.034458
      f0      :     0.000673  f :     0.009341
      f+1     :     0.001079
      f-1     :     0.001584
      f+2     :     0.001338
      f-2     :     0.001272
      f+3     :     0.001789
      f-3     :     0.001607
 33 C s       :     3.208594  s :     3.208594
      pz      :     0.956152  p :     2.881489
      px      :     0.999623
      py      :     0.925714
      dz2     :     0.014281  d :     0.098749
      dxz     :     0.022620
      dyz     :     0.010242
      dx2y2   :     0.020958
      dxy     :     0.030648
      f0      :     0.000814  f :     0.007461
      f+1     :     0.000443
      f-1     :     0.001446
      f+2     :     0.001133
      f-2     :     0.001084
      f+3     :     0.001168
      f-3     :     0.001374
 34 H s       :     0.823139  s :     0.823139
      pz      :     0.006068  p :     0.023651
      px      :     0.010254
      py      :     0.007328
 35 C s       :     3.222162  s :     3.222162
      pz      :     1.006363  p :     2.914098
      px      :     0.932222
      py      :     0.975513
      dz2     :     0.008389  d :     0.093305
      dxz     :     0.022753
      dyz     :     0.010239
      dx2y2   :     0.028098
      dxy     :     0.023827
      f0      :     0.000740  f :     0.007201
      f+1     :     0.000953
      f-1     :     0.000824
      f+2     :     0.001273
      f-2     :     0.000840
      f+3     :     0.001544
      f-3     :     0.001028
 36 H s       :     0.829687  s :     0.829687
      pz      :     0.007553  p :     0.022135
      px      :     0.003909
      py      :     0.010672
 37 C s       :     3.225312  s :     3.225312
      pz      :     0.970491  p :     2.875732
      px      :     0.962312
      py      :     0.942930
      dz2     :     0.020340  d :     0.096613
      dxz     :     0.013177
      dyz     :     0.014161
      dx2y2   :     0.026998
      dxy     :     0.021938
      f0      :     0.000434  f :     0.007326
      f+1     :     0.000925
      f-1     :     0.001621
      f+2     :     0.000935
      f-2     :     0.001087
      f+3     :     0.001406
      f-3     :     0.000917
 38 H s       :     0.828308  s :     0.828308
      pz      :     0.004513  p :     0.021890
      px      :     0.012793
      py      :     0.004584
 39 C s       :     3.329416  s :     3.329416
      pz      :     1.030560  p :     2.880049
      px      :     0.945034
      py      :     0.904454
      dz2     :     0.012731  d :     0.091521
      dxz     :     0.019417
      dyz     :     0.013149
      dx2y2   :     0.019320
      dxy     :     0.026904
      f0      :     0.000823  f :     0.007529
      f+1     :     0.000482
      f-1     :     0.001525
      f+2     :     0.001063
      f-2     :     0.001143
      f+3     :     0.001220
      f-3     :     0.001273
 40 H s       :     0.827636  s :     0.827636
      pz      :     0.006494  p :     0.023610
      px      :     0.009779
      py      :     0.007336
 41 C s       :     2.973080  s :     2.973080
      pz      :     0.915028  p :     2.745289
      px      :     0.891459
      py      :     0.938802
      dz2     :     0.040257  d :     0.186346
      dxz     :     0.034973
      dyz     :     0.036609
      dx2y2   :     0.040052
      dxy     :     0.034456
      f0      :     0.001395  f :     0.010064
      f+1     :     0.001409
      f-1     :     0.002062
      f+2     :     0.001174
      f-2     :     0.000888
      f+3     :     0.001573
      f-3     :     0.001562
 42 C s       :     3.256133  s :     3.256133
      pz      :     0.939136  p :     3.102225
      px      :     1.079454
      py      :     1.083635
      dz2     :     0.010782  d :     0.059088
      dxz     :     0.012945
      dyz     :     0.019579
      dx2y2   :     0.010640
      dxy     :     0.005142
      f0      :     0.000949  f :     0.003324
      f+1     :     0.000797
      f-1     :     0.000726
      f+2     :     0.000157
      f-2     :     0.000109
      f+3     :     0.000216
      f-3     :     0.000368
 43 H s       :     0.839914  s :     0.839914
      pz      :     0.005672  p :     0.021238
      px      :     0.004548
      py      :     0.011018
 44 H s       :     0.841481  s :     0.841481
      pz      :     0.004522  p :     0.021374
      px      :     0.011809
      py      :     0.005044
 45 H s       :     0.844061  s :     0.844061
      pz      :     0.008031  p :     0.022838
      px      :     0.007116
      py      :     0.007690
 46 C s       :     3.253557  s :     3.253557
      pz      :     1.058706  p :     3.115116
      px      :     1.089310
      py      :     0.967100
      dz2     :     0.019093  d :     0.059085
      dxz     :     0.003359
      dyz     :     0.008195
      dx2y2   :     0.013421
      dxy     :     0.015017
      f0      :     0.000719  f :     0.003325
      f+1     :     0.000160
      f-1     :     0.000638
      f+2     :     0.000285
      f-2     :     0.000211
      f+3     :     0.000801
      f-3     :     0.000512
 47 H s       :     0.841556  s :     0.841556
      pz      :     0.012240  p :     0.021289
      px      :     0.004664
      py      :     0.004385
 48 H s       :     0.850132  s :     0.850132
      pz      :     0.005700  p :     0.023163
      px      :     0.007132
      py      :     0.010331
 49 H s       :     0.840214  s :     0.840214
      pz      :     0.004566  p :     0.021215
      px      :     0.011738
      py      :     0.004912
 50 C s       :     3.298474  s :     3.298474
      pz      :     1.048787  p :     3.094900
      px      :     1.031961
      py      :     1.014152
      dz2     :     0.020246  d :     0.061729
      dxz     :     0.004981
      dyz     :     0.007581
      dx2y2   :     0.022058
      dxy     :     0.006863
      f0      :     0.000844  f :     0.003598
      f+1     :     0.000396
      f-1     :     0.000370
      f+2     :     0.000376
      f-2     :     0.000218
      f+3     :     0.000530
      f-3     :     0.000865
 51 H s       :     0.832020  s :     0.832020
      pz      :     0.005225  p :     0.020971
      px      :     0.004515
      py      :     0.011230
 52 H s       :     0.834083  s :     0.834083
      pz      :     0.012141  p :     0.021011
      px      :     0.004547
      py      :     0.004323
 53 H s       :     0.830947  s :     0.830947
      pz      :     0.004678  p :     0.021389
      px      :     0.011791
      py      :     0.004920
 54 C s       :     3.039804  s :     3.039804
      pz      :     0.771501  p :     2.143048
      px      :     0.647403
      py      :     0.724143
      dz2     :     0.070100  d :     0.266536
      dxz     :     0.045518
      dyz     :     0.040170
      dx2y2   :     0.063124
      dxy     :     0.047624
      f0      :     0.003235  f :     0.026173
      f+1     :     0.003231
      f-1     :     0.004432
      f+2     :     0.004769
      f-2     :     0.003418
      f+3     :     0.004080
      f-3     :     0.003007
 55 C s       :     3.283394  s :     3.283394
      pz      :     0.769064  p :     2.512982
      px      :     0.879133
      py      :     0.864785
      dz2     :     0.029795  d :     0.130778
      dxz     :     0.023595
      dyz     :     0.023850
      dx2y2   :     0.027602
      dxy     :     0.025937
      f0      :     0.001034  f :     0.010086
      f+1     :     0.001727
      f-1     :     0.001890
      f+2     :     0.001475
      f-2     :     0.001542
      f+3     :     0.001317
      f-3     :     0.001103
 56 C s       :     3.244539  s :     3.244539
      pz      :     0.959547  p :     2.861695
      px      :     0.936447
      py      :     0.965700
      dz2     :     0.019689  d :     0.097076
      dxz     :     0.022087
      dyz     :     0.024217
      dx2y2   :     0.018050
      dxy     :     0.013032
      f0      :     0.001272  f :     0.007348
      f+1     :     0.001141
      f-1     :     0.000905
      f+2     :     0.001086
      f-2     :     0.001303
      f+3     :     0.001152
      f-3     :     0.000489
 57 H s       :     0.816095  s :     0.816095
      pz      :     0.006887  p :     0.022523
      px      :     0.005404
      py      :     0.010231
 58 C s       :     3.180047  s :     3.180047
      pz      :     0.937579  p :     2.862025
      px      :     0.971521
      py      :     0.952925
      dz2     :     0.022407  d :     0.093316
      dxz     :     0.018025
      dyz     :     0.023658
      dx2y2   :     0.014052
      dxy     :     0.015173
      f0      :     0.001209  f :     0.007242
      f+1     :     0.000748
      f-1     :     0.001393
      f+2     :     0.001086
      f-2     :     0.001297
      f+3     :     0.000498
      f-3     :     0.001011
 59 H s       :     0.815356  s :     0.815356
      pz      :     0.005291  p :     0.022121
      px      :     0.010243
      py      :     0.006588
 60 C s       :     3.186096  s :     3.186096
      pz      :     0.983385  p :     2.838397
      px      :     0.930338
      py      :     0.924674
      dz2     :     0.020701  d :     0.095089
      dxz     :     0.016978
      dyz     :     0.015012
      dx2y2   :     0.021984
      dxy     :     0.020415
      f0      :     0.000359  f :     0.007157
      f+1     :     0.001145
      f-1     :     0.001260
      f+2     :     0.000933
      f-2     :     0.001196
      f+3     :     0.001223
      f-3     :     0.001041
 61 H s       :     0.813491  s :     0.813491
      pz      :     0.011792  p :     0.021992
      px      :     0.005536
      py      :     0.004663
 62 C s       :     3.189039  s :     3.189039
      pz      :     0.936887  p :     2.860810
      px      :     0.941587
      py      :     0.982336
      dz2     :     0.018796  d :     0.092752
      dxz     :     0.022782
      dyz     :     0.020603
      dx2y2   :     0.017069
      dxy     :     0.013502
      f0      :     0.001213  f :     0.007206
      f+1     :     0.001094
      f-1     :     0.000884
      f+2     :     0.001051
      f-2     :     0.001303
      f+3     :     0.001143
      f-3     :     0.000518
 63 H s       :     0.816964  s :     0.816964
      pz      :     0.006348  p :     0.022120
      px      :     0.005453
      py      :     0.010319
 64 C s       :     3.245352  s :     3.245352
      pz      :     0.932375  p :     2.862111
      px      :     0.988971
      py      :     0.940765
      dz2     :     0.024405  d :     0.100253
      dxz     :     0.021181
      dyz     :     0.024516
      dx2y2   :     0.014804
      dxy     :     0.015347
      f0      :     0.001228  f :     0.007344
      f+1     :     0.000758
      f-1     :     0.001419
      f+2     :     0.001119
      f-2     :     0.001327
      f+3     :     0.000486
      f-3     :     0.001007
 65 H s       :     0.798992  s :     0.798992
      pz      :     0.005783  p :     0.023032
      px      :     0.010477
      py      :     0.006771
 66 H s       :     0.739023  s :     0.739023
      pz      :     0.011081  p :     0.043895
      px      :     0.022528
      py      :     0.010286
 67 O s       :     3.860311  s :     3.860311
      pz      :     1.632322  p :     4.569797
      px      :     1.605348
      py      :     1.332127
      dz2     :     0.002932  d :     0.028837
      dxz     :     0.000535
      dyz     :     0.008901
      dx2y2   :     0.007606
      dxy     :     0.008863
      f0      :     0.000221  f :     0.001844
      f+1     :     0.000039
      f-1     :     0.000266
      f+2     :     0.000338
      f-2     :     0.000058
      f+3     :     0.000515
      f-3     :     0.000407
 68 C s       :     3.059595  s :     3.059595
      pz      :     0.754316  p :     2.240865
      px      :     0.764638
      py      :     0.721911
      dz2     :     0.039039  d :     0.265451
      dxz     :     0.018225
      dyz     :     0.079942
      dx2y2   :     0.051849
      dxy     :     0.076395
      f0      :     0.002426  f :     0.025559
      f+1     :     0.001944
      f-1     :     0.004019
      f+2     :     0.005074
      f-2     :     0.002710
      f+3     :     0.005054
      f-3     :     0.004332
 69 C s       :     3.191522  s :     3.191522
      pz      :     0.861416  p :     2.531612
      px      :     0.873008
      py      :     0.797187
      dz2     :     0.020584  d :     0.129553
      dxz     :     0.015079
      dyz     :     0.032840
      dx2y2   :     0.029700
      dxy     :     0.031349
      f0      :     0.000965  f :     0.010032
      f+1     :     0.001402
      f-1     :     0.001150
      f+2     :     0.002340
      f-2     :     0.001246
      f+3     :     0.001655
      f-3     :     0.001275
 70 C s       :     3.273165  s :     3.273165
      pz      :     0.956879  p :     2.868108
      px      :     0.957832
      py      :     0.953397
      dz2     :     0.015190  d :     0.099417
      dxz     :     0.010182
      dyz     :     0.029109
      dx2y2   :     0.017353
      dxy     :     0.027583
      f0      :     0.001055  f :     0.007326
      f+1     :     0.001023
      f-1     :     0.000520
      f+2     :     0.001563
      f-2     :     0.001025
      f+3     :     0.001424
      f-3     :     0.000717
 71 H s       :     0.814084  s :     0.814084
      pz      :     0.007529  p :     0.022484
      px      :     0.006898
      py      :     0.008058
 72 C s       :     3.169778  s :     3.169778
      pz      :     0.938684  p :     2.859862
      px      :     0.942500
      py      :     0.978679
      dz2     :     0.023224  d :     0.093552
      dxz     :     0.014306
      dyz     :     0.016316
      dx2y2   :     0.024335
      dxy     :     0.015371
      f0      :     0.000712  f :     0.007244
      f+1     :     0.001285
      f-1     :     0.001021
      f+2     :     0.001555
      f-2     :     0.000974
      f+3     :     0.000709
      f-3     :     0.000987
 73 H s       :     0.815769  s :     0.815769
      pz      :     0.004196  p :     0.022087
      px      :     0.004337
      py      :     0.013554
 74 C s       :     3.190727  s :     3.190727
      pz      :     0.959666  p :     2.848460
      px      :     0.959150
      py      :     0.929644
      dz2     :     0.013326  d :     0.094596
      dxz     :     0.010125
      dyz     :     0.025037
      dx2y2   :     0.022011
      dxy     :     0.024097
      f0      :     0.000672  f :     0.007154
      f+1     :     0.000912
      f-1     :     0.000910
      f+2     :     0.001650
      f-2     :     0.000716
      f+3     :     0.001270
      f-3     :     0.001024
 75 H s       :     0.814597  s :     0.814597
      pz      :     0.008865  p :     0.021981
      px      :     0.008390
      py      :     0.004726
 76 C s       :     3.177555  s :     3.177555
      pz      :     0.960906  p :     2.859515
      px      :     0.955302
      py      :     0.943307
      dz2     :     0.014065  d :     0.093350
      dxz     :     0.009027
      dyz     :     0.027661
      dx2y2   :     0.016927
      dxy     :     0.025669
      f0      :     0.001018  f :     0.007210
      f+1     :     0.001038
      f-1     :     0.000499
      f+2     :     0.001597
      f-2     :     0.000974
      f+3     :     0.001396
      f-3     :     0.000687
 77 H s       :     0.816378  s :     0.816378
      pz      :     0.007354  p :     0.022087
      px      :     0.006694
      py      :     0.008039
 78 C s       :     3.225746  s :     3.225746
      pz      :     0.940830  p :     2.882280
      px      :     0.932335
      py      :     1.009115
      dz2     :     0.025512  d :     0.097145
      dxz     :     0.012772
      dyz     :     0.017156
      dx2y2   :     0.025107
      dxy     :     0.016598
      f0      :     0.000718  f :     0.007327
      f+1     :     0.001297
      f-1     :     0.001056
      f+2     :     0.001574
      f-2     :     0.000956
      f+3     :     0.000729
      f-3     :     0.000997
 79 H s       :     0.809766  s :     0.809766
      pz      :     0.004300  p :     0.022673
      px      :     0.004454
      py      :     0.013919
 80 O s       :     3.768930  s :     3.768930
      pz      :     1.527667  p :     4.603305
      px      :     1.506104
      py      :     1.569534
      dz2     :     0.002887  d :     0.030614
      dxz     :     0.004345
      dyz     :     0.008961
      dx2y2   :     0.005468
      dxy     :     0.008954
      f0      :     0.000240  f :     0.001732
      f+1     :     0.000272
      f-1     :     0.000167
      f+2     :     0.000269
      f-2     :     0.000491
      f+3     :     0.000105
      f-3     :     0.000189
 81 H s       :     0.577040  s :     0.577040
      pz      :     0.017637  p :     0.052393
      px      :     0.022976
      py      :     0.011780


                     *******************************
                     * LOEWDIN POPULATION ANALYSIS *
                     *******************************

----------------------
LOEWDIN ATOMIC CHARGES
----------------------
   0 O :    0.355595
   1 O :    0.096742
   2 N :    0.186898
   3 N :    0.170360
   4 C :   -0.314552
   5 C :   -0.214697
   6 H :    0.188729
   7 C :   -0.134020
   8 C :   -0.118151
   9 H :    0.156519
  10 C :   -0.146329
  11 H :    0.155796
  12 C :   -0.148632
  13 H :    0.154855
  14 C :   -0.149643
  15 H :    0.155649
  16 C :   -0.114393
  17 H :    0.162070
  18 C :   -0.403166
  19 C :   -0.266625
  20 H :    0.128527
  21 H :    0.134438
  22 H :    0.130387
  23 C :   -0.266230
  24 H :    0.129955
  25 H :    0.134142
  26 H :    0.126697
  27 C :   -0.275588
  28 H :    0.129147
  29 H :    0.125807
  30 H :    0.126660
  31 C :   -0.186183
  32 C :   -0.081392
  33 C :   -0.127200
  34 H :    0.161749
  35 C :   -0.188411
  36 H :    0.149893
  37 C :   -0.167534
  38 H :    0.153753
  39 C :   -0.147715
  40 H :    0.161181
  41 C :   -0.315725
  42 C :   -0.265868
  43 H :    0.131172
  44 H :    0.131254
  45 H :    0.117785
  46 C :   -0.264697
  47 H :    0.133293
  48 H :    0.119256
  49 H :    0.130496
  50 C :   -0.270916
  51 H :    0.128108
  52 H :    0.128137
  53 H :    0.132391
  54 C :   -0.426512
  55 C :   -0.139716
  56 C :   -0.080633
  57 H :    0.164201
  58 C :   -0.135524
  59 H :    0.159053
  60 C :   -0.119164
  61 H :    0.159402
  62 C :   -0.135625
  63 H :    0.159170
  64 C :   -0.082004
  65 H :    0.164540
  66 H :    0.182298
  67 O :    0.058460
  68 C :   -0.480893
  69 C :   -0.139228
  70 C :   -0.093576
  71 H :    0.161416
  72 C :   -0.139141
  73 H :    0.157923
  74 C :   -0.126083
  75 H :    0.158226
  76 C :   -0.139123
  77 H :    0.157937
  78 C :   -0.088962
  79 H :    0.161985
  80 O :    0.130245
  81 H :    0.191553

-------------------------------
LOEWDIN REDUCED ORBITAL CHARGES
-------------------------------
  0 O s       :     3.212882  s :     3.212882
      pz      :     1.372420  p :     4.314856
      px      :     1.413337
      py      :     1.529098
      dz2     :     0.034496  d :     0.109691
      dxz     :     0.026261
      dyz     :     0.015362
      dx2y2   :     0.016273
      dxy     :     0.017299
      f0      :     0.001626  f :     0.006976
      f+1     :     0.001454
      f-1     :     0.000922
      f+2     :     0.000560
      f-2     :     0.000632
      f+3     :     0.000794
      f-3     :     0.000988
  1 O s       :     3.374897  s :     3.374897
      pz      :     1.512455  p :     4.455124
      px      :     1.526029
      py      :     1.416640
      dz2     :     0.012586  d :     0.067087
      dxz     :     0.011554
      dyz     :     0.018594
      dx2y2   :     0.010497
      dxy     :     0.013856
      f0      :     0.000702  f :     0.006150
      f+1     :     0.000567
      f-1     :     0.001138
      f+2     :     0.000956
      f-2     :     0.001472
      f+3     :     0.000691
      f-3     :     0.000624
  2 N s       :     3.020099  s :     3.020099
      pz      :     1.358063  p :     3.573243
      px      :     1.148165
      py      :     1.067016
      dz2     :     0.029419  d :     0.202709
      dxz     :     0.054735
      dyz     :     0.020067
      dx2y2   :     0.050407
      dxy     :     0.048081
      f0      :     0.001288  f :     0.017052
      f+1     :     0.003861
      f-1     :     0.000922
      f+2     :     0.003252
      f-2     :     0.002424
      f+3     :     0.002205
      f-3     :     0.003100
  3 N s       :     2.905572  s :     2.905572
      pz      :     1.313157  p :     3.685631
      px      :     1.121741
      py      :     1.250733
      dz2     :     0.035238  d :     0.223329
      dxz     :     0.041091
      dyz     :     0.037841
      dx2y2   :     0.059150
      dxy     :     0.050008
      f0      :     0.001695  f :     0.015109
      f+1     :     0.001595
      f-1     :     0.002514
      f+2     :     0.002261
      f-2     :     0.002511
      f+3     :     0.002862
      f-3     :     0.001671
  4 C s       :     2.738980  s :     2.738980
      pz      :     0.838309  p :     2.693777
      px      :     0.989231
      py      :     0.866238
      dz2     :     0.202825  d :     0.769062
      dxz     :     0.229328
      dyz     :     0.126624
      dx2y2   :     0.104805
      dxy     :     0.105481
      f0      :     0.022786  f :     0.112732
      f+1     :     0.027714
      f-1     :     0.018357
      f+2     :     0.015156
      f-2     :     0.008557
      f+3     :     0.009034
      f-3     :     0.011127
  5 C s       :     2.714785  s :     2.714785
      pz      :     0.946903  p :     2.859503
      px      :     0.940412
      py      :     0.972188
      dz2     :     0.103467  d :     0.571596
      dxz     :     0.151086
      dyz     :     0.098295
      dx2y2   :     0.070782
      dxy     :     0.147965
      f0      :     0.010615  f :     0.068812
      f+1     :     0.014137
      f-1     :     0.007062
      f+2     :     0.011052
      f-2     :     0.009113
      f+3     :     0.009757
      f-3     :     0.007076
  6 H s       :     0.751404  s :     0.751404
      pz      :     0.015856  p :     0.059867
      px      :     0.019656
      py      :     0.024355
  7 C s       :     2.703716  s :     2.703716
      pz      :     0.926709  p :     2.853665
      px      :     0.886152
      py      :     1.040804
      dz2     :     0.104724  d :     0.519314
      dxz     :     0.064450
      dyz     :     0.147194
      dx2y2   :     0.091179
      dxy     :     0.111768
      f0      :     0.008989  f :     0.057325
      f+1     :     0.006192
      f-1     :     0.008964
      f+2     :     0.011656
      f-2     :     0.006438
      f+3     :     0.009067
      f-3     :     0.006020
  8 C s       :     2.755546  s :     2.755546
      pz      :     0.983059  p :     2.929376
      px      :     0.920485
      py      :     1.025833
      dz2     :     0.064571  d :     0.389904
      dxz     :     0.047097
      dyz     :     0.127048
      dx2y2   :     0.064532
      dxy     :     0.086655
      f0      :     0.007525  f :     0.043325
      f+1     :     0.004945
      f-1     :     0.005487
      f+2     :     0.008442
      f-2     :     0.004346
      f+3     :     0.007609
      f-3     :     0.004971
  9 H s       :     0.781095  s :     0.781095
      pz      :     0.023838  p :     0.062386
      px      :     0.019078
      py      :     0.019470
 10 C s       :     2.763996  s :     2.763996
      pz      :     1.009492  p :     2.945908
      px      :     0.941102
      py      :     0.995314
      dz2     :     0.109703  d :     0.393053
      dxz     :     0.073132
      dyz     :     0.077435
      dx2y2   :     0.091152
      dxy     :     0.041630
      f0      :     0.005652  f :     0.043373
      f+1     :     0.006581
      f-1     :     0.007524
      f+2     :     0.008539
      f-2     :     0.006665
      f+3     :     0.003831
      f-3     :     0.004581
 11 H s       :     0.783928  s :     0.783928
      pz      :     0.011886  p :     0.060276
      px      :     0.012520
      py      :     0.035869
 12 C s       :     2.765052  s :     2.765052
      pz      :     0.966635  p :     2.947228
      px      :     0.923648
      py      :     1.056946
      dz2     :     0.062785  d :     0.392796
      dxz     :     0.042250
      dyz     :     0.116576
      dx2y2   :     0.078418
      dxy     :     0.092767
      f0      :     0.005623  f :     0.043556
      f+1     :     0.004591
      f-1     :     0.006492
      f+2     :     0.008675
      f-2     :     0.004683
      f+3     :     0.008216
      f-3     :     0.005275
 13 H s       :     0.784813  s :     0.784813
      pz      :     0.026550  p :     0.060331
      px      :     0.018338
      py      :     0.015443
 14 C s       :     2.763914  s :     2.763914
      pz      :     0.981439  p :     2.949234
      px      :     0.922612
      py      :     1.045183
      dz2     :     0.063269  d :     0.392981
      dxz     :     0.044768
      dyz     :     0.130238
      dx2y2   :     0.065053
      dxy     :     0.089652
      f0      :     0.007697  f :     0.043514
      f+1     :     0.004991
      f-1     :     0.005392
      f+2     :     0.008526
      f-2     :     0.004342
      f+3     :     0.007688
      f-3     :     0.004878
 15 H s       :     0.784095  s :     0.784095
      pz      :     0.022273  p :     0.060256
      px      :     0.018726
      py      :     0.019258
 16 C s       :     2.755856  s :     2.755856
      pz      :     0.997633  p :     2.924360
      px      :     0.934439
      py      :     0.992288
      dz2     :     0.108481  d :     0.390885
      dxz     :     0.072484
      dyz     :     0.080095
      dx2y2   :     0.088598
      dxy     :     0.041227
      f0      :     0.005827  f :     0.043292
      f+1     :     0.006517
      f-1     :     0.007578
      f+2     :     0.008414
      f-2     :     0.006793
      f+3     :     0.003610
      f-3     :     0.004553
 17 H s       :     0.777348  s :     0.777348
      pz      :     0.011840  p :     0.060582
      px      :     0.012504
      py      :     0.036238
 18 C s       :     2.701773  s :     2.701773
      pz      :     0.988811  p :     2.896270
      px      :     0.931241
      py      :     0.976218
      dz2     :     0.115628  d :     0.719551
      dxz     :     0.172170
      dyz     :     0.159678
      dx2y2   :     0.125711
      dxy     :     0.146364
      f0      :     0.010336  f :     0.085571
      f+1     :     0.014127
      f-1     :     0.012302
      f+2     :     0.012315
      f-2     :     0.013510
      f+3     :     0.011258
      f-3     :     0.011724
 19 C s       :     2.826412  s :     2.826412
      pz      :     1.064907  p :     3.157047
      px      :     1.064728
      py      :     1.027412
      dz2     :     0.025549  d :     0.259017
      dxz     :     0.068676
      dyz     :     0.061341
      dx2y2   :     0.037800
      dxy     :     0.065650
      f0      :     0.002345  f :     0.024150
      f+1     :     0.002312
      f-1     :     0.005009
      f+2     :     0.002899
      f-2     :     0.003314
      f+3     :     0.003087
      f-3     :     0.005184
 20 H s       :     0.807269  s :     0.807269
      pz      :     0.026644  p :     0.064204
      px      :     0.023505
      py      :     0.014055
 21 H s       :     0.803166  s :     0.803166
      pz      :     0.016188  p :     0.062396
      px      :     0.026351
      py      :     0.019857
 22 H s       :     0.807016  s :     0.807016
      pz      :     0.025349  p :     0.062597
      px      :     0.018361
      py      :     0.018887
 23 C s       :     2.827194  s :     2.827194
      pz      :     1.039621  p :     3.155647
      px      :     1.062972
      py      :     1.053053
      dz2     :     0.046439  d :     0.259207
      dxz     :     0.074305
      dyz     :     0.051856
      dx2y2   :     0.036863
      dxy     :     0.049744
      f0      :     0.004976  f :     0.024182
      f+1     :     0.002866
      f-1     :     0.003547
      f+2     :     0.004015
      f-2     :     0.003654
      f+3     :     0.002204
      f-3     :     0.002920
 24 H s       :     0.807547  s :     0.807547
      pz      :     0.016319  p :     0.062498
      px      :     0.016250
      py      :     0.029930
 25 H s       :     0.803445  s :     0.803445
      pz      :     0.017107  p :     0.062414
      px      :     0.026621
      py      :     0.018686
 26 H s       :     0.809279  s :     0.809279
      pz      :     0.024434  p :     0.064024
      px      :     0.025328
      py      :     0.014262
 27 C s       :     2.832132  s :     2.832132
      pz      :     1.044613  p :     3.156811
      px      :     1.043526
      py      :     1.068672
      dz2     :     0.039347  d :     0.262343
      dxz     :     0.060192
      dyz     :     0.069365
      dx2y2   :     0.030750
      dxy     :     0.062688
      f0      :     0.003819  f :     0.024302
      f+1     :     0.004362
      f-1     :     0.002084
      f+2     :     0.003344
      f-2     :     0.004564
      f+3     :     0.003483
      f-3     :     0.002647
 28 H s       :     0.808790  s :     0.808790
      pz      :     0.017542  p :     0.062063
      px      :     0.025104
      py      :     0.019416
 29 H s       :     0.811968  s :     0.811968
      pz      :     0.016549  p :     0.062224
      px      :     0.016235
      py      :     0.029440
 30 H s       :     0.811127  s :     0.811127
      pz      :     0.025585  p :     0.062213
      px      :     0.016149
      py      :     0.020479
 31 C s       :     2.695093  s :     2.695093
      pz      :     0.862681  p :     2.783475
      px      :     1.039805
      py      :     0.880989
      dz2     :     0.106674  d :     0.630789
      dxz     :     0.106338
      dyz     :     0.097638
      dx2y2   :     0.176632
      dxy     :     0.143506
      f0      :     0.006725  f :     0.076825
      f+1     :     0.007196
      f-1     :     0.010834
      f+2     :     0.010950
      f-2     :     0.011163
      f+3     :     0.016219
      f-3     :     0.013738
 32 C s       :     2.702712  s :     2.702712
      pz      :     0.915683  p :     2.836279
      px      :     0.949146
      py      :     0.971450
      dz2     :     0.067913  d :     0.489598
      dxz     :     0.095825
      dyz     :     0.063340
      dx2y2   :     0.129107
      dxy     :     0.133413
      f0      :     0.004611  f :     0.052803
      f+1     :     0.006182
      f-1     :     0.004971
      f+2     :     0.007842
      f-2     :     0.007978
      f+3     :     0.011012
      f-3     :     0.010207
 33 C s       :     2.751762  s :     2.751762
      pz      :     0.924412  p :     2.927781
      px      :     1.025461
      py      :     0.977908
      dz2     :     0.049929  d :     0.404642
      dxz     :     0.085951
      dyz     :     0.047382
      dx2y2   :     0.090304
      dxy     :     0.131076
      f0      :     0.004833  f :     0.043015
      f+1     :     0.003186
      f-1     :     0.004586
      f+2     :     0.006712
      f-2     :     0.006127
      f+3     :     0.008594
      f-3     :     0.008977
 34 H s       :     0.775400  s :     0.775400
      pz      :     0.016693  p :     0.062851
      px      :     0.026680
      py      :     0.019479
 35 C s       :     2.761168  s :     2.761168
      pz      :     0.949918  p :     2.988255
      px      :     1.064014
      py      :     0.974323
      dz2     :     0.032738  d :     0.395110
      dxz     :     0.088689
      dyz     :     0.046435
      dx2y2   :     0.125749
      dxy     :     0.101499
      f0      :     0.003814  f :     0.043879
      f+1     :     0.006699
      f-1     :     0.002000
      f+2     :     0.005414
      f-2     :     0.006858
      f+3     :     0.011186
      f-3     :     0.007909
 36 H s       :     0.789352  s :     0.789352
      pz      :     0.020671  p :     0.060755
      px      :     0.011659
      py      :     0.028425
 37 C s       :     2.762290  s :     2.762290
      pz      :     0.939932  p :     2.950611
      px      :     1.002480
      py      :     1.008199
      dz2     :     0.074941  d :     0.409829
      dxz     :     0.050599
      dyz     :     0.067231
      dx2y2   :     0.124954
      dxy     :     0.092104
      f0      :     0.003518  f :     0.044805
      f+1     :     0.005465
      f-1     :     0.005012
      f+2     :     0.006078
      f-2     :     0.007758
      f+3     :     0.009661
      f-3     :     0.007313
 38 H s       :     0.786422  s :     0.786422
      pz      :     0.013015  p :     0.059825
      px      :     0.033636
      py      :     0.013174
 39 C s       :     2.752417  s :     2.752417
      pz      :     0.969724  p :     2.972726
      px      :     0.997056
      py      :     1.005946
      dz2     :     0.045297  d :     0.380009
      dxz     :     0.076613
      dyz     :     0.048280
      dx2y2   :     0.086203
      dxy     :     0.123616
      f0      :     0.004578  f :     0.042562
      f+1     :     0.003300
      f-1     :     0.004961
      f+2     :     0.006516
      f-2     :     0.006313
      f+3     :     0.008533
      f-3     :     0.008361
 40 H s       :     0.774914  s :     0.774914
      pz      :     0.018009  p :     0.063905
      px      :     0.025826
      py      :     0.020069
 41 C s       :     2.685317  s :     2.685317
      pz      :     0.986823  p :     2.924523
      px      :     0.951085
      py      :     0.986615
      dz2     :     0.144325  d :     0.637499
      dxz     :     0.112527
      dyz     :     0.122846
      dx2y2   :     0.137652
      dxy     :     0.120151
      f0      :     0.008064  f :     0.068385
      f+1     :     0.009940
      f-1     :     0.012826
      f+2     :     0.009120
      f-2     :     0.008921
      f+3     :     0.009699
      f-3     :     0.009816
 42 C s       :     2.823070  s :     2.823070
      pz      :     1.011864  p :     3.151303
      px      :     1.063972
      py      :     1.075467
      dz2     :     0.059405  d :     0.267544
      dxz     :     0.057442
      dyz     :     0.083836
      dx2y2   :     0.044958
      dxy     :     0.021903
      f0      :     0.005157  f :     0.023950
      f+1     :     0.005397
      f-1     :     0.004895
      f+2     :     0.002054
      f-2     :     0.003317
      f+3     :     0.001201
      f-3     :     0.001928
 43 H s       :     0.806571  s :     0.806571
      pz      :     0.015465  p :     0.062256
      px      :     0.013948
      py      :     0.032844
 44 H s       :     0.806425  s :     0.806425
      pz      :     0.012790  p :     0.062320
      px      :     0.034252
      py      :     0.015278
 45 H s       :     0.816264  s :     0.816264
      pz      :     0.021039  p :     0.065951
      px      :     0.021793
      py      :     0.023119
 46 C s       :     2.821116  s :     2.821116
      pz      :     1.061676  p :     3.151070
      px      :     1.064233
      py      :     1.025161
      dz2     :     0.082979  d :     0.268314
      dxz     :     0.012284
      dyz     :     0.044246
      dx2y2   :     0.061616
      dxy     :     0.067189
      f0      :     0.003149  f :     0.024197
      f+1     :     0.001774
      f-1     :     0.003942
      f+2     :     0.003447
      f-2     :     0.004116
      f+3     :     0.004618
      f-3     :     0.003151
 47 H s       :     0.804215  s :     0.804215
      pz      :     0.035294  p :     0.062492
      px      :     0.014266
      py      :     0.012931
 48 H s       :     0.814122  s :     0.814122
      pz      :     0.017371  p :     0.066622
      px      :     0.021699
      py      :     0.027552
 49 H s       :     0.807296  s :     0.807296
      pz      :     0.013978  p :     0.062208
      px      :     0.034267
      py      :     0.013963
 50 C s       :     2.824335  s :     2.824335
      pz      :     1.057016  p :     3.146289
      px      :     1.046393
      py      :     1.042881
      dz2     :     0.087445  d :     0.275728
      dxz     :     0.022348
      dyz     :     0.038131
      dx2y2   :     0.091087
      dxy     :     0.036718
      f0      :     0.003209  f :     0.024563
      f+1     :     0.003058
      f-1     :     0.002521
      f+2     :     0.004234
      f-2     :     0.003781
      f+3     :     0.003188
      f-3     :     0.004573
 51 H s       :     0.809275  s :     0.809275
      pz      :     0.016573  p :     0.062617
      px      :     0.013821
      py      :     0.032224
 52 H s       :     0.809241  s :     0.809241
      pz      :     0.035739  p :     0.062622
      px      :     0.013906
      py      :     0.012977
 53 H s       :     0.805524  s :     0.805524
      pz      :     0.014151  p :     0.062085
      px      :     0.032877
      py      :     0.015057
 54 C s       :     2.733686  s :     2.733686
      pz      :     0.945473  p :     2.590194
      px      :     0.827488
      py      :     0.817232
      dz2     :     0.223225  d :     0.944019
      dxz     :     0.170639
      dyz     :     0.156242
      dx2y2   :     0.195985
      dxy     :     0.197928
      f0      :     0.018573  f :     0.158613
      f+1     :     0.022015
      f-1     :     0.026208
      f+2     :     0.028887
      f-2     :     0.019505
      f+3     :     0.021734
      f-3     :     0.021693
 55 C s       :     2.700447  s :     2.700447
      pz      :     0.941587  p :     2.883767
      px      :     0.965947
      py      :     0.976234
      dz2     :     0.115012  d :     0.498732
      dxz     :     0.099536
      dyz     :     0.096095
      dx2y2   :     0.094107
      dxy     :     0.093980
      f0      :     0.006197  f :     0.056769
      f+1     :     0.009861
      f-1     :     0.011538
      f+2     :     0.009294
      f-2     :     0.006696
      f+3     :     0.007387
      f-3     :     0.005796
 56 C s       :     2.756715  s :     2.756715
      pz      :     0.999768  p :     2.893851
      px      :     0.953251
      py      :     0.940831
      dz2     :     0.080567  d :     0.386492
      dxz     :     0.095008
      dyz     :     0.089728
      dx2y2   :     0.063178
      dxy     :     0.058011
      f0      :     0.006937  f :     0.043576
      f+1     :     0.007990
      f-1     :     0.006974
      f+2     :     0.006367
      f-2     :     0.005305
      f+3     :     0.006094
      f-3     :     0.003909
 57 H s       :     0.774084  s :     0.774084
      pz      :     0.018908  p :     0.061716
      px      :     0.015229
      py      :     0.027578
 58 C s       :     2.763701  s :     2.763701
      pz      :     1.015657  p :     2.943047
      px      :     0.948414
      py      :     0.978976
      dz2     :     0.092802  d :     0.385503
      dxz     :     0.075480
      dyz     :     0.100963
      dx2y2   :     0.050243
      dxy     :     0.066015
      f0      :     0.006292  f :     0.043273
      f+1     :     0.006361
      f-1     :     0.009546
      f+2     :     0.007163
      f-2     :     0.005269
      f+3     :     0.003782
      f-3     :     0.004860
 59 H s       :     0.780438  s :     0.780438
      pz      :     0.014866  p :     0.060509
      px      :     0.027423
      py      :     0.018221
 60 C s       :     2.767380  s :     2.767380
      pz      :     0.965073  p :     2.917549
      px      :     0.971334
      py      :     0.981141
      dz2     :     0.080520  d :     0.391064
      dxz     :     0.073248
      dyz     :     0.066674
      dx2y2   :     0.084162
      dxy     :     0.086461
      f0      :     0.002681  f :     0.043170
      f+1     :     0.006609
      f-1     :     0.008077
      f+2     :     0.007451
      f-2     :     0.005649
      f+3     :     0.007038
      f-3     :     0.005667
 61 H s       :     0.780355  s :     0.780355
      pz      :     0.031396  p :     0.060242
      px      :     0.015522
      py      :     0.013325
 62 C s       :     2.763759  s :     2.763759
      pz      :     1.005473  p :     2.943137
      px      :     0.983564
      py      :     0.954100
      dz2     :     0.079463  d :     0.385488
      dxz     :     0.099000
      dyz     :     0.084974
      dx2y2   :     0.062521
      dxy     :     0.059528
      f0      :     0.006693  f :     0.043242
      f+1     :     0.008023
      f-1     :     0.006934
      f+2     :     0.006409
      f-2     :     0.005331
      f+3     :     0.005936
      f-3     :     0.003915
 63 H s       :     0.780288  s :     0.780288
      pz      :     0.017558  p :     0.060542
      px      :     0.015367
      py      :     0.027617
 64 C s       :     2.757078  s :     2.757078
      pz      :     1.001203  p :     2.894789
      px      :     0.940858
      py      :     0.952728
      dz2     :     0.093373  d :     0.386606
      dxz     :     0.079946
      dyz     :     0.096548
      dx2y2   :     0.051659
      dxy     :     0.065081
      f0      :     0.006351  f :     0.043530
      f+1     :     0.006354
      f-1     :     0.009232
      f+2     :     0.007343
      f-2     :     0.005419
      f+3     :     0.003700
      f-3     :     0.005131
 65 H s       :     0.772487  s :     0.772487
      pz      :     0.016021  p :     0.062973
      px      :     0.028112
      py      :     0.018841
 66 H s       :     0.699969  s :     0.699969
      pz      :     0.031145  p :     0.117734
      px      :     0.058486
      py      :     0.028102
 67 O s       :     3.393208  s :     3.393208
      pz      :     1.497306  p :     4.476193
      px      :     1.483351
      py      :     1.495536
      dz2     :     0.008206  d :     0.066125
      dxz     :     0.000910
      dyz     :     0.016933
      dx2y2   :     0.023000
      dxy     :     0.017076
      f0      :     0.000598  f :     0.006014
      f+1     :     0.000109
      f-1     :     0.001063
      f+2     :     0.000935
      f-2     :     0.000182
      f+3     :     0.001451
      f-3     :     0.001675
 68 C s       :     2.740692  s :     2.740692
      pz      :     0.834561  p :     2.621413
      px      :     0.827603
      py      :     0.959249
      dz2     :     0.139352  d :     0.960269
      dxz     :     0.076154
      dyz     :     0.271626
      dx2y2   :     0.214615
      dxy     :     0.258523
      f0      :     0.016788  f :     0.158519
      f+1     :     0.009574
      f-1     :     0.026236
      f+2     :     0.026662
      f-2     :     0.019337
      f+3     :     0.030703
      f-3     :     0.029218
 69 C s       :     2.704607  s :     2.704607
      pz      :     0.924427  p :     2.882393
      px      :     0.917387
      py      :     1.040579
      dz2     :     0.071343  d :     0.496165
      dxz     :     0.069061
      dyz     :     0.124493
      dx2y2   :     0.112536
      dxy     :     0.118732
      f0      :     0.006232  f :     0.056064
      f+1     :     0.005695
      f-1     :     0.007839
      f+2     :     0.010342
      f-2     :     0.007668
      f+3     :     0.009576
      f-3     :     0.008713
 70 C s       :     2.758468  s :     2.758468
      pz      :     0.947906  p :     2.905345
      px      :     0.937041
      py      :     1.020397
      dz2     :     0.053971  d :     0.386494
      dxz     :     0.045142
      dyz     :     0.110753
      dx2y2   :     0.074038
      dxy     :     0.102589
      f0      :     0.006353  f :     0.043270
      f+1     :     0.004948
      f-1     :     0.004131
      f+2     :     0.007786
      f-2     :     0.005619
      f+3     :     0.008745
      f-3     :     0.005687
 71 H s       :     0.776865  s :     0.776865
      pz      :     0.020593  p :     0.061720
      px      :     0.019025
      py      :     0.022101
 72 C s       :     2.764553  s :     2.764553
      pz      :     0.979875  p :     2.944527
      px      :     0.965428
      py      :     0.999224
      dz2     :     0.087655  d :     0.386901
      dxz     :     0.069013
      dyz     :     0.067308
      dx2y2   :     0.101615
      dxy     :     0.061310
      f0      :     0.004234  f :     0.043160
      f+1     :     0.005958
      f-1     :     0.006541
      f+2     :     0.007792
      f-2     :     0.007386
      f+3     :     0.005361
      f-3     :     0.005887
 73 H s       :     0.781637  s :     0.781637
      pz      :     0.012133  p :     0.060440
      px      :     0.012473
      py      :     0.035834
 74 C s       :     2.767350  s :     2.767350
      pz      :     0.936212  p :     2.924206
      px      :     0.923357
      py      :     1.064637
      dz2     :     0.048589  d :     0.391330
      dxz     :     0.048165
      dyz     :     0.103085
      dx2y2   :     0.093896
      dxy     :     0.097593
      f0      :     0.004592  f :     0.043198
      f+1     :     0.003467
      f-1     :     0.006633
      f+2     :     0.007608
      f-2     :     0.005434
      f+3     :     0.007933
      f-3     :     0.007530
 75 H s       :     0.781540  s :     0.781540
      pz      :     0.023943  p :     0.060233
      px      :     0.022709
      py      :     0.013581
 76 C s       :     2.764287  s :     2.764287
      pz      :     0.958288  p :     2.944583
      px      :     0.948495
      py      :     1.037801
      dz2     :     0.052124  d :     0.387012
      dxz     :     0.043899
      dyz     :     0.113156
      dx2y2   :     0.073955
      dxy     :     0.103877
      f0      :     0.006166  f :     0.043240
      f+1     :     0.004951
      f-1     :     0.004165
      f+2     :     0.007885
      f-2     :     0.005713
      f+3     :     0.008621
      f-3     :     0.005740
 77 H s       :     0.781654  s :     0.781654
      pz      :     0.020049  p :     0.060409
      px      :     0.018408
      py      :     0.021953
 78 C s       :     2.757313  s :     2.757313
      pz      :     0.958031  p :     2.901023
      px      :     0.943149
      py      :     0.999844
      dz2     :     0.090826  d :     0.387170
      dxz     :     0.065592
      dyz     :     0.068540
      dx2y2   :     0.099182
      dxy     :     0.063029
      f0      :     0.004241  f :     0.043455
      f+1     :     0.005831
      f-1     :     0.006917
      f+2     :     0.007687
      f-2     :     0.007416
      f+3     :     0.005395
      f-3     :     0.005968
 79 H s       :     0.776174  s :     0.776174
      pz      :     0.012306  p :     0.061841
      px      :     0.012686
      py      :     0.036849
 80 O s       :     3.310532  s :     3.310532
      pz      :     1.460121  p :     4.485612
      px      :     1.441118
      py      :     1.584373
      dz2     :     0.007277  d :     0.068630
      dxz     :     0.014200
      dyz     :     0.017350
      dx2y2   :     0.013313
      dxy     :     0.016491
      f0      :     0.000599  f :     0.004981
      f+1     :     0.000353
      f-1     :     0.000672
      f+2     :     0.000629
      f-2     :     0.001251
      f+3     :     0.000618
      f-3     :     0.000857
 81 H s       :     0.636779  s :     0.636779
      pz      :     0.055489  p :     0.171668
      px      :     0.071928
      py      :     0.044251


                      *****************************
                      * MAYER POPULATION ANALYSIS *
                      *****************************

  NA   - Mulliken gross atomic population
  ZA   - Total nuclear charge
  QA   - Mulliken gross atomic charge
  VA   - Mayer's total valence
  BVA  - Mayer's bonded valence
  FA   - Mayer's free valence

  ATOM       NA         ZA         QA         VA         BVA        FA
  0 O      8.2469     8.0000    -0.2469     2.1614     2.1614    -0.0000
  1 O      8.4810     8.0000    -0.4810     2.0205     2.0205    -0.0000
  2 N      7.2074     7.0000    -0.2074     3.0775     3.0775     0.0000
  3 N      7.2415     7.0000    -0.2415     3.1111     3.1111    -0.0000
  4 C      5.9270     6.0000     0.0730     4.1412     4.1412     0.0000
  5 C      5.7373     6.0000     0.2627     3.6640     3.6640    -0.0000
  6 H      0.8608     1.0000     0.1392     0.9945     0.9945    -0.0000
  7 C      6.0162     6.0000    -0.0162     3.6977     3.6977     0.0000
  8 C      6.2063     6.0000    -0.2063     3.8841     3.8841    -0.0000
  9 H      0.8449     1.0000     0.1551     0.9859     0.9859    -0.0000
 10 C      6.1532     6.0000    -0.1532     3.8598     3.8598    -0.0000
 11 H      0.8481     1.0000     0.1519     0.9638     0.9638    -0.0000
 12 C      6.1609     6.0000    -0.1609     3.8841     3.8841    -0.0000
 13 H      0.8462     1.0000     0.1538     0.9617     0.9617    -0.0000
 14 C      6.1462     6.0000    -0.1462     3.8644     3.8644    -0.0000
 15 H      0.8458     1.0000     0.1542     0.9634     0.9634    -0.0000
 16 C      6.2626     6.0000    -0.2626     3.9045     3.9045    -0.0000
 17 H      0.8422     1.0000     0.1578     0.9670     0.9670     0.0000
 18 C      5.8139     6.0000     0.1861     3.8910     3.8910    -0.0000
 19 C      6.4394     6.0000    -0.4394     3.8897     3.8897    -0.0000
 20 H      0.8580     1.0000     0.1420     0.9795     0.9795    -0.0000
 21 H      0.8539     1.0000     0.1461     0.9700     0.9700     0.0000
 22 H      0.8613     1.0000     0.1387     0.9756     0.9756     0.0000
 23 C      6.4367     6.0000    -0.4367     3.8675     3.8675     0.0000
 24 H      0.8629     1.0000     0.1371     0.9771     0.9771     0.0000
 25 H      0.8554     1.0000     0.1446     0.9702     0.9702     0.0000
 26 H      0.8534     1.0000     0.1466     0.9806     0.9806     0.0000
 27 C      6.3962     6.0000    -0.3962     3.8363     3.8363     0.0000
 28 H      0.8656     1.0000     0.1344     0.9760     0.9760     0.0000
 29 H      0.8686     1.0000     0.1314     0.9824     0.9824     0.0000
 30 H      0.8667     1.0000     0.1333     0.9798     0.9798     0.0000
 31 C      5.7874     6.0000     0.2126     3.8216     3.8216    -0.0000
 32 C      5.9716     6.0000     0.0284     3.6184     3.6184    -0.0000
 33 C      6.1963     6.0000    -0.1963     3.7998     3.7998    -0.0000
 34 H      0.8468     1.0000     0.1532     0.9611     0.9611    -0.0000
 35 C      6.2368     6.0000    -0.2368     3.8974     3.8974    -0.0000
 36 H      0.8518     1.0000     0.1482     0.9640     0.9640    -0.0000
 37 C      6.2050     6.0000    -0.2050     3.8764     3.8764    -0.0000
 38 H      0.8502     1.0000     0.1498     0.9621     0.9621     0.0000
 39 C      6.3085     6.0000    -0.3085     3.8729     3.8729    -0.0000
 40 H      0.8512     1.0000     0.1488     0.9811     0.9811    -0.0000
 41 C      5.9148     6.0000     0.0852     3.9338     3.9338    -0.0000
 42 C      6.4208     6.0000    -0.4208     3.8788     3.8788    -0.0000
 43 H      0.8612     1.0000     0.1388     0.9707     0.9707     0.0000
 44 H      0.8629     1.0000     0.1371     0.9753     0.9753    -0.0000
 45 H      0.8669     1.0000     0.1331     0.9943     0.9943    -0.0000
 46 C      6.4311     6.0000    -0.4311     3.9338     3.9338    -0.0000
 47 H      0.8628     1.0000     0.1372     0.9643     0.9643    -0.0000
 48 H      0.8733     1.0000     0.1267     0.9857     0.9857    -0.0000
 49 H      0.8614     1.0000     0.1386     0.9734     0.9734    -0.0000
 50 C      6.4587     6.0000    -0.4587     3.8696     3.8696    -0.0000
 51 H      0.8530     1.0000     0.1470     0.9683     0.9683    -0.0000
 52 H      0.8551     1.0000     0.1449     0.9695     0.9695    -0.0000
 53 H      0.8523     1.0000     0.1477     0.9714     0.9714    -0.0000
 54 C      5.4756     6.0000     0.5244     3.9035     3.9035    -0.0000
 55 C      5.9372     6.0000     0.0628     3.6748     3.6748    -0.0000
 56 C      6.2107     6.0000    -0.2107     3.9314     3.9314     0.0000
 57 H      0.8386     1.0000     0.1614     0.9798     0.9798     0.0000
 58 C      6.1426     6.0000    -0.1426     3.8846     3.8846     0.0000
 59 H      0.8375     1.0000     0.1625     0.9613     0.9613     0.0000
 60 C      6.1267     6.0000    -0.1267     3.8925     3.8925     0.0000
 61 H      0.8355     1.0000     0.1645     0.9586     0.9586     0.0000
 62 C      6.1498     6.0000    -0.1498     3.8992     3.8992     0.0000
 63 H      0.8391     1.0000     0.1609     0.9642     0.9642     0.0000
 64 C      6.2151     6.0000    -0.2151     3.9725     3.9725     0.0000
 65 H      0.8220     1.0000     0.1780     0.9548     0.9548     0.0000
 66 H      0.7829     1.0000     0.2171     0.9831     0.9831    -0.0000
 67 O      8.4608     8.0000    -0.4608     2.0240     2.0240    -0.0000
 68 C      5.5915     6.0000     0.4085     4.0995     4.0995     0.0000
 69 C      5.8627     6.0000     0.1373     3.5830     3.5830     0.0000
 70 C      6.2480     6.0000    -0.2480     3.9810     3.9810     0.0000
 71 H      0.8366     1.0000     0.1634     0.9793     0.9793    -0.0000
 72 C      6.1304     6.0000    -0.1304     3.8793     3.8793     0.0000
 73 H      0.8379     1.0000     0.1621     0.9601     0.9601     0.0000
 74 C      6.1409     6.0000    -0.1409     3.9127     3.9127     0.0000
 75 H      0.8366     1.0000     0.1634     0.9584     0.9584     0.0000
 76 C      6.1376     6.0000    -0.1376     3.8909     3.8909    -0.0000
 77 H      0.8385     1.0000     0.1615     0.9607     0.9607    -0.0000
 78 C      6.2125     6.0000    -0.2125     3.9561     3.9561    -0.0000
 79 H      0.8324     1.0000     0.1676     0.9732     0.9732    -0.0000
 80 O      8.4046     8.0000    -0.4046     2.0960     2.0960    -0.0000
 81 H      0.6294     1.0000     0.3706     0.9274     0.9274     0.0000

  Mayer bond orders larger than 0.100000
B(  0-O ,  4-C ) :   0.9349 B(  0-O , 54-C ) :   1.0981 B(  1-O , 54-C ) :   1.7206 
B(  2-N ,  4-C ) :   2.1500 B(  2-N , 18-C ) :   0.8839 B(  3-N ,  5-C ) :   0.9543 
B(  3-N , 31-C ) :   1.1125 B(  3-N , 66-H ) :   0.9067 B(  4-C ,  5-C ) :   0.8733 
B(  5-C ,  6-H ) :   0.9462 B(  5-C ,  7-C ) :   0.8843 B(  7-C ,  8-C ) :   1.3635 
B(  7-C , 16-C ) :   1.3189 B(  8-C ,  9-H ) :   0.9618 B(  8-C , 10-C ) :   1.3820 
B( 10-C , 11-H ) :   0.9861 B( 10-C , 12-C ) :   1.3888 B( 12-C , 13-H ) :   0.9741 
B( 12-C , 14-C ) :   1.3632 B( 14-C , 15-H ) :   0.9810 B( 14-C , 16-C ) :   1.4085 
B( 16-C , 17-H ) :   0.9826 B( 18-C , 19-C ) :   0.9727 B( 18-C , 23-C ) :   0.9680 
B( 18-C , 27-C ) :   0.9691 B( 19-C , 20-H ) :   0.9648 B( 19-C , 21-H ) :   0.9606 
B( 19-C , 22-H ) :   0.9660 B( 23-C , 24-H ) :   0.9645 B( 23-C , 25-H ) :   0.9625 
B( 23-C , 26-H ) :   0.9647 B( 27-C , 28-H ) :   0.9713 B( 27-C , 29-H ) :   0.9679 
B( 27-C , 30-H ) :   0.9698 B( 31-C , 32-C ) :   1.2684 B( 31-C , 39-C ) :   1.3295 
B( 32-C , 33-C ) :   1.3289 B( 32-C , 41-C ) :   0.9928 B( 33-C , 34-H ) :   0.9728 
B( 33-C , 35-C ) :   1.3828 B( 35-C , 36-H ) :   0.9920 B( 35-C , 37-C ) :   1.3808 
B( 37-C , 38-H ) :   0.9857 B( 37-C , 39-C ) :   1.3844 B( 39-C , 40-H ) :   0.9801 
B( 41-C , 42-C ) :   0.9733 B( 41-C , 46-C ) :   0.9937 B( 41-C , 50-C ) :   0.9435 
B( 42-C , 43-H ) :   0.9645 B( 42-C , 44-H ) :   0.9602 B( 42-C , 45-H ) :   0.9582 
B( 46-C , 47-H ) :   0.9616 B( 46-C , 48-H ) :   0.9592 B( 46-C , 49-H ) :   0.9552 
B( 50-C , 51-H ) :   0.9670 B( 50-C , 52-H ) :   0.9653 B( 50-C , 53-H ) :   0.9683 
B( 54-C , 55-C ) :   1.0021 B( 55-C , 56-C ) :   1.3022 B( 55-C , 64-C ) :   1.3345 
B( 56-C , 57-H ) :   0.9700 B( 56-C , 58-C ) :   1.4324 B( 58-C , 59-H ) :   0.9740 
B( 58-C , 60-C ) :   1.3710 B( 60-C , 61-H ) :   0.9673 B( 60-C , 62-C ) :   1.3808 
B( 62-C , 63-H ) :   0.9749 B( 62-C , 64-C ) :   1.4326 B( 64-C , 65-H ) :   0.9531 
B( 67-O , 68-C ) :   1.8365 B( 68-C , 69-C ) :   0.9894 B( 68-C , 80-O ) :   1.2714 
B( 69-C , 70-C ) :   1.3473 B( 69-C , 78-C ) :   1.3383 B( 70-C , 71-H ) :   0.9653 
B( 70-C , 72-C ) :   1.4255 B( 72-C , 73-H ) :   0.9701 B( 72-C , 74-C ) :   1.3907 
B( 74-C , 75-H ) :   0.9668 B( 74-C , 76-C ) :   1.3823 B( 76-C , 77-H ) :   0.9721 
B( 76-C , 78-C ) :   1.4303 B( 78-C , 79-H ) :   0.9547 B( 80-O , 81-H ) :   0.7772 


-------
TIMINGS
-------

Total SCF time: 0 days 0 hours 7 min 52 sec 

Total time                  ....     472.490 sec
Sum of individual times     ....     447.543 sec  ( 94.7%)

Fock matrix formation       ....     391.557 sec  ( 82.9%)
  Split-RI-J                ....      46.510 sec  ( 11.9% of F)
  Chain of spheres X        ....     211.092 sec  ( 53.9% of F)
  XC integration            ....      46.856 sec  ( 12.0% of F)
    Basis function eval.    ....       2.209 sec  (  4.7% of XC)
    Density eval.           ....       6.180 sec  ( 13.2% of XC)
    XC-Functional eval.     ....       0.187 sec  (  0.4% of XC)
    XC-Potential eval.      ....       3.360 sec  (  7.2% of XC)
Diagonalization             ....       7.455 sec  (  1.6%)
Density matrix formation    ....       1.663 sec  (  0.4%)
Population analysis         ....       2.326 sec  (  0.5%)
Initial guess               ....       5.356 sec  (  1.1%)
Orbital Transformation      ....       0.000 sec  (  0.0%)
Orbital Orthonormalization  ....       0.000 sec  (  0.0%)
DIIS solution               ....      12.515 sec  (  2.6%)
SOSCF solution              ....      11.064 sec  (  2.3%)
Grid generation             ....      15.607 sec  (  3.3%)

Maximum memory used throughout the entire SCF-calculation: 586.1 MB
[1711144352.856589] [node128:2120364:0]          mpool.c:43   UCX  WARN  object 0x14514800 was not returned to mpool ucp_requests
[1711144352.856611] [node128:2120364:0]          mpool.c:43   UCX  WARN  object 0x145149c0 was not returned to mpool ucp_requests
[1711144352.856616] [node128:2120364:0]          mpool.c:43   UCX  WARN  object 0x14514b80 was not returned to mpool ucp_requests
[1711144352.870185] [node128:2120380:0]          mpool.c:43   UCX  WARN  object 0x1437c5c0 was not returned to mpool ucp_requests
[1711144352.870205] [node128:2120380:0]          mpool.c:43   UCX  WARN  object 0x1437cb00 was not returned to mpool ucp_requests
[1711144352.870210] [node128:2120380:0]          mpool.c:43   UCX  WARN  object 0x1437ccc0 was not returned to mpool ucp_requests
[1711144352.871412] [node128:2120378:0]          mpool.c:43   UCX  WARN  object 0x1407d880 was not returned to mpool ucp_requests
[1711144352.871432] [node128:2120378:0]          mpool.c:43   UCX  WARN  object 0x1407da40 was not returned to mpool ucp_requests
[1711144352.871435] [node128:2120378:0]          mpool.c:43   UCX  WARN  object 0x1407df80 was not returned to mpool ucp_requests
[1711144352.873233] [node128:2120391:0]          mpool.c:43   UCX  WARN  object 0x145e47c0 was not returned to mpool ucp_requests
[1711144352.873250] [node128:2120391:0]          mpool.c:43   UCX  WARN  object 0x145e4b40 was not returned to mpool ucp_requests
[1711144352.873256] [node128:2120391:0]          mpool.c:43   UCX  WARN  object 0x145e4d00 was not returned to mpool ucp_requests
[1711144352.887569] [node128:2120354:0]          mpool.c:43   UCX  WARN  object 0x14148e80 was not returned to mpool ucp_requests
[1711144352.887595] [node128:2120354:0]          mpool.c:43   UCX  WARN  object 0x14149040 was not returned to mpool ucp_requests
[1711144352.887602] [node128:2120354:0]          mpool.c:43   UCX  WARN  object 0x14149200 was not returned to mpool ucp_requests
[1711144352.887604] [node128:2120354:0]          mpool.c:43   UCX  WARN  object 0x14149740 was not returned to mpool ucp_requests
[1711144352.895445] [node128:2120356:0]          mpool.c:43   UCX  WARN  object 0x13a4b940 was not returned to mpool ucp_requests
[1711144352.895462] [node128:2120356:0]          mpool.c:43   UCX  WARN  object 0x13a4bb00 was not returned to mpool ucp_requests
[1711144352.895468] [node128:2120356:0]          mpool.c:43   UCX  WARN  object 0x13a4bcc0 was not returned to mpool ucp_requests
[1711144352.895471] [node128:2120356:0]          mpool.c:43   UCX  WARN  object 0x13a4be80 was not returned to mpool ucp_requests
[1711144352.895474] [node128:2120356:0]          mpool.c:43   UCX  WARN  object 0x13a4c3c0 was not returned to mpool ucp_requests
[1711144352.949634] [node128:2120366:0]          mpool.c:43   UCX  WARN  object 0x138166c0 was not returned to mpool ucp_requests
[1711144352.949647] [node128:2120366:0]          mpool.c:43   UCX  WARN  object 0x13816dc0 was not returned to mpool ucp_requests
[1711144352.949652] [node128:2120366:0]          mpool.c:43   UCX  WARN  object 0x13817140 was not returned to mpool ucp_requests
[1711144352.949703] [node128:2120385:0]          mpool.c:43   UCX  WARN  object 0x13685880 was not returned to mpool ucp_requests
[1711144352.949716] [node128:2120385:0]          mpool.c:43   UCX  WARN  object 0x13685dc0 was not returned to mpool ucp_requests
[1711144352.949721] [node128:2120385:0]          mpool.c:43   UCX  WARN  object 0x13685f80 was not returned to mpool ucp_requests
[1711144352.949682] [node128:2120362:0]          mpool.c:43   UCX  WARN  object 0x1387f9c0 was not returned to mpool ucp_requests
[1711144352.949695] [node128:2120362:0]          mpool.c:43   UCX  WARN  object 0x1387fb80 was not returned to mpool ucp_requests
[1711144352.949700] [node128:2120362:0]          mpool.c:43   UCX  WARN  object 0x1387fd40 was not returned to mpool ucp_requests
[1711144352.953380] [node128:2120375:0]          mpool.c:43   UCX  WARN  object 0x132d69c0 was not returned to mpool ucp_requests
[1711144352.953393] [node128:2120375:0]          mpool.c:43   UCX  WARN  object 0x132d6d40 was not returned to mpool ucp_requests
[1711144352.953397] [node128:2120375:0]          mpool.c:43   UCX  WARN  object 0x132d6f00 was not returned to mpool ucp_requests
[1711144352.953518] [node128:2120382:0]          mpool.c:43   UCX  WARN  object 0x12f81980 was not returned to mpool ucp_requests
[1711144352.953530] [node128:2120382:0]          mpool.c:43   UCX  WARN  object 0x12f81ec0 was not returned to mpool ucp_requests
[1711144352.953535] [node128:2120382:0]          mpool.c:43   UCX  WARN  object 0x12f82240 was not returned to mpool ucp_requests
[1711144352.953880] [node128:2120393:0]          mpool.c:43   UCX  WARN  object 0x13841cc0 was not returned to mpool ucp_requests
[1711144352.953892] [node128:2120393:0]          mpool.c:43   UCX  WARN  object 0x13841e80 was not returned to mpool ucp_requests
[1711144352.953896] [node128:2120393:0]          mpool.c:43   UCX  WARN  object 0x13842040 was not returned to mpool ucp_requests
[1711144352.954649] [node128:2120358:0]          mpool.c:43   UCX  WARN  object 0x14870700 was not returned to mpool ucp_requests
[1711144352.954662] [node128:2120358:0]          mpool.c:43   UCX  WARN  object 0x148708c0 was not returned to mpool ucp_requests
[1711144352.954666] [node128:2120358:0]          mpool.c:43   UCX  WARN  object 0x14870a80 was not returned to mpool ucp_requests
[1711144352.954669] [node128:2120358:0]          mpool.c:43   UCX  WARN  object 0x14870c40 was not returned to mpool ucp_requests
[1711144352.954672] [node128:2120358:0]          mpool.c:43   UCX  WARN  object 0x14871a40 was not returned to mpool ucp_requests
[1711144352.954653] [node128:2120400:0]          mpool.c:43   UCX  WARN  object 0x1340d440 was not returned to mpool ucp_requests
[1711144352.954668] [node128:2120400:0]          mpool.c:43   UCX  WARN  object 0x1340d7c0 was not returned to mpool ucp_requests
[1711144352.954673] [node128:2120400:0]          mpool.c:43   UCX  WARN  object 0x1340d980 was not returned to mpool ucp_requests
[1711144352.954752] [node128:2120374:0]          mpool.c:43   UCX  WARN  object 0x144c77c0 was not returned to mpool ucp_requests
[1711144352.954764] [node128:2120374:0]          mpool.c:43   UCX  WARN  object 0x144c7980 was not returned to mpool ucp_requests
[1711144352.954771] [node128:2120374:0]          mpool.c:43   UCX  WARN  object 0x144c8080 was not returned to mpool ucp_requests
[1711144352.954783] [node128:2120395:0]          mpool.c:43   UCX  WARN  object 0x132ac980 was not returned to mpool ucp_requests
[1711144352.954796] [node128:2120395:0]          mpool.c:43   UCX  WARN  object 0x132acd00 was not returned to mpool ucp_requests
[1711144352.954812] [node128:2120395:0]          mpool.c:43   UCX  WARN  object 0x132acec0 was not returned to mpool ucp_requests
[1711144352.954839] [node128:2120368:0]          mpool.c:43   UCX  WARN  object 0x144624c0 was not returned to mpool ucp_requests
[1711144352.954852] [node128:2120368:0]          mpool.c:43   UCX  WARN  object 0x14462bc0 was not returned to mpool ucp_requests
[1711144352.954856] [node128:2120368:0]          mpool.c:43   UCX  WARN  object 0x14462f40 was not returned to mpool ucp_requests
[1711144352.955489] [node128:2120370:0]          mpool.c:43   UCX  WARN  object 0x13373d00 was not returned to mpool ucp_requests
[1711144352.955501] [node128:2120370:0]          mpool.c:43   UCX  WARN  object 0x13373ec0 was not returned to mpool ucp_requests
[1711144352.955505] [node128:2120370:0]          mpool.c:43   UCX  WARN  object 0x13374080 was not returned to mpool ucp_requests
[1711144352.955618] [node128:2120360:0]          mpool.c:43   UCX  WARN  object 0x135c3a40 was not returned to mpool ucp_requests
[1711144352.955640] [node128:2120360:0]          mpool.c:43   UCX  WARN  object 0x135c3c00 was not returned to mpool ucp_requests
[1711144352.955644] [node128:2120360:0]          mpool.c:43   UCX  WARN  object 0x135c3dc0 was not returned to mpool ucp_requests
[1711144352.957873] [node128:2120383:0]          mpool.c:43   UCX  WARN  object 0x147b4900 was not returned to mpool ucp_requests
[1711144352.957896] [node128:2120383:0]          mpool.c:43   UCX  WARN  object 0x147b4c80 was not returned to mpool ucp_requests
[1711144352.957901] [node128:2120383:0]          mpool.c:43   UCX  WARN  object 0x147b4e40 was not returned to mpool ucp_requests
[1711144352.959120] [node128:2120396:0]          mpool.c:43   UCX  WARN  object 0x136c1a80 was not returned to mpool ucp_requests
[1711144352.959132] [node128:2120396:0]          mpool.c:43   UCX  WARN  object 0x136c1c40 was not returned to mpool ucp_requests
[1711144352.959137] [node128:2120396:0]          mpool.c:43   UCX  WARN  object 0x136c1fc0 was not returned to mpool ucp_requests
[1711144352.959329] [node128:2120388:0]          mpool.c:43   UCX  WARN  object 0x13db0a80 was not returned to mpool ucp_requests
[1711144352.959342] [node128:2120388:0]          mpool.c:43   UCX  WARN  object 0x13db0e00 was not returned to mpool ucp_requests
[1711144352.959346] [node128:2120388:0]          mpool.c:43   UCX  WARN  object 0x13db0fc0 was not returned to mpool ucp_requests
[1711144352.959371] [node128:2120372:0]          mpool.c:43   UCX  WARN  object 0x14895400 was not returned to mpool ucp_requests
[1711144352.959383] [node128:2120372:0]          mpool.c:43   UCX  WARN  object 0x14895cc0 was not returned to mpool ucp_requests
[1711144352.959387] [node128:2120372:0]          mpool.c:43   UCX  WARN  object 0x14895e80 was not returned to mpool ucp_requests
[1711144352.959383] [node128:2120348:0]          mpool.c:43   UCX  WARN  object 0x1446a7c0 was not returned to mpool ucp_requests
[1711144352.959397] [node128:2120348:0]          mpool.c:43   UCX  WARN  object 0x1446a980 was not returned to mpool ucp_requests
[1711144352.959401] [node128:2120348:0]          mpool.c:43   UCX  WARN  object 0x1446ad00 was not returned to mpool ucp_requests
[1711144352.959403] [node128:2120348:0]          mpool.c:43   UCX  WARN  object 0x1446aec0 was not returned to mpool ucp_requests
[1711144352.960414] [node128:2120389:0]          mpool.c:43   UCX  WARN  object 0x130ebbc0 was not returned to mpool ucp_requests
[1711144352.960425] [node128:2120389:0]          mpool.c:43   UCX  WARN  object 0x130ebf40 was not returned to mpool ucp_requests
[1711144352.960431] [node128:2120389:0]          mpool.c:43   UCX  WARN  object 0x130ec100 was not returned to mpool ucp_requests
[1711144352.960472] [node128:2120398:0]          mpool.c:43   UCX  WARN  object 0x13927b00 was not returned to mpool ucp_requests
[1711144352.960486] [node128:2120398:0]          mpool.c:43   UCX  WARN  object 0x13927cc0 was not returned to mpool ucp_requests
[1711144352.960490] [node128:2120398:0]          mpool.c:43   UCX  WARN  object 0x13927e80 was not returned to mpool ucp_requests
[1711144352.960464] [node128:2120352:0]          mpool.c:43   UCX  WARN  object 0x147528c0 was not returned to mpool ucp_requests
[1711144352.960478] [node128:2120352:0]          mpool.c:43   UCX  WARN  object 0x14752a80 was not returned to mpool ucp_requests
[1711144352.960483] [node128:2120352:0]          mpool.c:43   UCX  WARN  object 0x14752c40 was not returned to mpool ucp_requests
[1711144352.960487] [node128:2120352:0]          mpool.c:43   UCX  WARN  object 0x14752e00 was not returned to mpool ucp_requests
[1711144352.960494] [node128:2120346:0]          mpool.c:43   UCX  WARN  object 0x12a98d00 was not returned to mpool ucp_requests
[1711144352.960505] [node128:2120346:0]          mpool.c:43   UCX  WARN  object 0x12a98ec0 was not returned to mpool ucp_requests
[1711144352.960509] [node128:2120346:0]          mpool.c:43   UCX  WARN  object 0x12a99080 was not returned to mpool ucp_requests
[1711144352.960512] [node128:2120346:0]          mpool.c:43   UCX  WARN  object 0x12a99240 was not returned to mpool ucp_requests
[1711144352.960619] [node128:2120350:0]          mpool.c:43   UCX  WARN  object 0x13f877c0 was not returned to mpool ucp_requests
[1711144352.960631] [node128:2120350:0]          mpool.c:43   UCX  WARN  object 0x13f87980 was not returned to mpool ucp_requests
[1711144352.960635] [node128:2120350:0]          mpool.c:43   UCX  WARN  object 0x13f87b40 was not returned to mpool ucp_requests
[1711144352.960638] [node128:2120350:0]          mpool.c:43   UCX  WARN  object 0x13f87d00 was not returned to mpool ucp_requests


-------------------------------------------------------------------------------
                          DFT DISPERSION CORRECTION                            
                                                                               
                              DFTD3 V3.1  Rev 1                                
                          USING Becke-Johnson damping                          
-------------------------------------------------------------------------------
The PBE0 functional is recognized
Active option DFTDOPT                   ...         4   

molecular C6(AA) [au] = 70482.123934 


            DFT-D V3
 parameters
 s6 scaling factor         :     1.0000 
 a1 scaling factor         :     0.4145 
 s8 scaling factor         :     1.2177 
 a2 scaling factor         :     4.8593 
 ad hoc parameters k1-k3   :    16.0000     1.3333    -4.0000 

 Edisp/kcal,au: -72.995289828864  -0.116325386404 
 E6   /kcal   : -47.116643708 
 E8   /kcal   : -25.878646121 
 % E8         :  35.452487663 

-------------------------   ----------------
Dispersion correction           -0.116325386
-------------------------   ----------------


-------------------------   --------------------
FINAL SINGLE POINT ENERGY     -1805.046802490945
-------------------------   --------------------


           ************************************************************
           *        Program running with 30 parallel MPI-processes    *
           *              working on a common directory               *
           ************************************************************
------------------------------------------------------------------------------
                         ORCA SCF GRADIENT CALCULATION
------------------------------------------------------------------------------

 ... reading COSX grid (gridx3)
Gradient of the Kohn-Sham DFT energy:
Kohn-Sham wavefunction type      ... RKS
Hartree-Fock exchange scaling    ...    0.250
Number of operators              ...    1
Number of atoms                  ...   82
Basis set dimensions             ... 1542
Integral neglect threshold       ... 2.5e-11
Integral primitive cutoff        ... 2.5e-12
SHARK Integral package           ... ON

Nuc. rep. gradient       (SHARK) ... done (  0.3 sec)
HCore & Overlap gradient (SHARK) ... done (  1.6 sec)
RI-J gradient            (SHARK) ... done (  6.4 sec)
COSX-gradient                    ... done ( 49.4 sec)
Exchange-correlation gradient    ... done
Dispersion correction            ... done

------------------
CARTESIAN GRADIENT
------------------

   1   O   :   -0.000035196    0.000050285    0.000019319
   2   O   :   -0.000021026   -0.000077852   -0.000115243
   3   N   :    0.000029065    0.000044902    0.000028639
   4   N   :   -0.000001361   -0.000112012    0.000109598
   5   C   :    0.000002312   -0.000056912    0.000014393
   6   C   :   -0.000134736    0.000102486   -0.000119453
   7   H   :    0.000069730    0.000018847    0.000043645
   8   C   :   -0.000017900   -0.000111565    0.000027455
   9   C   :    0.000010283    0.000034339   -0.000001068
  10   H   :    0.000007946    0.000004480    0.000004891
  11   C   :    0.000026328    0.000028036    0.000020780
  12   H   :    0.000011077    0.000008425    0.000002522
  13   C   :   -0.000002803   -0.000004379   -0.000016675
  14   H   :    0.000008624    0.000004578    0.000000110
  15   C   :    0.000019492    0.000047017    0.000015723
  16   H   :    0.000005033    0.000012139   -0.000003053
  17   C   :    0.000002528    0.000006576   -0.000001972
  18   H   :    0.000003343    0.000008843    0.000007905
  19   C   :    0.000011250    0.000007969    0.000009156
  20   C   :    0.000000900    0.000013486    0.000005897
  21   H   :    0.000002794   -0.000011602   -0.000006000
  22   H   :    0.000012495   -0.000003264    0.000004407
  23   H   :    0.000020951    0.000007417    0.000004776
  24   C   :   -0.000034751   -0.000059571   -0.000001866
  25   H   :    0.000012642    0.000003807    0.000005553
  26   H   :    0.000007478    0.000006900    0.000000006
  27   H   :    0.000012409    0.000000602    0.000005928
  28   C   :    0.000005868   -0.000000952   -0.000004015
  29   H   :    0.000010122   -0.000004552    0.000008886
  30   H   :    0.000005084   -0.000002436    0.000008670
  31   H   :    0.000009403    0.000001371    0.000008096
  32   C   :   -0.000072581   -0.000079944    0.000066768
  33   C   :   -0.000073443    0.000168915   -0.000069877
  34   C   :    0.000103220   -0.000061062    0.000035733
  35   H   :   -0.000005413    0.000001562    0.000000361
  36   C   :   -0.000099503    0.000064721   -0.000030260
  37   H   :   -0.000005128   -0.000004757   -0.000002014
  38   C   :    0.000044336   -0.000050362    0.000030120
  39   H   :   -0.000000453    0.000017802   -0.000005213
  40   C   :    0.000083587    0.000036039   -0.000035243
  41   H   :    0.000024916    0.000018746    0.000030523
  42   C   :    0.000018144   -0.000022011   -0.000032688
  43   C   :   -0.000024522   -0.000008810   -0.000044521
  44   H   :   -0.000011849    0.000023514   -0.000030747
  45   H   :   -0.000006428   -0.000010499    0.000035751
  46   H   :    0.000035558    0.000018231    0.000042210
  47   C   :   -0.000048289    0.000013270    0.000004239
  48   H   :   -0.000007964    0.000056288    0.000005085
  49   H   :    0.000052977   -0.000019530    0.000003256
  50   H   :    0.000001065   -0.000000013    0.000007064
  51   C   :    0.000041313    0.000021987    0.000018612
  52   H   :   -0.000017183    0.000007128   -0.000007830
  53   H   :   -0.000011474    0.000003723   -0.000003700
  54   H   :   -0.000004275    0.000013865   -0.000003589
  55   C   :    0.000056887    0.000006253    0.000026785
  56   C   :    0.000022718   -0.000037305   -0.000001316
  57   C   :    0.000012548   -0.000007028   -0.000011110
  58   H   :   -0.000000916    0.000011437    0.000012173
  59   C   :   -0.000021048    0.000021007    0.000004457
  60   H   :    0.000007271    0.000012172    0.000000435
  61   C   :    0.000011370   -0.000010063    0.000014298
  62   H   :   -0.000004715    0.000003486   -0.000002506
  63   C   :   -0.000005137    0.000016387    0.000002239
  64   H   :    0.000000718    0.000001982   -0.000000076
  65   C   :   -0.000010802    0.000010850   -0.000010454
  66   H   :    0.000006752    0.000000197    0.000010848
  67   H   :    0.000044772    0.000103679   -0.000081622
  68   O   :   -0.000024544   -0.000037846   -0.000012103
  69   C   :    0.000074785    0.000153040    0.000028314
  70   C   :   -0.000000132   -0.000061351   -0.000014979
  71   C   :    0.000004184    0.000026557    0.000013204
  72   H   :    0.000013445    0.000012024    0.000000464
  73   C   :    0.000017214    0.000019366    0.000004113
  74   H   :    0.000010815    0.000015999    0.000004511
  75   C   :    0.000004836    0.000017111   -0.000005158
  76   H   :    0.000014327    0.000016472   -0.000002241
  77   C   :    0.000011975    0.000019240    0.000009042
  78   H   :    0.000011859    0.000017877   -0.000005939
  79   C   :    0.000016658    0.000024998   -0.000015322
  80   H   :   -0.000001196    0.000015051    0.000006646
  81   O   :   -0.000080798   -0.000142682   -0.000022708
  82   H   :    0.000105147    0.000179572    0.000063613

Difference to translation invariance:
           :    0.0003749914    0.0005846943    0.0001166579

Difference to rotation invariance:
           :   -0.0035313833    0.0033786699    0.0042986870

Norm of the cartesian gradient     ...    0.0006358929
RMS gradient                       ...    0.0000405431
MAX gradient                       ...    0.0001795721

-------
TIMINGS
-------

Total SCF gradient time            ...       89.985 sec

One electron gradient       ....       1.573 sec  (  1.7%)
RI-J Coulomb gradient       ....       6.426 sec  (  7.1%)
COSX gradient               ....      49.418 sec  ( 54.9%)
XC gradient                 ....       8.057 sec  (  9.0%)
CPCM gradient               ....       2.758 sec  (  3.1%)
   A-Matrix (El+Nuc)        ....       0.792 sec  (  0.9%)
   Potential                ....       1.966 sec  (  2.2%)

Maximum memory used throughout the entire SCFGRAD-calculation: 366.6 MB

                            ***************************************
                            *     ORCA property calculations      *
                            ***************************************

                                    ---------------------
                                    Active property flags
                                    ---------------------
   (+) Dipole Moment


------------------------------------------------------------------------------
                       ORCA ELECTRIC PROPERTIES CALCULATION
------------------------------------------------------------------------------

Dipole Moment Calculation                       ... on
Quadrupole Moment Calculation                   ... off
Polarizability Calculation                      ... off
GBWName                                         ... ImineBzOH8rAfreq.gbw
Electron density                                ... ImineBzOH8rAfreq.scfp
The origin for moment calculation is the CENTER OF MASS  = ( 7.090930,  9.502497  5.540153)

-------------
DIPOLE MOMENT
-------------
                                X             Y             Z
Electronic contribution:      8.10039      -9.82190       4.00619
Nuclear contribution   :     -7.34587       9.28153      -4.96657
                        -----------------------------------------
Total Dipole Moment    :      0.75452      -0.54037      -0.96038
                        -----------------------------------------
Magnitude (a.u.)       :      1.33553
Magnitude (Debye)      :      3.39464


--------------------
Rotational spectrum 
--------------------
 
Rotational constants in cm-1:     0.003565     0.002344     0.001976 
Rotational constants in MHz :   106.888720    70.262944    59.230057 

 Dipole components along the rotational axes: 
x,y,z [a.u.] :    -0.093708     0.645039     1.165663 
x,y,z [Debye]:    -0.238186     1.639559     2.962881 

 

----------------------------------------------------------------------------
                           ORCA NUMERICAL FREQUENCIES
                              (30-process run)
----------------------------------------------------------------------------

Number of atoms                ... 82
Central differences            ... used
Number of displacements        ... 492
Numerical increment            ... 5.000e-03 bohr
IR-spectrum generation         ... on
Raman-spectrum generation      ... off
Surface Crossing Hessian       ... off

The output will be reduced. Please look at the following files:
SCF program output             ... >ImineBzOH8rAfreq.lastscf
Integral program output        ... >ImineBzOH8rAfreq.lastint
Gradient program output        ... >ImineBzOH8rAfreq.lastgrad
Dipole moment program output   ... >ImineBzOH8rAfreq.lastmom
AutoCI program output          ... >ImineBzOH8rAfreq.lastautoci

	<< Calculating on displaced geometry   9 (of 492) >>
	<< Calculating on displaced geometry  22 (of 492) >>
	<< Calculating on displaced geometry  12 (of 492) >>
	<< Calculating on displaced geometry  19 (of 492) >>
	<< Calculating on displaced geometry   1 (of 492) >>
	<< Calculating on displaced geometry  14 (of 492) >>
	<< Calculating on displaced geometry  25 (of 492) >>
	<< Calculating on displaced geometry  13 (of 492) >>
	<< Calculating on displaced geometry  16 (of 492) >>
	<< Calculating on displaced geometry  24 (of 492) >>
	<< Calculating on displaced geometry   6 (of 492) >>
	<< Calculating on displaced geometry  15 (of 492) >>
	<< Calculating on displaced geometry   4 (of 492) >>
	<< Calculating on displaced geometry  29 (of 492) >>
	<< Calculating on displaced geometry   5 (of 492) >>
	<< Calculating on displaced geometry  20 (of 492) >>
	<< Calculating on displaced geometry  17 (of 492) >>
	<< Calculating on displaced geometry  18 (of 492) >>
	<< Calculating on displaced geometry  26 (of 492) >>
	<< Calculating on displaced geometry  23 (of 492) >>
	<< Calculating on displaced geometry  28 (of 492) >>
	<< Calculating on displaced geometry   7 (of 492) >>
	<< Calculating on displaced geometry  27 (of 492) >>
	<< Calculating on displaced geometry   2 (of 492) >>
	<< Calculating on displaced geometry  11 (of 492) >>
	<< Calculating on displaced geometry   3 (of 492) >>
	<< Calculating on displaced geometry   8 (of 492) >>
	<< Calculating on displaced geometry  30 (of 492) >>
	<< Calculating on displaced geometry  10 (of 492) >>
	<< Calculating on displaced geometry  21 (of 492) >>
	<< Calculating on displaced geometry  31 (of 492) >>
	<< Calculating on displaced geometry  32 (of 492) >>
	<< Calculating on displaced geometry  33 (of 492) >>
	<< Calculating on displaced geometry  34 (of 492) >>
	<< Calculating on displaced geometry  35 (of 492) >>
	<< Calculating on displaced geometry  36 (of 492) >>
	<< Calculating on displaced geometry  37 (of 492) >>
	<< Calculating on displaced geometry  38 (of 492) >>
	<< Calculating on displaced geometry  39 (of 492) >>
	<< Calculating on displaced geometry  41 (of 492) >>
	<< Calculating on displaced geometry  40 (of 492) >>
	<< Calculating on displaced geometry  42 (of 492) >>
	<< Calculating on displaced geometry  43 (of 492) >>
	<< Calculating on displaced geometry  44 (of 492) >>
	<< Calculating on displaced geometry  45 (of 492) >>
	<< Calculating on displaced geometry  46 (of 492) >>
	<< Calculating on displaced geometry  47 (of 492) >>
	<< Calculating on displaced geometry  48 (of 492) >>
	<< Calculating on displaced geometry  49 (of 492) >>
	<< Calculating on displaced geometry  50 (of 492) >>
	<< Calculating on displaced geometry  51 (of 492) >>
	<< Calculating on displaced geometry  53 (of 492) >>
	<< Calculating on displaced geometry  52 (of 492) >>
	<< Calculating on displaced geometry  54 (of 492) >>
	<< Calculating on displaced geometry  55 (of 492) >>
	<< Calculating on displaced geometry  56 (of 492) >>
	<< Calculating on displaced geometry  57 (of 492) >>
	<< Calculating on displaced geometry  58 (of 492) >>
	<< Calculating on displaced geometry  59 (of 492) >>
	<< Calculating on displaced geometry  60 (of 492) >>
	<< Calculating on displaced geometry  61 (of 492) >>
	<< Calculating on displaced geometry  62 (of 492) >>
	<< Calculating on displaced geometry  63 (of 492) >>
	<< Calculating on displaced geometry  64 (of 492) >>
	<< Calculating on displaced geometry  65 (of 492) >>
	<< Calculating on displaced geometry  66 (of 492) >>
	<< Calculating on displaced geometry  67 (of 492) >>
	<< Calculating on displaced geometry  68 (of 492) >>
	<< Calculating on displaced geometry  69 (of 492) >>
	<< Calculating on displaced geometry  70 (of 492) >>
	<< Calculating on displaced geometry  71 (of 492) >>
	<< Calculating on displaced geometry  72 (of 492) >>
	<< Calculating on displaced geometry  73 (of 492) >>
	<< Calculating on displaced geometry  74 (of 492) >>
	<< Calculating on displaced geometry  76 (of 492) >>
	<< Calculating on displaced geometry  75 (of 492) >>
	<< Calculating on displaced geometry  77 (of 492) >>
	<< Calculating on displaced geometry  78 (of 492) >>
	<< Calculating on displaced geometry  79 (of 492) >>
	<< Calculating on displaced geometry  80 (of 492) >>
	<< Calculating on displaced geometry  81 (of 492) >>
	<< Calculating on displaced geometry  82 (of 492) >>
	<< Calculating on displaced geometry  84 (of 492) >>
	<< Calculating on displaced geometry  83 (of 492) >>
	<< Calculating on displaced geometry  85 (of 492) >>
	<< Calculating on displaced geometry  86 (of 492) >>
	<< Calculating on displaced geometry  87 (of 492) >>
	<< Calculating on displaced geometry  88 (of 492) >>
	<< Calculating on displaced geometry  89 (of 492) >>
	<< Calculating on displaced geometry  90 (of 492) >>
	<< Calculating on displaced geometry  91 (of 492) >>
	<< Calculating on displaced geometry  92 (of 492) >>
	<< Calculating on displaced geometry  93 (of 492) >>
	<< Calculating on displaced geometry  94 (of 492) >>
	<< Calculating on displaced geometry  95 (of 492) >>
	<< Calculating on displaced geometry  96 (of 492) >>
	<< Calculating on displaced geometry  97 (of 492) >>
	<< Calculating on displaced geometry  98 (of 492) >>
	<< Calculating on displaced geometry  99 (of 492) >>
	<< Calculating on displaced geometry 100 (of 492) >>
	<< Calculating on displaced geometry 101 (of 492) >>
	<< Calculating on displaced geometry 102 (of 492) >>
	<< Calculating on displaced geometry 103 (of 492) >>
	<< Calculating on displaced geometry 104 (of 492) >>
	<< Calculating on displaced geometry 105 (of 492) >>
	<< Calculating on displaced geometry 106 (of 492) >>
	<< Calculating on displaced geometry 107 (of 492) >>
	<< Calculating on displaced geometry 108 (of 492) >>
	<< Calculating on displaced geometry 109 (of 492) >>
	<< Calculating on displaced geometry 110 (of 492) >>
	<< Calculating on displaced geometry 111 (of 492) >>
	<< Calculating on displaced geometry 112 (of 492) >>
	<< Calculating on displaced geometry 113 (of 492) >>
	<< Calculating on displaced geometry 114 (of 492) >>
	<< Calculating on displaced geometry 115 (of 492) >>
	<< Calculating on displaced geometry 116 (of 492) >>
	<< Calculating on displaced geometry 117 (of 492) >>
	<< Calculating on displaced geometry 118 (of 492) >>
	<< Calculating on displaced geometry 119 (of 492) >>
	<< Calculating on displaced geometry 120 (of 492) >>
	<< Calculating on displaced geometry 121 (of 492) >>
	<< Calculating on displaced geometry 122 (of 492) >>
	<< Calculating on displaced geometry 123 (of 492) >>
	<< Calculating on displaced geometry 124 (of 492) >>
	<< Calculating on displaced geometry 125 (of 492) >>
	<< Calculating on displaced geometry 126 (of 492) >>
	<< Calculating on displaced geometry 127 (of 492) >>
	<< Calculating on displaced geometry 128 (of 492) >>
	<< Calculating on displaced geometry 129 (of 492) >>
	<< Calculating on displaced geometry 130 (of 492) >>
	<< Calculating on displaced geometry 131 (of 492) >>
	<< Calculating on displaced geometry 132 (of 492) >>
	<< Calculating on displaced geometry 134 (of 492) >>
	<< Calculating on displaced geometry 133 (of 492) >>
	<< Calculating on displaced geometry 135 (of 492) >>
	<< Calculating on displaced geometry 136 (of 492) >>
	<< Calculating on displaced geometry 137 (of 492) >>
	<< Calculating on displaced geometry 138 (of 492) >>
	<< Calculating on displaced geometry 139 (of 492) >>
	<< Calculating on displaced geometry 140 (of 492) >>
	<< Calculating on displaced geometry 141 (of 492) >>
	<< Calculating on displaced geometry 142 (of 492) >>
	<< Calculating on displaced geometry 143 (of 492) >>
	<< Calculating on displaced geometry 144 (of 492) >>
	<< Calculating on displaced geometry 145 (of 492) >>
	<< Calculating on displaced geometry 146 (of 492) >>
	<< Calculating on displaced geometry 147 (of 492) >>
	<< Calculating on displaced geometry 148 (of 492) >>
	<< Calculating on displaced geometry 149 (of 492) >>
	<< Calculating on displaced geometry 150 (of 492) >>
	<< Calculating on displaced geometry 151 (of 492) >>
	<< Calculating on displaced geometry 152 (of 492) >>
	<< Calculating on displaced geometry 153 (of 492) >>
	<< Calculating on displaced geometry 154 (of 492) >>
	<< Calculating on displaced geometry 155 (of 492) >>
	<< Calculating on displaced geometry 156 (of 492) >>
	<< Calculating on displaced geometry 157 (of 492) >>
	<< Calculating on displaced geometry 158 (of 492) >>
	<< Calculating on displaced geometry 159 (of 492) >>
	<< Calculating on displaced geometry 160 (of 492) >>
	<< Calculating on displaced geometry 161 (of 492) >>
	<< Calculating on displaced geometry 162 (of 492) >>
	<< Calculating on displaced geometry 163 (of 492) >>
	<< Calculating on displaced geometry 164 (of 492) >>
	<< Calculating on displaced geometry 165 (of 492) >>
	<< Calculating on displaced geometry 166 (of 492) >>
	<< Calculating on displaced geometry 167 (of 492) >>
	<< Calculating on displaced geometry 168 (of 492) >>
	<< Calculating on displaced geometry 169 (of 492) >>
	<< Calculating on displaced geometry 170 (of 492) >>
	<< Calculating on displaced geometry 171 (of 492) >>
	<< Calculating on displaced geometry 172 (of 492) >>
	<< Calculating on displaced geometry 173 (of 492) >>
	<< Calculating on displaced geometry 174 (of 492) >>
	<< Calculating on displaced geometry 175 (of 492) >>
	<< Calculating on displaced geometry 176 (of 492) >>
	<< Calculating on displaced geometry 177 (of 492) >>
	<< Calculating on displaced geometry 178 (of 492) >>
	<< Calculating on displaced geometry 179 (of 492) >>
	<< Calculating on displaced geometry 180 (of 492) >>
	<< Calculating on displaced geometry 181 (of 492) >>
	<< Calculating on displaced geometry 182 (of 492) >>
	<< Calculating on displaced geometry 183 (of 492) >>
	<< Calculating on displaced geometry 184 (of 492) >>
	<< Calculating on displaced geometry 185 (of 492) >>
	<< Calculating on displaced geometry 186 (of 492) >>
	<< Calculating on displaced geometry 187 (of 492) >>
	<< Calculating on displaced geometry 188 (of 492) >>
	<< Calculating on displaced geometry 189 (of 492) >>
	<< Calculating on displaced geometry 190 (of 492) >>
	<< Calculating on displaced geometry 191 (of 492) >>
	<< Calculating on displaced geometry 192 (of 492) >>
	<< Calculating on displaced geometry 193 (of 492) >>
	<< Calculating on displaced geometry 194 (of 492) >>
	<< Calculating on displaced geometry 195 (of 492) >>
	<< Calculating on displaced geometry 196 (of 492) >>
	<< Calculating on displaced geometry 197 (of 492) >>
	<< Calculating on displaced geometry 198 (of 492) >>
	<< Calculating on displaced geometry 199 (of 492) >>
	<< Calculating on displaced geometry 200 (of 492) >>
	<< Calculating on displaced geometry 201 (of 492) >>
	<< Calculating on displaced geometry 202 (of 492) >>
	<< Calculating on displaced geometry 203 (of 492) >>
	<< Calculating on displaced geometry 204 (of 492) >>
	<< Calculating on displaced geometry 205 (of 492) >>
	<< Calculating on displaced geometry 206 (of 492) >>
	<< Calculating on displaced geometry 207 (of 492) >>
	<< Calculating on displaced geometry 208 (of 492) >>
	<< Calculating on displaced geometry 209 (of 492) >>
	<< Calculating on displaced geometry 210 (of 492) >>
	<< Calculating on displaced geometry 211 (of 492) >>
	<< Calculating on displaced geometry 212 (of 492) >>
	<< Calculating on displaced geometry 213 (of 492) >>
	<< Calculating on displaced geometry 214 (of 492) >>
	<< Calculating on displaced geometry 215 (of 492) >>
	<< Calculating on displaced geometry 216 (of 492) >>
	<< Calculating on displaced geometry 217 (of 492) >>
	<< Calculating on displaced geometry 218 (of 492) >>
	<< Calculating on displaced geometry 219 (of 492) >>
	<< Calculating on displaced geometry 220 (of 492) >>
	<< Calculating on displaced geometry 221 (of 492) >>
	<< Calculating on displaced geometry 222 (of 492) >>
	<< Calculating on displaced geometry 223 (of 492) >>
	<< Calculating on displaced geometry 224 (of 492) >>
	<< Calculating on displaced geometry 225 (of 492) >>
	<< Calculating on displaced geometry 226 (of 492) >>
	<< Calculating on displaced geometry 227 (of 492) >>
	<< Calculating on displaced geometry 228 (of 492) >>
	<< Calculating on displaced geometry 229 (of 492) >>
	<< Calculating on displaced geometry 230 (of 492) >>
	<< Calculating on displaced geometry 231 (of 492) >>
	<< Calculating on displaced geometry 232 (of 492) >>
	<< Calculating on displaced geometry 233 (of 492) >>
	<< Calculating on displaced geometry 234 (of 492) >>
	<< Calculating on displaced geometry 235 (of 492) >>
	<< Calculating on displaced geometry 236 (of 492) >>
	<< Calculating on displaced geometry 237 (of 492) >>
	<< Calculating on displaced geometry 238 (of 492) >>
	<< Calculating on displaced geometry 239 (of 492) >>
	<< Calculating on displaced geometry 240 (of 492) >>
	<< Calculating on displaced geometry 241 (of 492) >>
	<< Calculating on displaced geometry 242 (of 492) >>
	<< Calculating on displaced geometry 243 (of 492) >>
	<< Calculating on displaced geometry 244 (of 492) >>
	<< Calculating on displaced geometry 245 (of 492) >>
	<< Calculating on displaced geometry 246 (of 492) >>
	<< Calculating on displaced geometry 247 (of 492) >>
	<< Calculating on displaced geometry 248 (of 492) >>
	<< Calculating on displaced geometry 249 (of 492) >>
	<< Calculating on displaced geometry 250 (of 492) >>
	<< Calculating on displaced geometry 251 (of 492) >>
	<< Calculating on displaced geometry 252 (of 492) >>
	<< Calculating on displaced geometry 253 (of 492) >>
	<< Calculating on displaced geometry 254 (of 492) >>
	<< Calculating on displaced geometry 255 (of 492) >>
	<< Calculating on displaced geometry 256 (of 492) >>
	<< Calculating on displaced geometry 257 (of 492) >>
	<< Calculating on displaced geometry 258 (of 492) >>
	<< Calculating on displaced geometry 259 (of 492) >>
	<< Calculating on displaced geometry 260 (of 492) >>
	<< Calculating on displaced geometry 261 (of 492) >>
	<< Calculating on displaced geometry 262 (of 492) >>
	<< Calculating on displaced geometry 264 (of 492) >>
	<< Calculating on displaced geometry 263 (of 492) >>
	<< Calculating on displaced geometry 265 (of 492) >>
	<< Calculating on displaced geometry 266 (of 492) >>
	<< Calculating on displaced geometry 267 (of 492) >>
	<< Calculating on displaced geometry 268 (of 492) >>
	<< Calculating on displaced geometry 269 (of 492) >>
	<< Calculating on displaced geometry 270 (of 492) >>
	<< Calculating on displaced geometry 271 (of 492) >>
	<< Calculating on displaced geometry 272 (of 492) >>
	<< Calculating on displaced geometry 273 (of 492) >>
	<< Calculating on displaced geometry 274 (of 492) >>
	<< Calculating on displaced geometry 275 (of 492) >>
	<< Calculating on displaced geometry 276 (of 492) >>
	<< Calculating on displaced geometry 277 (of 492) >>
	<< Calculating on displaced geometry 278 (of 492) >>
	<< Calculating on displaced geometry 279 (of 492) >>
	<< Calculating on displaced geometry 280 (of 492) >>
	<< Calculating on displaced geometry 281 (of 492) >>
	<< Calculating on displaced geometry 282 (of 492) >>
	<< Calculating on displaced geometry 283 (of 492) >>
	<< Calculating on displaced geometry 284 (of 492) >>
	<< Calculating on displaced geometry 285 (of 492) >>
	<< Calculating on displaced geometry 286 (of 492) >>
	<< Calculating on displaced geometry 287 (of 492) >>
	<< Calculating on displaced geometry 288 (of 492) >>
	<< Calculating on displaced geometry 289 (of 492) >>
	<< Calculating on displaced geometry 290 (of 492) >>
	<< Calculating on displaced geometry 291 (of 492) >>
	<< Calculating on displaced geometry 292 (of 492) >>
	<< Calculating on displaced geometry 293 (of 492) >>
	<< Calculating on displaced geometry 294 (of 492) >>
	<< Calculating on displaced geometry 295 (of 492) >>
	<< Calculating on displaced geometry 296 (of 492) >>
	<< Calculating on displaced geometry 297 (of 492) >>
	<< Calculating on displaced geometry 298 (of 492) >>
	<< Calculating on displaced geometry 299 (of 492) >>
	<< Calculating on displaced geometry 300 (of 492) >>
	<< Calculating on displaced geometry 301 (of 492) >>
	<< Calculating on displaced geometry 302 (of 492) >>
	<< Calculating on displaced geometry 303 (of 492) >>
	<< Calculating on displaced geometry 304 (of 492) >>
	<< Calculating on displaced geometry 305 (of 492) >>
	<< Calculating on displaced geometry 306 (of 492) >>
	<< Calculating on displaced geometry 307 (of 492) >>
	<< Calculating on displaced geometry 308 (of 492) >>
	<< Calculating on displaced geometry 309 (of 492) >>
	<< Calculating on displaced geometry 310 (of 492) >>
	<< Calculating on displaced geometry 311 (of 492) >>
	<< Calculating on displaced geometry 312 (of 492) >>
	<< Calculating on displaced geometry 313 (of 492) >>
	<< Calculating on displaced geometry 314 (of 492) >>
	<< Calculating on displaced geometry 315 (of 492) >>
	<< Calculating on displaced geometry 316 (of 492) >>
	<< Calculating on displaced geometry 317 (of 492) >>
	<< Calculating on displaced geometry 318 (of 492) >>
	<< Calculating on displaced geometry 319 (of 492) >>
	<< Calculating on displaced geometry 320 (of 492) >>
	<< Calculating on displaced geometry 321 (of 492) >>
	<< Calculating on displaced geometry 322 (of 492) >>
	<< Calculating on displaced geometry 323 (of 492) >>
	<< Calculating on displaced geometry 324 (of 492) >>
	<< Calculating on displaced geometry 325 (of 492) >>
	<< Calculating on displaced geometry 326 (of 492) >>
	<< Calculating on displaced geometry 327 (of 492) >>
	<< Calculating on displaced geometry 328 (of 492) >>
	<< Calculating on displaced geometry 329 (of 492) >>
	<< Calculating on displaced geometry 330 (of 492) >>
	<< Calculating on displaced geometry 331 (of 492) >>
	<< Calculating on displaced geometry 332 (of 492) >>
	<< Calculating on displaced geometry 333 (of 492) >>
	<< Calculating on displaced geometry 334 (of 492) >>
	<< Calculating on displaced geometry 335 (of 492) >>
	<< Calculating on displaced geometry 336 (of 492) >>
	<< Calculating on displaced geometry 337 (of 492) >>
	<< Calculating on displaced geometry 338 (of 492) >>
	<< Calculating on displaced geometry 339 (of 492) >>
	<< Calculating on displaced geometry 340 (of 492) >>
	<< Calculating on displaced geometry 341 (of 492) >>
	<< Calculating on displaced geometry 342 (of 492) >>
	<< Calculating on displaced geometry 343 (of 492) >>
	<< Calculating on displaced geometry 344 (of 492) >>
	<< Calculating on displaced geometry 345 (of 492) >>
	<< Calculating on displaced geometry 346 (of 492) >>
	<< Calculating on displaced geometry 347 (of 492) >>
	<< Calculating on displaced geometry 348 (of 492) >>
	<< Calculating on displaced geometry 349 (of 492) >>
	<< Calculating on displaced geometry 350 (of 492) >>
	<< Calculating on displaced geometry 351 (of 492) >>
	<< Calculating on displaced geometry 352 (of 492) >>
	<< Calculating on displaced geometry 353 (of 492) >>
	<< Calculating on displaced geometry 354 (of 492) >>
	<< Calculating on displaced geometry 355 (of 492) >>
	<< Calculating on displaced geometry 356 (of 492) >>
	<< Calculating on displaced geometry 357 (of 492) >>
	<< Calculating on displaced geometry 358 (of 492) >>
	<< Calculating on displaced geometry 359 (of 492) >>
	<< Calculating on displaced geometry 360 (of 492) >>
	<< Calculating on displaced geometry 361 (of 492) >>
	<< Calculating on displaced geometry 362 (of 492) >>
	<< Calculating on displaced geometry 363 (of 492) >>
	<< Calculating on displaced geometry 364 (of 492) >>
	<< Calculating on displaced geometry 365 (of 492) >>
	<< Calculating on displaced geometry 366 (of 492) >>
	<< Calculating on displaced geometry 367 (of 492) >>
	<< Calculating on displaced geometry 368 (of 492) >>
	<< Calculating on displaced geometry 369 (of 492) >>
	<< Calculating on displaced geometry 370 (of 492) >>
	<< Calculating on displaced geometry 371 (of 492) >>
	<< Calculating on displaced geometry 372 (of 492) >>
	<< Calculating on displaced geometry 373 (of 492) >>
	<< Calculating on displaced geometry 374 (of 492) >>
	<< Calculating on displaced geometry 375 (of 492) >>
	<< Calculating on displaced geometry 376 (of 492) >>
	<< Calculating on displaced geometry 377 (of 492) >>
	<< Calculating on displaced geometry 378 (of 492) >>
	<< Calculating on displaced geometry 379 (of 492) >>
	<< Calculating on displaced geometry 380 (of 492) >>
	<< Calculating on displaced geometry 381 (of 492) >>
	<< Calculating on displaced geometry 382 (of 492) >>
	<< Calculating on displaced geometry 383 (of 492) >>
	<< Calculating on displaced geometry 384 (of 492) >>
	<< Calculating on displaced geometry 385 (of 492) >>
	<< Calculating on displaced geometry 386 (of 492) >>
	<< Calculating on displaced geometry 387 (of 492) >>
	<< Calculating on displaced geometry 388 (of 492) >>
	<< Calculating on displaced geometry 389 (of 492) >>
	<< Calculating on displaced geometry 390 (of 492) >>
	<< Calculating on displaced geometry 391 (of 492) >>
	<< Calculating on displaced geometry 392 (of 492) >>
	<< Calculating on displaced geometry 393 (of 492) >>
	<< Calculating on displaced geometry 394 (of 492) >>
	<< Calculating on displaced geometry 395 (of 492) >>
	<< Calculating on displaced geometry 396 (of 492) >>
	<< Calculating on displaced geometry 397 (of 492) >>
	<< Calculating on displaced geometry 398 (of 492) >>
	<< Calculating on displaced geometry 399 (of 492) >>
	<< Calculating on displaced geometry 400 (of 492) >>
	<< Calculating on displaced geometry 401 (of 492) >>
	<< Calculating on displaced geometry 402 (of 492) >>
	<< Calculating on displaced geometry 403 (of 492) >>
	<< Calculating on displaced geometry 404 (of 492) >>
	<< Calculating on displaced geometry 405 (of 492) >>
	<< Calculating on displaced geometry 406 (of 492) >>
	<< Calculating on displaced geometry 407 (of 492) >>
	<< Calculating on displaced geometry 408 (of 492) >>
	<< Calculating on displaced geometry 409 (of 492) >>
	<< Calculating on displaced geometry 410 (of 492) >>
	<< Calculating on displaced geometry 411 (of 492) >>
	<< Calculating on displaced geometry 412 (of 492) >>
	<< Calculating on displaced geometry 413 (of 492) >>
	<< Calculating on displaced geometry 414 (of 492) >>
	<< Calculating on displaced geometry 415 (of 492) >>
	<< Calculating on displaced geometry 416 (of 492) >>
	<< Calculating on displaced geometry 417 (of 492) >>
	<< Calculating on displaced geometry 418 (of 492) >>
	<< Calculating on displaced geometry 419 (of 492) >>
	<< Calculating on displaced geometry 420 (of 492) >>
	<< Calculating on displaced geometry 421 (of 492) >>
	<< Calculating on displaced geometry 422 (of 492) >>
	<< Calculating on displaced geometry 423 (of 492) >>
	<< Calculating on displaced geometry 424 (of 492) >>
	<< Calculating on displaced geometry 425 (of 492) >>
	<< Calculating on displaced geometry 426 (of 492) >>
	<< Calculating on displaced geometry 427 (of 492) >>
	<< Calculating on displaced geometry 428 (of 492) >>
	<< Calculating on displaced geometry 429 (of 492) >>
	<< Calculating on displaced geometry 430 (of 492) >>
	<< Calculating on displaced geometry 431 (of 492) >>
	<< Calculating on displaced geometry 432 (of 492) >>
	<< Calculating on displaced geometry 433 (of 492) >>
	<< Calculating on displaced geometry 434 (of 492) >>
	<< Calculating on displaced geometry 435 (of 492) >>
	<< Calculating on displaced geometry 436 (of 492) >>
	<< Calculating on displaced geometry 437 (of 492) >>
	<< Calculating on displaced geometry 438 (of 492) >>
	<< Calculating on displaced geometry 439 (of 492) >>
	<< Calculating on displaced geometry 440 (of 492) >>
	<< Calculating on displaced geometry 441 (of 492) >>
	<< Calculating on displaced geometry 442 (of 492) >>
	<< Calculating on displaced geometry 443 (of 492) >>
	<< Calculating on displaced geometry 444 (of 492) >>
	<< Calculating on displaced geometry 445 (of 492) >>
	<< Calculating on displaced geometry 446 (of 492) >>
	<< Calculating on displaced geometry 447 (of 492) >>
	<< Calculating on displaced geometry 448 (of 492) >>
	<< Calculating on displaced geometry 449 (of 492) >>
	<< Calculating on displaced geometry 450 (of 492) >>
	<< Calculating on displaced geometry 451 (of 492) >>
	<< Calculating on displaced geometry 452 (of 492) >>
	<< Calculating on displaced geometry 453 (of 492) >>
	<< Calculating on displaced geometry 454 (of 492) >>
	<< Calculating on displaced geometry 455 (of 492) >>
	<< Calculating on displaced geometry 456 (of 492) >>
	<< Calculating on displaced geometry 457 (of 492) >>
	<< Calculating on displaced geometry 458 (of 492) >>
	<< Calculating on displaced geometry 459 (of 492) >>
	<< Calculating on displaced geometry 460 (of 492) >>
	<< Calculating on displaced geometry 461 (of 492) >>
	<< Calculating on displaced geometry 462 (of 492) >>
	<< Calculating on displaced geometry 463 (of 492) >>
	<< Calculating on displaced geometry 464 (of 492) >>
	<< Calculating on displaced geometry 465 (of 492) >>
	<< Calculating on displaced geometry 466 (of 492) >>
	<< Calculating on displaced geometry 467 (of 492) >>
	<< Calculating on displaced geometry 468 (of 492) >>
	<< Calculating on displaced geometry 469 (of 492) >>
	<< Calculating on displaced geometry 470 (of 492) >>
	<< Calculating on displaced geometry 471 (of 492) >>
	<< Calculating on displaced geometry 472 (of 492) >>
	<< Calculating on displaced geometry 473 (of 492) >>
	<< Calculating on displaced geometry 474 (of 492) >>
	<< Calculating on displaced geometry 475 (of 492) >>
	<< Calculating on displaced geometry 476 (of 492) >>
	<< Calculating on displaced geometry 477 (of 492) >>
	<< Calculating on displaced geometry 478 (of 492) >>
	<< Calculating on displaced geometry 479 (of 492) >>
	<< Calculating on displaced geometry 480 (of 492) >>
	<< Calculating on displaced geometry 481 (of 492) >>
	<< Calculating on displaced geometry 482 (of 492) >>
	<< Calculating on displaced geometry 483 (of 492) >>
	<< Calculating on displaced geometry 484 (of 492) >>
	<< Calculating on displaced geometry 485 (of 492) >>
	<< Calculating on displaced geometry 486 (of 492) >>
	<< Calculating on displaced geometry 487 (of 492) >>
	<< Calculating on displaced geometry 488 (of 492) >>
	<< Calculating on displaced geometry 489 (of 492) >>
	<< Calculating on displaced geometry 490 (of 492) >>
	<< Calculating on displaced geometry 491 (of 492) >>
	<< Calculating on displaced geometry 492 (of 492) >>

-----------------------
VIBRATIONAL FREQUENCIES
-----------------------

Scaling factor for frequencies =  1.000000000 (already applied!)

   0:         0.00 cm**-1
   1:         0.00 cm**-1
   2:         0.00 cm**-1
   3:         0.00 cm**-1
   4:         0.00 cm**-1
   5:         0.00 cm**-1
   6:        17.12 cm**-1
   7:        23.71 cm**-1
   8:        24.10 cm**-1
   9:        29.48 cm**-1
  10:        31.75 cm**-1
  11:        36.29 cm**-1
  12:        40.00 cm**-1
  13:        45.07 cm**-1
  14:        53.83 cm**-1
  15:        55.39 cm**-1
  16:        59.90 cm**-1
  17:        69.69 cm**-1
  18:        73.64 cm**-1
  19:        80.53 cm**-1
  20:        81.95 cm**-1
  21:       104.23 cm**-1
  22:       105.22 cm**-1
  23:       123.12 cm**-1
  24:       125.59 cm**-1
  25:       131.03 cm**-1
  26:       135.39 cm**-1
  27:       144.25 cm**-1
  28:       154.11 cm**-1
  29:       174.75 cm**-1
  30:       182.62 cm**-1
  31:       186.45 cm**-1
  32:       195.61 cm**-1
  33:       208.14 cm**-1
  34:       214.06 cm**-1
  35:       229.46 cm**-1
  36:       241.55 cm**-1
  37:       243.70 cm**-1
  38:       247.27 cm**-1
  39:       257.85 cm**-1
  40:       274.55 cm**-1
  41:       285.26 cm**-1
  42:       293.61 cm**-1
  43:       298.20 cm**-1
  44:       331.39 cm**-1
  45:       339.51 cm**-1
  46:       353.43 cm**-1
  47:       358.99 cm**-1
  48:       364.00 cm**-1
  49:       365.23 cm**-1
  50:       378.08 cm**-1
  51:       398.06 cm**-1
  52:       407.85 cm**-1
  53:       410.94 cm**-1
  54:       415.18 cm**-1
  55:       415.45 cm**-1
  56:       419.08 cm**-1
  57:       429.45 cm**-1
  58:       444.19 cm**-1
  59:       445.51 cm**-1
  60:       458.06 cm**-1
  61:       485.49 cm**-1
  62:       499.07 cm**-1
  63:       504.81 cm**-1
  64:       510.11 cm**-1
  65:       514.93 cm**-1
  66:       529.06 cm**-1
  67:       539.39 cm**-1
  68:       580.64 cm**-1
  69:       587.65 cm**-1
  70:       605.86 cm**-1
  71:       624.82 cm**-1
  72:       625.90 cm**-1
  73:       627.89 cm**-1
  74:       636.40 cm**-1
  75:       656.66 cm**-1
  76:       669.04 cm**-1
  77:       684.84 cm**-1
  78:       704.21 cm**-1
  79:       706.71 cm**-1
  80:       711.08 cm**-1
  81:       713.53 cm**-1
  82:       716.65 cm**-1
  83:       717.28 cm**-1
  84:       744.48 cm**-1
  85:       760.26 cm**-1
  86:       775.28 cm**-1
  87:       776.14 cm**-1
  88:       777.57 cm**-1
  89:       781.56 cm**-1
  90:       801.88 cm**-1
  91:       814.20 cm**-1
  92:       837.01 cm**-1
  93:       839.28 cm**-1
  94:       862.39 cm**-1
  95:       862.92 cm**-1
  96:       867.42 cm**-1
  97:       868.43 cm**-1
  98:       872.19 cm**-1
  99:       877.38 cm**-1
 100:       900.51 cm**-1
 101:       911.02 cm**-1
 102:       936.17 cm**-1
 103:       938.49 cm**-1
 104:       939.96 cm**-1
 105:       943.68 cm**-1
 106:       948.31 cm**-1
 107:       955.66 cm**-1
 108:       956.49 cm**-1
 109:       957.65 cm**-1
 110:       963.16 cm**-1
 111:       970.07 cm**-1
 112:       970.51 cm**-1
 113:       980.42 cm**-1
 114:       998.67 cm**-1
 115:      1003.03 cm**-1
 116:      1007.13 cm**-1
 117:      1012.74 cm**-1
 118:      1022.86 cm**-1
 119:      1023.72 cm**-1
 120:      1024.62 cm**-1
 121:      1024.95 cm**-1
 122:      1029.08 cm**-1
 123:      1033.56 cm**-1
 124:      1042.79 cm**-1
 125:      1044.57 cm**-1
 126:      1050.78 cm**-1
 127:      1054.68 cm**-1
 128:      1055.25 cm**-1
 129:      1060.63 cm**-1
 130:      1084.66 cm**-1
 131:      1104.06 cm**-1
 132:      1104.93 cm**-1
 133:      1105.64 cm**-1
 134:      1107.36 cm**-1
 135:      1120.91 cm**-1
 136:      1136.68 cm**-1
 137:      1144.94 cm**-1
 138:      1154.02 cm**-1
 139:      1165.28 cm**-1
 140:      1168.82 cm**-1
 141:      1171.21 cm**-1
 142:      1183.62 cm**-1
 143:      1185.91 cm**-1
 144:      1187.06 cm**-1
 145:      1194.62 cm**-1
 146:      1200.94 cm**-1
 147:      1226.52 cm**-1
 148:      1228.12 cm**-1
 149:      1228.68 cm**-1
 150:      1233.65 cm**-1
 151:      1250.93 cm**-1
 152:      1251.39 cm**-1
 153:      1261.67 cm**-1
 154:      1274.71 cm**-1
 155:      1290.30 cm**-1
 156:      1306.80 cm**-1
 157:      1310.20 cm**-1
 158:      1326.09 cm**-1
 159:      1338.09 cm**-1
 160:      1342.23 cm**-1
 161:      1346.24 cm**-1
 162:      1355.19 cm**-1
 163:      1357.46 cm**-1
 164:      1370.75 cm**-1
 165:      1375.38 cm**-1
 166:      1377.35 cm**-1
 167:      1378.43 cm**-1
 168:      1383.32 cm**-1
 169:      1383.71 cm**-1
 170:      1390.47 cm**-1
 171:      1401.25 cm**-1
 172:      1409.03 cm**-1
 173:      1417.77 cm**-1
 174:      1449.57 cm**-1
 175:      1455.45 cm**-1
 176:      1456.27 cm**-1
 177:      1457.29 cm**-1
 178:      1460.40 cm**-1
 179:      1462.08 cm**-1
 180:      1468.96 cm**-1
 181:      1469.42 cm**-1
 182:      1475.72 cm**-1
 183:      1478.74 cm**-1
 184:      1479.92 cm**-1
 185:      1485.48 cm**-1
 186:      1486.02 cm**-1
 187:      1486.44 cm**-1
 188:      1486.72 cm**-1
 189:      1491.93 cm**-1
 190:      1507.76 cm**-1
 191:      1529.70 cm**-1
 192:      1532.15 cm**-1
 193:      1533.84 cm**-1
 194:      1551.56 cm**-1
 195:      1635.84 cm**-1
 196:      1644.40 cm**-1
 197:      1647.46 cm**-1
 198:      1648.96 cm**-1
 199:      1661.51 cm**-1
 200:      1663.27 cm**-1
 201:      1665.60 cm**-1
 202:      1666.75 cm**-1
 203:      1719.22 cm**-1
 204:      1735.24 cm**-1
 205:      1804.37 cm**-1
 206:      3037.09 cm**-1
 207:      3043.63 cm**-1
 208:      3046.39 cm**-1
 209:      3048.97 cm**-1
 210:      3052.69 cm**-1
 211:      3053.70 cm**-1
 212:      3058.73 cm**-1
 213:      3113.87 cm**-1
 214:      3116.39 cm**-1
 215:      3122.33 cm**-1
 216:      3125.08 cm**-1
 217:      3125.47 cm**-1
 218:      3126.17 cm**-1
 219:      3127.55 cm**-1
 220:      3133.75 cm**-1
 221:      3149.56 cm**-1
 222:      3155.59 cm**-1
 223:      3157.16 cm**-1
 224:      3175.49 cm**-1
 225:      3184.80 cm**-1
 226:      3189.27 cm**-1
 227:      3191.83 cm**-1
 228:      3194.78 cm**-1
 229:      3197.58 cm**-1
 230:      3200.89 cm**-1
 231:      3203.96 cm**-1
 232:      3204.60 cm**-1
 233:      3208.68 cm**-1
 234:      3210.76 cm**-1
 235:      3211.85 cm**-1
 236:      3214.49 cm**-1
 237:      3219.56 cm**-1
 238:      3221.10 cm**-1
 239:      3222.69 cm**-1
 240:      3226.25 cm**-1
 241:      3228.78 cm**-1
 242:      3230.96 cm**-1
 243:      3231.53 cm**-1
 244:      3410.14 cm**-1
 245:      3660.56 cm**-1


------------
NORMAL MODES
------------

These modes are the cartesian displacements weighted by the diagonal matrix
M(i,i)=1/sqrt(m[i]) where m[i] is the mass of the displaced atom
Thus, these vectors are normalized but *not* orthogonal

                  0          1          2          3          4          5    
      0       0.000000   0.000000   0.000000   0.000000   0.000000   0.000000
      1       0.000000   0.000000   0.000000   0.000000   0.000000   0.000000
      2       0.000000   0.000000   0.000000   0.000000   0.000000   0.000000
      3       0.000000   0.000000   0.000000   0.000000   0.000000   0.000000
      4       0.000000   0.000000   0.000000   0.000000   0.000000   0.000000
      5       0.000000   0.000000   0.000000   0.000000   0.000000   0.000000
      6       0.000000   0.000000   0.000000   0.000000   0.000000   0.000000
      7       0.000000   0.000000   0.000000   0.000000   0.000000   0.000000
      8       0.000000   0.000000   0.000000   0.000000   0.000000   0.000000
      9       0.000000   0.000000   0.000000   0.000000   0.000000   0.000000
     10       0.000000   0.000000   0.000000   0.000000   0.000000   0.000000
     11       0.000000   0.000000   0.000000   0.000000   0.000000   0.000000
     12       0.000000   0.000000   0.000000   0.000000   0.000000   0.000000
     13       0.000000   0.000000   0.000000   0.000000   0.000000   0.000000
     14       0.000000   0.000000   0.000000   0.000000   0.000000   0.000000
     15       0.000000   0.000000   0.000000   0.000000   0.000000   0.000000
     16       0.000000   0.000000   0.000000   0.000000   0.000000   0.000000
     17       0.000000   0.000000   0.000000   0.000000   0.000000   0.000000
     18       0.000000   0.000000   0.000000   0.000000   0.000000   0.000000
     19       0.000000   0.000000   0.000000   0.000000   0.000000   0.000000
     20       0.000000   0.000000   0.000000   0.000000   0.000000   0.000000
     21       0.000000   0.000000   0.000000   0.000000   0.000000   0.000000
     22       0.000000   0.000000   0.000000   0.000000   0.000000   0.000000
     23       0.000000   0.000000   0.000000   0.000000   0.000000   0.000000
     24       0.000000   0.000000   0.000000   0.000000   0.000000   0.000000
     25       0.000000   0.000000   0.000000   0.000000   0.000000   0.000000
     26       0.000000   0.000000   0.000000   0.000000   0.000000   0.000000
     27       0.000000   0.000000   0.000000   0.000000   0.000000   0.000000
     28       0.000000   0.000000   0.000000   0.000000   0.000000   0.000000
     29       0.000000   0.000000   0.000000   0.000000   0.000000   0.000000
     30       0.000000   0.000000   0.000000   0.000000   0.000000   0.000000
     31       0.000000   0.000000   0.000000   0.000000   0.000000   0.000000
     32       0.000000   0.000000   0.000000   0.000000   0.000000   0.000000
     33       0.000000   0.000000   0.000000   0.000000   0.000000   0.000000
     34       0.000000   0.000000   0.000000   0.000000   0.000000   0.000000
     35       0.000000   0.000000   0.000000   0.000000   0.000000   0.000000
     36       0.000000   0.000000   0.000000   0.000000   0.000000   0.000000
     37       0.000000   0.000000   0.000000   0.000000   0.000000   0.000000
     38       0.000000   0.000000   0.000000   0.000000   0.000000   0.000000
     39       0.000000   0.000000   0.000000   0.000000   0.000000   0.000000
     40       0.000000   0.000000   0.000000   0.000000   0.000000   0.000000
     41       0.000000   0.000000   0.000000   0.000000   0.000000   0.000000
     42       0.000000   0.000000   0.000000   0.000000   0.000000   0.000000
     43       0.000000   0.000000   0.000000   0.000000   0.000000   0.000000
     44       0.000000   0.000000   0.000000   0.000000   0.000000   0.000000
     45       0.000000   0.000000   0.000000   0.000000   0.000000   0.000000
     46       0.000000   0.000000   0.000000   0.000000   0.000000   0.000000
     47       0.000000   0.000000   0.000000   0.000000   0.000000   0.000000
     48       0.000000   0.000000   0.000000   0.000000   0.000000   0.000000
     49       0.000000   0.000000   0.000000   0.000000   0.000000   0.000000
     50       0.000000   0.000000   0.000000   0.000000   0.000000   0.000000
     51       0.000000   0.000000   0.000000   0.000000   0.000000   0.000000
     52       0.000000   0.000000   0.000000   0.000000   0.000000   0.000000
     53       0.000000   0.000000   0.000000   0.000000   0.000000   0.000000
     54       0.000000   0.000000   0.000000   0.000000   0.000000   0.000000
     55       0.000000   0.000000   0.000000   0.000000   0.000000   0.000000
     56       0.000000   0.000000   0.000000   0.000000   0.000000   0.000000
     57       0.000000   0.000000   0.000000   0.000000   0.000000   0.000000
     58       0.000000   0.000000   0.000000   0.000000   0.000000   0.000000
     59       0.000000   0.000000   0.000000   0.000000   0.000000   0.000000
     60       0.000000   0.000000   0.000000   0.000000   0.000000   0.000000
     61       0.000000   0.000000   0.000000   0.000000   0.000000   0.000000
     62       0.000000   0.000000   0.000000   0.000000   0.000000   0.000000
     63       0.000000   0.000000   0.000000   0.000000   0.000000   0.000000
     64       0.000000   0.000000   0.000000   0.000000   0.000000   0.000000
     65       0.000000   0.000000   0.000000   0.000000   0.000000   0.000000
     66       0.000000   0.000000   0.000000   0.000000   0.000000   0.000000
     67       0.000000   0.000000   0.000000   0.000000   0.000000   0.000000
     68       0.000000   0.000000   0.000000   0.000000   0.000000   0.000000
     69       0.000000   0.000000   0.000000   0.000000   0.000000   0.000000
     70       0.000000   0.000000   0.000000   0.000000   0.000000   0.000000
     71       0.000000   0.000000   0.000000   0.000000   0.000000   0.000000
     72       0.000000   0.000000   0.000000   0.000000   0.000000   0.000000
     73       0.000000   0.000000   0.000000   0.000000   0.000000   0.000000
     74       0.000000   0.000000   0.000000   0.000000   0.000000   0.000000
     75       0.000000   0.000000   0.000000   0.000000   0.000000   0.000000
     76       0.000000   0.000000   0.000000   0.000000   0.000000   0.000000
     77       0.000000   0.000000   0.000000   0.000000   0.000000   0.000000
     78       0.000000   0.000000   0.000000   0.000000   0.000000   0.000000
     79       0.000000   0.000000   0.000000   0.000000   0.000000   0.000000
     80       0.000000   0.000000   0.000000   0.000000   0.000000   0.000000
     81       0.000000   0.000000   0.000000   0.000000   0.000000   0.000000
     82       0.000000   0.000000   0.000000   0.000000   0.000000   0.000000
     83       0.000000   0.000000   0.000000   0.000000   0.000000   0.000000
     84       0.000000   0.000000   0.000000   0.000000   0.000000   0.000000
     85       0.000000   0.000000   0.000000   0.000000   0.000000   0.000000
     86       0.000000   0.000000   0.000000   0.000000   0.000000   0.000000
     87       0.000000   0.000000   0.000000   0.000000   0.000000   0.000000
     88       0.000000   0.000000   0.000000   0.000000   0.000000   0.000000
     89       0.000000   0.000000   0.000000   0.000000   0.000000   0.000000
     90       0.000000   0.000000   0.000000   0.000000   0.000000   0.000000
     91       0.000000   0.000000   0.000000   0.000000   0.000000   0.000000
     92       0.000000   0.000000   0.000000   0.000000   0.000000   0.000000
     93       0.000000   0.000000   0.000000   0.000000   0.000000   0.000000
     94       0.000000   0.000000   0.000000   0.000000   0.000000   0.000000
     95       0.000000   0.000000   0.000000   0.000000   0.000000   0.000000
     96       0.000000   0.000000   0.000000   0.000000   0.000000   0.000000
     97       0.000000   0.000000   0.000000   0.000000   0.000000   0.000000
     98       0.000000   0.000000   0.000000   0.000000   0.000000   0.000000
     99       0.000000   0.000000   0.000000   0.000000   0.000000   0.000000
    100       0.000000   0.000000   0.000000   0.000000   0.000000   0.000000
    101       0.000000   0.000000   0.000000   0.000000   0.000000   0.000000
    102       0.000000   0.000000   0.000000   0.000000   0.000000   0.000000
    103       0.000000   0.000000   0.000000   0.000000   0.000000   0.000000
    104       0.000000   0.000000   0.000000   0.000000   0.000000   0.000000
    105       0.000000   0.000000   0.000000   0.000000   0.000000   0.000000
    106       0.000000   0.000000   0.000000   0.000000   0.000000   0.000000
    107       0.000000   0.000000   0.000000   0.000000   0.000000   0.000000
    108       0.000000   0.000000   0.000000   0.000000   0.000000   0.000000
    109       0.000000   0.000000   0.000000   0.000000   0.000000   0.000000
    110       0.000000   0.000000   0.000000   0.000000   0.000000   0.000000
    111       0.000000   0.000000   0.000000   0.000000   0.000000   0.000000
    112       0.000000   0.000000   0.000000   0.000000   0.000000   0.000000
    113       0.000000   0.000000   0.000000   0.000000   0.000000   0.000000
    114       0.000000   0.000000   0.000000   0.000000   0.000000   0.000000
    115       0.000000   0.000000   0.000000   0.000000   0.000000   0.000000
    116       0.000000   0.000000   0.000000   0.000000   0.000000   0.000000
    117       0.000000   0.000000   0.000000   0.000000   0.000000   0.000000
    118       0.000000   0.000000   0.000000   0.000000   0.000000   0.000000
    119       0.000000   0.000000   0.000000   0.000000   0.000000   0.000000
    120       0.000000   0.000000   0.000000   0.000000   0.000000   0.000000
    121       0.000000   0.000000   0.000000   0.000000   0.000000   0.000000
    122       0.000000   0.000000   0.000000   0.000000   0.000000   0.000000
    123       0.000000   0.000000   0.000000   0.000000   0.000000   0.000000
    124       0.000000   0.000000   0.000000   0.000000   0.000000   0.000000
    125       0.000000   0.000000   0.000000   0.000000   0.000000   0.000000
    126       0.000000   0.000000   0.000000   0.000000   0.000000   0.000000
    127       0.000000   0.000000   0.000000   0.000000   0.000000   0.000000
    128       0.000000   0.000000   0.000000   0.000000   0.000000   0.000000
    129       0.000000   0.000000   0.000000   0.000000   0.000000   0.000000
    130       0.000000   0.000000   0.000000   0.000000   0.000000   0.000000
    131       0.000000   0.000000   0.000000   0.000000   0.000000   0.000000
    132       0.000000   0.000000   0.000000   0.000000   0.000000   0.000000
    133       0.000000   0.000000   0.000000   0.000000   0.000000   0.000000
    134       0.000000   0.000000   0.000000   0.000000   0.000000   0.000000
    135       0.000000   0.000000   0.000000   0.000000   0.000000   0.000000
    136       0.000000   0.000000   0.000000   0.000000   0.000000   0.000000
    137       0.000000   0.000000   0.000000   0.000000   0.000000   0.000000
    138       0.000000   0.000000   0.000000   0.000000   0.000000   0.000000
    139       0.000000   0.000000   0.000000   0.000000   0.000000   0.000000
    140       0.000000   0.000000   0.000000   0.000000   0.000000   0.000000
    141       0.000000   0.000000   0.000000   0.000000   0.000000   0.000000
    142       0.000000   0.000000   0.000000   0.000000   0.000000   0.000000
    143       0.000000   0.000000   0.000000   0.000000   0.000000   0.000000
    144       0.000000   0.000000   0.000000   0.000000   0.000000   0.000000
    145       0.000000   0.000000   0.000000   0.000000   0.000000   0.000000
    146       0.000000   0.000000   0.000000   0.000000   0.000000   0.000000
    147       0.000000   0.000000   0.000000   0.000000   0.000000   0.000000
    148       0.000000   0.000000   0.000000   0.000000   0.000000   0.000000
    149       0.000000   0.000000   0.000000   0.000000   0.000000   0.000000
    150       0.000000   0.000000   0.000000   0.000000   0.000000   0.000000
    151       0.000000   0.000000   0.000000   0.000000   0.000000   0.000000
    152       0.000000   0.000000   0.000000   0.000000   0.000000   0.000000
    153       0.000000   0.000000   0.000000   0.000000   0.000000   0.000000
    154       0.000000   0.000000   0.000000   0.000000   0.000000   0.000000
    155       0.000000   0.000000   0.000000   0.000000   0.000000   0.000000
    156       0.000000   0.000000   0.000000   0.000000   0.000000   0.000000
    157       0.000000   0.000000   0.000000   0.000000   0.000000   0.000000
    158       0.000000   0.000000   0.000000   0.000000   0.000000   0.000000
    159       0.000000   0.000000   0.000000   0.000000   0.000000   0.000000
    160       0.000000   0.000000   0.000000   0.000000   0.000000   0.000000
    161       0.000000   0.000000   0.000000   0.000000   0.000000   0.000000
    162       0.000000   0.000000   0.000000   0.000000   0.000000   0.000000
    163       0.000000   0.000000   0.000000   0.000000   0.000000   0.000000
    164       0.000000   0.000000   0.000000   0.000000   0.000000   0.000000
    165       0.000000   0.000000   0.000000   0.000000   0.000000   0.000000
    166       0.000000   0.000000   0.000000   0.000000   0.000000   0.000000
    167       0.000000   0.000000   0.000000   0.000000   0.000000   0.000000
    168       0.000000   0.000000   0.000000   0.000000   0.000000   0.000000
    169       0.000000   0.000000   0.000000   0.000000   0.000000   0.000000
    170       0.000000   0.000000   0.000000   0.000000   0.000000   0.000000
    171       0.000000   0.000000   0.000000   0.000000   0.000000   0.000000
    172       0.000000   0.000000   0.000000   0.000000   0.000000   0.000000
    173       0.000000   0.000000   0.000000   0.000000   0.000000   0.000000
    174       0.000000   0.000000   0.000000   0.000000   0.000000   0.000000
    175       0.000000   0.000000   0.000000   0.000000   0.000000   0.000000
    176       0.000000   0.000000   0.000000   0.000000   0.000000   0.000000
    177       0.000000   0.000000   0.000000   0.000000   0.000000   0.000000
    178       0.000000   0.000000   0.000000   0.000000   0.000000   0.000000
    179       0.000000   0.000000   0.000000   0.000000   0.000000   0.000000
    180       0.000000   0.000000   0.000000   0.000000   0.000000   0.000000
    181       0.000000   0.000000   0.000000   0.000000   0.000000   0.000000
    182       0.000000   0.000000   0.000000   0.000000   0.000000   0.000000
    183       0.000000   0.000000   0.000000   0.000000   0.000000   0.000000
    184       0.000000   0.000000   0.000000   0.000000   0.000000   0.000000
    185       0.000000   0.000000   0.000000   0.000000   0.000000   0.000000
    186       0.000000   0.000000   0.000000   0.000000   0.000000   0.000000
    187       0.000000   0.000000   0.000000   0.000000   0.000000   0.000000
    188       0.000000   0.000000   0.000000   0.000000   0.000000   0.000000
    189       0.000000   0.000000   0.000000   0.000000   0.000000   0.000000
    190       0.000000   0.000000   0.000000   0.000000   0.000000   0.000000
    191       0.000000   0.000000   0.000000   0.000000   0.000000   0.000000
    192       0.000000   0.000000   0.000000   0.000000   0.000000   0.000000
    193       0.000000   0.000000   0.000000   0.000000   0.000000   0.000000
    194       0.000000   0.000000   0.000000   0.000000   0.000000   0.000000
    195       0.000000   0.000000   0.000000   0.000000   0.000000   0.000000
    196       0.000000   0.000000   0.000000   0.000000   0.000000   0.000000
    197       0.000000   0.000000   0.000000   0.000000   0.000000   0.000000
    198       0.000000   0.000000   0.000000   0.000000   0.000000   0.000000
    199       0.000000   0.000000   0.000000   0.000000   0.000000   0.000000
    200       0.000000   0.000000   0.000000   0.000000   0.000000   0.000000
    201       0.000000   0.000000   0.000000   0.000000   0.000000   0.000000
    202       0.000000   0.000000   0.000000   0.000000   0.000000   0.000000
    203       0.000000   0.000000   0.000000   0.000000   0.000000   0.000000
    204       0.000000   0.000000   0.000000   0.000000   0.000000   0.000000
    205       0.000000   0.000000   0.000000   0.000000   0.000000   0.000000
    206       0.000000   0.000000   0.000000   0.000000   0.000000   0.000000
    207       0.000000   0.000000   0.000000   0.000000   0.000000   0.000000
    208       0.000000   0.000000   0.000000   0.000000   0.000000   0.000000
    209       0.000000   0.000000   0.000000   0.000000   0.000000   0.000000
    210       0.000000   0.000000   0.000000   0.000000   0.000000   0.000000
    211       0.000000   0.000000   0.000000   0.000000   0.000000   0.000000
    212       0.000000   0.000000   0.000000   0.000000   0.000000   0.000000
    213       0.000000   0.000000   0.000000   0.000000   0.000000   0.000000
    214       0.000000   0.000000   0.000000   0.000000   0.000000   0.000000
    215       0.000000   0.000000   0.000000   0.000000   0.000000   0.000000
    216       0.000000   0.000000   0.000000   0.000000   0.000000   0.000000
    217       0.000000   0.000000   0.000000   0.000000   0.000000   0.000000
    218       0.000000   0.000000   0.000000   0.000000   0.000000   0.000000
    219       0.000000   0.000000   0.000000   0.000000   0.000000   0.000000
    220       0.000000   0.000000   0.000000   0.000000   0.000000   0.000000
    221       0.000000   0.000000   0.000000   0.000000   0.000000   0.000000
    222       0.000000   0.000000   0.000000   0.000000   0.000000   0.000000
    223       0.000000   0.000000   0.000000   0.000000   0.000000   0.000000
    224       0.000000   0.000000   0.000000   0.000000   0.000000   0.000000
    225       0.000000   0.000000   0.000000   0.000000   0.000000   0.000000
    226       0.000000   0.000000   0.000000   0.000000   0.000000   0.000000
    227       0.000000   0.000000   0.000000   0.000000   0.000000   0.000000
    228       0.000000   0.000000   0.000000   0.000000   0.000000   0.000000
    229       0.000000   0.000000   0.000000   0.000000   0.000000   0.000000
    230       0.000000   0.000000   0.000000   0.000000   0.000000   0.000000
    231       0.000000   0.000000   0.000000   0.000000   0.000000   0.000000
    232       0.000000   0.000000   0.000000   0.000000   0.000000   0.000000
    233       0.000000   0.000000   0.000000   0.000000   0.000000   0.000000
    234       0.000000   0.000000   0.000000   0.000000   0.000000   0.000000
    235       0.000000   0.000000   0.000000   0.000000   0.000000   0.000000
    236       0.000000   0.000000   0.000000   0.000000   0.000000   0.000000
    237       0.000000   0.000000   0.000000   0.000000   0.000000   0.000000
    238       0.000000   0.000000   0.000000   0.000000   0.000000   0.000000
    239       0.000000   0.000000   0.000000   0.000000   0.000000   0.000000
    240       0.000000   0.000000   0.000000   0.000000   0.000000   0.000000
    241       0.000000   0.000000   0.000000   0.000000   0.000000   0.000000
    242       0.000000   0.000000   0.000000   0.000000   0.000000   0.000000
    243       0.000000   0.000000   0.000000   0.000000   0.000000   0.000000
    244       0.000000   0.000000   0.000000   0.000000   0.000000   0.000000
    245       0.000000   0.000000   0.000000   0.000000   0.000000   0.000000
                  6          7          8          9         10         11    
      0       0.007476  -0.000281  -0.004373   0.020835  -0.029057  -0.022775
      1      -0.009945   0.029836  -0.018947   0.006048  -0.014490  -0.036785
      2      -0.007558   0.000540  -0.000035   0.001160  -0.022111   0.013441
      3       0.055541  -0.010039   0.026250   0.003020  -0.058704  -0.030586
      4       0.023420   0.032317   0.023031  -0.003237  -0.043679  -0.051330
      5      -0.076508   0.033320   0.012590   0.026772  -0.016770  -0.007049
      6       0.053164   0.006912  -0.012430   0.017123   0.009831  -0.007746
      7      -0.049652  -0.021491   0.008348   0.006110  -0.041399   0.005528
      8       0.022183   0.002716  -0.004031  -0.000380   0.011914   0.034020
      9       0.026862  -0.025062  -0.020486  -0.002371  -0.001411   0.009331
     10      -0.010264   0.038601   0.016948   0.028187  -0.020729  -0.039701
     11      -0.027073   0.004468  -0.017575  -0.003605  -0.054897  -0.025568
     12       0.035104  -0.005000  -0.011837   0.018491  -0.012009  -0.007739
     13      -0.024944   0.012884   0.005089   0.004903  -0.014598  -0.019138
     14      -0.000425   0.003410  -0.005512   0.002228  -0.015658   0.014865
     15       0.034362  -0.024758  -0.019202   0.020671  -0.009649   0.011686
     16      -0.009045   0.036312   0.020080   0.000920   0.006932  -0.019871
     17      -0.016409   0.002738  -0.012843   0.003844  -0.041066  -0.005920
     18       0.032301  -0.038377  -0.024334   0.016370  -0.003929   0.023495
     19      -0.008532   0.033196   0.019967  -0.014860   0.024156  -0.007820
     20      -0.020701  -0.011275  -0.020536   0.027352  -0.065241  -0.010581
     21       0.041229  -0.019209  -0.014113   0.051617  -0.014947   0.015945
     22       0.004465   0.060493   0.033799  -0.008067   0.037396  -0.011662
     23      -0.012686   0.014677  -0.007106  -0.017003  -0.019739  -0.003906
     24       0.072178   0.005016  -0.000819   0.013915   0.006125   0.021381
     25       0.002727   0.061970   0.034424  -0.003936   0.040201  -0.011186
     26      -0.017710   0.031732   0.001781   0.003373   0.005888   0.001122
     27       0.096901   0.014919   0.003161  -0.032680   0.017833   0.021039
     28      -0.007913   0.044124   0.024625   0.003440   0.018641  -0.015376
     29      -0.027382   0.040257   0.007303   0.032216   0.016149   0.005000
     30       0.069190   0.017995   0.007412   0.034122   0.013129   0.027391
     31       0.015963   0.086907   0.047706  -0.010710   0.071435  -0.005039
     32      -0.008821   0.037459   0.003988  -0.012430   0.018644   0.000725
     33       0.093522   0.037388   0.018013   0.003992   0.030277   0.031812
     34       0.014949   0.087871   0.048208  -0.008056   0.073278  -0.004693
     35      -0.011667   0.050766   0.011106   0.002469   0.039178   0.004732
     36       0.036359   0.006628   0.002102   0.093282  -0.000868   0.028543
     37       0.030935   0.110390   0.060351  -0.022192   0.099782   0.000696
     38       0.003652   0.026065  -0.002692  -0.048747   0.005047  -0.005093
     39       0.033628   0.016731   0.008476   0.110428   0.004734   0.033809
     40       0.041612   0.129873   0.070723  -0.028497   0.123885   0.005403
     41       0.011289   0.030509  -0.000949  -0.062957   0.014884  -0.005760
     42       0.010151  -0.018930  -0.012506   0.132340  -0.022637   0.022713
     43       0.031709   0.108910   0.059636  -0.025628   0.097100   0.000240
     44       0.004945   0.009712  -0.010790  -0.068623  -0.020626  -0.009732
     45      -0.013684  -0.029031  -0.017734   0.179476  -0.034714   0.022927
     46       0.042514   0.127211   0.069428  -0.033531   0.119166   0.004637
     47       0.013573   0.001211  -0.015474  -0.097590  -0.030923  -0.013778
     48       0.012612  -0.031585  -0.020485   0.111781  -0.030217   0.015715
     49       0.018674   0.084086   0.046479  -0.018658   0.065915  -0.005824
     50      -0.003652   0.003999  -0.013070  -0.052241  -0.032683  -0.008776
     51      -0.010238  -0.050791  -0.031993   0.141679  -0.047328   0.009777
     52       0.019577   0.082966   0.046020  -0.021332   0.063817  -0.006001
     53      -0.001944  -0.009528  -0.019443  -0.066638  -0.053712  -0.011826
     54       0.052992   0.024436   0.005121   0.016377   0.021169  -0.036956
     55      -0.068739  -0.040116  -0.030232   0.010467  -0.095340   0.023255
     56       0.042727  -0.001610   0.010600  -0.004223   0.052487   0.057696
     57       0.071388   0.066814   0.018378   0.011884   0.058634  -0.074534
     58      -0.044360   0.035263  -0.106609   0.002254  -0.095654   0.014875
     59       0.004516  -0.135618   0.202757   0.010687   0.090627   0.039923
     60       0.032444  -0.035753   0.127504   0.024936   0.038984  -0.081361
     61      -0.011468   0.135810  -0.212368  -0.008750  -0.098813   0.005966
     62      -0.021960  -0.201809   0.273330   0.019523   0.072751   0.032063
     63       0.075107   0.072469   0.040499   0.011527   0.074040  -0.093607
     64      -0.065338  -0.004524  -0.110014   0.007776  -0.137806   0.035860
     65       0.029687  -0.084152   0.160615   0.002612   0.124527   0.047214
     66       0.121840   0.194189  -0.100816  -0.004441   0.092051  -0.076131
     67      -0.038195   0.028001  -0.052248   0.001817  -0.050117  -0.001962
     68      -0.023585  -0.222928   0.318809   0.020865   0.101866   0.028710
     69      -0.003587  -0.071654   0.086418   0.031906  -0.026215  -0.044580
     70      -0.068087   0.017481  -0.153136   0.006767  -0.158624   0.040190
     71       0.073029   0.093772  -0.127436  -0.015302   0.028919   0.074768
     72      -0.023472  -0.140482   0.110822   0.040590  -0.059467  -0.016655
     73      -0.087104  -0.051708  -0.083235   0.014779  -0.158998   0.045622
     74       0.098646   0.189587  -0.266149  -0.025744  -0.001020   0.088145
     75       0.001929  -0.035632   0.078724   0.027892  -0.010590  -0.064828
     76      -0.086622  -0.005647  -0.181768   0.011705  -0.209604   0.059742
     77       0.084089   0.056269  -0.082083  -0.013746   0.058344   0.088674
     78      -0.028799  -0.099555   0.117015   0.037377  -0.044302  -0.055368
     79      -0.031306   0.150861  -0.287450  -0.008725  -0.157307   0.030102
     80       0.059496   0.105285  -0.136349  -0.014446   0.011855   0.060991
     81       0.093972   0.093772  -0.068055   0.005162   0.049390  -0.019438
     82      -0.114103  -0.182891   0.111413   0.026525  -0.097469   0.041412
     83       0.071979   0.025915  -0.021403  -0.011174   0.082615   0.082891
     84       0.091663   0.096473  -0.045223   0.005651   0.057912  -0.041367
     85      -0.125760  -0.180923   0.065608   0.028069  -0.139019   0.056865
     86       0.089484   0.019334  -0.006710  -0.013782   0.116627   0.101620
     87       0.085119   0.070610  -0.082116   0.007657   0.027800   0.007875
     88      -0.132431  -0.242408   0.172199   0.033152  -0.096773   0.048290
     89       0.102690   0.130430  -0.164649  -0.022937   0.060349   0.094628
     90       0.135239   0.165172  -0.131374  -0.006124   0.083384  -0.010837
     91      -0.118507  -0.235692   0.206565   0.030758  -0.057611   0.032715
     92       0.048403  -0.048258   0.080239  -0.002506   0.095457   0.072177
     93       0.023260  -0.027154  -0.019535  -0.035955   0.029153   0.001990
     94      -0.007622   0.025902   0.016584   0.032238   0.012319  -0.056117
     95      -0.022178  -0.014448  -0.019176   0.013327  -0.012711  -0.051965
     96       0.021828  -0.025781  -0.016820  -0.060242   0.049666  -0.004842
     97      -0.011015   0.021221   0.017712   0.059066   0.024627  -0.048443
     98      -0.029396  -0.017882  -0.011143   0.004307   0.045425  -0.053111
     99       0.020294  -0.024369  -0.013564  -0.095716   0.078368  -0.016256
    100      -0.011842   0.008731   0.015540   0.068943   0.069156  -0.091669
    101      -0.029835  -0.037305  -0.015972   0.035447   0.099041  -0.113817
    102       0.019079  -0.023541  -0.011815  -0.115049   0.093819  -0.021643
    103      -0.014828   0.005453   0.017074   0.091458   0.082327  -0.090544
    104      -0.036337  -0.040448  -0.010538   0.031718   0.146507  -0.121876
    105       0.019719  -0.024398  -0.012945  -0.107244   0.087969  -0.020640
    106      -0.009290  -0.000007   0.011326   0.051203   0.098083  -0.134745
    107      -0.022110  -0.053097  -0.027280   0.070431   0.095674  -0.162378
    108       0.018012  -0.023426  -0.010494  -0.134288   0.110574  -0.028959
    109      -0.010302  -0.009560   0.009697   0.060020   0.132586  -0.167488
    110      -0.023060  -0.067838  -0.030604   0.093480   0.139676  -0.208947
    111       0.021284  -0.025769  -0.015634  -0.083298   0.067343  -0.014072
    112      -0.004595   0.003905   0.009775   0.020408   0.079415  -0.128721
    113      -0.012458  -0.050001  -0.034430   0.072565   0.030628  -0.141195
    114       0.021086  -0.025510  -0.014955  -0.091485   0.073975  -0.017200
    115      -0.001551  -0.002326   0.007042   0.003826   0.098833  -0.156741
    116      -0.005612  -0.062441  -0.043433   0.097341   0.021210  -0.169579
    117       0.022906  -0.027276  -0.018697  -0.048202   0.038734  -0.002053
    118      -0.004001   0.016205   0.011984   0.011009   0.036399  -0.087811
    119      -0.012159  -0.030528  -0.029763   0.044126  -0.023687  -0.084274
    120       0.024091  -0.027701  -0.019576  -0.030224   0.024405   0.003681
    121      -0.001340   0.018155   0.010269  -0.010745   0.022079  -0.087544
    122      -0.005386  -0.027882  -0.034034   0.049108  -0.074477  -0.071929
    123       0.021773  -0.026192  -0.017685  -0.049448   0.042074   0.000072
    124      -0.014703   0.028105   0.021288   0.079532  -0.007562   0.005039
    125      -0.036074  -0.000751   0.003335  -0.037226   0.048217   0.004034
    126       0.028501  -0.035782  -0.029067  -0.009265   0.026400  -0.050723
    127      -0.010671   0.053824   0.031291   0.063853  -0.082251   0.027636
    128      -0.037710   0.001586   0.006175  -0.047411   0.052487   0.016439
    129       0.038044  -0.048580  -0.038173  -0.040040   0.041392  -0.111577
    130      -0.007627   0.058251   0.032392   0.049444  -0.098573   0.022856
    131      -0.042525  -0.013361   0.000635  -0.020308   0.097833   0.010654
    132       0.026646  -0.033486  -0.028231   0.006550   0.019616  -0.040540
    133      -0.018272   0.066031   0.037851   0.105257  -0.107373   0.077939
    134      -0.040378   0.011763   0.015157  -0.083725   0.049916   0.049760
    135       0.025472  -0.032275  -0.029321   0.038688   0.008175  -0.037411
    136      -0.002313   0.056345   0.030573   0.023153  -0.099299  -0.000526
    137      -0.031441   0.007827   0.005355  -0.045082   0.016177  -0.001350
    138       0.015596  -0.015902  -0.008104  -0.041621   0.024587   0.066826
    139      -0.016963   0.016975   0.017121   0.092089   0.017196   0.011169
    140      -0.034655   0.026916   0.016467  -0.058979  -0.011357   0.026490
    141       0.007511  -0.008836  -0.002833  -0.067071   0.031153   0.107778
    142      -0.018829  -0.005091   0.006745   0.098667   0.068718   0.000379
    143      -0.033449   0.024570   0.015077  -0.054302  -0.009636   0.019552
    144       0.017983  -0.014308  -0.005766  -0.018283   0.008747   0.074780
    145      -0.016554   0.021128   0.016859   0.077964   0.010072  -0.002270
    146      -0.029442   0.038838   0.020045  -0.053312  -0.051525   0.009765
    147       0.016602  -0.015708  -0.007622  -0.033668   0.019560   0.067835
    148      -0.017092   0.025188   0.023997   0.109267  -0.007366   0.042314
    149      -0.041972   0.038641   0.023974  -0.085538  -0.016315   0.069535
    150       0.021160  -0.024803  -0.014779  -0.083478   0.066911  -0.011172
    151      -0.019014   0.019486   0.018880   0.103942   0.007381   0.032285
    152      -0.043563  -0.012020   0.003672  -0.047389   0.105724   0.029720
    153       0.024596  -0.030389  -0.019121  -0.082348   0.082816  -0.071809
    154      -0.017311   0.025978   0.020984   0.094411  -0.010181   0.033675
    155      -0.046582  -0.029779  -0.002988  -0.023095   0.153571   0.006853
    156       0.016694  -0.018116  -0.007761  -0.119180   0.076692   0.038445
    157      -0.022653   0.000654   0.012355   0.124243   0.063651   0.007791
    158      -0.043076  -0.013635   0.002478  -0.041925   0.106584   0.022267
    159       0.021311  -0.025034  -0.015503  -0.073746   0.059522  -0.007584
    160      -0.020232   0.025757   0.021719   0.112816  -0.021320   0.077421
    161      -0.046572  -0.000339   0.012353  -0.086551   0.099489   0.082404
    162       0.014355  -0.001343   0.010697   0.016578  -0.032741  -0.012291
    163       0.023212   0.021826   0.007972  -0.007088  -0.025542  -0.019820
    164      -0.047260   0.015363   0.007567   0.013020  -0.016492   0.013306
    165      -0.037633   0.014404   0.004190   0.034964  -0.002403   0.022322
    166       0.058882  -0.000473   0.013631  -0.026171  -0.018095   0.038503
    167      -0.057360   0.015399   0.006589   0.015049  -0.001793   0.044228
    168      -0.041112   0.018029   0.013936   0.040313   0.012534   0.061409
    169       0.094272  -0.014143   0.029566  -0.038381  -0.013614   0.088239
    170      -0.111617   0.040935   0.005462   0.042160   0.022718   0.057263
    171      -0.002081   0.006057   0.026561   0.027853   0.000234   0.059775
    172       0.091805  -0.007750   0.035348  -0.032209  -0.015077   0.074098
    173      -0.144104   0.059296   0.004744   0.060505   0.029551   0.037100
    174      -0.093248   0.036591   0.007246   0.061056   0.043436   0.105346
    175       0.132951  -0.035684   0.037908  -0.058491  -0.006728   0.158946
    176      -0.122902   0.042636   0.005013   0.045258   0.038628   0.098630
    177      -0.096051   0.039432   0.014591   0.065515   0.055785   0.137490
    178       0.160571  -0.046248   0.050115  -0.067738  -0.002547   0.199481
    179      -0.164870   0.062318   0.003803   0.066475   0.058148   0.110101
    180      -0.141109   0.051568  -0.008545   0.075032   0.058137   0.110832
    181       0.136960  -0.043297   0.030952  -0.067402  -0.005443   0.179756
    182      -0.079905   0.019206   0.006260   0.020647   0.029451   0.126817
    183      -0.180786   0.066028  -0.013260   0.090156   0.081775   0.148272
    184       0.167982  -0.059801   0.037799  -0.083582  -0.000329   0.236622
    185      -0.088181   0.020579   0.006281   0.022435   0.041776   0.161709
    186      -0.137455   0.047481  -0.018152   0.069657   0.042553   0.068897
    187       0.101849  -0.030195   0.015159  -0.055319  -0.010610   0.126661
    188      -0.025628  -0.006620   0.007485  -0.006399   0.004445   0.110864
    189      -0.174326   0.058851  -0.030474   0.081070   0.053541   0.069926
    190       0.105489  -0.036661   0.009847  -0.062099  -0.010085   0.141311
    191       0.008533  -0.025549   0.008594  -0.025846  -0.003174   0.132777
    192      -0.086636   0.028820  -0.012217   0.050472   0.012954   0.024000
    193       0.061457  -0.008563   0.005882  -0.033478  -0.016221   0.054815
    194      -0.015217  -0.008261   0.007238  -0.008221  -0.010706   0.068094
    195      -0.083954   0.025299  -0.019930   0.047008  -0.000039  -0.009991
    196       0.033968   0.001361  -0.006438  -0.023156  -0.021096   0.012741
    197       0.026020  -0.028185   0.007867  -0.028263  -0.030074   0.054401
    198       0.028787  -0.024712  -0.020214   0.005883  -0.006954   0.010648
    199      -0.004444   0.050532   0.032773   0.044610  -0.036492  -0.030442
    200      -0.028238   0.014657  -0.001937  -0.020443  -0.047782  -0.019509
    201       0.046258   0.013820   0.034275   0.071653  -0.086035  -0.024131
    202      -0.002561   0.001992  -0.002759  -0.027567  -0.040205  -0.024530
    203       0.008546   0.060602   0.050382  -0.093593  -0.105969  -0.047344
    204       0.013203   0.001666   0.025133   0.018920  -0.078275  -0.025704
    205      -0.005457  -0.006011  -0.008578  -0.030374  -0.034505  -0.023099
    206       0.027913   0.020556   0.021493  -0.043717  -0.073887  -0.034215
    207      -0.034813   0.002695   0.020797  -0.020978  -0.066260  -0.021510
    208      -0.019058  -0.051670  -0.042814  -0.034792   0.002681  -0.012037
    209       0.067306  -0.004328   0.007858  -0.006739  -0.066535  -0.032478
    210      -0.084875  -0.001433   0.015996  -0.136755  -0.061196  -0.054455
    211      -0.022534  -0.060092  -0.049186  -0.039207   0.009431  -0.011122
    212       0.099003  -0.065629  -0.036303   0.097282  -0.020069   0.013949
    213      -0.086607  -0.006973   0.013906  -0.192292  -0.065551  -0.081919
    214      -0.016123  -0.031356  -0.027679  -0.039138  -0.013348  -0.018925
    215       0.093220  -0.093939  -0.059364   0.147422   0.010407   0.047826
    216      -0.132768   0.002783   0.014738  -0.184090  -0.050591  -0.053777
    217      -0.034545  -0.105735  -0.083435  -0.043863   0.045947  -0.000059
    218       0.138733  -0.091272  -0.051366   0.139758  -0.012919   0.018485
    219      -0.172303  -0.000279   0.011074  -0.277579  -0.046525  -0.081089
    220      -0.037376  -0.112354  -0.088414  -0.047518   0.051174   0.000547
    221       0.163645  -0.139955  -0.086467   0.223038   0.024162   0.056292
    222      -0.130229   0.011080   0.018274  -0.112096  -0.044789  -0.017788
    223      -0.042953  -0.143179  -0.111481  -0.043762   0.076006   0.010278
    224       0.146268  -0.055046  -0.021829   0.075689  -0.053149  -0.025547
    225      -0.167195   0.014304   0.017307  -0.147962  -0.036140  -0.016361
    226      -0.052046  -0.179078  -0.138397  -0.046830   0.104693   0.019070
    227       0.176782  -0.075348  -0.033855   0.107966  -0.047610  -0.022734
    228      -0.080159   0.014657   0.022537   0.005819  -0.049347   0.016436
    229      -0.039398  -0.134955  -0.105296  -0.039286   0.069504   0.009486
    230       0.114283   0.006708   0.022793  -0.030295  -0.100160  -0.073171
    231      -0.078292   0.020691   0.024865   0.062441  -0.044157   0.045014
    232      -0.045800  -0.164018  -0.127066  -0.038879   0.092691   0.017613
    233       0.120055   0.035158   0.046037  -0.080871  -0.131660  -0.107881
    234      -0.032853   0.010939   0.024088   0.049610  -0.060596   0.013372
    235      -0.027599  -0.089466  -0.071157  -0.034878   0.033088  -0.001675
    236       0.075295   0.031557   0.037325  -0.069623  -0.106518  -0.075483
    237       0.005398   0.014483   0.028079   0.138522  -0.065166   0.038319
    238      -0.024648  -0.082713  -0.066053  -0.030831   0.027636  -0.002246
    239       0.050644   0.079066   0.071510  -0.148873  -0.142504  -0.110767
    240       0.015592  -0.012610   0.018655  -0.011329  -0.078839  -0.030565
    241       0.002243   0.022768   0.012901  -0.030736  -0.057761  -0.030680
    242       0.014367  -0.004433  -0.001200  -0.014838  -0.040653  -0.018774
    243       0.047377  -0.014244   0.021757  -0.001661  -0.086933  -0.037156
    244       0.012651   0.043306   0.028946  -0.025810  -0.072892  -0.037303
    245      -0.012346   0.010817   0.006250  -0.024069  -0.044378  -0.017244
                 12         13         14         15         16         17    
      0       0.008525   0.018588  -0.003477  -0.037145   0.037875  -0.040343
      1      -0.006121   0.107074  -0.029673  -0.017248   0.055806   0.010295
      2       0.010767   0.021200  -0.006039  -0.025421   0.030290   0.023905
      3      -0.005988  -0.035122  -0.004158  -0.001614   0.019218  -0.026633
      4      -0.022450   0.042695  -0.037069   0.033687   0.029113   0.028725
      5       0.007146   0.013025  -0.013075   0.015295   0.016427   0.051151
      6       0.023526   0.027503  -0.018450  -0.031399   0.019791  -0.073499
      7       0.007556   0.001631  -0.018533   0.066100   0.021456   0.014305
      8       0.027663   0.018433  -0.021686  -0.003479   0.004374  -0.007423
      9       0.024790   0.008827  -0.025773  -0.015086   0.008488  -0.073336
     10      -0.007182   0.062897  -0.008202   0.020726   0.054201   0.032719
     11      -0.005085   0.092139  -0.021458  -0.060230   0.058252   0.025721
     12       0.021076   0.011827  -0.011195  -0.036623   0.023736  -0.065579
     13      -0.002370   0.057104  -0.023909   0.043160   0.039030   0.022184
     14       0.014941   0.028315  -0.011057  -0.033456   0.026710   0.014591
     15       0.033438   0.000658  -0.017374  -0.018041   0.009632  -0.075639
     16      -0.007574   0.040747  -0.012061   0.034570   0.038407   0.029731
     17       0.005511   0.059795  -0.014333  -0.051072   0.043550   0.020816
     18       0.039485  -0.003299  -0.024292   0.000237   0.000294  -0.077997
     19      -0.006412   0.026137  -0.015279   0.040846   0.028294   0.021466
     20       0.012175   0.081908  -0.019504  -0.034686   0.050287   0.033030
     21       0.038690  -0.012919  -0.001986  -0.025249   0.016162  -0.030880
     22      -0.009839  -0.004515   0.015600  -0.008000   0.025566   0.020502
     23       0.001126   0.042267  -0.007201  -0.070400   0.034364  -0.006714
     24       0.042987  -0.068731  -0.024315  -0.133755  -0.056337   0.004261
     25      -0.010749  -0.006317   0.024810  -0.004897   0.031959   0.016647
     26      -0.003546   0.017303   0.048751  -0.068505   0.062608  -0.027939
     27       0.046536  -0.096639  -0.051144  -0.202725  -0.115597  -0.044072
     28      -0.009813   0.028154   0.005584   0.037848   0.047443   0.021634
     29      -0.006964   0.008256   0.085381  -0.053207   0.093371   0.004469
     30       0.040825  -0.091347  -0.012262  -0.160027  -0.054125   0.114409
     31      -0.012205  -0.054421   0.057805  -0.061050   0.014669   0.005774
     32      -0.003121   0.004603   0.060282  -0.084394   0.052206  -0.100486
     33       0.043920  -0.137213  -0.030782  -0.249584  -0.114365   0.149645
     34      -0.012700  -0.055475   0.063787  -0.058434   0.019092   0.002107
     35      -0.006667  -0.016194   0.107012  -0.084472   0.074505  -0.123220
     36       0.032518  -0.057207   0.024209  -0.074149   0.025709   0.187974
     37      -0.012457  -0.101287   0.081605  -0.120570  -0.009849  -0.001492
     38       0.003593   0.018458   0.011147  -0.099856   0.011086  -0.151663
     39       0.030253  -0.075697   0.033857  -0.093716   0.029498   0.284683
     40      -0.013110  -0.138668   0.105975  -0.164074  -0.024459  -0.011327
     41       0.004639   0.009300   0.018526  -0.111834   0.000529  -0.217542
     42       0.029181   0.001587   0.049849   0.035901   0.102110   0.137686
     43      -0.011959  -0.099798   0.074023  -0.123475  -0.015279   0.003639
     44       0.007697   0.042294  -0.047925  -0.100274  -0.018370  -0.117833
     45       0.023984   0.030938   0.080469   0.104829   0.167017   0.191393
     46      -0.012432  -0.135678   0.092699  -0.168854  -0.033224  -0.001573
     47       0.012120   0.051622  -0.087793  -0.112769  -0.052027  -0.154227
     48       0.033162   0.024558   0.036714   0.059831   0.096723   0.028850
     49      -0.010723  -0.051458   0.041108  -0.066619   0.002551   0.014164
     50       0.005658   0.053886  -0.056737  -0.084756  -0.005478  -0.045344
     51       0.030339   0.073403   0.055704   0.145190   0.156205  -0.000129
     52      -0.010169  -0.050543   0.034634  -0.068633  -0.001902   0.017120
     53       0.009118   0.072930  -0.104509  -0.080892  -0.026843  -0.026725
     54       0.004607   0.073662  -0.014318  -0.028409   0.052639  -0.034063
     55       0.018363  -0.051633  -0.005382  -0.008752   0.011754  -0.017396
     56       0.043787   0.008653  -0.043963   0.075207  -0.033341  -0.034211
     57      -0.019396   0.152452  -0.020523   0.010442   0.090226   0.016895
     58       0.005126  -0.042622  -0.001414   0.006778   0.023013   0.001449
     59       0.051183   0.066111  -0.059847   0.076507  -0.022785  -0.028892
     60      -0.013334   0.156463  -0.014783  -0.072696   0.095453   0.001933
     61      -0.011241  -0.034565   0.003735   0.024228   0.035282   0.022371
     62       0.052706   0.071107  -0.053493   0.008529  -0.015236  -0.036803
     63      -0.029901   0.191579  -0.023551   0.018552   0.108875   0.038566
     64       0.018940  -0.098953   0.010839  -0.063732   0.003646  -0.034636
     65       0.051495   0.072174  -0.072852   0.171478  -0.031723  -0.017377
     66      -0.032305   0.169164  -0.030214   0.119632   0.092866   0.046232
     67      -0.000901   0.011975  -0.017304   0.072981   0.036309   0.027858
     68       0.055012   0.094604  -0.064943   0.054092  -0.014872  -0.028589
     69       0.008580   0.060338   0.003287  -0.131413   0.071647  -0.039315
     70       0.018084  -0.119010   0.017172  -0.068912   0.007354  -0.034019
     71       0.041528  -0.035661  -0.036291   0.084281  -0.046825  -0.044450
     72       0.033481   0.001423   0.005933  -0.199234   0.042505  -0.101514
     73       0.030347  -0.124039   0.013307  -0.095989  -0.001301  -0.057427
     74       0.036343  -0.078728  -0.024862   0.083447  -0.053916  -0.048321
     75      -0.008456   0.098389   0.004253  -0.097844   0.094618   0.003705
     76       0.030451  -0.178491   0.030871  -0.142909  -0.005319  -0.071830
     77       0.057749  -0.036412  -0.053268   0.107543  -0.073250  -0.078113
     78       0.003504   0.066560   0.012529  -0.164714   0.089171  -0.024598
     79      -0.005407  -0.109125   0.024224  -0.015386   0.023683   0.010953
     80       0.029654  -0.026130  -0.025238   0.066552  -0.024443  -0.016962
     81       0.008790   0.063536  -0.028635   0.049515   0.026653  -0.047004
     82       0.045598  -0.072960  -0.013888  -0.042321  -0.012443  -0.060336
     83       0.057418  -0.009584  -0.062535   0.149503  -0.070329  -0.062478
     84      -0.004294   0.099790  -0.025777   0.043955   0.050342  -0.018458
     85       0.052197  -0.121233  -0.000977  -0.088455  -0.020230  -0.078747
     86       0.071619  -0.014308  -0.082257   0.212292  -0.100974  -0.088941
     87       0.026682   0.012138  -0.028349   0.035136  -0.000648  -0.085028
     88       0.056718  -0.079940  -0.018043  -0.054634  -0.022272  -0.077997
     89       0.050987  -0.044461  -0.053304   0.161481  -0.075886  -0.061699
     90       0.007797   0.070309  -0.043133   0.129286   0.009903  -0.048946
     91       0.048985  -0.033192  -0.029720  -0.010004  -0.013490  -0.058489
     92       0.060374   0.016576  -0.067135   0.134490  -0.062841  -0.060065
     93       0.009280   0.007532  -0.026655  -0.000938   0.002118  -0.038012
     94      -0.007577   0.031170   0.005298   0.033883   0.024608   0.027077
     95      -0.001952   0.045721   0.001138  -0.046425   0.016573   0.011260
     96      -0.004174   0.003394  -0.027516   0.008888  -0.000535  -0.003791
     97       0.003892  -0.018482  -0.012768   0.037600   0.028679  -0.017831
     98      -0.012080  -0.037643  -0.027126  -0.021903   0.017727   0.013557
     99      -0.023026  -0.002269  -0.030013   0.022005  -0.006186   0.044756
    100       0.002185  -0.060625   0.014343   0.054025  -0.016292  -0.033922
    101      -0.006143  -0.098295   0.014727  -0.003592  -0.047970  -0.032005
    102      -0.033127  -0.005404  -0.032580   0.029074  -0.008482   0.070645
    103       0.010493  -0.104578   0.004625   0.059191  -0.016945  -0.071588
    104      -0.012984  -0.166678  -0.003800   0.017003  -0.052999  -0.038034
    105      -0.028995  -0.002352  -0.029150   0.026273  -0.009212   0.059916
    106      -0.009396  -0.048027   0.054349   0.064074  -0.060692  -0.004217
    107       0.008489  -0.076290   0.078599  -0.010292  -0.108477  -0.069163
    108      -0.043467  -0.005959  -0.029686   0.036771  -0.013397   0.096058
    109      -0.010055  -0.082893   0.075087   0.076659  -0.096177  -0.019616
    110       0.012641  -0.127573   0.110212   0.004915  -0.160624  -0.105237
    111      -0.015936   0.003477  -0.027057   0.016608  -0.006662   0.027347
    112      -0.020131   0.012271   0.064156   0.056514  -0.054429   0.049990
    113       0.018075   0.018617   0.095802  -0.039125  -0.094321  -0.053782
    114      -0.020376   0.003166  -0.026400   0.019707  -0.008638   0.039218
    115      -0.029911   0.026895   0.092042   0.063265  -0.084364   0.081407
    116       0.030083   0.046267   0.140762  -0.047175  -0.134212  -0.076656
    117       0.003016   0.007670  -0.026020   0.003737  -0.000978  -0.021542
    118      -0.018588   0.052209   0.037469   0.041355  -0.010106   0.063857
    119       0.012624   0.077855   0.054738  -0.056607  -0.029273  -0.011760
    120       0.012021   0.009303  -0.025585  -0.001254   0.002629  -0.042417
    121      -0.025980   0.099445   0.045498   0.035443  -0.008515   0.099500
    122       0.020039   0.150840   0.067640  -0.075375  -0.019148  -0.000291
    123       0.001395   0.004916  -0.026365   0.005933   0.002054  -0.018767
    124       0.019294  -0.024221  -0.048487   0.027349   0.065717  -0.056052
    125      -0.028441  -0.059685  -0.089247  -0.014687   0.066510   0.060425
    126       0.015160   0.036894   0.035723  -0.002405  -0.030966  -0.059672
    127       0.016600   0.039688  -0.040129   0.015460   0.050251  -0.057668
    128      -0.031940  -0.068274  -0.105624  -0.012819   0.074988   0.071343
    129       0.008515   0.051692   0.051504  -0.006505  -0.105330  -0.040129
    130       0.013647   0.058633  -0.039570   0.011290   0.030001  -0.050685
    131      -0.026401  -0.111276  -0.102387  -0.003676   0.104010   0.059545
    132       0.019341   0.037597   0.040671  -0.002612  -0.012938  -0.071663
    133       0.027097   0.038573  -0.039995   0.015889   0.118310  -0.088226
    134      -0.042735  -0.076935  -0.147996  -0.009779   0.082843   0.100801
    135       0.027738   0.044184   0.062540  -0.004000   0.008689  -0.094729
    136       0.007519   0.070609  -0.040651   0.007985  -0.010466  -0.033085
    137      -0.029543  -0.027736  -0.079834  -0.022332   0.046868   0.062222
    138       0.008790  -0.019681  -0.072731   0.002504   0.045820  -0.035649
    139       0.025607  -0.055351  -0.064029   0.028724   0.078500  -0.064796
    140      -0.037308  -0.005881  -0.077948  -0.018870   0.061087   0.069328
    141       0.001234  -0.022248  -0.102643   0.003630   0.061965   0.008512
    142       0.029522  -0.095288  -0.077866   0.032737   0.079877  -0.054708
    143      -0.035805  -0.007358  -0.072931  -0.018733   0.057942   0.062649
    144       0.017898  -0.030503  -0.071671  -0.000818   0.054306  -0.076811
    145       0.019336  -0.029538  -0.049462   0.028529   0.064540  -0.046897
    146      -0.037053   0.031764  -0.046247  -0.023370   0.046791   0.042590
    147       0.011876  -0.022764  -0.071542   0.001579   0.047914  -0.049824
    148       0.033547  -0.065609  -0.076629   0.025146   0.097911  -0.099655
    149      -0.045536  -0.000595  -0.106199  -0.018645   0.078665   0.109985
    150      -0.015873  -0.001058  -0.032936   0.016158  -0.003619   0.028672
    151       0.032364  -0.062675  -0.079141   0.025592   0.099218  -0.082542
    152      -0.032545  -0.127135  -0.145281  -0.003493   0.109363   0.086676
    153      -0.022329   0.011317   0.022099   0.024761  -0.057973   0.031478
    154       0.028978  -0.040912  -0.072720   0.022770   0.092909  -0.075333
    155      -0.026070  -0.176083  -0.142789   0.006090   0.107464   0.069608
    156      -0.026819  -0.018788  -0.094166   0.018150   0.044008   0.074626
    157       0.036506  -0.117802  -0.079880   0.037708   0.098533  -0.092627
    158      -0.030940  -0.126814  -0.137221  -0.003286   0.103145   0.080283
    159      -0.010921   0.000526  -0.031590   0.013113  -0.001426   0.015068
    160       0.042134  -0.059156  -0.110219   0.014608   0.134498  -0.101301
    161      -0.044108  -0.129520  -0.202373  -0.004518   0.153234   0.132027
    162       0.003284  -0.008900   0.000700  -0.013616   0.022286  -0.033438
    163      -0.015116   0.061195  -0.025418   0.008799   0.033127   0.013784
    164       0.007994   0.013726  -0.003600  -0.001653   0.019614   0.040856
    165       0.014282   0.005150   0.009821  -0.003680  -0.003128  -0.032754
    166      -0.017716   0.043860   0.009654   0.003400   0.019406   0.004823
    167       0.012006   0.014652   0.009801   0.000211   0.005053   0.039306
    168       0.017638  -0.040312  -0.002172   0.032102  -0.000494  -0.084995
    169      -0.022225  -0.017921   0.013048   0.031760   0.031674  -0.052560
    170       0.024368   0.003553  -0.018755   0.035676  -0.004866   0.009805
    171       0.008681  -0.092113  -0.025097   0.047166   0.039496  -0.131421
    172      -0.023159  -0.051137  -0.025752   0.054306   0.061210  -0.091853
    173       0.029518  -0.007736  -0.059667   0.058109   0.009736  -0.014401
    174       0.032723  -0.018972   0.019701   0.049814  -0.051880  -0.079698
    175      -0.025319  -0.036172   0.070532   0.032566   0.003314  -0.060816
    176       0.030267   0.007749   0.008412   0.043883  -0.036784   0.009900
    177       0.035724  -0.055148   0.011222   0.078939  -0.050382  -0.123674
    178      -0.028392  -0.084785   0.074029   0.055610   0.012178  -0.108380
    179       0.040371  -0.001561  -0.013620   0.072560  -0.045305  -0.016763
    180       0.043643   0.050547   0.056973   0.030251  -0.108459  -0.015285
    181      -0.024480   0.008903   0.125964   0.004936  -0.039728  -0.006393
    182       0.023209   0.024807   0.066319   0.015663  -0.060592   0.045535
    183       0.055118   0.069069   0.079123   0.043916  -0.152584  -0.007342
    184      -0.026772  -0.004262   0.173332   0.006484  -0.066060  -0.010622
    185       0.027706   0.029140   0.091305   0.022304  -0.088909   0.047866
    186       0.039775   0.096022   0.066906  -0.006870  -0.108039   0.038401
    187      -0.020733   0.070481   0.120548  -0.024678  -0.048435   0.052535
    188       0.010273   0.036168   0.093629  -0.021184  -0.048148   0.077334
    189       0.048113   0.149923   0.094388  -0.022539  -0.150578   0.088629
    190      -0.020381   0.105453   0.163744  -0.046785  -0.080692   0.095008
    191       0.004387   0.049542   0.140156  -0.043862  -0.066025   0.105283
    192       0.025376   0.072100   0.042024  -0.023412  -0.053398   0.025806
    193      -0.016812   0.087692   0.060544  -0.025184  -0.017452   0.054886
    194       0.005079   0.030903   0.063479  -0.028609  -0.014180   0.072219
    195       0.022476   0.108047   0.051140  -0.052770  -0.053237   0.065946
    196      -0.013689   0.134673   0.056840  -0.047675  -0.023854   0.096702
    197      -0.004625   0.040949   0.085859  -0.057447  -0.005831   0.096931
    198       0.028019   0.007552  -0.024042  -0.016997   0.008680  -0.077277
    199      -0.005205   0.023626  -0.005959   0.031310   0.034271   0.007166
    200      -0.014855   0.053032  -0.027378  -0.041354   0.029724   0.011015
    201      -0.018578  -0.059783   0.002634   0.069478  -0.037652   0.027895
    202       0.015614   0.032349  -0.107630  -0.010957  -0.139645   0.005577
    203      -0.051671   0.003427  -0.031328   0.012746  -0.097559   0.000098
    204       0.004041  -0.054816  -0.017481   0.037840  -0.050757   0.059369
    205       0.015990   0.031294  -0.101200  -0.011520  -0.131371   0.007839
    206      -0.076370  -0.010140   0.038945   0.045937  -0.019194  -0.031179
    207      -0.031176  -0.045897   0.004321   0.037528  -0.031689   0.046345
    208       0.013327   0.026017  -0.056544  -0.010901  -0.071692   0.009625
    209      -0.043939  -0.022332   0.042024   0.047556  -0.006684  -0.017144
    210       0.085198  -0.058093   0.096737   0.071133   0.056459   0.036083
    211       0.016594   0.024561  -0.044994  -0.009383  -0.057328   0.010909
    212      -0.159562  -0.020469   0.024247   0.020686   0.001730   0.002563
    213       0.215172  -0.074499   0.143426   0.093015   0.104609   0.056672
    214       0.024059   0.028309  -0.074318  -0.010797  -0.096596   0.006905
    215      -0.285140  -0.009972   0.015998   0.002413   0.003775  -0.011526
    216       0.036754  -0.049720   0.135803   0.080250   0.088614  -0.007562
    217       0.010376   0.018709   0.004117  -0.006563   0.008115   0.016739
    218      -0.116796  -0.031368   0.011103   0.013757   0.002747   0.047138
    219       0.132720  -0.059730   0.213535   0.109242   0.163071  -0.018932
    220       0.013042   0.017496   0.013498  -0.005239   0.019734   0.017387
    221      -0.210689  -0.028827  -0.007517  -0.010702   0.006139   0.065687
    222      -0.138317  -0.027768   0.075093   0.051543   0.025184  -0.040293
    223       0.001023   0.014474   0.041036  -0.005816   0.058731   0.021257
    224       0.049526  -0.045987   0.022230   0.038518   0.000409   0.070920
    225      -0.181892  -0.020317   0.103477   0.056984   0.048092  -0.077857
    226      -0.003882   0.009854   0.079027  -0.003891   0.109440   0.025510
    227       0.088383  -0.055229   0.013603   0.034337   0.002997   0.108452
    228      -0.256159  -0.014991  -0.021851   0.015491  -0.066675  -0.024519
    229      -0.002083   0.016035   0.029244  -0.007572   0.044240   0.020581
    230       0.165946  -0.048696   0.044434   0.068194  -0.005049   0.046001
    231      -0.392891   0.002836  -0.070945  -0.008210  -0.117129  -0.048773
    232      -0.010164   0.012515   0.058186  -0.006575   0.083520   0.024617
    233       0.296324  -0.060385   0.054273   0.088015  -0.006002   0.062771
    234      -0.198469  -0.024922  -0.053301   0.011174  -0.091814   0.018569
    235       0.004465   0.021906  -0.019606  -0.010239  -0.020972   0.014413
    236       0.114717  -0.036444   0.051225   0.070759  -0.011539   0.002720
    237      -0.287510  -0.015422  -0.123788  -0.013015  -0.159532   0.026464
    238       0.001177   0.023140  -0.029371  -0.011494  -0.033173   0.013585
    239       0.200699  -0.038467   0.064036   0.091110  -0.020240  -0.012512
    240       0.055227  -0.054933  -0.058704  -0.001003  -0.082469   0.095912
    241       0.018394   0.035484  -0.130419  -0.012365  -0.168421   0.011258
    242      -0.124486  -0.014255   0.112166   0.079175   0.057494  -0.072505
    243       0.043165  -0.061198  -0.035248   0.016041  -0.062444   0.075256
    244       0.011106   0.037373  -0.135300  -0.003213  -0.172283   0.011244
    245      -0.117770  -0.007498   0.084323   0.068820   0.031455  -0.046454
                 18         19         20         21         22         23    
      0       0.002023  -0.001316  -0.032207  -0.016052   0.039719  -0.008191
      1       0.019310  -0.045758   0.049903  -0.015603  -0.090607   0.058252
      2      -0.030721  -0.007493  -0.020503   0.052699   0.030304   0.005237
      3      -0.028057   0.007930  -0.087880  -0.057735   0.005861   0.027884
      4      -0.034150  -0.029002  -0.010991  -0.068923  -0.147591   0.108816
      5      -0.067252  -0.001649  -0.040726   0.054548   0.009253   0.014083
      6       0.032073   0.002973   0.016558  -0.039641  -0.014892   0.007543
      7      -0.000961  -0.028804  -0.058764   0.061550   0.066748  -0.005301
      8       0.003522  -0.006189   0.006777   0.018600  -0.011500   0.017897
      9       0.013601   0.016423   0.014467   0.015363   0.027026   0.004240
     10       0.008636  -0.050002  -0.040517  -0.011973  -0.010514  -0.007722
     11      -0.024892  -0.034491  -0.007534  -0.029283  -0.038215   0.023161
     12       0.018688   0.005604  -0.000266  -0.021086   0.013047  -0.003061
     13       0.003839  -0.038114  -0.020127   0.036867   0.008554   0.019415
     14      -0.020525  -0.007917  -0.000055   0.036423   0.003182   0.014790
     15       0.021018   0.015489   0.016333   0.010347   0.013809  -0.010618
     16       0.000963  -0.035087  -0.036113   0.029826   0.023303   0.014649
     17      -0.023212  -0.022222   0.001186   0.006886  -0.018501   0.022374
     18       0.020642   0.020063   0.026399   0.042832   0.021599  -0.008831
     19      -0.003020  -0.022829  -0.032219   0.055633   0.037196   0.028275
     20      -0.016627  -0.037254   0.010541   0.006764  -0.031667   0.004240
     21       0.020376   0.007234   0.043742   0.006909   0.004046  -0.020003
     22      -0.005458  -0.010444  -0.032479   0.015744   0.019969   0.012920
     23      -0.028164  -0.002670  -0.010386   0.000176  -0.017225   0.026538
     24       0.089329  -0.133034   0.043853   0.052452  -0.012053  -0.021240
     25      -0.014989   0.011018  -0.028118   0.005171   0.018437   0.011326
     26      -0.081480   0.117755   0.012525  -0.061930  -0.031972   0.017304
     27       0.147543  -0.219557  -0.001992   0.098063  -0.029071  -0.037272
     28      -0.016094   0.003279  -0.034760   0.018870   0.033123   0.018721
     29      -0.124156   0.189022   0.052652  -0.107599  -0.031835   0.022933
     30       0.085481  -0.173749   0.113221   0.038176  -0.000186   0.004725
     31      -0.020097   0.037877  -0.016936  -0.020755  -0.003972  -0.000960
     32      -0.082526   0.158369  -0.022023  -0.068735  -0.052888  -0.005631
     33       0.144144  -0.296217   0.119737   0.077286  -0.008885   0.006299
     34      -0.026919   0.053456  -0.015515  -0.028000  -0.005413  -0.002251
     35      -0.126545   0.261604  -0.008367  -0.121761  -0.067487  -0.016373
     36       0.008539  -0.062136   0.186762  -0.028764   0.025791   0.033376
     37      -0.014968   0.041446  -0.011436  -0.034263  -0.022989  -0.011794
     38      -0.027409   0.068611  -0.084929  -0.005537  -0.056446  -0.018138
     39       0.004582  -0.095219   0.252864  -0.044151   0.040111   0.059602
     40      -0.017425   0.059391  -0.005769  -0.051355  -0.039879  -0.021847
     41      -0.026232   0.099051  -0.123123  -0.005316  -0.074737  -0.040093
     42      -0.063115   0.092498   0.178405  -0.076311   0.033019   0.027418
     43      -0.006474   0.021839  -0.012840  -0.025031  -0.020737  -0.010074
     44       0.027255  -0.062142  -0.100867   0.058977  -0.035115  -0.002484
     45      -0.125611   0.186304   0.235717  -0.130863   0.051938   0.048212
     46      -0.003519   0.026366  -0.007060  -0.036991  -0.036841  -0.018390
     47       0.072333  -0.137731  -0.149661   0.111126  -0.035290  -0.011012
     48      -0.056000   0.122354   0.104342  -0.054078   0.021135  -0.000123
     49      -0.001844  -0.003777  -0.024310   0.000501   0.002210   0.002788
     50       0.025216  -0.093023  -0.060426   0.058104  -0.016071   0.020371
     51      -0.113710   0.235692   0.104102  -0.090360   0.032006   0.002240
     52       0.005221  -0.019071  -0.026565   0.007864   0.003755   0.003895
     53       0.068571  -0.190121  -0.078478   0.108852  -0.002077   0.029461
     54       0.000211  -0.004206   0.005322   0.026281   0.020939   0.006013
     55       0.008281  -0.016488  -0.022182   0.016769   0.022490   0.003593
     56       0.044196  -0.011245  -0.020192  -0.038207  -0.018056   0.014074
     57      -0.031893  -0.019600  -0.013184   0.110140   0.061506   0.011052
     58      -0.007449  -0.018444  -0.030517   0.043615   0.035474   0.004078
     59       0.050756  -0.022741  -0.018593  -0.022575  -0.011570   0.019536
     60      -0.028026  -0.017628   0.031633   0.052214  -0.011488   0.037677
     61      -0.025031  -0.020840  -0.038923   0.067601   0.043836   0.007039
     62       0.049612  -0.021448   0.017983  -0.065427  -0.071381   0.042803
     63      -0.045648  -0.027540  -0.016359   0.140820   0.069717   0.018595
     64       0.008598  -0.005006   0.005999  -0.035926  -0.028383   0.012823
     65       0.054409  -0.027251  -0.069994   0.038753   0.072492  -0.010339
     66      -0.042835  -0.026755  -0.071296   0.194194   0.153931  -0.016293
     67      -0.014363  -0.031382  -0.064508   0.111295   0.095799  -0.005585
     68       0.052606  -0.027345  -0.005882  -0.027781  -0.027321   0.030119
     69      -0.014065   0.003673   0.039110   0.034149   0.008226   0.012707
     70       0.001334  -0.000794  -0.003424  -0.006420   0.002669   0.006613
     71       0.046653  -0.003513  -0.023938  -0.060772  -0.026750   0.012960
     72       0.020858   0.013850   0.087096  -0.084185  -0.080664   0.023400
     73       0.017356  -0.000451   0.017739  -0.051055  -0.033087   0.011041
     74       0.042159   0.005240  -0.027912  -0.067820  -0.027086   0.012878
     75      -0.040840  -0.002181   0.008763   0.118418   0.070375   0.005818
     76       0.012850   0.012036   0.031799  -0.071460  -0.049515   0.014639
     77       0.081046  -0.007447  -0.009610  -0.136987  -0.078303   0.016247
     78      -0.031308   0.005333   0.039417   0.070522   0.029807   0.012556
     79      -0.028860  -0.001424  -0.044894   0.079269   0.071731  -0.001136
     80       0.020596  -0.002148  -0.034786   0.000612   0.014136   0.010780
     81       0.023768  -0.006971  -0.021223  -0.007306   0.022624   0.001033
     82       0.044510  -0.014315  -0.005035  -0.050252  -0.010767   0.006179
     83       0.082351  -0.013644  -0.043675  -0.099045  -0.028439   0.009574
     84       0.000464  -0.012254  -0.020000   0.038443   0.036552   0.003915
     85       0.046585  -0.002572   0.009701  -0.067285  -0.020764   0.003670
     86       0.118962  -0.018353  -0.062732  -0.155907  -0.040146   0.007586
     87       0.050839   0.001791  -0.015722  -0.063962   0.002769  -0.002244
     88       0.059957  -0.014040   0.001472  -0.078756  -0.024673   0.007493
     89       0.075613  -0.005670  -0.051883  -0.093420  -0.018440   0.003678
     90       0.039348  -0.012511  -0.048954  -0.025493   0.029478  -0.002358
     91       0.056058  -0.025168  -0.012699  -0.059478  -0.014306   0.009987
     92       0.083202  -0.019002  -0.035934  -0.096731  -0.034120   0.013976
     93      -0.004126   0.017183   0.015063   0.025120   0.025147  -0.005436
     94       0.012449  -0.037238  -0.034812  -0.006358  -0.005051  -0.036769
     95      -0.013489  -0.016546   0.001862  -0.030611  -0.039490  -0.019094
     96      -0.014122   0.012607   0.013720   0.019560   0.018800  -0.008016
     97       0.031521  -0.009214  -0.026073   0.021253   0.032513   0.030086
     98      -0.002068   0.014822   0.011127  -0.005273   0.000409   0.078680
     99      -0.026089   0.003621   0.010905   0.007614   0.009223  -0.015825
    100       0.024039  -0.000194  -0.019806   0.030533   0.074507   0.080649
    101      -0.007972   0.031851   0.022195   0.012013   0.067335   0.157669
    102      -0.032591  -0.000629   0.009481   0.002424   0.004586  -0.018948
    103       0.036763   0.023061  -0.012817   0.056104   0.116093   0.168804
    104      -0.002028   0.057471   0.029552   0.039442   0.118534   0.277245
    105      -0.031390   0.000912   0.010073   0.004938   0.006085  -0.022752
    106       0.000247  -0.019620  -0.021309   0.005384   0.062533  -0.001207
    107      -0.019915   0.016206   0.025149  -0.011563   0.066570   0.052894
    108      -0.042288  -0.004518   0.008149  -0.001166  -0.000056  -0.027425
    109      -0.005794  -0.011959  -0.015617   0.011811   0.097918   0.032446
    110      -0.025140   0.029679   0.034397   0.000238   0.122069   0.105257
    111      -0.022700   0.005081   0.011571   0.010129   0.010632  -0.025961
    112      -0.012992  -0.049012  -0.029458  -0.031824  -0.007572  -0.147986
    113      -0.021419  -0.017235   0.016462  -0.054180  -0.023959  -0.157280
    114      -0.026051   0.002537   0.010914   0.006692   0.007224  -0.031515
    115      -0.028824  -0.066856  -0.030345  -0.059306  -0.033382  -0.245161
    116      -0.027001  -0.031749   0.019056  -0.079555  -0.046494  -0.292206
    117      -0.009372   0.014175   0.014330   0.022165   0.021800  -0.014579
    118      -0.005741  -0.055348  -0.036064  -0.031453  -0.039125  -0.151235
    119      -0.015697  -0.031725   0.004594  -0.059702  -0.076422  -0.169576
    120      -0.002746   0.017423   0.015478   0.026850   0.026238  -0.008364
    121      -0.016425  -0.078873  -0.040546  -0.058002  -0.085470  -0.246824
    122      -0.017835  -0.060362   0.000024  -0.089885  -0.136535  -0.299649
    123      -0.012474   0.017600   0.015274   0.026735   0.023792  -0.008436
    124       0.056071   0.013280  -0.017129   0.025506   0.053888  -0.014368
    125       0.023256   0.020035   0.015018  -0.046284   0.000412   0.009647
    126      -0.042737   0.005599   0.007144   0.068308   0.025062   0.106891
    127       0.054930  -0.027728  -0.003573  -0.103866   0.201231  -0.075594
    128       0.031803   0.022884   0.016630  -0.056624  -0.001890  -0.020259
    129      -0.073848  -0.026164   0.009413   0.113797  -0.023866   0.227913
    130       0.049736  -0.044930   0.001810  -0.131595   0.229474  -0.074172
    131       0.035549   0.056816   0.003799   0.026619  -0.087616   0.011624
    132      -0.038246   0.013189   0.004652   0.062719   0.037354   0.090563
    133       0.078514  -0.001318  -0.007935  -0.145392   0.256543  -0.170068
    134       0.050226   0.020265   0.027824  -0.110936   0.029023  -0.107390
    135      -0.039138   0.022225  -0.002685   0.069033   0.045331   0.097587
    136       0.037532  -0.066490   0.006617  -0.129922   0.220249  -0.034128
    137       0.017399  -0.005056   0.017061  -0.085026   0.043068   0.015990
    138       0.027460   0.045226   0.024788   0.004499   0.034903  -0.116636
    139       0.062659   0.040236  -0.017550   0.081191  -0.009403  -0.014156
    140       0.025138  -0.023340   0.020813  -0.170620   0.135262  -0.047372
    141       0.042651   0.054894   0.024455  -0.037626   0.036695  -0.212017
    142       0.055803   0.072217  -0.020820   0.168455  -0.119352   0.014584
    143       0.021622  -0.023596   0.020634  -0.158611   0.128245  -0.029494
    144       0.041318   0.051348   0.030915   0.007778   0.050988  -0.108896
    145       0.046882   0.019769  -0.020939   0.057375   0.017118  -0.000251
    146       0.015514  -0.056257   0.022434  -0.211827   0.214886  -0.007843
    147       0.030878   0.046881   0.026514   0.008726   0.038837  -0.110767
    148       0.087884   0.049524  -0.009755   0.062147   0.022935  -0.052583
    149       0.041562  -0.020291   0.021375  -0.229208   0.159152  -0.147832
    150      -0.020176   0.006088   0.012497   0.009989   0.009322  -0.011957
    151       0.080607   0.054789  -0.016331   0.090552  -0.012663  -0.045839
    152       0.050221   0.066824   0.012389   0.027593  -0.122669  -0.041310
    153      -0.053986  -0.019272   0.009407  -0.006537   0.067597   0.089492
    154       0.074560   0.037354  -0.015332   0.056704   0.018785  -0.051760
    155       0.053962   0.101451   0.008704   0.106013  -0.181812   0.006407
    156       0.003445   0.020687   0.013642   0.010622  -0.062635  -0.117523
    157       0.084618   0.091452  -0.020680   0.173372  -0.081842   0.001269
    158       0.047207   0.066320   0.012012   0.030860  -0.116036  -0.025521
    159      -0.017249   0.009299   0.013088   0.014778   0.012745  -0.011649
    160       0.104218   0.068295  -0.012603   0.092361  -0.029028  -0.113640
    161       0.071785   0.070192   0.015030   0.003788  -0.168107  -0.152199
    162      -0.014167   0.005677  -0.055313  -0.030675   0.030761   0.002929
    163      -0.008136  -0.030557   0.018597  -0.045414  -0.111051   0.083086
    164      -0.048410  -0.003457  -0.034398   0.061157   0.032144   0.003820
    165      -0.003595  -0.001381  -0.029633  -0.031537   0.020337  -0.006529
    166      -0.006724  -0.017210   0.013845  -0.037413  -0.075655   0.058278
    167      -0.045781  -0.001443  -0.025284   0.069884   0.042050  -0.010104
    168      -0.110250  -0.072303   0.018238  -0.036752   0.008676  -0.022478
    169      -0.125387  -0.072789   0.043323  -0.028147  -0.046534   0.021645
    170      -0.108077  -0.072367   0.033162   0.051121  -0.018830   0.005533
    171      -0.209236  -0.115295   0.030982  -0.033392   0.035054  -0.047389
    172      -0.209159  -0.131563   0.075663  -0.039854  -0.066330   0.021230
    173      -0.159739  -0.127888   0.071779   0.031204  -0.067479   0.023130
    174      -0.095858  -0.093292   0.052349  -0.046725  -0.040021  -0.004371
    175      -0.144435  -0.057887   0.034143   0.001780   0.009473  -0.016766
    176      -0.107671  -0.077730   0.045952   0.056343  -0.024435   0.002404
    177      -0.186426  -0.154625   0.094355  -0.048899  -0.050145  -0.018748
    178      -0.244661  -0.106478   0.061217   0.013480   0.034235  -0.049860
    179      -0.159354  -0.138232   0.095708   0.036359  -0.077898   0.016940
    180       0.037219  -0.032590   0.030434  -0.053056  -0.074436   0.034267
    181      -0.035082   0.018905  -0.009807   0.017609   0.032212  -0.010286
    182      -0.038561  -0.004326  -0.005811   0.085541   0.036954  -0.016734
    183       0.052432  -0.044010   0.053734  -0.057735  -0.109922   0.050275
    184      -0.046639   0.031691  -0.017835   0.039727   0.072193  -0.035529
    185      -0.035226  -0.005421   0.002167   0.090410   0.033469  -0.017416
    186       0.148014   0.042050  -0.021586  -0.050884  -0.061613   0.049181
    187       0.087210   0.077897  -0.042951   0.005450   0.002970   0.026553
    188       0.026607   0.070435  -0.068247   0.105752   0.101490  -0.034836
    189       0.250708   0.088765  -0.039305  -0.055073  -0.088853   0.077022
    190       0.172486   0.138321  -0.078644   0.017127   0.020763   0.030044
    191       0.081435   0.129311  -0.110510   0.127279   0.150373  -0.050894
    192       0.121752   0.052767  -0.048167  -0.040671  -0.013999   0.024892
    193       0.097009   0.054657  -0.027127  -0.023686  -0.053886   0.058802
    194       0.018511   0.067395  -0.074872   0.098990   0.102527  -0.033900
    195       0.202483   0.106438  -0.086155  -0.037305  -0.005194   0.032774
    196       0.184143   0.093228  -0.048594  -0.035203  -0.080867   0.085053
    197       0.065513   0.122971  -0.121858   0.118769   0.153167  -0.052729
    198       0.016479   0.016421   0.014164   0.013993   0.023417   0.001570
    199       0.029698  -0.049814  -0.038250  -0.023566   0.076764   0.047593
    200      -0.015011  -0.030917  -0.000191  -0.033336   0.077314   0.094696
    201      -0.003283   0.062524  -0.022905   0.104563  -0.158996  -0.058025
    202      -0.032882   0.077254   0.115487   0.031440  -0.003026  -0.019489
    203       0.013160  -0.014118   0.067382  -0.078724   0.117411   0.054817
    204      -0.032942   0.033027  -0.121535   0.022927  -0.068848  -0.016924
    205      -0.032272   0.072082   0.105969   0.026488   0.001357  -0.017729
    206       0.054529  -0.013524   0.120666  -0.003531   0.034398   0.014156
    207      -0.017440   0.016199  -0.092920   0.014600  -0.051895  -0.013534
    208      -0.022161   0.043427   0.067837   0.016423   0.004030  -0.013497
    209       0.045778  -0.012788   0.071564  -0.000152   0.018678   0.013439
    210       0.015409  -0.014034  -0.068076   0.004928  -0.047188  -0.002719
    211      -0.018983   0.035762   0.059977   0.012445   0.003813  -0.010860
    212       0.032975  -0.037240  -0.026222  -0.018142   0.009858   0.021156
    213       0.018090  -0.022169  -0.087478   0.005908  -0.065059  -0.004134
    214      -0.027098   0.059551   0.093132   0.025187   0.005421  -0.019368
    215       0.039876  -0.057270  -0.046882  -0.033538   0.024377   0.032007
    216       0.050282  -0.034189  -0.007062  -0.003190  -0.020300   0.010768
    217      -0.005793  -0.002524   0.009101  -0.008317   0.001895   0.002835
    218       0.006666  -0.037150  -0.108794  -0.020930  -0.016932   0.015627
    219       0.079406  -0.058299   0.020987  -0.008143  -0.017924   0.019020
    220      -0.003157  -0.008618   0.002581  -0.011365   0.001602   0.004952
    221      -0.007149  -0.056905  -0.193995  -0.039326  -0.021843   0.022626
    222       0.048976  -0.024018   0.019922  -0.006923   0.007512   0.015738
    223       0.003703  -0.032515  -0.032928  -0.024704   0.000990   0.013239
    224      -0.003195  -0.011420  -0.084386   0.001342  -0.040799  -0.000778
    225       0.076650  -0.040234   0.068203  -0.016034   0.034459   0.028963
    226       0.013879  -0.061929  -0.072131  -0.040235   0.000058   0.023374
    227      -0.024448  -0.010153  -0.148652   0.002527  -0.066694  -0.008430
    228       0.011346   0.007499  -0.015556   0.000821   0.000222   0.002964
    229       0.000254  -0.024849  -0.024679  -0.020935   0.001279   0.010506
    230       0.014340   0.012238   0.023022   0.021945  -0.030164  -0.006994
    231       0.008315   0.016307   0.002823  -0.003337   0.022330   0.006160
    232       0.008050  -0.048728  -0.058164  -0.034034   0.000010   0.019144
    233       0.007994   0.032164   0.045691   0.040844  -0.048235  -0.019867
    234      -0.019794   0.027857  -0.067337   0.014715  -0.033272  -0.013208
    235      -0.012960   0.013843   0.026451   0.000300   0.002914  -0.003587
    236       0.037483   0.010625   0.095636   0.018023   0.002431   0.002163
    237      -0.045588   0.053439  -0.086179   0.021924  -0.037491  -0.022207
    238      -0.015665   0.020406   0.033370   0.003704   0.003085  -0.005927
    239       0.048502   0.028476   0.171645   0.033539   0.009343  -0.003437
    240      -0.075171   0.010206  -0.246329  -0.069814   0.038396   0.033053
    241      -0.041243   0.086347   0.121325   0.024298  -0.001859  -0.012634
    242       0.102706  -0.009026   0.216902   0.086907  -0.056553  -0.039834
    243      -0.051662   0.011678  -0.213322  -0.063319   0.005416   0.030705
    244      -0.039808   0.087862   0.133665   0.022570  -0.027574  -0.002597
    245       0.079865  -0.011503   0.186097   0.076669  -0.039568  -0.029751
                 24         25         26         27         28         29    
      0      -0.039141   0.079423   0.086588  -0.031167   0.030094  -0.040965
      1       0.082616  -0.015744  -0.127320   0.000094  -0.009672  -0.069498
      2      -0.003305   0.011453   0.015177   0.015950  -0.019533   0.004151
      3      -0.147549  -0.003743   0.224622  -0.009680  -0.004650   0.145364
      4      -0.078979  -0.160528   0.088595   0.047962  -0.055846   0.196563
      5      -0.078760  -0.086400   0.113280   0.060678  -0.013273   0.083082
      6       0.021810   0.069481   0.005307   0.067299  -0.029951  -0.039737
      7      -0.037556  -0.015302   0.006987  -0.183908  -0.046721   0.017326
      8       0.029827   0.007963  -0.028213   0.070868  -0.060709  -0.007979
      9       0.007254  -0.034047  -0.032467  -0.025034  -0.013413  -0.004578
     10       0.004843   0.123101   0.028718   0.021799   0.058460   0.025242
     11       0.012112   0.074505   0.001457  -0.042851   0.149722   0.028694
     12      -0.002013   0.064647   0.028910   0.009864  -0.023573  -0.015186
     13       0.013987  -0.005518  -0.043245  -0.066077  -0.025102  -0.025032
     14       0.016267   0.010630  -0.011730   0.030961  -0.028347   0.007079
     15       0.003489  -0.002937  -0.014004  -0.004262  -0.078119   0.009233
     16       0.011101   0.044995  -0.005121   0.002846   0.001345  -0.035554
     17       0.014667   0.033129  -0.006514  -0.014249   0.036033   0.008332
     18       0.004617  -0.064730  -0.050352  -0.021193  -0.128019  -0.003572
     19       0.013191  -0.006647  -0.032109  -0.004656  -0.030095  -0.065353
     20       0.016816   0.038412  -0.011144  -0.026054   0.017895   0.045561
     21       0.009439   0.014961  -0.000179   0.013367  -0.107999   0.047549
     22       0.007388   0.037137  -0.001837   0.011056  -0.001249  -0.048350
     23       0.010422   0.023914  -0.010504  -0.015961   0.049610  -0.005742
     24       0.007759  -0.018606   0.019259  -0.000915  -0.072417   0.068191
     25       0.006389   0.036059  -0.005800   0.007551  -0.002914  -0.048499
     26       0.005038   0.009116  -0.030468  -0.032858   0.041244   0.015025
     27       0.020307  -0.038519   0.039791   0.001688  -0.091676   0.093048
     28       0.009401   0.057002  -0.004483   0.022323  -0.010562  -0.068913
     29      -0.007006   0.005672  -0.046321  -0.045069   0.062184   0.013580
     30      -0.023049  -0.032465   0.011891  -0.026745   0.019178   0.041773
     31       0.003528   0.002679  -0.013915  -0.018519   0.003017  -0.023160
     32       0.022487  -0.001355  -0.031807  -0.034583  -0.009782   0.048201
     33      -0.032607  -0.064393   0.029083  -0.044337   0.066717   0.048108
     34       0.003826   0.002001  -0.016724  -0.020035  -0.000233  -0.021523
     35       0.022117  -0.015664  -0.052339  -0.052088  -0.025724   0.064288
     36      -0.046974  -0.005999  -0.017161  -0.034351   0.065812  -0.004892
     37       0.000429  -0.029066  -0.016867  -0.039431   0.010868  -0.002130
     38       0.043413   0.004836  -0.007348  -0.010939  -0.053321   0.066634
     39      -0.078986  -0.015664  -0.024307  -0.057049   0.154303  -0.039558
     40      -0.000768  -0.053444  -0.020954  -0.055482   0.012663   0.018508
     41       0.062757  -0.002646  -0.005158  -0.005613  -0.107685   0.099709
     42      -0.029431   0.034660  -0.037047  -0.010694  -0.005543  -0.000227
     43      -0.000357  -0.028305  -0.013764  -0.038577   0.016625  -0.007049
     44       0.038830   0.017866   0.014575   0.003341  -0.022400   0.031308
     45      -0.045224   0.058813  -0.061790  -0.012264   0.020407  -0.028873
     46      -0.002508  -0.052644  -0.016237  -0.055826   0.023104   0.013665
     47       0.052729   0.021001   0.035595   0.019838  -0.047991   0.034931
     48       0.000692   0.044669  -0.026151   0.015157  -0.091578   0.032916
     49       0.003193   0.005905  -0.005742  -0.011613   0.010112  -0.034429
     50       0.021796   0.028767   0.011470  -0.000270   0.028302  -0.004745
     51       0.004993   0.076438  -0.044419   0.034709  -0.123079   0.031228
     52       0.003784   0.006728  -0.002550  -0.010111   0.011273  -0.036384
     53       0.026903   0.044232   0.033243   0.016323   0.031641  -0.021302
     54       0.020088   0.051772  -0.010900   0.022560  -0.066831  -0.031794
     55      -0.010336   0.010617   0.000224  -0.080051  -0.045150   0.000961
     56      -0.000577   0.019913   0.011437   0.015756  -0.015377  -0.016295
     57       0.013423   0.003591  -0.045685  -0.100898  -0.128515  -0.012749
     58      -0.012179  -0.001821  -0.007803  -0.102258  -0.062608   0.003708
     59      -0.002929   0.003206  -0.002570  -0.053709  -0.033245  -0.007166
     60       0.040393   0.004637  -0.040499   0.084686  -0.078656  -0.073332
     61      -0.014527  -0.017181  -0.014943  -0.122814  -0.077276   0.002673
     62       0.019999   0.000670  -0.000261   0.101795   0.004664  -0.059511
     63       0.013053  -0.019649  -0.061611  -0.142612  -0.154798  -0.011949
     64       0.010566   0.030850   0.015095   0.101120   0.009640  -0.044895
     65      -0.038468   0.000358  -0.005115  -0.289263  -0.092316   0.068780
     66      -0.023069  -0.012064  -0.056974  -0.357809  -0.202983   0.063268
     67      -0.035658  -0.028693  -0.026658  -0.305948  -0.128300   0.054175
     68       0.003289  -0.006265  -0.008545  -0.035632  -0.032769  -0.019416
     69       0.049726   0.077621  -0.021914   0.127459  -0.099646  -0.051053
     70       0.010064   0.050366   0.011836   0.057700  -0.056205  -0.026555
     71      -0.000831   0.037272   0.026655   0.066258  -0.006358  -0.028615
     72       0.091290   0.156060  -0.008196   0.395209  -0.032828  -0.148361
     73       0.026498   0.075525   0.011860   0.146257  -0.024895  -0.063125
     74       0.000223   0.052140   0.039092   0.111696  -0.016948  -0.034937
     75       0.023379   0.027769  -0.030359  -0.045897  -0.151122   0.013114
     76       0.043088   0.111170   0.023335   0.265423  -0.037925  -0.091743
     77       0.008892   0.057508   0.028800   0.140928   0.064152  -0.069240
     78       0.049990   0.073459  -0.024332   0.107331  -0.134212  -0.038480
     79      -0.022011   0.001612   0.012630  -0.113090  -0.117037   0.042410
     80      -0.008689   0.018885   0.022716  -0.001952  -0.059907   0.004347
     81      -0.005243   0.056506   0.016416  -0.035351  -0.032430  -0.039232
     82      -0.008104   0.045471   0.023234  -0.044555  -0.010393  -0.014599
     83      -0.028096   0.035814   0.049782  -0.035308   0.038206  -0.028477
     84       0.000660   0.027847  -0.008338  -0.050566  -0.053255  -0.033857
     85       0.004728   0.073385   0.029230   0.023016  -0.023434  -0.005479
     86      -0.052806   0.051609   0.084239  -0.088136   0.088222  -0.048046
     87      -0.006816   0.097718   0.045091   0.002668  -0.012585  -0.043987
     88      -0.007936   0.060301   0.033428  -0.033772   0.005020  -0.022246
     89      -0.029709   0.044020   0.055608  -0.020467   0.024630  -0.016996
     90      -0.030211   0.051735   0.036562  -0.105137  -0.002502  -0.049341
     91      -0.019493   0.032352   0.025886  -0.097729   0.015242  -0.030444
     92      -0.024428   0.028429   0.041954  -0.041012   0.042362  -0.035192
     93       0.001432  -0.055964  -0.043595  -0.003445   0.038910   0.010587
     94      -0.007727   0.088328   0.019305   0.035823   0.047601   0.028571
     95      -0.009966   0.034120  -0.010104  -0.041076   0.113531   0.026727
     96       0.004417  -0.040352  -0.026441   0.012901   0.045073   0.018450
     97       0.014577   0.065570   0.009840   0.030654   0.042064   0.028753
     98       0.029705   0.036245   0.015837  -0.031386   0.092026   0.027120
     99       0.014064  -0.002010   0.007920   0.036130   0.028247   0.026257
    100       0.043323   0.037431   0.029142   0.043306  -0.011557   0.012728
    101       0.070432  -0.021093   0.032105  -0.024904   0.015079  -0.000206
    102       0.019719   0.018528   0.025941   0.049719   0.022292   0.031928
    103       0.073470   0.013033   0.030351   0.034015  -0.023710   0.004461
    104       0.123351  -0.020088   0.065739  -0.011805  -0.009861  -0.000711
    105       0.014326   0.004040   0.014386   0.046593   0.031034   0.030372
    106       0.025737   0.023093   0.035638   0.068351  -0.057282   0.001941
    107       0.037289  -0.090584   0.000674  -0.033717  -0.066133  -0.037635
    108       0.018085   0.022358   0.033316   0.065528   0.034094   0.037320
    109       0.047297  -0.007521   0.047771   0.077580  -0.110392  -0.016216
    110       0.068408  -0.143407   0.012203  -0.026597  -0.147335  -0.067524
    111       0.008015  -0.015579  -0.006192   0.032210   0.033241   0.025725
    112      -0.030624   0.046551   0.019505   0.074677  -0.036770   0.012875
    113      -0.053059  -0.091204  -0.058638  -0.051886  -0.037295  -0.031376
    114       0.008223  -0.008877   0.000307   0.037648   0.030321   0.027237
    115      -0.057337   0.040083   0.019432   0.090142  -0.077805   0.005582
    116      -0.101664  -0.148039  -0.101772  -0.060342  -0.090903  -0.054810
    117       0.001813  -0.049492  -0.036735   0.007256   0.040997   0.015995
    118      -0.044040   0.080689   0.009967   0.060116   0.031484   0.032317
    119      -0.070027  -0.019083  -0.056583  -0.059609   0.059998   0.004552
    120      -0.000637  -0.061724  -0.047387  -0.005355   0.039463   0.013352
    121      -0.076404   0.097215  -0.000577   0.064552   0.044363   0.039332
    122      -0.122756  -0.015700  -0.091480  -0.074296   0.074330   0.011650
    123      -0.002166  -0.064840  -0.044999   0.014879   0.071971   0.022689
    124       0.005963  -0.020850  -0.046597   0.033614   0.075769   0.037286
    125       0.046289   0.036281   0.033687  -0.028851   0.006134   0.015726
    126      -0.008792  -0.032536  -0.055591   0.002449   0.212311   0.043485
    127       0.164765  -0.118289   0.017130   0.038647   0.058067   0.074250
    128       0.047334   0.030861   0.037358  -0.027099  -0.032784   0.009486
    129      -0.028669   0.168230   0.033738  -0.013547   0.178035   0.008248
    130       0.205158  -0.100009   0.057345   0.036917   0.031534   0.075179
    131      -0.060285   0.044096  -0.037559  -0.027417   0.024044  -0.003080
    132      -0.006387  -0.084078  -0.084646   0.004440   0.245619   0.056410
    133       0.189739  -0.314510  -0.073878   0.050062   0.131103   0.117068
    134       0.089755   0.001533   0.070160  -0.015989  -0.146215   0.001622
    135      -0.012644  -0.139287  -0.128109   0.001426   0.321289   0.073354
    136       0.216640  -0.001519   0.120532   0.029613  -0.022780   0.054030
    137       0.104144   0.049272   0.079837  -0.036581  -0.010390   0.019150
    138      -0.031070  -0.181977  -0.101026   0.023626   0.016024  -0.002945
    139      -0.064787  -0.007461  -0.084649   0.032670   0.076051   0.022579
    140       0.175699  -0.054327   0.083539  -0.020874  -0.015239   0.032579
    141       0.015321  -0.210906  -0.066655   0.022924  -0.082168   0.013975
    142      -0.139369   0.078004  -0.096743   0.023226   0.065583   0.023536
    143       0.163505  -0.044060   0.077572  -0.021366   0.000154   0.029412
    144      -0.071450  -0.234754  -0.143956   0.028713   0.038652  -0.035674
    145      -0.015888   0.011828  -0.047743   0.030732   0.090005   0.041276
    146       0.210139  -0.094462   0.083491  -0.015123   0.054027   0.022894
    147      -0.045928  -0.196387  -0.116962   0.025222   0.028347  -0.013223
    148      -0.090182  -0.099402  -0.130989   0.040559   0.069028  -0.011092
    149       0.234483  -0.101714   0.116931  -0.019319  -0.107338   0.048477
    150       0.014849  -0.002110   0.005047   0.020558   0.011823   0.020292
    151      -0.095955  -0.049825  -0.133632   0.032596   0.084192   0.013836
    152      -0.084120   0.084762  -0.024410  -0.026937  -0.075444  -0.028148
    153       0.101681   0.028107   0.079821   0.024290   0.033791   0.047186
    154      -0.054949  -0.054712  -0.106138   0.033236   0.087765   0.024385
    155      -0.157330   0.106884  -0.068195  -0.027539  -0.075920  -0.045055
    156      -0.053475   0.028140  -0.017834   0.026655  -0.063943  -0.005216
    157      -0.176030  -0.015862  -0.175296   0.032918   0.071516  -0.006294
    158      -0.078291   0.082207  -0.023090  -0.027701  -0.065480  -0.025369
    159       0.009052  -0.019395  -0.010140   0.018218   0.027793   0.020251
    160      -0.140836  -0.098730  -0.191876   0.027803   0.094734   0.001243
    161      -0.123574   0.103276  -0.032873  -0.021696  -0.147605  -0.047798
    162      -0.103338   0.007659   0.172707  -0.016259   0.017391  -0.023959
    163      -0.020697  -0.123781   0.017290   0.023529  -0.041026  -0.006964
    164      -0.048860  -0.054319   0.075313   0.037863  -0.012105  -0.012985
    165      -0.088391  -0.015497   0.151001  -0.013274   0.031192  -0.139293
    166      -0.023316  -0.118873   0.026063   0.015472  -0.025872  -0.125877
    167      -0.045817  -0.066126   0.073665   0.044310  -0.004360  -0.090843
    168      -0.064449   0.017033   0.114153  -0.021463   0.033295  -0.121876
    169      -0.015817  -0.059769   0.023083   0.001809  -0.007787  -0.114352
    170      -0.005577  -0.082163  -0.000520   0.050572  -0.025936  -0.069359
    171      -0.090518   0.032130   0.164921  -0.027026   0.051505  -0.165997
    172      -0.022395  -0.078123   0.033076   0.004430  -0.010234  -0.151340
    173       0.003751  -0.120425  -0.022826   0.058447  -0.042696  -0.091631
    174       0.007181   0.053410  -0.011544  -0.029718   0.008812   0.001485
    175       0.011959   0.045544  -0.010052  -0.016592   0.011400  -0.004357
    176       0.035347  -0.035197  -0.068062   0.042534  -0.032504   0.020133
    177       0.036143   0.091982  -0.057901  -0.038498   0.008916   0.040865
    178       0.026030   0.105913  -0.025261  -0.027649   0.025443   0.030943
    179       0.075705  -0.036602  -0.142338   0.039348  -0.050903   0.053599
    180       0.046717   0.048721  -0.084467  -0.028297  -0.017657   0.107380
    181       0.027048   0.078536  -0.031915  -0.019743   0.007985   0.094263
    182       0.029088   0.019262  -0.047515   0.036578  -0.017961   0.093026
    183       0.107835   0.086986  -0.190521  -0.034897  -0.039369   0.249066
    184       0.055138   0.167374  -0.069630  -0.035283   0.017378   0.224218
    185       0.065560   0.064494  -0.107349   0.028749  -0.024839   0.198014
    186       0.004807  -0.004959  -0.016608  -0.016383  -0.013981   0.018917
    187       0.003626  -0.003911  -0.002427  -0.001525  -0.006157   0.013316
    188      -0.025441   0.017766   0.051660   0.037070   0.007869   0.019637
    189       0.028711  -0.016613  -0.063147  -0.010981  -0.033075   0.076714
    190       0.009050   0.016767  -0.009702  -0.002880  -0.005830   0.065126
    191      -0.035181   0.059397   0.075867   0.030787   0.023101   0.056955
    192      -0.061077  -0.031449   0.098465  -0.011821   0.013903  -0.115969
    193      -0.019025  -0.100245   0.021179   0.014228  -0.022095  -0.106814
    194      -0.061607  -0.025223   0.109138   0.042816   0.014419  -0.078746
    195      -0.085806  -0.055596   0.136438  -0.005279   0.017131  -0.152787
    196      -0.027861  -0.144586   0.026252   0.021935  -0.032652  -0.138189
    197      -0.099282  -0.015145   0.176868   0.044994   0.034599  -0.109103
    198       0.008055  -0.026440  -0.025598  -0.022549  -0.029412  -0.002869
    199       0.077851   0.098051   0.073423   0.018140   0.012526   0.000822
    200       0.090263   0.004328   0.023350  -0.055454   0.169599  -0.005113
    201       0.187159  -0.027137   0.124324  -0.023774   0.016828   0.082445
    202       0.007958   0.020758   0.039649  -0.009790   0.004796   0.002216
    203      -0.144462   0.027058  -0.191481   0.023415  -0.022519  -0.094226
    204       0.096097  -0.010789  -0.016317  -0.008754   0.012522  -0.008366
    205       0.004073   0.022700   0.032652  -0.009434   0.005217  -0.002484
    206      -0.066905   0.017065  -0.047678   0.007397  -0.008252  -0.009998
    207       0.096426  -0.014821  -0.026718  -0.011488   0.028997  -0.115395
    208      -0.001266   0.018007   0.036852  -0.008539   0.007455  -0.005011
    209      -0.068707   0.018706  -0.044071   0.011287  -0.023035   0.088482
    210       0.077613  -0.021911  -0.041327  -0.004922   0.019450  -0.100380
    211      -0.001251   0.014782   0.033114  -0.007339   0.005774  -0.003620
    212      -0.044647   0.002204  -0.066982   0.013730  -0.023485   0.075883
    213       0.109262  -0.033963  -0.041565  -0.007042   0.025702  -0.131063
    214      -0.003545   0.025393   0.050499  -0.011474   0.010735  -0.006100
    215      -0.070818   0.001175  -0.085981   0.020277  -0.034623   0.106494
    216       0.005658  -0.011048  -0.049624   0.007082  -0.007533   0.006903
    217       0.000844  -0.002598   0.010567  -0.000692  -0.002949   0.004611
    218       0.025015  -0.017179  -0.073039   0.005976  -0.002666  -0.022142
    219      -0.014871  -0.016090  -0.051789   0.013442  -0.020208   0.051626
    220       0.000739  -0.005260   0.007705   0.000376  -0.004456   0.006881
    221       0.048445  -0.032398  -0.093069   0.006942   0.000387  -0.057391
    222      -0.052083   0.008912  -0.056507   0.013030  -0.024072   0.084339
    223       0.001870  -0.015817  -0.004766   0.004252  -0.009325   0.011353
    224       0.075448  -0.019860  -0.049315  -0.004979   0.019349  -0.098846
    225      -0.124320   0.021509  -0.066965   0.025104  -0.052147   0.202125
    226       0.002394  -0.028360  -0.021063   0.009194  -0.015588   0.018147
    227       0.143917  -0.037748  -0.047229  -0.014021   0.042866  -0.206828
    228      -0.013540   0.011812  -0.046058   0.002342  -0.002096  -0.002586
    229       0.002340  -0.012646  -0.000099   0.002762  -0.007280   0.007941
    230       0.033718   0.001282  -0.025819  -0.003658   0.008885  -0.022011
    231      -0.053750   0.026496  -0.050141   0.005430  -0.010788   0.033514
    232       0.004168  -0.023479  -0.016350   0.006948  -0.012421   0.010861
    233       0.067164   0.000871  -0.003325  -0.011255   0.022549  -0.057396
    234       0.066010  -0.001262  -0.028114  -0.010619   0.025806  -0.105641
    235       0.000537   0.005059   0.023426  -0.004102   0.001754  -0.000155
    236      -0.042421   0.021241  -0.031326   0.005564  -0.013796   0.072748
    237       0.084505   0.004413  -0.021548  -0.016600   0.036564  -0.138645
    238       0.000693   0.008015   0.026323  -0.005266   0.003448  -0.002609
    239      -0.064407   0.035775  -0.018918   0.004563  -0.015155   0.095719
    240      -0.047171   0.020289  -0.173332   0.016453  -0.021020   0.033422
    241       0.003759   0.016977   0.016224  -0.006446  -0.001963   0.001708
    242       0.057468  -0.003351   0.132702  -0.020136   0.033302  -0.050215
    243      -0.038920   0.020142  -0.135205   0.008596  -0.023991   0.090801
    244       0.008623  -0.004807   0.023239  -0.001916  -0.009863   0.021604
    245       0.058545  -0.015885   0.078165  -0.008928   0.031070  -0.104817
                 30         31         32         33         34         35    
      0      -0.008092   0.022197   0.006713   0.003684  -0.032500  -0.020080
      1       0.045256   0.012196   0.007022   0.044131  -0.028493  -0.102718
      2      -0.008781   0.013808  -0.000967  -0.032419  -0.022493   0.057610
      3      -0.137719   0.009815   0.014766  -0.037943  -0.005088   0.082547
      4      -0.143095  -0.021466   0.018559   0.027872   0.024343  -0.044940
      5      -0.066434  -0.018484   0.016066   0.059664   0.020380  -0.093920
      6      -0.020456   0.014226   0.022593   0.010744   0.043213  -0.061696
      7      -0.000441  -0.005804  -0.006686   0.035788  -0.026001   0.058316
      8      -0.016359   0.013578   0.011808  -0.042783   0.043592   0.050993
      9      -0.006279  -0.009033   0.028268   0.021315   0.011602  -0.024267
     10       0.002980   0.004952  -0.035382   0.001038  -0.026159  -0.024315
     11      -0.005284   0.027383  -0.001898  -0.007090  -0.040103  -0.032040
     12      -0.018199   0.005996   0.006407   0.009157   0.008556  -0.030651
     13       0.004396   0.012027   0.015877   0.036370  -0.009804  -0.014002
     14      -0.009480   0.012098  -0.003679  -0.037786  -0.022002   0.050187
     15       0.004551  -0.026737  -0.013362   0.020504   0.004391  -0.012246
     16      -0.018243   0.035051   0.027091  -0.004428  -0.017907   0.005475
     17      -0.001239   0.016946  -0.009828  -0.021529  -0.056929   0.009197
     18       0.009497  -0.032683   0.001447   0.031623   0.015092   0.000707
     19      -0.032689   0.048736   0.063364  -0.009092  -0.020761   0.015673
     20       0.034310  -0.017739  -0.057803   0.005006  -0.037237   0.008318
     21       0.043935  -0.056109  -0.078243   0.024060  -0.004708   0.010612
     22      -0.030833   0.046138   0.043481  -0.021581  -0.024161   0.016893
     23      -0.025905   0.030146   0.015772  -0.039049  -0.089336   0.001078
     24       0.052582  -0.059307  -0.090616   0.028474  -0.003561   0.008772
     25      -0.029381   0.043575   0.043679  -0.019410  -0.019336   0.016194
     26      -0.008275  -0.000379  -0.004749  -0.028780  -0.084220  -0.012471
     27       0.070308  -0.078568  -0.118662   0.042314   0.011913   0.012590
     28      -0.043498   0.062943   0.060413  -0.029226  -0.030140   0.023060
     29      -0.009935  -0.002329   0.002812  -0.029974  -0.084738  -0.022555
     30       0.012618  -0.019978  -0.036104   0.006677  -0.028539  -0.008180
     31      -0.004284   0.014953   0.023739   0.001575   0.016938   0.005824
     32       0.032174  -0.042994  -0.053105  -0.003535  -0.053466  -0.009043
     33       0.004244  -0.008791  -0.023223   0.007557  -0.021444  -0.016664
     34      -0.001069   0.011204   0.021136   0.003673   0.020867   0.005560
     35       0.057849  -0.073255  -0.072957   0.015229  -0.017701  -0.014270
     36      -0.030344   0.017100   0.023453  -0.024531  -0.067329  -0.017696
     37       0.015343  -0.006312   0.009073   0.019376   0.053185  -0.001399
     38       0.048870  -0.053977  -0.086984   0.005768  -0.053924   0.004216
     39      -0.078551   0.062431   0.091793  -0.053515  -0.100631  -0.037387
     40       0.034605  -0.028633  -0.009350   0.034411   0.078935  -0.007630
     41       0.089565  -0.094746  -0.140017   0.032214  -0.018952   0.013048
     42       0.000573  -0.005086  -0.012878  -0.013825  -0.049736   0.005435
     43       0.008666   0.000208   0.016023   0.015837   0.048246  -0.001559
     44       0.003573  -0.006513  -0.037562  -0.019600  -0.089731   0.003766
     45      -0.018539   0.017807   0.016833  -0.032053  -0.066811   0.008004
     46       0.024807  -0.020436  -0.000685   0.028546   0.063841  -0.010597
     47       0.003860  -0.005800  -0.045625  -0.016978  -0.090799   0.009790
     48       0.040956  -0.043184  -0.072590   0.012090  -0.021320   0.020507
     49      -0.017172   0.030584   0.038150  -0.006394   0.011837   0.009824
     50      -0.034246   0.032696   0.012742  -0.044789  -0.118070   0.000244
     51       0.046428  -0.045923  -0.093171   0.010675  -0.029101   0.032697
     52      -0.019962   0.033271   0.041266  -0.008767   0.006638   0.009844
     53      -0.055983   0.054705   0.033747  -0.064373  -0.160987   0.002939
     54      -0.026558   0.016764   0.026578   0.019404   0.044551  -0.018030
     55      -0.007072   0.000604   0.000226   0.014132   0.004762   0.016789
     56      -0.009166   0.012321   0.008532  -0.027332   0.030086   0.025801
     57      -0.023876   0.011223   0.018664   0.021656   0.049887   0.064000
     58      -0.006720   0.000646  -0.000032   0.019854   0.001178   0.044304
     59      -0.006651   0.008325   0.002054  -0.036141   0.040423   0.048335
     60      -0.010706   0.035608   0.060707   0.133096  -0.061401   0.211991
     61      -0.003137   0.000815  -0.001418   0.028793  -0.007254   0.061860
     62       0.004956   0.029597   0.038733   0.063671  -0.057824   0.185039
     63      -0.021608   0.012241   0.020017   0.034751   0.043731   0.125693
     64       0.000964   0.018345   0.031199   0.094815  -0.082475   0.074315
     65      -0.023683  -0.022055  -0.050689  -0.183428   0.186245  -0.129411
     66      -0.038715  -0.018912  -0.034570  -0.115639   0.188481  -0.092963
     67      -0.015405  -0.018143  -0.033204  -0.065458   0.092673  -0.003245
     68      -0.003566   0.014142   0.012393  -0.009432   0.017411   0.115529
     69      -0.049193   0.035572   0.047017  -0.027224   0.113018  -0.009219
     70      -0.033908   0.023981   0.029445  -0.015496   0.068187   0.046014
     71      -0.018060   0.021077   0.020872  -0.026958   0.044645   0.043589
     72      -0.076877   0.085209   0.162974   0.350008  -0.020866   0.235147
     73      -0.039012   0.040011   0.073879   0.164629  -0.011134   0.144128
     74      -0.032183   0.030361   0.026354  -0.092407   0.104295   0.044404
     75      -0.033854   0.004484  -0.031017  -0.303684   0.221361  -0.183061
     76      -0.065520   0.063859   0.104581   0.139856   0.054134   0.183952
     77      -0.009977   0.031604   0.074821   0.286560  -0.130172   0.196294
     78      -0.055493   0.034822   0.027964  -0.161739   0.193434  -0.073443
     79      -0.024266  -0.006243  -0.055194  -0.362192   0.222682  -0.141431
     80      -0.022065   0.011510  -0.022367  -0.261835   0.171054  -0.074856
     81      -0.018169   0.012894   0.025785   0.074358   0.008582  -0.062984
     82      -0.009208   0.003750   0.000799   0.006257   0.021632  -0.086139
     83       0.000868   0.008597   0.006333   0.027718  -0.007368  -0.055255
     84      -0.011530   0.012793   0.035321   0.159634  -0.069236   0.128043
     85      -0.027915   0.004837  -0.018133  -0.208932   0.192829  -0.325179
     86       0.011321   0.007530   0.012446   0.135037  -0.075654  -0.098156
     87      -0.031031   0.014034   0.011508  -0.070747   0.136669  -0.333789
     88      -0.009739   0.005152   0.001597   0.011015   0.024147  -0.131844
     89      -0.010417   0.006766  -0.008969  -0.121985   0.110941  -0.219111
     90      -0.006505   0.010198   0.032130   0.186716  -0.071153  -0.034663
     91       0.007902   0.004065   0.019675   0.214683  -0.137581   0.096532
     92       0.007769   0.010137   0.017190   0.127063  -0.086061   0.066119
     93      -0.006434  -0.007121   0.029981   0.004436  -0.000715  -0.014867
     94       0.024351  -0.025177  -0.035618   0.003378   0.025701   0.004787
     95       0.021303  -0.011697   0.003046   0.011697   0.060462   0.007217
     96      -0.001515  -0.005317   0.011365  -0.002108  -0.000615  -0.003141
     97       0.028290  -0.040953  -0.020383   0.006732   0.027149   0.000135
     98       0.033890  -0.022339  -0.006963   0.014947   0.081805   0.025783
     99       0.006634  -0.005652  -0.018958  -0.011543  -0.014812   0.006107
    100       0.012006  -0.019007  -0.028843  -0.002036  -0.025632  -0.012281
    101       0.005713   0.011034  -0.004608   0.006646   0.008036   0.001595
    102       0.011960  -0.008090  -0.033534  -0.018063  -0.026365   0.008998
    103       0.006799  -0.010504  -0.025052   0.005328  -0.032069  -0.022403
    104       0.007772   0.019668  -0.028117   0.004063  -0.022217  -0.005204
    105       0.007844  -0.004379  -0.029407  -0.018120  -0.022859   0.011565
    106      -0.011420   0.005154  -0.036544  -0.025345  -0.084142  -0.011132
    107      -0.040372   0.044495   0.038297  -0.004217  -0.056022  -0.022004
    108       0.011409  -0.000158  -0.052665  -0.027687  -0.030592   0.024244
    109      -0.034187   0.030267  -0.034781  -0.037069  -0.144488  -0.024887
    110      -0.076099   0.081010   0.049295  -0.018533  -0.144423  -0.047268
    111       0.003436  -0.007672  -0.009877  -0.012481  -0.019699   0.001778
    112      -0.000815  -0.007816  -0.041879  -0.025666  -0.035176   0.016410
    113      -0.033143   0.019266   0.066676   0.006804   0.018398  -0.003019
    114       0.004655  -0.006877  -0.016342  -0.014823  -0.021230   0.005351
    115      -0.011791   0.001237  -0.045152  -0.036670  -0.049745   0.027365
    116      -0.060432   0.030007   0.104139   0.002819   0.003064  -0.007016
    117      -0.003127  -0.008974   0.020321  -0.001194  -0.007157  -0.010329
    118       0.024253  -0.029014  -0.047970  -0.009924   0.023720   0.023867
    119       0.009749  -0.015049   0.038386   0.023883   0.098399   0.014344
    120      -0.004656  -0.010678   0.030694   0.005962   0.000697  -0.015350
    121       0.031238  -0.035207  -0.056469  -0.009820   0.040329   0.034246
    122       0.018026  -0.029223   0.042938   0.037146   0.137894   0.020323
    123      -0.004684  -0.003322   0.013880  -0.006418   0.001206   0.002500
    124       0.010799  -0.034727   0.003159  -0.009479   0.001979   0.003678
    125       0.021044  -0.010973  -0.001543   0.016552   0.060990   0.018833
    126       0.026442  -0.018216  -0.016388   0.010385   0.109510   0.046636
    127       0.016133  -0.026282   0.014169  -0.016877  -0.021967  -0.003344
    128       0.013255  -0.007051   0.006903   0.013567   0.035652   0.007409
    129       0.216080  -0.475284   0.401072  -0.077097  -0.012993   0.036311
    130       0.057798  -0.125399   0.114109  -0.040220  -0.069122  -0.014299
    131      -0.035785   0.107686  -0.121473   0.046361   0.117692   0.031801
    132      -0.025459   0.117055  -0.147857   0.040484   0.166985   0.057798
    133      -0.170128   0.441667  -0.425553   0.079627   0.137815   0.019847
    134       0.013423  -0.051176   0.086192  -0.015158  -0.078710  -0.033190
    135      -0.092154   0.311342  -0.347593   0.091261   0.281793   0.085043
    136       0.159664  -0.379360   0.358571  -0.093983  -0.169374  -0.034974
    137       0.055392  -0.072401   0.060482   0.007539   0.044834   0.012299
    138      -0.055296   0.040488   0.031096  -0.026051  -0.062570   0.000784
    139       0.001374  -0.029298   0.004273  -0.013871  -0.010671   0.002333
    140       0.017523   0.001299   0.002864   0.014000   0.056028   0.023650
    141      -0.111730   0.213662  -0.055419  -0.013190  -0.213435  -0.191442
    142       0.000174   0.005357  -0.026384  -0.004976  -0.046869  -0.064885
    143       0.027090  -0.025563   0.015368   0.012437   0.079137   0.051745
    144      -0.039979  -0.066050   0.105887  -0.045197   0.017136   0.147783
    145       0.010193  -0.007027  -0.019100  -0.004875  -0.012899  -0.031479
    146       0.052987  -0.113136   0.067166   0.002079   0.167539   0.174509
    147      -0.049112   0.003403   0.056318  -0.032488  -0.034279   0.050693
    148      -0.007260  -0.086413   0.064588  -0.035319   0.020505   0.106059
    149      -0.037601   0.161202  -0.072649   0.023729  -0.083944  -0.148217
    150       0.009328  -0.018126   0.012095  -0.002518  -0.019504  -0.021162
    151      -0.025816  -0.009927   0.008307  -0.018612  -0.019260   0.008271
    152      -0.014571   0.006900   0.005552   0.011412   0.002668  -0.008619
    153       0.026061   0.027103  -0.071461   0.022444   0.011944  -0.046917
    154      -0.008372  -0.034355   0.025641  -0.021528  -0.011158   0.017600
    155      -0.052489   0.083666  -0.066440   0.027493  -0.005567  -0.040273
    156       0.009340  -0.079251   0.091216  -0.027044  -0.076883  -0.019019
    157      -0.065607   0.069772  -0.067741  -0.001080  -0.032597  -0.028972
    158      -0.016171   0.018581  -0.008516   0.015476   0.010032  -0.010472
    159       0.004820  -0.014558   0.014284  -0.003437  -0.013477  -0.014531
    160      -0.035209  -0.046738   0.075208  -0.038535  -0.028583   0.040076
    161      -0.003322  -0.075278   0.104710  -0.016705  -0.049269   0.003650
    162      -0.017302   0.009557   0.003538  -0.005768  -0.010233   0.011948
    163       0.004936  -0.007344  -0.002167   0.003387   0.002855  -0.012331
    164       0.005951  -0.003021   0.002060   0.011149   0.001825  -0.008307
    165       0.075375   0.004058  -0.012439   0.001020  -0.005853  -0.019536
    166       0.102124  -0.006569  -0.024556  -0.032137   0.002949   0.042437
    167       0.072040  -0.008564  -0.010296   0.012432   0.010358  -0.014286
    168       0.065621   0.005714  -0.011660  -0.000103  -0.004621  -0.019782
    169       0.086405  -0.002533  -0.020339  -0.023341   0.001262   0.025152
    170       0.075662  -0.013167  -0.014103   0.003211   0.019145   0.003835
    171       0.085056   0.008593  -0.013539   0.008794  -0.006784  -0.041650
    172       0.114591  -0.003491  -0.026859  -0.027584   0.004060   0.028697
    173       0.102850  -0.016732  -0.022240  -0.009068   0.024845   0.023978
    174      -0.008660   0.007544  -0.000040  -0.011028  -0.006080   0.008418
    175      -0.006254   0.004011   0.002039   0.004589  -0.004125  -0.013792
    176       0.014981  -0.010768  -0.002464   0.006411   0.017842   0.006648
    177      -0.035553   0.010111   0.005495  -0.008489  -0.005862   0.005927
    178      -0.038806   0.007673   0.011092   0.020721  -0.004217  -0.038689
    179       0.003347  -0.010429  -0.003218  -0.009755   0.018503   0.034538
    180      -0.075703   0.007085   0.010413  -0.020748  -0.010294   0.034605
    181      -0.082080   0.005728   0.017913   0.015488  -0.008941  -0.021146
    182      -0.051500  -0.007838   0.014085   0.029664   0.013653  -0.022531
    183      -0.169989   0.008926   0.027598  -0.021650  -0.013035   0.048992
    184      -0.187678   0.011740   0.041727   0.036688  -0.015112  -0.044126
    185      -0.127355  -0.005132   0.029345   0.035948   0.010506  -0.023285
    186      -0.011191   0.003073  -0.003336  -0.026291  -0.007925   0.035212
    187      -0.010842  -0.001442   0.000411  -0.001431  -0.002864   0.000661
    188      -0.013292  -0.007083   0.008808   0.039674   0.011252  -0.047145
    189      -0.041378  -0.000050  -0.000352  -0.034047  -0.005479   0.054457
    190      -0.049940  -0.001329   0.008012   0.004780  -0.004163  -0.005767
    191      -0.051794  -0.004521   0.018525   0.055565   0.007388  -0.072292
    192       0.071766   0.002849  -0.015626  -0.015300  -0.006489   0.004220
    193       0.089781  -0.006925  -0.022645  -0.028416   0.003318   0.036086
    194       0.055821  -0.008341  -0.004573   0.032270   0.012749  -0.043928
    195       0.097834   0.000602  -0.020649  -0.015550  -0.002715  -0.000717
    196       0.120145  -0.009875  -0.031084  -0.043344   0.006774   0.054757
    197       0.067139  -0.008974  -0.003715   0.049649   0.016008  -0.074622
    198      -0.002787  -0.012257   0.019836   0.021669   0.010142  -0.022087
    199       0.050363  -0.017370  -0.044943   0.021203   0.060920   0.013043
    200       0.035267   0.013953   0.024756   0.011583   0.065560   0.005145
    201       0.135367   0.051190   0.045220  -0.000491   0.005586  -0.030149
    202       0.008774   0.008544  -0.000928   0.000492   0.003180  -0.003778
    203      -0.102907  -0.052001  -0.045931   0.014586   0.009313  -0.033697
    204       0.025009   0.010615   0.009891  -0.001667  -0.001024  -0.001000
    205       0.003576   0.007742  -0.002943  -0.001276   0.001262   0.006780
    206      -0.013127  -0.007542  -0.011445   0.001611   0.000044   0.000934
    207      -0.127983  -0.038373  -0.025277  -0.000094  -0.000579   0.006681
    208      -0.012138   0.006726  -0.004310  -0.005997  -0.003674   0.033351
    209       0.130679   0.038872   0.021871  -0.002097  -0.003865   0.004445
    210      -0.111172  -0.039419  -0.023709   0.003069   0.001474  -0.008931
    211      -0.010625   0.005841  -0.004040  -0.005055  -0.002824   0.029488
    212       0.123831   0.031269   0.022933   0.001342  -0.001747  -0.013852
    213      -0.150421  -0.054102  -0.030650   0.004900   0.003278  -0.017382
    214      -0.017054   0.009491  -0.005739  -0.008420  -0.005163   0.047349
    215       0.166302   0.040467   0.031150   0.003318  -0.000905  -0.025610
    216       0.028384   0.000739   0.003547   0.003562   0.001086  -0.019917
    217       0.000362   0.000782  -0.000816   0.000539   0.001881   0.000727
    218      -0.001482  -0.009596  -0.001199   0.004196   0.001267  -0.020751
    219       0.083141   0.013442   0.015030   0.006047   0.003237  -0.036283
    220       0.002909   0.000325  -0.000106   0.001381   0.002632  -0.003656
    221      -0.046561  -0.028536  -0.009259   0.008056   0.004762  -0.036690
    222       0.134706   0.036128   0.023980   0.000484  -0.002379  -0.010898
    223       0.007206  -0.002981   0.001644   0.004389   0.005207  -0.018991
    224      -0.104030  -0.036943  -0.022180   0.002657   0.000666  -0.007079
    225       0.291350   0.082621   0.055413  -0.000044  -0.003800  -0.018424
    226       0.015842  -0.006163   0.004261   0.007991   0.008018  -0.037775
    227      -0.247819  -0.082370  -0.050617   0.004884   0.003351  -0.008956
    228       0.016897   0.005069  -0.001144  -0.001857  -0.003310   0.009950
    229       0.002139  -0.002804   0.000408   0.003348   0.004468  -0.013171
    230      -0.002821   0.000710  -0.001700  -0.002090  -0.003531   0.009182
    231       0.061979   0.021202   0.005924  -0.004230  -0.005440   0.020917
    232       0.007819  -0.006629   0.001998   0.006860   0.007119  -0.031357
    233      -0.049352  -0.009142  -0.009828  -0.004062  -0.004728   0.020635
    234      -0.117427  -0.033183  -0.026213  -0.001969  -0.002419   0.017413
    235      -0.008981   0.002643  -0.002789  -0.002597  -0.000492   0.017305
    236       0.119172   0.039137   0.020711  -0.004246  -0.005987   0.013771
    237      -0.157628  -0.041090  -0.035322  -0.004584  -0.004385   0.033757
    238      -0.011447   0.003300  -0.003571  -0.003605  -0.001423   0.022532
    239       0.151024   0.053198   0.026271  -0.007811  -0.009741   0.028985
    240       0.099515   0.025489   0.011852  -0.003470  -0.008214   0.018352
    241       0.015914   0.006031  -0.002889   0.006841   0.009837  -0.029177
    242      -0.103886  -0.018612  -0.012563  -0.007727  -0.004479   0.029143
    243       0.143213   0.046410   0.026156  -0.013074  -0.010617   0.029659
    244       0.013275   0.003750  -0.000722   0.012816   0.017712  -0.053904
    245      -0.150393  -0.043361  -0.027989   0.006704   0.002883   0.001392
                 36         37         38         39         40         41    
      0      -0.014882  -0.009589   0.022153  -0.001803   0.022361  -0.008733
      1      -0.012319  -0.070400   0.021799  -0.031123   0.043462  -0.063232
      2      -0.001688   0.016475   0.013255   0.030680  -0.000501   0.027346
      3       0.003579   0.034662   0.010199   0.040138  -0.016210   0.057197
      4       0.003116  -0.023841  -0.002895  -0.006869   0.001422  -0.021492
      5      -0.006128  -0.032748   0.000716  -0.033467   0.020782  -0.067776
      6      -0.003369  -0.024978  -0.004762  -0.008968  -0.010478   0.019626
      7       0.003044   0.022871   0.009256  -0.026034  -0.004467  -0.002570
      8       0.011700   0.024357  -0.005298  -0.007744   0.002249   0.000090
      9       0.015485   0.000436   0.022735   0.013621  -0.061158  -0.026712
     10      -0.006717  -0.014160  -0.004492  -0.015755   0.094732   0.005246
     11       0.006690  -0.004719  -0.016445  -0.032945   0.101396  -0.004866
     12      -0.006899  -0.011417   0.001717   0.002630  -0.015929   0.022424
     13      -0.001837  -0.018480   0.020753  -0.014103   0.014658  -0.024108
     14      -0.003322   0.016460   0.011070   0.028650   0.002632   0.007427
     15       0.000090  -0.007275   0.018235   0.015323  -0.045835  -0.008647
     16      -0.012821  -0.009130   0.034874   0.040719   0.016285  -0.014385
     17      -0.009211   0.000210   0.000193   0.007311   0.029519  -0.000177
     18       0.006074  -0.006628   0.031665   0.017198  -0.079293  -0.026142
     19      -0.014694  -0.007596   0.048472   0.060440  -0.036727  -0.027881
     20       0.002386  -0.003060  -0.005657  -0.028370   0.081751  -0.000719
     21      -0.010621  -0.014377   0.041417   0.051577   0.025472  -0.017788
     22      -0.026342  -0.008433   0.056070   0.101882  -0.014163  -0.021157
     23      -0.015948   0.005272  -0.012033   0.014693  -0.037521  -0.001252
     24      -0.005568  -0.015155   0.029991   0.031484   0.054334  -0.018310
     25      -0.025183  -0.008133   0.056404   0.101455  -0.015053  -0.021302
     26      -0.002211   0.012471  -0.052242  -0.049658  -0.058895   0.012236
     27      -0.003069  -0.020767   0.040662   0.037432   0.081363  -0.022093
     28      -0.037715  -0.012803   0.083117   0.150797  -0.020107  -0.031885
     29       0.006693   0.020006  -0.082393  -0.096303  -0.074185   0.023599
     30       0.000720  -0.001987  -0.017207  -0.024418   0.010608  -0.003183
     31      -0.003395  -0.003046   0.023586   0.032948   0.003738  -0.007125
     32       0.006852   0.008024  -0.046983  -0.061811  -0.022633   0.012026
     33       0.008535   0.001597  -0.039516  -0.059545   0.014042   0.003643
     34      -0.001520  -0.002641   0.021922   0.028430   0.005392  -0.005877
     35       0.025374   0.012223  -0.068456  -0.112298  -0.007622   0.024715
     36      -0.001099   0.012139  -0.046629  -0.045700  -0.066419   0.011160
     37       0.015026   0.000770  -0.001664  -0.021470   0.024443   0.005168
     38      -0.006897  -0.006208  -0.003800  -0.001179   0.019272  -0.009007
     39       0.004279   0.029439  -0.100480  -0.104370  -0.146209   0.032751
     40       0.029629   0.003661  -0.023981  -0.067784   0.040768   0.014739
     41      -0.002208  -0.015481   0.017480   0.009814   0.078159  -0.017228
     42      -0.010622  -0.000387   0.010785   0.029535  -0.005579  -0.008758
     43       0.012844   0.001060  -0.000733  -0.016858   0.017194   0.004723
     44      -0.023350  -0.005336   0.007391   0.036827  -0.029101  -0.013400
     45      -0.014227   0.004661   0.010983   0.041585  -0.020587  -0.007079
     46       0.026546   0.004714  -0.028587  -0.069016   0.024189   0.014449
     47      -0.032825  -0.012517   0.031909   0.073941  -0.023954  -0.023401
     48      -0.018455  -0.016284   0.058852   0.084516   0.050925  -0.028286
     49      -0.009709  -0.003735   0.034381   0.056482  -0.003738  -0.009627
     50      -0.027613   0.002366  -0.004145   0.036837  -0.069740  -0.007191
     51      -0.031814  -0.024629   0.092598   0.139499   0.072156  -0.044447
     52      -0.011325  -0.003561   0.035010   0.059787  -0.009095  -0.010174
     53      -0.043585   0.001599   0.008271   0.074633  -0.105198  -0.014615
     54       0.001414  -0.008162  -0.011862  -0.018957  -0.013684   0.041467
     55       0.001946   0.007315  -0.004667  -0.024862  -0.004697   0.007730
     56       0.008023   0.017497   0.000180  -0.023010   0.014796  -0.021074
     57       0.015383   0.035387  -0.051351  -0.060606   0.019399  -0.020510
[truncated: 704,906 more chars]
