# Supplementary material for: A stereodivergent multicomponent approach for the synthesis of C–N atropisomeric peptide analogues
Source: Chem Sci. 2024 Sep 16;15(40):16743–51. doi: 10.1039/d4sc04700a (PMC11418089; doi:10.1039/d4sc04700a)
Supplement: SC-015-D4SC04700A-s001 [file SC-015-D4SC04700A-s001.zip › CompData/_2_Imine-BzOH/ImineBzOH8ropt.out]

                                 *****************
                                 * O   R   C   A *
                                 *****************

                                            #,                                       
                                            ###                                      
                                            ####                                     
                                            #####                                    
                                            ######                                   
                                           ########,                                 
                                     ,,################,,,,,                         
                               ,,#################################,,                 
                          ,,##########################################,,             
                       ,#########################################, ''#####,          
                    ,#############################################,,   '####,        
                  ,##################################################,,,,####,       
                ,###########''''           ''''###############################       
              ,#####''   ,,,,##########,,,,          '''####'''          '####       
            ,##' ,,,,###########################,,,                        '##       
           ' ,,###''''                  '''############,,,                           
         ,,##''                                '''############,,,,        ,,,,,,###''
      ,#''                                            '''#######################'''  
     '                                                          ''''####''''         
             ,#######,   #######,   ,#######,      ##                                
            ,#'     '#,  ##    ##  ,#'     '#,    #''#        ######   ,####,        
            ##       ##  ##   ,#'  ##            #'  '#       #        #'  '#        
            ##       ##  #######   ##           ,######,      #####,   #    #        
            '#,     ,#'  ##    ##  '#,     ,#' ,#      #,         ##   #,  ,#        
             '#######'   ##     ##  '#######'  #'      '#     #####' # '####'        


                  #######################################################
                  #                        -***-                        #
                  #          Department of theory and spectroscopy      #
                  #    Directorship and core code : Frank Neese         #
                  #        Max Planck Institute fuer Kohlenforschung    #
                  #                Kaiser Wilhelm Platz 1               #
                  #                 D-45470 Muelheim/Ruhr               #
                  #                      Germany                        #
                  #                                                     #
                  #                  All rights reserved                #
                  #                        -***-                        #
                  #######################################################


                         Program Version 5.0.2 -  RELEASE  -


 With contributions from (in alphabetic order):
   Daniel Aravena         : Magnetic Suceptibility
   Michael Atanasov       : Ab Initio Ligand Field Theory (pilot matlab implementation)
   Alexander A. Auer      : GIAO ZORA, VPT2 properties, NMR spectrum
   Ute Becker             : Parallelization
   Giovanni Bistoni       : ED, misc. LED, open-shell LED, HFLD
   Martin Brehm           : Molecular dynamics
   Dmytro Bykov           : SCF Hessian
   Vijay G. Chilkuri      : MRCI spin determinant printing, contributions to CSF-ICE
   Dipayan Datta          : RHF DLPNO-CCSD density
   Achintya Kumar Dutta   : EOM-CC, STEOM-CC
   Dmitry Ganyushin       : Spin-Orbit,Spin-Spin,Magnetic field MRCI
   Miquel Garcia          : C-PCM and meta-GGA Hessian, CC/C-PCM, Gaussian charge scheme
   Yang Guo               : DLPNO-NEVPT2, F12-NEVPT2, CIM, IAO-localization
   Andreas Hansen         : Spin unrestricted coupled pair/coupled cluster methods
   Benjamin Helmich-Paris : MC-RPA, TRAH-SCF, COSX integrals
   Lee Huntington         : MR-EOM, pCC
   Robert Izsak           : Overlap fitted RIJCOSX, COSX-SCS-MP3, EOM
   Marcus Kettner         : VPT2
   Christian Kollmar      : KDIIS, OOCD, Brueckner-CCSD(T), CCSD density, CASPT2, CASPT2-K
   Simone Kossmann        : Meta GGA functionals, TD-DFT gradient, OOMP2, MP2 Hessian
   Martin Krupicka        : Initial AUTO-CI
   Lucas Lang             : DCDCAS
   Marvin Lechner         : AUTO-CI (C++ implementation), FIC-MRCC
   Dagmar Lenk            : GEPOL surface, SMD
   Dimitrios Liakos       : Extrapolation schemes; Compound Job, initial MDCI parallelization
   Dimitrios Manganas     : Further ROCIS development; embedding schemes
   Dimitrios Pantazis     : SARC Basis sets
   Anastasios Papadopoulos: AUTO-CI, single reference methods and gradients
   Taras Petrenko         : DFT Hessian,TD-DFT gradient, ASA, ECA, R-Raman, ABS, FL, XAS/XES, NRVS
   Peter Pinski           : DLPNO-MP2, DLPNO-MP2 Gradient
   Christoph Reimann      : Effective Core Potentials
   Marius Retegan         : Local ZFS, SOC
   Christoph Riplinger    : Optimizer, TS searches, QM/MM, DLPNO-CCSD(T), (RO)-DLPNO pert. Triples
   Tobias Risthaus        : Range-separated hybrids, TD-DFT gradient, RPA, STAB
   Michael Roemelt        : Original ROCIS implementation
   Masaaki Saitow         : Open-shell DLPNO-CCSD energy and density
   Barbara Sandhoefer     : DKH picture change effects
   Avijit Sen             : IP-ROCIS
   Kantharuban Sivalingam : CASSCF convergence, NEVPT2, FIC-MRCI
   Bernardo de Souza      : ESD, SOC TD-DFT
   Georgi Stoychev        : AutoAux, RI-MP2 NMR, DLPNO-MP2 response
   Willem Van den Heuvel  : Paramagnetic NMR
   Boris Wezisla          : Elementary symmetry handling
   Frank Wennmohs         : Technical directorship


 We gratefully acknowledge several colleagues who have allowed us to
 interface, adapt or use parts of their codes:
   Stefan Grimme, W. Hujo, H. Kruse, P. Pracht,  : VdW corrections, initial TS optimization,
                  C. Bannwarth, S. Ehlert          DFT functionals, gCP, sTDA/sTD-DF
   Ed Valeev, F. Pavosevic, A. Kumar             : LibInt (2-el integral package), F12 methods
   Garnet Chan, S. Sharma, J. Yang, R. Olivares  : DMRG
   Ulf Ekstrom                                   : XCFun DFT Library
   Mihaly Kallay                                 : mrcc  (arbitrary order and MRCC methods)
   Jiri Pittner, Ondrej Demel                    : Mk-CCSD
   Frank Weinhold                                : gennbo (NPA and NBO analysis)
   Christopher J. Cramer and Donald G. Truhlar   : smd solvation model
   Lars Goerigk                                  : TD-DFT with DH, B97 family of functionals
   V. Asgeirsson, H. Jonsson                     : NEB implementation
   FAccTs GmbH                                   : IRC, NEB, NEB-TS, DLPNO-Multilevel, CI-OPT
                                                   MM, QMMM, 2- and 3-layer-ONIOM, Crystal-QMMM,
                                                   LR-CPCM, SF, NACMEs, symmetry and pop. for TD-DFT,
                                                   nearIR, NL-DFT gradient (VV10), updates on ESD,
                                                   ML-optimized integration grids
   S Lehtola, MJT Oliveira, MAL Marques          : LibXC Library
   Liviu Ungur et al                             : ANISO software


 Your calculation uses the libint2 library for the computation of 2-el integrals
 For citations please refer to: http://libint.valeyev.net

 Your ORCA version has been built with support for libXC version: 5.1.0
 For citations please refer to: https://tddft.org/programs/libxc/

 This ORCA versions uses:
   CBLAS   interface :  Fast vector & matrix operations
   LAPACKE interface :  Fast linear algebra routines
   SCALAPACK package :  Parallel linear algebra routines
   Shared memory     :  Shared parallel matrices
   BLAS/LAPACK       :  OpenBLAS 0.3.15  USE64BITINT DYNAMIC_ARCH NO_AFFINITY Zen SINGLE_THREADED
        Core in use  :  Zen
   Copyright (c) 2011-2014, The OpenBLAS Project


Your calculation utilizes the atom-pairwise dispersion correction
with the Becke-Johnson damping scheme (D3BJ)
Cite in your paper:
S.Grimme, S.Ehrlich, L.Goerigk, J Comput Chem, (2011), 32, 1456–1465 
S.Grimme, J.Antony, S.Ehrlich and H.Krieg, J.Chem.Phys., 132, (2010), 154104 
   

Your calculation utilizes the SMD solvation module
Please cite in your paper:
A.V. Marenich, C.J. Cramer, D.G. Truhlar J. Phys. Chem. B, 113, (2009), 6378 

================================================================================

----- Orbital basis set information -----
Your calculation utilizes the basis: def2-TZVP
   F. Weigend and R. Ahlrichs, Phys. Chem. Chem. Phys. 7, 3297 (2005).

----- AuxJ basis set information -----
Your calculation utilizes the auxiliary basis: def2/J
   F. Weigend, Phys. Chem. Chem. Phys. 8, 1057 (2006).

================================================================================
                                        WARNINGS
                       Please study these warnings very carefully!
================================================================================


WARNING: Geometry Optimization
  ===> : Switching off AutoStart
         For restart on a previous wavefunction, please use MOREAD

INFO   : the flag for use of the SHARK integral package has been found!

================================================================================
                                       INPUT FILE
================================================================================
NAME = ImineBzOH8ropt.inp
|  1> ! PBE0 D3 def2-tzvp Opt
|  2> %maxcore 2660
|  3> %geom
|  4> maxiter 70
|  5> MaxStep 0.15
|  6> end
|  7> %pal nprocs 20
|  8> end
|  9> %CPCM SMD TRUE
| 10>    SMDSOLVENT "2,2,2-TRIFLUOROETHANOL"
| 11> end
| 12> 
| 13> *xyz 0 1
| 14> O  1.676900  4.832400  1.728400
| 15> O  3.505300  3.529600  2.236600
| 16> N  0.144800  4.506300  3.418300
| 17> N  3.251600  6.501200  3.326200
| 18> C  1.304900  4.906200  3.022500
| 19> C  2.227600  5.675900  4.003400
| 20> H  1.558000  6.356500  4.549700
| 21> C  2.871900  4.836900  5.110200
| 22> C  2.618100  3.468200  5.290500
| 23> H  1.962200  2.921200  4.617700
| 24> C  3.207800  2.759500  6.342400
| 25> H  3.007600  1.697200  6.456000
| 26> C  4.053300  3.406500  7.239100
| 27> H  4.516400  2.851300  8.050100
| 28> C  4.306200  4.766000  7.090800
| 29> H  4.964600  5.277600  7.787400
| 30> C  3.715900  5.474100  6.042000
| 31> H  3.922400  6.539200  5.945100
| 32> C  -0.844600  3.860100  2.548000
| 33> C  -0.318600  2.537600  1.981000
| 34> H  0.464300  2.688300  1.233000
| 35> H  -1.120600  1.974000  1.490600
| 36> H  0.100500  1.906900  2.773300
| 37> C  -1.317900  4.808700  1.441100
| 38> H  -1.623700  5.776300  1.855300
| 39> H  -2.173900  4.387000  0.901900
| 40> H  -0.538800  5.003700  0.698500
| 41> C  -2.044900  3.548100  3.462200
| 42> H  -2.854800  3.059900  2.908700
| 43> H  -2.447500  4.463700  3.911200
| 44> H  -1.751800  2.885900  4.285400
| 45> C  2.991000  7.603400  2.517200
| 46> C  4.030500  8.341800  1.875700
| 47> C  3.645800  9.421900  1.037300
| 48> H  4.380200  10.003200  0.487700
| 49> C  2.319400  9.819000  0.877400
| 50> H  2.075400  10.660600  0.235100
| 51> C  1.326400  9.154300  1.564800
| 52> H  0.290300  9.468400  1.477100
| 53> C  1.664100  8.074300  2.377900
| 54> H  0.838500  7.598100  2.898600
| 55> C  5.550200  8.044300  2.039400
| 56> C  5.963400  7.957900  3.527300
| 57> H  5.644500  8.853600  4.073500
| 58> H  7.052500  7.878000  3.631000
| 59> H  5.556200  7.094700  4.051600
| 60> C  5.916400  6.754800  1.280200
| 61> H  5.712100  6.860300  0.207800
| 62> H  5.357200  5.884800  1.621500
| 63> H  6.980900  6.518100  1.392400
| 64> C  6.474800  9.150100  1.448200
| 65> H  6.267600  10.129800  1.894900
| 66> H  6.371900  9.234700  0.360100
| 67> H  7.532100  8.925500  1.637500
| 68> C  2.856300  4.229400  1.472600
| 69> C  3.241200  4.458500  0.054500
| 70> C  4.224300  3.633000  -0.508000
| 71> H  4.683300  2.840400  0.079500
| 72> C  4.630200  3.825300  -1.829800
| 73> H  5.394400  3.183800  -2.262100
| 74> C  4.061800  4.844600  -2.592600
| 75> H  4.382500  4.996800  -3.620600
| 76> C  3.089700  5.675400  -2.036700
| 77> H  2.656900  6.478200  -2.629000
| 78> C  2.678800  5.486000  -0.715700
| 79> H  1.935800  6.161300  -0.297700
| 80> H  4.127200  6.004100  3.182600
| 81> O  6.072600  4.513800  3.636200
| 82> C  6.171800  3.376600  4.061400
| 83> C  7.137000  2.931000  5.094800
| 84> C  7.203100  1.600800  5.527700
| 85> H  6.540600  0.849100  5.106100
| 86> C  8.121400  1.230600  6.512600
| 87> H  8.170400  0.197400  6.847100
| 88> C  8.974000  2.185400  7.067400
| 89> H  9.688000  1.895000  7.834300
| 90> C  8.911300  3.511900  6.641100
| 91> H  9.574700  4.255700  7.075200
| 92> C  7.994600  3.885500  5.656800
| 93> H  7.945700  4.922700  5.331600
| 94> O  5.383500  2.377300  3.627400
| 95> H  4.694100  2.828900  3.075100
| 96> *
| 97> 
| 98>                          ****END OF INPUT****
================================================================================

                       *****************************
                       * Geometry Optimization Run *
                       *****************************

Geometry optimization settings:
Update method            Update   .... BFGS
Choice of coordinates    CoordSys .... Z-matrix Internals
Initial Hessian          InHess   .... Almoef's Model

Convergence Tolerances:
Energy Change            TolE     ....  5.0000e-06 Eh
Max. Gradient            TolMAXG  ....  3.0000e-04 Eh/bohr
RMS Gradient             TolRMSG  ....  1.0000e-04 Eh/bohr
Max. Displacement        TolMAXD  ....  4.0000e-03 bohr
RMS Displacement         TolRMSD  ....  2.0000e-03 bohr
Strict Convergence                ....  False
------------------------------------------------------------------------------
                        ORCA OPTIMIZATION COORDINATE SETUP
------------------------------------------------------------------------------

The optimization will be done in new redundant internal coordinates
Making redundant internal coordinates   ...  (new redundants) done
Evaluating the initial hessian          ...  (Almloef) done
Evaluating the coordinates              ...  done
Calculating the B-matrix                .... done
Calculating the G-matrix                .... done
Diagonalizing the G-matrix              .... done
Small eigenvalue found = 7.309e-04
Small eigenvalue found = 1.487e-03
Small eigenvalue found = 2.199e-03
Small eigenvalue found = 2.547e-03
Small eigenvalue found = 3.402e-03
Small eigenvalue found = 4.683e-03
Small eigenvalue found = 4.972e-03
Small eigenvalue found = 5.954e-03
Small eigenvalue found = 7.862e-03
Small eigenvalue found = 9.231e-03
Small eigenvalue found = 1.550e-02
Small eigenvalue found = 1.840e-02
Small eigenvalue found = 2.286e-02
Small eigenvalue found = 2.468e-02
Small eigenvalue found = 2.907e-02
The first mode is                       ....  192
The number of degrees of freedom        ....  240

    -----------------------------------------------------------------
                    Redundant Internal Coordinates


    -----------------------------------------------------------------
         Definition                    Initial Value    Approx d2E/dq
    -----------------------------------------------------------------
      1. B(C   4,N   2)                  1.2893         0.809962   
      2. B(C   4,O   0)                  1.3485         0.651693   
      3. B(C   5,N   3)                  1.4793         0.403107   
      4. B(C   5,C   4)                  1.5511         0.345684   
      5. B(H   6,C   5)                  1.1000         0.347097   
      6. B(C   7,C   5)                  1.5310         0.372165   
      7. B(C   8,C   7)                  1.4037         0.594216   
      8. B(H   9,C   8)                  1.0872         0.363780   
      9. B(C  10,C   8)                  1.3987         0.605037   
     10. B(H  11,C  10)                  1.0870         0.364154   
     11. B(C  12,C  10)                  1.3920         0.620316   
     12. B(H  13,C  12)                  1.0865         0.364792   
     13. B(C  14,C  12)                  1.3908         0.623072   
     14. B(H  15,C  14)                  1.0865         0.364763   
     15. B(C  16,C   7)                  1.4095         0.581664   
     16. B(C  16,C  14)                  1.3964         0.610352   
     17. B(H  17,C  16)                  1.0893         0.361091   
     18. B(C  18,N   2)                  1.4676         0.420763   
     19. B(C  19,C  18)                  1.5320         0.370775   
     20. B(H  20,C  19)                  1.0932         0.355855   
     21. B(H  21,C  19)                  1.0961         0.352176   
     22. B(H  22,C  19)                  1.0960         0.352279   
     23. B(C  23,C  18)                  1.5327         0.369926   
     24. B(H  24,C  23)                  1.0960         0.352185   
     25. B(H  25,C  23)                  1.0960         0.352198   
     26. B(H  26,C  23)                  1.0938         0.355061   
     27. B(C  27,C  18)                  1.5407         0.359146   
     28. B(H  28,C  27)                  1.0957         0.352590   
     29. B(H  29,C  27)                  1.0964         0.351781   
     30. B(H  30,C  27)                  1.0964         0.351743   
     31. B(C  31,N   3)                  1.3918         0.555813   
     32. B(C  32,C  31)                  1.4273         0.544697   
     33. B(C  33,C  32)                  1.4204         0.558784   
     34. B(H  34,C  33)                  1.0860         0.365482   
     35. B(C  35,C  33)                  1.3938         0.616204   
     36. B(H  36,C  35)                  1.0865         0.364826   
     37. B(C  37,C  35)                  1.3785         0.651643   
     38. B(H  38,C  37)                  1.0862         0.365148   
     39. B(C  39,C  37)                  1.3934         0.617033   
     40. B(C  39,C  31)                  1.4149         0.570274   
     41. B(H  40,C  39)                  1.0861         0.365360   
     42. B(C  41,C  32)                  1.5572         0.338082   
     43. B(C  42,C  41)                  1.5466         0.351443   
     44. B(H  43,C  42)                  1.0965         0.351604   
     45. B(H  44,C  42)                  1.0969         0.351036   
     46. B(H  45,C  42)                  1.0890         0.361489   
     47. B(C  46,C  41)                  1.5406         0.359372   
     48. B(H  47,C  46)                  1.0968         0.351251   
     49. B(H  48,C  46)                  1.0891         0.361322   
     50. B(H  49,C  46)                  1.0963         0.351919   
     51. B(C  50,C  41)                  1.5579         0.337125   
     52. B(H  51,C  50)                  1.0965         0.351619   
     53. B(H  52,C  50)                  1.0962         0.351960   
     54. B(H  53,C  50)                  1.0973         0.350515   
     55. B(C  54,O   1)                  1.2225         1.035234   
     56. B(C  54,O   0)                  1.3491         0.650361   
     57. B(C  55,C  54)                  1.4872         0.437247   
     58. B(C  56,C  55)                  1.4015         0.598841   
     59. B(H  57,C  56)                  1.0881         0.362567   
     60. B(C  58,C  56)                  1.3960         0.611117   
     61. B(H  59,C  58)                  1.0874         0.363575   
     62. B(C  60,C  58)                  1.3942         0.615132   
     63. B(H  61,C  60)                  1.0876         0.363336   
     64. B(C  62,H  47)                  3.6495         0.000030   
     65. B(C  62,C  60)                  1.3944         0.614875   
     66. B(H  63,C  62)                  1.0875         0.363443   
     67. B(C  64,C  62)                  1.3963         0.610423   
     68. B(C  64,C  55)                  1.4019         0.598123   
     69. B(H  65,C  64)                  1.0876         0.363332   
     70. B(H  66,N   3)                  1.0171         0.421634   
     71. B(O  67,H  48)                  2.5398         0.001569   
     72. B(C  68,O  67)                  1.2181         1.052133   
     73. B(C  69,C  12)                  3.7859         0.000094   
     74. B(C  69,C  68)                  1.4826         0.444642   
     75. B(C  70,C  69)                  1.4004         0.601310   
     76. B(H  71,C  70)                  1.0871         0.364006   
     77. B(C  72,C  70)                  1.3965         0.609943   
     78. B(H  73,C  72)                  1.0871         0.363952   
     79. B(C  74,C  72)                  1.3951         0.613144   
     80. B(H  75,C  74)                  1.0873         0.363663   
     81. B(C  76,C  74)                  1.3947         0.614039   
     82. B(H  77,C  76)                  1.0871         0.363960   
     83. B(C  78,C  76)                  1.3960         0.611219   
     84. B(C  78,C  69)                  1.4009         0.600374   
     85. B(H  79,C  78)                  1.0881         0.362642   
     86. B(O  80,C  68)                  1.3448         0.660780   
     87. B(H  81,O   1)                  1.6147         0.046926   
     88. B(H  81,O  80)                  0.9921         0.462129   
     89. A(C   4,O   0,C  54)          116.5884         0.435997   
     90. A(C  54,O   1,H  81)          164.5247         0.272171   
     91. A(C   4,N   2,C  18)          124.1320         0.419288   
     92. A(C  31,N   3,H  66)          117.7863         0.350541   
     93. A(C   5,N   3,C  31)          125.3297         0.389375   
     94. A(C   5,N   3,H  66)          112.8239         0.332200   
     95. A(N   2,C   4,C   5)          119.6705         0.407538   
     96. A(O   0,C   4,N   2)          121.7234         0.453668   
     97. A(O   0,C   4,C   5)          118.0290         0.392242   
     98. A(C   4,C   5,C   7)          115.8210         0.358345   
     99. A(N   3,C   5,C   7)          110.2039         0.365583   
    100. A(C   4,C   5,H   6)          105.0095         0.318305   
    101. A(H   6,C   5,C   7)          103.6626         0.322169   
    102. A(N   3,C   5,C   4)          113.5234         0.361001   
    103. A(N   3,C   5,H   6)          107.6702         0.324468   
    104. A(C   5,C   7,C   8)          123.4436         0.393479   
    105. A(C   5,C   7,C  16)          118.8272         0.392012   
    106. A(C   8,C   7,C  16)          117.6570         0.425863   
    107. A(C   7,C   8,C  10)          120.9585         0.428880   
    108. A(C   7,C   8,H   9)          121.3439         0.350986   
    109. A(H   9,C   8,C  10)          117.6970         0.352058   
    110. A(H  11,C  10,C  12)          119.9220         0.353609   
    111. A(C   8,C  10,H  11)          119.7437         0.352120   
    112. A(C   8,C  10,C  12)          120.3336         0.432203   
    113. A(C  10,C  12,H  13)          120.1486         0.353714   
    114. A(H  13,C  12,C  14)          120.1068         0.353980   
    115. A(C  10,C  12,C  14)          119.7443         0.434492   
    116. A(H  15,C  14,C  16)          119.9306         0.352741   
    117. A(C  12,C  14,C  16)          119.9289         0.433228   
    118. A(C  12,C  14,H  15)          120.1402         0.353975   
    119. A(C  14,C  16,H  17)          118.8509         0.352137   
    120. A(C   7,C  16,H  17)          119.7865         0.349286   
    121. A(C   7,C  16,C  14)          121.3613         0.427912   
    122. A(N   2,C  18,C  19)          111.5978         0.368044   
    123. A(C  19,C  18,C  27)          108.1958         0.360454   
    124. A(N   2,C  18,C  27)          105.2184         0.366038   
    125. A(C  23,C  18,C  27)          108.2571         0.360313   
    126. A(C  19,C  18,C  23)          111.9012         0.362277   
    127. A(N   2,C  18,C  23)          111.3422         0.367899   
    128. A(C  18,C  19,H  21)          110.9923         0.322738   
    129. A(C  18,C  19,H  22)          111.1310         0.322754   
    130. A(C  18,C  19,H  20)          112.3399         0.323289   
    131. A(H  21,C  19,H  22)          107.8993         0.288830   
    132. A(H  20,C  19,H  22)          107.4640         0.289300   
    133. A(H  20,C  19,H  21)          106.7836         0.289287   
    134. A(H  25,C  23,H  26)          106.9106         0.289189   
    135. A(H  24,C  23,H  26)          107.3315         0.289187   
    136. A(C  18,C  23,H  26)          112.3760         0.323049   
    137. A(H  24,C  23,H  25)          107.9189         0.288821   
    138. A(C  18,C  23,H  25)          110.9981         0.322620   
    139. A(C  18,C  23,H  24)          111.0770         0.322619   
    140. A(H  29,C  27,H  30)          107.1622         0.288710   
    141. A(H  28,C  27,H  30)          107.9247         0.288814   
    142. A(C  18,C  27,H  30)          111.0727         0.320994   
    143. A(H  28,C  27,H  29)          107.9108         0.288819   
    144. A(C  18,C  27,H  29)          111.0980         0.321000   
    145. A(C  18,C  27,H  28)          111.4889         0.321120   
    146. A(N   3,C  31,C  39)          119.7610         0.416607   
    147. A(N   3,C  31,C  32)          122.3128         0.413222   
    148. A(C  32,C  31,C  39)          117.8121         0.417818   
    149. A(C  31,C  32,C  33)          117.4789         0.416307   
    150. A(C  33,C  32,C  41)          118.1417         0.382814   
    151. A(C  31,C  32,C  41)          124.3791         0.381121   
    152. A(H  34,C  33,C  35)          115.6586         0.353429   
    153. A(C  32,C  33,C  35)          122.8280         0.425573   
    154. A(C  32,C  33,H  34)          121.5075         0.347639   
    155. A(H  36,C  35,C  37)          120.4327         0.356688   
    156. A(C  33,C  35,C  37)          119.4012         0.437491   
    157. A(C  33,C  35,H  36)          120.1493         0.353321   
    158. A(C  35,C  37,H  38)          120.4909         0.356741   
    159. A(H  38,C  37,C  39)          120.1603         0.353455   
    160. A(C  35,C  37,C  39)          119.3487         0.437597   
    161. A(C  37,C  39,H  40)          115.8098         0.353489   
    162. A(C  31,C  39,H  40)          121.3181         0.348813   
    163. A(C  31,C  39,C  37)          122.8682         0.427231   
    164. A(C  46,C  41,C  50)          105.4283         0.354709   
    165. A(C  42,C  41,C  50)          104.2506         0.353370   
    166. A(C  32,C  41,C  50)          113.8093         0.351061   
    167. A(C  42,C  41,C  46)          111.3358         0.357222   
    168. A(C  32,C  41,C  46)          109.8827         0.354879   
    169. A(C  32,C  41,C  42)          111.8724         0.353540   
    170. A(H  44,C  42,H  45)          105.5459         0.289853   
    171. A(H  43,C  42,H  45)          107.3937         0.289927   
    172. A(C  41,C  42,H  45)          114.0524         0.321291   
    173. A(H  43,C  42,H  44)          107.5276         0.288597   
    174. A(C  41,C  42,H  44)          111.1167         0.319753   
    175. A(C  41,C  42,H  43)          110.8476         0.319838   
    176. A(H  48,C  46,H  49)          107.0994         0.289946   
    177. A(H  47,C  46,H  49)          107.5610         0.288665   
    178. A(C  41,C  46,H  49)          111.1686         0.321053   
    179. A(H  47,C  46,H  48)          106.7154         0.289860   
    180. A(C  41,C  46,H  48)          113.0894         0.322442   
    181. A(C  41,C  46,H  47)          110.9201         0.320953   
    182. A(H  52,C  50,H  53)          106.1091         0.288575   
    183. A(H  51,C  50,H  53)          107.1377         0.288532   
    184. A(C  41,C  50,H  53)          111.1665         0.317514   
    185. A(H  51,C  50,H  52)          108.5227         0.288717   
    186. A(C  41,C  50,H  52)          112.0695         0.317727   
    187. A(C  41,C  50,H  51)          111.5578         0.317677   
    188. A(O   1,C  54,C  55)          123.1404         0.444124   
    189. A(O   0,C  54,C  55)          109.7679         0.408658   
    190. A(O   0,C  54,O   1)          126.9737         0.474317   
    191. A(C  56,C  55,C  64)          119.5116         0.428592   
    192. A(C  54,C  55,C  64)          122.2067         0.405260   
    193. A(C  54,C  55,C  56)          118.2625         0.405345   
    194. A(H  57,C  56,C  58)          119.2679         0.352455   
    195. A(C  55,C  56,C  58)          120.1865         0.430248   
    196. A(C  55,C  56,H  57)          120.5448         0.351248   
    197. A(H  59,C  58,C  60)          120.0198         0.353012   
    198. A(C  56,C  58,C  60)          120.0125         0.432328   
    199. A(C  56,C  58,H  59)          119.9666         0.352621   
    200. A(H  61,C  60,C  62)          119.9365         0.352948   
    201. A(C  58,C  60,C  62)          120.1123         0.432804   
    202. A(C  58,C  60,H  61)          119.9496         0.352972   
    203. A(H  63,C  62,C  64)          119.8865         0.352531   
    204. A(C  60,C  62,C  64)          120.0997         0.432207   
    205. A(C  60,C  62,H  63)          120.0114         0.352965   
    206. A(C  62,C  64,H  65)          118.7130         0.352513   
    207. A(C  55,C  64,H  65)          121.1995         0.351302   
    208. A(C  55,C  64,C  62)          120.0746         0.430068   
    209. A(O  67,C  68,C  69)          125.2329         0.446783   
    210. A(C  69,C  68,O  80)          112.5344         0.411030   
    211. A(O  67,C  68,O  80)          122.2315         0.477125   
    212. A(C  68,C  69,C  70)          122.1185         0.406844   
    213. A(C  70,C  69,C  78)          119.6230         0.429198   
    214. A(C  68,C  69,C  78)          118.2551         0.406732   
    215. A(H  71,C  70,C  72)          119.4030         0.352577   
    216. A(C  69,C  70,C  72)          120.0547         0.430418   
    217. A(C  69,C  70,H  71)          120.5418         0.351728   
    218. A(H  73,C  72,C  74)          120.0357         0.352880   
    219. A(C  70,C  72,C  74)          120.0583         0.431927   
    220. A(C  70,C  72,H  73)          119.9059         0.352568   
    221. A(H  75,C  74,C  76)          119.9414         0.352920   
    222. A(C  72,C  74,C  76)          120.1246         0.432447   
    223. A(C  72,C  74,H  75)          119.9340         0.352833   
    224. A(H  77,C  76,C  78)          119.9458         0.352694   
    225. A(C  74,C  76,C  78)          119.9714         0.432202   
    226. A(C  74,C  76,H  77)          120.0828         0.352969   
    227. A(C  76,C  78,H  79)          119.6932         0.352477   
    228. A(C  69,C  78,H  79)          120.1383         0.351412   
    229. A(C  69,C  78,C  76)          120.1678         0.430459   
    230. A(C  68,O  80,H  81)          104.4038         0.366689   
    231. L(O   1,H  81,O  80,C  68, 2) 175.6220         0.220533   
    232. L(O   1,H  81,O  80,C  68, 1) 181.5985         0.220533   
    233. D(C   5,C   4,N   2,C  18)    175.2673         0.050713   
    234. D(C   5,C   4,O   0,C  54)     60.5029         0.031401   
    235. D(N   2,C   4,O   0,C  54)   -128.2415         0.031401   
    236. D(O   0,C   4,N   2,C  18)      4.1520         0.050713   
    237. D(H   6,C   5,C   4,O   0)    130.7614         0.009050   
    238. D(H   6,C   5,N   3,C  31)    -50.8479         0.013870   
    239. D(C   4,C   5,N   3,H  66)    -91.7279         0.013870   
    240. D(N   3,C   5,C   4,O   0)     13.4094         0.009050   
    241. D(C   4,C   5,N   3,C  31)     64.9444         0.013870   
    242. D(H   6,C   5,N   3,H  66)    152.4799         0.013870   
    243. D(N   3,C   5,C   4,N   2)   -158.0316         0.009050   
    244. D(H   6,C   5,C   4,N   2)    -40.6796         0.009050   
    245. D(C   7,C   5,C   4,N   2)     72.9868         0.009050   
    246. D(C   7,C   5,C   4,O   0)   -115.5722         0.009050   
    247. D(C   7,C   5,N   3,H  66)     40.0602         0.013870   
    248. D(C   7,C   5,N   3,C  31)   -163.2675         0.013870   
    249. D(C  16,C   7,C   5,H   6)    -65.1743         0.010364   
    250. D(C  16,C   7,C   5,C   4)   -179.6120         0.010364   
    251. D(C  16,C   7,C   5,N   3)     49.8063         0.010364   
    252. D(C   8,C   7,C   5,C   4)     -2.7771         0.010364   
    253. D(C   8,C   7,C   5,N   3)   -133.3588         0.010364   
    254. D(C   8,C   7,C   5,H   6)    111.6606         0.010364   
    255. D(C  10,C   8,C   7,C  16)     -1.3699         0.024317   
    256. D(C  10,C   8,C   7,C   5)   -178.2393         0.024317   
    257. D(H   9,C   8,C   7,C  16)    178.9133         0.024317   
    258. D(H   9,C   8,C   7,C   5)      2.0439         0.024317   
    259. D(C  12,C  10,C   8,H   9)   -179.7832         0.025259   
    260. D(H  11,C  10,C   8,H   9)      0.5121         0.025259   
    261. D(H  11,C  10,C   8,C   7)   -179.2148         0.025259   
    262. D(C  12,C  10,C   8,C   7)      0.4899         0.025259   
    263. D(H  13,C  12,C  10,C   8)   -179.4812         0.028936   
    264. D(C  14,C  12,C  10,C   8)      0.3375         0.028936   
    265. D(C  14,C  12,C  10,H  11)   -179.9583         0.028936   
    266. D(H  13,C  12,C  10,H  11)      0.2230         0.028936   
    267. D(C  16,C  14,C  12,H  13)    179.5845         0.029211   
    268. D(C  16,C  14,C  12,C  10)     -0.2344         0.029211   
    269. D(H  15,C  14,C  12,C  10)    179.9604         0.029211   
    270. D(H  15,C  14,C  12,H  13)     -0.2208         0.029211   
    271. D(H  17,C  16,C  14,H  15)     -0.4756         0.025730   
    272. D(H  17,C  16,C  14,C  12)    179.7188         0.025730   
    273. D(C   7,C  16,C  14,H  15)    179.1082         0.025730   
    274. D(C   7,C  16,C  14,C  12)     -0.6975         0.025730   
    275. D(H  17,C  16,C   7,C   8)   -178.9411         0.023251   
    276. D(H  17,C  16,C   7,C   5)     -1.9227         0.023251   
    277. D(C  14,C  16,C   7,C   8)      1.4790         0.023251   
    278. D(C  14,C  16,C   7,C   5)    178.4974         0.023251   
    279. D(C  19,C  18,N   2,C   4)     61.9995         0.013952   
    280. D(C  27,C  18,N   2,C   4)    179.1125         0.013952   
    281. D(C  23,C  18,N   2,C   4)    -63.8313         0.013952   
    282. D(H  22,C  19,C  18,C  27)    -66.0191         0.010987   
    283. D(H  22,C  19,C  18,C  23)    174.8001         0.010987   
    284. D(H  22,C  19,C  18,N   2)     49.2778         0.010987   
    285. D(H  21,C  19,C  18,C  23)    -65.1189         0.010987   
    286. D(H  21,C  19,C  18,C  27)     54.0620         0.010987   
    287. D(H  21,C  19,C  18,N   2)    169.3589         0.010987   
    288. D(H  20,C  19,C  18,C  27)    173.5384         0.010987   
    289. D(H  20,C  19,C  18,C  23)     54.3576         0.010987   
    290. D(H  20,C  19,C  18,N   2)    -71.1646         0.010987   
    291. D(H  25,C  23,C  18,C  19)     64.0006         0.010940   
    292. D(H  25,C  23,C  18,N   2)   -170.3368         0.010940   
    293. D(H  24,C  23,C  18,C  27)     64.9296         0.010940   
    294. D(H  24,C  23,C  18,C  19)   -175.9258         0.010940   
    295. D(H  24,C  23,C  18,N   2)    -50.2631         0.010940   
    296. D(H  26,C  23,C  18,C  27)   -174.8108         0.010940   
    297. D(H  26,C  23,C  18,C  19)    -55.6661         0.010940   
    298. D(H  26,C  23,C  18,N   2)     69.9965         0.010940   
    299. D(H  25,C  23,C  18,C  27)    -55.1441         0.010940   
    300. D(H  30,C  27,C  18,C  23)   -178.8641         0.010352   
    301. D(H  30,C  27,C  18,N   2)    -59.7271         0.010352   
    302. D(H  29,C  27,C  18,C  23)    -59.6802         0.010352   
    303. D(H  29,C  27,C  18,C  19)    178.8607         0.010352   
    304. D(H  29,C  27,C  18,N   2)     59.4567         0.010352   
    305. D(H  28,C  27,C  18,C  23)     60.7277         0.010352   
    306. D(H  30,C  27,C  18,C  19)     59.6769         0.010352   
    307. D(H  28,C  27,C  18,C  19)    -60.7313         0.010352   
    308. D(H  28,C  27,C  18,N   2)    179.8647         0.010352   
    309. D(C  39,C  31,N   3,H  66)    160.6826         0.024651   
    310. D(C  39,C  31,N   3,C   5)      5.0481         0.024651   
    311. D(C  32,C  31,N   3,H  66)    -23.2871         0.024651   
    312. D(C  32,C  31,N   3,C   5)   -178.9217         0.024651   
    313. D(C  41,C  32,C  31,C  39)    173.8239         0.020284   
    314. D(C  41,C  32,C  31,N   3)     -2.2800         0.020284   
    315. D(C  33,C  32,C  31,C  39)     -5.9339         0.020284   
    316. D(C  33,C  32,C  31,N   3)    177.9622         0.020284   
    317. D(C  35,C  33,C  32,C  41)   -176.4744         0.021385   
    318. D(C  35,C  33,C  32,C  31)      3.2990         0.021385   
    319. D(H  34,C  33,C  32,C  41)      2.5985         0.021385   
    320. D(H  34,C  33,C  32,C  31)   -177.6282         0.021385   
    321. D(C  37,C  35,C  33,H  34)   -178.4808         0.026255   
    322. D(C  37,C  35,C  33,C  32)      0.6423         0.026255   
    323. D(H  36,C  35,C  33,H  34)      0.0347         0.026255   
    324. D(H  36,C  35,C  33,C  32)    179.1577         0.026255   
    325. D(C  39,C  37,C  35,H  36)    179.7299         0.029577   
    326. D(C  39,C  37,C  35,C  33)     -1.7590         0.029577   
    327. D(H  38,C  37,C  35,H  36)     -0.4006         0.029577   
    328. D(H  38,C  37,C  35,C  33)    178.1106         0.029577   
    329. D(H  40,C  39,C  37,H  38)     -0.3447         0.026330   
    330. D(H  40,C  39,C  37,C  35)    179.5253         0.026330   
    331. D(C  31,C  39,C  37,H  38)    178.9514         0.026330   
    332. D(C  31,C  39,C  37,C  35)     -1.1786         0.026330   
    333. D(H  40,C  39,C  31,C  32)   -175.6300         0.022310   
    334. D(H  40,C  39,C  31,N   3)      0.5771         0.022310   
    335. D(C  37,C  39,C  31,C  32)      5.1119         0.022310   
    336. D(C  37,C  39,C  31,N   3)   -178.6811         0.022310   
    337. D(C  50,C  41,C  32,C  33)     10.4385         0.008695   
    338. D(C  50,C  41,C  32,C  31)   -169.3178         0.008695   
    339. D(C  46,C  41,C  32,C  33)   -107.5172         0.008695   
    340. D(C  46,C  41,C  32,C  31)     72.7264         0.008695   
    341. D(C  42,C  41,C  32,C  33)    128.2825         0.008695   
    342. D(C  42,C  41,C  32,C  31)    -51.4739         0.008695   
    343. D(H  45,C  42,C  41,C  46)    -55.1841         0.009945   
    344. D(H  45,C  42,C  41,C  32)     68.1997         0.009945   
    345. D(H  44,C  42,C  41,C  50)    -49.2370         0.009945   
    346. D(H  44,C  42,C  41,C  46)     63.9590         0.009945   
    347. D(H  44,C  42,C  41,C  32)   -172.6572         0.009945   
    348. D(H  43,C  42,C  41,C  50)     70.2702         0.009945   
    349. D(H  43,C  42,C  41,C  46)   -176.5338         0.009945   
    350. D(H  45,C  42,C  41,C  50)   -168.3801         0.009945   
    351. D(H  43,C  42,C  41,C  32)    -53.1500         0.009945   
    352. D(H  49,C  46,C  41,C  32)   -179.2597         0.010364   
    353. D(H  48,C  46,C  41,C  50)    178.2271         0.010364   
    354. D(H  48,C  46,C  41,C  42)     65.7725         0.010364   
    355. D(H  48,C  46,C  41,C  32)    -58.7387         0.010364   
    356. D(H  47,C  46,C  41,C  50)    -61.9253         0.010364   
    357. D(H  47,C  46,C  41,C  42)   -174.3799         0.010364   
    358. D(H  49,C  46,C  41,C  42)    -54.7485         0.010364   
    359. D(H  47,C  46,C  41,C  32)     61.1089         0.010364   
    360. D(H  49,C  46,C  41,C  50)     57.7061         0.010364   
    361. D(H  53,C  50,C  41,C  46)    -62.7641         0.009217   
    362. D(H  53,C  50,C  41,C  42)     54.5913         0.009217   
    363. D(H  53,C  50,C  41,C  32)    176.7448         0.009217   
    364. D(H  52,C  50,C  41,C  46)     55.7941         0.009217   
    365. D(H  52,C  50,C  41,C  42)    173.1495         0.009217   
    366. D(H  52,C  50,C  41,C  32)    -64.6969         0.009217   
    367. D(H  51,C  50,C  41,C  46)    177.7158         0.009217   
    368. D(H  51,C  50,C  41,C  42)    -64.9288         0.009217   
    369. D(H  51,C  50,C  41,C  32)     57.2248         0.009217   
    370. D(C  55,C  54,O   1,H  81)     45.9297         0.088744   
    371. D(O   0,C  54,O   1,H  81)   -138.4311         0.088744   
    372. D(C  55,C  54,O   0,C   4)   -169.2091         0.031262   
    373. D(O   1,C  54,O   0,C   4)     14.6702         0.031262   
    374. D(C  64,C  55,C  54,O   1)   -165.0401         0.013050   
    375. D(C  64,C  55,C  54,O   0)     18.6610         0.013050   
    376. D(C  56,C  55,C  54,O   1)     13.3553         0.013050   
    377. D(C  56,C  55,C  54,O   0)   -162.9436         0.013050   
    378. D(C  58,C  56,C  55,C  64)     -0.6228         0.024717   
    379. D(C  58,C  56,C  55,C  54)   -179.0627         0.024717   
    380. D(H  57,C  56,C  55,C  64)    179.0367         0.024717   
    381. D(H  57,C  56,C  55,C  54)      0.5969         0.024717   
    382. D(C  60,C  58,C  56,H  57)   -179.3741         0.025798   
    383. D(C  60,C  58,C  56,C  55)      0.2898         0.025798   
    384. D(H  59,C  58,C  56,H  57)      0.2354         0.025798   
    385. D(H  59,C  58,C  56,C  55)    179.8993         0.025798   
    386. D(C  62,C  60,C  58,H  59)   -179.4669         0.026159   
    387. D(C  62,C  60,C  58,C  56)      0.1424         0.026159   
    388. D(H  61,C  60,C  58,H  59)      0.0721         0.026159   
    389. D(H  61,C  60,C  58,C  56)    179.6814         0.026159   
    390. D(C  64,C  62,C  60,H  61)   -179.7760         0.028398   
    391. D(C  64,C  62,C  60,C  58)     -0.2369         0.028398   
    392. D(H  63,C  62,C  60,H  61)     -0.3441         0.028398   
    393. D(H  63,C  62,C  60,C  58)    179.1950         0.028398   
    394. D(H  65,C  64,C  62,H  63)     -0.8209         0.027963   
    395. D(H  65,C  64,C  62,C  60)    178.6118         0.027963   
    396. D(C  55,C  64,C  62,H  63)   -179.5331         0.027963   
    397. D(C  55,C  64,C  62,C  60)     -0.1005         0.027963   
    398. D(H  65,C  64,C  55,C  56)   -178.1518         0.024654   
    399. D(H  65,C  64,C  55,C  54)      0.2242         0.024654   
    400. D(C  62,C  64,C  55,C  56)      0.5279         0.024654   
    401. D(C  62,C  64,C  55,C  54)    178.9038         0.024654   
    402. D(C  78,C  69,C  68,O  80)   -178.3425         0.014584   
    403. D(C  78,C  69,C  68,O  67)      1.2767         0.014584   
    404. D(C  70,C  69,C  68,O  80)      0.9927         0.014584   
    405. D(C  70,C  69,C  68,O  67)   -179.3881         0.014584   
    406. D(C  72,C  70,C  69,C  78)     -0.1093         0.027084   
    407. D(C  72,C  70,C  69,C  68)   -179.4357         0.027084   
    408. D(H  71,C  70,C  69,C  78)    179.6299         0.027084   
    409. D(H  71,C  70,C  69,C  68)      0.3036         0.027084   
    410. D(C  74,C  72,C  70,H  71)   -179.7096         0.025694   
    411. D(C  74,C  72,C  70,C  69)      0.0326         0.025694   
    412. D(H  73,C  72,C  70,H  71)      0.2361         0.025694   
    413. D(H  73,C  72,C  70,C  69)    179.9783         0.025694   
    414. D(C  76,C  74,C  72,H  73)   -179.9009         0.025980   
    415. D(C  76,C  74,C  72,C  70)      0.0448         0.025980   
    416. D(H  75,C  74,C  72,H  73)      0.0369         0.025980   
    417. D(H  75,C  74,C  72,C  70)    179.9825         0.025980   
    418. D(C  78,C  76,C  74,H  75)   -179.9824         0.026060   
    419. D(C  78,C  76,C  74,C  72)     -0.0446         0.026060   
    420. D(H  77,C  76,C  74,H  75)     -0.0523         0.026060   
    421. D(H  77,C  76,C  74,C  72)    179.8854         0.026060   
    422. D(H  79,C  78,C  76,H  77)     -0.2733         0.025808   
    423. D(H  79,C  78,C  76,C  74)    179.6568         0.025808   
    424. D(C  69,C  78,C  76,H  77)   -179.9630         0.025808   
    425. D(C  69,C  78,C  76,C  74)     -0.0328         0.025808   
    426. D(H  79,C  78,C  69,C  70)   -179.5788         0.026995   
    427. D(H  79,C  78,C  69,C  68)     -0.2265         0.026995   
    428. D(C  76,C  78,C  69,C  70)      0.1095         0.026995   
    429. D(C  76,C  78,C  69,C  68)    179.4618         0.026995   
    430. D(H  81,O  80,C  68,C  69)    170.3293         0.032358   
    431. D(H  81,O  80,C  68,O  67)     -9.3029         0.032358   
    432. D(C  68,O  80,O   1,C  54)     43.9683         0.001502   
    -----------------------------------------------------------------

Number of atoms                         .... 82
Number of degrees of freedom            .... 432

         *************************************************************
         *                GEOMETRY OPTIMIZATION CYCLE   1            *
         *************************************************************
---------------------------------
CARTESIAN COORDINATES (ANGSTROEM)
---------------------------------
  O      1.676900    4.832400    1.728400
  O      3.505300    3.529600    2.236600
  N      0.144800    4.506300    3.418300
  N      3.251600    6.501200    3.326200
  C      1.304900    4.906200    3.022500
  C      2.227600    5.675900    4.003400
  H      1.558000    6.356500    4.549700
  C      2.871900    4.836900    5.110200
  C      2.618100    3.468200    5.290500
  H      1.962200    2.921200    4.617700
  C      3.207800    2.759500    6.342400
  H      3.007600    1.697200    6.456000
  C      4.053300    3.406500    7.239100
  H      4.516400    2.851300    8.050100
  C      4.306200    4.766000    7.090800
  H      4.964600    5.277600    7.787400
  C      3.715900    5.474100    6.042000
  H      3.922400    6.539200    5.945100
  C     -0.844600    3.860100    2.548000
  C     -0.318600    2.537600    1.981000
  H      0.464300    2.688300    1.233000
  H     -1.120600    1.974000    1.490600
  H      0.100500    1.906900    2.773300
  C     -1.317900    4.808700    1.441100
  H     -1.623700    5.776300    1.855300
  H     -2.173900    4.387000    0.901900
  H     -0.538800    5.003700    0.698500
  C     -2.044900    3.548100    3.462200
  H     -2.854800    3.059900    2.908700
  H     -2.447500    4.463700    3.911200
  H     -1.751800    2.885900    4.285400
  C      2.991000    7.603400    2.517200
  C      4.030500    8.341800    1.875700
  C      3.645800    9.421900    1.037300
  H      4.380200   10.003200    0.487700
  C      2.319400    9.819000    0.877400
  H      2.075400   10.660600    0.235100
  C      1.326400    9.154300    1.564800
  H      0.290300    9.468400    1.477100
  C      1.664100    8.074300    2.377900
  H      0.838500    7.598100    2.898600
  C      5.550200    8.044300    2.039400
  C      5.963400    7.957900    3.527300
  H      5.644500    8.853600    4.073500
  H      7.052500    7.878000    3.631000
  H      5.556200    7.094700    4.051600
  C      5.916400    6.754800    1.280200
  H      5.712100    6.860300    0.207800
  H      5.357200    5.884800    1.621500
  H      6.980900    6.518100    1.392400
  C      6.474800    9.150100    1.448200
  H      6.267600   10.129800    1.894900
  H      6.371900    9.234700    0.360100
  H      7.532100    8.925500    1.637500
  C      2.856300    4.229400    1.472600
  C      3.241200    4.458500    0.054500
  C      4.224300    3.633000   -0.508000
  H      4.683300    2.840400    0.079500
  C      4.630200    3.825300   -1.829800
  H      5.394400    3.183800   -2.262100
  C      4.061800    4.844600   -2.592600
  H      4.382500    4.996800   -3.620600
  C      3.089700    5.675400   -2.036700
  H      2.656900    6.478200   -2.629000
  C      2.678800    5.486000   -0.715700
  H      1.935800    6.161300   -0.297700
  H      4.127200    6.004100    3.182600
  O      6.072600    4.513800    3.636200
  C      6.171800    3.376600    4.061400
  C      7.137000    2.931000    5.094800
  C      7.203100    1.600800    5.527700
  H      6.540600    0.849100    5.106100
  C      8.121400    1.230600    6.512600
  H      8.170400    0.197400    6.847100
  C      8.974000    2.185400    7.067400
  H      9.688000    1.895000    7.834300
  C      8.911300    3.511900    6.641100
  H      9.574700    4.255700    7.075200
  C      7.994600    3.885500    5.656800
  H      7.945700    4.922700    5.331600
  O      5.383500    2.377300    3.627400
  H      4.694100    2.828900    3.075100

----------------------------
CARTESIAN COORDINATES (A.U.)
----------------------------
  NO LB      ZA    FRAG     MASS         X           Y           Z
   0 O     8.0000    0    15.999    3.168882    9.131913    3.266203
   1 O     8.0000    0    15.999    6.624057    6.669977    4.226561
   2 N     7.0000    0    14.007    0.273632    8.515673    6.459651
   3 N     7.0000    0    14.007    6.144633   12.285488    6.285607
   4 C     6.0000    0    12.011    2.465904    9.271374    5.711697
   5 C     6.0000    0    12.011    4.209554   10.725897    7.565330
   6 H     1.0000    0     1.008    2.944193   12.012044    8.597687
   7 C     6.0000    0    12.011    5.427104    9.140416    9.656878
   8 C     6.0000    0    12.011    4.947492    6.553948    9.997596
   9 H     1.0000    0     1.008    3.708021    5.520268    8.726188
  10 C     6.0000    0    12.011    6.061863    5.214699   11.985399
  11 H     1.0000    0     1.008    5.683540    3.207243   12.200072
  12 C     6.0000    0    12.011    7.659627    6.437352   13.679916
  13 H     1.0000    0     1.008    8.534759    5.388176   15.212484
  14 C     6.0000    0    12.011    8.137539    9.006435   13.399670
  15 H     1.0000    0     1.008    9.381734    9.973219   14.716053
  16 C     6.0000    0    12.011    7.022033   10.344550   11.417725
  17 H     1.0000    0     1.008    7.412262   12.357297   11.234611
  18 C     6.0000    0    12.011   -1.596063    7.294532    4.815022
  19 C     6.0000    0    12.011   -0.602067    4.795369    3.743547
  20 H     1.0000    0     1.008    0.877400    5.080151    2.330032
  21 H     1.0000    0     1.008   -2.117627    3.730319    2.816826
  22 H     1.0000    0     1.008    0.189917    3.603519    5.240777
  23 C     6.0000    0    12.011   -2.490470    9.087126    2.723284
  24 H     1.0000    0     1.008   -3.068348   10.915625    3.506009
  25 H     1.0000    0     1.008   -4.108076    8.290229    1.704344
  26 H     1.0000    0     1.008   -1.018184    9.455623    1.319974
  27 C     6.0000    0    12.011   -3.864301    6.704937    6.542610
  28 H     1.0000    0     1.008   -5.394790    5.782373    5.496646
  29 H     1.0000    0     1.008   -4.625105    8.435171    7.391097
  30 H     1.0000    0     1.008   -3.310422    5.453561    8.098232
  31 C     6.0000    0    12.011    5.652171   14.368344    4.756819
  32 C     6.0000    0    12.011    7.616541   15.763717    3.544559
  33 C     6.0000    0    12.011    6.889564   17.804811    1.960213
  34 H     1.0000    0     1.008    8.277378   18.903308    0.921619
  35 C     6.0000    0    12.011    4.383031   18.555221    1.658046
  36 H     1.0000    0     1.008    3.921938   20.145614    0.444275
  37 C     6.0000    0    12.011    2.506533   17.299120    2.957043
  38 H     1.0000    0     1.008    0.548587   17.892683    2.791314
  39 C     6.0000    0    12.011    3.144693   15.258216    4.493580
  40 H     1.0000    0     1.008    1.584535   14.358328    5.477560
  41 C     6.0000    0    12.011   10.488358   15.201524    3.853907
  42 C     6.0000    0    12.011   11.269193   15.038252    6.665631
  43 H     1.0000    0     1.008   10.666559   16.730879    7.697799
  44 H     1.0000    0     1.008   13.327294   14.887262    6.861596
  45 H     1.0000    0     1.008   10.499696   13.407040    7.656414
  46 C     6.0000    0    12.011   11.180376   12.764722    2.419227
  47 H     1.0000    0     1.008   10.794305   12.964088    0.392685
  48 H     1.0000    0     1.008   10.123641   11.120660    3.064191
  49 H     1.0000    0     1.008   13.191989   12.317424    2.631255
  50 C     6.0000    0    12.011   12.235599   17.291183    2.736701
  51 H     1.0000    0     1.008   11.844048   19.142548    3.580842
  52 H     1.0000    0     1.008   12.041146   17.451054    0.680490
  53 H     1.0000    0     1.008   14.233606   16.866751    3.094427
  54 C     6.0000    0    12.011    5.397625    7.992408    2.782811
  55 C     6.0000    0    12.011    6.124980    8.425344    0.102990
  56 C     6.0000    0    12.011    7.982770    6.865375   -0.959981
  57 H     1.0000    0     1.008    8.850154    5.367578    0.150233
  58 C     6.0000    0    12.011    8.749810    7.228769   -3.457821
  59 H     1.0000    0     1.008   10.193939    6.016510   -4.274749
  60 C     6.0000    0    12.011    7.675690    9.154967   -4.899304
  61 H     1.0000    0     1.008    8.281725    9.442584   -6.841942
  62 C     6.0000    0    12.011    5.838687   10.724952   -3.848805
  63 H     1.0000    0     1.008    5.020813   12.242024   -4.968090
  64 C     6.0000    0    12.011    5.062198   10.367038   -1.352477
  65 H     1.0000    0     1.008    3.658132   11.643170   -0.562571
  66 H     1.0000    0     1.008    7.799278   11.346105    6.014242
  67 O     8.0000    0    15.999   11.475551    8.529846    6.871422
  68 C     6.0000    0    12.011   11.663012    6.380849    7.674934
  69 C     6.0000    0    12.011   13.486975    5.538787    9.627777
  70 C     6.0000    0    12.011   13.611886    3.025074   10.445839
  71 H     1.0000    0     1.008   12.359943    1.604566    9.649131
  72 C     6.0000    0    12.011   15.347222    2.325497   12.307030
  73 H     1.0000    0     1.008   15.439818    0.373032   12.939144
  74 C     6.0000    0    12.011   16.958402    4.129807   13.355450
  75 H     1.0000    0     1.008   18.307667    3.581031   14.804681
  76 C     6.0000    0    12.011   16.839916    6.636529   12.549860
  77 H     1.0000    0     1.008   18.093561    8.042108   13.370190
  78 C     6.0000    0    12.011   15.107605    7.342531   10.689803
  79 H     1.0000    0     1.008   15.015197    9.302555   10.075264
  80 O     8.0000    0    15.999   10.173341    4.492446    6.854793
  81 H     1.0000    0     1.008    8.870563    5.345846    5.811097

--------------------------------
INTERNAL COORDINATES (ANGSTROEM)
--------------------------------
 O      0   0   0     0.000000000000     0.00000000     0.00000000
 O      1   0   0     2.301869162224     0.00000000     0.00000000
 N      1   2   0     2.304220829261   106.62644660     0.00000000
 N      1   2   3     2.795986117634    76.36613122    88.30117393
 C      3   1   2     1.289344662997    29.85488705    62.09769096
 C      4   1   2     1.479288994754    62.53282259   268.38569242
 H      6   4   1     1.100011004490   107.67016060   237.81889679
 C      6   4   1     1.531028977518   110.20391539   125.39924224
 C      8   6   4     1.403660293661   123.44358164   226.64122732
 H      9   8   6     1.087232104934   121.34394926     2.04386963
 C      9   8   6     1.398747793564   120.95850028   181.76068315
 H     11   9   8     1.086952754263   119.74374323   180.78522126
 C     11   9   8     1.391959101411   120.33361356     0.48994604
 H     13  11   9     1.086475793564   120.14864977   180.51876518
 C     13  11   9     1.390752152614   119.74427778     0.33753415
 H     15  13  11     1.086497436720   120.14018350   179.96040415
 C     15  13  11     1.396367122214   119.92888632   359.76563284
 H     17  15  13     1.089251977276   118.85090224   179.71877868
 C      3   1   2     1.467620144997    94.33922320   245.54340181
 C     19   3   1     1.532048057340   111.59781235    64.07098758
 H     20  19   3     1.093227743885   112.33986721   288.83535482
 H     20  19   3     1.096057078806   110.99232495   169.35892067
 H     20  19   3     1.095977458710   111.13095185    49.27783370
 C     19   3   1     1.532671673908   111.34218465   298.24016515
 H     24  19   3     1.096049743397   111.07695192   309.73692545
 H     24  19   3     1.096039930842   110.99814861   189.66324910
 H     24  19   3     1.093835714356   112.37604300    69.99654740
 C     19   3   1     1.540722470142   105.21843374   181.18391981
 H     28  19   3     1.095736966612   111.48885912   179.86466203
 H     28  19   3     1.096362677220   111.09804225    59.45669376
 H     28  19   3     1.096391668155   111.07268489   300.27285885
 C      4   1   2     1.391847046194    92.00810233   139.04562706
 C     32   4   1     1.427346159836   122.31277894   238.33665729
 C     33  32   4     1.420395951839   117.47885202   177.96220181
 H     34  33  32     1.085961882388   121.50745925   182.37179622
 C     34  33  32     1.393769485962   122.82795376     3.29896392
 H     36  34  33     1.086451034332   120.14925476   179.15773628
 C     36  34  33     1.378547732217   119.40123269     0.64229528
 H     38  36  34     1.086210527476   120.49092456   178.11057867
 C     38  36  34     1.393403351510   119.34869329   358.24101389
 H     40  38  36     1.086052618431   115.80978845   179.52534815
 C     33  32   4     1.557174373665   124.37906287   357.72001100
 C     42  33  32     1.546623939424   111.87239367   308.52613549
 H     43  42  33     1.096499037847   110.84761180   306.85001616
 H     43  42  33     1.096939610918   111.11668945   187.34275023
 H     43  42  33     1.088952051286   114.05236270    68.19969763
 C     42  33  32     1.540550982603   109.88274438    72.72643034
 H     47  42  33     1.096772765891   110.92005216    61.10893928
 H     47  42  33     1.089077742863   113.08944595   301.26129693
 H     47  42  33     1.096255435562   111.16860762   180.74029791
 C     42  33  32     1.557946160816   113.80932584   190.68217960
 H     51  42  33     1.096487491949   111.55781932    57.22476306
 H     51  42  33     1.096224055565   112.06945844   295.30307399
 H     51  42  33     1.097343583387   111.16652186   176.74484708
 C      2   1   3     1.222545312044    27.91930386   168.20562133
 C     55   2   1     1.487159181124   123.14040649   184.36084639
 C     56  55   2     1.401549895651   118.26251585    13.35530855
 H     57  56  55     1.088141539507   120.54476698     0.59685425
 C     57  56  55     1.396026267661   120.18645072   180.93732947
 H     59  57  56     1.087385479028   119.96658304   179.89927636
 C     59  57  56     1.394243483040   120.01246200     0.28976046
 H     61  59  57     1.087564862434   119.94961292   179.68139059
 C     61  59  57     1.394357149370   120.11232888     0.14237149
 H     63  61  59     1.087484698743   120.01136729   179.19498487
 C     63  61  59     1.396335264183   120.09965477   359.76305552
 H     65  63  61     1.087567510548   118.71304330   178.61176337
 H      4   1   2     1.017056896147    96.45720107    20.78984476
 O     67   4   1     2.492253640784   159.81475473   256.30533073
 C     68  67   4     1.218137726203   133.26220296    48.61243909
 C     69  68  67     1.482594334267   125.23288001   225.16591023
 C     70  69  68     1.400429812593   122.11854199   180.61185131
 H     71  70  69     1.087062877666   120.54175658     0.30356387
 C     71  70  69     1.396549655401   120.05474835   180.56434196
 H     73  71  70     1.087103256365   119.90589706   179.97829479
 C     73  71  70     1.395124668264   120.05834429     0.03260383
 H     75  73  71     1.087319534452   119.93396689   179.98247012
 C     75  73  71     1.394727654419   120.12463913     0.04476179
 H     77  75  73     1.087097424337   120.08277811   179.88544582
 C     77  75  73     1.395980780670   119.97139570   359.95535069
 H     79  77  75     1.088085515941   119.69321350   179.65684223
 O     69  68  67     1.344757740264   122.23154781    44.75008086
 H     81  69  68     0.992093851407   104.40375664   350.69708058

---------------------------
INTERNAL COORDINATES (A.U.)
---------------------------
 O      0   0   0     0.000000000000     0.00000000     0.00000000
 O      1   0   0     4.349902312723     0.00000000     0.00000000
 N      1   2   0     4.354346319380   106.62644660     0.00000000
 N      1   2   3     5.283648036573    76.36613122    88.30117393
 C      3   1   2     2.436508305298    29.85488705    62.09769096
 C      4   1   2     2.795451073009    62.53282259   268.38569242
 H      6   4   1     2.078719542786   107.67016060   237.81889679
 C      6   4   1     2.893225470607   110.20391539   125.39924224
 C      8   6   4     2.652533540078   123.44358164   226.64122732
 H      9   8   6     2.054570922333   121.34394926     2.04386963
 C      9   8   6     2.643250260262   120.95850028   181.76068315
 H     11   9   8     2.054043026069   119.74374323   180.78522126
 C     11   9   8     2.630421491285   120.33361356     0.48994604
 H     13  11   9     2.053141700970   120.14864977   180.51876518
 C     13  11   9     2.628140688602   119.74427778     0.33753415
 H     15  13  11     2.053182600609   120.14018350   179.96040415
 C     15  13  11     2.638751443396   119.92888632   359.76563284
 H     17  15  13     2.058387927884   118.85090224   179.71877868
 C      3   1   2     2.773400142669    94.33922320   245.54340181
 C     19   3   1     2.895151252379   111.59781235    64.07098758
 H     20  19   3     2.065901037947   112.33986721   288.83535482
 H     20  19   3     2.071247706088   110.99232495   169.35892067
 H     20  19   3     2.071097245913   111.13095185    49.27783370
 C     19   3   1     2.896329716905   111.34218465   298.24016515
 H     24  19   3     2.071233844174   111.07695192   309.73692545
 H     24  19   3     2.071215301133   110.99814861   189.66324910
 H     24  19   3     2.067049935634   112.37604300    69.99654740
 C     19   3   1     2.911543516947   105.21843374   181.18391981
 H     28  19   3     2.070642781710   111.48885912   179.86466203
 H     28  19   3     2.071825203398   111.09804225    59.45669376
 H     28  19   3     2.071879988326   111.07268489   300.27285885
 C      4   1   2     2.630209737615    92.00810233   139.04562706
 C     32   4   1     2.697293340395   122.31277894   238.33665729
 C     33  32   4     2.684159350706   117.47885202   177.96220181
 H     34  33  32     2.052170549591   121.50745925   182.37179622
 C     34  33  32     2.633842622285   122.82795376     3.29896392
 H     36  34  33     2.053094912802   120.14925476   179.15773628
 C     36  34  33     2.605077676428   119.40123269     0.64229528
 H     38  36  34     2.052640420712   120.49092456   178.11057867
 C     38  36  34     2.633150728442   119.34869329   358.24101389
 H     40  38  36     2.052342015862   115.80978845   179.52534815
 C     33  32   4     2.942633108988   124.37906287   357.72001100
 C     42  33  32     2.922695677678   111.87239367   308.52613549
 H     43  42  33     2.072082887640   110.84761180   306.85001616
 H     43  42  33     2.072915450084   111.11668945   187.34275023
 H     43  42  33     2.057821149902   114.05236270    68.19969763
 C     42  33  32     2.911219452464   109.88274438    72.72643034
 H     47  42  33     2.072600158677   110.92005216    61.10893928
 H     47  42  33     2.058058672561   113.08944595   301.26129693
 H     47  42  33     2.071622546035   111.16860762   180.74029791
 C     42  33  32     2.944091575335   113.80932584   190.68217960
 H     51  42  33     2.072061069053   111.55781932    57.22476306
 H     51  42  33     2.071563246435   112.06945844   295.30307399
 H     51  42  33     2.073678847417   111.16652186   176.74484708
 C      2   1   3     2.310275826072    27.91930386   168.20562133
 C     55   2   1     2.810323569870   123.14040649   184.36084639
 C     56  55   2     2.648545465807   118.26251585    13.35530855
 H     57  56  55     2.056289504611   120.54476698     0.59685425
 C     57  56  55     2.638107321640   120.18645072   180.93732947
 H     59  57  56     2.054860757365   119.96658304   179.89927636
 C     59  57  56     2.634738346950   120.01246200     0.28976046
 H     61  59  57     2.055199742875   119.94961292   179.68139059
 C     61  59  57     2.634953145185   120.11232888     0.14237149
 H     63  61  59     2.055048255454   120.01136729   179.19498487
 C     63  61  59     2.638691240442   120.09965477   359.76305552
 H     65  63  61     2.055204747087   118.71304330   178.61176337
 H      4   1   2     1.921958996334    96.45720107    20.78984476
 O     67   4   1     4.709676837349   159.81475473   256.30533073
 C     68  67   4     2.301946695922   133.26220296    48.61243909
 C     69  68  67     2.801697259468   125.23288001   225.16591023
 C     70  69  68     2.646428815580   122.11854199   180.61185131
 H     71  70  69     2.054251129142   120.54175658     0.30356387
 C     71  70  69     2.639096381130   120.05474835   180.56434196
 H     73  71  70     2.054327433824   119.90589706   179.97829479
 C     73  71  70     2.636403545698   120.05834429     0.03260383
 H     75  73  71     2.054736140176   119.93396689   179.98247012
 C     75  73  71     2.635653298258   120.12463913     0.04476179
 H     77  75  73     2.054316412888   120.08277811   179.88544582
 C     77  75  73     2.638021363684   119.97139570   359.95535069
 H     79  77  75     2.056183635414   119.69321350   179.65684223
 O     69  68  67     2.541223845570   122.23154781    44.75008086
 H     81  69  68     1.874785678307   104.40375664   350.69708058

---------------------
BASIS SET INFORMATION
---------------------
There are 4 groups of distinct atoms

 Group   1 Type O   : 11s6p2d1f contracted to 5s3p2d1f pattern {62111/411/11/1}
 Group   2 Type N   : 11s6p2d1f contracted to 5s3p2d1f pattern {62111/411/11/1}
 Group   3 Type C   : 11s6p2d1f contracted to 5s3p2d1f pattern {62111/411/11/1}
 Group   4 Type H   : 5s1p contracted to 3s1p pattern {311/1}

Atom   0O    basis set group =>   1
Atom   1O    basis set group =>   1
Atom   2N    basis set group =>   2
Atom   3N    basis set group =>   2
Atom   4C    basis set group =>   3
Atom   5C    basis set group =>   3
Atom   6H    basis set group =>   4
Atom   7C    basis set group =>   3
Atom   8C    basis set group =>   3
Atom   9H    basis set group =>   4
Atom  10C    basis set group =>   3
Atom  11H    basis set group =>   4
Atom  12C    basis set group =>   3
Atom  13H    basis set group =>   4
Atom  14C    basis set group =>   3
Atom  15H    basis set group =>   4
Atom  16C    basis set group =>   3
Atom  17H    basis set group =>   4
Atom  18C    basis set group =>   3
Atom  19C    basis set group =>   3
Atom  20H    basis set group =>   4
Atom  21H    basis set group =>   4
Atom  22H    basis set group =>   4
Atom  23C    basis set group =>   3
Atom  24H    basis set group =>   4
Atom  25H    basis set group =>   4
Atom  26H    basis set group =>   4
Atom  27C    basis set group =>   3
Atom  28H    basis set group =>   4
Atom  29H    basis set group =>   4
Atom  30H    basis set group =>   4
Atom  31C    basis set group =>   3
Atom  32C    basis set group =>   3
Atom  33C    basis set group =>   3
Atom  34H    basis set group =>   4
Atom  35C    basis set group =>   3
Atom  36H    basis set group =>   4
Atom  37C    basis set group =>   3
Atom  38H    basis set group =>   4
Atom  39C    basis set group =>   3
Atom  40H    basis set group =>   4
Atom  41C    basis set group =>   3
Atom  42C    basis set group =>   3
Atom  43H    basis set group =>   4
Atom  44H    basis set group =>   4
Atom  45H    basis set group =>   4
Atom  46C    basis set group =>   3
Atom  47H    basis set group =>   4
Atom  48H    basis set group =>   4
Atom  49H    basis set group =>   4
Atom  50C    basis set group =>   3
Atom  51H    basis set group =>   4
Atom  52H    basis set group =>   4
Atom  53H    basis set group =>   4
Atom  54C    basis set group =>   3
Atom  55C    basis set group =>   3
Atom  56C    basis set group =>   3
Atom  57H    basis set group =>   4
Atom  58C    basis set group =>   3
Atom  59H    basis set group =>   4
Atom  60C    basis set group =>   3
Atom  61H    basis set group =>   4
Atom  62C    basis set group =>   3
Atom  63H    basis set group =>   4
Atom  64C    basis set group =>   3
Atom  65H    basis set group =>   4
Atom  66H    basis set group =>   4
Atom  67O    basis set group =>   1
Atom  68C    basis set group =>   3
Atom  69C    basis set group =>   3
Atom  70C    basis set group =>   3
Atom  71H    basis set group =>   4
Atom  72C    basis set group =>   3
Atom  73H    basis set group =>   4
Atom  74C    basis set group =>   3
Atom  75H    basis set group =>   4
Atom  76C    basis set group =>   3
Atom  77H    basis set group =>   4
Atom  78C    basis set group =>   3
Atom  79H    basis set group =>   4
Atom  80O    basis set group =>   1
Atom  81H    basis set group =>   4
---------------------------------
AUXILIARY/J BASIS SET INFORMATION
---------------------------------
There are 4 groups of distinct atoms

 Group   1 Type O   : 12s5p4d2f1g contracted to 6s4p3d1f1g pattern {711111/2111/211/2/1}
 Group   2 Type N   : 12s5p4d2f1g contracted to 6s4p3d1f1g pattern {711111/2111/211/2/1}
 Group   3 Type C   : 12s5p4d2f1g contracted to 6s4p3d1f1g pattern {711111/2111/211/2/1}
 Group   4 Type H   : 5s2p1d contracted to 3s1p1d pattern {311/2/1}

Atom   0O    basis set group =>   1
Atom   1O    basis set group =>   1
Atom   2N    basis set group =>   2
Atom   3N    basis set group =>   2
Atom   4C    basis set group =>   3
Atom   5C    basis set group =>   3
Atom   6H    basis set group =>   4
Atom   7C    basis set group =>   3
Atom   8C    basis set group =>   3
Atom   9H    basis set group =>   4
Atom  10C    basis set group =>   3
Atom  11H    basis set group =>   4
Atom  12C    basis set group =>   3
Atom  13H    basis set group =>   4
Atom  14C    basis set group =>   3
Atom  15H    basis set group =>   4
Atom  16C    basis set group =>   3
Atom  17H    basis set group =>   4
Atom  18C    basis set group =>   3
Atom  19C    basis set group =>   3
Atom  20H    basis set group =>   4
Atom  21H    basis set group =>   4
Atom  22H    basis set group =>   4
Atom  23C    basis set group =>   3
Atom  24H    basis set group =>   4
Atom  25H    basis set group =>   4
Atom  26H    basis set group =>   4
Atom  27C    basis set group =>   3
Atom  28H    basis set group =>   4
Atom  29H    basis set group =>   4
Atom  30H    basis set group =>   4
Atom  31C    basis set group =>   3
Atom  32C    basis set group =>   3
Atom  33C    basis set group =>   3
Atom  34H    basis set group =>   4
Atom  35C    basis set group =>   3
Atom  36H    basis set group =>   4
Atom  37C    basis set group =>   3
Atom  38H    basis set group =>   4
Atom  39C    basis set group =>   3
Atom  40H    basis set group =>   4
Atom  41C    basis set group =>   3
Atom  42C    basis set group =>   3
Atom  43H    basis set group =>   4
Atom  44H    basis set group =>   4
Atom  45H    basis set group =>   4
Atom  46C    basis set group =>   3
Atom  47H    basis set group =>   4
Atom  48H    basis set group =>   4
Atom  49H    basis set group =>   4
Atom  50C    basis set group =>   3
Atom  51H    basis set group =>   4
Atom  52H    basis set group =>   4
Atom  53H    basis set group =>   4
Atom  54C    basis set group =>   3
Atom  55C    basis set group =>   3
Atom  56C    basis set group =>   3
Atom  57H    basis set group =>   4
Atom  58C    basis set group =>   3
Atom  59H    basis set group =>   4
Atom  60C    basis set group =>   3
Atom  61H    basis set group =>   4
Atom  62C    basis set group =>   3
Atom  63H    basis set group =>   4
Atom  64C    basis set group =>   3
Atom  65H    basis set group =>   4
Atom  66H    basis set group =>   4
Atom  67O    basis set group =>   1
Atom  68C    basis set group =>   3
Atom  69C    basis set group =>   3
Atom  70C    basis set group =>   3
Atom  71H    basis set group =>   4
Atom  72C    basis set group =>   3
Atom  73H    basis set group =>   4
Atom  74C    basis set group =>   3
Atom  75H    basis set group =>   4
Atom  76C    basis set group =>   3
Atom  77H    basis set group =>   4
Atom  78C    basis set group =>   3
Atom  79H    basis set group =>   4
Atom  80O    basis set group =>   1
Atom  81H    basis set group =>   4


           ************************************************************
           *        Program running with 20 parallel MPI-processes    *
           *              working on a common directory               *
           ************************************************************
------------------------------------------------------------------------------
                           ORCA GTO INTEGRAL CALCULATION
                           -- RI-GTO INTEGRALS CHOSEN --
------------------------------------------------------------------------------
------------------------------------------------------------------------------
                   ___                                                        
                  /   \      - P O W E R E D   B Y -                         
                 /     \                                                     
                 |  |  |   _    _      __       _____    __    __             
                 |  |  |  | |  | |    /  \     |  _  \  |  |  /  |          
                  \  \/   | |  | |   /    \    | | | |  |  | /  /          
                 / \  \   | |__| |  /  /\  \   | |_| |  |  |/  /          
                |  |  |   |  __  | /  /__\  \  |    /   |      \           
                |  |  |   | |  | | |   __   |  |    \   |  |\   \          
                \     /   | |  | | |  |  |  |  | |\  \  |  | \   \       
                 \___/    |_|  |_| |__|  |__|  |_| \__\ |__|  \__/        
                                                                              
                      - O R C A' S   B I G   F R I E N D -                    
                                      &                                       
                       - I N T E G R A L  F E E D E R -                       
                                                                              
 v1 FN, 2020, v2 2021                                                         
------------------------------------------------------------------------------


Reading SHARK input file ImineBzOH8ropt.SHARKINP.tmp ... ok
----------------------
SHARK INTEGRAL PACKAGE
----------------------

Number of atoms                             ...     82
Number of basis functions                   ...   1542
Number of shells                            ...    622
Maximum angular momentum                    ...      3
Integral batch strategy                     ... SHARK/LIBINT Hybrid
RI-J (if used) integral strategy            ... SPLIT-RIJ (Revised 2003 algorithm where possible)
Printlevel                                  ...      1
Contraction scheme used                     ... SEGMENTED contraction
Coulomb Range Separation                    ... NOT USED
Exchange Range Separation                   ... NOT USED
Finite Nucleus Model                        ... NOT USED
Auxiliary Coulomb fitting basis             ... AVAILABLE
   # of basis functions in Aux-J            ...   2498
   # of shells in Aux-J                     ...    830
   Maximum angular momentum in Aux-J        ...      4
Auxiliary J/K fitting basis                 ... NOT available
Auxiliary Correlation fitting basis         ... NOT available
Auxiliary 'external' fitting basis          ... NOT available
Integral threshold                          ...     2.500000e-11
Primitive cut-off                           ...     2.500000e-12
Primitive pair pre-selection threshold      ...     2.500000e-12

Calculating pre-screening integrals         ... done (  0.1 sec) Dimension = 622
Organizing shell pair data                  ... done (  1.0 sec)
Shell pair information
Total number of shell pairs                 ...    193753
Shell pairs after pre-screening             ...    113075
Total number of primitive shell pairs       ...    584784
Primitive shell pairs kept                  ...    211738
          la=0 lb=0:  31190 shell pairs
          la=1 lb=0:  33947 shell pairs
          la=1 lb=1:   9259 shell pairs
          la=2 lb=0:  15321 shell pairs
          la=2 lb=1:   8459 shell pairs
          la=2 lb=2:   1935 shell pairs
          la=3 lb=0:   6947 shell pairs
          la=3 lb=1:   3942 shell pairs
          la=3 lb=2:   1690 shell pairs
          la=3 lb=3:    385 shell pairs

Calculating one electron integrals          ... done (  0.2 sec)
Calculating RI/J V-Matrix + Cholesky decomp.... done (  0.6 sec)
Calculating Nuclear repulsion               ... done (  0.0 sec) ENN=   5220.942173536519 Eh

SHARK setup successfully completed in   3.2 seconds

Maximum memory used throughout the entire GTOINT-calculation: 164.8 MB
[1710950019.623106] [node132:1273023:0]          mpool.c:43   UCX  WARN  object 0xbe09500 was not returned to mpool ucp_requests
[1710950019.623125] [node132:1273023:0]          mpool.c:43   UCX  WARN  object 0xbe096c0 was not returned to mpool ucp_requests
[1710950019.623128] [node132:1273023:0]          mpool.c:43   UCX  WARN  object 0xbe09880 was not returned to mpool ucp_requests
[1710950019.623131] [node132:1273023:0]          mpool.c:43   UCX  WARN  object 0xbe09a40 was not returned to mpool ucp_requests
[1710950019.623133] [node132:1273023:0]          mpool.c:43   UCX  WARN  object 0xbe09c00 was not returned to mpool ucp_requests
[1710950019.623136] [node132:1273023:0]          mpool.c:43   UCX  WARN  object 0xbe09dc0 was not returned to mpool ucp_requests
[1710950019.623138] [node132:1273023:0]          mpool.c:43   UCX  WARN  object 0xbe09f80 was not returned to mpool ucp_requests
[1710950019.623141] [node132:1273023:0]          mpool.c:43   UCX  WARN  object 0xbe0a140 was not returned to mpool ucp_requests
[1710950019.623143] [node132:1273023:0]          mpool.c:43   UCX  WARN  object 0xbe0a300 was not returned to mpool ucp_requests
[1710950019.623146] [node132:1273023:0]          mpool.c:43   UCX  WARN  object 0xbe0a4c0 was not returned to mpool ucp_requests
[1710950019.623149] [node132:1273023:0]          mpool.c:43   UCX  WARN  object 0xbe0a680 was not returned to mpool ucp_requests
[1710950019.623151] [node132:1273023:0]          mpool.c:43   UCX  WARN  object 0xbe0a840 was not returned to mpool ucp_requests
[1710950019.623153] [node132:1273023:0]          mpool.c:43   UCX  WARN  object 0xbe0aa00 was not returned to mpool ucp_requests
[1710950019.623156] [node132:1273023:0]          mpool.c:43   UCX  WARN  object 0xbe0abc0 was not returned to mpool ucp_requests
[1710950019.623158] [node132:1273023:0]          mpool.c:43   UCX  WARN  object 0xbe0ad80 was not returned to mpool ucp_requests
[1710950019.623161] [node132:1273023:0]          mpool.c:43   UCX  WARN  object 0xbe0af40 was not returned to mpool ucp_requests
[1710950019.623619] [node132:1273005:0]          mpool.c:43   UCX  WARN  object 0xadea580 was not returned to mpool ucp_requests
[1710950019.623635] [node132:1273005:0]          mpool.c:43   UCX  WARN  object 0xadea740 was not returned to mpool ucp_requests
[1710950019.623638] [node132:1273005:0]          mpool.c:43   UCX  WARN  object 0xadea900 was not returned to mpool ucp_requests
[1710950019.623680] [node132:1273005:0]          mpool.c:43   UCX  WARN  object 0xadeaac0 was not returned to mpool ucp_requests
[1710950019.623683] [node132:1273005:0]          mpool.c:43   UCX  WARN  object 0xadeac80 was not returned to mpool ucp_requests
[1710950019.623685] [node132:1273005:0]          mpool.c:43   UCX  WARN  object 0xadeae40 was not returned to mpool ucp_requests
[1710950019.623687] [node132:1273005:0]          mpool.c:43   UCX  WARN  object 0xadeb000 was not returned to mpool ucp_requests
[1710950019.623690] [node132:1273005:0]          mpool.c:43   UCX  WARN  object 0xadeb1c0 was not returned to mpool ucp_requests
[1710950019.623692] [node132:1273005:0]          mpool.c:43   UCX  WARN  object 0xadeb380 was not returned to mpool ucp_requests
[1710950019.623695] [node132:1273005:0]          mpool.c:43   UCX  WARN  object 0xadeb540 was not returned to mpool ucp_requests
[1710950019.623697] [node132:1273005:0]          mpool.c:43   UCX  WARN  object 0xadeb700 was not returned to mpool ucp_requests
[1710950019.623700] [node132:1273005:0]          mpool.c:43   UCX  WARN  object 0xadeb8c0 was not returned to mpool ucp_requests
[1710950019.623702] [node132:1273005:0]          mpool.c:43   UCX  WARN  object 0xadeba80 was not returned to mpool ucp_requests
[1710950019.623704] [node132:1273005:0]          mpool.c:43   UCX  WARN  object 0xadebc40 was not returned to mpool ucp_requests
[1710950019.623707] [node132:1273005:0]          mpool.c:43   UCX  WARN  object 0xadebe00 was not returned to mpool ucp_requests
[1710950019.623709] [node132:1273005:0]          mpool.c:43   UCX  WARN  object 0xadebfc0 was not returned to mpool ucp_requests
[1710950019.624546] [node132:1273050:0]          mpool.c:43   UCX  WARN  object 0xc4f6780 was not returned to mpool ucp_requests
[1710950019.624559] [node132:1273050:0]          mpool.c:43   UCX  WARN  object 0xc4f6940 was not returned to mpool ucp_requests
[1710950019.624563] [node132:1273050:0]          mpool.c:43   UCX  WARN  object 0xc4f6b00 was not returned to mpool ucp_requests
[1710950019.624565] [node132:1273050:0]          mpool.c:43   UCX  WARN  object 0xc4f6cc0 was not returned to mpool ucp_requests
[1710950019.624568] [node132:1273050:0]          mpool.c:43   UCX  WARN  object 0xc4f6e80 was not returned to mpool ucp_requests
[1710950019.624570] [node132:1273050:0]          mpool.c:43   UCX  WARN  object 0xc4f7040 was not returned to mpool ucp_requests
[1710950019.624573] [node132:1273050:0]          mpool.c:43   UCX  WARN  object 0xc4f7200 was not returned to mpool ucp_requests
[1710950019.624575] [node132:1273050:0]          mpool.c:43   UCX  WARN  object 0xc4f73c0 was not returned to mpool ucp_requests
[1710950019.624578] [node132:1273050:0]          mpool.c:43   UCX  WARN  object 0xc4f7580 was not returned to mpool ucp_requests
[1710950019.624580] [node132:1273050:0]          mpool.c:43   UCX  WARN  object 0xc4f7740 was not returned to mpool ucp_requests
[1710950019.624582] [node132:1273050:0]          mpool.c:43   UCX  WARN  object 0xc4f7900 was not returned to mpool ucp_requests
[1710950019.624585] [node132:1273050:0]          mpool.c:43   UCX  WARN  object 0xc4f7ac0 was not returned to mpool ucp_requests
[1710950019.624587] [node132:1273050:0]          mpool.c:43   UCX  WARN  object 0xc4f7c80 was not returned to mpool ucp_requests
[1710950019.624590] [node132:1273050:0]          mpool.c:43   UCX  WARN  object 0xc4f7e40 was not returned to mpool ucp_requests
[1710950019.624592] [node132:1273050:0]          mpool.c:43   UCX  WARN  object 0xc4f8000 was not returned to mpool ucp_requests
[1710950019.625490] [node132:1273048:0]          mpool.c:43   UCX  WARN  object 0xb1917c0 was not returned to mpool ucp_requests
[1710950019.625506] [node132:1273048:0]          mpool.c:43   UCX  WARN  object 0xb191980 was not returned to mpool ucp_requests
[1710950019.625511] [node132:1273048:0]          mpool.c:43   UCX  WARN  object 0xb191b40 was not returned to mpool ucp_requests
[1710950019.625514] [node132:1273048:0]          mpool.c:43   UCX  WARN  object 0xb191d00 was not returned to mpool ucp_requests
[1710950019.625518] [node132:1273048:0]          mpool.c:43   UCX  WARN  object 0xb191ec0 was not returned to mpool ucp_requests
[1710950019.625520] [node132:1273048:0]          mpool.c:43   UCX  WARN  object 0xb192080 was not returned to mpool ucp_requests
[1710950019.625523] [node132:1273048:0]          mpool.c:43   UCX  WARN  object 0xb192240 was not returned to mpool ucp_requests
[1710950019.625527] [node132:1273048:0]          mpool.c:43   UCX  WARN  object 0xb192400 was not returned to mpool ucp_requests
[1710950019.625530] [node132:1273048:0]          mpool.c:43   UCX  WARN  object 0xb1925c0 was not returned to mpool ucp_requests
[1710950019.625534] [node132:1273048:0]          mpool.c:43   UCX  WARN  object 0xb192780 was not returned to mpool ucp_requests
[1710950019.625537] [node132:1273048:0]          mpool.c:43   UCX  WARN  object 0xb192940 was not returned to mpool ucp_requests
[1710950019.625539] [node132:1273048:0]          mpool.c:43   UCX  WARN  object 0xb192b00 was not returned to mpool ucp_requests
[1710950019.625542] [node132:1273048:0]          mpool.c:43   UCX  WARN  object 0xb192cc0 was not returned to mpool ucp_requests
[1710950019.625546] [node132:1273048:0]          mpool.c:43   UCX  WARN  object 0xb192e80 was not returned to mpool ucp_requests
[1710950019.625550] [node132:1273048:0]          mpool.c:43   UCX  WARN  object 0xb193040 was not returned to mpool ucp_requests
[1710950019.626168] [node132:1273016:0]          mpool.c:43   UCX  WARN  object 0xc1775c0 was not returned to mpool ucp_requests
[1710950019.626182] [node132:1273016:0]          mpool.c:43   UCX  WARN  object 0xc177780 was not returned to mpool ucp_requests
[1710950019.626186] [node132:1273016:0]          mpool.c:43   UCX  WARN  object 0xc177940 was not returned to mpool ucp_requests
[1710950019.626188] [node132:1273016:0]          mpool.c:43   UCX  WARN  object 0xc177b00 was not returned to mpool ucp_requests
[1710950019.626191] [node132:1273016:0]          mpool.c:43   UCX  WARN  object 0xc177cc0 was not returned to mpool ucp_requests
[1710950019.626193] [node132:1273016:0]          mpool.c:43   UCX  WARN  object 0xc177e80 was not returned to mpool ucp_requests
[1710950019.626195] [node132:1273016:0]          mpool.c:43   UCX  WARN  object 0xc178040 was not returned to mpool ucp_requests
[1710950019.626198] [node132:1273016:0]          mpool.c:43   UCX  WARN  object 0xc178200 was not returned to mpool ucp_requests
[1710950019.626200] [node132:1273016:0]          mpool.c:43   UCX  WARN  object 0xc1783c0 was not returned to mpool ucp_requests
[1710950019.626203] [node132:1273016:0]          mpool.c:43   UCX  WARN  object 0xc178580 was not returned to mpool ucp_requests
[1710950019.626205] [node132:1273016:0]          mpool.c:43   UCX  WARN  object 0xc178740 was not returned to mpool ucp_requests
[1710950019.626208] [node132:1273016:0]          mpool.c:43   UCX  WARN  object 0xc178900 was not returned to mpool ucp_requests
[1710950019.626210] [node132:1273016:0]          mpool.c:43   UCX  WARN  object 0xc178ac0 was not returned to mpool ucp_requests
[1710950019.626212] [node132:1273016:0]          mpool.c:43   UCX  WARN  object 0xc178c80 was not returned to mpool ucp_requests
[1710950019.626215] [node132:1273016:0]          mpool.c:43   UCX  WARN  object 0xc178e40 was not returned to mpool ucp_requests
[1710950019.626217] [node132:1273016:0]          mpool.c:43   UCX  WARN  object 0xc179000 was not returned to mpool ucp_requests
[1710950019.628001] [node132:1272999:0]          mpool.c:43   UCX  WARN  object 0xb5ca900 was not returned to mpool ucp_requests
[1710950019.628013] [node132:1272999:0]          mpool.c:43   UCX  WARN  object 0xb5caac0 was not returned to mpool ucp_requests
[1710950019.628019] [node132:1272999:0]          mpool.c:43   UCX  WARN  object 0xb5cac80 was not returned to mpool ucp_requests
[1710950019.628023] [node132:1272999:0]          mpool.c:43   UCX  WARN  object 0xb5cae40 was not returned to mpool ucp_requests
[1710950019.628026] [node132:1272999:0]          mpool.c:43   UCX  WARN  object 0xb5cb000 was not returned to mpool ucp_requests
[1710950019.628029] [node132:1272999:0]          mpool.c:43   UCX  WARN  object 0xb5cb1c0 was not returned to mpool ucp_requests
[1710950019.628031] [node132:1272999:0]          mpool.c:43   UCX  WARN  object 0xb5cb380 was not returned to mpool ucp_requests
[1710950019.628034] [node132:1272999:0]          mpool.c:43   UCX  WARN  object 0xb5cb540 was not returned to mpool ucp_requests
[1710950019.628037] [node132:1272999:0]          mpool.c:43   UCX  WARN  object 0xb5cb700 was not returned to mpool ucp_requests
[1710950019.628040] [node132:1272999:0]          mpool.c:43   UCX  WARN  object 0xb5cb8c0 was not returned to mpool ucp_requests
[1710950019.628043] [node132:1272999:0]          mpool.c:43   UCX  WARN  object 0xb5cba80 was not returned to mpool ucp_requests
[1710950019.628046] [node132:1272999:0]          mpool.c:43   UCX  WARN  object 0xb5cbc40 was not returned to mpool ucp_requests
[1710950019.628048] [node132:1272999:0]          mpool.c:43   UCX  WARN  object 0xb5cbe00 was not returned to mpool ucp_requests
[1710950019.628051] [node132:1272999:0]          mpool.c:43   UCX  WARN  object 0xb5cbfc0 was not returned to mpool ucp_requests
[1710950019.628084] [node132:1272996:0]          mpool.c:43   UCX  WARN  object 0xc367800 was not returned to mpool ucp_requests
[1710950019.628102] [node132:1272996:0]          mpool.c:43   UCX  WARN  object 0xc3679c0 was not returned to mpool ucp_requests
[1710950019.628108] [node132:1272996:0]          mpool.c:43   UCX  WARN  object 0xc367b80 was not returned to mpool ucp_requests
[1710950019.628113] [node132:1272996:0]          mpool.c:43   UCX  WARN  object 0xc367d40 was not returned to mpool ucp_requests
[1710950019.628116] [node132:1272996:0]          mpool.c:43   UCX  WARN  object 0xc367f00 was not returned to mpool ucp_requests
[1710950019.628121] [node132:1272996:0]          mpool.c:43   UCX  WARN  object 0xc3680c0 was not returned to mpool ucp_requests
[1710950019.628125] [node132:1272996:0]          mpool.c:43   UCX  WARN  object 0xc368280 was not returned to mpool ucp_requests
[1710950019.628130] [node132:1272996:0]          mpool.c:43   UCX  WARN  object 0xc368440 was not returned to mpool ucp_requests
[1710950019.628133] [node132:1272996:0]          mpool.c:43   UCX  WARN  object 0xc368600 was not returned to mpool ucp_requests
[1710950019.628137] [node132:1272996:0]          mpool.c:43   UCX  WARN  object 0xc3687c0 was not returned to mpool ucp_requests
[1710950019.628140] [node132:1272996:0]          mpool.c:43   UCX  WARN  object 0xc368980 was not returned to mpool ucp_requests
[1710950019.628144] [node132:1272996:0]          mpool.c:43   UCX  WARN  object 0xc368b40 was not returned to mpool ucp_requests
[1710950019.628147] [node132:1272996:0]          mpool.c:43   UCX  WARN  object 0xc368d00 was not returned to mpool ucp_requests
[1710950019.628152] [node132:1272996:0]          mpool.c:43   UCX  WARN  object 0xc368ec0 was not returned to mpool ucp_requests
[1710950019.628156] [node132:1272996:0]          mpool.c:43   UCX  WARN  object 0xc369080 was not returned to mpool ucp_requests
[1710950019.630023] [node132:1273007:0]          mpool.c:43   UCX  WARN  object 0xb7ba600 was not returned to mpool ucp_requests
[1710950019.630036] [node132:1273007:0]          mpool.c:43   UCX  WARN  object 0xb7ba7c0 was not returned to mpool ucp_requests
[1710950019.630039] [node132:1273007:0]          mpool.c:43   UCX  WARN  object 0xb7ba980 was not returned to mpool ucp_requests
[1710950019.630042] [node132:1273007:0]          mpool.c:43   UCX  WARN  object 0xb7bab40 was not returned to mpool ucp_requests
[1710950019.630044] [node132:1273007:0]          mpool.c:43   UCX  WARN  object 0xb7bad00 was not returned to mpool ucp_requests
[1710950019.630047] [node132:1273007:0]          mpool.c:43   UCX  WARN  object 0xb7baec0 was not returned to mpool ucp_requests
[1710950019.630049] [node132:1273007:0]          mpool.c:43   UCX  WARN  object 0xb7bb080 was not returned to mpool ucp_requests
[1710950019.630052] [node132:1273007:0]          mpool.c:43   UCX  WARN  object 0xb7bb240 was not returned to mpool ucp_requests
[1710950019.630054] [node132:1273007:0]          mpool.c:43   UCX  WARN  object 0xb7bb400 was not returned to mpool ucp_requests
[1710950019.630056] [node132:1273007:0]          mpool.c:43   UCX  WARN  object 0xb7bb5c0 was not returned to mpool ucp_requests
[1710950019.630059] [node132:1273007:0]          mpool.c:43   UCX  WARN  object 0xb7bb780 was not returned to mpool ucp_requests
[1710950019.630061] [node132:1273007:0]          mpool.c:43   UCX  WARN  object 0xb7bb940 was not returned to mpool ucp_requests
[1710950019.630064] [node132:1273007:0]          mpool.c:43   UCX  WARN  object 0xb7bbb00 was not returned to mpool ucp_requests
[1710950019.630066] [node132:1273007:0]          mpool.c:43   UCX  WARN  object 0xb7bbcc0 was not returned to mpool ucp_requests
[1710950019.630068] [node132:1273007:0]          mpool.c:43   UCX  WARN  object 0xb7bbe80 was not returned to mpool ucp_requests
[1710950019.630071] [node132:1273007:0]          mpool.c:43   UCX  WARN  object 0xb7bc040 was not returned to mpool ucp_requests
[1710950019.631065] [node132:1273028:0]          mpool.c:43   UCX  WARN  object 0xba31600 was not returned to mpool ucp_requests
[1710950019.631077] [node132:1273028:0]          mpool.c:43   UCX  WARN  object 0xba317c0 was not returned to mpool ucp_requests
[1710950019.631080] [node132:1273028:0]          mpool.c:43   UCX  WARN  object 0xba31980 was not returned to mpool ucp_requests
[1710950019.631083] [node132:1273028:0]          mpool.c:43   UCX  WARN  object 0xba31b40 was not returned to mpool ucp_requests
[1710950019.631085] [node132:1273028:0]          mpool.c:43   UCX  WARN  object 0xba31d00 was not returned to mpool ucp_requests
[1710950019.631088] [node132:1273028:0]          mpool.c:43   UCX  WARN  object 0xba31ec0 was not returned to mpool ucp_requests
[1710950019.631090] [node132:1273028:0]          mpool.c:43   UCX  WARN  object 0xba32080 was not returned to mpool ucp_requests
[1710950019.631093] [node132:1273028:0]          mpool.c:43   UCX  WARN  object 0xba32240 was not returned to mpool ucp_requests
[1710950019.631095] [node132:1273028:0]          mpool.c:43   UCX  WARN  object 0xba32400 was not returned to mpool ucp_requests
[1710950019.631097] [node132:1273028:0]          mpool.c:43   UCX  WARN  object 0xba325c0 was not returned to mpool ucp_requests
[1710950019.631100] [node132:1273028:0]          mpool.c:43   UCX  WARN  object 0xba32780 was not returned to mpool ucp_requests
[1710950019.631102] [node132:1273028:0]          mpool.c:43   UCX  WARN  object 0xba32940 was not returned to mpool ucp_requests
[1710950019.631104] [node132:1273028:0]          mpool.c:43   UCX  WARN  object 0xba32b00 was not returned to mpool ucp_requests
[1710950019.631107] [node132:1273028:0]          mpool.c:43   UCX  WARN  object 0xba32cc0 was not returned to mpool ucp_requests
[1710950019.631110] [node132:1273028:0]          mpool.c:43   UCX  WARN  object 0xba32e80 was not returned to mpool ucp_requests
[1710950019.631112] [node132:1273028:0]          mpool.c:43   UCX  WARN  object 0xba33040 was not returned to mpool ucp_requests
[1710950019.634251] [node132:1273002:0]          mpool.c:43   UCX  WARN  object 0xb7af940 was not returned to mpool ucp_requests
[1710950019.634267] [node132:1273002:0]          mpool.c:43   UCX  WARN  object 0xb7afb00 was not returned to mpool ucp_requests
[1710950019.634270] [node132:1273002:0]          mpool.c:43   UCX  WARN  object 0xb7afcc0 was not returned to mpool ucp_requests
[1710950019.634273] [node132:1273002:0]          mpool.c:43   UCX  WARN  object 0xb7afe80 was not returned to mpool ucp_requests
[1710950019.634275] [node132:1273002:0]          mpool.c:43   UCX  WARN  object 0xb7b0040 was not returned to mpool ucp_requests
[1710950019.634278] [node132:1273002:0]          mpool.c:43   UCX  WARN  object 0xb7b0200 was not returned to mpool ucp_requests
[1710950019.634280] [node132:1273002:0]          mpool.c:43   UCX  WARN  object 0xb7b03c0 was not returned to mpool ucp_requests
[1710950019.634283] [node132:1273002:0]          mpool.c:43   UCX  WARN  object 0xb7b0580 was not returned to mpool ucp_requests
[1710950019.634285] [node132:1273002:0]          mpool.c:43   UCX  WARN  object 0xb7b0740 was not returned to mpool ucp_requests
[1710950019.634287] [node132:1273002:0]          mpool.c:43   UCX  WARN  object 0xb7b0900 was not returned to mpool ucp_requests
[1710950019.634290] [node132:1273002:0]          mpool.c:43   UCX  WARN  object 0xb7b0ac0 was not returned to mpool ucp_requests
[1710950019.634292] [node132:1273002:0]          mpool.c:43   UCX  WARN  object 0xb7b0c80 was not returned to mpool ucp_requests
[1710950019.634294] [node132:1273002:0]          mpool.c:43   UCX  WARN  object 0xb7b0e40 was not returned to mpool ucp_requests
[1710950019.634297] [node132:1273002:0]          mpool.c:43   UCX  WARN  object 0xb7b1000 was not returned to mpool ucp_requests
[1710950019.635190] [node132:1273036:0]          mpool.c:43   UCX  WARN  object 0xb689380 was not returned to mpool ucp_requests
[1710950019.635202] [node132:1273036:0]          mpool.c:43   UCX  WARN  object 0xb689540 was not returned to mpool ucp_requests
[1710950019.635206] [node132:1273036:0]          mpool.c:43   UCX  WARN  object 0xb689700 was not returned to mpool ucp_requests
[1710950019.635210] [node132:1273036:0]          mpool.c:43   UCX  WARN  object 0xb6898c0 was not returned to mpool ucp_requests
[1710950019.635213] [node132:1273036:0]          mpool.c:43   UCX  WARN  object 0xb689a80 was not returned to mpool ucp_requests
[1710950019.635215] [node132:1273036:0]          mpool.c:43   UCX  WARN  object 0xb689c40 was not returned to mpool ucp_requests
[1710950019.635218] [node132:1273036:0]          mpool.c:43   UCX  WARN  object 0xb689e00 was not returned to mpool ucp_requests
[1710950019.635221] [node132:1273036:0]          mpool.c:43   UCX  WARN  object 0xb689fc0 was not returned to mpool ucp_requests
[1710950019.635227] [node132:1273036:0]          mpool.c:43   UCX  WARN  object 0xb68a180 was not returned to mpool ucp_requests
[1710950019.635229] [node132:1273036:0]          mpool.c:43   UCX  WARN  object 0xb68a340 was not returned to mpool ucp_requests
[1710950019.635232] [node132:1273036:0]          mpool.c:43   UCX  WARN  object 0xb68a500 was not returned to mpool ucp_requests
[1710950019.635235] [node132:1273036:0]          mpool.c:43   UCX  WARN  object 0xb68a6c0 was not returned to mpool ucp_requests
[1710950019.635238] [node132:1273036:0]          mpool.c:43   UCX  WARN  object 0xb68a880 was not returned to mpool ucp_requests
[1710950019.635241] [node132:1273036:0]          mpool.c:43   UCX  WARN  object 0xb68aa40 was not returned to mpool ucp_requests
[1710950019.635244] [node132:1273036:0]          mpool.c:43   UCX  WARN  object 0xb68ac00 was not returned to mpool ucp_requests
[1710950019.635246] [node132:1273036:0]          mpool.c:43   UCX  WARN  object 0xb68adc0 was not returned to mpool ucp_requests
[1710950019.635249] [node132:1273036:0]          mpool.c:43   UCX  WARN  object 0xb68af80 was not returned to mpool ucp_requests
[1710950019.635587] [node132:1273042:0]          mpool.c:43   UCX  WARN  object 0xc07e440 was not returned to mpool ucp_requests
[1710950019.635600] [node132:1273042:0]          mpool.c:43   UCX  WARN  object 0xc07e600 was not returned to mpool ucp_requests
[1710950019.635603] [node132:1273042:0]          mpool.c:43   UCX  WARN  object 0xc07e7c0 was not returned to mpool ucp_requests
[1710950019.635606] [node132:1273042:0]          mpool.c:43   UCX  WARN  object 0xc07e980 was not returned to mpool ucp_requests
[1710950019.635608] [node132:1273042:0]          mpool.c:43   UCX  WARN  object 0xc07eb40 was not returned to mpool ucp_requests
[1710950019.635611] [node132:1273042:0]          mpool.c:43   UCX  WARN  object 0xc07ed00 was not returned to mpool ucp_requests
[1710950019.635613] [node132:1273042:0]          mpool.c:43   UCX  WARN  object 0xc07eec0 was not returned to mpool ucp_requests
[1710950019.635616] [node132:1273042:0]          mpool.c:43   UCX  WARN  object 0xc07f080 was not returned to mpool ucp_requests
[1710950019.635618] [node132:1273042:0]          mpool.c:43   UCX  WARN  object 0xc07f240 was not returned to mpool ucp_requests
[1710950019.635620] [node132:1273042:0]          mpool.c:43   UCX  WARN  object 0xc07f400 was not returned to mpool ucp_requests
[1710950019.635623] [node132:1273042:0]          mpool.c:43   UCX  WARN  object 0xc07f5c0 was not returned to mpool ucp_requests
[1710950019.635625] [node132:1273042:0]          mpool.c:43   UCX  WARN  object 0xc07f780 was not returned to mpool ucp_requests
[1710950019.635628] [node132:1273042:0]          mpool.c:43   UCX  WARN  object 0xc07f940 was not returned to mpool ucp_requests
[1710950019.635630] [node132:1273042:0]          mpool.c:43   UCX  WARN  object 0xc07fb00 was not returned to mpool ucp_requests
[1710950019.635633] [node132:1273042:0]          mpool.c:43   UCX  WARN  object 0xc07fcc0 was not returned to mpool ucp_requests
[1710950019.635635] [node132:1273042:0]          mpool.c:43   UCX  WARN  object 0xc07fe80 was not returned to mpool ucp_requests
[1710950019.635638] [node132:1273042:0]          mpool.c:43   UCX  WARN  object 0xc080040 was not returned to mpool ucp_requests
[1710950019.636679] [node132:1273044:0]          mpool.c:43   UCX  WARN  object 0xb051680 was not returned to mpool ucp_requests
[1710950019.636693] [node132:1273044:0]          mpool.c:43   UCX  WARN  object 0xb051840 was not returned to mpool ucp_requests
[1710950019.636696] [node132:1273044:0]          mpool.c:43   UCX  WARN  object 0xb051a00 was not returned to mpool ucp_requests
[1710950019.636698] [node132:1273044:0]          mpool.c:43   UCX  WARN  object 0xb051bc0 was not returned to mpool ucp_requests
[1710950019.636701] [node132:1273044:0]          mpool.c:43   UCX  WARN  object 0xb051d80 was not returned to mpool ucp_requests
[1710950019.636703] [node132:1273044:0]          mpool.c:43   UCX  WARN  object 0xb051f40 was not returned to mpool ucp_requests
[1710950019.636706] [node132:1273044:0]          mpool.c:43   UCX  WARN  object 0xb052100 was not returned to mpool ucp_requests
[1710950019.636708] [node132:1273044:0]          mpool.c:43   UCX  WARN  object 0xb0522c0 was not returned to mpool ucp_requests
[1710950019.636710] [node132:1273044:0]          mpool.c:43   UCX  WARN  object 0xb052480 was not returned to mpool ucp_requests
[1710950019.636713] [node132:1273044:0]          mpool.c:43   UCX  WARN  object 0xb052640 was not returned to mpool ucp_requests
[1710950019.636715] [node132:1273044:0]          mpool.c:43   UCX  WARN  object 0xb052800 was not returned to mpool ucp_requests
[1710950019.636717] [node132:1273044:0]          mpool.c:43   UCX  WARN  object 0xb0529c0 was not returned to mpool ucp_requests
[1710950019.636720] [node132:1273044:0]          mpool.c:43   UCX  WARN  object 0xb052b80 was not returned to mpool ucp_requests
[1710950019.636722] [node132:1273044:0]          mpool.c:43   UCX  WARN  object 0xb052d40 was not returned to mpool ucp_requests
[1710950019.636725] [node132:1273044:0]          mpool.c:43   UCX  WARN  object 0xb052f00 was not returned to mpool ucp_requests
[1710950019.638539] [node132:1273013:0]          mpool.c:43   UCX  WARN  object 0xb78f600 was not returned to mpool ucp_requests
[1710950019.638550] [node132:1273013:0]          mpool.c:43   UCX  WARN  object 0xb78f7c0 was not returned to mpool ucp_requests
[1710950019.638553] [node132:1273013:0]          mpool.c:43   UCX  WARN  object 0xb78f980 was not returned to mpool ucp_requests
[1710950019.638556] [node132:1273013:0]          mpool.c:43   UCX  WARN  object 0xb78fb40 was not returned to mpool ucp_requests
[1710950019.638558] [node132:1273013:0]          mpool.c:43   UCX  WARN  object 0xb78fd00 was not returned to mpool ucp_requests
[1710950019.638561] [node132:1273013:0]          mpool.c:43   UCX  WARN  object 0xb78fec0 was not returned to mpool ucp_requests
[1710950019.638563] [node132:1273013:0]          mpool.c:43   UCX  WARN  object 0xb790080 was not returned to mpool ucp_requests
[1710950019.638565] [node132:1273013:0]          mpool.c:43   UCX  WARN  object 0xb790240 was not returned to mpool ucp_requests
[1710950019.638568] [node132:1273013:0]          mpool.c:43   UCX  WARN  object 0xb790400 was not returned to mpool ucp_requests
[1710950019.638570] [node132:1273013:0]          mpool.c:43   UCX  WARN  object 0xb7905c0 was not returned to mpool ucp_requests
[1710950019.638572] [node132:1273013:0]          mpool.c:43   UCX  WARN  object 0xb790780 was not returned to mpool ucp_requests
[1710950019.638575] [node132:1273013:0]          mpool.c:43   UCX  WARN  object 0xb790940 was not returned to mpool ucp_requests
[1710950019.638577] [node132:1273013:0]          mpool.c:43   UCX  WARN  object 0xb790b00 was not returned to mpool ucp_requests
[1710950019.638580] [node132:1273013:0]          mpool.c:43   UCX  WARN  object 0xb790cc0 was not returned to mpool ucp_requests
[1710950019.638582] [node132:1273013:0]          mpool.c:43   UCX  WARN  object 0xb790e80 was not returned to mpool ucp_requests
[1710950019.638584] [node132:1273013:0]          mpool.c:43   UCX  WARN  object 0xb791040 was not returned to mpool ucp_requests
[1710950019.636907] [node132:1273020:0]          mpool.c:43   UCX  WARN  object 0xab595c0 was not returned to mpool ucp_requests
[1710950019.636919] [node132:1273020:0]          mpool.c:43   UCX  WARN  object 0xab59780 was not returned to mpool ucp_requests
[1710950019.636922] [node132:1273020:0]          mpool.c:43   UCX  WARN  object 0xab59940 was not returned to mpool ucp_requests
[1710950019.636925] [node132:1273020:0]          mpool.c:43   UCX  WARN  object 0xab59b00 was not returned to mpool ucp_requests
[1710950019.636928] [node132:1273020:0]          mpool.c:43   UCX  WARN  object 0xab59cc0 was not returned to mpool ucp_requests
[1710950019.636930] [node132:1273020:0]          mpool.c:43   UCX  WARN  object 0xab59e80 was not returned to mpool ucp_requests
[1710950019.636932] [node132:1273020:0]          mpool.c:43   UCX  WARN  object 0xab5a040 was not returned to mpool ucp_requests
[1710950019.636935] [node132:1273020:0]          mpool.c:43   UCX  WARN  object 0xab5a200 was not returned to mpool ucp_requests
[1710950019.636937] [node132:1273020:0]          mpool.c:43   UCX  WARN  object 0xab5a3c0 was not returned to mpool ucp_requests
[1710950019.636940] [node132:1273020:0]          mpool.c:43   UCX  WARN  object 0xab5a580 was not returned to mpool ucp_requests
[1710950019.636942] [node132:1273020:0]          mpool.c:43   UCX  WARN  object 0xab5a740 was not returned to mpool ucp_requests
[1710950019.636945] [node132:1273020:0]          mpool.c:43   UCX  WARN  object 0xab5a900 was not returned to mpool ucp_requests
[1710950019.636947] [node132:1273020:0]          mpool.c:43   UCX  WARN  object 0xab5aac0 was not returned to mpool ucp_requests
[1710950019.636949] [node132:1273020:0]          mpool.c:43   UCX  WARN  object 0xab5ac80 was not returned to mpool ucp_requests
[1710950019.636952] [node132:1273020:0]          mpool.c:43   UCX  WARN  object 0xab5ae40 was not returned to mpool ucp_requests
[1710950019.636954] [node132:1273020:0]          mpool.c:43   UCX  WARN  object 0xab5b000 was not returned to mpool ucp_requests
[1710950019.638835] [node132:1273047:0]          mpool.c:43   UCX  WARN  object 0xc612700 was not returned to mpool ucp_requests
[1710950019.638847] [node132:1273047:0]          mpool.c:43   UCX  WARN  object 0xc6128c0 was not returned to mpool ucp_requests
[1710950019.638852] [node132:1273047:0]          mpool.c:43   UCX  WARN  object 0xc612a80 was not returned to mpool ucp_requests
[1710950019.638855] [node132:1273047:0]          mpool.c:43   UCX  WARN  object 0xc612c40 was not returned to mpool ucp_requests
[1710950019.638859] [node132:1273047:0]          mpool.c:43   UCX  WARN  object 0xc612e00 was not returned to mpool ucp_requests
[1710950019.638862] [node132:1273047:0]          mpool.c:43   UCX  WARN  object 0xc612fc0 was not returned to mpool ucp_requests
[1710950019.638865] [node132:1273047:0]          mpool.c:43   UCX  WARN  object 0xc613180 was not returned to mpool ucp_requests
[1710950019.638867] [node132:1273047:0]          mpool.c:43   UCX  WARN  object 0xc613340 was not returned to mpool ucp_requests
[1710950019.638870] [node132:1273047:0]          mpool.c:43   UCX  WARN  object 0xc613500 was not returned to mpool ucp_requests
[1710950019.638873] [node132:1273047:0]          mpool.c:43   UCX  WARN  object 0xc6136c0 was not returned to mpool ucp_requests
[1710950019.638876] [node132:1273047:0]          mpool.c:43   UCX  WARN  object 0xc613880 was not returned to mpool ucp_requests
[1710950019.638879] [node132:1273047:0]          mpool.c:43   UCX  WARN  object 0xc613a40 was not returned to mpool ucp_requests
[1710950019.638881] [node132:1273047:0]          mpool.c:43   UCX  WARN  object 0xc613c00 was not returned to mpool ucp_requests
[1710950019.638884] [node132:1273047:0]          mpool.c:43   UCX  WARN  object 0xc613dc0 was not returned to mpool ucp_requests
[1710950019.638887] [node132:1273047:0]          mpool.c:43   UCX  WARN  object 0xc613f80 was not returned to mpool ucp_requests
[1710950019.640331] [node132:1273034:0]          mpool.c:43   UCX  WARN  object 0xc5b4300 was not returned to mpool ucp_requests
[1710950019.640343] [node132:1273034:0]          mpool.c:43   UCX  WARN  object 0xc5b44c0 was not returned to mpool ucp_requests
[1710950019.640349] [node132:1273034:0]          mpool.c:43   UCX  WARN  object 0xc5b4680 was not returned to mpool ucp_requests
[1710950019.640352] [node132:1273034:0]          mpool.c:43   UCX  WARN  object 0xc5b4840 was not returned to mpool ucp_requests
[1710950019.640355] [node132:1273034:0]          mpool.c:43   UCX  WARN  object 0xc5b4a00 was not returned to mpool ucp_requests
[1710950019.640358] [node132:1273034:0]          mpool.c:43   UCX  WARN  object 0xc5b4bc0 was not returned to mpool ucp_requests
[1710950019.640361] [node132:1273034:0]          mpool.c:43   UCX  WARN  object 0xc5b4d80 was not returned to mpool ucp_requests
[1710950019.640364] [node132:1273034:0]          mpool.c:43   UCX  WARN  object 0xc5b4f40 was not returned to mpool ucp_requests
[1710950019.640366] [node132:1273034:0]          mpool.c:43   UCX  WARN  object 0xc5b5100 was not returned to mpool ucp_requests
[1710950019.640370] [node132:1273034:0]          mpool.c:43   UCX  WARN  object 0xc5b52c0 was not returned to mpool ucp_requests
[1710950019.640373] [node132:1273034:0]          mpool.c:43   UCX  WARN  object 0xc5b5480 was not returned to mpool ucp_requests
[1710950019.640376] [node132:1273034:0]          mpool.c:43   UCX  WARN  object 0xc5b5640 was not returned to mpool ucp_requests
[1710950019.640379] [node132:1273034:0]          mpool.c:43   UCX  WARN  object 0xc5b5800 was not returned to mpool ucp_requests
[1710950019.640382] [node132:1273034:0]          mpool.c:43   UCX  WARN  object 0xc5b59c0 was not returned to mpool ucp_requests
[1710950019.640384] [node132:1273034:0]          mpool.c:43   UCX  WARN  object 0xc5b5b80 was not returned to mpool ucp_requests
[1710950019.640387] [node132:1273034:0]          mpool.c:43   UCX  WARN  object 0xc5b5d40 was not returned to mpool ucp_requests
[1710950019.640390] [node132:1273034:0]          mpool.c:43   UCX  WARN  object 0xc5b5f00 was not returned to mpool ucp_requests
[1710950019.644238] [node132:1273030:0]          mpool.c:43   UCX  WARN  object 0xc644440 was not returned to mpool ucp_requests
[1710950019.644250] [node132:1273030:0]          mpool.c:43   UCX  WARN  object 0xc644600 was not returned to mpool ucp_requests
[1710950019.644255] [node132:1273030:0]          mpool.c:43   UCX  WARN  object 0xc6447c0 was not returned to mpool ucp_requests
[1710950019.644258] [node132:1273030:0]          mpool.c:43   UCX  WARN  object 0xc644980 was not returned to mpool ucp_requests
[1710950019.644262] [node132:1273030:0]          mpool.c:43   UCX  WARN  object 0xc644b40 was not returned to mpool ucp_requests
[1710950019.644265] [node132:1273030:0]          mpool.c:43   UCX  WARN  object 0xc644d00 was not returned to mpool ucp_requests
[1710950019.644268] [node132:1273030:0]          mpool.c:43   UCX  WARN  object 0xc644ec0 was not returned to mpool ucp_requests
[1710950019.644271] [node132:1273030:0]          mpool.c:43   UCX  WARN  object 0xc645080 was not returned to mpool ucp_requests
[1710950019.644274] [node132:1273030:0]          mpool.c:43   UCX  WARN  object 0xc645240 was not returned to mpool ucp_requests
[1710950019.644276] [node132:1273030:0]          mpool.c:43   UCX  WARN  object 0xc645400 was not returned to mpool ucp_requests
[1710950019.644279] [node132:1273030:0]          mpool.c:43   UCX  WARN  object 0xc6455c0 was not returned to mpool ucp_requests
[1710950019.644282] [node132:1273030:0]          mpool.c:43   UCX  WARN  object 0xc645780 was not returned to mpool ucp_requests
[1710950019.644285] [node132:1273030:0]          mpool.c:43   UCX  WARN  object 0xc645940 was not returned to mpool ucp_requests
[1710950019.644288] [node132:1273030:0]          mpool.c:43   UCX  WARN  object 0xc645b00 was not returned to mpool ucp_requests
[1710950019.644291] [node132:1273030:0]          mpool.c:43   UCX  WARN  object 0xc645cc0 was not returned to mpool ucp_requests
[1710950019.644294] [node132:1273030:0]          mpool.c:43   UCX  WARN  object 0xc645e80 was not returned to mpool ucp_requests
[1710950019.644297] [node132:1273030:0]          mpool.c:43   UCX  WARN  object 0xc646040 was not returned to mpool ucp_requests
[1710950019.647351] [node132:1273011:0]          mpool.c:43   UCX  WARN  object 0xae4f580 was not returned to mpool ucp_requests
[1710950019.647362] [node132:1273011:0]          mpool.c:43   UCX  WARN  object 0xae4f740 was not returned to mpool ucp_requests
[1710950019.647366] [node132:1273011:0]          mpool.c:43   UCX  WARN  object 0xae4f900 was not returned to mpool ucp_requests
[1710950019.647369] [node132:1273011:0]          mpool.c:43   UCX  WARN  object 0xae4fac0 was not returned to mpool ucp_requests
[1710950019.647372] [node132:1273011:0]          mpool.c:43   UCX  WARN  object 0xae4fc80 was not returned to mpool ucp_requests
[1710950019.647375] [node132:1273011:0]          mpool.c:43   UCX  WARN  object 0xae4fe40 was not returned to mpool ucp_requests
[1710950019.647378] [node132:1273011:0]          mpool.c:43   UCX  WARN  object 0xae50000 was not returned to mpool ucp_requests
[1710950019.647381] [node132:1273011:0]          mpool.c:43   UCX  WARN  object 0xae501c0 was not returned to mpool ucp_requests
[1710950019.647384] [node132:1273011:0]          mpool.c:43   UCX  WARN  object 0xae50380 was not returned to mpool ucp_requests
[1710950019.647386] [node132:1273011:0]          mpool.c:43   UCX  WARN  object 0xae50540 was not returned to mpool ucp_requests
[1710950019.647389] [node132:1273011:0]          mpool.c:43   UCX  WARN  object 0xae50700 was not returned to mpool ucp_requests
[1710950019.647392] [node132:1273011:0]          mpool.c:43   UCX  WARN  object 0xae508c0 was not returned to mpool ucp_requests
[1710950019.647395] [node132:1273011:0]          mpool.c:43   UCX  WARN  object 0xae50a80 was not returned to mpool ucp_requests
[1710950019.647397] [node132:1273011:0]          mpool.c:43   UCX  WARN  object 0xae50c40 was not returned to mpool ucp_requests
[1710950019.647400] [node132:1273011:0]          mpool.c:43   UCX  WARN  object 0xae50e00 was not returned to mpool ucp_requests
[1710950019.647403] [node132:1273011:0]          mpool.c:43   UCX  WARN  object 0xae50fc0 was not returned to mpool ucp_requests


           ************************************************************
           *        Program running with 20 parallel MPI-processes    *
           *              working on a common directory               *
           ************************************************************
-------------------------------------------------------------------------------
                                 ORCA SCF
-------------------------------------------------------------------------------

------------
SCF SETTINGS
------------
Hamiltonian:
 Density Functional     Method          .... DFT(GTOs)
 Exchange Functional    Exchange        .... PBE
   PBE kappa parameter   XKappa         ....  0.804000
   PBE mue parameter    XMuePBE         ....  0.219520
 Correlation Functional Correlation     .... PBE
   PBE beta parameter  CBetaPBE         ....  0.066725
 LDA part of GGA corr.  LDAOpt          .... PW91-LDA
 Gradients option       PostSCFGGA      .... off
 Hybrid DFT is turned on
   Fraction HF Exchange ScalHFX         ....  0.250000
   Scaling of DF-GGA-X  ScalDFX         ....  0.750000
   Scaling of DF-GGA-C  ScalDFC         ....  1.000000
   Scaling of DF-LDA-C  ScalLDAC        ....  1.000000
   Perturbative correction              ....  0.000000
   Density functional embedding theory  .... OFF
   NL short-range parameter             ....  6.900000
 RI-approximation to the Coulomb term is turned on
   Number of AuxJ basis functions       .... 2498
   RIJ-COSX (HFX calculated with COS-X)).... on


General Settings:
 Integral files         IntName         .... ImineBzOH8ropt
 Hartree-Fock type      HFTyp           .... RHF
 Total Charge           Charge          ....    0
 Multiplicity           Mult            ....    1
 Number of Electrons    NEL             ....  302
 Basis Dimension        Dim             .... 1542
 Nuclear Repulsion      ENuc            ....   5220.9421735365 Eh

Convergence Acceleration:
 DIIS                   CNVDIIS         .... on
   Start iteration      DIISMaxIt       ....    12
   Startup error        DIISStart       ....  0.200000
   # of expansion vecs  DIISMaxEq       ....     5
   Bias factor          DIISBfac        ....   1.050
   Max. coefficient     DIISMaxC        ....  10.000
 Trust-Rad. Augm. Hess. CNVTRAH         .... auto
   Auto Start mean grad. ratio tolernc. ....  1.125000
   Auto Start start iteration           ....    20
   Auto Start num. interpolation iter.  ....    10
   Max. Number of Micro iterations      ....    16
   Max. Number of Macro iterations      .... Maxiter - #DIIS iter
   Number of Davidson start vectors     ....     2
   Converg. threshold I  (grad. norm)   ....   1.000e-05
   Converg. threshold II (energy diff.) ....   1.000e-08
   Grad. Scal. Fac. for Micro threshold ....   0.100
   Minimum threshold for Micro iter.    ....   0.010
   NR start threshold (gradient norm)   ....   0.001
   Initial trust radius                 ....   0.400
   Minimum AH scaling param. (alpha)    ....   1.000
   Maximum AH scaling param. (alpha)    .... 1000.000
   Orbital update algorithm             .... Taylor
   White noise on init. David. guess    .... on
   Maximum white noise                  ....   0.010
   Quad. conv. algorithm                .... NR
 SOSCF                  CNVSOSCF        .... on
   Start iteration      SOSCFMaxIt      ....   150
   Startup grad/error   SOSCFStart      ....  0.003300
 Level Shifting         CNVShift        .... on
   Level shift para.    LevelShift      ....    0.2500
   Turn off err/grad.   ShiftErr        ....    0.0010
 Zerner damping         CNVZerner       .... off
 Static damping         CNVDamp         .... on
   Fraction old density DampFac         ....    0.7000
   Max. Damping (<1)    DampMax         ....    0.9800
   Min. Damping (>=0)   DampMin         ....    0.0000
   Turn off err/grad.   DampErr         ....    0.1000
 Fernandez-Rico         CNVRico         .... off

SCF Procedure:
 Maximum # iterations   MaxIter         ....   125
 SCF integral mode      SCFMode         .... Direct
   Integral package                     .... SHARK and LIBINT hybrid scheme
 Reset frequency        DirectResetFreq ....    20
 Integral Threshold     Thresh          ....  2.500e-11 Eh
 Primitive CutOff       TCut            ....  2.500e-12 Eh

Convergence Tolerance:
 Convergence Check Mode ConvCheckMode   .... Total+1el-Energy
 Convergence forced     ConvForced      .... 0
 Energy Change          TolE            ....  1.000e-08 Eh
 1-El. energy change                    ....  1.000e-05 Eh
 Orbital Gradient       TolG            ....  1.000e-05
 Orbital Rotation angle TolX            ....  1.000e-05
 DIIS Error             TolErr          ....  5.000e-07


Diagonalization of the overlap matrix:
Smallest eigenvalue                        ... 4.942e-06
Time for diagonalization                   ...    0.776 sec
Threshold for overlap eigenvalues          ... 1.000e-08
Number of eigenvalues below threshold      ... 0
Time for construction of square roots      ...    0.326 sec
Total time needed                          ...    1.110 sec

Time for model grid setup =    0.673 sec

------------------------------
INITIAL GUESS: MODEL POTENTIAL
------------------------------
Loading Hartree-Fock densities                     ... done
Calculating cut-offs                               ... done
Initializing the effective Hamiltonian             ... done
Setting up the integral package (SHARK)            ... done
Starting the Coulomb interaction                   ... done (   1.3 sec)
Reading the grid                                   ... done
Mapping shells                                     ... done
Starting the XC term evaluation                    ... done (   0.4 sec)
  promolecular density results
     # of electrons  =    301.973951237
     EX              =   -241.600181971
     EC              =    -10.097455047
     EX+EC           =   -251.697637018
Transforming the Hamiltonian                       ... done (   0.2 sec)
Diagonalizing the Hamiltonian                      ... done (   0.6 sec)
Back transforming the eigenvectors                 ... done (   0.1 sec)
Now organizing SCF variables                       ... done
                      ------------------
                      INITIAL GUESS DONE (   4.6 sec)
                      ------------------
-------------------
DFT GRID GENERATION
-------------------

General Integration Accuracy     IntAcc      ... 4.388
Radial Grid Type                 RadialGrid  ... OptM3 with GC (2021)
Angular Grid (max. ang.)         AngularGrid ... 4 (Lebedev-302)
Angular grid pruning method      GridPruning ... 4 (adaptive)
Weight generation scheme         WeightScheme... Becke
Basis function cutoff            BFCut       ... 1.0000e-11
Integration weight cutoff        WCut        ... 1.0000e-14
Angular grids for H and He will be reduced by one unit
Partially contracted basis set               ... off
Rotationally invariant grid construction     ... off

Total number of grid points                  ...   374890
Total number of batches                      ...     5900
Average number of points per batch           ...       63
Average number of grid points per atom       ...     4572
Time for grid setup =    2.976 sec

--------------------
COSX GRID GENERATION
--------------------

GRIDX 1
-------
General Integration Accuracy     IntAcc      ... 3.816
Radial Grid Type                 RadialGrid  ... OptM3 with GC (2021)
Angular Grid (max. ang.)         AngularGrid ... 1 (Lebedev-50)
Angular grid pruning method      GridPruning ... 4 (adaptive)
Weight generation scheme         WeightScheme... Becke
Basis function cutoff            BFCut       ... 1.0000e-11
Integration weight cutoff        WCut        ... 1.0000e-14
Angular grids for H and He will be reduced by one unit
Partially contracted basis set               ... on
Rotationally invariant grid construction     ... off

Total number of grid points                  ...    47509
Total number of batches                      ...      778
Average number of points per batch           ...       61
Average number of grid points per atom       ...      579
UseSFitting                                  ... on

GRIDX 2
-------
General Integration Accuracy     IntAcc      ... 4.020
Radial Grid Type                 RadialGrid  ... OptM3 with GC (2021)
Angular Grid (max. ang.)         AngularGrid ... 2 (Lebedev-110)
Angular grid pruning method      GridPruning ... 4 (adaptive)
Weight generation scheme         WeightScheme... Becke
Basis function cutoff            BFCut       ... 1.0000e-11
Integration weight cutoff        WCut        ... 1.0000e-14
Angular grids for H and He will be reduced by one unit
Partially contracted basis set               ... on
Rotationally invariant grid construction     ... off

Total number of grid points                  ...   100739
Total number of batches                      ...     1614
Average number of points per batch           ...       62
Average number of grid points per atom       ...     1229
UseSFitting                                  ... on

GRIDX 3
-------
General Integration Accuracy     IntAcc      ... 4.338
Radial Grid Type                 RadialGrid  ... OptM3 with GC (2021)
Angular Grid (max. ang.)         AngularGrid ... 3 (Lebedev-194)
Angular grid pruning method      GridPruning ... 4 (adaptive)
Weight generation scheme         WeightScheme... Becke
Basis function cutoff            BFCut       ... 1.0000e-11
Integration weight cutoff        WCut        ... 1.0000e-14
Angular grids for H and He will be reduced by one unit
Partially contracted basis set               ... on
Rotationally invariant grid construction     ... off

Total number of grid points                  ...   218549
Total number of batches                      ...     3459
Average number of points per batch           ...       63
Average number of grid points per atom       ...     2665
UseSFitting                                  ... on

Time for X-Grid setup             =    7.185 sec


--------------------
CPCM SOLVATION MODEL
--------------------
CPCM parameters:
  Epsilon                                         ...      26.7260
  Refrac                                          ...       1.2907
  Rsolv                                           ...       1.3000
  Surface type                                    ... GAUSSIAN VDW
  Epsilon function type                           ...         CPCM
Solvent:                                     ... 2,2,2-TRIFLUOROETHANOL
SMD-CDS solvent descriptors:
  Soln                                       ...    1.2907
  Soln25                                     ... Unavailable
  Sola                                       ...    0.5700
  Solb                                       ...    0.2500
  Solg                                       ...   42.0200
  Solc                                       ...    0.0000
  Solh                                       ...    0.5000
Radii:
 Radius for O  used is    2.8724 Bohr (=   1.5200 Ang.)
 Radius for N  used is    3.5716 Bohr (=   1.8900 Ang.)
 Radius for C  used is    3.4960 Bohr (=   1.8500 Ang.)
 Radius for H  used is    2.2677 Bohr (=   1.2000 Ang.)
Calculating surface                               ...        done! (  0.0s)
GEPOL surface points                              ...         4746
GEPOL Volume                                      ...    4019.2403
GEPOL Surface-area                                ...    2235.8458
Calculating surface distance matrix               ...        done! (  0.3s)
Performing Cholesky decomposition & store         ...        done! (  1.3s)
Overall time for CPCM initialization              ...                 1.6s
--------------
SCF ITERATIONS
--------------
ITER       Energy         Delta-E        Max-DP      RMS-DP      [F,P]     Damp
               ***  Starting incremental Fock matrix formation  ***
  0  -1803.8322144210   0.000000000000 0.04565336  0.00047748  0.2620941 0.7000
  1  -1804.3236732555  -0.491458834495 0.03280915  0.00038060  0.1116409 0.7000
                               ***Turning on DIIS***
  2  -1804.5280220888  -0.204348833290 0.06396628  0.00072183  0.0388063 0.0000
  3  -1804.8394669600  -0.311444871219 0.04469839  0.00028525  0.0553490 0.0000
  4  -1804.9097824130  -0.070315453016 0.01601216  0.00010833  0.0137447 0.0000
  5  -1804.9135702618  -0.003787848788 0.00823409  0.00004867  0.0082557 0.0000
                      *** Initiating the SOSCF procedure ***
                           *** Shutting down DIIS ***
                      *** Re-Reading the Fockian *** 
                      *** Removing any level shift *** 
ITER      Energy       Delta-E        Grad      Rot      Max-DP    RMS-DP
  6  -1804.91392274  -0.0003524742  0.000254  0.000254  0.002658  0.000018
               *** Restarting incremental Fock matrix formation ***
  7  -1804.91387962   0.0000431187  0.000162  0.000513  0.006529  0.000043
  8  -1804.91387735   0.0000022666  0.000236  0.000323  0.000997  0.000007
  9  -1804.91388513  -0.0000077803  0.000026  0.000058  0.001001  0.000007
 10  -1804.91388501   0.0000001193  0.000036  0.000039  0.000073  0.000001
 11  -1804.91388524  -0.0000002299  0.000006  0.000020  0.000139  0.000001
 12  -1804.91388527  -0.0000000291  0.000009  0.000013  0.000145  0.000001
                  ***Gradient check signals convergence***
              ***Rediagonalizing the Fockian in SOSCF/NRSCF***

               *****************************************************
               *                     SUCCESS                       *
               *           SCF CONVERGED AFTER  13 CYCLES          *
               *****************************************************

Old exchange energy                            =    -61.752351348 Eh
New exchange energy                            =    -61.752346222 Eh
Exchange energy change after final integration =      0.000005126 Eh
Total energy after final integration           =  -1804.913879958 Eh
Final COS-X integration done in                =    54.567 sec

SMD CDS free energy correction energy :                 0.59129     Kcal/mol
Total Energy after SMD CDS correction =             -1804.912937677 Eh

----------------
TOTAL SCF ENERGY
----------------

Total Energy       :        -1804.91293768 Eh          -49114.17795 eV

Components:
Nuclear Repulsion  :         5220.94217354 Eh          142069.05919 eV
Electronic Energy  :        -7025.85511121 Eh         -191183.23714 eV
One Electron Energy:       -12850.41574255 Eh         -349677.58962 eV
Two Electron Energy:         5824.56063134 Eh          158494.35248 eV
Max COSX asymmetry :            0.00000403 Eh               0.00011 eV
CPCM Dielectric    :           -0.04034521 Eh              -1.09785 eV
SMD CDS (Gcds)     :            0.00094228 Eh               0.02564 eV

Virial components:
Potential Energy   :        -3600.15538513 Eh          -97965.20848 eV
Kinetic Energy     :         1795.24244745 Eh           48851.03053 eV
Virial Ratio       :            2.00538673


DFT components:
N(Alpha)           :      150.999930278867 electrons
N(Beta)            :      150.999930278867 electrons
N(Total)           :      301.999860557734 electrons
E(X)               :     -184.715227425110 Eh       
E(C)               :      -10.092819275785 Eh       
E(XC)              :     -194.808046700895 Eh       
DFET-embed. en.    :        0.000000000000 Eh       
CPCM Solvation Model Properties:
Surface-charge          :           -0.08661544
Charge-correction       :           -0.00052279 Eh              -0.01423 eV
Free-energy (cav+disp)  :            0.00094228 Eh               0.02564 eV

---------------
SCF CONVERGENCE
---------------

  Last Energy change         ...    1.8601e-07  Tolerance :   1.0000e-08
  Last MAX-Density change    ...    2.3315e-15  Tolerance :   1.0000e-07
  Last RMS-Density change    ...    1.1044e-17  Tolerance :   5.0000e-09
  Last Orbital Gradient      ...    2.3755e-06  Tolerance :   1.0000e-05
  Last Orbital Rotation      ...    5.9127e-06  Tolerance :   1.0000e-05

             **** THE GBW FILE WAS UPDATED (ImineBzOH8ropt.gbw) ****
             **** DENSITY ImineBzOH8ropt.scfp WAS UPDATED ****
             **** ENERGY FILE WAS UPDATED (ImineBzOH8ropt.en.tmp) ****
             **** THE GBW FILE WAS UPDATED (ImineBzOH8ropt.gbw) ****
             **** DENSITY ImineBzOH8ropt.scfp WAS UPDATED ****
----------------
ORBITAL ENERGIES
----------------

  NO   OCC          E(Eh)            E(eV) 
   0   2.0000     -19.292441      -524.9740 
   1   2.0000     -19.240840      -523.5699 
   2   2.0000     -19.229027      -523.2484 
   3   2.0000     -19.199320      -522.4401 
   4   2.0000     -14.400117      -391.8471 
   5   2.0000     -14.383309      -391.3897 
   6   2.0000     -10.390947      -282.7520 
   7   2.0000     -10.360218      -281.9159 
   8   2.0000     -10.336643      -281.2744 
   9   2.0000     -10.290174      -280.0099 
  10   2.0000     -10.274354      -279.5794 
  11   2.0000     -10.264995      -279.3247 
  12   2.0000     -10.254638      -279.0429 
  13   2.0000     -10.248844      -278.8852 
  14   2.0000     -10.247383      -278.8455 
  15   2.0000     -10.244067      -278.7552 
  16   2.0000     -10.243305      -278.7345 
  17   2.0000     -10.243230      -278.7325 
  18   2.0000     -10.239794      -278.6390 
  19   2.0000     -10.239620      -278.6342 
  20   2.0000     -10.238723      -278.6098 
  21   2.0000     -10.236854      -278.5590 
  22   2.0000     -10.236414      -278.5470 
  23   2.0000     -10.235980      -278.5352 
  24   2.0000     -10.235918      -278.5335 
  25   2.0000     -10.233601      -278.4705 
  26   2.0000     -10.233337      -278.4633 
  27   2.0000     -10.228746      -278.3383 
  28   2.0000     -10.227832      -278.3135 
  29   2.0000     -10.226245      -278.2703 
  30   2.0000     -10.225787      -278.2578 
  31   2.0000     -10.224353      -278.2188 
  32   2.0000     -10.220980      -278.1270 
  33   2.0000     -10.219228      -278.0793 
  34   2.0000     -10.218387      -278.0564 
  35   2.0000     -10.209857      -277.8243 
  36   2.0000     -10.203448      -277.6499 
  37   2.0000     -10.203381      -277.6481 
  38   2.0000     -10.200846      -277.5791 
  39   2.0000     -10.198926      -277.5269 
  40   2.0000     -10.198847      -277.5247 
  41   2.0000     -10.198151      -277.5058 
  42   2.0000      -1.187462       -32.3125 
  43   2.0000      -1.135036       -30.8859 
  44   2.0000      -1.091718       -29.7072 
  45   2.0000      -1.043756       -28.4020 
  46   2.0000      -0.967535       -26.3280 
  47   2.0000      -0.949007       -25.8238 
  48   2.0000      -0.896863       -24.4049 
  49   2.0000      -0.892536       -24.2871 
  50   2.0000      -0.886080       -24.1115 
  51   2.0000      -0.868707       -23.6387 
  52   2.0000      -0.831633       -22.6299 
  53   2.0000      -0.829083       -22.5605 
  54   2.0000      -0.802066       -21.8253 
  55   2.0000      -0.795298       -21.6412 
  56   2.0000      -0.793744       -21.5989 
  57   2.0000      -0.779741       -21.2178 
  58   2.0000      -0.776422       -21.1275 
  59   2.0000      -0.767626       -20.8882 
  60   2.0000      -0.753031       -20.4910 
  61   2.0000      -0.750224       -20.4146 
  62   2.0000      -0.728223       -19.8159 
  63   2.0000      -0.709442       -19.3049 
  64   2.0000      -0.704735       -19.1768 
  65   2.0000      -0.698593       -19.0097 
  66   2.0000      -0.698141       -18.9974 
  67   2.0000      -0.692022       -18.8309 
  68   2.0000      -0.681130       -18.5345 
  69   2.0000      -0.645508       -17.5652 
  70   2.0000      -0.634943       -17.2777 
  71   2.0000      -0.633044       -17.2260 
  72   2.0000      -0.630893       -17.1675 
  73   2.0000      -0.626634       -17.0516 
  74   2.0000      -0.614369       -16.7178 
  75   2.0000      -0.612383       -16.6638 
  76   2.0000      -0.605567       -16.4783 
  77   2.0000      -0.592560       -16.1244 
  78   2.0000      -0.574799       -15.6411 
  79   2.0000      -0.567248       -15.4356 
  80   2.0000      -0.565751       -15.3949 
  81   2.0000      -0.549761       -14.9597 
  82   2.0000      -0.541875       -14.7452 
  83   2.0000      -0.532521       -14.4906 
  84   2.0000      -0.527888       -14.3646 
  85   2.0000      -0.517333       -14.0774 
  86   2.0000      -0.509230       -13.8569 
  87   2.0000      -0.503352       -13.6969 
  88   2.0000      -0.495476       -13.4826 
  89   2.0000      -0.492756       -13.4086 
  90   2.0000      -0.484074       -13.1723 
  91   2.0000      -0.482708       -13.1351 
  92   2.0000      -0.473839       -12.8938 
  93   2.0000      -0.473577       -12.8867 
  94   2.0000      -0.471264       -12.8238 
  95   2.0000      -0.467427       -12.7193 
  96   2.0000      -0.463991       -12.6258 
  97   2.0000      -0.460017       -12.5177 
  98   2.0000      -0.457368       -12.4456 
  99   2.0000      -0.456275       -12.4159 
 100   2.0000      -0.450471       -12.2579 
 101   2.0000      -0.448469       -12.2034 
 102   2.0000      -0.445787       -12.1305 
 103   2.0000      -0.442458       -12.0399 
 104   2.0000      -0.440639       -11.9904 
 105   2.0000      -0.438931       -11.9439 
 106   2.0000      -0.436857       -11.8875 
 107   2.0000      -0.434423       -11.8213 
 108   2.0000      -0.429731       -11.6936 
 109   2.0000      -0.427495       -11.6327 
 110   2.0000      -0.413121       -11.2416 
 111   2.0000      -0.410075       -11.1587 
 112   2.0000      -0.406309       -11.0562 
 113   2.0000      -0.402139       -10.9428 
 114   2.0000      -0.399380       -10.8677 
 115   2.0000      -0.394800       -10.7431 
 116   2.0000      -0.390997       -10.6396 
 117   2.0000      -0.386204       -10.5092 
 118   2.0000      -0.385590       -10.4924 
 119   2.0000      -0.381166       -10.3720 
 120   2.0000      -0.379025       -10.3138 
 121   2.0000      -0.377002       -10.2587 
 122   2.0000      -0.373861       -10.1733 
 123   2.0000      -0.372627       -10.1397 
 124   2.0000      -0.371202       -10.1009 
 125   2.0000      -0.366661        -9.9774 
 126   2.0000      -0.364994        -9.9320 
 127   2.0000      -0.362865        -9.8740 
 128   2.0000      -0.359565        -9.7843 
 129   2.0000      -0.357649        -9.7321 
 130   2.0000      -0.354481        -9.6459 
 131   2.0000      -0.352166        -9.5829 
 132   2.0000      -0.349719        -9.5163 
 133   2.0000      -0.343261        -9.3406 
 134   2.0000      -0.339059        -9.2263 
 135   2.0000      -0.336893        -9.1673 
 136   2.0000      -0.333430        -9.0731 
 137   2.0000      -0.326078        -8.8730 
 138   2.0000      -0.319506        -8.6942 
 139   2.0000      -0.315258        -8.5786 
 140   2.0000      -0.304979        -8.2989 
 141   2.0000      -0.297447        -8.0939 
 142   2.0000      -0.283050        -7.7022 
 143   2.0000      -0.280960        -7.6453 
 144   2.0000      -0.278504        -7.5785 
 145   2.0000      -0.276788        -7.5318 
 146   2.0000      -0.275837        -7.5059 
 147   2.0000      -0.265876        -7.2349 
 148   2.0000      -0.260818        -7.0972 
 149   2.0000      -0.256475        -6.9791 
 150   2.0000      -0.213773        -5.8171 
 151   0.0000      -0.069774        -1.8986 
 152   0.0000      -0.055109        -1.4996 
 153   0.0000      -0.021950        -0.5973 
 154   0.0000      -0.019040        -0.5181 
 155   0.0000      -0.017552        -0.4776 
 156   0.0000      -0.013798        -0.3755 
 157   0.0000      -0.005660        -0.1540 
 158   0.0000      -0.000499        -0.0136 
 159   0.0000       0.009107         0.2478 
 160   0.0000       0.035154         0.9566 
 161   0.0000       0.041269         1.1230 
 162   0.0000       0.050874         1.3843 
 163   0.0000       0.051629         1.4049 
 164   0.0000       0.060368         1.6427 
 165   0.0000       0.067066         1.8250 
 166   0.0000       0.071110         1.9350 
 167   0.0000       0.074167         2.0182 
 168   0.0000       0.079434         2.1615 
 169   0.0000       0.082667         2.2495 
 170   0.0000       0.086878         2.3641 
 171   0.0000       0.090363         2.4589 
 172   0.0000       0.090935         2.4745 
 173   0.0000       0.093913         2.5555 
 174   0.0000       0.097909         2.6642 
 175   0.0000       0.101655         2.7662 
 176   0.0000       0.102716         2.7950 
 177   0.0000       0.105347         2.8667 
 178   0.0000       0.106947         2.9102 
 179   0.0000       0.108240         2.9454 
 180   0.0000       0.112057         3.0492 
 181   0.0000       0.114596         3.1183 
 182   0.0000       0.117648         3.2014 
 183   0.0000       0.120336         3.2745 
 184   0.0000       0.121788         3.3140 
 185   0.0000       0.125398         3.4122 
 186   0.0000       0.126998         3.4558 
 187   0.0000       0.131518         3.5788 
 188   0.0000       0.132781         3.6132 
 189   0.0000       0.133435         3.6309 
 190   0.0000       0.137605         3.7444 
 191   0.0000       0.139915         3.8073 
 192   0.0000       0.142327         3.8729 
 193   0.0000       0.143777         3.9124 
 194   0.0000       0.148029         4.0281 
 195   0.0000       0.150763         4.1025 
 196   0.0000       0.152567         4.1515 
 197   0.0000       0.154775         4.2117 
 198   0.0000       0.157151         4.2763 
 199   0.0000       0.158289         4.3073 
 200   0.0000       0.161441         4.3930 
 201   0.0000       0.164269         4.4700 
 202   0.0000       0.165334         4.4990 
 203   0.0000       0.167833         4.5670 
 204   0.0000       0.173279         4.7152 
 205   0.0000       0.174857         4.7581 
 206   0.0000       0.175356         4.7717 
 207   0.0000       0.179564         4.8862 
 208   0.0000       0.181522         4.9395 
 209   0.0000       0.183412         4.9909 
 210   0.0000       0.186072         5.0633 
 211   0.0000       0.189340         5.1522 
 212   0.0000       0.193438         5.2637 
 213   0.0000       0.194778         5.3002 
 214   0.0000       0.196132         5.3370 
 215   0.0000       0.198184         5.3929 
 216   0.0000       0.202072         5.4987 
 217   0.0000       0.204558         5.5663 
 218   0.0000       0.205768         5.5992 
 219   0.0000       0.207308         5.6411 
 220   0.0000       0.208921         5.6850 
 221   0.0000       0.213190         5.8012 
 222   0.0000       0.213952         5.8219 
 223   0.0000       0.215285         5.8582 
 224   0.0000       0.219201         5.9648 
 225   0.0000       0.219946         5.9850 
 226   0.0000       0.221889         6.0379 
 227   0.0000       0.226807         6.1717 
 228   0.0000       0.228915         6.2291 
 229   0.0000       0.229916         6.2563 
 230   0.0000       0.233567         6.3557 
 231   0.0000       0.236643         6.4394 
 232   0.0000       0.237903         6.4737 
 233   0.0000       0.238510         6.4902 
 234   0.0000       0.244300         6.6477 
 235   0.0000       0.245635         6.6841 
 236   0.0000       0.247056         6.7227 
 237   0.0000       0.248285         6.7562 
 238   0.0000       0.251148         6.8341 
 239   0.0000       0.252269         6.8646 
 240   0.0000       0.254652         6.9294 
 241   0.0000       0.256199         6.9715 
 242   0.0000       0.257306         7.0017 
 243   0.0000       0.259941         7.0734 
 244   0.0000       0.264664         7.2019 
 245   0.0000       0.267009         7.2657 
 246   0.0000       0.267788         7.2869 
 247   0.0000       0.270460         7.3596 
 248   0.0000       0.273391         7.4393 
 249   0.0000       0.277695         7.5565 
 250   0.0000       0.278716         7.5843 
 251   0.0000       0.280323         7.6280 
 252   0.0000       0.283271         7.7082 
 253   0.0000       0.284284         7.7358 
 254   0.0000       0.290164         7.8958 
 255   0.0000       0.293953         7.9989 
 256   0.0000       0.294713         8.0195 
 257   0.0000       0.297603         8.0982 
 258   0.0000       0.301809         8.2126 
 259   0.0000       0.302423         8.2294 
 260   0.0000       0.306074         8.3287 
 261   0.0000       0.306751         8.3471 
 262   0.0000       0.309527         8.4226 
 263   0.0000       0.312438         8.5019 
 264   0.0000       0.315622         8.5885 
 265   0.0000       0.317563         8.6413 
 266   0.0000       0.318434         8.6650 
 267   0.0000       0.322637         8.7794 
 268   0.0000       0.323962         8.8154 
 269   0.0000       0.325272         8.8511 
 270   0.0000       0.328346         8.9348 
 271   0.0000       0.330612         8.9964 
 272   0.0000       0.332154         9.0384 
 273   0.0000       0.336905         9.1677 
 274   0.0000       0.339476         9.2376 
 275   0.0000       0.340355         9.2615 
 276   0.0000       0.342013         9.3066 
 277   0.0000       0.346619         9.4320 
 278   0.0000       0.351025         9.5519 
 279   0.0000       0.354238         9.6393 
 280   0.0000       0.358284         9.7494 
 281   0.0000       0.360521         9.8103 
 282   0.0000       0.362496         9.8640 
 283   0.0000       0.365793         9.9537 
 284   0.0000       0.368027        10.0145 
 285   0.0000       0.370122        10.0715 
 286   0.0000       0.370730        10.0881 
 287   0.0000       0.372030        10.1235 
 288   0.0000       0.372570        10.1382 
 289   0.0000       0.376177        10.2363 
 290   0.0000       0.379033        10.3140 
 291   0.0000       0.381540        10.3822 
 292   0.0000       0.383118        10.4252 
 293   0.0000       0.385490        10.4897 
 294   0.0000       0.387023        10.5314 
 295   0.0000       0.389877        10.6091 
 296   0.0000       0.394113        10.7244 
 297   0.0000       0.395184        10.7535 
 298   0.0000       0.396753        10.7962 
 299   0.0000       0.401026        10.9125 
 300   0.0000       0.404199        10.9988 
 301   0.0000       0.406998        11.0750 
 302   0.0000       0.410908        11.1814 
 303   0.0000       0.411729        11.2037 
 304   0.0000       0.415655        11.3106 
 305   0.0000       0.420581        11.4446 
 306   0.0000       0.424215        11.5435 
 307   0.0000       0.426536        11.6066 
 308   0.0000       0.428567        11.6619 
 309   0.0000       0.428802        11.6683 
 310   0.0000       0.430574        11.7165 
 311   0.0000       0.432137        11.7590 
 312   0.0000       0.434488        11.8230 
 313   0.0000       0.434990        11.8367 
 314   0.0000       0.436027        11.8649 
 315   0.0000       0.439265        11.9530 
 316   0.0000       0.439817        11.9680 
 317   0.0000       0.443632        12.0718 
 318   0.0000       0.444982        12.1086 
 319   0.0000       0.446370        12.1464 
 320   0.0000       0.448880        12.2146 
 321   0.0000       0.450607        12.2616 
 322   0.0000       0.453270        12.3341 
 323   0.0000       0.456818        12.4307 
 324   0.0000       0.458472        12.4756 
 325   0.0000       0.461615        12.5612 
 326   0.0000       0.462683        12.5902 
 327   0.0000       0.464867        12.6497 
 328   0.0000       0.465649        12.6710 
 329   0.0000       0.467057        12.7093 
 330   0.0000       0.470302        12.7976 
 331   0.0000       0.471047        12.8178 
 332   0.0000       0.474387        12.9087 
 333   0.0000       0.474963        12.9244 
 334   0.0000       0.477327        12.9887 
 335   0.0000       0.478809        13.0290 
 336   0.0000       0.481188        13.0938 
 337   0.0000       0.482655        13.1337 
 338   0.0000       0.483702        13.1622 
 339   0.0000       0.486448        13.2369 
 340   0.0000       0.488022        13.2797 
 341   0.0000       0.490180        13.3385 
 342   0.0000       0.491445        13.3729 
 343   0.0000       0.492766        13.4088 
 344   0.0000       0.493785        13.4366 
 345   0.0000       0.496330        13.5058 
 346   0.0000       0.497204        13.5296 
 347   0.0000       0.499897        13.6029 
 348   0.0000       0.502425        13.6717 
 349   0.0000       0.504283        13.7222 
 350   0.0000       0.505906        13.7664 
 351   0.0000       0.507670        13.8144 
 352   0.0000       0.509339        13.8598 
 353   0.0000       0.512491        13.9456 
 354   0.0000       0.518419        14.1069 
 355   0.0000       0.520758        14.1705 
 356   0.0000       0.521692        14.1960 
 357   0.0000       0.524924        14.2839 
 358   0.0000       0.525878        14.3099 
 359   0.0000       0.528197        14.3730 
 360   0.0000       0.529371        14.4049 
 361   0.0000       0.533859        14.5270 
 362   0.0000       0.534063        14.5326 
 363   0.0000       0.538254        14.6466 
 364   0.0000       0.540584        14.7100 
 365   0.0000       0.543107        14.7787 
 366   0.0000       0.544774        14.8241 
 367   0.0000       0.549421        14.9505 
 368   0.0000       0.549607        14.9556 
 369   0.0000       0.554871        15.0988 
 370   0.0000       0.558324        15.1928 
 371   0.0000       0.560474        15.2513 
 372   0.0000       0.562759        15.3135 
 373   0.0000       0.564454        15.3596 
 374   0.0000       0.565236        15.3809 
 375   0.0000       0.574850        15.6425 
 376   0.0000       0.578166        15.7327 
 377   0.0000       0.579580        15.7712 
 378   0.0000       0.583357        15.8739 
 379   0.0000       0.586901        15.9704 
 380   0.0000       0.588922        16.0254 
 381   0.0000       0.597033        16.2461 
 382   0.0000       0.604264        16.4429 
 383   0.0000       0.606098        16.4928 
 384   0.0000       0.608359        16.5543 
 385   0.0000       0.610660        16.6169 
 386   0.0000       0.612651        16.6711 
 387   0.0000       0.618128        16.8201 
 388   0.0000       0.620248        16.8778 
 389   0.0000       0.624368        16.9899 
 390   0.0000       0.630867        17.1668 
 391   0.0000       0.632681        17.2161 
 392   0.0000       0.637332        17.3427 
 393   0.0000       0.643585        17.5128 
 394   0.0000       0.645470        17.5641 
 395   0.0000       0.646845        17.6015 
 396   0.0000       0.652200        17.7473 
 397   0.0000       0.655407        17.8345 
 398   0.0000       0.660024        17.9602 
 399   0.0000       0.664329        18.0773 
 400   0.0000       0.666260        18.1298 
 401   0.0000       0.669608        18.2210 
 402   0.0000       0.673360        18.3230 
 403   0.0000       0.676679        18.4134 
 404   0.0000       0.679703        18.4957 
 405   0.0000       0.681863        18.5544 
 406   0.0000       0.685761        18.6605 
 407   0.0000       0.691531        18.8175 
 408   0.0000       0.694485        18.8979 
 409   0.0000       0.696200        18.9446 
 410   0.0000       0.701315        19.0837 
 411   0.0000       0.701436        19.0870 
 412   0.0000       0.705342        19.1933 
 413   0.0000       0.706786        19.2326 
 414   0.0000       0.713518        19.4158 
 415   0.0000       0.715080        19.4583 
 416   0.0000       0.716035        19.4843 
 417   0.0000       0.717593        19.5267 
 418   0.0000       0.719563        19.5803 
 419   0.0000       0.721803        19.6412 
 420   0.0000       0.724356        19.7107 
 421   0.0000       0.725554        19.7433 
 422   0.0000       0.729383        19.8475 
 423   0.0000       0.729846        19.8601 
 424   0.0000       0.735517        20.0144 
 425   0.0000       0.737452        20.0671 
 426   0.0000       0.741768        20.1845 
 427   0.0000       0.743301        20.2262 
 428   0.0000       0.745218        20.2784 
 429   0.0000       0.747812        20.3490 
 430   0.0000       0.750025        20.4092 
 431   0.0000       0.754406        20.5284 
 432   0.0000       0.758956        20.6523 
 433   0.0000       0.761484        20.7210 
 434   0.0000       0.762501        20.7487 
 435   0.0000       0.768206        20.9039 
 436   0.0000       0.772924        21.0323 
 437   0.0000       0.777227        21.1494 
 438   0.0000       0.779071        21.1996 
 439   0.0000       0.780875        21.2487 
 440   0.0000       0.781561        21.2674 
 441   0.0000       0.784937        21.3592 
 442   0.0000       0.788547        21.4574 
 443   0.0000       0.795595        21.6492 
 444   0.0000       0.797819        21.7098 
 445   0.0000       0.801952        21.8222 
 446   0.0000       0.805715        21.9246 
 447   0.0000       0.807765        21.9804 
 448   0.0000       0.811927        22.0937 
 449   0.0000       0.813516        22.1369 
 450   0.0000       0.818242        22.2655 
 451   0.0000       0.820791        22.3348 
 452   0.0000       0.822953        22.3937 
 453   0.0000       0.828846        22.5540 
 454   0.0000       0.834554        22.7094 
 455   0.0000       0.836535        22.7633 
 456   0.0000       0.838289        22.8110 
 457   0.0000       0.843752        22.9597 
 458   0.0000       0.845664        23.0117 
 459   0.0000       0.848325        23.0841 
 460   0.0000       0.851728        23.1767 
 461   0.0000       0.857055        23.3217 
 462   0.0000       0.860409        23.4129 
 463   0.0000       0.862033        23.4571 
 464   0.0000       0.867485        23.6055 
 465   0.0000       0.869051        23.6481 
 466   0.0000       0.871208        23.7068 
 467   0.0000       0.874339        23.7920 
 468   0.0000       0.879395        23.9295 
 469   0.0000       0.880740        23.9662 
 470   0.0000       0.887389        24.1471 
 471   0.0000       0.892010        24.2728 
 472   0.0000       0.894368        24.3370 
 473   0.0000       0.896119        24.3846 
 474   0.0000       0.903250        24.5787 
 475   0.0000       0.906156        24.6577 
 476   0.0000       0.908315        24.7165 
 477   0.0000       0.910991        24.7893 
 478   0.0000       0.916209        24.9313 
 479   0.0000       0.919106        25.0102 
 480   0.0000       0.921404        25.0727 
 481   0.0000       0.926796        25.2194 
 482   0.0000       0.928821        25.2745 
 483   0.0000       0.929849        25.3025 
 484   0.0000       0.931891        25.3580 
 485   0.0000       0.938027        25.5250 
 486   0.0000       0.942307        25.6415 
 487   0.0000       0.945933        25.7402 
 488   0.0000       0.947473        25.7820 
 489   0.0000       0.952034        25.9062 
 490   0.0000       0.954192        25.9649 
 491   0.0000       0.962220        26.1833 
 492   0.0000       0.963249        26.2113 
 493   0.0000       0.965106        26.2619 
 494   0.0000       0.966370        26.2963 
 495   0.0000       0.974210        26.5096 
 496   0.0000       0.980263        26.6743 
 497   0.0000       0.984213        26.7818 
 498   0.0000       0.990112        26.9423 
 499   0.0000       0.991975        26.9930 
 500   0.0000       0.997465        27.1424 
 501   0.0000       1.000348        27.2209 
 502   0.0000       1.009587        27.4723 
 503   0.0000       1.010856        27.5068 
 504   0.0000       1.013806        27.5871 
 505   0.0000       1.018296        27.7092 
 506   0.0000       1.024983        27.8912 
 507   0.0000       1.028180        27.9782 
 508   0.0000       1.032070        28.0840 
 509   0.0000       1.033654        28.1271 
 510   0.0000       1.036465        28.2036 
 511   0.0000       1.039697        28.2916 
 512   0.0000       1.041965        28.3533 
 513   0.0000       1.045392        28.4466 
 514   0.0000       1.053370        28.6637 
 515   0.0000       1.056834        28.7579 
 516   0.0000       1.059960        28.8430 
 517   0.0000       1.063754        28.9462 
 518   0.0000       1.066057        29.0089 
 519   0.0000       1.069087        29.0913 
 520   0.0000       1.071155        29.1476 
 521   0.0000       1.079564        29.3764 
 522   0.0000       1.086185        29.5566 
 523   0.0000       1.089960        29.6593 
 524   0.0000       1.090800        29.6822 
 525   0.0000       1.096271        29.8310 
 526   0.0000       1.102795        30.0086 
 527   0.0000       1.106652        30.1135 
 528   0.0000       1.109009        30.1777 
 529   0.0000       1.114561        30.3288 
 530   0.0000       1.118945        30.4481 
 531   0.0000       1.123909        30.5831 
 532   0.0000       1.129811        30.7437 
 533   0.0000       1.133128        30.8340 
 534   0.0000       1.136216        30.9180 
 535   0.0000       1.138020        30.9671 
 536   0.0000       1.139407        31.0048 
 537   0.0000       1.145474        31.1699 
 538   0.0000       1.149257        31.2729 
 539   0.0000       1.153984        31.4015 
 540   0.0000       1.156417        31.4677 
 541   0.0000       1.159930        31.5633 
 542   0.0000       1.160756        31.5858 
 543   0.0000       1.163104        31.6497 
 544   0.0000       1.169964        31.8363 
 545   0.0000       1.172645        31.9093 
 546   0.0000       1.174929        31.9715 
 547   0.0000       1.178034        32.0559 
 548   0.0000       1.181609        32.1532 
 549   0.0000       1.184006        32.2185 
 550   0.0000       1.189545        32.3692 
 551   0.0000       1.195265        32.5248 
 552   0.0000       1.198297        32.6073 
 553   0.0000       1.201655        32.6987 
 554   0.0000       1.208216        32.8772 
 555   0.0000       1.209098        32.9012 
 556   0.0000       1.211180        32.9579 
 557   0.0000       1.220472        33.2107 
 558   0.0000       1.225605        33.3504 
 559   0.0000       1.229346        33.4522 
 560   0.0000       1.231716        33.5167 
 561   0.0000       1.237258        33.6675 
 562   0.0000       1.239139        33.7187 
 563   0.0000       1.240921        33.7672 
 564   0.0000       1.246468        33.9181 
 565   0.0000       1.250611        34.0309 
 566   0.0000       1.253064        34.0976 
 567   0.0000       1.256809        34.1995 
 568   0.0000       1.258961        34.2581 
 569   0.0000       1.261775        34.3346 
 570   0.0000       1.262225        34.3469 
 571   0.0000       1.265907        34.4471 
 572   0.0000       1.268376        34.5143 
 573   0.0000       1.275340        34.7038 
 574   0.0000       1.276045        34.7230 
 575   0.0000       1.278103        34.7790 
 576   0.0000       1.279401        34.8143 
 577   0.0000       1.286364        35.0037 
 578   0.0000       1.288881        35.0722 
 579   0.0000       1.291367        35.1399 
 580   0.0000       1.293219        35.1903 
 581   0.0000       1.297285        35.3009 
 582   0.0000       1.305005        35.5110 
 583   0.0000       1.309047        35.6210 
 584   0.0000       1.314085        35.7581 
 585   0.0000       1.314556        35.7709 
 586   0.0000       1.319486        35.9050 
 587   0.0000       1.323674        36.0190 
 588   0.0000       1.324938        36.0534 
 589   0.0000       1.328590        36.1528 
 590   0.0000       1.331208        36.2240 
 591   0.0000       1.334502        36.3136 
 592   0.0000       1.340354        36.4729 
 593   0.0000       1.342272        36.5251 
 594   0.0000       1.348556        36.6961 
 595   0.0000       1.356743        36.9189 
 596   0.0000       1.360507        37.0213 
 597   0.0000       1.365466        37.1562 
 598   0.0000       1.374598        37.4047 
 599   0.0000       1.375556        37.4308 
 600   0.0000       1.378646        37.5149 
 601   0.0000       1.383961        37.6595 
 602   0.0000       1.390137        37.8275 
 603   0.0000       1.394330        37.9417 
 604   0.0000       1.401770        38.1441 
 605   0.0000       1.409016        38.3413 
 606   0.0000       1.411142        38.3991 
 607   0.0000       1.413815        38.4718 
 608   0.0000       1.416269        38.5386 
 609   0.0000       1.425904        38.8008 
 610   0.0000       1.430987        38.9391 
 611   0.0000       1.435414        39.0596 
 612   0.0000       1.439211        39.1629 
 613   0.0000       1.445860        39.3439 
 614   0.0000       1.448680        39.4206 
 615   0.0000       1.453489        39.5515 
 616   0.0000       1.457893        39.6713 
 617   0.0000       1.463669        39.8285 
 618   0.0000       1.472658        40.0731 
 619   0.0000       1.474070        40.1115 
 620   0.0000       1.476537        40.1786 
 621   0.0000       1.481962        40.3262 
 622   0.0000       1.486223        40.4422 
 623   0.0000       1.492181        40.6043 
 624   0.0000       1.497464        40.7481 
 625   0.0000       1.500736        40.8371 
 626   0.0000       1.502617        40.8883 
 627   0.0000       1.506141        40.9842 
 628   0.0000       1.516625        41.2695 
 629   0.0000       1.517593        41.2958 
 630   0.0000       1.519446        41.3462 
 631   0.0000       1.524061        41.4718 
 632   0.0000       1.528399        41.5898 
 633   0.0000       1.531086        41.6630 
 634   0.0000       1.535818        41.7917 
 635   0.0000       1.539608        41.8949 
 636   0.0000       1.546458        42.0813 
 637   0.0000       1.554214        42.2923 
 638   0.0000       1.557297        42.3762 
 639   0.0000       1.557955        42.3941 
 640   0.0000       1.561516        42.4910 
 641   0.0000       1.567753        42.6607 
 642   0.0000       1.570203        42.7274 
 643   0.0000       1.572129        42.7798 
 644   0.0000       1.574210        42.8364 
 645   0.0000       1.578616        42.9563 
 646   0.0000       1.581754        43.0417 
 647   0.0000       1.587708        43.2037 
 648   0.0000       1.589681        43.2574 
 649   0.0000       1.592208        43.3262 
 650   0.0000       1.592994        43.3476 
 651   0.0000       1.598688        43.5025 
 652   0.0000       1.599776        43.5321 
 653   0.0000       1.602935        43.6181 
 654   0.0000       1.606001        43.7015 
 655   0.0000       1.608854        43.7791 
 656   0.0000       1.613177        43.8968 
 657   0.0000       1.616017        43.9741 
 658   0.0000       1.617131        44.0044 
 659   0.0000       1.621581        44.1255 
 660   0.0000       1.624548        44.2062 
 661   0.0000       1.626102        44.2485 
 662   0.0000       1.633110        44.4392 
 663   0.0000       1.634078        44.4655 
 664   0.0000       1.637004        44.5451 
 665   0.0000       1.639654        44.6173 
 666   0.0000       1.643468        44.7211 
 667   0.0000       1.646231        44.7962 
 668   0.0000       1.647836        44.8399 
 669   0.0000       1.648406        44.8554 
 670   0.0000       1.651281        44.9336 
 671   0.0000       1.656718        45.0816 
 672   0.0000       1.660469        45.1837 
 673   0.0000       1.663517        45.2666 
 674   0.0000       1.664916        45.3047 
 675   0.0000       1.667716        45.3809 
 676   0.0000       1.669279        45.4234 
 677   0.0000       1.671585        45.4861 
 678   0.0000       1.677203        45.6390 
 679   0.0000       1.678865        45.6842 
 680   0.0000       1.681023        45.7430 
 681   0.0000       1.683804        45.8186 
 682   0.0000       1.690095        45.9898 
 683   0.0000       1.693624        46.0859 
 684   0.0000       1.697199        46.1831 
 685   0.0000       1.701103        46.2894 
 686   0.0000       1.702475        46.3267 
 687   0.0000       1.706950        46.4485 
 688   0.0000       1.709658        46.5222 
 689   0.0000       1.710616        46.5482 
 690   0.0000       1.712985        46.6127 
 691   0.0000       1.718365        46.7591 
 692   0.0000       1.719818        46.7986 
 693   0.0000       1.720962        46.8298 
 694   0.0000       1.722963        46.8842 
 695   0.0000       1.724077        46.9145 
 696   0.0000       1.727234        47.0004 
 697   0.0000       1.730839        47.0985 
 698   0.0000       1.733578        47.1731 
 699   0.0000       1.734648        47.2022 
 700   0.0000       1.738640        47.3108 
 701   0.0000       1.745111        47.4869 
 702   0.0000       1.752338        47.6835 
 703   0.0000       1.755562        47.7713 
 704   0.0000       1.758446        47.8498 
 705   0.0000       1.765939        48.0536 
 706   0.0000       1.768864        48.1332 
 707   0.0000       1.769682        48.1555 
 708   0.0000       1.773665        48.2639 
 709   0.0000       1.779603        48.4255 
 710   0.0000       1.780747        48.4566 
 711   0.0000       1.784331        48.5541 
 712   0.0000       1.792258        48.7698 
 713   0.0000       1.793240        48.7965 
 714   0.0000       1.801823        49.0301 
 715   0.0000       1.814329        49.3704 
 716   0.0000       1.815402        49.3996 
 717   0.0000       1.823746        49.6266 
 718   0.0000       1.832842        49.8742 
 719   0.0000       1.837040        49.9884 
 720   0.0000       1.841904        50.1208 
 721   0.0000       1.846112        50.2353 
 722   0.0000       1.846710        50.2515 
 723   0.0000       1.853245        50.4293 
 724   0.0000       1.858891        50.5830 
 725   0.0000       1.862903        50.6922 
 726   0.0000       1.864013        50.7224 
 727   0.0000       1.868906        50.8555 
 728   0.0000       1.874479        51.0072 
 729   0.0000       1.877864        51.0993 
 730   0.0000       1.880722        51.1770 
 731   0.0000       1.884817        51.2885 
 732   0.0000       1.889100        51.4050 
 733   0.0000       1.895528        51.5799 
 734   0.0000       1.897045        51.6212 
 735   0.0000       1.902998        51.7832 
 736   0.0000       1.906887        51.8890 
 737   0.0000       1.911025        52.0016 
 738   0.0000       1.918472        52.2043 
 739   0.0000       1.922345        52.3097 
 740   0.0000       1.925079        52.3841 
 741   0.0000       1.933615        52.6163 
 742   0.0000       1.941902        52.8418 
 743   0.0000       1.950150        53.0663 
 744   0.0000       1.951389        53.1000 
 745   0.0000       1.957679        53.2712 
 746   0.0000       1.958492        53.2933 
 747   0.0000       1.965031        53.4712 
 748   0.0000       1.970548        53.6213 
 749   0.0000       1.977723        53.8166 
 750   0.0000       1.983839        53.9830 
 751   0.0000       1.987757        54.0896 
 752   0.0000       1.993325        54.2411 
 753   0.0000       1.996876        54.3378 
 754   0.0000       1.999437        54.4074 
 755   0.0000       2.004588        54.5476 
 756   0.0000       2.007938        54.6388 
 757   0.0000       2.012238        54.7558 
 758   0.0000       2.018633        54.9298 
 759   0.0000       2.022732        55.0413 
 760   0.0000       2.024922        55.1009 
 761   0.0000       2.027145        55.1614 
 762   0.0000       2.032364        55.3034 
 763   0.0000       2.035500        55.3888 
 764   0.0000       2.039179        55.4889 
 765   0.0000       2.041894        55.5628 
 766   0.0000       2.048574        55.7445 
 767   0.0000       2.052038        55.8388 
 768   0.0000       2.053341        55.8742 
 769   0.0000       2.061600        56.0990 
 770   0.0000       2.067724        56.2656 
 771   0.0000       2.071489        56.3681 
 772   0.0000       2.075486        56.4768 
 773   0.0000       2.082050        56.6555 
 774   0.0000       2.088796        56.8390 
 775   0.0000       2.092395        56.9370 
 776   0.0000       2.092971        56.9526 
 777   0.0000       2.099528        57.1311 
 778   0.0000       2.104729        57.2726 
 779   0.0000       2.106327        57.3161 
 780   0.0000       2.110758        57.4366 
 781   0.0000       2.112814        57.4926 
 782   0.0000       2.119672        57.6792 
 783   0.0000       2.120569        57.7036 
 784   0.0000       2.128300        57.9140 
 785   0.0000       2.129181        57.9380 
 786   0.0000       2.135272        58.1037 
 787   0.0000       2.137725        58.1705 
 788   0.0000       2.144750        58.3616 
 789   0.0000       2.147341        58.4321 
 790   0.0000       2.156030        58.6686 
 791   0.0000       2.156676        58.6861 
 792   0.0000       2.159875        58.7732 
 793   0.0000       2.164504        58.8991 
 794   0.0000       2.167347        58.9765 
 795   0.0000       2.172165        59.1076 
 796   0.0000       2.177996        59.2663 
 797   0.0000       2.182028        59.3760 
 798   0.0000       2.184973        59.4561 
 799   0.0000       2.189963        59.5919 
 800   0.0000       2.198848        59.8337 
 801   0.0000       2.201268        59.8995 
 802   0.0000       2.204541        59.9886 
 803   0.0000       2.207903        60.0801 
 804   0.0000       2.214933        60.2714 
 805   0.0000       2.221194        60.4418 
 806   0.0000       2.224228        60.5243 
 807   0.0000       2.227471        60.6126 
 808   0.0000       2.229504        60.6679 
 809   0.0000       2.230578        60.6971 
 810   0.0000       2.238167        60.9036 
 811   0.0000       2.239267        60.9335 
 812   0.0000       2.249882        61.2224 
 813   0.0000       2.251024        61.2535 
 814   0.0000       2.258558        61.4585 
 815   0.0000       2.262907        61.5768 
 816   0.0000       2.269133        61.7462 
 817   0.0000       2.272292        61.8322 
 818   0.0000       2.274706        61.8979 
 819   0.0000       2.284203        62.1563 
 820   0.0000       2.291521        62.3554 
 821   0.0000       2.294965        62.4492 
 822   0.0000       2.296016        62.4778 
 823   0.0000       2.303130        62.6714 
 824   0.0000       2.307053        62.7781 
 825   0.0000       2.309661        62.8491 
 826   0.0000       2.311997        62.9126 
 827   0.0000       2.319153        63.1074 
 828   0.0000       2.324176        63.2441 
 829   0.0000       2.331110        63.4327 
 830   0.0000       2.334349        63.5209 
 831   0.0000       2.340936        63.7001 
 832   0.0000       2.347067        63.8669 
 833   0.0000       2.349251        63.9264 
 834   0.0000       2.353255        64.0353 
 835   0.0000       2.356630        64.1272 
 836   0.0000       2.360557        64.2340 
 837   0.0000       2.366800        64.4039 
 838   0.0000       2.371361        64.5280 
 839   0.0000       2.375130        64.6306 
 840   0.0000       2.377166        64.6860 
 841   0.0000       2.381430        64.8020 
 842   0.0000       2.390159        65.0395 
 843   0.0000       2.390627        65.0523 
 844   0.0000       2.392903        65.1142 
 845   0.0000       2.395883        65.1953 
 846   0.0000       2.397006        65.2259 
 847   0.0000       2.406726        65.4904 
 848   0.0000       2.408462        65.5376 
 849   0.0000       2.414854        65.7115 
 850   0.0000       2.419316        65.8329 
 851   0.0000       2.425096        65.9902 
 852   0.0000       2.433101        66.2080 
 853   0.0000       2.436350        66.2965 
 854   0.0000       2.441172        66.4277 
 855   0.0000       2.447200        66.5917 
 856   0.0000       2.452947        66.7481 
 857   0.0000       2.460224        66.9461 
 858   0.0000       2.465919        67.1011 
 859   0.0000       2.472886        67.2906 
 860   0.0000       2.473489        67.3071 
 861   0.0000       2.483854        67.5891 
 862   0.0000       2.487927        67.6999 
 863   0.0000       2.493172        67.8426 
 864   0.0000       2.498463        67.9866 
 865   0.0000       2.499234        68.0076 
 866   0.0000       2.503813        68.1322 
 867   0.0000       2.505994        68.1916 
 868   0.0000       2.513289        68.3901 
 869   0.0000       2.521119        68.6031 
 870   0.0000       2.521210        68.6056 
 871   0.0000       2.525002        68.7088 
 872   0.0000       2.528214        68.7962 
 873   0.0000       2.533374        68.9366 
 874   0.0000       2.534116        68.9568 
 875   0.0000       2.543678        69.2170 
 876   0.0000       2.546707        69.2994 
 877   0.0000       2.551102        69.4190 
 878   0.0000       2.553212        69.4764 
 879   0.0000       2.558781        69.6280 
 880   0.0000       2.562248        69.7223 
 881   0.0000       2.567900        69.8761 
 882   0.0000       2.571489        69.9738 
 883   0.0000       2.574147        70.0461 
 884   0.0000       2.578836        70.1737 
 885   0.0000       2.580066        70.2072 
 886   0.0000       2.582514        70.2738 
 887   0.0000       2.584312        70.3227 
 888   0.0000       2.595759        70.6342 
 889   0.0000       2.598335        70.7043 
 890   0.0000       2.600580        70.7654 
 891   0.0000       2.605619        70.9025 
 892   0.0000       2.609184        70.9995 
 893   0.0000       2.612056        71.0777 
 894   0.0000       2.614388        71.1411 
 895   0.0000       2.618043        71.2406 
 896   0.0000       2.620412        71.3050 
 897   0.0000       2.625180        71.4348 
 898   0.0000       2.626344        71.4665 
 899   0.0000       2.631067        71.5950 
 900   0.0000       2.634636        71.6921 
 901   0.0000       2.639424        71.8224 
 902   0.0000       2.640053        71.8395 
 903   0.0000       2.643226        71.9258 
 904   0.0000       2.645346        71.9835 
 905   0.0000       2.649858        72.1063 
 906   0.0000       2.650865        72.1337 
 907   0.0000       2.653214        72.1976 
 908   0.0000       2.656208        72.2791 
 909   0.0000       2.659565        72.3704 
 910   0.0000       2.663301        72.4721 
 911   0.0000       2.666632        72.5628 
 912   0.0000       2.669299        72.6353 
 913   0.0000       2.670520        72.6686 
 914   0.0000       2.672673        72.7271 
 915   0.0000       2.674859        72.7866 
 916   0.0000       2.677880        72.8688 
 917   0.0000       2.679276        72.9068 
 918   0.0000       2.679850        72.9224 
 919   0.0000       2.682359        72.9907 
 920   0.0000       2.683937        73.0336 
 921   0.0000       2.688710        73.1635 
 922   0.0000       2.690342        73.2079 
 923   0.0000       2.694845        73.3305 
 924   0.0000       2.699347        73.4530 
 925   0.0000       2.701384        73.5084 
 926   0.0000       2.705461        73.6193 
 927   0.0000       2.709342        73.7249 
 928   0.0000       2.711625        73.7871 
 929   0.0000       2.712255        73.8042 
 930   0.0000       2.714811        73.8738 
 931   0.0000       2.719585        74.0037 
 932   0.0000       2.722539        74.0840 
 933   0.0000       2.724695        74.1427 
 934   0.0000       2.725424        74.1625 
 935   0.0000       2.731507        74.3281 
 936   0.0000       2.733830        74.3913 
 937   0.0000       2.735612        74.4398 
 938   0.0000       2.741174        74.5911 
 939   0.0000       2.743630        74.6580 
 940   0.0000       2.744838        74.6908 
 941   0.0000       2.747470        74.7625 
 942   0.0000       2.754770        74.9611 
 943   0.0000       2.759247        75.0829 
 944   0.0000       2.760564        75.1188 
 945   0.0000       2.761667        75.1488 
 946   0.0000       2.764924        75.2374 
 947   0.0000       2.768702        75.3402 
 948   0.0000       2.771728        75.4225 
 949   0.0000       2.776626        75.5558 
 950   0.0000       2.777634        75.5833 
 951   0.0000       2.782045        75.7033 
 952   0.0000       2.786054        75.8124 
 953   0.0000       2.786525        75.8252 
 954   0.0000       2.790238        75.9262 
 955   0.0000       2.791805        75.9689 
 956   0.0000       2.797342        76.1196 
 957   0.0000       2.800485        76.2051 
 958   0.0000       2.807054        76.3838 
 959   0.0000       2.812080        76.5206 
 960   0.0000       2.816122        76.6306 
 961   0.0000       2.819763        76.7296 
 962   0.0000       2.825311        76.8806 
 963   0.0000       2.827036        76.9275 
 964   0.0000       2.834694        77.1359 
 965   0.0000       2.836368        77.1815 
 966   0.0000       2.838431        77.2376 
 967   0.0000       2.841344        77.3169 
 968   0.0000       2.844414        77.4004 
 969   0.0000       2.848002        77.4981 
 970   0.0000       2.850886        77.5766 
 971   0.0000       2.854766        77.6821 
 972   0.0000       2.858036        77.7711 
 973   0.0000       2.859427        77.8090 
 974   0.0000       2.861969        77.8781 
 975   0.0000       2.868008        78.0425 
 976   0.0000       2.869076        78.0715 
 977   0.0000       2.874215        78.2114 
 978   0.0000       2.875343        78.2421 
 979   0.0000       2.880181        78.3737 
 980   0.0000       2.881565        78.4114 
 981   0.0000       2.888192        78.5917 
 982   0.0000       2.891363        78.6780 
 983   0.0000       2.893468        78.7353 
 984   0.0000       2.895298        78.7851 
 985   0.0000       2.898622        78.8755 
 986   0.0000       2.901523        78.9545 
 987   0.0000       2.906219        79.0822 
 988   0.0000       2.909273        79.1653 
 989   0.0000       2.912678        79.2580 
 990   0.0000       2.915010        79.3215 
 991   0.0000       2.919611        79.4467 
 992   0.0000       2.920577        79.4729 
 993   0.0000       2.927381        79.6581 
 994   0.0000       2.929868        79.7258 
 995   0.0000       2.937736        79.9399 
 996   0.0000       2.940039        80.0025 
 997   0.0000       2.941576        80.0444 
 998   0.0000       2.945999        80.1647 
 999   0.0000       2.950167        80.2781 
 1000   0.0000       2.955548        80.4246 
 1001   0.0000       2.956638        80.4542 
 1002   0.0000       2.962633        80.6174 
 1003   0.0000       2.968475        80.7763 
 1004   0.0000       2.972625        80.8892 
 1005   0.0000       2.973267        80.9067 
 1006   0.0000       2.982600        81.1607 
 1007   0.0000       2.985771        81.2470 
 1008   0.0000       2.990012        81.3624 
 1009   0.0000       2.992633        81.4337 
 1010   0.0000       2.996268        81.5326 
 1011   0.0000       3.005348        81.7797 
 1012   0.0000       3.009676        81.8974 
 1013   0.0000       3.017179        82.1016 
 1014   0.0000       3.020726        82.1981 
 1015   0.0000       3.024295        82.2953 
 1016   0.0000       3.033516        82.5462 
 1017   0.0000       3.036790        82.6353 
 1018   0.0000       3.040704        82.7418 
 1019   0.0000       3.042292        82.7850 
 1020   0.0000       3.046110        82.8889 
 1021   0.0000       3.047433        82.9249 
 1022   0.0000       3.054474        83.1165 
 1023   0.0000       3.056195        83.1633 
 1024   0.0000       3.064769        83.3966 
 1025   0.0000       3.071602        83.5825 
 1026   0.0000       3.081659        83.8562 
 1027   0.0000       3.086652        83.9921 
 1028   0.0000       3.092013        84.1380 
 1029   0.0000       3.094195        84.1973 
 1030   0.0000       3.099751        84.3485 
 1031   0.0000       3.108076        84.5751 
 1032   0.0000       3.112275        84.6893 
 1033   0.0000       3.117467        84.8306 
 1034   0.0000       3.120987        84.9264 
 1035   0.0000       3.125608        85.0521 
 1036   0.0000       3.126037        85.0638 
 1037   0.0000       3.127854        85.1132 
 1038   0.0000       3.129289        85.1523 
 1039   0.0000       3.135320        85.3164 
 1040   0.0000       3.136096        85.3375 
 1041   0.0000       3.140107        85.4466 
 1042   0.0000       3.141901        85.4955 
 1043   0.0000       3.142556        85.5133 
 1044   0.0000       3.145833        85.6025 
 1045   0.0000       3.149437        85.7005 
 1046   0.0000       3.155146        85.8559 
 1047   0.0000       3.158922        85.9586 
 1048   0.0000       3.164043        86.0980 
 1049   0.0000       3.165623        86.1410 
 1050   0.0000       3.167043        86.1796 
 1051   0.0000       3.170418        86.2715 
 1052   0.0000       3.173566        86.3571 
 1053   0.0000       3.178935        86.5032 
 1054   0.0000       3.180873        86.5560 
 1055   0.0000       3.181706        86.5786 
 1056   0.0000       3.185951        86.6941 
 1057   0.0000       3.189259        86.7841 
 1058   0.0000       3.193661        86.9039 
 1059   0.0000       3.194398        86.9240 
 1060   0.0000       3.195159        86.9447 
 1061   0.0000       3.200031        87.0773 
 1062   0.0000       3.201698        87.1226 
 1063   0.0000       3.203775        87.1792 
 1064   0.0000       3.208917        87.3191 
 1065   0.0000       3.213579        87.4459 
 1066   0.0000       3.215846        87.5076 
 1067   0.0000       3.220211        87.6264 
 1068   0.0000       3.224037        87.7305 
 1069   0.0000       3.226972        87.8104 
 1070   0.0000       3.229663        87.8836 
 1071   0.0000       3.231149        87.9240 
 1072   0.0000       3.233158        87.9787 
 1073   0.0000       3.237658        88.1011 
 1074   0.0000       3.244002        88.2738 
 1075   0.0000       3.249270        88.4171 
 1076   0.0000       3.251132        88.4678 
 1077   0.0000       3.255219        88.5790 
 1078   0.0000       3.257288        88.6353 
 1079   0.0000       3.262161        88.7679 
 1080   0.0000       3.262806        88.7855 
 1081   0.0000       3.266456        88.8848 
 1082   0.0000       3.267826        88.9221 
 1083   0.0000       3.273799        89.0846 
 1084   0.0000       3.277156        89.1760 
 1085   0.0000       3.279386        89.2366 
 1086   0.0000       3.288574        89.4866 
 1087   0.0000       3.288901        89.4955 
 1088   0.0000       3.290125        89.5289 
 1089   0.0000       3.293030        89.6079 
 1090   0.0000       3.294700        89.6533 
 1091   0.0000       3.299030        89.7712 
 1092   0.0000       3.304482        89.9195 
 1093   0.0000       3.306564        89.9762 
 1094   0.0000       3.310583        90.0856 
 1095   0.0000       3.312961        90.1503 
 1096   0.0000       3.317631        90.2773 
 1097   0.0000       3.321573        90.3846 
 1098   0.0000       3.323367        90.4334 
 1099   0.0000       3.327285        90.5400 
 1100   0.0000       3.330711        90.6333 
 1101   0.0000       3.331977        90.6677 
 1102   0.0000       3.334300        90.7309 
 1103   0.0000       3.338537        90.8462 
 1104   0.0000       3.343052        90.9691 
 1105   0.0000       3.345380        91.0324 
 1106   0.0000       3.347712        91.0959 
 1107   0.0000       3.354424        91.2785 
 1108   0.0000       3.355714        91.3136 
 1109   0.0000       3.357019        91.3491 
 1110   0.0000       3.359524        91.4173 
 1111   0.0000       3.360905        91.4549 
 1112   0.0000       3.363200        91.5173 
 1113   0.0000       3.364449        91.5513 
 1114   0.0000       3.365677        91.5847 
 1115   0.0000       3.369142        91.6790 
 1116   0.0000       3.371895        91.7539 
 1117   0.0000       3.375231        91.8447 
 1118   0.0000       3.377767        91.9137 
 1119   0.0000       3.381868        92.0253 
 1120   0.0000       3.383024        92.0568 
 1121   0.0000       3.384989        92.1102 
 1122   0.0000       3.387024        92.1656 
 1123   0.0000       3.390400        92.2575 
 1124   0.0000       3.392477        92.3140 
 1125   0.0000       3.394274        92.3629 
 1126   0.0000       3.398727        92.4841 
 1127   0.0000       3.400191        92.5239 
 1128   0.0000       3.403033        92.6012 
 1129   0.0000       3.403716        92.6198 
 1130   0.0000       3.408962        92.7626 
 1131   0.0000       3.411132        92.8216 
 1132   0.0000       3.415426        92.9385 
 1133   0.0000       3.416379        92.9644 
 1134   0.0000       3.417649        92.9990 
 1135   0.0000       3.420228        93.0691 
 1136   0.0000       3.422914        93.1422 
 1137   0.0000       3.427643        93.2709 
 1138   0.0000       3.430844        93.3580 
 1139   0.0000       3.432669        93.4077 
 1140   0.0000       3.435698        93.4901 
 1141   0.0000       3.436794        93.5199 
 1142   0.0000       3.443639        93.7062 
 1143   0.0000       3.446655        93.7883 
 1144   0.0000       3.447317        93.8063 
 1145   0.0000       3.451024        93.9071 
 1146   0.0000       3.454935        94.0136 
 1147   0.0000       3.459673        94.1425 
 1148   0.0000       3.462478        94.2188 
 1149   0.0000       3.467065        94.3436 
 1150   0.0000       3.471186        94.4558 
 1151   0.0000       3.473659        94.5231 
 1152   0.0000       3.480002        94.6957 
 1153   0.0000       3.483098        94.7799 
 1154   0.0000       3.487489        94.8994 
 1155   0.0000       3.490748        94.9881 
 1156   0.0000       3.494612        95.0932 
 1157   0.0000       3.499484        95.2258 
 1158   0.0000       3.500530        95.2543 
 1159   0.0000       3.506190        95.4083 
 1160   0.0000       3.510229        95.5182 
 1161   0.0000       3.510789        95.5334 
 1162   0.0000       3.514394        95.6315 
 1163   0.0000       3.517080        95.7046 
 1164   0.0000       3.519007        95.7571 
 1165   0.0000       3.524726        95.9127 
 1166   0.0000       3.526197        95.9527 
 1167   0.0000       3.530164        96.0607 
 1168   0.0000       3.539857        96.3244 
 1169   0.0000       3.542699        96.4017 
 1170   0.0000       3.544246        96.4438 
 1171   0.0000       3.547402        96.5297 
 1172   0.0000       3.551890        96.6519 
 1173   0.0000       3.555577        96.7522 
 1174   0.0000       3.558508        96.8319 
 1175   0.0000       3.559288        96.8531 
 1176   0.0000       3.563404        96.9651 
 1177   0.0000       3.564061        96.9830 
 1178   0.0000       3.568233        97.0966 
 1179   0.0000       3.575543        97.2955 
 1180   0.0000       3.578179        97.3672 
 1181   0.0000       3.584631        97.5428 
 1182   0.0000       3.586384        97.5905 
 1183   0.0000       3.592961        97.7694 
 1184   0.0000       3.597510        97.8932 
 1185   0.0000       3.603509        98.0565 
 1186   0.0000       3.605530        98.1114 
 1187   0.0000       3.610136        98.2368 
 1188   0.0000       3.612717        98.3070 
 1189   0.0000       3.619706        98.4972 
 1190   0.0000       3.624657        98.6319 
 1191   0.0000       3.625576        98.6569 
 1192   0.0000       3.633771        98.8799 
 1193   0.0000       3.636808        98.9626 
 1194   0.0000       3.642244        99.1105 
 1195   0.0000       3.644822        99.1806 
 1196   0.0000       3.655791        99.4791 
 1197   0.0000       3.658260        99.5463 
 1198   0.0000       3.659669        99.5846 
 1199   0.0000       3.667393        99.7948 
 1200   0.0000       3.668061        99.8130 
 1201   0.0000       3.669442        99.8506 
 1202   0.0000       3.676097       100.0317 
 1203   0.0000       3.679566       100.1261 
 1204   0.0000       3.684180       100.2516 
 1205   0.0000       3.688556       100.3707 
 1206   0.0000       3.691866       100.4608 
 1207   0.0000       3.705665       100.8363 
 1208   0.0000       3.709902       100.9516 
 1209   0.0000       3.711448       100.9936 
 1210   0.0000       3.720930       101.2517 
 1211   0.0000       3.726960       101.4157 
 1212   0.0000       3.732268       101.5602 
 1213   0.0000       3.737010       101.6892 
 1214   0.0000       3.739774       101.7644 
 1215   0.0000       3.750870       102.0664 
 1216   0.0000       3.751535       102.0845 
 1217   0.0000       3.759348       102.2971 
 1218   0.0000       3.767280       102.5129 
 1219   0.0000       3.777287       102.7852 
 1220   0.0000       3.779314       102.8404 
 1221   0.0000       3.784705       102.9871 
 1222   0.0000       3.789033       103.1048 
 1223   0.0000       3.795671       103.2855 
 1224   0.0000       3.799967       103.4024 
 1225   0.0000       3.805387       103.5498 
 1226   0.0000       3.809944       103.6739 
 1227   0.0000       3.816058       103.8402 
 1228   0.0000       3.825526       104.0979 
 1229   0.0000       3.830766       104.2404 
 1230   0.0000       3.837097       104.4127 
 1231   0.0000       3.848691       104.7282 
 1232   0.0000       3.850901       104.7883 
 1233   0.0000       3.862444       105.1024 
 1234   0.0000       3.875014       105.4445 
 1235   0.0000       3.887713       105.7900 
 1236   0.0000       3.888481       105.8110 
 1237   0.0000       3.891487       105.8928 
 1238   0.0000       3.898448       106.0822 
 1239   0.0000       3.904609       106.2498 
 1240   0.0000       3.910627       106.4136 
 1241   0.0000       3.932042       106.9963 
 1242   0.0000       3.932611       107.0118 
 1243   0.0000       3.936059       107.1056 
 1244   0.0000       3.957848       107.6985 
 1245   0.0000       3.960155       107.7613 
 1246   0.0000       3.961748       107.8046 
 1247   0.0000       3.968041       107.9759 
 1248   0.0000       3.973901       108.1353 
 1249   0.0000       3.978695       108.2658 
 1250   0.0000       3.985324       108.4462 
 1251   0.0000       3.991376       108.6109 
 1252   0.0000       4.001549       108.8877 
 1253   0.0000       4.004998       108.9815 
 1254   0.0000       4.020050       109.3911 
 1255   0.0000       4.023812       109.4935 
 1256   0.0000       4.029070       109.6366 
 1257   0.0000       4.040759       109.9546 
 1258   0.0000       4.042728       110.0082 
 1259   0.0000       4.049019       110.1794 
 1260   0.0000       4.050083       110.2084 
 1261   0.0000       4.058568       110.4392 
 1262   0.0000       4.061622       110.5224 
 1263   0.0000       4.062386       110.5431 
 1264   0.0000       4.073910       110.8567 
 1265   0.0000       4.076141       110.9174 
 1266   0.0000       4.082622       111.0938 
 1267   0.0000       4.085107       111.1614 
 1268   0.0000       4.090248       111.3013 
 1269   0.0000       4.098615       111.5290 
 1270   0.0000       4.109527       111.8259 
 1271   0.0000       4.114589       111.9636 
 1272   0.0000       4.120911       112.1357 
 1273   0.0000       4.126404       112.2852 
 1274   0.0000       4.131058       112.4118 
 1275   0.0000       4.133767       112.4855 
 1276   0.0000       4.136299       112.5544 
 1277   0.0000       4.144921       112.7890 
 1278   0.0000       4.151609       112.9710 
 1279   0.0000       4.154033       113.0370 
 1280   0.0000       4.159685       113.1908 
 1281   0.0000       4.161977       113.2531 
 1282   0.0000       4.162571       113.2693 
 1283   0.0000       4.170829       113.4940 
 1284   0.0000       4.176242       113.6413 
 1285   0.0000       4.180443       113.7556 
 1286   0.0000       4.184213       113.8582 
 1287   0.0000       4.191380       114.0532 
 1288   0.0000       4.192704       114.0893 
 1289   0.0000       4.196909       114.2037 
 1290   0.0000       4.199706       114.2798 
 1291   0.0000       4.202506       114.3560 
 1292   0.0000       4.212773       114.6354 
 1293   0.0000       4.213493       114.6550 
 1294   0.0000       4.214567       114.6842 
 1295   0.0000       4.216767       114.7441 
 1296   0.0000       4.219637       114.8222 
 1297   0.0000       4.223752       114.9341 
 1298   0.0000       4.230185       115.1092 
 1299   0.0000       4.232818       115.1808 
 1300   0.0000       4.233106       115.1887 
 1301   0.0000       4.237340       115.3039 
 1302   0.0000       4.240792       115.3978 
 1303   0.0000       4.241968       115.4298 
 1304   0.0000       4.246789       115.5610 
 1305   0.0000       4.249671       115.6394 
 1306   0.0000       4.250146       115.6524 
 1307   0.0000       4.255072       115.7864 
 1308   0.0000       4.257800       115.8606 
 1309   0.0000       4.259197       115.8986 
 1310   0.0000       4.266909       116.1085 
 1311   0.0000       4.270243       116.1992 
 1312   0.0000       4.280754       116.4852 
 1313   0.0000       4.284270       116.5809 
 1314   0.0000       4.287421       116.6667 
 1315   0.0000       4.294774       116.8668 
 1316   0.0000       4.304806       117.1397 
 1317   0.0000       4.311706       117.3275 
 1318   0.0000       4.319063       117.5277 
 1319   0.0000       4.325215       117.6951 
 1320   0.0000       4.328335       117.7800 
 1321   0.0000       4.334111       117.9372 
 1322   0.0000       4.344724       118.2259 
 1323   0.0000       4.349686       118.3610 
 1324   0.0000       4.352086       118.4263 
 1325   0.0000       4.365582       118.7935 
 1326   0.0000       4.372782       118.9894 
 1327   0.0000       4.378084       119.1337 
 1328   0.0000       4.385741       119.3421 
 1329   0.0000       4.390479       119.4710 
 1330   0.0000       4.392675       119.5308 
 1331   0.0000       4.406247       119.9001 
 1332   0.0000       4.410773       120.0232 
 1333   0.0000       4.418668       120.2381 
 1334   0.0000       4.419946       120.2728 
 1335   0.0000       4.433810       120.6501 
 1336   0.0000       4.438428       120.7758 
 1337   0.0000       4.443676       120.9186 
 1338   0.0000       4.448926       121.0614 
 1339   0.0000       4.459753       121.3561 
 1340   0.0000       4.464124       121.4750 
 1341   0.0000       4.469588       121.6237 
 1342   0.0000       4.477764       121.8462 
 1343   0.0000       4.489647       122.1695 
 1344   0.0000       4.498402       122.4078 
 1345   0.0000       4.509428       122.7078 
 1346   0.0000       4.511223       122.7566 
 1347   0.0000       4.519038       122.9693 
 1348   0.0000       4.531349       123.3043 
 1349   0.0000       4.538540       123.4999 
 1350   0.0000       4.547151       123.7343 
 1351   0.0000       4.560238       124.0904 
 1352   0.0000       4.563680       124.1841 
 1353   0.0000       4.578075       124.5758 
 1354   0.0000       4.579680       124.6194 
 1355   0.0000       4.589298       124.8811 
 1356   0.0000       4.604278       125.2888 
 1357   0.0000       4.608755       125.4106 
 1358   0.0000       4.632888       126.0673 
 1359   0.0000       4.635992       126.1518 
 1360   0.0000       4.643143       126.3463 
 1361   0.0000       4.643397       126.3533 
 1362   0.0000       4.654492       126.6552 
 1363   0.0000       4.660354       126.8147 
 1364   0.0000       4.662259       126.8665 
 1365   0.0000       4.670585       127.0931 
 1366   0.0000       4.678566       127.3103 
 1367   0.0000       4.687726       127.5595 
 1368   0.0000       4.696458       127.7971 
 1369   0.0000       4.703119       127.9784 
 1370   0.0000       4.721544       128.4797 
 1371   0.0000       4.725041       128.5749 
 1372   0.0000       4.734415       128.8300 
 1373   0.0000       4.740236       128.9884 
 1374   0.0000       4.746120       129.1485 
 1375   0.0000       4.756954       129.4433 
 1376   0.0000       4.761603       129.5698 
 1377   0.0000       4.774985       129.9340 
 1378   0.0000       4.795081       130.4808 
 1379   0.0000       4.797522       130.5472 
 1380   0.0000       4.804964       130.7497 
 1381   0.0000       4.822226       131.2194 
 1382   0.0000       4.833910       131.5374 
 1383   0.0000       4.849742       131.9682 
 1384   0.0000       4.873234       132.6074 
 1385   0.0000       4.875398       132.6663 
 1386   0.0000       4.877108       132.7128 
 1387   0.0000       4.881618       132.8356 
 1388   0.0000       4.896648       133.2446 
 1389   0.0000       4.899814       133.3307 
 1390   0.0000       4.900557       133.3509 
 1391   0.0000       4.917809       133.8204 
 1392   0.0000       4.925917       134.0410 
 1393   0.0000       4.930277       134.1597 
 1394   0.0000       4.964436       135.0892 
 1395   0.0000       4.970298       135.2487 
 1396   0.0000       4.971384       135.2782 
 1397   0.0000       4.979213       135.4913 
 1398   0.0000       4.985675       135.6671 
 1399   0.0000       4.993024       135.8671 
 1400   0.0000       5.000592       136.0730 
 1401   0.0000       5.017172       136.5242 
 1402   0.0000       5.030542       136.8880 
 1403   0.0000       5.043596       137.2432 
 1404   0.0000       5.052879       137.4958 
 1405   0.0000       5.060173       137.6943 
 1406   0.0000       5.084404       138.3537 
 1407   0.0000       5.106134       138.9450 
 1408   0.0000       5.126148       139.4896 
 1409   0.0000       5.140840       139.8894 
 1410   0.0000       5.150332       140.1477 
 1411   0.0000       5.151559       140.1810 
 1412   0.0000       5.160118       140.4140 
 1413   0.0000       5.163620       140.5093 
 1414   0.0000       5.182005       141.0095 
 1415   0.0000       5.183277       141.0441 
 1416   0.0000       5.186102       141.1210 
 1417   0.0000       5.204699       141.6271 
 1418   0.0000       5.211524       141.8128 
 1419   0.0000       5.214055       141.8816 
 1420   0.0000       5.219800       142.0380 
 1421   0.0000       5.225316       142.1881 
 1422   0.0000       5.231201       142.3482 
 1423   0.0000       5.247975       142.8047 
 1424   0.0000       5.250969       142.8861 
 1425   0.0000       5.264888       143.2649 
 1426   0.0000       5.280731       143.6960 
 1427   0.0000       5.303104       144.3048 
 1428   0.0000       5.319119       144.7406 
 1429   0.0000       5.324679       144.8919 
 1430   0.0000       5.345589       145.4609 
 1431   0.0000       5.350537       145.5955 
 1432   0.0000       5.361703       145.8993 
 1433   0.0000       5.372744       146.1998 
 1434   0.0000       5.377004       146.3157 
 1435   0.0000       5.395123       146.8087 
 1436   0.0000       5.406502       147.1184 
 1437   0.0000       5.411860       147.2642 
 1438   0.0000       5.426966       147.6752 
 1439   0.0000       5.440647       148.0475 
 1440   0.0000       5.441999       148.0843 
 1441   0.0000       5.464133       148.6866 
 1442   0.0000       5.469376       148.8293 
 1443   0.0000       5.490135       149.3942 
 1444   0.0000       5.503877       149.7681 
 1445   0.0000       5.518218       150.1584 
 1446   0.0000       5.522510       150.2751 
 1447   0.0000       5.535004       150.6151 
 1448   0.0000       5.553576       151.1205 
 1449   0.0000       5.561797       151.3442 
 1450   0.0000       5.564136       151.4078 
 1451   0.0000       5.605386       152.5303 
 1452   0.0000       5.618174       152.8783 
 1453   0.0000       5.628022       153.1463 
 1454   0.0000       5.661033       154.0445 
 1455   0.0000       5.669200       154.2668 
 1456   0.0000       5.683225       154.6484 
 1457   0.0000       5.709943       155.3755 
 1458   0.0000       5.710928       155.4022 
 1459   0.0000       5.792623       157.6253 
 1460   0.0000       5.822051       158.4261 
 1461   0.0000       5.857891       159.4013 
 1462   0.0000       5.882973       160.0838 
 1463   0.0000       5.892620       160.3463 
 1464   0.0000       5.921599       161.1349 
 1465   0.0000       5.980484       162.7373 
 1466   0.0000       6.024684       163.9400 
 1467   0.0000       6.040579       164.3725 
 1468   0.0000       6.063537       164.9972 
 1469   0.0000       6.098201       165.9405 
 1470   0.0000       6.180304       168.1746 
 1471   0.0000       6.196216       168.6076 
 1472   0.0000       6.231196       169.5595 
 1473   0.0000       6.264411       170.4633 
 1474   0.0000       6.397882       174.0952 
 1475   0.0000       6.404434       174.2735 
 1476   0.0000       6.431419       175.0078 
 1477   0.0000       6.467959       176.0021 
 1478   0.0000       6.511221       177.1793 
 1479   0.0000       6.528549       177.6508 
 1480   0.0000       6.552856       178.3123 
 1481   0.0000       6.578740       179.0166 
 1482   0.0000       6.617206       180.0633 
 1483   0.0000       6.763764       184.0514 
 1484   0.0000       6.769808       184.2158 
 1485   0.0000       6.797035       184.9567 
 1486   0.0000       6.843788       186.2289 
 1487   0.0000       6.890448       187.4986 
 1488   0.0000       6.891721       187.5333 
 1489   0.0000       6.930329       188.5838 
 1490   0.0000       6.964834       189.5228 
 1491   0.0000       7.058222       192.0640 
 1492   0.0000       7.074362       192.5032 
 1493   0.0000       7.179162       195.3549 
 1494   0.0000       7.241635       197.0549 
 1495   0.0000       7.252832       197.3596 
 1496   0.0000       7.381008       200.8474 
 1497   0.0000       7.427754       202.1195 
 1498   0.0000       7.528565       204.8627 
 1499   0.0000       7.603967       206.9145 
 1500   0.0000      22.173464       603.3706 
 1501   0.0000      22.259823       605.7206 
 1502   0.0000      22.336619       607.8103 
 1503   0.0000      22.389616       609.2524 
 1504   0.0000      22.479488       611.6980 
 1505   0.0000      22.517011       612.7190 
 1506   0.0000      22.536215       613.2416 
 1507   0.0000      22.546419       613.5193 
 1508   0.0000      22.560127       613.8923 
 1509   0.0000      22.608060       615.1966 
 1510   0.0000      22.635037       615.9307 
 1511   0.0000      22.664145       616.7227 
 1512   0.0000      22.665501       616.7596 
 1513   0.0000      22.677346       617.0820 
 1514   0.0000      22.703737       617.8001 
 1515   0.0000      22.715157       618.1108 
 1516   0.0000      22.723372       618.3344 
 1517   0.0000      22.797773       620.3590 
 1518   0.0000      22.802302       620.4822 
 1519   0.0000      22.819082       620.9388 
 1520   0.0000      22.827369       621.1643 
 1521   0.0000      22.850984       621.8069 
 1522   0.0000      22.870242       622.3309 
 1523   0.0000      22.875824       622.4828 
 1524   0.0000      22.901861       623.1913 
 1525   0.0000      22.902804       623.2170 
 1526   0.0000      22.935731       624.1130 
 1527   0.0000      22.968951       625.0169 
 1528   0.0000      23.024183       626.5199 
 1529   0.0000      23.233421       632.2135 
 1530   0.0000      23.245604       632.5450 
 1531   0.0000      23.297778       633.9648 
 1532   0.0000      23.386507       636.3792 
 1533   0.0000      23.424013       637.3998 
 1534   0.0000      23.528937       640.2549 
 1535   0.0000      23.580835       641.6671 
 1536   0.0000      32.907901       895.4695 
 1537   0.0000      33.019348       898.5021 
 1538   0.0000      44.078710      1199.4427 
 1539   0.0000      44.205994      1202.9063 
 1540   0.0000      44.371138      1207.4000 
 1541   0.0000      44.601797      1213.6766 

                    ********************************
                    * MULLIKEN POPULATION ANALYSIS *
                    ********************************

-----------------------
MULLIKEN ATOMIC CHARGES
-----------------------
   0 O :   -0.213551
   1 O :   -0.450721
   2 N :   -0.259267
   3 N :   -0.270573
   4 C :    0.130737
   5 C :    0.244231
   6 H :    0.140349
   7 C :    0.057284
   8 C :   -0.248660
   9 H :    0.153080
  10 C :   -0.138855
  11 H :    0.155058
  12 C :   -0.180356
  13 H :    0.154366
  14 C :   -0.130405
  15 H :    0.156365
  16 C :   -0.290630
  17 H :    0.155274
  18 C :    0.190161
  19 C :   -0.450757
  20 H :    0.142396
  21 H :    0.147335
  22 H :    0.143626
  23 C :   -0.442710
  24 H :    0.139694
  25 H :    0.146706
  26 H :    0.145151
  27 C :   -0.401802
  28 H :    0.134041
  29 H :    0.131456
  30 H :    0.132611
  31 C :    0.196164
  32 C :    0.023535
  33 C :   -0.205615
  34 H :    0.157837
  35 C :   -0.228821
  36 H :    0.149533
  37 C :   -0.197593
  38 H :    0.154444
  39 C :   -0.305677
  40 H :    0.153069
  41 C :    0.087099
  42 C :   -0.434467
  43 H :    0.139933
  44 H :    0.141001
  45 H :    0.131161
  46 C :   -0.427800
  47 H :    0.138400
  48 H :    0.125417
  49 H :    0.136459
  50 C :   -0.458711
  51 H :    0.145173
  52 H :    0.142705
  53 H :    0.150890
  54 C :    0.468894
  55 C :    0.096882
  56 C :   -0.224826
  57 H :    0.163888
  58 C :   -0.143936
  59 H :    0.165657
  60 C :   -0.129755
  61 H :    0.166651
  62 C :   -0.147438
  63 H :    0.164608
  64 C :   -0.226819
  65 H :    0.182476
  66 H :    0.247437
  67 O :   -0.454132
  68 C :    0.378607
  69 C :    0.145110
  70 C :   -0.236633
  71 H :    0.165474
  72 C :   -0.134795
  73 H :    0.164800
  74 C :   -0.142673
  75 H :    0.165183
  76 C :   -0.137461
  77 H :    0.163935
  78 C :   -0.225698
  79 H :    0.173479
  80 O :   -0.414731
  81 H :    0.370043
Sum of atomic charges:    0.0000000

--------------------------------
MULLIKEN REDUCED ORBITAL CHARGES
--------------------------------
  0 O s       :     3.771913  s :     3.771913
      pz      :     1.372915  p :     4.394249
      px      :     1.401557
      py      :     1.619776
      dz2     :     0.014523  d :     0.045128
      dxz     :     0.009196
      dyz     :     0.006773
      dx2y2   :     0.007169
      dxy     :     0.007467
      f0      :     0.000450  f :     0.002261
      f+1     :     0.000409
      f-1     :     0.000257
      f+2     :     0.000176
      f-2     :     0.000267
      f+3     :     0.000326
      f-3     :     0.000376
  1 O s       :     3.850016  s :     3.850016
      pz      :     1.592685  p :     4.571855
      px      :     1.567855
      py      :     1.411316
      dz2     :     0.005450  d :     0.026833
      dxz     :     0.005832
      dyz     :     0.005578
      dx2y2   :     0.005603
      dxy     :     0.004370
      f0      :     0.000214  f :     0.002016
      f+1     :     0.000315
      f-1     :     0.000255
      f+2     :     0.000423
      f-2     :     0.000399
      f+3     :     0.000200
      f-3     :     0.000209
  2 N s       :     3.557662  s :     3.557662
      pz      :     1.470752  p :     3.637036
      px      :     1.045895
      py      :     1.120389
      dz2     :     0.009425  d :     0.060775
      dxz     :     0.016380
      dyz     :     0.008787
      dx2y2   :     0.013136
      dxy     :     0.013047
      f0      :     0.000292  f :     0.003794
      f+1     :     0.000663
      f-1     :     0.000169
      f+2     :     0.000557
      f-2     :     0.000613
      f+3     :     0.000847
      f-3     :     0.000653
  3 N s       :     3.425009  s :     3.425009
      pz      :     1.451963  p :     3.779008
      px      :     1.161743
      py      :     1.165302
      dz2     :     0.011790  d :     0.062765
      dxz     :     0.008893
      dyz     :     0.011830
      dx2y2   :     0.012383
      dxy     :     0.017868
      f0      :     0.000473  f :     0.003791
      f+1     :     0.000364
      f-1     :     0.000752
      f+2     :     0.000582
      f-2     :     0.000686
      f+3     :     0.000360
      f-3     :     0.000573
  4 C s       :     3.202174  s :     3.202174
      pz      :     0.649223  p :     2.437277
      px      :     0.909766
      py      :     0.878287
      dz2     :     0.041029  d :     0.210587
      dxz     :     0.068096
      dyz     :     0.043080
      dx2y2   :     0.028358
      dxy     :     0.030024
      f0      :     0.003480  f :     0.019225
      f+1     :     0.004286
      f-1     :     0.003325
      f+2     :     0.002288
      f-2     :     0.001826
      f+3     :     0.002189
      f-3     :     0.001832
  5 C s       :     2.989467  s :     2.989467
      pz      :     0.851012  p :     2.600541
      px      :     0.848718
      py      :     0.900812
      dz2     :     0.033447  d :     0.155962
      dxz     :     0.033862
      dyz     :     0.026449
      dx2y2   :     0.022467
      dxy     :     0.039737
      f0      :     0.000960  f :     0.009799
      f+1     :     0.001753
      f-1     :     0.001314
      f+2     :     0.001380
      f-2     :     0.002212
      f+3     :     0.001167
      f-3     :     0.001012
  6 H s       :     0.837175  s :     0.837175
      pz      :     0.006900  p :     0.022476
      px      :     0.007660
      py      :     0.007917
  7 C s       :     3.291760  s :     3.291760
      pz      :     0.848735  p :     2.499494
      px      :     0.870408
      py      :     0.780351
      dz2     :     0.029921  d :     0.141831
      dxz     :     0.015397
      dyz     :     0.038342
      dx2y2   :     0.024275
      dxy     :     0.033897
      f0      :     0.001214  f :     0.009631
      f+1     :     0.001304
      f-1     :     0.001258
      f+2     :     0.002145
      f-2     :     0.001131
      f+3     :     0.001476
      f-3     :     0.001103
  8 C s       :     3.290507  s :     3.290507
      pz      :     0.939152  p :     2.852981
      px      :     1.005118
      py      :     0.908711
      dz2     :     0.016297  d :     0.097869
      dxz     :     0.013314
      dyz     :     0.028921
      dx2y2   :     0.016629
      dxy     :     0.022708
      f0      :     0.001195  f :     0.007303
      f+1     :     0.000720
      f-1     :     0.000753
      f+2     :     0.001582
      f-2     :     0.000993
      f+3     :     0.001143
      f-3     :     0.000917
  9 H s       :     0.824097  s :     0.824097
      pz      :     0.008268  p :     0.022823
      px      :     0.008314
      py      :     0.006241
 10 C s       :     3.194453  s :     3.194453
      pz      :     0.931600  p :     2.843697
      px      :     0.950038
      py      :     0.962059
      dz2     :     0.026942  d :     0.093539
      dxz     :     0.016595
      dyz     :     0.016041
      dx2y2   :     0.021802
      dxy     :     0.012160
      f0      :     0.001011  f :     0.007165
      f+1     :     0.001122
      f-1     :     0.000987
      f+2     :     0.001688
      f-2     :     0.000907
      f+3     :     0.000682
      f-3     :     0.000769
 11 H s       :     0.822958  s :     0.822958
      pz      :     0.004041  p :     0.021984
      px      :     0.004569
      py      :     0.013375
 12 C s       :     3.199875  s :     3.199875
      pz      :     0.983657  p :     2.879319
      px      :     0.953847
      py      :     0.941816
      dz2     :     0.015225  d :     0.094002
      dxz     :     0.008931
      dyz     :     0.027593
      dx2y2   :     0.018266
      dxy     :     0.023987
      f0      :     0.000819  f :     0.007159
      f+1     :     0.000990
      f-1     :     0.000759
      f+2     :     0.001592
      f-2     :     0.000831
      f+3     :     0.001344
      f-3     :     0.000824
 13 H s       :     0.823673  s :     0.823673
      pz      :     0.009613  p :     0.021961
      px      :     0.006053
      py      :     0.006295
 14 C s       :     3.172501  s :     3.172501
      pz      :     0.958743  p :     2.856291
      px      :     0.962638
      py      :     0.934910
      dz2     :     0.015958  d :     0.094459
      dxz     :     0.011703
      dyz     :     0.028009
      dx2y2   :     0.016910
      dxy     :     0.021878
      f0      :     0.001191  f :     0.007154
      f+1     :     0.000769
      f-1     :     0.000677
      f+2     :     0.001598
      f-2     :     0.000931
      f+3     :     0.001108
      f-3     :     0.000879
 15 H s       :     0.821647  s :     0.821647
      pz      :     0.008137  p :     0.021988
      px      :     0.007979
      py      :     0.005872
 16 C s       :     3.301844  s :     3.301844
      pz      :     0.934308  p :     2.888184
      px      :     0.952833
      py      :     1.001042
      dz2     :     0.026962  d :     0.093404
      dxz     :     0.015651
      dyz     :     0.017305
      dx2y2   :     0.021951
      dxy     :     0.011536
      f0      :     0.001060  f :     0.007199
      f+1     :     0.001162
      f-1     :     0.000990
      f+2     :     0.001655
      f-2     :     0.000953
      f+3     :     0.000640
      f-3     :     0.000739
 17 H s       :     0.822424  s :     0.822424
      pz      :     0.004149  p :     0.022302
      px      :     0.004590
      py      :     0.013562
 18 C s       :     3.044633  s :     3.044633
      pz      :     0.838698  p :     2.545275
      px      :     0.835592
      py      :     0.870985
      dz2     :     0.037666  d :     0.207152
      dxz     :     0.045859
      dyz     :     0.043978
      dx2y2   :     0.039362
      dxy     :     0.040288
      f0      :     0.001149  f :     0.012780
      f+1     :     0.002240
      f-1     :     0.001678
      f+2     :     0.002266
      f-2     :     0.002364
      f+3     :     0.001517
      f-3     :     0.001565
 19 C s       :     3.276199  s :     3.276199
      pz      :     1.065905  p :     3.114231
      px      :     1.074736
      py      :     0.973590
      dz2     :     0.004585  d :     0.056940
      dxz     :     0.014903
      dyz     :     0.014708
      dx2y2   :     0.009211
      dxy     :     0.013533
      f0      :     0.000078  f :     0.003387
      f+1     :     0.000251
      f-1     :     0.000554
      f+2     :     0.000728
      f-2     :     0.000886
      f+3     :     0.000326
      f-3     :     0.000564
 20 H s       :     0.836056  s :     0.836056
      pz      :     0.008343  p :     0.021548
      px      :     0.008740
      py      :     0.004465
 21 H s       :     0.831438  s :     0.831438
      pz      :     0.006147  p :     0.021227
      px      :     0.008325
      py      :     0.006755
 22 H s       :     0.835330  s :     0.835330
      pz      :     0.008194  p :     0.021044
      px      :     0.005683
      py      :     0.007168
 23 C s       :     3.272395  s :     3.272395
      pz      :     1.005372  p :     3.109711
      px      :     1.075468
      py      :     1.028872
      dz2     :     0.009628  d :     0.057210
      dxz     :     0.018503
      dyz     :     0.009266
      dx2y2   :     0.011056
      dxy     :     0.008758
      f0      :     0.000360  f :     0.003393
      f+1     :     0.000338
      f-1     :     0.000381
      f+2     :     0.001036
      f-2     :     0.000900
      f+3     :     0.000142
      f-3     :     0.000236
 24 H s       :     0.839285  s :     0.839285
      pz      :     0.005155  p :     0.021021
      px      :     0.005046
      py      :     0.010819
 25 H s       :     0.832076  s :     0.832076
      pz      :     0.006591  p :     0.021219
      px      :     0.009365
      py      :     0.005262
 26 H s       :     0.833272  s :     0.833272
      pz      :     0.008299  p :     0.021577
      px      :     0.008514
      py      :     0.004763
 27 C s       :     3.257493  s :     3.257493
      pz      :     1.029956  p :     3.084685
      px      :     0.980450
      py      :     1.074279
      dz2     :     0.008062  d :     0.056166
      dxz     :     0.010447
      dyz     :     0.015876
      dx2y2   :     0.008093
      dxy     :     0.013688
      f0      :     0.000168  f :     0.003458
      f+1     :     0.000595
      f-1     :     0.000163
      f+2     :     0.000823
      f-2     :     0.001071
      f+3     :     0.000346
      f-3     :     0.000293
 28 H s       :     0.845006  s :     0.845006
      pz      :     0.006013  p :     0.020953
      px      :     0.008928
      py      :     0.006011
 29 H s       :     0.847536  s :     0.847536
      pz      :     0.005954  p :     0.021008
      px      :     0.005498
      py      :     0.009556
 30 H s       :     0.846389  s :     0.846389
      pz      :     0.009156  p :     0.021000
      px      :     0.004580
      py      :     0.007264
 31 C s       :     3.045251  s :     3.045251
      pz      :     0.883690  p :     2.576350
      px      :     0.871542
      py      :     0.821118
      dz2     :     0.037129  d :     0.169341
      dxz     :     0.029891
      dyz     :     0.021971
      dx2y2   :     0.046519
      dxy     :     0.033831
      f0      :     0.001247  f :     0.012894
      f+1     :     0.001201
      f-1     :     0.002445
      f+2     :     0.002178
      f-2     :     0.001853
      f+3     :     0.002213
      f-3     :     0.001757
 32 C s       :     3.312111  s :     3.312111
      pz      :     0.903120  p :     2.531191
      px      :     0.821235
      py      :     0.806836
      dz2     :     0.020306  d :     0.124164
      dxz     :     0.028703
      dyz     :     0.013042
      dx2y2   :     0.030346
      dxy     :     0.031766
      f0      :     0.000728  f :     0.008999
      f+1     :     0.001122
      f-1     :     0.001470
      f+2     :     0.001498
      f-2     :     0.001207
      f+3     :     0.001504
      f-3     :     0.001469
 33 C s       :     3.218493  s :     3.218493
      pz      :     0.940335  p :     2.882419
      px      :     1.002785
      py      :     0.939300
      dz2     :     0.014216  d :     0.097419
      dxz     :     0.025273
      dyz     :     0.009810
      dx2y2   :     0.019967
      dxy     :     0.028154
      f0      :     0.000900  f :     0.007284
      f+1     :     0.000377
      f-1     :     0.001296
      f+2     :     0.001215
      f-2     :     0.001188
      f+3     :     0.001073
      f-3     :     0.001234
 34 H s       :     0.819103  s :     0.819103
      pz      :     0.006885  p :     0.023060
      px      :     0.009063
      py      :     0.007112
 35 C s       :     3.205999  s :     3.205999
      pz      :     1.001268  p :     2.921081
      px      :     0.933050
      py      :     0.986763
      dz2     :     0.010466  d :     0.094525
      dxz     :     0.024390
      dyz     :     0.010525
      dx2y2   :     0.025979
      dxy     :     0.023165
      f0      :     0.000707  f :     0.007215
      f+1     :     0.000979
      f-1     :     0.000834
      f+2     :     0.001467
      f-2     :     0.000815
      f+3     :     0.001454
      f-3     :     0.000958
 36 H s       :     0.828456  s :     0.828456
      pz      :     0.007893  p :     0.022011
      px      :     0.004059
      py      :     0.010059
 37 C s       :     3.211009  s :     3.211009
      pz      :     0.964312  p :     2.881586
      px      :     0.974689
      py      :     0.942585
      dz2     :     0.024436  d :     0.097715
      dxz     :     0.013492
      dyz     :     0.013395
      dx2y2   :     0.025641
      dxy     :     0.020750
      f0      :     0.000409  f :     0.007283
      f+1     :     0.001111
      f-1     :     0.001504
      f+2     :     0.001146
      f-2     :     0.001054
      f+3     :     0.001144
      f-3     :     0.000914
 38 H s       :     0.823731  s :     0.823731
      pz      :     0.004242  p :     0.021825
      px      :     0.012760
      py      :     0.004823
 39 C s       :     3.312529  s :     3.312529
      pz      :     1.014972  p :     2.895713
      px      :     0.935275
      py      :     0.945466
      dz2     :     0.012340  d :     0.090084
      dxz     :     0.021549
      dyz     :     0.012148
      dx2y2   :     0.019535
      dxy     :     0.024512
      f0      :     0.000866  f :     0.007351
      f+1     :     0.000384
      f-1     :     0.001346
      f+2     :     0.001125
      f-2     :     0.001224
      f+3     :     0.001217
      f-3     :     0.001188
 40 H s       :     0.823905  s :     0.823905
      pz      :     0.007142  p :     0.023026
      px      :     0.009598
      py      :     0.006285
 41 C s       :     2.994309  s :     2.994309
      pz      :     0.913494  p :     2.730047
      px      :     0.889090
      py      :     0.927464
      dz2     :     0.039261  d :     0.178846
      dxz     :     0.032945
      dyz     :     0.035289
      dx2y2   :     0.038668
      dxy     :     0.032682
      f0      :     0.001397  f :     0.009699
      f+1     :     0.001272
      f-1     :     0.001980
      f+2     :     0.001152
      f-2     :     0.000922
      f+3     :     0.001426
      f-3     :     0.001551
 42 C s       :     3.268320  s :     3.268320
      pz      :     0.942920  p :     3.103472
      px      :     1.074400
      py      :     1.086153
      dz2     :     0.010166  d :     0.059390
      dxz     :     0.011646
      dyz     :     0.022059
      dx2y2   :     0.011655
      dxy     :     0.003864
      f0      :     0.000971  f :     0.003284
      f+1     :     0.000756
      f-1     :     0.000620
      f+2     :     0.000268
      f-2     :     0.000133
      f+3     :     0.000494
      f-3     :     0.000043
 43 H s       :     0.839022  s :     0.839022
      pz      :     0.006563  p :     0.021045
      px      :     0.005001
      py      :     0.009481
 44 H s       :     0.837707  s :     0.837707
      pz      :     0.004429  p :     0.021292
      px      :     0.012236
      py      :     0.004626
 45 H s       :     0.845985  s :     0.845985
      pz      :     0.006829  p :     0.022854
      px      :     0.006111
      py      :     0.009914
 46 C s       :     3.254799  s :     3.254799
      pz      :     1.048401  p :     3.110347
      px      :     1.081555
      py      :     0.980390
      dz2     :     0.020261  d :     0.059375
      dxz     :     0.003536
      dyz     :     0.007094
      dx2y2   :     0.014036
      dxy     :     0.014448
      f0      :     0.000631  f :     0.003280
      f+1     :     0.000198
      f-1     :     0.000700
      f+2     :     0.000312
      f-2     :     0.000257
      f+3     :     0.000742
      f-3     :     0.000440
 47 H s       :     0.840508  s :     0.840508
      pz      :     0.012099  p :     0.021092
      px      :     0.004658
      py      :     0.004336
 48 H s       :     0.851952  s :     0.851952
      pz      :     0.005377  p :     0.022631
      px      :     0.006535
      py      :     0.010719
 49 H s       :     0.842388  s :     0.842388
      pz      :     0.004445  p :     0.021153
      px      :     0.011852
      py      :     0.004855
 50 C s       :     3.294213  s :     3.294213
      pz      :     1.057629  p :     3.100329
      px      :     1.034675
      py      :     1.008025
      dz2     :     0.018381  d :     0.060747
      dxz     :     0.004593
      dyz     :     0.009479
      dx2y2   :     0.021807
      dxy     :     0.006488
      f0      :     0.000852  f :     0.003421
      f+1     :     0.000276
      f-1     :     0.000349
      f+2     :     0.000286
      f-2     :     0.000275
      f+3     :     0.000650
      f-3     :     0.000733
 51 H s       :     0.834003  s :     0.834003
      pz      :     0.005400  p :     0.020824
      px      :     0.004549
      py      :     0.010875
 52 H s       :     0.836169  s :     0.836169
      pz      :     0.012192  p :     0.021126
      px      :     0.004516
      py      :     0.004418
 53 H s       :     0.827914  s :     0.827914
      pz      :     0.004690  p :     0.021197
      px      :     0.011957
      py      :     0.004550
 54 C s       :     3.113027  s :     3.113027
      pz      :     0.773380  p :     2.127908
      px      :     0.643074
      py      :     0.711454
      dz2     :     0.074119  d :     0.264899
      dxz     :     0.048007
      dyz     :     0.039422
      dx2y2   :     0.059924
      dxy     :     0.043427
      f0      :     0.003326  f :     0.025272
      f+1     :     0.004121
      f-1     :     0.003867
      f+2     :     0.003987
      f-2     :     0.003162
      f+3     :     0.004053
      f-3     :     0.002755
 55 C s       :     3.266054  s :     3.266054
      pz      :     0.720875  p :     2.496590
      px      :     0.902247
      py      :     0.873467
      dz2     :     0.034972  d :     0.130556
      dxz     :     0.022872
      dyz     :     0.024690
      dx2y2   :     0.025691
      dxy     :     0.022331
      f0      :     0.001298  f :     0.009917
      f+1     :     0.001773
      f-1     :     0.002030
      f+2     :     0.001255
      f-2     :     0.001314
      f+3     :     0.001109
      f-3     :     0.001138
 56 C s       :     3.255852  s :     3.255852
      pz      :     0.972418  p :     2.865262
      px      :     0.937706
      py      :     0.955138
      dz2     :     0.019494  d :     0.096475
      dxz     :     0.023790
      dyz     :     0.027999
      dx2y2   :     0.015033
      dxy     :     0.010159
      f0      :     0.001152  f :     0.007237
      f+1     :     0.001303
      f-1     :     0.001299
      f+2     :     0.000723
      f-2     :     0.001104
      f+3     :     0.001007
      f-3     :     0.000648
 57 H s       :     0.813777  s :     0.813777
      pz      :     0.007065  p :     0.022336
      px      :     0.005775
      py      :     0.009496
 58 C s       :     3.183965  s :     3.183965
      pz      :     0.932331  p :     2.860485
      px      :     0.967058
      py      :     0.961095
      dz2     :     0.023409  d :     0.092336
      dxz     :     0.020364
      dyz     :     0.025572
      dx2y2   :     0.010205
      dxy     :     0.012786
      f0      :     0.001162  f :     0.007151
      f+1     :     0.001033
      f-1     :     0.001646
      f+2     :     0.000753
      f-2     :     0.001099
      f+3     :     0.000532
      f-3     :     0.000927
 59 H s       :     0.812311  s :     0.812311
      pz      :     0.005284  p :     0.022032
      px      :     0.009190
      py      :     0.007558
 60 C s       :     3.191190  s :     3.191190
      pz      :     0.988212  p :     2.836870
      px      :     0.926874
      py      :     0.921785
      dz2     :     0.025086  d :     0.094603
      dxz     :     0.015278
      dyz     :     0.015096
      dx2y2   :     0.021807
      dxy     :     0.017338
      f0      :     0.000609  f :     0.007091
      f+1     :     0.001046
      f-1     :     0.001215
      f+2     :     0.000960
      f-2     :     0.001030
      f+3     :     0.001085
      f-3     :     0.001145
 61 H s       :     0.811448  s :     0.811448
      pz      :     0.013021  p :     0.021901
      px      :     0.004835
      py      :     0.004045
 62 C s       :     3.191718  s :     3.191718
      pz      :     0.935532  p :     2.856708
      px      :     0.943262
      py      :     0.977914
      dz2     :     0.018986  d :     0.091873
      dxz     :     0.023309
      dyz     :     0.025161
      dx2y2   :     0.013826
      dxy     :     0.010591
      f0      :     0.001128  f :     0.007139
      f+1     :     0.001258
      f-1     :     0.001315
      f+2     :     0.000686
      f-2     :     0.001093
      f+3     :     0.000982
      f-3     :     0.000677
 63 H s       :     0.813364  s :     0.813364
      pz      :     0.006714  p :     0.022028
      px      :     0.005689
      py      :     0.009625
 64 C s       :     3.253624  s :     3.253624
      pz      :     0.944992  p :     2.866266
      px      :     0.975508
      py      :     0.945767
      dz2     :     0.025337  d :     0.099681
      dxz     :     0.023588
      dyz     :     0.027207
      dx2y2   :     0.010428
      dxy     :     0.013120
      f0      :     0.001183  f :     0.007248
      f+1     :     0.001019
      f-1     :     0.001659
      f+2     :     0.000817
      f-2     :     0.001114
      f+3     :     0.000555
      f-3     :     0.000901
 65 H s       :     0.795092  s :     0.795092
      pz      :     0.005455  p :     0.022432
      px      :     0.009018
      py      :     0.007959
 66 H s       :     0.711523  s :     0.711523
      pz      :     0.010244  p :     0.041040
      px      :     0.019584
      py      :     0.011212
 67 O s       :     3.856654  s :     3.856654
      pz      :     1.568147  p :     4.566731
      px      :     1.640945
      py      :     1.357639
      dz2     :     0.004048  d :     0.028928
      dxz     :     0.001158
      dyz     :     0.008939
      dx2y2   :     0.006883
      dxy     :     0.007900
      f0      :     0.000137  f :     0.001819
      f+1     :     0.000009
      f-1     :     0.000420
      f+2     :     0.000342
      f-2     :     0.000147
      f+3     :     0.000447
      f-3     :     0.000316
 68 C s       :     3.081879  s :     3.081879
      pz      :     0.779703  p :     2.252751
      px      :     0.765291
      py      :     0.707757
      dz2     :     0.042781  d :     0.261986
      dxz     :     0.025118
      dyz     :     0.064790
      dx2y2   :     0.054886
      dxy     :     0.074411
      f0      :     0.001693  f :     0.024778
      f+1     :     0.001530
      f-1     :     0.004953
      f+2     :     0.003519
      f-2     :     0.003849
      f+3     :     0.005124
      f-3     :     0.004110
 69 C s       :     3.181802  s :     3.181802
      pz      :     0.861754  p :     2.534809
      px      :     0.866863
      py      :     0.806192
      dz2     :     0.020172  d :     0.128439
      dxz     :     0.016929
      dyz     :     0.029335
      dx2y2   :     0.030552
      dxy     :     0.031450
      f0      :     0.000626  f :     0.009840
      f+1     :     0.001337
      f-1     :     0.001543
      f+2     :     0.001846
      f-2     :     0.001559
      f+3     :     0.001749
      f-3     :     0.001179
 70 C s       :     3.274373  s :     3.274373
      pz      :     0.947550  p :     2.856211
      px      :     0.958502
      py      :     0.950159
      dz2     :     0.018294  d :     0.098811
      dxz     :     0.010670
      dyz     :     0.025159
      dx2y2   :     0.015977
      dxy     :     0.028710
      f0      :     0.000883  f :     0.007238
      f+1     :     0.000944
      f-1     :     0.000925
      f+2     :     0.001276
      f-2     :     0.001210
      f+3     :     0.001360
      f-3     :     0.000640
 71 H s       :     0.812140  s :     0.812140
      pz      :     0.005734  p :     0.022386
      px      :     0.008071
      py      :     0.008581
 72 C s       :     3.177762  s :     3.177762
      pz      :     0.944980  p :     2.857537
      px      :     0.936982
      py      :     0.975575
      dz2     :     0.018637  d :     0.092342
      dxz     :     0.014216
      dyz     :     0.018091
      dx2y2   :     0.025782
      dxy     :     0.015617
      f0      :     0.000777  f :     0.007154
      f+1     :     0.001283
      f-1     :     0.000766
      f+2     :     0.001312
      f-2     :     0.001157
      f+3     :     0.000752
      f-3     :     0.001106
 73 H s       :     0.813170  s :     0.813170
      pz      :     0.005029  p :     0.022029
      px      :     0.004028
      py      :     0.012972
 74 C s       :     3.195723  s :     3.195723
      pz      :     0.957485  p :     2.845680
      px      :     0.960697
      py      :     0.927498
      dz2     :     0.012567  d :     0.094179
      dxz     :     0.011715
      dyz     :     0.021708
      dx2y2   :     0.023959
      dxy     :     0.024230
      f0      :     0.000372  f :     0.007092
      f+1     :     0.000903
      f-1     :     0.001226
      f+2     :     0.001251
      f-2     :     0.000946
      f+3     :     0.001389
      f-3     :     0.001004
 75 H s       :     0.812908  s :     0.812908
      pz      :     0.009129  p :     0.021909
      px      :     0.008424
      py      :     0.004356
 76 C s       :     3.182250  s :     3.182250
      pz      :     0.951260  p :     2.855667
      px      :     0.956570
      py      :     0.947837
      dz2     :     0.016361  d :     0.092405
      dxz     :     0.009678
      dyz     :     0.024401
      dx2y2   :     0.015605
      dxy     :     0.026361
      f0      :     0.000877  f :     0.007139
      f+1     :     0.000951
      f-1     :     0.000880
      f+2     :     0.001308
      f-2     :     0.001188
      f+3     :     0.001317
      f-3     :     0.000619
 77 H s       :     0.814038  s :     0.814038
      pz      :     0.005705  p :     0.022027
      px      :     0.007871
      py      :     0.008451
 78 C s       :     3.237623  s :     3.237623
      pz      :     0.949281  p :     2.884960
      px      :     0.933001
      py      :     1.002678
      dz2     :     0.020496  d :     0.095888
      dxz     :     0.012645
      dyz     :     0.019529
      dx2y2   :     0.027096
      dxy     :     0.016122
      f0      :     0.000773  f :     0.007228
      f+1     :     0.001289
      f-1     :     0.000814
      f+2     :     0.001331
      f-2     :     0.001122
      f+3     :     0.000769
      f-3     :     0.001129
 79 H s       :     0.804091  s :     0.804091
      pz      :     0.005071  p :     0.022430
      px      :     0.004040
      py      :     0.013319
 80 O s       :     3.779529  s :     3.779529
      pz      :     1.618834  p :     4.602408
      px      :     1.443921
      py      :     1.539653
      dz2     :     0.002773  d :     0.031200
      dxz     :     0.004117
      dyz     :     0.007642
      dx2y2   :     0.005708
      dxy     :     0.010960
      f0      :     0.000264  f :     0.001593
      f+1     :     0.000218
      f-1     :     0.000124
      f+2     :     0.000145
      f-2     :     0.000445
      f+3     :     0.000163
      f-3     :     0.000234
 81 H s       :     0.572829  s :     0.572829
      pz      :     0.019528  p :     0.057128
      px      :     0.023473
      py      :     0.014126


                     *******************************
                     * LOEWDIN POPULATION ANALYSIS *
                     *******************************

----------------------
LOEWDIN ATOMIC CHARGES
----------------------
   0 O :    0.389615
   1 O :    0.107323
   2 N :    0.162910
   3 N :    0.143778
   4 C :   -0.314763
   5 C :   -0.194172
   6 H :    0.189862
   7 C :   -0.128171
   8 C :   -0.121671
   9 H :    0.156820
  10 C :   -0.150602
  11 H :    0.155453
  12 C :   -0.153625
  13 H :    0.154496
  14 C :   -0.150571
  15 H :    0.155703
  16 C :   -0.114346
  17 H :    0.159489
  18 C :   -0.400711
  19 C :   -0.269128
  20 H :    0.128498
  21 H :    0.133852
  22 H :    0.130808
  23 C :   -0.270358
  24 H :    0.130450
  25 H :    0.134072
  26 H :    0.126324
  27 C :   -0.279497
  28 H :    0.127210
  29 H :    0.124635
  30 H :    0.124999
  31 C :   -0.190683
  32 C :   -0.073350
  33 C :   -0.124831
  34 H :    0.160302
  35 C :   -0.193795
  36 H :    0.150395
  37 C :   -0.170783
  38 H :    0.154147
  39 C :   -0.144722
  40 H :    0.159081
  41 C :   -0.294940
  42 C :   -0.274603
  43 H :    0.129667
  44 H :    0.129853
  45 H :    0.115630
  46 C :   -0.272168
  47 H :    0.130035
  48 H :    0.117628
  49 H :    0.129752
  50 C :   -0.274447
  51 H :    0.126842
  52 H :    0.124907
  53 H :    0.130020
  54 C :   -0.384360
  55 C :   -0.134477
  56 C :   -0.080923
  57 H :    0.164611
  58 C :   -0.134198
  59 H :    0.159308
  60 C :   -0.120238
  61 H :    0.159857
  62 C :   -0.134303
  63 H :    0.159618
  64 C :   -0.086889
  65 H :    0.164326
  66 H :    0.188030
  67 O :    0.050392
  68 C :   -0.463700
  69 C :   -0.140192
  70 C :   -0.092341
  71 H :    0.161941
  72 C :   -0.138405
  73 H :    0.158074
  74 C :   -0.126676
  75 H :    0.158527
  76 C :   -0.138477
  77 H :    0.157895
  78 C :   -0.087202
  79 H :    0.162406
  80 O :    0.103950
  81 H :    0.180824

-------------------------------
LOEWDIN REDUCED ORBITAL CHARGES
-------------------------------
  0 O s       :     3.201005  s :     3.201005
      pz      :     1.393882  p :     4.283478
      px      :     1.391831
      py      :     1.497766
      dz2     :     0.036958  d :     0.118328
      dxz     :     0.028872
      dyz     :     0.017763
      dx2y2   :     0.016304
      dxy     :     0.018432
      f0      :     0.001889  f :     0.007573
      f+1     :     0.001602
      f-1     :     0.001117
      f+2     :     0.000547
      f-2     :     0.000712
      f+3     :     0.000711
      f-3     :     0.000996
  1 O s       :     3.372803  s :     3.372803
      pz      :     1.540839  p :     4.446748
      px      :     1.504524
      py      :     1.401386
      dz2     :     0.012337  d :     0.067249
      dxz     :     0.015711
      dyz     :     0.016001
      dx2y2   :     0.008909
      dxy     :     0.014291
      f0      :     0.000715  f :     0.005877
      f+1     :     0.000799
      f-1     :     0.000868
      f+2     :     0.000799
      f-2     :     0.001526
      f+3     :     0.000554
      f-3     :     0.000617
  2 N s       :     3.045680  s :     3.045680
      pz      :     1.372536  p :     3.579344
      px      :     1.147686
      py      :     1.059122
      dz2     :     0.030929  d :     0.196682
      dxz     :     0.053431
      dyz     :     0.018928
      dx2y2   :     0.048337
      dxy     :     0.045057
      f0      :     0.001442  f :     0.015383
      f+1     :     0.003394
      f-1     :     0.000861
      f+2     :     0.002790
      f-2     :     0.002173
      f+3     :     0.001986
      f-3     :     0.002738
  3 N s       :     2.929801  s :     2.929801
      pz      :     1.351579  p :     3.703812
      px      :     1.149034
      py      :     1.203199
      dz2     :     0.033027  d :     0.209281
      dxz     :     0.030061
      dyz     :     0.039214
      dx2y2   :     0.046042
      dxy     :     0.060937
      f0      :     0.001535  f :     0.013327
      f+1     :     0.001476
      f-1     :     0.002234
      f+2     :     0.002265
      f-2     :     0.001954
      f+3     :     0.001841
      f-3     :     0.002022
  4 C s       :     2.745401  s :     2.745401
      pz      :     0.858191  p :     2.694646
      px      :     0.978827
      py      :     0.857628
      dz2     :     0.191812  d :     0.760178
      dxz     :     0.237195
      dyz     :     0.132789
      dx2y2   :     0.099269
      dxy     :     0.099113
      f0      :     0.027152  f :     0.114538
      f+1     :     0.025282
      f-1     :     0.020224
      f+2     :     0.014885
      f-2     :     0.008929
      f+3     :     0.008389
      f-3     :     0.009676
  5 C s       :     2.732489  s :     2.732489
      pz      :     0.953828  p :     2.859382
      px      :     0.947469
      py      :     0.958085
      dz2     :     0.089482  d :     0.540965
      dxz     :     0.137120
      dyz     :     0.107180
      dx2y2   :     0.065071
      dxy     :     0.142111
      f0      :     0.008669  f :     0.061336
      f+1     :     0.011265
      f-1     :     0.008225
      f+2     :     0.008227
      f-2     :     0.008578
      f+3     :     0.008576
      f-3     :     0.007796
  6 H s       :     0.750820  s :     0.750820
      pz      :     0.018535  p :     0.059318
      px      :     0.020156
      py      :     0.020627
  7 C s       :     2.715829  s :     2.715829
      pz      :     0.925033  p :     2.855762
      px      :     0.909208
      py      :     1.021520
      dz2     :     0.097538  d :     0.502902
      dxz     :     0.064053
      dyz     :     0.133439
      dx2y2   :     0.093517
      dxy     :     0.114355
      f0      :     0.007807  f :     0.053678
      f+1     :     0.006429
      f-1     :     0.007499
      f+2     :     0.010574
      f-2     :     0.006220
      f+3     :     0.009075
      f-3     :     0.006073
  8 C s       :     2.764446  s :     2.764446
      pz      :     0.980705  p :     2.933867
      px      :     0.932364
      py      :     1.020798
      dz2     :     0.060164  d :     0.382013
      dxz     :     0.051714
      dyz     :     0.115138
      dx2y2   :     0.068689
      dxy     :     0.086307
      f0      :     0.006983  f :     0.041345
      f+1     :     0.004377
      f-1     :     0.005145
      f+2     :     0.007948
      f-2     :     0.004501
      f+3     :     0.006497
      f-3     :     0.005895
  9 H s       :     0.781225  s :     0.781225
      pz      :     0.022401  p :     0.061954
      px      :     0.022257
      py      :     0.017296
 10 C s       :     2.769785  s :     2.769785
      pz      :     1.004752  p :     2.950961
      px      :     0.954604
      py      :     0.991605
      dz2     :     0.105492  d :     0.387674
      dxz     :     0.074816
      dyz     :     0.070854
      dx2y2   :     0.086549
      dxy     :     0.049962
      f0      :     0.005127  f :     0.042182
      f+1     :     0.006734
      f-1     :     0.006755
      f+2     :     0.008521
      f-2     :     0.006344
      f+3     :     0.004492
      f-3     :     0.004209
 11 H s       :     0.784363  s :     0.784363
      pz      :     0.011808  p :     0.060184
      px      :     0.013101
      py      :     0.035275
 12 C s       :     2.768498  s :     2.768498
      pz      :     0.964471  p :     2.950882
      px      :     0.941077
      py      :     1.045334
      dz2     :     0.059061  d :     0.391333
      dxz     :     0.043283
      dyz     :     0.114974
      dx2y2   :     0.078540
      dxy     :     0.095475
      f0      :     0.005483  f :     0.042912
      f+1     :     0.005204
      f-1     :     0.005412
      f+2     :     0.008378
      f-2     :     0.004743
      f+3     :     0.008517
      f-3     :     0.005174
 13 H s       :     0.785350  s :     0.785350
      pz      :     0.025753  p :     0.060154
      px      :     0.016886
      py      :     0.017515
 14 C s       :     2.768687  s :     2.768687
      pz      :     0.974567  p :     2.950926
      px      :     0.928555
      py      :     1.047804
      dz2     :     0.059427  d :     0.388454
      dxz     :     0.049728
      dyz     :     0.119576
      dx2y2   :     0.070958
      dxy     :     0.088766
      f0      :     0.007163  f :     0.042504
      f+1     :     0.004586
      f-1     :     0.005187
      f+2     :     0.008265
      f-2     :     0.004452
      f+3     :     0.006746
      f-3     :     0.006105
 15 H s       :     0.784049  s :     0.784049
      pz      :     0.022065  p :     0.060247
      px      :     0.021710
      py      :     0.016473
 16 C s       :     2.764487  s :     2.764487
      pz      :     0.991305  p :     2.927810
      px      :     0.943426
      py      :     0.993079
      dz2     :     0.103567  d :     0.380902
      dxz     :     0.071948
      dyz     :     0.072670
      dx2y2   :     0.084908
      dxy     :     0.047809
      f0      :     0.005077  f :     0.041148
      f+1     :     0.006605
      f-1     :     0.006751
      f+2     :     0.008161
      f-2     :     0.006318
      f+3     :     0.004165
      f-3     :     0.004072
 17 H s       :     0.779629  s :     0.779629
      pz      :     0.011714  p :     0.060882
      px      :     0.013278
      py      :     0.035890
 18 C s       :     2.707359  s :     2.707359
      pz      :     0.978288  p :     2.899565
      px      :     0.934535
      py      :     0.986742
      dz2     :     0.115807  d :     0.710145
      dxz     :     0.171953
      dyz     :     0.157909
      dx2y2   :     0.130490
      dxy     :     0.133986
      f0      :     0.009946  f :     0.083643
      f+1     :     0.015161
      f-1     :     0.011806
      f+2     :     0.012034
      f-2     :     0.013026
      f+3     :     0.010598
      f-3     :     0.011072
 19 C s       :     2.829763  s :     2.829763
      pz      :     1.065538  p :     3.157955
      px      :     1.066030
      py      :     1.026387
      dz2     :     0.019520  d :     0.257786
      dxz     :     0.068858
      dyz     :     0.067302
      dx2y2   :     0.044135
      dxy     :     0.057970
      f0      :     0.002557  f :     0.023624
      f+1     :     0.001838
      f-1     :     0.004945
      f+2     :     0.002991
      f-2     :     0.003216
      f+3     :     0.003172
      f-3     :     0.004905
 20 H s       :     0.808034  s :     0.808034
      pz      :     0.024354  p :     0.063468
      px      :     0.025524
      py      :     0.013590
 21 H s       :     0.804078  s :     0.804078
      pz      :     0.017817  p :     0.062070
      px      :     0.025662
      py      :     0.018591
 22 H s       :     0.806966  s :     0.806966
      pz      :     0.025392  p :     0.062227
      px      :     0.016839
      py      :     0.019996
 23 C s       :     2.830495  s :     2.830495
      pz      :     1.039967  p :     3.159406
      px      :     1.069656
      py      :     1.049783
      dz2     :     0.041850  d :     0.256914
      dxz     :     0.078122
      dyz     :     0.052709
      dx2y2   :     0.045083
      dxy     :     0.039150
      f0      :     0.004842  f :     0.023542
      f+1     :     0.002421
      f-1     :     0.003717
      f+2     :     0.003870
      f-2     :     0.003621
      f+3     :     0.002216
      f-3     :     0.002854
 24 H s       :     0.807338  s :     0.807338
      pz      :     0.016231  p :     0.062212
      px      :     0.015306
      py      :     0.030676
 25 H s       :     0.803816  s :     0.803816
      pz      :     0.018223  p :     0.062112
      px      :     0.027409
      py      :     0.016480
 26 H s       :     0.810126  s :     0.810126
      pz      :     0.023536  p :     0.063550
      px      :     0.026120
      py      :     0.013893
 27 C s       :     2.839056  s :     2.839056
      pz      :     1.050173  p :     3.158668
      px      :     1.036727
      py      :     1.071768
      dz2     :     0.032046  d :     0.258540
      dxz     :     0.060858
      dyz     :     0.070345
      dx2y2   :     0.037443
      dxy     :     0.057847
      f0      :     0.003304  f :     0.023233
      f+1     :     0.004274
      f-1     :     0.001877
      f+2     :     0.003123
      f-2     :     0.004033
      f+3     :     0.003591
      f-3     :     0.003029
 28 H s       :     0.810959  s :     0.810959
      pz      :     0.018818  p :     0.061830
      px      :     0.025034
      py      :     0.017978
 29 H s       :     0.813419  s :     0.813419
      pz      :     0.016913  p :     0.061947
      px      :     0.015774
      py      :     0.029260
 30 H s       :     0.813055  s :     0.813055
      pz      :     0.025856  p :     0.061947
      px      :     0.014398
      py      :     0.021693
 31 C s       :     2.704966  s :     2.704966
      pz      :     0.868268  p :     2.790544
      px      :     1.035093
      py      :     0.887183
      dz2     :     0.113054  d :     0.621737
      dxz     :     0.112401
      dyz     :     0.095598
      dx2y2   :     0.163725
      dxy     :     0.136959
      f0      :     0.007645  f :     0.073436
      f+1     :     0.007600
      f-1     :     0.010479
      f+2     :     0.010210
      f-2     :     0.011040
      f+3     :     0.014387
      f-3     :     0.012074
 32 C s       :     2.717079  s :     2.717079
      pz      :     0.932949  p :     2.838895
      px      :     0.947923
      py      :     0.958023
      dz2     :     0.072118  d :     0.468364
      dxz     :     0.097410
      dyz     :     0.060358
      dx2y2   :     0.119963
      dxy     :     0.118514
      f0      :     0.004719  f :     0.049012
      f+1     :     0.006259
      f-1     :     0.004903
      f+2     :     0.007870
      f-2     :     0.007292
      f+3     :     0.008968
      f-3     :     0.009000
 33 C s       :     2.762678  s :     2.762678
      pz      :     0.935400  p :     2.931275
      px      :     1.031445
      py      :     0.964429
      dz2     :     0.048714  d :     0.390177
      dxz     :     0.095331
      dyz     :     0.045254
      dx2y2   :     0.085005
      dxy     :     0.115873
      f0      :     0.005338  f :     0.040701
      f+1     :     0.003087
      f-1     :     0.004452
      f+2     :     0.006351
      f-2     :     0.006036
      f+3     :     0.007410
      f-3     :     0.008027
 34 H s       :     0.777678  s :     0.777678
      pz      :     0.018891  p :     0.062019
      px      :     0.023858
      py      :     0.019271
 35 C s       :     2.763646  s :     2.763646
      pz      :     0.959051  p :     2.988492
      px      :     1.063537
      py      :     0.965905
      dz2     :     0.040098  d :     0.397877
      dxz     :     0.094712
      dyz     :     0.050534
      dx2y2   :     0.115197
      dxy     :     0.097338
      f0      :     0.004368  f :     0.043780
      f+1     :     0.006711
      f-1     :     0.002505
      f+2     :     0.006471
      f-2     :     0.006494
      f+3     :     0.010215
      f-3     :     0.007015
 36 H s       :     0.789285  s :     0.789285
      pz      :     0.021445  p :     0.060321
      px      :     0.011999
      py      :     0.026876
 37 C s       :     2.765329  s :     2.765329
      pz      :     0.960492  p :     2.954467
      px      :     1.002657
      py      :     0.991319
      dz2     :     0.089116  d :     0.406659
      dxz     :     0.054433
      dyz     :     0.066995
      dx2y2   :     0.111719
      dxy     :     0.084397
      f0      :     0.003459  f :     0.044329
      f+1     :     0.006497
      f-1     :     0.005335
      f+2     :     0.006854
      f-2     :     0.007575
      f+3     :     0.007974
      f-3     :     0.006634
 38 H s       :     0.786029  s :     0.786029
      pz      :     0.012364  p :     0.059824
      px      :     0.033637
      py      :     0.013823
 39 C s       :     2.759873  s :     2.759873
      pz      :     0.976259  p :     2.972793
      px      :     0.994812
      py      :     1.001721
      dz2     :     0.044193  d :     0.371386
      dxz     :     0.085655
      dyz     :     0.047440
      dx2y2   :     0.084056
      dxy     :     0.110041
      f0      :     0.005021  f :     0.040670
      f+1     :     0.002984
      f-1     :     0.004987
      f+2     :     0.006055
      f-2     :     0.006270
      f+3     :     0.007789
      f-3     :     0.007564
 40 H s       :     0.777839  s :     0.777839
      pz      :     0.019678  p :     0.063080
      px      :     0.025885
      py      :     0.017518
 41 C s       :     2.698652  s :     2.698652
      pz      :     0.989416  p :     2.920935
      px      :     0.944817
      py      :     0.986701
      dz2     :     0.138455  d :     0.611367
      dxz     :     0.106629
      dyz     :     0.119798
      dx2y2   :     0.130846
      dxy     :     0.115639
      f0      :     0.007881  f :     0.063986
      f+1     :     0.009191
      f-1     :     0.011835
      f+2     :     0.008439
      f-2     :     0.008723
      f+3     :     0.008457
      f-3     :     0.009461
 42 C s       :     2.828130  s :     2.828130
      pz      :     1.012832  p :     3.159146
      px      :     1.067866
      py      :     1.078449
      dz2     :     0.056300  d :     0.264104
      dxz     :     0.048669
      dyz     :     0.092785
      dx2y2   :     0.049688
      dxy     :     0.016662
      f0      :     0.005097  f :     0.023223
      f+1     :     0.005434
      f-1     :     0.003867
      f+2     :     0.002206
      f-2     :     0.003500
      f+3     :     0.002558
      f-3     :     0.000559
 43 H s       :     0.808317  s :     0.808317
      pz      :     0.017910  p :     0.062016
      px      :     0.015518
      py      :     0.028588
 44 H s       :     0.808221  s :     0.808221
      pz      :     0.012455  p :     0.061926
      px      :     0.035566
      py      :     0.013905
 45 H s       :     0.818072  s :     0.818072
      pz      :     0.018491  p :     0.066298
      px      :     0.018580
      py      :     0.029228
 46 C s       :     2.826599  s :     2.826599
      pz      :     1.058871  p :     3.154484
      px      :     1.065363
      py      :     1.030250
      dz2     :     0.087532  d :     0.267491
      dxz     :     0.013562
      dyz     :     0.040625
      dx2y2   :     0.062959
      dxy     :     0.062812
      f0      :     0.002830  f :     0.023594
      f+1     :     0.002222
      f-1     :     0.004081
      f+2     :     0.003274
      f-2     :     0.004162
      f+3     :     0.004281
      f-3     :     0.002743
 47 H s       :     0.808191  s :     0.808191
      pz      :     0.034524  p :     0.061774
      px      :     0.014225
      py      :     0.013024
 48 H s       :     0.817022  s :     0.817022
      pz      :     0.016541  p :     0.065350
      px      :     0.020210
      py      :     0.028598
 49 H s       :     0.808264  s :     0.808264
      pz      :     0.013511  p :     0.061985
      px      :     0.034619
      py      :     0.013855
 50 C s       :     2.835353  s :     2.835353
      pz      :     1.063443  p :     3.153071
      px      :     1.049111
      py      :     1.040517
      dz2     :     0.079760  d :     0.263324
      dxz     :     0.019618
      dyz     :     0.042815
      dx2y2   :     0.086521
      dxy     :     0.034610
      f0      :     0.003368  f :     0.022698
      f+1     :     0.002450
      f-1     :     0.002166
      f+2     :     0.003688
      f-2     :     0.003744
      f+3     :     0.003468
      f-3     :     0.003814
 51 H s       :     0.810905  s :     0.810905
      pz      :     0.017127  p :     0.062253
      px      :     0.014042
      py      :     0.031084
 52 H s       :     0.812625  s :     0.812625
      pz      :     0.035844  p :     0.062468
      px      :     0.013612
      py      :     0.013012
 53 H s       :     0.808043  s :     0.808043
      pz      :     0.014094  p :     0.061937
      px      :     0.033949
      py      :     0.013893
 54 C s       :     2.735412  s :     2.735412
      pz      :     0.964754  p :     2.576301
      px      :     0.827855
      py      :     0.783691
      dz2     :     0.236066  d :     0.924137
      dxz     :     0.180639
      dyz     :     0.141276
      dx2y2   :     0.181752
      dxy     :     0.184404
      f0      :     0.019223  f :     0.148510
      f+1     :     0.025289
      f-1     :     0.022433
      f+2     :     0.024538
      f-2     :     0.018940
      f+3     :     0.018470
      f-3     :     0.019617
 55 C s       :     2.708498  s :     2.708498
      pz      :     0.944788  p :     2.882021
      px      :     0.955025
      py      :     0.982208
      dz2     :     0.133984  d :     0.489349
      dxz     :     0.091725
      dyz     :     0.095976
      dx2y2   :     0.085658
      dxy     :     0.082006
      f0      :     0.007150  f :     0.054609
      f+1     :     0.009646
      f-1     :     0.012372
      f+2     :     0.008063
      f-2     :     0.006681
      f+3     :     0.006185
      f-3     :     0.004511
 56 C s       :     2.763799  s :     2.763799
      pz      :     1.023538  p :     2.895961
      px      :     0.930701
      py      :     0.941722
      dz2     :     0.085142  d :     0.379295
      dxz     :     0.095807
      dyz     :     0.101834
      dx2y2   :     0.049100
      dxy     :     0.047412
      f0      :     0.007086  f :     0.041868
      f+1     :     0.008634
      f-1     :     0.008488
      f+2     :     0.004003
      f-2     :     0.004997
      f+3     :     0.005014
      f-3     :     0.003647
 57 H s       :     0.774107  s :     0.774107
      pz      :     0.019278  p :     0.061282
      px      :     0.016193
      py      :     0.025810
 58 C s       :     2.769689  s :     2.769689
      pz      :     1.035868  p :     2.943270
      px      :     0.938253
      py      :     0.969149
      dz2     :     0.103354  d :     0.379346
      dxz     :     0.081220
      dyz     :     0.106263
      dx2y2   :     0.032622
      dxy     :     0.055888
      f0      :     0.006900  f :     0.041893
      f+1     :     0.007036
      f-1     :     0.010833
      f+2     :     0.005237
      f-2     :     0.004975
      f+3     :     0.003222
      f-3     :     0.003689
 59 H s       :     0.780379  s :     0.780379
      pz      :     0.014861  p :     0.060313
      px      :     0.024795
      py      :     0.020657
 60 C s       :     2.771843  s :     2.771843
      pz      :     0.986302  p :     2.918674
      px      :     0.951425
      py      :     0.980946
      dz2     :     0.102146  d :     0.387352
      dxz     :     0.063705
      dyz     :     0.065990
      dx2y2   :     0.079140
      dxy     :     0.076371
      f0      :     0.003441  f :     0.042369
      f+1     :     0.006244
      f-1     :     0.008547
      f+2     :     0.007119
      f-2     :     0.006238
      f+3     :     0.006059
      f-3     :     0.004720
 61 H s       :     0.780143  s :     0.780143
      pz      :     0.034623  p :     0.060000
      px      :     0.013679
      py      :     0.011698
 62 C s       :     2.769863  s :     2.769863
      pz      :     1.024293  p :     2.943283
      px      :     0.960920
      py      :     0.958070
      dz2     :     0.086348  d :     0.379275
      dxz     :     0.096785
      dyz     :     0.100952
      dx2y2   :     0.047051
      dxy     :     0.048138
      f0      :     0.007044  f :     0.041882
      f+1     :     0.008670
      f-1     :     0.008739
      f+2     :     0.003875
      f-2     :     0.005118
      f+3     :     0.004856
      f-3     :     0.003580
 63 H s       :     0.780039  s :     0.780039
      pz      :     0.018514  p :     0.060343
      px      :     0.015904
      py      :     0.025925
 64 C s       :     2.764525  s :     2.764525
      pz      :     1.028255  p :     2.900743
      px      :     0.922533
      py      :     0.949956
      dz2     :     0.100762  d :     0.379748
      dxz     :     0.085641
      dyz     :     0.104220
      dx2y2   :     0.033149
      dxy     :     0.055976
      f0      :     0.006865  f :     0.041874
      f+1     :     0.006883
      f-1     :     0.010489
      f+2     :     0.005580
      f-2     :     0.004982
      f+3     :     0.003275
      f-3     :     0.003800
 65 H s       :     0.773897  s :     0.773897
      pz      :     0.015166  p :     0.061777
      px      :     0.024587
      py      :     0.022024
 66 H s       :     0.698606  s :     0.698606
      pz      :     0.029894  p :     0.113364
      px      :     0.051947
      py      :     0.031523
 67 O s       :     3.398583  s :     3.398583
      pz      :     1.473018  p :     4.479532
      px      :     1.510133
      py      :     1.496380
      dz2     :     0.008317  d :     0.065630
      dxz     :     0.002114
      dyz     :     0.019464
      dx2y2   :     0.020653
      dxy     :     0.015081
      f0      :     0.000547  f :     0.005864
      f+1     :     0.000029
      f-1     :     0.001096
      f+2     :     0.001223
      f-2     :     0.000431
      f+3     :     0.001171
      f-3     :     0.001367
 68 C s       :     2.746833  s :     2.746833
      pz      :     0.843613  p :     2.617355
      px      :     0.834815
      py      :     0.938928
      dz2     :     0.143783  d :     0.946562
      dxz     :     0.089947
      dyz     :     0.232242
      dx2y2   :     0.215744
      dxy     :     0.264845
      f0      :     0.010911  f :     0.152949
      f+1     :     0.007255
      f-1     :     0.031898
      f+2     :     0.019145
      f-2     :     0.024024
      f+3     :     0.033158
      f-3     :     0.026559
 69 C s       :     2.709619  s :     2.709619
      pz      :     0.918786  p :     2.886134
      px      :     0.931701
      py      :     1.035647
      dz2     :     0.067823  d :     0.489906
      dxz     :     0.074438
      dyz     :     0.111489
      dx2y2   :     0.116371
      dxy     :     0.119784
      f0      :     0.004299  f :     0.054533
      f+1     :     0.005257
      f-1     :     0.009716
      f+2     :     0.008421
      f-2     :     0.008406
      f+3     :     0.010908
      f-3     :     0.007527
 70 C s       :     2.764922  s :     2.764922
      pz      :     0.947893  p :     2.905776
      px      :     0.947387
      py      :     1.010496
      dz2     :     0.064107  d :     0.379830
      dxz     :     0.046707
      dyz     :     0.096740
      dx2y2   :     0.066447
      dxy     :     0.105829
      f0      :     0.005247  f :     0.041813
      f+1     :     0.004488
      f-1     :     0.005509
      f+2     :     0.007174
      f-2     :     0.006128
      f+3     :     0.008157
      f-3     :     0.005109
 71 H s       :     0.776613  s :     0.776613
      pz      :     0.015964  p :     0.061447
      px      :     0.022014
      py      :     0.023468
 72 C s       :     2.770346  s :     2.770346
      pz      :     0.966868  p :     2.945957
      px      :     0.980666
      py      :     0.998423
      dz2     :     0.069176  d :     0.380294
      dxz     :     0.068415
      dyz     :     0.072010
      dx2y2   :     0.106252
      dxy     :     0.064442
      f0      :     0.004590  f :     0.041808
      f+1     :     0.005385
      f-1     :     0.005448
      f+2     :     0.006376
      f-2     :     0.007453
      f+3     :     0.006112
      f-3     :     0.006444
 73 H s       :     0.781580  s :     0.781580
      pz      :     0.014194  p :     0.060346
      px      :     0.011667
      py      :     0.034485
 74 C s       :     2.772051  s :     2.772051
      pz      :     0.926858  p :     2.925134
      px      :     0.939649
      py      :     1.058627
      dz2     :     0.044928  d :     0.387238
      dxz     :     0.053036
      dyz     :     0.089162
      dx2y2   :     0.100456
      dxy     :     0.099656
      f0      :     0.002821  f :     0.042253
      f+1     :     0.002969
      f-1     :     0.008206
      f+2     :     0.006233
      f-2     :     0.006029
      f+3     :     0.009230
      f-3     :     0.006766
 75 H s       :     0.781421  s :     0.781421
      pz      :     0.024645  p :     0.060053
      px      :     0.022817
      py      :     0.012591
 76 C s       :     2.770069  s :     2.770069
      pz      :     0.962594  p :     2.945929
      px      :     0.954225
      py      :     1.029110
      dz2     :     0.060836  d :     0.380601
      dxz     :     0.045908
      dyz     :     0.099963
      dx2y2   :     0.066876
      dxy     :     0.107019
      f0      :     0.005144  f :     0.041878
      f+1     :     0.004472
      f-1     :     0.005502
      f+2     :     0.007239
      f-2     :     0.006263
      f+3     :     0.008104
      f-3     :     0.005155
 77 H s       :     0.781800  s :     0.781800
      pz      :     0.015889  p :     0.060305
      px      :     0.021408
      py      :     0.023008
 78 C s       :     2.763910  s :     2.763910
      pz      :     0.948589  p :     2.901302
      px      :     0.956683
      py      :     0.996030
      dz2     :     0.072381  d :     0.380129
      dxz     :     0.065042
      dyz     :     0.073282
      dx2y2   :     0.105048
      dxy     :     0.064376
      f0      :     0.004618  f :     0.041861
      f+1     :     0.005306
      f-1     :     0.005658
      f+2     :     0.006312
      f-2     :     0.007378
      f+3     :     0.006000
      f-3     :     0.006589
 79 H s       :     0.776279  s :     0.776279
      pz      :     0.014245  p :     0.061315
      px      :     0.011591
      py      :     0.035479
 80 O s       :     3.332081  s :     3.332081
      pz      :     1.523209  p :     4.493138
      px      :     1.403527
      py      :     1.566403
      dz2     :     0.006282  d :     0.066048
      dxz     :     0.012295
      dyz     :     0.012290
      dx2y2   :     0.013666
      dxy     :     0.021515
      f0      :     0.000571  f :     0.004782
      f+1     :     0.000256
      f-1     :     0.000515
      f+2     :     0.000280
      f-2     :     0.001214
      f+3     :     0.000918
      f-3     :     0.001028
 81 H s       :     0.632661  s :     0.632661
      pz      :     0.060997  p :     0.186514
      px      :     0.074529
      py      :     0.050989


                      *****************************
                      * MAYER POPULATION ANALYSIS *
                      *****************************

  NA   - Mulliken gross atomic population
  ZA   - Total nuclear charge
  QA   - Mulliken gross atomic charge
  VA   - Mayer's total valence
  BVA  - Mayer's bonded valence
  FA   - Mayer's free valence

  ATOM       NA         ZA         QA         VA         BVA        FA
  0 O      8.2136     8.0000    -0.2136     2.2082     2.2082    -0.0000
  1 O      8.4507     8.0000    -0.4507     2.0416     2.0416    -0.0000
  2 N      7.2593     7.0000    -0.2593     2.9899     2.9899    -0.0000
  3 N      7.2706     7.0000    -0.2706     3.1495     3.1495    -0.0000
  4 C      5.8693     6.0000     0.1307     4.0485     4.0485     0.0000
  5 C      5.7558     6.0000     0.2442     3.7015     3.7015     0.0000
  6 H      0.8597     1.0000     0.1403     0.9874     0.9874     0.0000
  7 C      5.9427     6.0000     0.0573     3.6476     3.6476    -0.0000
  8 C      6.2487     6.0000    -0.2487     3.9049     3.9049     0.0000
  9 H      0.8469     1.0000     0.1531     0.9846     0.9846     0.0000
 10 C      6.1389     6.0000    -0.1389     3.8431     3.8431     0.0000
 11 H      0.8449     1.0000     0.1551     0.9609     0.9609     0.0000
 12 C      6.1804     6.0000    -0.1804     3.9092     3.9092    -0.0000
 13 H      0.8456     1.0000     0.1544     0.9619     0.9619    -0.0000
 14 C      6.1304     6.0000    -0.1304     3.8519     3.8519    -0.0000
 15 H      0.8436     1.0000     0.1564     0.9628     0.9628    -0.0000
 16 C      6.2906     6.0000    -0.2906     3.9264     3.9264    -0.0000
 17 H      0.8447     1.0000     0.1553     0.9757     0.9757     0.0000
 18 C      5.8098     6.0000     0.1902     3.8930     3.8930     0.0000
 19 C      6.4508     6.0000    -0.4508     3.8874     3.8874    -0.0000
 20 H      0.8576     1.0000     0.1424     0.9765     0.9765     0.0000
 21 H      0.8527     1.0000     0.1473     0.9691     0.9691     0.0000
 22 H      0.8564     1.0000     0.1436     0.9725     0.9725    -0.0000
 23 C      6.4427     6.0000    -0.4427     3.8698     3.8698     0.0000
 24 H      0.8603     1.0000     0.1397     0.9767     0.9767     0.0000
 25 H      0.8533     1.0000     0.1467     0.9692     0.9692     0.0000
 26 H      0.8548     1.0000     0.1452     0.9810     0.9810     0.0000
 27 C      6.4018     6.0000    -0.4018     3.8318     3.8318    -0.0000
 28 H      0.8660     1.0000     0.1340     0.9755     0.9755     0.0000
 29 H      0.8685     1.0000     0.1315     0.9818     0.9818    -0.0000
 30 H      0.8674     1.0000     0.1326     0.9803     0.9803     0.0000
 31 C      5.8038     6.0000     0.1962     3.8420     3.8420    -0.0000
 32 C      5.9765     6.0000     0.0235     3.6257     3.6257    -0.0000
 33 C      6.2056     6.0000    -0.2056     3.8258     3.8258    -0.0000
 34 H      0.8422     1.0000     0.1578     0.9598     0.9598    -0.0000
 35 C      6.2288     6.0000    -0.2288     3.9286     3.9286     0.0000
 36 H      0.8505     1.0000     0.1495     0.9625     0.9625     0.0000
 37 C      6.1976     6.0000    -0.1976     3.9067     3.9067    -0.0000
 38 H      0.8456     1.0000     0.1544     0.9608     0.9608    -0.0000
 39 C      6.3057     6.0000    -0.3057     3.9033     3.9033     0.0000
 40 H      0.8469     1.0000     0.1531     0.9806     0.9806     0.0000
 41 C      5.9129     6.0000     0.0871     3.9305     3.9305    -0.0000
 42 C      6.4345     6.0000    -0.4345     3.8628     3.8628     0.0000
 43 H      0.8601     1.0000     0.1399     0.9695     0.9695     0.0000
 44 H      0.8590     1.0000     0.1410     0.9711     0.9711    -0.0000
 45 H      0.8688     1.0000     0.1312     0.9903     0.9903     0.0000
 46 C      6.4278     6.0000    -0.4278     3.9035     3.9035    -0.0000
 47 H      0.8616     1.0000     0.1384     0.9684     0.9684    -0.0000
 48 H      0.8746     1.0000     0.1254     0.9943     0.9943    -0.0000
 49 H      0.8635     1.0000     0.1365     0.9741     0.9741     0.0000
 50 C      6.4587     6.0000    -0.4587     3.8608     3.8608    -0.0000
 51 H      0.8548     1.0000     0.1452     0.9687     0.9687     0.0000
 52 H      0.8573     1.0000     0.1427     0.9673     0.9673     0.0000
 53 H      0.8491     1.0000     0.1509     0.9709     0.9709    -0.0000
 54 C      5.5311     6.0000     0.4689     3.9489     3.9489    -0.0000
 55 C      5.9031     6.0000     0.0969     3.6187     3.6187     0.0000
 56 C      6.2248     6.0000    -0.2248     3.9423     3.9423     0.0000
 57 H      0.8361     1.0000     0.1639     0.9776     0.9776     0.0000
 58 C      6.1439     6.0000    -0.1439     3.8929     3.8929     0.0000
 59 H      0.8343     1.0000     0.1657     0.9597     0.9597     0.0000
 60 C      6.1298     6.0000    -0.1298     3.8935     3.8935    -0.0000
 61 H      0.8333     1.0000     0.1667     0.9578     0.9578    -0.0000
 62 C      6.1474     6.0000    -0.1474     3.8991     3.8991     0.0000
 63 H      0.8354     1.0000     0.1646     0.9613     0.9613     0.0000
 64 C      6.2268     6.0000    -0.2268     3.9505     3.9505     0.0000
 65 H      0.8175     1.0000     0.1825     0.9545     0.9545     0.0000
 66 H      0.7526     1.0000     0.2474     0.9541     0.9541    -0.0000
 67 O      8.4541     8.0000    -0.4541     2.0315     2.0315    -0.0000
 68 C      5.6214     6.0000     0.3786     4.1329     4.1329    -0.0000
 69 C      5.8549     6.0000     0.1451     3.5686     3.5686     0.0000
 70 C      6.2366     6.0000    -0.2366     3.9659     3.9659     0.0000
 71 H      0.8345     1.0000     0.1655     0.9789     0.9789     0.0000
 72 C      6.1348     6.0000    -0.1348     3.8791     3.8791     0.0000
 73 H      0.8352     1.0000     0.1648     0.9591     0.9591     0.0000
 74 C      6.1427     6.0000    -0.1427     3.9103     3.9103     0.0000
 75 H      0.8348     1.0000     0.1652     0.9578     0.9578    -0.0000
 76 C      6.1375     6.0000    -0.1375     3.8881     3.8881     0.0000
 77 H      0.8361     1.0000     0.1639     0.9595     0.9595    -0.0000
 78 C      6.2257     6.0000    -0.2257     3.9583     3.9583     0.0000
 79 H      0.8265     1.0000     0.1735     0.9665     0.9665     0.0000
 80 O      8.4147     8.0000    -0.4147     2.0714     2.0714    -0.0000
 81 H      0.6300     1.0000     0.3700     0.9361     0.9361    -0.0000

  Mayer bond orders larger than 0.100000
B(  0-O ,  4-C ) :   0.9573 B(  0-O , 54-C ) :   1.1152 B(  1-O , 54-C ) :   1.7261 
B(  1-O , 81-H ) :   0.1050 B(  2-N ,  4-C ) :   2.0068 B(  2-N , 18-C ) :   0.8998 
B(  3-N ,  5-C ) :   0.9865 B(  3-N , 31-C ) :   1.1106 B(  3-N , 66-H ) :   0.8913 
B(  4-C ,  5-C ) :   0.8727 B(  5-C ,  6-H ) :   0.9106 B(  5-C ,  7-C ) :   0.9425 
B(  7-C ,  8-C ) :   1.3433 B(  7-C , 16-C ) :   1.3086 B(  8-C ,  9-H ) :   0.9620 
B(  8-C , 10-C ) :   1.3846 B( 10-C , 11-H ) :   0.9830 B( 10-C , 12-C ) :   1.3907 
B( 12-C , 13-H ) :   0.9726 B( 12-C , 14-C ) :   1.3736 B( 14-C , 15-H ) :   0.9748 
B( 14-C , 16-C ) :   1.4093 B( 16-C , 17-H ) :   0.9840 B( 18-C , 19-C ) :   0.9665 
B( 18-C , 23-C ) :   0.9704 B( 18-C , 27-C ) :   0.9656 B( 19-C , 20-H ) :   0.9658 
B( 19-C , 21-H ) :   0.9599 B( 19-C , 22-H ) :   0.9658 B( 23-C , 24-H ) :   0.9648 
B( 23-C , 25-H ) :   0.9608 B( 23-C , 26-H ) :   0.9655 B( 27-C , 28-H ) :   0.9698 
B( 27-C , 29-H ) :   0.9686 B( 27-C , 30-H ) :   0.9695 B( 31-C , 32-C ) :   1.2877 
B( 31-C , 39-C ) :   1.3365 B( 32-C , 33-C ) :   1.3177 B( 32-C , 41-C ) :   0.9674 
B( 33-C , 34-H ) :   0.9699 B( 33-C , 35-C ) :   1.4097 B( 35-C , 36-H ) :   0.9818 
B( 35-C , 37-C ) :   1.3996 B( 37-C , 38-H ) :   0.9760 B( 37-C , 39-C ) :   1.4018 
B( 39-C , 40-H ) :   0.9776 B( 41-C , 42-C ) :   0.9697 B( 41-C , 46-C ) :   1.0004 
B( 41-C , 50-C ) :   0.9442 B( 42-C , 43-H ) :   0.9697 B( 42-C , 44-H ) :   0.9623 
B( 42-C , 45-H ) :   0.9565 B( 46-C , 47-H ) :   0.9626 B( 46-C , 48-H ) :   0.9579 
B( 46-C , 49-H ) :   0.9570 B( 50-C , 51-H ) :   0.9709 B( 50-C , 52-H ) :   0.9617 
B( 50-C , 53-H ) :   0.9659 B( 54-C , 55-C ) :   0.9929 B( 55-C , 56-C ) :   1.3065 
B( 55-C , 64-C ) :   1.3230 B( 56-C , 57-H ) :   0.9681 B( 56-C , 58-C ) :   1.4328 
B( 58-C , 59-H ) :   0.9702 B( 58-C , 60-C ) :   1.3785 B( 60-C , 61-H ) :   0.9646 
B( 60-C , 62-C ) :   1.3810 B( 62-C , 63-H ) :   0.9713 B( 62-C , 64-C ) :   1.4293 
B( 64-C , 65-H ) :   0.9558 B( 67-O , 68-C ) :   1.8576 B( 68-C , 69-C ) :   0.9954 
B( 68-C , 80-O ) :   1.2553 B( 69-C , 70-C ) :   1.3370 B( 69-C , 78-C ) :   1.3317 
B( 70-C , 71-H ) :   0.9643 B( 70-C , 72-C ) :   1.4240 B( 72-C , 73-H ) :   0.9684 
B( 72-C , 74-C ) :   1.3885 B( 74-C , 75-H ) :   0.9653 B( 74-C , 76-C ) :   1.3844 
B( 76-C , 77-H ) :   0.9702 B( 76-C , 78-C ) :   1.4264 B( 78-C , 79-H ) :   0.9567 
B( 80-O , 81-H ) :   0.7737 

-------
TIMINGS
-------

Total SCF time: 0 days 0 hours 7 min 53 sec 

Total time                  ....     473.437 sec
Sum of individual times     ....     460.335 sec  ( 97.2%)

Fock matrix formation       ....     428.684 sec  ( 90.5%)
  Split-RI-J                ....      33.541 sec  (  7.8% of F)
  Chain of spheres X        ....     286.503 sec  ( 66.8% of F)
  XC integration            ....      41.003 sec  (  9.6% of F)
    Basis function eval.    ....       3.669 sec  (  8.9% of XC)
    Density eval.           ....      11.633 sec  ( 28.4% of XC)
    XC-Functional eval.     ....       0.303 sec  (  0.7% of XC)
    XC-Potential eval.      ....       5.675 sec  ( 13.8% of XC)
Diagonalization             ....       4.117 sec  (  0.9%)
Density matrix formation    ....       1.550 sec  (  0.3%)
Population analysis         ....       1.693 sec  (  0.4%)
Initial guess               ....       3.961 sec  (  0.8%)
Orbital Transformation      ....       0.000 sec  (  0.0%)
Orbital Orthonormalization  ....       0.000 sec  (  0.0%)
DIIS solution               ....       3.876 sec  (  0.8%)
SOSCF solution              ....       5.621 sec  (  1.2%)
Grid generation             ....      10.833 sec  (  2.3%)

Maximum memory used throughout the entire SCF-calculation: 593.8 MB
[1710950496.368114] [node132:1273556:0]          mpool.c:43   UCX  WARN  object 0x13cbe0c0 was not returned to mpool ucp_requests
[1710950496.368132] [node132:1273556:0]          mpool.c:43   UCX  WARN  object 0x13cbe280 was not returned to mpool ucp_requests
[1710950496.368138] [node132:1273556:0]          mpool.c:43   UCX  WARN  object 0x13cbe440 was not returned to mpool ucp_requests
[1710950496.368142] [node132:1273556:0]          mpool.c:43   UCX  WARN  object 0x13cbe600 was not returned to mpool ucp_requests
[1710950496.368146] [node132:1273556:0]          mpool.c:43   UCX  WARN  object 0x13cbe7c0 was not returned to mpool ucp_requests
[1710950496.368149] [node132:1273556:0]          mpool.c:43   UCX  WARN  object 0x13cbe980 was not returned to mpool ucp_requests
[1710950496.368152] [node132:1273556:0]          mpool.c:43   UCX  WARN  object 0x13cbeb40 was not returned to mpool ucp_requests
[1710950496.368156] [node132:1273556:0]          mpool.c:43   UCX  WARN  object 0x13cbed00 was not returned to mpool ucp_requests
[1710950496.368159] [node132:1273556:0]          mpool.c:43   UCX  WARN  object 0x13cbeec0 was not returned to mpool ucp_requests
[1710950496.368164] [node132:1273556:0]          mpool.c:43   UCX  WARN  object 0x13cbf080 was not returned to mpool ucp_requests
[1710950496.369384] [node132:1273589:0]          mpool.c:43   UCX  WARN  object 0x1457b140 was not returned to mpool ucp_requests
[1710950496.369400] [node132:1273589:0]          mpool.c:43   UCX  WARN  object 0x1457b300 was not returned to mpool ucp_requests
[1710950496.369404] [node132:1273589:0]          mpool.c:43   UCX  WARN  object 0x1457b4c0 was not returned to mpool ucp_requests
[1710950496.369406] [node132:1273589:0]          mpool.c:43   UCX  WARN  object 0x1457b680 was not returned to mpool ucp_requests
[1710950496.369409] [node132:1273589:0]          mpool.c:43   UCX  WARN  object 0x1457b840 was not returned to mpool ucp_requests
[1710950496.369411] [node132:1273589:0]          mpool.c:43   UCX  WARN  object 0x1457ba00 was not returned to mpool ucp_requests
[1710950496.369413] [node132:1273589:0]          mpool.c:43   UCX  WARN  object 0x1457bbc0 was not returned to mpool ucp_requests
[1710950496.369416] [node132:1273589:0]          mpool.c:43   UCX  WARN  object 0x1457bd80 was not returned to mpool ucp_requests
[1710950496.369419] [node132:1273589:0]          mpool.c:43   UCX  WARN  object 0x1457bf40 was not returned to mpool ucp_requests
[1710950496.370494] [node132:1273567:0]          mpool.c:43   UCX  WARN  object 0x133f3ec0 was not returned to mpool ucp_requests
[1710950496.370509] [node132:1273567:0]          mpool.c:43   UCX  WARN  object 0x133f4080 was not returned to mpool ucp_requests
[1710950496.370512] [node132:1273567:0]          mpool.c:43   UCX  WARN  object 0x133f4240 was not returned to mpool ucp_requests
[1710950496.370515] [node132:1273567:0]          mpool.c:43   UCX  WARN  object 0x133f4400 was not returned to mpool ucp_requests
[1710950496.370519] [node132:1273567:0]          mpool.c:43   UCX  WARN  object 0x133f45c0 was not returned to mpool ucp_requests
[1710950496.370522] [node132:1273567:0]          mpool.c:43   UCX  WARN  object 0x133f4780 was not returned to mpool ucp_requests
[1710950496.370526] [node132:1273567:0]          mpool.c:43   UCX  WARN  object 0x133f4940 was not returned to mpool ucp_requests
[1710950496.370528] [node132:1273567:0]          mpool.c:43   UCX  WARN  object 0x133f4b00 was not returned to mpool ucp_requests
[1710950496.370532] [node132:1273567:0]          mpool.c:43   UCX  WARN  object 0x133f4cc0 was not returned to mpool ucp_requests
[1710950496.370535] [node132:1273567:0]          mpool.c:43   UCX  WARN  object 0x133f4e80 was not returned to mpool ucp_requests
[1710950496.370994] [node132:1273552:0]          mpool.c:43   UCX  WARN  object 0x132e9dc0 was not returned to mpool ucp_requests
[1710950496.371004] [node132:1273552:0]          mpool.c:43   UCX  WARN  object 0x132ea140 was not returned to mpool ucp_requests
[1710950496.371007] [node132:1273552:0]          mpool.c:43   UCX  WARN  object 0x132ea300 was not returned to mpool ucp_requests
[1710950496.371010] [node132:1273552:0]          mpool.c:43   UCX  WARN  object 0x132ea4c0 was not returned to mpool ucp_requests
[1710950496.371013] [node132:1273552:0]          mpool.c:43   UCX  WARN  object 0x132ea680 was not returned to mpool ucp_requests
[1710950496.371015] [node132:1273552:0]          mpool.c:43   UCX  WARN  object 0x132eaa00 was not returned to mpool ucp_requests
[1710950496.371017] [node132:1273552:0]          mpool.c:43   UCX  WARN  object 0x132eabc0 was not returned to mpool ucp_requests
[1710950496.371020] [node132:1273552:0]          mpool.c:43   UCX  WARN  object 0x132ead80 was not returned to mpool ucp_requests
[1710950496.371022] [node132:1273552:0]          mpool.c:43   UCX  WARN  object 0x132eaf40 was not returned to mpool ucp_requests
[1710950496.372431] [node132:1273560:0]          mpool.c:43   UCX  WARN  object 0x137250c0 was not returned to mpool ucp_requests
[1710950496.372445] [node132:1273560:0]          mpool.c:43   UCX  WARN  object 0x13725280 was not returned to mpool ucp_requests
[1710950496.372450] [node132:1273560:0]          mpool.c:43   UCX  WARN  object 0x13725440 was not returned to mpool ucp_requests
[1710950496.372454] [node132:1273560:0]          mpool.c:43   UCX  WARN  object 0x13725600 was not returned to mpool ucp_requests
[1710950496.372458] [node132:1273560:0]          mpool.c:43   UCX  WARN  object 0x137257c0 was not returned to mpool ucp_requests
[1710950496.372461] [node132:1273560:0]          mpool.c:43   UCX  WARN  object 0x13725980 was not returned to mpool ucp_requests
[1710950496.372463] [node132:1273560:0]          mpool.c:43   UCX  WARN  object 0x13725b40 was not returned to mpool ucp_requests
[1710950496.372466] [node132:1273560:0]          mpool.c:43   UCX  WARN  object 0x13725d00 was not returned to mpool ucp_requests
[1710950496.372468] [node132:1273560:0]          mpool.c:43   UCX  WARN  object 0x13725ec0 was not returned to mpool ucp_requests
[1710950496.372471] [node132:1273560:0]          mpool.c:43   UCX  WARN  object 0x13726080 was not returned to mpool ucp_requests
[1710950496.373748] [node132:1273592:0]          mpool.c:43   UCX  WARN  object 0x145e4200 was not returned to mpool ucp_requests
[1710950496.373761] [node132:1273592:0]          mpool.c:43   UCX  WARN  object 0x145e43c0 was not returned to mpool ucp_requests
[1710950496.373766] [node132:1273592:0]          mpool.c:43   UCX  WARN  object 0x145e4580 was not returned to mpool ucp_requests
[1710950496.373770] [node132:1273592:0]          mpool.c:43   UCX  WARN  object 0x145e4740 was not returned to mpool ucp_requests
[1710950496.373772] [node132:1273592:0]          mpool.c:43   UCX  WARN  object 0x145e4900 was not returned to mpool ucp_requests
[1710950496.373775] [node132:1273592:0]          mpool.c:43   UCX  WARN  object 0x145e4ac0 was not returned to mpool ucp_requests
[1710950496.373777] [node132:1273592:0]          mpool.c:43   UCX  WARN  object 0x145e4c80 was not returned to mpool ucp_requests
[1710950496.373780] [node132:1273592:0]          mpool.c:43   UCX  WARN  object 0x145e4e40 was not returned to mpool ucp_requests
[1710950496.373782] [node132:1273592:0]          mpool.c:43   UCX  WARN  object 0x145e5000 was not returned to mpool ucp_requests
[1710950496.373813] [node132:1273584:0]          mpool.c:43   UCX  WARN  object 0x1432fe40 was not returned to mpool ucp_requests
[1710950496.373825] [node132:1273584:0]          mpool.c:43   UCX  WARN  object 0x14330000 was not returned to mpool ucp_requests
[1710950496.373830] [node132:1273584:0]          mpool.c:43   UCX  WARN  object 0x143301c0 was not returned to mpool ucp_requests
[1710950496.373832] [node132:1273584:0]          mpool.c:43   UCX  WARN  object 0x14330380 was not returned to mpool ucp_requests
[1710950496.373835] [node132:1273584:0]          mpool.c:43   UCX  WARN  object 0x14330540 was not returned to mpool ucp_requests
[1710950496.373837] [node132:1273584:0]          mpool.c:43   UCX  WARN  object 0x14330700 was not returned to mpool ucp_requests
[1710950496.373840] [node132:1273584:0]          mpool.c:43   UCX  WARN  object 0x143308c0 was not returned to mpool ucp_requests
[1710950496.373842] [node132:1273584:0]          mpool.c:43   UCX  WARN  object 0x14330a80 was not returned to mpool ucp_requests
[1710950496.373846] [node132:1273584:0]          mpool.c:43   UCX  WARN  object 0x14330c40 was not returned to mpool ucp_requests
[1710950496.373848] [node132:1273584:0]          mpool.c:43   UCX  WARN  object 0x14330e00 was not returned to mpool ucp_requests
[1710950496.373850] [node132:1273584:0]          mpool.c:43   UCX  WARN  object 0x14330fc0 was not returned to mpool ucp_requests
[1710950496.376231] [node132:1273572:0]          mpool.c:43   UCX  WARN  object 0x13232000 was not returned to mpool ucp_requests
[1710950496.376242] [node132:1273572:0]          mpool.c:43   UCX  WARN  object 0x132321c0 was not returned to mpool ucp_requests
[1710950496.376248] [node132:1273572:0]          mpool.c:43   UCX  WARN  object 0x13232380 was not returned to mpool ucp_requests
[1710950496.376252] [node132:1273572:0]          mpool.c:43   UCX  WARN  object 0x13232540 was not returned to mpool ucp_requests
[1710950496.376257] [node132:1273572:0]          mpool.c:43   UCX  WARN  object 0x13232700 was not returned to mpool ucp_requests
[1710950496.376259] [node132:1273572:0]          mpool.c:43   UCX  WARN  object 0x132328c0 was not returned to mpool ucp_requests
[1710950496.376264] [node132:1273572:0]          mpool.c:43   UCX  WARN  object 0x13232a80 was not returned to mpool ucp_requests
[1710950496.376267] [node132:1273572:0]          mpool.c:43   UCX  WARN  object 0x13232c40 was not returned to mpool ucp_requests
[1710950496.376272] [node132:1273572:0]          mpool.c:43   UCX  WARN  object 0x13232e00 was not returned to mpool ucp_requests
[1710950496.376275] [node132:1273572:0]          mpool.c:43   UCX  WARN  object 0x13232fc0 was not returned to mpool ucp_requests
[1710950496.382978] [node132:1273587:0]          mpool.c:43   UCX  WARN  object 0x12d23e40 was not returned to mpool ucp_requests
[1710950496.382997] [node132:1273587:0]          mpool.c:43   UCX  WARN  object 0x12d24000 was not returned to mpool ucp_requests
[1710950496.383003] [node132:1273587:0]          mpool.c:43   UCX  WARN  object 0x12d241c0 was not returned to mpool ucp_requests
[1710950496.383006] [node132:1273587:0]          mpool.c:43   UCX  WARN  object 0x12d24380 was not returned to mpool ucp_requests
[1710950496.383008] [node132:1273587:0]          mpool.c:43   UCX  WARN  object 0x12d24540 was not returned to mpool ucp_requests
[1710950496.383012] [node132:1273587:0]          mpool.c:43   UCX  WARN  object 0x12d24700 was not returned to mpool ucp_requests
[1710950496.383015] [node132:1273587:0]          mpool.c:43   UCX  WARN  object 0x12d248c0 was not returned to mpool ucp_requests
[1710950496.383017] [node132:1273587:0]          mpool.c:43   UCX  WARN  object 0x12d24a80 was not returned to mpool ucp_requests
[1710950496.383019] [node132:1273587:0]          mpool.c:43   UCX  WARN  object 0x12d24c40 was not returned to mpool ucp_requests
[1710950496.383022] [node132:1273587:0]          mpool.c:43   UCX  WARN  object 0x12d24e00 was not returned to mpool ucp_requests
[1710950496.383024] [node132:1273587:0]          mpool.c:43   UCX  WARN  object 0x12d24fc0 was not returned to mpool ucp_requests
[1710950496.386933] [node132:1273575:0]          mpool.c:43   UCX  WARN  object 0x13fe3000 was not returned to mpool ucp_requests
[1710950496.386951] [node132:1273575:0]          mpool.c:43   UCX  WARN  object 0x13fe31c0 was not returned to mpool ucp_requests
[1710950496.386954] [node132:1273575:0]          mpool.c:43   UCX  WARN  object 0x13fe3380 was not returned to mpool ucp_requests
[1710950496.386957] [node132:1273575:0]          mpool.c:43   UCX  WARN  object 0x13fe3540 was not returned to mpool ucp_requests
[1710950496.386959] [node132:1273575:0]          mpool.c:43   UCX  WARN  object 0x13fe3700 was not returned to mpool ucp_requests
[1710950496.386962] [node132:1273575:0]          mpool.c:43   UCX  WARN  object 0x13fe38c0 was not returned to mpool ucp_requests
[1710950496.386964] [node132:1273575:0]          mpool.c:43   UCX  WARN  object 0x13fe3a80 was not returned to mpool ucp_requests
[1710950496.386966] [node132:1273575:0]          mpool.c:43   UCX  WARN  object 0x13fe3c40 was not returned to mpool ucp_requests
[1710950496.386969] [node132:1273575:0]          mpool.c:43   UCX  WARN  object 0x13fe3e00 was not returned to mpool ucp_requests
[1710950496.386971] [node132:1273575:0]          mpool.c:43   UCX  WARN  object 0x13fe3fc0 was not returned to mpool ucp_requests
[1710950496.389467] [node132:1273599:0]          mpool.c:43   UCX  WARN  object 0x138b2180 was not returned to mpool ucp_requests
[1710950496.389479] [node132:1273599:0]          mpool.c:43   UCX  WARN  object 0x138b2340 was not returned to mpool ucp_requests
[1710950496.389484] [node132:1273599:0]          mpool.c:43   UCX  WARN  object 0x138b2500 was not returned to mpool ucp_requests
[1710950496.389488] [node132:1273599:0]          mpool.c:43   UCX  WARN  object 0x138b26c0 was not returned to mpool ucp_requests
[1710950496.389491] [node132:1273599:0]          mpool.c:43   UCX  WARN  object 0x138b2880 was not returned to mpool ucp_requests
[1710950496.389493] [node132:1273599:0]          mpool.c:43   UCX  WARN  object 0x138b2a40 was not returned to mpool ucp_requests
[1710950496.389495] [node132:1273599:0]          mpool.c:43   UCX  WARN  object 0x138b2c00 was not returned to mpool ucp_requests
[1710950496.389498] [node132:1273599:0]          mpool.c:43   UCX  WARN  object 0x138b2dc0 was not returned to mpool ucp_requests
[1710950496.389501] [node132:1273599:0]          mpool.c:43   UCX  WARN  object 0x138b2f80 was not returned to mpool ucp_requests
[1710950496.390447] [node132:1273581:0]          mpool.c:43   UCX  WARN  object 0x147d6fc0 was not returned to mpool ucp_requests
[1710950496.390458] [node132:1273581:0]          mpool.c:43   UCX  WARN  object 0x147d7180 was not returned to mpool ucp_requests
[1710950496.390461] [node132:1273581:0]          mpool.c:43   UCX  WARN  object 0x147d7340 was not returned to mpool ucp_requests
[1710950496.390463] [node132:1273581:0]          mpool.c:43   UCX  WARN  object 0x147d7500 was not returned to mpool ucp_requests
[1710950496.390466] [node132:1273581:0]          mpool.c:43   UCX  WARN  object 0x147d76c0 was not returned to mpool ucp_requests
[1710950496.390468] [node132:1273581:0]          mpool.c:43   UCX  WARN  object 0x147d7880 was not returned to mpool ucp_requests
[1710950496.390470] [node132:1273581:0]          mpool.c:43   UCX  WARN  object 0x147d7a40 was not returned to mpool ucp_requests
[1710950496.390473] [node132:1273581:0]          mpool.c:43   UCX  WARN  object 0x147d7c00 was not returned to mpool ucp_requests
[1710950496.390475] [node132:1273581:0]          mpool.c:43   UCX  WARN  object 0x147d7dc0 was not returned to mpool ucp_requests
[1710950496.390477] [node132:1273581:0]          mpool.c:43   UCX  WARN  object 0x147d7f80 was not returned to mpool ucp_requests
[1710950496.390480] [node132:1273581:0]          mpool.c:43   UCX  WARN  object 0x147d8140 was not returned to mpool ucp_requests
[1710950496.390248] [node132:1273569:0]          mpool.c:43   UCX  WARN  object 0x13f2b0c0 was not returned to mpool ucp_requests
[1710950496.390259] [node132:1273569:0]          mpool.c:43   UCX  WARN  object 0x13f2b280 was not returned to mpool ucp_requests
[1710950496.390263] [node132:1273569:0]          mpool.c:43   UCX  WARN  object 0x13f2b440 was not returned to mpool ucp_requests
[1710950496.390265] [node132:1273569:0]          mpool.c:43   UCX  WARN  object 0x13f2b600 was not returned to mpool ucp_requests
[1710950496.390268] [node132:1273569:0]          mpool.c:43   UCX  WARN  object 0x13f2b7c0 was not returned to mpool ucp_requests
[1710950496.390270] [node132:1273569:0]          mpool.c:43   UCX  WARN  object 0x13f2b980 was not returned to mpool ucp_requests
[1710950496.390273] [node132:1273569:0]          mpool.c:43   UCX  WARN  object 0x13f2bb40 was not returned to mpool ucp_requests
[1710950496.390275] [node132:1273569:0]          mpool.c:43   UCX  WARN  object 0x13f2bd00 was not returned to mpool ucp_requests
[1710950496.390278] [node132:1273569:0]          mpool.c:43   UCX  WARN  object 0x13f2bec0 was not returned to mpool ucp_requests
[1710950496.390280] [node132:1273569:0]          mpool.c:43   UCX  WARN  object 0x13f2c080 was not returned to mpool ucp_requests
[1710950496.391688] [node132:1273550:0]          mpool.c:43   UCX  WARN  object 0x143ade00 was not returned to mpool ucp_requests
[1710950496.391699] [node132:1273550:0]          mpool.c:43   UCX  WARN  object 0x143adfc0 was not returned to mpool ucp_requests
[1710950496.391704] [node132:1273550:0]          mpool.c:43   UCX  WARN  object 0x143ae180 was not returned to mpool ucp_requests
[1710950496.391707] [node132:1273550:0]          mpool.c:43   UCX  WARN  object 0x143ae6c0 was not returned to mpool ucp_requests
[1710950496.391710] [node132:1273550:0]          mpool.c:43   UCX  WARN  object 0x143ae880 was not returned to mpool ucp_requests
[1710950496.391713] [node132:1273550:0]          mpool.c:43   UCX  WARN  object 0x143aea40 was not returned to mpool ucp_requests
[1710950496.391716] [node132:1273550:0]          mpool.c:43   UCX  WARN  object 0x143aec00 was not returned to mpool ucp_requests
[1710950496.391720] [node132:1273550:0]          mpool.c:43   UCX  WARN  object 0x143aedc0 was not returned to mpool ucp_requests
[1710950496.391723] [node132:1273550:0]          mpool.c:43   UCX  WARN  object 0x143aef80 was not returned to mpool ucp_requests
[1710950496.391934] [node132:1273559:0]          mpool.c:43   UCX  WARN  object 0x13103080 was not returned to mpool ucp_requests
[1710950496.391946] [node132:1273559:0]          mpool.c:43   UCX  WARN  object 0x13103240 was not returned to mpool ucp_requests
[1710950496.391951] [node132:1273559:0]          mpool.c:43   UCX  WARN  object 0x13103400 was not returned to mpool ucp_requests
[1710950496.391954] [node132:1273559:0]          mpool.c:43   UCX  WARN  object 0x131035c0 was not returned to mpool ucp_requests
[1710950496.391956] [node132:1273559:0]          mpool.c:43   UCX  WARN  object 0x13103780 was not returned to mpool ucp_requests
[1710950496.391959] [node132:1273559:0]          mpool.c:43   UCX  WARN  object 0x13103940 was not returned to mpool ucp_requests
[1710950496.391961] [node132:1273559:0]          mpool.c:43   UCX  WARN  object 0x13103b00 was not returned to mpool ucp_requests
[1710950496.391964] [node132:1273559:0]          mpool.c:43   UCX  WARN  object 0x13103cc0 was not returned to mpool ucp_requests
[1710950496.391966] [node132:1273559:0]          mpool.c:43   UCX  WARN  object 0x13103e80 was not returned to mpool ucp_requests
[1710950496.391968] [node132:1273559:0]          mpool.c:43   UCX  WARN  object 0x13104040 was not returned to mpool ucp_requests
[1710950496.393705] [node132:1273594:0]          mpool.c:43   UCX  WARN  object 0x13399200 was not returned to mpool ucp_requests
[1710950496.393717] [node132:1273594:0]          mpool.c:43   UCX  WARN  object 0x133993c0 was not returned to mpool ucp_requests
[1710950496.393722] [node132:1273594:0]          mpool.c:43   UCX  WARN  object 0x13399580 was not returned to mpool ucp_requests
[1710950496.393725] [node132:1273594:0]          mpool.c:43   UCX  WARN  object 0x13399740 was not returned to mpool ucp_requests
[1710950496.393728] [node132:1273594:0]          mpool.c:43   UCX  WARN  object 0x13399900 was not returned to mpool ucp_requests
[1710950496.393731] [node132:1273594:0]          mpool.c:43   UCX  WARN  object 0x13399ac0 was not returned to mpool ucp_requests
[1710950496.393735] [node132:1273594:0]          mpool.c:43   UCX  WARN  object 0x13399c80 was not returned to mpool ucp_requests
[1710950496.393739] [node132:1273594:0]          mpool.c:43   UCX  WARN  object 0x13399e40 was not returned to mpool ucp_requests
[1710950496.393742] [node132:1273594:0]          mpool.c:43   UCX  WARN  object 0x1339a000 was not returned to mpool ucp_requests
[1710950496.393836] [node132:1273564:0]          mpool.c:43   UCX  WARN  object 0x138ad140 was not returned to mpool ucp_requests
[1710950496.393849] [node132:1273564:0]          mpool.c:43   UCX  WARN  object 0x138ad300 was not returned to mpool ucp_requests
[1710950496.393852] [node132:1273564:0]          mpool.c:43   UCX  WARN  object 0x138ad4c0 was not returned to mpool ucp_requests
[1710950496.393855] [node132:1273564:0]          mpool.c:43   UCX  WARN  object 0x138ad680 was not returned to mpool ucp_requests
[1710950496.393857] [node132:1273564:0]          mpool.c:43   UCX  WARN  object 0x138ad840 was not returned to mpool ucp_requests
[1710950496.393860] [node132:1273564:0]          mpool.c:43   UCX  WARN  object 0x138ada00 was not returned to mpool ucp_requests
[1710950496.393862] [node132:1273564:0]          mpool.c:43   UCX  WARN  object 0x138adbc0 was not returned to mpool ucp_requests
[1710950496.393865] [node132:1273564:0]          mpool.c:43   UCX  WARN  object 0x138add80 was not returned to mpool ucp_requests
[1710950496.393867] [node132:1273564:0]          mpool.c:43   UCX  WARN  object 0x138adf40 was not returned to mpool ucp_requests
[1710950496.393869] [node132:1273564:0]          mpool.c:43   UCX  WARN  object 0x138ae100 was not returned to mpool ucp_requests
[1710950496.395772] [node132:1273554:0]          mpool.c:43   UCX  WARN  object 0x14269a80 was not returned to mpool ucp_requests
[1710950496.395783] [node132:1273554:0]          mpool.c:43   UCX  WARN  object 0x14269fc0 was not returned to mpool ucp_requests
[1710950496.395787] [node132:1273554:0]          mpool.c:43   UCX  WARN  object 0x1426a180 was not returned to mpool ucp_requests
[1710950496.395789] [node132:1273554:0]          mpool.c:43   UCX  WARN  object 0x1426a500 was not returned to mpool ucp_requests
[1710950496.395792] [node132:1273554:0]          mpool.c:43   UCX  WARN  object 0x1426a6c0 was not returned to mpool ucp_requests
[1710950496.395794] [node132:1273554:0]          mpool.c:43   UCX  WARN  object 0x1426aa40 was not returned to mpool ucp_requests
[1710950496.395796] [node132:1273554:0]          mpool.c:43   UCX  WARN  object 0x1426ac00 was not returned to mpool ucp_requests
[1710950496.395799] [node132:1273554:0]          mpool.c:43   UCX  WARN  object 0x1426adc0 was not returned to mpool ucp_requests
[1710950496.395802] [node132:1273554:0]          mpool.c:43   UCX  WARN  object 0x1426af80 was not returned to mpool ucp_requests
[1710950496.397805] [node132:1273578:0]          mpool.c:43   UCX  WARN  object 0x1387ae80 was not returned to mpool ucp_requests
[1710950496.397817] [node132:1273578:0]          mpool.c:43   UCX  WARN  object 0x1387b040 was not returned to mpool ucp_requests
[1710950496.397822] [node132:1273578:0]          mpool.c:43   UCX  WARN  object 0x1387b200 was not returned to mpool ucp_requests
[1710950496.397825] [node132:1273578:0]          mpool.c:43   UCX  WARN  object 0x1387b3c0 was not returned to mpool ucp_requests
[1710950496.397829] [node132:1273578:0]          mpool.c:43   UCX  WARN  object 0x1387b580 was not returned to mpool ucp_requests
[1710950496.397832] [node132:1273578:0]          mpool.c:43   UCX  WARN  object 0x1387b740 was not returned to mpool ucp_requests
[1710950496.397835] [node132:1273578:0]          mpool.c:43   UCX  WARN  object 0x1387b900 was not returned to mpool ucp_requests
[1710950496.397839] [node132:1273578:0]          mpool.c:43   UCX  WARN  object 0x1387bac0 was not returned to mpool ucp_requests
[1710950496.397842] [node132:1273578:0]          mpool.c:43   UCX  WARN  object 0x1387bc80 was not returned to mpool ucp_requests
[1710950496.397845] [node132:1273578:0]          mpool.c:43   UCX  WARN  object 0x1387be40 was not returned to mpool ucp_requests
[1710950496.397849] [node132:1273578:0]          mpool.c:43   UCX  WARN  object 0x1387c000 was not returned to mpool ucp_requests


-------------------------------------------------------------------------------
                          DFT DISPERSION CORRECTION                            
                                                                               
                              DFTD3 V3.1  Rev 1                                
                          USING Becke-Johnson damping                          
-------------------------------------------------------------------------------
The PBE0 functional is recognized
Active option DFTDOPT                   ...         4   

molecular C6(AA) [au] = 70583.185343 


            DFT-D V3
 parameters
 s6 scaling factor         :     1.0000 
 a1 scaling factor         :     0.4145 
 s8 scaling factor         :     1.2177 
 a2 scaling factor         :     4.8593 
 ad hoc parameters k1-k3   :    16.0000     1.3333    -4.0000 

 Edisp/kcal,au: -70.818116934471  -0.112855840919 
 E6   /kcal   : -45.757124343 
 E8   /kcal   : -25.060992591 
 % E8         :  35.387826839 

-------------------------   ----------------
Dispersion correction           -0.112855841
-------------------------   ----------------


-------------------------   --------------------
FINAL SINGLE POINT ENERGY     -1805.025793517672
-------------------------   --------------------


           ************************************************************
           *        Program running with 20 parallel MPI-processes    *
           *              working on a common directory               *
           ************************************************************
------------------------------------------------------------------------------
                         ORCA SCF GRADIENT CALCULATION
------------------------------------------------------------------------------

 ... reading COSX grid (gridx3)
Gradient of the Kohn-Sham DFT energy:
Kohn-Sham wavefunction type      ... RKS
Hartree-Fock exchange scaling    ...    0.250
Number of operators              ...    1
Number of atoms                  ...   82
Basis set dimensions             ... 1542
Integral neglect threshold       ... 2.5e-11
Integral primitive cutoff        ... 2.5e-12
SHARK Integral package           ... ON

Nuc. rep. gradient       (SHARK) ... done (  0.0 sec)
HCore & Overlap gradient (SHARK) ... done (  1.9 sec)
RI-J gradient            (SHARK) ... done (  7.5 sec)
COSX-gradient                    ... done ( 72.3 sec)
Exchange-correlation gradient    ... done
Dispersion correction            ... done

------------------
CARTESIAN GRADIENT
------------------

   1   O   :   -0.023300873    0.010423112    0.001640384
   2   O   :    0.030592993   -0.020261201    0.008981479
   3   N   :   -0.042363539   -0.018897496    0.011676123
   4   N   :    0.005238892    0.015653323   -0.003817215
   5   C   :    0.053485294    0.007790974   -0.044170330
   6   C   :   -0.009107338   -0.011671193    0.008773543
   7   H   :    0.000371188    0.001264884    0.006203094
   8   C   :   -0.004430590    0.007583234   -0.006500523
   9   C   :   -0.002734046   -0.002673089   -0.002188100
  10   H   :   -0.001833166   -0.004151440   -0.000053579
  11   C   :   -0.000299282   -0.008340274    0.001700347
  12   H   :    0.000086890   -0.001967104    0.000893715
  13   C   :    0.001218587    0.001537262    0.002187173
  14   H   :    0.000551259   -0.000569872    0.001070224
  15   C   :    0.005203809   -0.000730672    0.007801002
  16   H   :    0.001309793    0.000065117    0.001353917
  17   C   :    0.002028196    0.003338697    0.003198696
  18   H   :    0.001151222    0.003263087    0.001010411
  19   C   :    0.009476817    0.005461761   -0.003542859
  20   C   :   -0.003047951   -0.000035916    0.002987105
  21   H   :    0.000609697   -0.000830909   -0.000663416
  22   H   :    0.000000222   -0.002561164   -0.002208371
  23   H   :    0.002063390   -0.001838790    0.000254237
  24   C   :   -0.003520175   -0.001693138    0.002819967
  25   H   :   -0.000033753    0.002546180   -0.000806370
  26   H   :   -0.001349119    0.000910940   -0.003311225
  27   H   :   -0.000029646    0.000992266   -0.001732623
  28   C   :   -0.001383647   -0.000595417    0.000009577
  29   H   :   -0.002584120   -0.001019982    0.000484341
  30   H   :   -0.001579537    0.000732009    0.001936577
  31   H   :   -0.000876872   -0.000771686    0.002314316
  32   C   :    0.005718576   -0.005715508   -0.003703973
  33   C   :   -0.008406189   -0.014255938    0.011808294
  34   C   :    0.004047700    0.011205098   -0.010426543
  35   H   :   -0.002702761    0.004750206   -0.004413535
  36   C   :   -0.005555210   -0.001362612    0.002521384
  37   H   :   -0.001345952    0.001261948   -0.000165285
  38   C   :   -0.004791686    0.007217987   -0.006618944
  39   H   :   -0.000817899    0.001701823   -0.001349596
  40   C   :    0.001856921    0.000405249    0.003308926
  41   H   :   -0.004262651    0.003951617   -0.000484370
  42   C   :   -0.010027889   -0.001729279    0.001404730
  43   C   :    0.002935315    0.002763666   -0.000242210
  44   H   :   -0.000395427    0.000995334    0.001928081
  45   H   :    0.002070223   -0.001294694    0.003816067
  46   H   :    0.001752081   -0.000774996    0.000199534
  47   C   :    0.002453363    0.000541297   -0.000042958
  48   H   :   -0.000236406   -0.001937406   -0.002205894
  49   H   :    0.000037727    0.000582855   -0.000584425
  50   H   :    0.001516759   -0.001433884   -0.001199859
  51   C   :    0.011336564    0.000492015    0.001492126
  52   H   :    0.000113512    0.001453061    0.001253015
  53   H   :    0.001509869   -0.000725613   -0.002062758
  54   H   :    0.005034700    0.003584122   -0.002275862
  55   C   :   -0.017736665    0.006482006    0.025725271
  56   C   :   -0.003970708    0.001432799    0.001091416
  57   C   :   -0.002333623   -0.002798317    0.006278299
  58   H   :    0.002950668   -0.002654758    0.000057325
  59   C   :    0.003991072   -0.001639784   -0.006132650
  60   H   :    0.002005725   -0.001076513   -0.001461442
  61   C   :    0.001236936   -0.000008174   -0.003892734
  62   H   :    0.000750235    0.000402479   -0.002127465
  63   C   :   -0.001365207    0.003733734   -0.006269473
  64   H   :   -0.000684621    0.001842766   -0.002030091
  65   C   :   -0.001530025   -0.000476292    0.005008462
  66   H   :   -0.001949858    0.003370052   -0.000871307
  67   H   :    0.006515718   -0.006014936   -0.001367934
  68   O   :   -0.002466378    0.007739486   -0.006200506
  69   C   :    0.004746670    0.012208215    0.000759989
  70   C   :   -0.006489646   -0.004147297   -0.003311743
  71   C   :   -0.003686870   -0.000183123   -0.004034876
  72   H   :   -0.001433583   -0.003021316   -0.000501857
  73   C   :    0.002454199   -0.005873296    0.004119400
  74   H   :    0.000416223   -0.002137001    0.000973859
  75   C   :    0.003025125   -0.000861683    0.003084130
  76   H   :    0.001390905   -0.000548803    0.001435508
  77   C   :    0.005464808    0.001725763    0.004558854
  78   H   :    0.001554593    0.001340180    0.001056258
  79   C   :   -0.003735191    0.004203869   -0.004930532
  80   H   :    0.000958482    0.003322021    0.000205416
  81   O   :   -0.003497370   -0.020325111   -0.002159400
  82   H   :   -0.003549654    0.009463123    0.000923556

Difference to translation invariance:
           :   -0.0002122069    0.0001299377    0.0002432942

Difference to rotation invariance:
           :   -0.0002419345    0.0029748676    0.0025335652

Norm of the cartesian gradient     ...    0.1198511417
RMS gradient                       ...    0.0076414297
MAX gradient                       ...    0.0534852940

-------
TIMINGS
-------

Total SCF gradient time            ...      113.087 sec

One electron gradient       ....       1.921 sec  (  1.7%)
RI-J Coulomb gradient       ....       7.482 sec  (  6.6%)
COSX gradient               ....      72.271 sec  ( 63.9%)
XC gradient                 ....      11.531 sec  ( 10.2%)
CPCM gradient               ....       3.829 sec  (  3.4%)
   A-Matrix (El+Nuc)        ....       0.946 sec  (  0.8%)
   Potential                ....       2.883 sec  (  2.5%)

Maximum memory used throughout the entire SCFGRAD-calculation: 362.8 MB
------------------------------------------------------------------------------
                         ORCA GEOMETRY RELAXATION STEP
------------------------------------------------------------------------------

Reading the OPT-File                    .... done
Getting information on internals        .... done
Copying old internal coords+grads       .... done
Making the new internal coordinates     .... (new redundants).... done
Validating the new internal coordinates .... (new redundants).... done
Calculating the B-matrix                .... done
Calculating the G,G- and P matrices     .... done
Transforming gradient to internals      .... done
Projecting the internal gradient        .... done
Number of atoms                         ....  82
Number of internal coordinates          .... 432
Current Energy                          .... -1805.025793518 Eh
Current gradient norm                   ....     0.119851142 Eh/bohr
Maximum allowed component of the step   ....  0.150
Current trust radius                    ....  0.300
Evaluating the initial hessian          ....  (Almloef) done
Projecting the Hessian                  .... done
Forming the augmented Hessian           .... done
Diagonalizing the augmented Hessian     .... done
Last element of RFO vector              ....  0.952207179
Lowest eigenvalues of augmented Hessian:
 -0.024882020  0.000428797  0.000570705  0.002317468  0.004093931
Length of the computed step             ....  0.320784099
Warning: the length of the step is outside the trust region - taking restricted step instead
The input lambda is                     ....    -0.024882
   iter:   1  x=   -0.029466  g=    2.814567 f(x)=     0.012902
   iter:   2  x=   -0.030352  g=    2.073212 f(x)=     0.001836
   iter:   3  x=   -0.030376  g=    1.965738 f(x)=     0.000048
   iter:   4  x=   -0.030376  g=    1.962885 f(x)=     0.000000
   iter:   5  x=   -0.030376  g=    1.962883 f(x)=     0.000000
The output lambda is                    ....    -0.030376 (5 iterations)
The final length of the internal step   ....  0.300000000
Converting the step to cartesian space:
 Initial RMS(Int)=    0.0144337567
Transforming coordinates:
 Iter   0:  RMS(Cart)=    0.1900710296 RMS(Int)=    0.6751463422
 Iter   1:  RMS(Cart)=    0.0126065179 RMS(Int)=    0.3023055231
 Iter   2:  RMS(Cart)=    0.0007179419 RMS(Int)=    0.0001558220
 Iter   3:  RMS(Cart)=    0.0002670286 RMS(Int)=    0.0000298536
 Iter   4:  RMS(Cart)=    0.0000899948 RMS(Int)=    0.0000092896
 Iter   5:  RMS(Cart)=    0.0000421292 RMS(Int)=    0.0000043827
 Iter   6:  RMS(Cart)=    0.0000203393 RMS(Int)=    0.0000020844
 Iter   7:  RMS(Cart)=    0.0000097106 RMS(Int)=    0.0000009934
 Iter   8:  RMS(Cart)=    0.0000046290 RMS(Int)=    0.0000004739
 Iter   9:  RMS(Cart)=    0.0000022083 RMS(Int)=    0.0000002261
 Iter  10:  RMS(Cart)=    0.0000010536 RMS(Int)=    0.0000001079
 Iter  11:  RMS(Cart)=    0.0000005026 RMS(Int)=    0.0000000515
 Iter  12:  RMS(Cart)=    0.0000002398 RMS(Int)=    0.0000000246
 Iter  13:  RMS(Cart)=    0.0000001144 RMS(Int)=    0.0000000117
 Iter  14:  RMS(Cart)=    0.0000000546 RMS(Int)=    0.0000000056
done
Storing new coordinates                 .... done

                                .--------------------.
          ----------------------|Geometry convergence|-------------------------
          Item                value                   Tolerance       Converged
          ---------------------------------------------------------------------
          RMS gradient        0.0052784032            0.0001000000      NO
          MAX gradient        0.0486294545            0.0003000000      NO
          RMS step            0.0144337567            0.0020000000      NO
          MAX step            0.0846982115            0.0040000000      NO
          ........................................................
          Max(Bonds)      0.0448      Max(Angles)    2.95
          Max(Dihed)        3.87      Max(Improp)    0.00
          ---------------------------------------------------------------------

The optimization has not yet converged - more geometry cycles are needed


    ---------------------------------------------------------------------------
                         Redundant Internal Coordinates
                            (Angstroem and degrees)

        Definition                    Value    dE/dq     Step     New-Value
    ----------------------------------------------------------------------------
     1. B(C   4,N   2)                1.2893  0.048629 -0.0306    1.2587   
     2. B(C   4,O   0)                1.3485 -0.027097  0.0209    1.3695   
     3. B(C   5,N   3)                1.4793  0.027215 -0.0334    1.4459   
     4. B(C   5,C   4)                1.5511  0.014636 -0.0209    1.5302   
     5. B(H   6,C   5)                1.1000  0.003632 -0.0051    1.0949   
     6. B(C   7,C   5)                1.5310  0.009944 -0.0131    1.5180   
     7. B(C   8,C   7)                1.4037  0.013968 -0.0120    1.3916   
     8. B(H   9,C   8)                1.0872  0.003236 -0.0043    1.0829   
     9. B(C  10,C   8)                1.3987  0.009425 -0.0079    1.3909   
    10. B(H  11,C  10)                1.0870  0.002005 -0.0027    1.0843   
    11. B(C  12,C  10)                1.3920  0.006093 -0.0048    1.3872   
    12. B(H  13,C  12)                1.0865  0.001322 -0.0018    1.0847   
    13. B(C  14,C  12)                1.3908  0.002788 -0.0021    1.3887   
    14. B(H  15,C  14)                1.0865  0.001684 -0.0023    1.0842   
    15. B(C  16,C   7)                1.4095  0.014887 -0.0131    1.3964   
    16. B(C  16,C  14)                1.3964  0.010303 -0.0085    1.3879   
    17. B(H  17,C  16)                1.0893  0.003314 -0.0045    1.0848   
    18. B(C  18,N   2)                1.4676  0.001922 -0.0023    1.4654   
    19. B(C  19,C  18)                1.5320  0.004325 -0.0057    1.5263   
    20. B(H  20,C  19)                1.0932  0.000791 -0.0011    1.0921   
    21. B(H  21,C  19)                1.0961  0.002309 -0.0032    1.0929   
    22. B(H  22,C  19)                1.0960  0.002025 -0.0028    1.0932   
    23. B(C  23,C  18)                1.5327  0.005445 -0.0072    1.5255   
    24. B(H  24,C  23)                1.0960  0.001942 -0.0027    1.0934   
    25. B(H  25,C  23)                1.0960  0.002336 -0.0032    1.0928   
    26. B(H  26,C  23)                1.0938  0.001346 -0.0018    1.0920   
    27. B(C  27,C  18)                1.5407  0.008109 -0.0110    1.5297   
    28. B(H  28,C  27)                1.0957  0.002130 -0.0029    1.0928   
    29. B(H  29,C  27)                1.0964  0.001971 -0.0027    1.0936   
    30. B(H  30,C  27)                1.0964  0.001960 -0.0027    1.0937   
    31. B(C  31,N   3)                1.3918  0.014442 -0.0130    1.3788   
    32. B(C  32,C  31)                1.4273  0.008844 -0.0085    1.4188   
    33. B(C  33,C  32)                1.4204  0.023886 -0.0216    1.3987   
    34. B(H  34,C  33)                1.0860  0.002951 -0.0039    1.0820   
    35. B(C  35,C  33)                1.3938  0.005074 -0.0041    1.3897   
    36. B(H  36,C  35)                1.0865  0.001377 -0.0018    1.0846   
    37. B(C  37,C  35)                1.3785 -0.004328  0.0036    1.3821   
    38. B(H  38,C  37)                1.0862  0.001378 -0.0018    1.0844   
    39. B(C  39,C  37)                1.3934  0.009887 -0.0079    1.3855   
    40. B(C  39,C  31)                1.4149  0.013536 -0.0120    1.4029   
    41. B(H  40,C  39)                1.0861  0.001273 -0.0017    1.0844   
    42. B(C  41,C  32)                1.5572  0.016227 -0.0235    1.5337   
    43. B(C  42,C  41)                1.5466  0.007111 -0.0099    1.5368   
    44. B(H  43,C  42)                1.0965  0.001891 -0.0026    1.0939   
    45. B(H  44,C  42)                1.0969  0.002510 -0.0035    1.0935   
    46. B(H  45,C  42)                1.0890  0.000059 -0.0001    1.0889   
    47. B(C  46,C  41)                1.5406  0.005153 -0.0069    1.5337   
    48. B(H  47,C  46)                1.0968  0.002851 -0.0037    1.0930   
    49. B(H  48,C  46)                1.0891 -0.001027  0.0014    1.0905   
    50. B(H  49,C  46)                1.0963  0.001665 -0.0023    1.0940   
    51. B(C  50,C  41)                1.5579  0.014694 -0.0212    1.5368   
    52. B(H  51,C  50)                1.0965  0.001792 -0.0025    1.0940   
    53. B(H  52,C  50)                1.0962  0.001842 -0.0025    1.0937   
    54. B(H  53,C  50)                1.0973  0.003729 -0.0052    1.0922   
    55. B(C  54,O   1)                1.2225  0.027259 -0.0136    1.2090   
    56. B(C  54,O   0)                1.3491  0.006403 -0.0049    1.3442   
    57. B(C  55,C  54)                1.4872  0.009624 -0.0110    1.4762   
    58. B(C  56,C  55)                1.4015  0.008311 -0.0071    1.3945   
    59. B(H  57,C  56)                1.0881  0.003211 -0.0043    1.0838   
    60. B(C  58,C  56)                1.3960  0.011604 -0.0096    1.3864   
    61. B(H  59,C  58)                1.0874  0.002635 -0.0035    1.0838   
    62. B(C  60,C  58)                1.3942  0.004724 -0.0038    1.3904   
    63. B(H  61,C  60)                1.0876  0.002296 -0.0031    1.0845   
    64. B(C  62,H  47)                3.6495  0.001195 -0.0167    3.6328   
    65. B(C  62,C  60)                1.3944  0.005273 -0.0043    1.3901   
    66. B(H  63,C  62)                1.0875  0.002737 -0.0037    1.0838   
    67. B(C  64,C  62)                1.3963  0.010964 -0.0091    1.3872   
    68. B(C  64,C  55)                1.4019  0.008314 -0.0071    1.3948   
    69. B(H  65,C  64)                1.0876  0.003081 -0.0041    1.0834   
    70. B(H  66,N   3)                1.0171  0.008744 -0.0102    1.0068   
    71. B(O  67,H  48)                2.5398 -0.000666  0.0115    2.5513   
    72. B(C  68,O  67)                1.2181  0.009054 -0.0044    1.2137   
    73. B(C  69,C  12)                3.7859  0.000727 -0.0122    3.7737   
    74. B(C  69,C  68)                1.4826  0.003549 -0.0040    1.4786   
    75. B(C  70,C  69)                1.4004  0.007833 -0.0066    1.3938   
    76. B(H  71,C  70)                1.0871  0.003159 -0.0042    1.0828   
    77. B(C  72,C  70)                1.3965  0.010785 -0.0089    1.3876   
    78. B(H  73,C  72)                1.0871  0.002352 -0.0032    1.0839   
    79. B(C  74,C  72)                1.3951  0.006080 -0.0050    1.3902   
    80. B(H  75,C  74)                1.0873  0.002074 -0.0028    1.0845   
    81. B(C  76,C  74)                1.3947  0.005846 -0.0048    1.3900   
    82. B(H  77,C  76)                1.0871  0.002286 -0.0031    1.0840   
    83. B(C  78,C  76)                1.3960  0.011055 -0.0091    1.3869   
    84. B(C  78,C  69)                1.4009  0.007639 -0.0064    1.3944   
    85. B(H  79,C  78)                1.0881  0.003059 -0.0041    1.0840   
    86. B(O  80,C  68)                1.3448  0.010438 -0.0080    1.3368   
    87. B(H  81,O   1)                1.6147 -0.006581  0.0448    1.6595   
    88. B(H  81,O  80)                0.9921 -0.000267  0.0003    0.9923   
    89. A(C   4,O   0,C  54)          116.59 -0.022161    2.58    119.17   
    90. A(C  54,O   1,H  81)          164.52 -0.000318    0.06    164.58   
    91. A(C   4,N   2,C  18)          124.13  0.006596   -0.84    123.29   
    92. A(C  31,N   3,H  66)          117.79 -0.003904    0.50    118.29   
    93. A(C   5,N   3,C  31)          125.33  0.012995   -1.94    123.39   
    94. A(C   5,N   3,H  66)          112.82 -0.008364    1.22    114.04   
    95. A(N   2,C   4,C   5)          119.67  0.001814   -0.17    119.51   
    96. A(O   0,C   4,N   2)          121.72 -0.004788    0.63    122.36   
    97. A(O   0,C   4,C   5)          118.03  0.003167   -0.66    117.37   
    98. A(C   4,C   5,C   7)          115.82  0.000218   -0.03    115.79   
    99. A(N   3,C   5,C   7)          110.20  0.002531   -0.29    109.91   
   100. A(C   4,C   5,H   6)          105.01  0.003241   -0.77    104.24   
   101. A(H   6,C   5,C   7)          103.66 -0.003843    1.18    104.84   
   102. A(N   3,C   5,C   4)          113.52 -0.002301   -0.05    113.47   
   103. A(N   3,C   5,H   6)          107.67 -0.000004    0.07    107.74   
   104. A(C   5,C   7,C   8)          123.44  0.001735   -0.18    123.26   
   105. A(C   5,C   7,C  16)          118.83  0.004048   -0.50    118.33   
   106. A(C   8,C   7,C  16)          117.66 -0.005795    0.69    118.35   
   107. A(C   7,C   8,C  10)          120.96  0.001452   -0.22    120.74   
   108. A(C   7,C   8,H   9)          121.34  0.002512   -0.37    120.97   
   109. A(H   9,C   8,C  10)          117.70 -0.003964    0.60    118.29   
   110. A(H  11,C  10,C  12)          119.92 -0.000945    0.12    120.04   
   111. A(C   8,C  10,H  11)          119.74  0.000723   -0.13    119.62   
   112. A(C   8,C  10,C  12)          120.33  0.000223    0.00    120.34   
   113. A(C  10,C  12,H  13)          120.15 -0.001061    0.10    120.25   
   114. A(H  13,C  12,C  14)          120.11 -0.001263    0.13    120.24   
   115. A(C  10,C  12,C  14)          119.74  0.002324   -0.24    119.51   
   116. A(H  15,C  14,C  16)          119.93  0.000968   -0.16    119.77   
   117. A(C  12,C  14,C  16)          119.93 -0.000287    0.07    120.00   
   118. A(C  12,C  14,H  15)          120.14 -0.000682    0.09    120.23   
   119. A(C  14,C  16,H  17)          118.85 -0.002436    0.36    119.21   
   120. A(C   7,C  16,H  17)          119.79  0.000361   -0.06    119.73   
   121. A(C   7,C  16,C  14)          121.36  0.002075   -0.30    121.06   
   122. A(N   2,C  18,C  19)          111.60 -0.000376   -0.04    111.56   
   123. A(C  19,C  18,C  27)          108.20 -0.000392    0.30    108.49   
   124. A(N   2,C  18,C  27)          105.22 -0.000556    0.38    105.60   
   125. A(C  23,C  18,C  27)          108.26 -0.001062    0.35    108.61   
   126. A(C  19,C  18,C  23)          111.90  0.001169   -0.44    111.47   
   127. A(N   2,C  18,C  23)          111.34  0.001026   -0.46    110.88   
   128. A(C  18,C  19,H  21)          110.99  0.003023   -0.56    110.43   
   129. A(C  18,C  19,H  22)          111.13  0.001606   -0.30    110.83   
   130. A(C  18,C  19,H  20)          112.34  0.000110    0.05    112.39   
   131. A(H  21,C  19,H  22)          107.90 -0.001583    0.09    107.99   
   132. A(H  20,C  19,H  22)          107.46 -0.001548    0.39    107.85   
   133. A(H  20,C  19,H  21)          106.78 -0.001941    0.38    107.17   
   134. A(H  25,C  23,H  26)          106.91 -0.002492    0.48    107.39   
   135. A(H  24,C  23,H  26)          107.33 -0.001742    0.41    107.74   
   136. A(C  18,C  23,H  26)          112.38  0.000802   -0.07    112.31   
   137. A(H  24,C  23,H  25)          107.92 -0.001736    0.14    108.05   
   138. A(C  18,C  23,H  25)          111.00  0.003370   -0.62    110.38   
   139. A(C  18,C  23,H  24)          111.08  0.001408   -0.27    110.81   
   140. A(H  29,C  27,H  30)          107.16 -0.001889    0.40    107.56   
   141. A(H  28,C  27,H  30)          107.92 -0.001666    0.25    108.17   
   142. A(C  18,C  27,H  30)          111.07  0.001443   -0.23    110.84   
   143. A(H  28,C  27,H  29)          107.91 -0.001688    0.25    108.16   
   144. A(C  18,C  27,H  29)          111.10  0.001464   -0.23    110.86   
   145. A(C  18,C  27,H  28)          111.49  0.002021   -0.38    111.11   
   146. A(N   3,C  31,C  39)          119.76  0.006971   -0.86    118.91   
   147. A(N   3,C  31,C  32)          122.31 -0.000358    0.12    122.43   
   148. A(C  32,C  31,C  39)          117.81 -0.006709    0.85    118.66   
   149. A(C  31,C  32,C  33)          117.48 -0.000314   -0.02    117.46   
   150. A(C  33,C  32,C  41)          118.14 -0.001206    0.20    118.34   
   151. A(C  31,C  32,C  41)          124.38  0.001521   -0.18    124.20   
   152. A(H  34,C  33,C  35)          115.66 -0.005908    0.90    116.56   
   153. A(C  32,C  33,C  35)          122.83 -0.001190    0.16    122.98   
   154. A(C  32,C  33,H  34)          121.51  0.007097   -1.06    120.45   
   155. A(H  36,C  35,C  37)          120.43 -0.002465    0.31    120.74   
   156. A(C  33,C  35,C  37)          119.40  0.002630   -0.28    119.12   
   157. A(C  33,C  35,H  36)          120.15 -0.000172   -0.03    120.12   
   158. A(C  35,C  37,H  38)          120.49 -0.002067    0.26    120.75   
   159. A(H  38,C  37,C  39)          120.16  0.001765   -0.31    119.85   
   160. A(C  35,C  37,C  39)          119.35  0.000300    0.04    119.39   
   161. A(C  37,C  39,H  40)          115.81 -0.008227    1.17    116.98   
   162. A(C  31,C  39,H  40)          121.32  0.003037   -0.52    120.80   
   163. A(C  31,C  39,C  37)          122.87  0.005194   -0.65    122.21   
   164. A(C  46,C  41,C  50)          105.43 -0.002062    0.86    106.29   
   165. A(C  42,C  41,C  50)          104.25 -0.004097    1.15    105.40   
   166. A(C  32,C  41,C  50)          113.81  0.005914   -1.90    111.91   
   167. A(C  42,C  41,C  46)          111.34  0.002771   -0.22    111.11   
   168. A(C  32,C  41,C  46)          109.88 -0.002656    0.43    110.31   
   169. A(C  32,C  41,C  42)          111.87  0.000168   -0.26    111.61   
   170. A(H  44,C  42,H  45)          105.55 -0.003096    0.67    106.22   
   171. A(H  43,C  42,H  45)          107.39 -0.000474    0.11    107.50   
   172. A(C  41,C  42,H  45)          114.05 -0.000374    0.13    114.18   
   173. A(H  43,C  42,H  44)          107.53 -0.002100    0.19    107.72   
   174. A(C  41,C  42,H  44)          111.12  0.004721   -0.80    110.31   
   175. A(C  41,C  42,H  43)          110.85  0.000898   -0.22    110.62   
   176. A(H  48,C  46,H  49)          107.10 -0.000491    0.03    107.13   
   177. A(H  47,C  46,H  49)          107.56 -0.001834    0.18    107.75   
   178. A(C  41,C  46,H  49)          111.17  0.002201   -0.46    110.71   
   179. A(H  47,C  46,H  48)          106.72 -0.001883    0.50    107.21   
   180. A(C  41,C  46,H  48)          113.09 -0.000988    0.21    113.30   
   181. A(C  41,C  46,H  47)          110.92  0.002686   -0.41    110.51   
   182. A(H  52,C  50,H  53)          106.11 -0.003798    0.67    106.78   
   183. A(H  51,C  50,H  53)          107.14 -0.002965    0.43    107.57   
   184. A(C  41,C  50,H  53)          111.17  0.007633   -1.31    109.85   
   185. A(H  51,C  50,H  52)          108.52  0.000655   -0.05    108.47   
   186. A(C  41,C  50,H  52)          112.07 -0.000562    0.12    112.19   
   187. A(C  41,C  50,H  51)          111.56 -0.001282    0.20    111.75   
   188. A(O   1,C  54,C  55)          123.14 -0.010886    1.21    124.35   
   189. A(O   0,C  54,C  55)          109.77 -0.013986    1.79    111.56   
   190. A(O   0,C  54,O   1)          126.97  0.024820   -2.95    124.03   
   191. A(C  56,C  55,C  64)          119.51 -0.003434    0.42    119.94   
   192. A(C  54,C  55,C  64)          122.21  0.003768   -0.48    121.73   
   193. A(C  54,C  55,C  56)          118.26 -0.000341    0.06    118.32   
   194. A(H  57,C  56,C  58)          119.27 -0.003030    0.45    119.71   
   195. A(C  55,C  56,C  58)          120.19  0.001313   -0.18    120.01   
   196. A(C  55,C  56,H  57)          120.54  0.001715   -0.26    120.28   
   197. A(H  59,C  58,C  60)          120.02 -0.000872    0.12    120.14   
   198. A(C  56,C  58,C  60)          120.01  0.000533   -0.06    119.95   
   199. A(C  56,C  58,H  59)          119.97  0.000338   -0.06    119.91   
   200. A(H  61,C  60,C  62)          119.94  0.000203   -0.04    119.90   
   201. A(C  58,C  60,C  62)          120.11 -0.000417    0.08    120.19   
   202. A(C  58,C  60,H  61)          119.95  0.000213   -0.04    119.91   
   203. A(H  63,C  62,C  64)          119.89  0.000478   -0.08    119.80   
   204. A(C  60,C  62,C  64)          120.10  0.000500   -0.05    120.05   
   205. A(C  60,C  62,H  63)          120.01 -0.000978    0.13    120.14   
   206. A(C  62,C  64,H  65)          118.71 -0.003327    0.49    119.21   
   207. A(C  55,C  64,H  65)          121.20  0.001813   -0.28    120.92   
   208. A(C  55,C  64,C  62)          120.07  0.001507   -0.21    119.87   
   209. A(O  67,C  68,C  69)          125.23  0.006960   -0.86    124.38   
   210. A(C  69,C  68,O  80)          112.53 -0.007090    0.90    113.43   
   211. A(O  67,C  68,O  80)          122.23  0.000129   -0.04    122.19   
   212. A(C  68,C  69,C  70)          122.12  0.001806   -0.23    121.89   
   213. A(C  70,C  69,C  78)          119.62 -0.001586    0.19    119.82   
   214. A(C  68,C  69,C  78)          118.26 -0.000218    0.03    118.29   
   215. A(H  71,C  70,C  72)          119.40 -0.001698    0.25    119.65   
   216. A(C  69,C  70,C  72)          120.05  0.000909   -0.12    119.93   
   217. A(C  69,C  70,H  71)          120.54  0.000790   -0.13    120.42   
   218. A(H  73,C  72,C  74)          120.04 -0.000384    0.05    120.09   
   219. A(C  70,C  72,C  74)          120.06 -0.000073    0.02    120.07   
   220. A(C  70,C  72,H  73)          119.91  0.000456   -0.07    119.84   
   221. A(H  75,C  74,C  76)          119.94  0.000021   -0.01    119.93   
   222. A(C  72,C  74,C  76)          120.12 -0.000061    0.02    120.14   
   223. A(C  72,C  74,H  75)          119.93  0.000039   -0.01    119.92   
   224. A(H  77,C  76,C  78)          119.95  0.000067   -0.02    119.93   
   225. A(C  74,C  76,C  78)          119.97  0.000505   -0.06    119.91   
   226. A(C  74,C  76,H  77)          120.08 -0.000571    0.08    120.16   
   227. A(C  76,C  78,H  79)          119.69 -0.001814    0.27    119.96   
   228. A(C  69,C  78,H  79)          120.14  0.001508   -0.23    119.91   
   229. A(C  69,C  78,C  76)          120.17  0.000306   -0.04    120.12   
   230. A(C  68,O  80,H  81)          104.40 -0.015036    2.15    106.56   
   231. L(O   1,H  81,O  80,C  68, 2) 175.62  0.001259   -0.29    175.33   
   232. L(O   1,H  81,O  80,C  68, 1) 181.60  0.001415   -0.35    181.25   
   233. D(C   5,C   4,N   2,C  18)    175.27 -0.000428    0.18    175.45   
   234. D(C   5,C   4,O   0,C  54)     60.50 -0.000499    0.53     61.03   
   235. D(N   2,C   4,O   0,C  54)   -128.24  0.001137   -0.89   -129.13   
   236. D(O   0,C   4,N   2,C  18)      4.15 -0.002193    1.67      5.82   
   237. D(H   6,C   5,C   4,O   0)    130.76  0.002621   -2.48    128.28   
   238. D(H   6,C   5,N   3,C  31)    -50.85 -0.000310   -1.22    -52.06   
   239. D(C   4,C   5,N   3,H  66)    -91.73  0.001931   -1.76    -93.49   
   240. D(N   3,C   5,C   4,O   0)     13.41  0.001801   -2.05     11.36   
   241. D(C   4,C   5,N   3,C  31)     64.94  0.002369   -2.15     62.80   
   242. D(H   6,C   5,N   3,H  66)    152.48 -0.000748   -0.83    151.65   
   243. D(N   3,C   5,C   4,N   2)   -158.03  0.000800   -0.74   -158.77   
   244. D(H   6,C   5,C   4,N   2)    -40.68  0.001620   -1.16    -41.84   
   245. D(C   7,C   5,C   4,N   2)     72.99 -0.000866   -0.23     72.75   
   246. D(C   7,C   5,C   4,O   0)   -115.57  0.000134   -1.55   -117.12   
   247. D(C   7,C   5,N   3,H  66)     40.06  0.002516   -2.11     37.95   
   248. D(C   7,C   5,N   3,C  31)   -163.27  0.002954   -2.50   -165.76   
   249. D(C  16,C   7,C   5,H   6)    -65.17  0.001358   -0.90    -66.07   
   250. D(C  16,C   7,C   5,C   4)   -179.61 -0.000212   -0.71   -180.32   
   251. D(C  16,C   7,C   5,N   3)     49.81  0.000470   -0.33     49.47   
   252. D(C   8,C   7,C   5,C   4)     -2.78 -0.000636   -0.34     -3.11   
   253. D(C   8,C   7,C   5,N   3)   -133.36  0.000046    0.04   -133.32   
   254. D(C   8,C   7,C   5,H   6)    111.66  0.000934   -0.53    111.13   
   255. D(C  10,C   8,C   7,C  16)     -1.37 -0.000362    0.45     -0.92   
   256. D(C  10,C   8,C   7,C   5)   -178.24 -0.000230    0.12   -178.12   
   257. D(H   9,C   8,C   7,C  16)    178.91 -0.000319    0.43    179.35   
   258. D(H   9,C   8,C   7,C   5)      2.04 -0.000188    0.10      2.14   
   259. D(C  12,C  10,C   8,H   9)   -179.78  0.000261   -0.27   -180.05   
   260. D(H  11,C  10,C   8,H   9)      0.51  0.000095   -0.10      0.42   
   261. D(H  11,C  10,C   8,C   7)   -179.21  0.000119   -0.11   -179.33   
   262. D(C  12,C  10,C   8,C   7)      0.49  0.000284   -0.28      0.21   
   263. D(H  13,C  12,C  10,C   8)   -179.48 -0.000110    0.11   -179.37   
   264. D(C  14,C  12,C  10,C   8)      0.34  0.000047   -0.03      0.31   
   265. D(C  14,C  12,C  10,H  11)   -179.96  0.000218   -0.20   -180.16   
   266. D(H  13,C  12,C  10,H  11)      0.22  0.000062   -0.06      0.16   
   267. D(C  16,C  14,C  12,H  13)    179.58  0.000009   -0.00    179.58   
   268. D(C  16,C  14,C  12,C  10)     -0.23 -0.000148    0.13     -0.10   
   269. D(H  15,C  14,C  12,C  10)    179.96 -0.000062    0.04    180.00   
   270. D(H  15,C  14,C  12,H  13)     -0.22  0.000095   -0.09     -0.31   
   271. D(H  17,C  16,C  14,H  15)     -0.48 -0.000181    0.18     -0.30   
   272. D(H  17,C  16,C  14,C  12)    179.72 -0.000092    0.09    179.80   
   273. D(C   7,C  16,C  14,H  15)    179.11 -0.000166    0.16    179.27   
   274. D(C   7,C  16,C  14,C  12)     -0.70 -0.000077    0.07     -0.63   
   275. D(H  17,C  16,C   7,C   8)   -178.94  0.000272   -0.37   -179.31   
   276. D(H  17,C  16,C   7,C   5)     -1.92  0.000091   -0.04     -1.96   
   277. D(C  14,C  16,C   7,C   8)      1.48  0.000269   -0.35      1.13   
   278. D(C  14,C  16,C   7,C   5)    178.50  0.000087   -0.02    178.48   
   279. D(C  19,C  18,N   2,C   4)     62.00  0.000989   -0.48     61.52   
   280. D(C  27,C  18,N   2,C   4)    179.11  0.000007    0.08    179.19   
   281. D(C  23,C  18,N   2,C   4)    -63.83 -0.001057    0.48    -63.35   
   282. D(H  22,C  19,C  18,C  27)    -66.02 -0.000610    0.27    -65.75   
   283. D(H  22,C  19,C  18,C  23)    174.80  0.000251   -0.09    174.71   
   284. D(H  22,C  19,C  18,N   2)     49.28 -0.001721    0.89     50.16   
   285. D(H  21,C  19,C  18,C  23)    -65.12  0.001346   -0.55    -65.67   
   286. D(H  21,C  19,C  18,C  27)     54.06  0.000485   -0.19     53.87   
   287. D(H  21,C  19,C  18,N   2)    169.36 -0.000626    0.43    169.79   
   288. D(H  20,C  19,C  18,C  27)    173.54  0.000170   -0.05    173.48   
   289. D(H  20,C  19,C  18,C  23)     54.36  0.001030   -0.41     53.94   
   290. D(H  20,C  19,C  18,N   2)    -71.16 -0.000942    0.56    -70.60   
   291. D(H  25,C  23,C  18,C  19)     64.00 -0.000948    0.49     64.49   
   292. D(H  25,C  23,C  18,N   2)   -170.34  0.000249   -0.26   -170.59   
   293. D(H  24,C  23,C  18,C  27)     64.93  0.000514   -0.26     64.67   
   294. D(H  24,C  23,C  18,C  19)   -175.93  0.000049    0.07   -175.86   
   295. D(H  24,C  23,C  18,N   2)    -50.26  0.001245   -0.67    -50.94   
   296. D(H  26,C  23,C  18,C  27)   -174.81 -0.000180    0.02   -174.79   
   297. D(H  26,C  23,C  18,C  19)    -55.67 -0.000645    0.35    -55.31   
   298. D(H  26,C  23,C  18,N   2)     70.00  0.000552   -0.39     69.61   
   299. D(H  25,C  23,C  18,C  27)    -55.14 -0.000483    0.16    -54.99   
   300. D(H  30,C  27,C  18,C  23)   -178.86  0.000304   -0.11   -178.97   
   301. D(H  30,C  27,C  18,N   2)    -59.73  0.000677   -0.27    -60.00   
   302. D(H  29,C  27,C  18,C  23)    -59.68 -0.000160    0.09    -59.59   
   303. D(H  29,C  27,C  18,C  19)    178.86 -0.000715    0.24    179.10   
   304. D(H  29,C  27,C  18,N   2)     59.46  0.000213   -0.07     59.38   
   305. D(H  28,C  27,C  18,C  23)     60.73  0.000066   -0.01     60.72   
   306. D(H  30,C  27,C  18,C  19)     59.68 -0.000251    0.04     59.72   
   307. D(H  28,C  27,C  18,C  19)    -60.73 -0.000489    0.14    -60.59   
   308. D(H  28,C  27,C  18,N   2)    179.86  0.000439   -0.17    179.70   
   309. D(C  39,C  31,N   3,H  66)    160.68  0.002621   -2.59    158.10   
   310. D(C  39,C  31,N   3,C   5)      5.05  0.002823   -2.29      2.76   
   311. D(C  32,C  31,N   3,H  66)    -23.29  0.000700   -0.59    -23.87   
   312. D(C  32,C  31,N   3,C   5)   -178.92  0.000902   -0.29   -179.21   
   313. D(C  41,C  32,C  31,C  39)    173.82 -0.000357    0.93    174.76   
   314. D(C  41,C  32,C  31,N   3)     -2.28  0.001016   -0.97     -3.25   
   315. D(C  33,C  32,C  31,C  39)     -5.93 -0.000622    1.07     -4.86   
   316. D(C  33,C  32,C  31,N   3)    177.96  0.000751   -0.83    177.14   
   317. D(C  35,C  33,C  32,C  41)   -176.47  0.000429   -0.46   -176.94   
   318. D(C  35,C  33,C  32,C  31)      3.30  0.000684   -0.60      2.70   
   319. D(H  34,C  33,C  32,C  41)      2.60  0.000315   -0.43      2.17   
   320. D(H  34,C  33,C  32,C  31)   -177.63  0.000570   -0.56   -178.19   
   321. D(C  37,C  35,C  33,H  34)   -178.48  0.000023    0.01   -178.48   
   322. D(C  37,C  35,C  33,C  32)      0.64  0.000026    0.02      0.67   
   323. D(H  36,C  35,C  33,H  34)      0.03 -0.000349    0.32      0.35   
   324. D(H  36,C  35,C  33,C  32)    179.16 -0.000347    0.34    179.50   
   325. D(C  39,C  37,C  35,H  36)    179.73  0.000340   -0.36    179.37   
   326. D(C  39,C  37,C  35,C  33)     -1.76  0.000001   -0.05     -1.80   
   327. D(H  38,C  37,C  35,H  36)     -0.40 -0.000150    0.12     -0.28   
   328. D(H  38,C  37,C  35,C  33)    178.11 -0.000489    0.43    178.54   
   329. D(H  40,C  39,C  37,H  38)     -0.34 -0.000580    0.56      0.21   
   330. D(H  40,C  39,C  37,C  35)    179.53 -0.001073    1.04    180.56   
   331. D(C  31,C  39,C  37,H  38)    178.95 -0.000233    0.20    179.15   
   332. D(C  31,C  39,C  37,C  35)     -1.18 -0.000727    0.68     -0.50   
   333. D(H  40,C  39,C  31,C  32)   -175.63  0.001347   -1.56   -177.19   
   334. D(H  40,C  39,C  31,N   3)      0.58 -0.000269    0.32      0.90   
   335. D(C  37,C  39,C  31,C  32)      5.11  0.001057   -1.20      3.91   
   336. D(C  37,C  39,C  31,N   3)   -178.68 -0.000559    0.69   -177.99   
   337. D(C  50,C  41,C  32,C  33)     10.44  0.000811   -0.83      9.61   
   338. D(C  50,C  41,C  32,C  31)   -169.32  0.000542   -0.69   -170.01   
   339. D(C  46,C  41,C  32,C  33)   -107.52  0.001457   -1.00   -108.52   
   340. D(C  46,C  41,C  32,C  31)     72.73  0.001188   -0.85     71.87   
   341. D(C  42,C  41,C  32,C  33)    128.28 -0.000295   -0.84    127.44   
   342. D(C  42,C  41,C  32,C  31)    -51.47 -0.000564   -0.70    -52.17   
   343. D(H  45,C  42,C  41,C  46)    -55.18 -0.000252    0.01    -55.17   
   344. D(H  45,C  42,C  41,C  32)     68.20 -0.001545    0.22     68.42   
   345. D(H  44,C  42,C  41,C  50)    -49.24  0.002262   -1.13    -50.36   
   346. D(H  44,C  42,C  41,C  46)     63.96 -0.001091    0.38     64.34   
   347. D(H  44,C  42,C  41,C  32)   -172.66 -0.002383    0.59   -172.07   
   348. D(H  43,C  42,C  41,C  50)     70.27  0.003312   -1.56     68.71   
   349. D(H  43,C  42,C  41,C  46)   -176.53 -0.000040   -0.05   -176.58   
   350. D(H  45,C  42,C  41,C  50)   -168.38  0.003101   -1.50   -169.88   
   351. D(H  43,C  42,C  41,C  32)    -53.15 -0.001333    0.15    -53.00   
   352. D(H  49,C  46,C  41,C  32)   -179.26  0.001395   -0.30   -179.56   
   353. D(H  48,C  46,C  41,C  50)    178.23 -0.002702    1.08    179.30   
   354. D(H  48,C  46,C  41,C  42)     65.77  0.001915   -0.62     65.15   
   355. D(H  48,C  46,C  41,C  32)    -58.74  0.001659   -0.44    -59.18   
   356. D(H  47,C  46,C  41,C  50)    -61.93 -0.003890    1.56    -60.36   
   357. D(H  47,C  46,C  41,C  42)   -174.38  0.000727   -0.14   -174.52   
   358. D(H  49,C  46,C  41,C  42)    -54.75  0.001651   -0.48    -55.23   
   359. D(H  47,C  46,C  41,C  32)     61.11  0.000471    0.05     61.16   
   360. D(H  49,C  46,C  41,C  50)     57.71 -0.002966    1.22     58.93   
   361. D(H  53,C  50,C  41,C  46)    -62.76 -0.000517   -0.07    -62.83   
   362. D(H  53,C  50,C  41,C  42)     54.59 -0.000102    0.56     55.15   
   363. D(H  53,C  50,C  41,C  32)    176.74  0.000730   -0.08    176.67   
   364. D(H  52,C  50,C  41,C  46)     55.79 -0.000563   -0.02     55.77   
   365. D(H  52,C  50,C  41,C  42)    173.15 -0.000148    0.60    173.75   
   366. D(H  52,C  50,C  41,C  32)    -64.70  0.000684   -0.03    -64.73   
   367. D(H  51,C  50,C  41,C  46)    177.72 -0.001045    0.14    177.86   
   368. D(H  51,C  50,C  41,C  42)    -64.93 -0.000630    0.77    -64.16   
   369. D(H  51,C  50,C  41,C  32)     57.22  0.000202    0.13     57.36   
   370. D(C  55,C  54,O   1,H  81)     45.93 -0.000345    0.07     46.00   
   371. D(O   0,C  54,O   1,H  81)   -138.43 -0.001941    1.06   -137.37   
   372. D(C  55,C  54,O   0,C   4)   -169.21 -0.001415    1.65   -167.56   
   373. D(O   1,C  54,O   0,C   4)     14.67  0.000146    0.76     15.43   
   374. D(C  64,C  55,C  54,O   1)   -165.04  0.001266   -0.92   -165.96   
   375. D(C  64,C  55,C  54,O   0)     18.66  0.001086   -1.57     17.09   
   376. D(C  56,C  55,C  54,O   1)     13.36  0.000901   -0.74     12.61   
   377. D(C  56,C  55,C  54,O   0)   -162.94  0.000721   -1.40   -164.34   
   378. D(C  58,C  56,C  55,C  64)     -0.62  0.000089   -0.07     -0.69   
   379. D(C  58,C  56,C  55,C  54)   -179.06  0.000326   -0.22   -179.29   
   380. D(H  57,C  56,C  55,C  64)    179.04 -0.000293    0.29    179.33   
   381. D(H  57,C  56,C  55,C  54)      0.60 -0.000055    0.14      0.73   
   382. D(C  60,C  58,C  56,H  57)   -179.37  0.000304   -0.26   -179.64   
   383. D(C  60,C  58,C  56,C  55)      0.29 -0.000057    0.09      0.38   
   384. D(H  59,C  58,C  56,H  57)      0.24  0.000095   -0.08      0.15   
   385. D(H  59,C  58,C  56,C  55)    179.90 -0.000266    0.27    180.17   
   386. D(C  62,C  60,C  58,H  59)   -179.47  0.000282   -0.27   -179.74   
   387. D(C  62,C  60,C  58,C  56)      0.14  0.000077   -0.09      0.05   
   388. D(H  61,C  60,C  58,H  59)      0.07  0.000074   -0.07      0.00   
   389. D(H  61,C  60,C  58,C  56)    179.68 -0.000130    0.11    179.79   
   390. D(C  64,C  62,C  60,H  61)   -179.78  0.000111   -0.13   -179.91   
   391. D(C  64,C  62,C  60,C  58)     -0.24 -0.000097    0.07     -0.17   
   392. D(H  63,C  62,C  60,H  61)     -0.34  0.000071   -0.06     -0.41   
   393. D(H  63,C  62,C  60,C  58)    179.19 -0.000136    0.14    179.33   
   394. D(H  65,C  64,C  62,H  63)     -0.82 -0.000178    0.15     -0.67   
   395. D(H  65,C  64,C  62,C  60)    178.61 -0.000227    0.22    178.83   
   396. D(C  55,C  64,C  62,H  63)   -179.53  0.000148   -0.11   -179.65   
   397. D(C  55,C  64,C  62,C  60)     -0.10  0.000100   -0.04     -0.14   
   398. D(H  65,C  64,C  55,C  56)   -178.15  0.000295   -0.24   -178.39   
   399. D(H  65,C  64,C  55,C  54)      0.22 -0.000024   -0.07      0.16   
   400. D(C  62,C  64,C  55,C  56)      0.53 -0.000107    0.04      0.57   
   401. D(C  62,C  64,C  55,C  54)    178.90 -0.000426    0.22    179.12   
   402. D(C  78,C  69,C  68,O  80)   -178.34  0.000078   -0.09   -178.43   
   403. D(C  78,C  69,C  68,O  67)      1.28 -0.000157    0.15      1.43   
   404. D(C  70,C  69,C  68,O  80)      0.99  0.000333   -0.37      0.62   
   405. D(C  70,C  69,C  68,O  67)   -179.39  0.000098   -0.13   -179.52   
   406. D(C  72,C  70,C  69,C  78)     -0.11  0.000051   -0.06     -0.17   
   407. D(C  72,C  70,C  69,C  68)   -179.44 -0.000216    0.23   -179.20   
   408. D(H  71,C  70,C  69,C  78)    179.63  0.000064   -0.07    179.56   
   409. D(H  71,C  70,C  69,C  68)      0.30 -0.000203    0.21      0.52   
   410. D(C  74,C  72,C  70,H  71)   -179.71 -0.000098    0.10   -179.61   
   411. D(C  74,C  72,C  70,C  69)      0.03 -0.000079    0.08      0.12   
   412. D(H  73,C  72,C  70,H  71)      0.24 -0.000022    0.02      0.26   
   413. D(H  73,C  72,C  70,C  69)    179.98 -0.000003    0.01    179.98   
   414. D(C  76,C  74,C  72,H  73)   -179.90 -0.000032    0.03   -179.87   
   415. D(C  76,C  74,C  72,C  70)      0.04  0.000045   -0.05     -0.00   
   416. D(H  75,C  74,C  72,H  73)      0.04 -0.000013    0.01      0.05   
   417. D(H  75,C  74,C  72,C  70)    179.98  0.000063   -0.07    179.92   
   418. D(C  78,C  76,C  74,H  75)   -179.98  0.000001   -0.00   -179.98   
   419. D(C  78,C  76,C  74,C  72)     -0.04  0.000020   -0.02     -0.07   
   420. D(H  77,C  76,C  74,H  75)     -0.05 -0.000000    0.00     -0.05   
   421. D(H  77,C  76,C  74,C  72)    179.89  0.000019   -0.02    179.87   
   422. D(H  79,C  78,C  76,H  77)     -0.27 -0.000003    0.01     -0.27   
   423. D(H  79,C  78,C  76,C  74)    179.66 -0.000005    0.01    179.67   
   424. D(C  69,C  78,C  76,H  77)   -179.96 -0.000048    0.05   -179.92   
   425. D(C  69,C  78,C  76,C  74)     -0.03 -0.000050    0.05      0.02   
   426. D(H  79,C  78,C  69,C  70)   -179.58 -0.000022    0.03   -179.55   
   427. D(H  79,C  78,C  69,C  68)     -0.23  0.000249   -0.25     -0.48   
   428. D(C  76,C  78,C  69,C  70)      0.11  0.000013   -0.01      0.10   
   429. D(C  76,C  78,C  69,C  68)    179.46  0.000284   -0.29    179.17   
   430. D(H  81,O  80,C  68,C  69)    170.33 -0.002179    1.98    172.31   
   431. D(H  81,O  80,C  68,O  67)     -9.30 -0.001983    1.75     -7.55   
   432. D(C  68,O  80,O   1,C  54)     43.97 -0.002151    3.87     47.84   
    ----------------------------------------------------------------------------

         *************************************************************
         *                GEOMETRY OPTIMIZATION CYCLE   2            *
         *************************************************************
---------------------------------
CARTESIAN COORDINATES (ANGSTROEM)
---------------------------------
  O      1.719081    4.869884    1.752675
  O      3.517409    3.577689    2.179790
  N      0.215108    4.558699    3.469500
  N      3.275622    6.485198    3.337769
  C      1.347008    4.936563    3.069000
  C      2.264290    5.708877    4.019495
  H      1.594896    6.408130    4.531164
  C      2.899913    4.894760    5.131875
  C      2.631458    3.545084    5.339092
  H      1.968056    3.001042    4.678364
  C      3.214392    2.858938    6.399269
  H      3.001130    1.804858    6.537328
  C      4.071730    3.514087    7.271071
  H      4.533572    2.975244    8.091397
  C      4.339540    4.863500    7.081873
  H      5.007862    5.387126    7.756217
  C      3.752700    5.546032    6.025496
  H      3.968362    6.600686    5.891600
  C     -0.766224    3.900437    2.602913
  C     -0.232867    2.580011    2.053618
  H      0.558677    2.725910    1.315409
  H     -1.032791    2.020319    1.562479
  H      0.169439    1.958512    2.857935
  C     -1.212106    4.832441    1.480582
  H     -1.523325    5.801186    1.880733
  H     -2.059028    4.400875    0.941412
  H     -0.419042    5.012729    0.751898
  C     -1.970761    3.602605    3.497557
  H     -2.767470    3.110733    2.934073
  H     -2.375033    4.524055    3.925959
  H     -1.686871    2.949568    4.327666
  C      2.984706    7.525622    2.481259
  C      3.994337    8.262415    1.810191
  C      3.581573    9.256701    0.917159
  H      4.310335    9.828008    0.357448
  C      2.246048    9.579895    0.709450
  H      1.978373   10.365468    0.011169
  C      1.272135    8.904937    1.420978
  H      0.223545    9.151826    1.297057
  C      1.644735    7.897298    2.295886
  H      0.848520    7.387351    2.826745
  C      5.498810    8.041591    2.009700
  C      5.885147    8.083754    3.496517
  H      5.518773    9.002413    3.963857
  H      6.972877    8.065294    3.606755
  H      5.506135    7.246007    4.079762
  C      5.933332    6.720035    1.363795
  H      5.741995    6.738497    0.287650
  H      5.414139    5.850756    1.769030
  H      7.004516    6.552206    1.509149
  C      6.334014    9.144096    1.339900
  H      6.066458   10.137676    1.711464
  H      6.226074    9.140450    0.251571
  H      7.393803    8.987177    1.552137
  C      2.886377    4.286318    1.430938
  C      3.263083    4.561463    0.030477
  C      4.254324    3.774286   -0.554705
  H      4.721458    2.975222    0.009159
  C      4.646011    4.012007   -1.863220
  H      5.414630    3.397459   -2.317400
  C      4.055400    5.040739   -2.588519
  H      4.364654    5.228394   -3.610890
  C      3.073352    5.832930   -2.005116
  H      2.621119    6.641505   -2.567546
  C      2.676662    5.596916   -0.696967
  H      1.923765    6.234737   -0.249596
  H      4.153636    6.005601    3.224797
  O      6.041279    4.506341    3.844964
  C      6.158768    3.337167    4.149576
  C      7.118426    2.827888    5.152592
  C      7.216252    1.470863    5.455423
  H      6.587583    0.749380    4.948722
  C      8.119942    1.039157    6.415899
  H      8.194521   -0.016500    6.650348
  C      8.925570    1.958698    7.077664
  H      9.630078    1.618743    7.828872
  C      8.828879    3.312924    6.779856
  H      9.455422    4.030459    7.297260
  C      7.927571    3.747154    5.819401
  H      7.847596    4.803619    5.590341
  O      5.410714    2.378364    3.594587
  H      4.727620    2.839012    3.041847

----------------------------
CARTESIAN COORDINATES (A.U.)
----------------------------
  NO LB      ZA    FRAG     MASS         X           Y           Z
   0 O     8.0000    0    15.999    3.248593    9.202748    3.312077
   1 O     8.0000    0    15.999    6.646939    6.760852    4.119206
   2 N     7.0000    0    14.007    0.406495    8.614693    6.556406
   3 N     7.0000    0    14.007    6.190028   12.255248    6.307470
   4 C     6.0000    0    12.011    2.545477    9.328752    5.799569
   5 C     6.0000    0    12.011    4.278888   10.788214    7.595744
   6 H     1.0000    0     1.008    3.013917   12.109610    8.562658
   7 C     6.0000    0    12.011    5.480041    9.249757    9.697838
   8 C     6.0000    0    12.011    4.972734    6.699239   10.089422
   9 H     1.0000    0     1.008    3.719087    5.671147    8.840826
  10 C     6.0000    0    12.011    6.074320    5.402610   12.092865
  11 H     1.0000    0     1.008    5.671314    3.410687   12.353760
  12 C     6.0000    0    12.011    7.694455    6.640662   13.740334
  13 H     1.0000    0     1.008    8.567210    5.622396   15.290525
  14 C     6.0000    0    12.011    8.200541    9.190682   13.382800
  15 H     1.0000    0     1.008    9.463488   10.180194   14.657126
  16 C     6.0000    0    12.011    7.091576   10.480483   11.386537
  17 H     1.0000    0     1.008    7.499117   12.473489   11.133510
  18 C     6.0000    0    12.011   -1.447954    7.370758    4.918793
  19 C     6.0000    0    12.011   -0.440054    4.875514    3.880775
  20 H     1.0000    0     1.008    1.055746    5.151223    2.485763
  21 H     1.0000    0     1.008   -1.951692    3.817851    2.952657
  22 H     1.0000    0     1.008    0.320193    3.701051    5.400715
  23 C     6.0000    0    12.011   -2.290549    9.131991    2.797895
  24 H     1.0000    0     1.008   -2.878667   10.962653    3.554071
  25 H     1.0000    0     1.008   -3.890999    8.316449    1.779010
  26 H     1.0000    0     1.008   -0.791874    9.472686    1.420880
  27 C     6.0000    0    12.011   -3.724198    6.807936    6.609425
  28 H     1.0000    0     1.008   -5.229760    5.878433    5.544595
  29 H     1.0000    0     1.008   -4.488162    8.549225    7.418988
  30 H     1.0000    0     1.008   -3.187724    5.573876    8.178103
  31 C     6.0000    0    12.011    5.640277   14.221364    4.688901
  32 C     6.0000    0    12.011    7.548204   15.613702    3.420764
  33 C     6.0000    0    12.011    6.768193   17.492631    1.733179
  34 H     1.0000    0     1.008    8.145354   18.572244    0.675479
  35 C     6.0000    0    12.011    4.244415   18.103378    1.340666
  36 H     1.0000    0     1.008    3.738584   19.587897    0.021106
  37 C     6.0000    0    12.011    2.403986   16.827892    2.685258
  38 H     1.0000    0     1.008    0.422439   17.294445    2.451083
  39 C     6.0000    0    12.011    3.108099   14.923731    4.338596
  40 H     1.0000    0     1.008    1.603471   13.960071    5.341774
  41 C     6.0000    0    12.011   10.391245   15.196404    3.797783
  42 C     6.0000    0    12.011   11.121316   15.276081    6.607460
  43 H     1.0000    0     1.008   10.428970   17.012095    7.490605
  44 H     1.0000    0     1.008   13.176827   15.241196    6.815780
  45 H     1.0000    0     1.008   10.405087   13.692969    7.709633
  46 C     6.0000    0    12.011   11.212373   12.699026    2.577198
  47 H     1.0000    0     1.008   10.850798   12.733915    0.543580
  48 H     1.0000    0     1.008   10.231239   11.056327    3.342982
  49 H     1.0000    0     1.008   13.236617   12.381875    2.851878
  50 C     6.0000    0    12.011   11.969553   17.279836    2.532044
  51 H     1.0000    0     1.008   11.463945   19.157431    3.234198
  52 H     1.0000    0     1.008   11.765575   17.272947    0.475400
  53 H     1.0000    0     1.008   13.972264   16.983304    2.933114
  54 C     6.0000    0    12.011    5.454461    8.099968    2.704082
  55 C     6.0000    0    12.011    6.166333    8.619916    0.057593
  56 C     6.0000    0    12.011    8.039507    7.132367   -1.048240
  57 H     1.0000    0     1.008    8.922263    5.622355    0.017308
  58 C     6.0000    0    12.011    8.779688    7.581595   -3.520976
  59 H     1.0000    0     1.008   10.232167    6.420266   -4.379250
  60 C     6.0000    0    12.011    7.663595    9.525616   -4.891593
  61 H     1.0000    0     1.008    8.248000    9.880233   -6.823593
  62 C     6.0000    0    12.011    5.807794   11.022640   -3.789120
  63 H     1.0000    0     1.008    4.953197   12.550625   -4.851958
  64 C     6.0000    0    12.011    5.058158   10.576638   -1.317077
  65 H     1.0000    0     1.008    3.635388   11.781946   -0.471668
  66 H     1.0000    0     1.008    7.849234   11.348940    6.093983
  67 O     8.0000    0    15.999   11.416363    8.515750    7.265928
  68 C     6.0000    0    12.011   11.638384    6.306331    7.841562
  69 C     6.0000    0    12.011   13.451875    5.343935    9.736988
  70 C     6.0000    0    12.011   13.636739    2.779528   10.309255
  71 H     1.0000    0     1.008   12.448727    1.416123    9.351728
  72 C     6.0000    0    12.011   15.344467    1.963723   12.124293
  73 H     1.0000    0     1.008   15.485401   -0.031180   12.567336
  74 C     6.0000    0    12.011   16.866882    3.701403   13.374848
  75 H     1.0000    0     1.008   18.198210    3.058980   14.794423
  76 C     6.0000    0    12.011   16.684163    6.260520   12.812070
  77 H     1.0000    0     1.008   17.868158    7.616465   13.789822
  78 C     6.0000    0    12.011   14.980939    7.081094   10.997074
  79 H     1.0000    0     1.008   14.829807    9.077524   10.564213
  80 O     8.0000    0    15.999   10.224768    4.494457    6.792785
  81 H     1.0000    0     1.008    8.933908    5.364956    5.748257

--------------------------------
INTERNAL COORDINATES (ANGSTROEM)
--------------------------------
 O      0   0   0     0.000000000000     0.00000000     0.00000000
 O      1   0   0     2.255255470676     0.00000000     0.00000000
 N      1   2   0     2.303532229018   107.58166316     0.00000000
 N      1   2   3     2.746739395147    77.04363352    87.01414910
 C      3   1   2     1.258721761090    30.13893150    62.15554541
 C      4   1   2     1.445757813084    63.89148670   265.92709575
 H      6   4   1     1.094918889870   107.76353038   239.57494627
 C      6   4   1     1.517956430299   109.91478726   125.86879628
 C      8   6   4     1.391629349747   123.26392045   226.70557074
 H      9   8   6     1.082887739281   120.96935518     2.14098103
 C      9   8   6     1.390893092858   120.73648474   181.87500683
 H     11   9   8     1.084262911940   119.61715946   180.67384076
 C     11   9   8     1.387187775551   120.33639421     0.20803470
 H     13  11   9     1.084705014999   120.25312883   180.62885207
 C     13  11   9     1.388679804279   119.50481023     0.31252552
 H     15  13  11     1.084241934786   120.22672890   180.00163500
 C     15  13  11     1.387863103000   120.00253791   359.89761014
 H     17  15  13     1.084772848916   119.21051158   179.80464518
 C      3   1   2     1.465365244124    93.27709361   247.03414052
 C     19   3   1     1.526342280295   111.55681443    64.44823430
 H     20  19   3     1.092144262715   112.39194003   289.39820830
 H     20  19   3     1.092863485715   110.42633564   169.78995728
 H     20  19   3     1.093177740848   110.83267899    50.16276732
 C     19   3   1     1.525473864882   110.87830779   299.57558635
 H     24  19   3     1.093364034116   110.80943844   309.06701805
 H     24  19   3     1.092808475749   110.37968719   189.40905978
 H     24  19   3     1.091987370403   112.30535952    69.61067280
 C     19   3   1     1.529705590317   105.60028724   182.11963100
 H     28  19   3     1.092793424595   111.10930199   179.69684542
 H     28  19   3     1.093633910104   110.86297473    59.38366603
 H     28  19   3     1.093677366181   110.84014863   300.00489549
 C      4   1   2     1.378667025441    88.03481753   136.85459837
 C     32   4   1     1.418644928178   122.38772365   237.44606937
 C     33  32   4     1.398743893809   117.46330415   177.11201196
 H     34  33  32     1.082017535095   120.45316283   181.81416944
 C     34  33  32     1.389685419082   122.97950725     2.70547359
 H     36  34  33     1.084607170515   120.12237621   179.49401986
 C     36  34  33     1.382152906668   119.12120974     0.66419167
 H     38  36  34     1.084366355411   120.75519693   178.54455719
 C     38  36  34     1.385507708590   119.38908466   358.19343792
 H     40  38  36     1.084350170259   116.98121722   180.56566178
 C     33  32   4     1.533625210993   124.18307414   356.73727027
 C     42  33  32     1.536768870097   111.62487882   307.81976001
 H     43  42  33     1.093879204799   110.62108581   307.00720259
 H     43  42  33     1.093457201489   110.31337036   187.93125164
 H     43  42  33     1.088872709757   114.18073776    68.41701647
 C     42  33  32     1.533790512292   110.31587235    71.84373667
 H     47  42  33     1.093177938536   110.51291294    61.14627668
 H     47  42  33     1.090606673633   113.29260839   300.81101397
 H     47  42  33     1.093951075505   110.70988262   180.44349749
 C     42  33  32     1.536787379937   111.90974488   189.97194569
 H     51  42  33     1.094005304242   111.75323414    57.35780597
 H     51  42  33     1.093675121438   112.19033455   295.27051889
 H     51  42  33     1.092163239143   109.85208372   176.66823686
 C      2   1   3     1.208774586003    29.59960519   169.33074706
 C     55   2   1     1.476111322345   124.31975557   183.34671511
 C     56  55   2     1.394504669584   118.31453219    12.64546615
 H     57  56  55     1.083817551464   120.28011380     0.74092101
 C     57  56  55     1.386413645705   120.00571056   180.72597164
 H     59  57  56     1.083846610524   119.90923443   180.17032391
 C     59  57  56     1.390384594702   119.94707426     0.38293372
 H     61  59  57     1.084478778896   119.91234380   179.78801425
 C     61  59  57     1.390087263997   120.18638443     0.04690879
 H     63  61  59     1.083806457868   120.14257278   179.33309921
 C     63  61  59     1.387198467937   120.05545597   359.83101950
 H     65  63  61     1.083426021991   119.20625191   178.83265878
 H      4   1   2     1.006819605231    98.58652337    18.54343243
 O     67   4   1     2.489092780635   156.97133565   257.77431580
 C     68  67   4     1.213903070187   135.73002225    58.18591679
 C     69  68  67     1.478630725063   124.38637346   216.30103337
 C     70  69  68     1.393841539504   121.88780834   180.47915460
 H     71  70  69     1.082824430440   120.41655846     0.51779102
 C     71  70  69     1.387639040523   119.93255700   180.79502219
 H     73  71  70     1.083946332996   119.83512747   179.98377697
 C     73  71  70     1.390152389000   120.07415902     0.11702709
 H     75  73  71     1.084534014952   119.92353542   179.91726912
 C     75  73  71     1.389952465446   120.14278665     0.00000000
 H     77  75  73     1.084029462316   120.16090334   179.86612734
 C     77  75  73     1.386860825891   119.91044797   359.93433767
 H     79  77  75     1.083966416973   119.96379386   179.66501457
 O     69  68  67     1.336749400221   122.17382044    36.15031663
 H     81  69  68     0.992136880647   106.47355578   352.43717860

---------------------------
INTERNAL COORDINATES (A.U.)
---------------------------
 O      0   0   0     0.000000000000     0.00000000     0.00000000
 O      1   0   0     4.261815201606     0.00000000     0.00000000
 N      1   2   0     4.353045053504   107.58166316     0.00000000
 N      1   2   3     5.190585218080    77.04363352    87.01414910
 C      3   1   2     2.378639407268    30.13893150    62.15554541
 C      4   1   2     2.732086322705    63.89148670   265.92709575
 H      6   4   1     2.069096840710   107.76353038   239.57494627
 C      6   4   1     2.868521936491   109.91478726   125.86879628
 C      8   6   4     2.629798350949   123.26392045   226.70557074
 H      9   8   6     2.046361261023   120.96935518     2.14098103
 C      9   8   6     2.628407027064   120.73648474   181.87500683
 H     11   9   8     2.048959960735   119.61715946   180.67384076
 C     11   9   8     2.621404992115   120.33639421     0.20803470
 H     13  11   9     2.049795414439   120.25312883   180.62885207
 C     13  11   9     2.624224517795   119.50481023     0.31252552
 H     15  13  11     2.048920319658   120.22672890   180.00163500
 C     15  13  11     2.622681176045   120.00253791   359.89761014
 H     17  15  13     2.049923601964   119.21051158   179.80464518
 C      3   1   2     2.769138997561    93.27709361   247.03414052
 C     19   3   1     2.884368896383   111.55681443    64.44823430
 H     20  19   3     2.063853555265   112.39194003   289.39820830
 H     20  19   3     2.065212689763   110.42633564   169.78995728
 H     20  19   3     2.065806545901   110.83267899    50.16276732
 C     19   3   1     2.882727829082   110.87830779   299.57558635
 H     24  19   3     2.066158589158   110.80943844   309.06701805
 H     24  19   3     2.065108735993   110.37968719   189.40905978
 H     24  19   3     2.063557071762   112.30535952    69.61067280
 C     19   3   1     2.890724631228   105.60028724   182.11963100
 H     28  19   3     2.065080293435   111.10930199   179.69684542
 H     28  19   3     2.066668580866   110.86297473    59.38366603
 H     28  19   3     2.066750700950   110.84014863   300.00489549
 C      4   1   2     2.605303107951    88.03481753   136.85459837
 C     32   4   1     2.680850395533   122.38772365   237.44606937
 C     33  32   4     2.643242890794   117.46330415   177.11201196
 H     34  33  32     2.044716813430   120.45316283   181.81416944
 C     34  33  32     2.626124854369   122.97950725     2.70547359
 H     36  34  33     2.049610515161   120.12237621   179.49401986
 C     36  34  33     2.611890468806   119.12120974     0.66419167
 H     38  36  34     2.049155440565   120.75519693   178.54455719
 C     38  36  34     2.618230125672   119.38908466   358.19343792
 H     40  38  36     2.049124855061   116.98121722   180.56566178
 C     33  32   4     2.898131640853   124.18307414   356.73727027
 C     42  33  32     2.904072295619   111.62487882   307.81976001
 H     43  42  33     2.067132120662   110.62108581   307.00720259
 H     43  42  33     2.066334649979   110.31337036   187.93125164
 H     43  42  33     2.057671216142   114.18073776    68.41701647
 C     42  33  32     2.898444015039   110.31587235    71.84373667
 H     47  42  33     2.065806919478   110.51291294    61.14627668
 H     47  42  33     2.060947932994   113.29260839   300.81101397
 H     47  42  33     2.067267936613   110.70988262   180.44349749
 C     42  33  32     2.904107274147   111.90974488   189.97194569
 H     51  42  33     2.067370414075   111.75323414    57.35780597
 H     51  42  33     2.066746459001   112.19033455   295.27051889
 H     51  42  33     2.063889415516   109.85208372   176.66823686
 C      2   1   3     2.284252925189    29.59960519   169.33074706
 C     55   2   1     2.789446142413   124.31975557   183.34671511
 C     56  55   2     2.635231917988   118.31453219    12.64546615
 H     57  56  55     2.048118351404   120.28011380     0.74092101
 C     57  56  55     2.619942098713   120.00571056   180.72597164
 H     59  57  56     2.048173265069   119.90923443   180.17032391
 C     59  57  56     2.627446104809   119.94707426     0.38293372
 H     61  59  57     2.049367890163   119.91234380   179.78801425
 C     61  59  57     2.626884231206   120.18638443     0.04690879
 H     63  61  59     2.048097387546   120.14257278   179.33309921
 C     63  61  59     2.621425197795   120.05545597   359.83101950
 H     65  63  61     2.047378467926   119.20625191   178.83265878
 H      4   1   2     1.902613320150    98.58652337    18.54343243
 O     67   4   1     4.703703677320   156.97133565   257.77431580
 C     68  67   4     2.293944355780   135.73002225    58.18591679
 C     69  68  67     2.794207123570   124.38637346   216.30103337
 C     70  69  68     2.633978783745   121.88780834   180.47915460
 H     71  70  69     2.046241624650   120.41655846     0.51779102
 C     71  70  69     2.622257759326   119.93255700   180.79502219
 H     73  71  70     2.048361713231   119.83512747   179.98377697
 C     73  71  70     2.627007299627   120.07415902     0.11702709
 H     75  73  71     2.049472271181   119.92353542   179.91726912
 C     75  73  71     2.626629498861   120.14278665     0.00000000
 H     77  75  73     2.048518804879   120.16090334   179.86612734
 C     77  75  73     2.620787146799   119.91044797   359.93433767
 H     79  77  75     2.048399666447   119.96379386   179.66501457
 O     69  68  67     2.526090276102   122.17382044    36.15031663
 H     81  69  68     1.874866991786   106.47355578   352.43717860


           ************************************************************
           *        Program running with 20 parallel MPI-processes    *
           *              working on a common directory               *
           ************************************************************
------------------------------------------------------------------------------
                   ___                                                        
                  /   \      - P O W E R E D   B Y -                         
                 /     \                                                     
                 |  |  |   _    _      __       _____    __    __             
                 |  |  |  | |  | |    /  \     |  _  \  |  |  /  |          
                  \  \/   | |  | |   /    \    | | | |  |  | /  /          
                 / \  \   | |__| |  /  /\  \   | |_| |  |  |/  /          
                |  |  |   |  __  | /  /__\  \  |    /   |      \           
                |  |  |   | |  | | |   __   |  |    \   |  |\   \          
                \     /   | |  | | |  |  |  |  | |\  \  |  | \   \       
                 \___/    |_|  |_| |__|  |__|  |_| \__\ |__|  \__/        
                                                                              
                      - O R C A' S   B I G   F R I E N D -                    
                                      &                                       
                       - I N T E G R A L  F E E D E R -                       
                                                                              
 v1 FN, 2020, v2 2021                                                         
------------------------------------------------------------------------------


Reading SHARK input file ImineBzOH8ropt.SHARKINP.tmp ... ok
----------------------
SHARK INTEGRAL PACKAGE
----------------------

Number of atoms                             ...     82
Number of basis functions                   ...   1542
Number of shells                            ...    622
Maximum angular momentum                    ...      3
Integral batch strategy                     ... SHARK/LIBINT Hybrid
RI-J (if used) integral strategy            ... SPLIT-RIJ (Revised 2003 algorithm where possible)
Printlevel                                  ...      1
Contraction scheme used                     ... SEGMENTED contraction
Coulomb Range Separation                    ... NOT USED
Exchange Range Separation                   ... NOT USED
Finite Nucleus Model                        ... NOT USED
Auxiliary Coulomb fitting basis             ... AVAILABLE
   # of basis functions in Aux-J            ...   2498
   # of shells in Aux-J                     ...    830
   Maximum angular momentum in Aux-J        ...      4
Auxiliary J/K fitting basis                 ... NOT available
Auxiliary Correlation fitting basis         ... NOT available
Auxiliary 'external' fitting basis          ... NOT available
Integral threshold                          ...     2.500000e-11
Primitive cut-off                           ...     2.500000e-12
Primitive pair pre-selection threshold      ...     2.500000e-12

Calculating pre-screening integrals         ... done (  0.1 sec) Dimension = 622
Organizing shell pair data                  ... done (  1.0 sec)
Shell pair information
Total number of shell pairs                 ...    193753
Shell pairs after pre-screening             ...    113879
Total number of primitive shell pairs       ...    584784
Primitive shell pairs kept                  ...    213642
          la=0 lb=0:  31409 shell pairs
          la=1 lb=0:  34135 shell pairs
          la=1 lb=1:   9308 shell pairs
          la=2 lb=0:  15455 shell pairs
          la=2 lb=1:   8511 shell pairs
          la=2 lb=2:   1947 shell pairs
          la=3 lb=0:   7022 shell pairs
          la=3 lb=1:   3984 shell pairs
          la=3 lb=2:   1716 shell pairs
          la=3 lb=3:    392 shell pairs

Calculating one electron integrals          ... done (  0.2 sec)
Calculating RI/J V-Matrix + Cholesky decomp.... done (  0.4 sec)
Calculating Nuclear repulsion               ... done (  0.0 sec) ENN=   5259.768759062021 Eh

SHARK setup successfully completed in   3.2 seconds

Maximum memory used throughout the entire GTOINT-calculation: 165.9 MB
[1710950619.367227] [node132:1276345:0]          mpool.c:43   UCX  WARN  object 0xb7cc380 was not returned to mpool ucp_requests
[1710950619.367249] [node132:1276345:0]          mpool.c:43   UCX  WARN  object 0xb7cc540 was not returned to mpool ucp_requests
[1710950619.367253] [node132:1276345:0]          mpool.c:43   UCX  WARN  object 0xb7cc700 was not returned to mpool ucp_requests
[1710950619.367255] [node132:1276345:0]          mpool.c:43   UCX  WARN  object 0xb7cc8c0 was not returned to mpool ucp_requests
[1710950619.367258] [node132:1276345:0]          mpool.c:43   UCX  WARN  object 0xb7cca80 was not returned to mpool ucp_requests
[1710950619.367260] [node132:1276345:0]          mpool.c:43   UCX  WARN  object 0xb7ccc40 was not returned to mpool ucp_requests
[1710950619.367263] [node132:1276345:0]          mpool.c:43   UCX  WARN  object 0xb7cce00 was not returned to mpool ucp_requests
[1710950619.367265] [node132:1276345:0]          mpool.c:43   UCX  WARN  object 0xb7ccfc0 was not returned to mpool ucp_requests
[1710950619.367268] [node132:1276345:0]          mpool.c:43   UCX  WARN  object 0xb7cd180 was not returned to mpool ucp_requests
[1710950619.367270] [node132:1276345:0]          mpool.c:43   UCX  WARN  object 0xb7cd340 was not returned to mpool ucp_requests
[1710950619.367273] [node132:1276345:0]          mpool.c:43   UCX  WARN  object 0xb7cd500 was not returned to mpool ucp_requests
[1710950619.367275] [node132:1276345:0]          mpool.c:43   UCX  WARN  object 0xb7cd6c0 was not returned to mpool ucp_requests
[1710950619.367277] [node132:1276345:0]          mpool.c:43   UCX  WARN  object 0xb7cd880 was not returned to mpool ucp_requests
[1710950619.367280] [node132:1276345:0]          mpool.c:43   UCX  WARN  object 0xb7cda40 was not returned to mpool ucp_requests
[1710950619.367282] [node132:1276345:0]          mpool.c:43   UCX  WARN  object 0xb7cdc00 was not returned to mpool ucp_requests
[1710950619.367285] [node132:1276345:0]          mpool.c:43   UCX  WARN  object 0xb7cddc0 was not returned to mpool ucp_requests
[1710950619.367287] [node132:1276345:0]          mpool.c:43   UCX  WARN  object 0xb7cdf80 was not returned to mpool ucp_requests
[1710950619.368943] [node132:1276335:0]          mpool.c:43   UCX  WARN  object 0xb7c8580 was not returned to mpool ucp_requests
[1710950619.368954] [node132:1276335:0]          mpool.c:43   UCX  WARN  object 0xb7c8740 was not returned to mpool ucp_requests
[1710950619.368958] [node132:1276335:0]          mpool.c:43   UCX  WARN  object 0xb7c8900 was not returned to mpool ucp_requests
[1710950619.368960] [node132:1276335:0]          mpool.c:43   UCX  WARN  object 0xb7c8ac0 was not returned to mpool ucp_requests
[1710950619.368963] [node132:1276335:0]          mpool.c:43   UCX  WARN  object 0xb7c8c80 was not returned to mpool ucp_requests
[1710950619.368966] [node132:1276335:0]          mpool.c:43   UCX  WARN  object 0xb7c8e40 was not returned to mpool ucp_requests
[1710950619.368968] [node132:1276335:0]          mpool.c:43   UCX  WARN  object 0xb7c9000 was not returned to mpool ucp_requests
[1710950619.368971] [node132:1276335:0]          mpool.c:43   UCX  WARN  object 0xb7c91c0 was not returned to mpool ucp_requests
[1710950619.368973] [node132:1276335:0]          mpool.c:43   UCX  WARN  object 0xb7c9380 was not returned to mpool ucp_requests
[1710950619.368976] [node132:1276335:0]          mpool.c:43   UCX  WARN  object 0xb7c9540 was not returned to mpool ucp_requests
[1710950619.368979] [node132:1276335:0]          mpool.c:43   UCX  WARN  object 0xb7c9700 was not returned to mpool ucp_requests
[1710950619.368981] [node132:1276335:0]          mpool.c:43   UCX  WARN  object 0xb7c98c0 was not returned to mpool ucp_requests
[1710950619.368983] [node132:1276335:0]          mpool.c:43   UCX  WARN  object 0xb7c9a80 was not returned to mpool ucp_requests
[1710950619.368986] [node132:1276335:0]          mpool.c:43   UCX  WARN  object 0xb7c9c40 was not returned to mpool ucp_requests
[1710950619.368989] [node132:1276335:0]          mpool.c:43   UCX  WARN  object 0xb7c9e00 was not returned to mpool ucp_requests
[1710950619.368991] [node132:1276335:0]          mpool.c:43   UCX  WARN  object 0xb7c9fc0 was not returned to mpool ucp_requests
[1710950619.368543] [node132:1276337:0]          mpool.c:43   UCX  WARN  object 0xac785c0 was not returned to mpool ucp_requests
[1710950619.368557] [node132:1276337:0]          mpool.c:43   UCX  WARN  object 0xac78780 was not returned to mpool ucp_requests
[1710950619.368561] [node132:1276337:0]          mpool.c:43   UCX  WARN  object 0xac78940 was not returned to mpool ucp_requests
[1710950619.368564] [node132:1276337:0]          mpool.c:43   UCX  WARN  object 0xac78b00 was not returned to mpool ucp_requests
[1710950619.368566] [node132:1276337:0]          mpool.c:43   UCX  WARN  object 0xac78cc0 was not returned to mpool ucp_requests
[1710950619.368569] [node132:1276337:0]          mpool.c:43   UCX  WARN  object 0xac78e80 was not returned to mpool ucp_requests
[1710950619.368571] [node132:1276337:0]          mpool.c:43   UCX  WARN  object 0xac79040 was not returned to mpool ucp_requests
[1710950619.368574] [node132:1276337:0]          mpool.c:43   UCX  WARN  object 0xac79200 was not returned to mpool ucp_requests
[1710950619.368576] [node132:1276337:0]          mpool.c:43   UCX  WARN  object 0xac793c0 was not returned to mpool ucp_requests
[1710950619.368579] [node132:1276337:0]          mpool.c:43   UCX  WARN  object 0xac79580 was not returned to mpool ucp_requests
[1710950619.368581] [node132:1276337:0]          mpool.c:43   UCX  WARN  object 0xac79740 was not returned to mpool ucp_requests
[1710950619.368584] [node132:1276337:0]          mpool.c:43   UCX  WARN  object 0xac79900 was not returned to mpool ucp_requests
[1710950619.368586] [node132:1276337:0]          mpool.c:43   UCX  WARN  object 0xac79ac0 was not returned to mpool ucp_requests
[1710950619.368589] [node132:1276337:0]          mpool.c:43   UCX  WARN  object 0xac79c80 was not returned to mpool ucp_requests
[1710950619.368592] [node132:1276337:0]          mpool.c:43   UCX  WARN  object 0xac79e40 was not returned to mpool ucp_requests
[1710950619.368594] [node132:1276337:0]          mpool.c:43   UCX  WARN  object 0xac7a000 was not returned to mpool ucp_requests
[1710950619.371579] [node132:1276343:0]          mpool.c:43   UCX  WARN  object 0xbca6500 was not returned to mpool ucp_requests
[1710950619.371599] [node132:1276343:0]          mpool.c:43   UCX  WARN  object 0xbca66c0 was not returned to mpool ucp_requests
[1710950619.371603] [node132:1276343:0]          mpool.c:43   UCX  WARN  object 0xbca6880 was not returned to mpool ucp_requests
[1710950619.371606] [node132:1276343:0]          mpool.c:43   UCX  WARN  object 0xbca6a40 was not returned to mpool ucp_requests
[1710950619.371608] [node132:1276343:0]          mpool.c:43   UCX  WARN  object 0xbca6c00 was not returned to mpool ucp_requests
[1710950619.371610] [node132:1276343:0]          mpool.c:43   UCX  WARN  object 0xbca6dc0 was not returned to mpool ucp_requests
[1710950619.371613] [node132:1276343:0]          mpool.c:43   UCX  WARN  object 0xbca6f80 was not returned to mpool ucp_requests
[1710950619.371615] [node132:1276343:0]          mpool.c:43   UCX  WARN  object 0xbca7140 was not returned to mpool ucp_requests
[1710950619.371618] [node132:1276343:0]          mpool.c:43   UCX  WARN  object 0xbca7300 was not returned to mpool ucp_requests
[1710950619.371620] [node132:1276343:0]          mpool.c:43   UCX  WARN  object 0xbca74c0 was not returned to mpool ucp_requests
[1710950619.371623] [node132:1276343:0]          mpool.c:43   UCX  WARN  object 0xbca7680 was not returned to mpool ucp_requests
[1710950619.371625] [node132:1276343:0]          mpool.c:43   UCX  WARN  object 0xbca7840 was not returned to mpool ucp_requests
[1710950619.371628] [node132:1276343:0]          mpool.c:43   UCX  WARN  object 0xbca7a00 was not returned to mpool ucp_requests
[1710950619.371630] [node132:1276343:0]          mpool.c:43   UCX  WARN  object 0xbca7bc0 was not returned to mpool ucp_requests
[1710950619.371633] [node132:1276343:0]          mpool.c:43   UCX  WARN  object 0xbca7d80 was not returned to mpool ucp_requests
[1710950619.371635] [node132:1276343:0]          mpool.c:43   UCX  WARN  object 0xbca7f40 was not returned to mpool ucp_requests
[1710950619.371638] [node132:1276343:0]          mpool.c:43   UCX  WARN  object 0xbca8100 was not returned to mpool ucp_requests
[1710950619.373252] [node132:1276346:0]          mpool.c:43   UCX  WARN  object 0xacec700 was not returned to mpool ucp_requests
[1710950619.373270] [node132:1276346:0]          mpool.c:43   UCX  WARN  object 0xacec8c0 was not returned to mpool ucp_requests
[1710950619.373276] [node132:1276346:0]          mpool.c:43   UCX  WARN  object 0xaceca80 was not returned to mpool ucp_requests
[1710950619.373281] [node132:1276346:0]          mpool.c:43   UCX  WARN  object 0xacecc40 was not returned to mpool ucp_requests
[1710950619.373284] [node132:1276346:0]          mpool.c:43   UCX  WARN  object 0xacece00 was not returned to mpool ucp_requests
[1710950619.373288] [node132:1276346:0]          mpool.c:43   UCX  WARN  object 0xacecfc0 was not returned to mpool ucp_requests
[1710950619.373291] [node132:1276346:0]          mpool.c:43   UCX  WARN  object 0xaced180 was not returned to mpool ucp_requests
[1710950619.373294] [node132:1276346:0]          mpool.c:43   UCX  WARN  object 0xaced340 was not returned to mpool ucp_requests
[1710950619.373302] [node132:1276346:0]          mpool.c:43   UCX  WARN  object 0xaced500 was not returned to mpool ucp_requests
[1710950619.373305] [node132:1276346:0]          mpool.c:43   UCX  WARN  object 0xaced6c0 was not returned to mpool ucp_requests
[1710950619.373309] [node132:1276346:0]          mpool.c:43   UCX  WARN  object 0xaced880 was not returned to mpool ucp_requests
[1710950619.373312] [node132:1276346:0]          mpool.c:43   UCX  WARN  object 0xaceda40 was not returned to mpool ucp_requests
[1710950619.373316] [node132:1276346:0]          mpool.c:43   UCX  WARN  object 0xacedc00 was not returned to mpool ucp_requests
[1710950619.373319] [node132:1276346:0]          mpool.c:43   UCX  WARN  object 0xaceddc0 was not returned to mpool ucp_requests
[1710950619.373323] [node132:1276346:0]          mpool.c:43   UCX  WARN  object 0xacedf80 was not returned to mpool ucp_requests
[1710950619.371887] [node132:1276339:0]          mpool.c:43   UCX  WARN  object 0xb1b6600 was not returned to mpool ucp_requests
[1710950619.371899] [node132:1276339:0]          mpool.c:43   UCX  WARN  object 0xb1b67c0 was not returned to mpool ucp_requests
[1710950619.371902] [node132:1276339:0]          mpool.c:43   UCX  WARN  object 0xb1b6980 was not returned to mpool ucp_requests
[1710950619.371905] [node132:1276339:0]          mpool.c:43   UCX  WARN  object 0xb1b6b40 was not returned to mpool ucp_requests
[1710950619.371908] [node132:1276339:0]          mpool.c:43   UCX  WARN  object 0xb1b6d00 was not returned to mpool ucp_requests
[1710950619.371910] [node132:1276339:0]          mpool.c:43   UCX  WARN  object 0xb1b6ec0 was not returned to mpool ucp_requests
[1710950619.371912] [node132:1276339:0]          mpool.c:43   UCX  WARN  object 0xb1b7080 was not returned to mpool ucp_requests
[1710950619.371915] [node132:1276339:0]          mpool.c:43   UCX  WARN  object 0xb1b7240 was not returned to mpool ucp_requests
[1710950619.371917] [node132:1276339:0]          mpool.c:43   UCX  WARN  object 0xb1b7400 was not returned to mpool ucp_requests
[1710950619.371919] [node132:1276339:0]          mpool.c:43   UCX  WARN  object 0xb1b75c0 was not returned to mpool ucp_requests
[1710950619.371922] [node132:1276339:0]          mpool.c:43   UCX  WARN  object 0xb1b7780 was not returned to mpool ucp_requests
[1710950619.371924] [node132:1276339:0]          mpool.c:43   UCX  WARN  object 0xb1b7940 was not returned to mpool ucp_requests
[1710950619.371927] [node132:1276339:0]          mpool.c:43   UCX  WARN  object 0xb1b7b00 was not returned to mpool ucp_requests
[1710950619.371929] [node132:1276339:0]          mpool.c:43   UCX  WARN  object 0xb1b7cc0 was not returned to mpool ucp_requests
[1710950619.371932] [node132:1276339:0]          mpool.c:43   UCX  WARN  object 0xb1b7e80 was not returned to mpool ucp_requests
[1710950619.371934] [node132:1276339:0]          mpool.c:43   UCX  WARN  object 0xb1b8040 was not returned to mpool ucp_requests
[1710950619.371697] [node132:1276341:0]          mpool.c:43   UCX  WARN  object 0xabed4c0 was not returned to mpool ucp_requests
[1710950619.371711] [node132:1276341:0]          mpool.c:43   UCX  WARN  object 0xabed680 was not returned to mpool ucp_requests
[1710950619.371714] [node132:1276341:0]          mpool.c:43   UCX  WARN  object 0xabed840 was not returned to mpool ucp_requests
[1710950619.371716] [node132:1276341:0]          mpool.c:43   UCX  WARN  object 0xabeda00 was not returned to mpool ucp_requests
[1710950619.371719] [node132:1276341:0]          mpool.c:43   UCX  WARN  object 0xabedbc0 was not returned to mpool ucp_requests
[1710950619.371722] [node132:1276341:0]          mpool.c:43   UCX  WARN  object 0xabedd80 was not returned to mpool ucp_requests
[1710950619.371724] [node132:1276341:0]          mpool.c:43   UCX  WARN  object 0xabedf40 was not returned to mpool ucp_requests
[1710950619.371727] [node132:1276341:0]          mpool.c:43   UCX  WARN  object 0xabee100 was not returned to mpool ucp_requests
[1710950619.371729] [node132:1276341:0]          mpool.c:43   UCX  WARN  object 0xabee2c0 was not returned to mpool ucp_requests
[1710950619.371731] [node132:1276341:0]          mpool.c:43   UCX  WARN  object 0xabee480 was not returned to mpool ucp_requests
[1710950619.371734] [node132:1276341:0]          mpool.c:43   UCX  WARN  object 0xabee640 was not returned to mpool ucp_requests
[1710950619.371736] [node132:1276341:0]          mpool.c:43   UCX  WARN  object 0xabee800 was not returned to mpool ucp_requests
[1710950619.371739] [node132:1276341:0]          mpool.c:43   UCX  WARN  object 0xabee9c0 was not returned to mpool ucp_requests
[1710950619.371742] [node132:1276341:0]          mpool.c:43   UCX  WARN  object 0xabeeb80 was not returned to mpool ucp_requests
[1710950619.371744] [node132:1276341:0]          mpool.c:43   UCX  WARN  object 0xabeed40 was not returned to mpool ucp_requests
[1710950619.371747] [node132:1276341:0]          mpool.c:43   UCX  WARN  object 0xabeef00 was not returned to mpool ucp_requests
[1710950619.376710] [node132:1276344:0]          mpool.c:43   UCX  WARN  object 0xadd83c0 was not returned to mpool ucp_requests
[1710950619.376731] [node132:1276344:0]          mpool.c:43   UCX  WARN  object 0xadd8580 was not returned to mpool ucp_requests
[1710950619.376734] [node132:1276344:0]          mpool.c:43   UCX  WARN  object 0xadd8740 was not returned to mpool ucp_requests
[1710950619.376737] [node132:1276344:0]          mpool.c:43   UCX  WARN  object 0xadd8900 was not returned to mpool ucp_requests
[1710950619.376740] [node132:1276344:0]          mpool.c:43   UCX  WARN  object 0xadd8ac0 was not returned to mpool ucp_requests
[1710950619.376742] [node132:1276344:0]          mpool.c:43   UCX  WARN  object 0xadd8c80 was not returned to mpool ucp_requests
[1710950619.376744] [node132:1276344:0]          mpool.c:43   UCX  WARN  object 0xadd8e40 was not returned to mpool ucp_requests
[1710950619.376747] [node132:1276344:0]          mpool.c:43   UCX  WARN  object 0xadd9000 was not returned to mpool ucp_requests
[1710950619.376749] [node132:1276344:0]          mpool.c:43   UCX  WARN  object 0xadd91c0 was not returned to mpool ucp_requests
[1710950619.376752] [node132:1276344:0]          mpool.c:43   UCX  WARN  object 0xadd9380 was not returned to mpool ucp_requests
[1710950619.376754] [node132:1276344:0]          mpool.c:43   UCX  WARN  object 0xadd9540 was not returned to mpool ucp_requests
[1710950619.376756] [node132:1276344:0]          mpool.c:43   UCX  WARN  object 0xadd9700 was not returned to mpool ucp_requests
[1710950619.376759] [node132:1276344:0]          mpool.c:43   UCX  WARN  object 0xadd98c0 was not returned to mpool ucp_requests
[1710950619.376761] [node132:1276344:0]          mpool.c:43   UCX  WARN  object 0xadd9a80 was not returned to mpool ucp_requests
[1710950619.376763] [node132:1276344:0]          mpool.c:43   UCX  WARN  object 0xadd9c40 was not returned to mpool ucp_requests
[1710950619.376766] [node132:1276344:0]          mpool.c:43   UCX  WARN  object 0xadd9e00 was not returned to mpool ucp_requests
[1710950619.376768] [node132:1276344:0]          mpool.c:43   UCX  WARN  object 0xadd9fc0 was not returned to mpool ucp_requests
[1710950619.377315] [node132:1276342:0]          mpool.c:43   UCX  WARN  object 0xc63a280 was not returned to mpool ucp_requests
[1710950619.377328] [node132:1276342:0]          mpool.c:43   UCX  WARN  object 0xc63a440 was not returned to mpool ucp_requests
[1710950619.377334] [node132:1276342:0]          mpool.c:43   UCX  WARN  object 0xc63a600 was not returned to mpool ucp_requests
[1710950619.377338] [node132:1276342:0]          mpool.c:43   UCX  WARN  object 0xc63a7c0 was not returned to mpool ucp_requests
[1710950619.377342] [node132:1276342:0]          mpool.c:43   UCX  WARN  object 0xc63a980 was not returned to mpool ucp_requests
[1710950619.377345] [node132:1276342:0]          mpool.c:43   UCX  WARN  object 0xc63ab40 was not returned to mpool ucp_requests
[1710950619.377348] [node132:1276342:0]          mpool.c:43   UCX  WARN  object 0xc63ad00 was not returned to mpool ucp_requests
[1710950619.377352] [node132:1276342:0]          mpool.c:43   UCX  WARN  object 0xc63aec0 was not returned to mpool ucp_requests
[1710950619.377355] [node132:1276342:0]          mpool.c:43   UCX  WARN  object 0xc63b080 was not returned to mpool ucp_requests
[1710950619.377359] [node132:1276342:0]          mpool.c:43   UCX  WARN  object 0xc63b240 was not returned to mpool ucp_requests
[1710950619.377361] [node132:1276342:0]          mpool.c:43   UCX  WARN  object 0xc63b400 was not returned to mpool ucp_requests
[1710950619.377365] [node132:1276342:0]          mpool.c:43   UCX  WARN  object 0xc63b5c0 was not returned to mpool ucp_requests
[1710950619.377368] [node132:1276342:0]          mpool.c:43   UCX  WARN  object 0xc63b780 was not returned to mpool ucp_requests
[1710950619.377372] [node132:1276342:0]          mpool.c:43   UCX  WARN  object 0xc63b940 was not returned to mpool ucp_requests
[1710950619.377375] [node132:1276342:0]          mpool.c:43   UCX  WARN  object 0xc63bb00 was not returned to mpool ucp_requests
[1710950619.377379] [node132:1276342:0]          mpool.c:43   UCX  WARN  object 0xc63bcc0 was not returned to mpool ucp_requests
[1710950619.377383] [node132:1276342:0]          mpool.c:43   UCX  WARN  object 0xc63be80 was not returned to mpool ucp_requests
[1710950619.379065] [node132:1276332:0]          mpool.c:43   UCX  WARN  object 0xba0d600 was not returned to mpool ucp_requests
[1710950619.379077] [node132:1276332:0]          mpool.c:43   UCX  WARN  object 0xba0d7c0 was not returned to mpool ucp_requests
[1710950619.379082] [node132:1276332:0]          mpool.c:43   UCX  WARN  object 0xba0d980 was not returned to mpool ucp_requests
[1710950619.379086] [node132:1276332:0]          mpool.c:43   UCX  WARN  object 0xba0db40 was not returned to mpool ucp_requests
[1710950619.379090] [node132:1276332:0]          mpool.c:43   UCX  WARN  object 0xba0dd00 was not returned to mpool ucp_requests
[1710950619.379092] [node132:1276332:0]          mpool.c:43   UCX  WARN  object 0xba0dec0 was not returned to mpool ucp_requests
[1710950619.379096] [node132:1276332:0]          mpool.c:43   UCX  WARN  object 0xba0e080 was not returned to mpool ucp_requests
[1710950619.379099] [node132:1276332:0]          mpool.c:43   UCX  WARN  object 0xba0e240 was not returned to mpool ucp_requests
[1710950619.379103] [node132:1276332:0]          mpool.c:43   UCX  WARN  object 0xba0e400 was not returned to mpool ucp_requests
[1710950619.379106] [node132:1276332:0]          mpool.c:43   UCX  WARN  object 0xba0e5c0 was not returned to mpool ucp_requests
[1710950619.379110] [node132:1276332:0]          mpool.c:43   UCX  WARN  object 0xba0e780 was not returned to mpool ucp_requests
[1710950619.379112] [node132:1276332:0]          mpool.c:43   UCX  WARN  object 0xba0e940 was not returned to mpool ucp_requests
[1710950619.379116] [node132:1276332:0]          mpool.c:43   UCX  WARN  object 0xba0eb00 was not returned to mpool ucp_requests
[1710950619.379119] [node132:1276332:0]          mpool.c:43   UCX  WARN  object 0xba0ecc0 was not returned to mpool ucp_requests
[1710950619.379123] [node132:1276332:0]          mpool.c:43   UCX  WARN  object 0xba0ee80 was not returned to mpool ucp_requests
[1710950619.379126] [node132:1276332:0]          mpool.c:43   UCX  WARN  object 0xba0f040 was not returned to mpool ucp_requests
[1710950619.382720] [node132:1276338:0]          mpool.c:43   UCX  WARN  object 0xbf60600 was not returned to mpool ucp_requests
[1710950619.382737] [node132:1276338:0]          mpool.c:43   UCX  WARN  object 0xbf607c0 was not returned to mpool ucp_requests
[1710950619.382743] [node132:1276338:0]          mpool.c:43   UCX  WARN  object 0xbf60980 was not returned to mpool ucp_requests
[1710950619.382747] [node132:1276338:0]          mpool.c:43   UCX  WARN  object 0xbf60b40 was not returned to mpool ucp_requests
[1710950619.382750] [node132:1276338:0]          mpool.c:43   UCX  WARN  object 0xbf60d00 was not returned to mpool ucp_requests
[1710950619.382754] [node132:1276338:0]          mpool.c:43   UCX  WARN  object 0xbf60ec0 was not returned to mpool ucp_requests
[1710950619.382758] [node132:1276338:0]          mpool.c:43   UCX  WARN  object 0xbf61080 was not returned to mpool ucp_requests
[1710950619.382761] [node132:1276338:0]          mpool.c:43   UCX  WARN  object 0xbf61240 was not returned to mpool ucp_requests
[1710950619.382765] [node132:1276338:0]          mpool.c:43   UCX  WARN  object 0xbf61400 was not returned to mpool ucp_requests
[1710950619.382768] [node132:1276338:0]          mpool.c:43   UCX  WARN  object 0xbf615c0 was not returned to mpool ucp_requests
[1710950619.382772] [node132:1276338:0]          mpool.c:43   UCX  WARN  object 0xbf61780 was not returned to mpool ucp_requests
[1710950619.382775] [node132:1276338:0]          mpool.c:43   UCX  WARN  object 0xbf61940 was not returned to mpool ucp_requests
[1710950619.382778] [node132:1276338:0]          mpool.c:43   UCX  WARN  object 0xbf61b00 was not returned to mpool ucp_requests
[1710950619.382782] [node132:1276338:0]          mpool.c:43   UCX  WARN  object 0xbf61cc0 was not returned to mpool ucp_requests
[1710950619.382785] [node132:1276338:0]          mpool.c:43   UCX  WARN  object 0xbf61e80 was not returned to mpool ucp_requests
[1710950619.382789] [node132:1276338:0]          mpool.c:43   UCX  WARN  object 0xbf62040 was not returned to mpool ucp_requests
[1710950619.386246] [node132:1276347:0]          mpool.c:43   UCX  WARN  object 0xb04f7c0 was not returned to mpool ucp_requests
[1710950619.386258] [node132:1276347:0]          mpool.c:43   UCX  WARN  object 0xb04f980 was not returned to mpool ucp_requests
[1710950619.386265] [node132:1276347:0]          mpool.c:43   UCX  WARN  object 0xb04fb40 was not returned to mpool ucp_requests
[1710950619.386269] [node132:1276347:0]          mpool.c:43   UCX  WARN  object 0xb04fd00 was not returned to mpool ucp_requests
[1710950619.386273] [node132:1276347:0]          mpool.c:43   UCX  WARN  object 0xb04fec0 was not returned to mpool ucp_requests
[1710950619.386276] [node132:1276347:0]          mpool.c:43   UCX  WARN  object 0xb050080 was not returned to mpool ucp_requests
[1710950619.386279] [node132:1276347:0]          mpool.c:43   UCX  WARN  object 0xb050240 was not returned to mpool ucp_requests
[1710950619.386282] [node132:1276347:0]          mpool.c:43   UCX  WARN  object 0xb050400 was not returned to mpool ucp_requests
[1710950619.386285] [node132:1276347:0]          mpool.c:43   UCX  WARN  object 0xb0505c0 was not returned to mpool ucp_requests
[1710950619.386288] [node132:1276347:0]          mpool.c:43   UCX  WARN  object 0xb050780 was not returned to mpool ucp_requests
[1710950619.386292] [node132:1276347:0]          mpool.c:43   UCX  WARN  object 0xb050940 was not returned to mpool ucp_requests
[1710950619.386295] [node132:1276347:0]          mpool.c:43   UCX  WARN  object 0xb050b00 was not returned to mpool ucp_requests
[1710950619.386298] [node132:1276347:0]          mpool.c:43   UCX  WARN  object 0xb050cc0 was not returned to mpool ucp_requests
[1710950619.386301] [node132:1276347:0]          mpool.c:43   UCX  WARN  object 0xb050e80 was not returned to mpool ucp_requests
[1710950619.386305] [node132:1276347:0]          mpool.c:43   UCX  WARN  object 0xb051040 was not returned to mpool ucp_requests
[1710950619.386057] [node132:1276331:0]          mpool.c:43   UCX  WARN  object 0xc6e1700 was not returned to mpool ucp_requests
[1710950619.386071] [node132:1276331:0]          mpool.c:43   UCX  WARN  object 0xc6e18c0 was not returned to mpool ucp_requests
[1710950619.386074] [node132:1276331:0]          mpool.c:43   UCX  WARN  object 0xc6e1a80 was not returned to mpool ucp_requests
[1710950619.386077] [node132:1276331:0]          mpool.c:43   UCX  WARN  object 0xc6e1c40 was not returned to mpool ucp_requests
[1710950619.386079] [node132:1276331:0]          mpool.c:43   UCX  WARN  object 0xc6e1e00 was not returned to mpool ucp_requests
[1710950619.386082] [node132:1276331:0]          mpool.c:43   UCX  WARN  object 0xc6e1fc0 was not returned to mpool ucp_requests
[1710950619.386084] [node132:1276331:0]          mpool.c:43   UCX  WARN  object 0xc6e2180 was not returned to mpool ucp_requests
[1710950619.386087] [node132:1276331:0]          mpool.c:43   UCX  WARN  object 0xc6e2340 was not returned to mpool ucp_requests
[1710950619.386089] [node132:1276331:0]          mpool.c:43   UCX  WARN  object 0xc6e2500 was not returned to mpool ucp_requests
[1710950619.386092] [node132:1276331:0]          mpool.c:43   UCX  WARN  object 0xc6e26c0 was not returned to mpool ucp_requests
[1710950619.386094] [node132:1276331:0]          mpool.c:43   UCX  WARN  object 0xc6e2880 was not returned to mpool ucp_requests
[1710950619.386097] [node132:1276331:0]          mpool.c:43   UCX  WARN  object 0xc6e2a40 was not returned to mpool ucp_requests
[1710950619.386099] [node132:1276331:0]          mpool.c:43   UCX  WARN  object 0xc6e2c00 was not returned to mpool ucp_requests
[1710950619.386102] [node132:1276331:0]          mpool.c:43   UCX  WARN  object 0xc6e2dc0 was not returned to mpool ucp_requests
[1710950619.386104] [node132:1276331:0]          mpool.c:43   UCX  WARN  object 0xc6e2f80 was not returned to mpool ucp_requests
[1710950619.386106] [node132:1276331:0]          mpool.c:43   UCX  WARN  object 0xc6e3140 was not returned to mpool ucp_requests
[1710950619.388391] [node132:1276348:0]          mpool.c:43   UCX  WARN  object 0xabb77c0 was not returned to mpool ucp_requests
[1710950619.388404] [node132:1276348:0]          mpool.c:43   UCX  WARN  object 0xabb7980 was not returned to mpool ucp_requests
[1710950619.388408] [node132:1276348:0]          mpool.c:43   UCX  WARN  object 0xabb7b40 was not returned to mpool ucp_requests
[1710950619.388412] [node132:1276348:0]          mpool.c:43   UCX  WARN  object 0xabb7d00 was not returned to mpool ucp_requests
[1710950619.388416] [node132:1276348:0]          mpool.c:43   UCX  WARN  object 0xabb7ec0 was not returned to mpool ucp_requests
[1710950619.388418] [node132:1276348:0]          mpool.c:43   UCX  WARN  object 0xabb8080 was not returned to mpool ucp_requests
[1710950619.388421] [node132:1276348:0]          mpool.c:43   UCX  WARN  object 0xabb8240 was not returned to mpool ucp_requests
[1710950619.388423] [node132:1276348:0]          mpool.c:43   UCX  WARN  object 0xabb8400 was not returned to mpool ucp_requests
[1710950619.388426] [node132:1276348:0]          mpool.c:43   UCX  WARN  object 0xabb85c0 was not returned to mpool ucp_requests
[1710950619.388428] [node132:1276348:0]          mpool.c:43   UCX  WARN  object 0xabb8780 was not returned to mpool ucp_requests
[1710950619.388431] [node132:1276348:0]          mpool.c:43   UCX  WARN  object 0xabb8940 was not returned to mpool ucp_requests
[1710950619.388433] [node132:1276348:0]          mpool.c:43   UCX  WARN  object 0xabb8b00 was not returned to mpool ucp_requests
[1710950619.388436] [node132:1276348:0]          mpool.c:43   UCX  WARN  object 0xabb8cc0 was not returned to mpool ucp_requests
[1710950619.388438] [node132:1276348:0]          mpool.c:43   UCX  WARN  object 0xabb8e80 was not returned to mpool ucp_requests
[1710950619.388441] [node132:1276348:0]          mpool.c:43   UCX  WARN  object 0xabb9040 was not returned to mpool ucp_requests
[1710950619.391945] [node132:1276349:0]          mpool.c:43   UCX  WARN  object 0xbfb9740 was not returned to mpool ucp_requests
[1710950619.391959] [node132:1276349:0]          mpool.c:43   UCX  WARN  object 0xbfb9900 was not returned to mpool ucp_requests
[1710950619.391963] [node132:1276349:0]          mpool.c:43   UCX  WARN  object 0xbfb9ac0 was not returned to mpool ucp_requests
[1710950619.391967] [node132:1276349:0]          mpool.c:43   UCX  WARN  object 0xbfb9c80 was not returned to mpool ucp_requests
[1710950619.391972] [node132:1276349:0]          mpool.c:43   UCX  WARN  object 0xbfb9e40 was not returned to mpool ucp_requests
[1710950619.391975] [node132:1276349:0]          mpool.c:43   UCX  WARN  object 0xbfba000 was not returned to mpool ucp_requests
[1710950619.391978] [node132:1276349:0]          mpool.c:43   UCX  WARN  object 0xbfba1c0 was not returned to mpool ucp_requests
[1710950619.391982] [node132:1276349:0]          mpool.c:43   UCX  WARN  object 0xbfba380 was not returned to mpool ucp_requests
[1710950619.391986] [node132:1276349:0]          mpool.c:43   UCX  WARN  object 0xbfba540 was not returned to mpool ucp_requests
[1710950619.391989] [node132:1276349:0]          mpool.c:43   UCX  WARN  object 0xbfba700 was not returned to mpool ucp_requests
[1710950619.391994] [node132:1276349:0]          mpool.c:43   UCX  WARN  object 0xbfba8c0 was not returned to mpool ucp_requests
[1710950619.391997] [node132:1276349:0]          mpool.c:43   UCX  WARN  object 0xbfbaa80 was not returned to mpool ucp_requests
[1710950619.392000] [node132:1276349:0]          mpool.c:43   UCX  WARN  object 0xbfbac40 was not returned to mpool ucp_requests
[1710950619.392004] [node132:1276349:0]          mpool.c:43   UCX  WARN  object 0xbfbae00 was not returned to mpool ucp_requests
[1710950619.392007] [node132:1276349:0]          mpool.c:43   UCX  WARN  object 0xbfbafc0 was not returned to mpool ucp_requests
[truncated: 5,037,936 more chars]
