# Supplementary material for: A stereodivergent multicomponent approach for the synthesis of C–N atropisomeric peptide analogues
Source: Chem Sci. 2024 Sep 16;15(40):16743–51. doi: 10.1039/d4sc04700a (PMC11418089; doi:10.1039/d4sc04700a)
Supplement: SC-015-D4SC04700A-s001 [file SC-015-D4SC04700A-s001.zip › CompData/_2_Imine-BzOH/ImineBzOH8ropt.xyz]

82
Coordinates from ORCA-job ImineBzOH8ropt
  O   1.56504359735129      4.73207525385156      1.67713458682363
  O   3.26732736231670      3.36849709062177      2.12069206433270
  N   0.12841489394305      4.50313461210372      3.48901382235996
  N   3.21784248288653      6.33610077151718      3.03063928024535
  C   1.22012781914797      4.87438465334173      3.01871772047243
  C   2.19443633078595      5.72407420902801      3.83764320126437
  H   1.55900009133342      6.51155120091243      4.26119412111749
  C   2.82047371629764      5.00839094642925      5.01922427013910
  C   2.77273962502942      3.63433734454167      5.20640609897794
  H   2.24081114631656      3.00693501406577      4.50380353018172
  C   3.42690085819196      3.04924930862293      6.28347168759278
  H   3.39380329483700      1.97237803983180      6.40698423084253
  C   4.13007277461010      3.83123671013869      7.18642633658488
  H   4.65052039402057      3.37045379501986      8.01865356559210
  C   4.16212113063677      5.20981436687205      7.01810692198951
  H   4.70003037473849      5.83359643562523      7.72345042003464
  C   3.50701154929778      5.79177214489913      5.94559369208169
  H   3.53748971080889      6.86872779442157      5.81539587879494
  C   -0.88725696149925      3.74015758961363      2.75202653867976
  C   -0.31980673829255      2.43876520848304      2.19074237413163
  H   0.38339150530120      2.60936980243682      1.37560064239164
  H   -1.13718332204180      1.82527377135029      1.80398667816306
  H   0.18548762755731      1.86905213127843      2.97460432277013
  C   -1.47267525070170      4.60516562896858      1.63915830830514
  H   -1.85235096543488      5.54677580255934      2.04398134899599
  H   -2.30535109386012      4.08003860378559      1.16471159822274
  H   -0.73140090058872      4.83244534924940      0.87227329149078
  C   -1.98120847734949      3.40876597259099      3.75969714708891
  H   -2.78899198614065      2.85062436866213      3.28077866843073
  H   -2.39957965314203      4.32243192335168      4.18907682488376
  H   -1.58160133366344      2.80106012980672      4.57578774420900
  C   3.00577803883643      7.50084904319416      2.32120158457477
  C   4.07168569491040      8.27400164376647      1.78419673815191
  C   3.72400467199966      9.39990264003828      1.04282899034535
  H   4.51166244808637     10.00765803417686      0.61934876340656
  C   2.41236775262611      9.79663157763441      0.81536079855989
  H   2.20671521836842     10.68419619179545      0.22806416029495
  C   1.38723316179869      9.04231354443168      1.35347579120787
  H   0.35007242759248      9.31907346870036      1.19773479886209
  C   1.68439116905729      7.91176350024154      2.09371308969948
  H   0.86120358039707      7.32742173183400      2.48402405766056
  C   5.55021168607040      7.92118973319651      1.98206780356422
  C   5.92220555449400      7.93159029718983      3.47229860149291
  H   5.80414870199287      8.94051949358188      3.87703802935995
  H   6.96959460553763      7.64110133234241      3.59233284351643
  H   5.33021433393416      7.26537372929325      4.09813337531167
  C   5.87185942788955      6.57211485328808      1.32647816541494
  H   5.69668739980483      6.63314956670874      0.24929038087729
  H   5.28605058998288      5.73923118948872      1.70805224065058
  H   6.92617516558034      6.32673818521428      1.48392163065488
  C   6.47537835243326      8.94151003695265      1.31774987054190
  H   6.34291526293619      9.94681757401950      1.72516206178962
  H   6.33304149223821      8.98402117431909      0.23507857334131
  H   7.51068670619397      8.64394292910960      1.50220807990270
  C   2.74567154060929      4.16997343566126      1.37429547509097
  C   3.25641951767382      4.55689049692751      0.05433158638531
  C   4.33951930711182      3.85361105163649     -0.47008001187593
  H   4.75260104619664      3.01936770743881      0.08426570279546
  C   4.87883636783347      4.22894394181396     -1.68686982839503
  H   5.71996025621996      3.68264585332490     -2.09744123026824
  C   4.34645065414221      5.31196682045884     -2.37687925731070
  H   4.77661726516287      5.61042473569226     -3.32643873109104
  C   3.26776165081383      6.01394026500640     -1.85536811851017
  H   2.85714442365501      6.86053118167225     -2.39319625019363
  C   2.71676075698142      5.63659033788647     -0.64241341605006
  H   1.88186394623095      6.18628753840164     -0.22773449595673
  H   4.15950307633294      6.07511981736938      3.26218556849499
  O   5.88164904338192      4.54364424806339      3.92165258767717
  C   6.08658204328881      3.35758453414553      4.08645918502418
  C   7.05203292545759      2.83143498829025      5.07738914397909
  C   7.25613277478693      1.46435999329428      5.24817460562889
  H   6.70947909768924      0.75529980382348      4.63927143215938
  C   8.15732315353210      1.01493586490364      6.20019679683740
  H   8.31594818754497     -0.04917073487472      6.33264931763180
  C   8.85366518777928      1.92537773486242      6.98387619354226
  H   9.55712033445240      1.57082328570213      7.72911375552185
  C   8.65019461517474      3.28970492167947      6.81599973446420
  H   9.19251534757718      4.00037701774086      7.42908808227619
  C   7.75163374714680      3.74214058290222      5.86570733148141
  H   7.58119075184955      4.80328105001633      5.72851757212640
  O   5.46205651492635      2.41882746102198      3.39115512631527
  H   4.78324342099229      2.83343862063908      2.80995479584603
