# Supplementary material for: A stereodivergent multicomponent approach for the synthesis of C–N atropisomeric peptide analogues
Source: Chem Sci. 2024 Sep 16;15(40):16743–51. doi: 10.1039/d4sc04700a (PMC11418089; doi:10.1039/d4sc04700a)
Supplement: SC-015-D4SC04700A-s001 [file SC-015-D4SC04700A-s001.zip › CompData/_2_Imine-BzOH/ImineBzOH8r_single_point.out]

                                 *****************
                                 * O   R   C   A *
                                 *****************

                                            #,                                       
                                            ###                                      
                                            ####                                     
                                            #####                                    
                                            ######                                   
                                           ########,                                 
                                     ,,################,,,,,                         
                               ,,#################################,,                 
                          ,,##########################################,,             
                       ,#########################################, ''#####,          
                    ,#############################################,,   '####,        
                  ,##################################################,,,,####,       
                ,###########''''           ''''###############################       
              ,#####''   ,,,,##########,,,,          '''####'''          '####       
            ,##' ,,,,###########################,,,                        '##       
           ' ,,###''''                  '''############,,,                           
         ,,##''                                '''############,,,,        ,,,,,,###''
      ,#''                                            '''#######################'''  
     '                                                          ''''####''''         
             ,#######,   #######,   ,#######,      ##                                
            ,#'     '#,  ##    ##  ,#'     '#,    #''#        ######   ,####,        
            ##       ##  ##   ,#'  ##            #'  '#       #        #'  '#        
            ##       ##  #######   ##           ,######,      #####,   #    #        
            '#,     ,#'  ##    ##  '#,     ,#' ,#      #,         ##   #,  ,#        
             '#######'   ##     ##  '#######'  #'      '#     #####' # '####'        


                  #######################################################
                  #                        -***-                        #
                  #          Department of theory and spectroscopy      #
                  #    Directorship and core code : Frank Neese         #
                  #        Max Planck Institute fuer Kohlenforschung    #
                  #                Kaiser Wilhelm Platz 1               #
                  #                 D-45470 Muelheim/Ruhr               #
                  #                      Germany                        #
                  #                                                     #
                  #                  All rights reserved                #
                  #                        -***-                        #
                  #######################################################


                         Program Version 5.0.2 -  RELEASE  -


 With contributions from (in alphabetic order):
   Daniel Aravena         : Magnetic Suceptibility
   Michael Atanasov       : Ab Initio Ligand Field Theory (pilot matlab implementation)
   Alexander A. Auer      : GIAO ZORA, VPT2 properties, NMR spectrum
   Ute Becker             : Parallelization
   Giovanni Bistoni       : ED, misc. LED, open-shell LED, HFLD
   Martin Brehm           : Molecular dynamics
   Dmytro Bykov           : SCF Hessian
   Vijay G. Chilkuri      : MRCI spin determinant printing, contributions to CSF-ICE
   Dipayan Datta          : RHF DLPNO-CCSD density
   Achintya Kumar Dutta   : EOM-CC, STEOM-CC
   Dmitry Ganyushin       : Spin-Orbit,Spin-Spin,Magnetic field MRCI
   Miquel Garcia          : C-PCM and meta-GGA Hessian, CC/C-PCM, Gaussian charge scheme
   Yang Guo               : DLPNO-NEVPT2, F12-NEVPT2, CIM, IAO-localization
   Andreas Hansen         : Spin unrestricted coupled pair/coupled cluster methods
   Benjamin Helmich-Paris : MC-RPA, TRAH-SCF, COSX integrals
   Lee Huntington         : MR-EOM, pCC
   Robert Izsak           : Overlap fitted RIJCOSX, COSX-SCS-MP3, EOM
   Marcus Kettner         : VPT2
   Christian Kollmar      : KDIIS, OOCD, Brueckner-CCSD(T), CCSD density, CASPT2, CASPT2-K
   Simone Kossmann        : Meta GGA functionals, TD-DFT gradient, OOMP2, MP2 Hessian
   Martin Krupicka        : Initial AUTO-CI
   Lucas Lang             : DCDCAS
   Marvin Lechner         : AUTO-CI (C++ implementation), FIC-MRCC
   Dagmar Lenk            : GEPOL surface, SMD
   Dimitrios Liakos       : Extrapolation schemes; Compound Job, initial MDCI parallelization
   Dimitrios Manganas     : Further ROCIS development; embedding schemes
   Dimitrios Pantazis     : SARC Basis sets
   Anastasios Papadopoulos: AUTO-CI, single reference methods and gradients
   Taras Petrenko         : DFT Hessian,TD-DFT gradient, ASA, ECA, R-Raman, ABS, FL, XAS/XES, NRVS
   Peter Pinski           : DLPNO-MP2, DLPNO-MP2 Gradient
   Christoph Reimann      : Effective Core Potentials
   Marius Retegan         : Local ZFS, SOC
   Christoph Riplinger    : Optimizer, TS searches, QM/MM, DLPNO-CCSD(T), (RO)-DLPNO pert. Triples
   Tobias Risthaus        : Range-separated hybrids, TD-DFT gradient, RPA, STAB
   Michael Roemelt        : Original ROCIS implementation
   Masaaki Saitow         : Open-shell DLPNO-CCSD energy and density
   Barbara Sandhoefer     : DKH picture change effects
   Avijit Sen             : IP-ROCIS
   Kantharuban Sivalingam : CASSCF convergence, NEVPT2, FIC-MRCI
   Bernardo de Souza      : ESD, SOC TD-DFT
   Georgi Stoychev        : AutoAux, RI-MP2 NMR, DLPNO-MP2 response
   Willem Van den Heuvel  : Paramagnetic NMR
   Boris Wezisla          : Elementary symmetry handling
   Frank Wennmohs         : Technical directorship


 We gratefully acknowledge several colleagues who have allowed us to
 interface, adapt or use parts of their codes:
   Stefan Grimme, W. Hujo, H. Kruse, P. Pracht,  : VdW corrections, initial TS optimization,
                  C. Bannwarth, S. Ehlert          DFT functionals, gCP, sTDA/sTD-DF
   Ed Valeev, F. Pavosevic, A. Kumar             : LibInt (2-el integral package), F12 methods
   Garnet Chan, S. Sharma, J. Yang, R. Olivares  : DMRG
   Ulf Ekstrom                                   : XCFun DFT Library
   Mihaly Kallay                                 : mrcc  (arbitrary order and MRCC methods)
   Jiri Pittner, Ondrej Demel                    : Mk-CCSD
   Frank Weinhold                                : gennbo (NPA and NBO analysis)
   Christopher J. Cramer and Donald G. Truhlar   : smd solvation model
   Lars Goerigk                                  : TD-DFT with DH, B97 family of functionals
   V. Asgeirsson, H. Jonsson                     : NEB implementation
   FAccTs GmbH                                   : IRC, NEB, NEB-TS, DLPNO-Multilevel, CI-OPT
                                                   MM, QMMM, 2- and 3-layer-ONIOM, Crystal-QMMM,
                                                   LR-CPCM, SF, NACMEs, symmetry and pop. for TD-DFT,
                                                   nearIR, NL-DFT gradient (VV10), updates on ESD,
                                                   ML-optimized integration grids
   S Lehtola, MJT Oliveira, MAL Marques          : LibXC Library
   Liviu Ungur et al                             : ANISO software


 Your calculation uses the libint2 library for the computation of 2-el integrals
 For citations please refer to: http://libint.valeyev.net

 Your ORCA version has been built with support for libXC version: 5.1.0
 For citations please refer to: https://tddft.org/programs/libxc/

 This ORCA versions uses:
   CBLAS   interface :  Fast vector & matrix operations
   LAPACKE interface :  Fast linear algebra routines
   SCALAPACK package :  Parallel linear algebra routines
   Shared memory     :  Shared parallel matrices
   BLAS/LAPACK       :  OpenBLAS 0.3.15  USE64BITINT DYNAMIC_ARCH NO_AFFINITY Zen SINGLE_THREADED
        Core in use  :  Zen
   Copyright (c) 2011-2014, The OpenBLAS Project


Your calculation utilizes the DFT-NL dispersion correction.
Cite in your paper:
Vydrov, O. A.; Van Voorhis, T. J. Chem. Phys. 2010, 133, 244103
Hujo, W.; Grimme, S. J. Chem. Theory Comput. 2011, 7, 3866 
   

Your calculation utilizes the SMD solvation module
Please cite in your paper:
A.V. Marenich, C.J. Cramer, D.G. Truhlar J. Phys. Chem. B, 113, (2009), 6378 

================================================================================

----- Orbital basis set information -----
Your calculation utilizes the basis: def2-QZVPP
   F. Weigend and R. Ahlrichs, Phys. Chem. Chem. Phys. 7, 3297 (2005).

----- AuxJ basis set information -----
Your calculation utilizes the auxiliary basis: def2/J
   F. Weigend, Phys. Chem. Chem. Phys. 8, 1057 (2006).

================================================================================
                                        WARNINGS
                       Please study these warnings very carefully!
================================================================================


INFO   : the flag for use of the SHARK integral package has been found!

================================================================================
                                       INPUT FILE
================================================================================
NAME = ImineBzOH8rAa.inp
|  1> ! wB97M-V def2-QZVPP
|  2> %maxcore 2660
|  3> %pal nprocs 20
|  4> end
|  5> %CPCM SMD TRUE
|  6>    SMDSOLVENT "2,2,2-TRIFLUOROETHANOL"
|  7> end
|  8> 
|  9> *xyz 0 1
| 10> O  1.565044  4.732075  1.677135
| 11> O  3.267327  3.368497  2.120692
| 12> N  0.128415  4.503135  3.489014
| 13> N  3.217842  6.336101  3.030639
| 14> C  1.220128  4.874385  3.018718
| 15> C  2.194436  5.724074  3.837643
| 16> H  1.559000  6.511551  4.261194
| 17> C  2.820474  5.008391  5.019224
| 18> C  2.772740  3.634337  5.206406
| 19> H  2.240811  3.006935  4.503804
| 20> C  3.426901  3.049249  6.283472
| 21> H  3.393803  1.972378  6.406984
| 22> C  4.130073  3.831237  7.186426
| 23> H  4.650520  3.370454  8.018654
| 24> C  4.162121  5.209814  7.018107
| 25> H  4.700030  5.833596  7.723450
| 26> C  3.507012  5.791772  5.945594
| 27> H  3.537490  6.868728  5.815396
| 28> C  -0.887257  3.740158  2.752027
| 29> C  -0.319807  2.438765  2.190742
| 30> H  0.383392  2.609370  1.375601
| 31> H  -1.137183  1.825274  1.803987
| 32> H  0.185488  1.869052  2.974604
| 33> C  -1.472675  4.605166  1.639158
| 34> H  -1.852351  5.546776  2.043981
| 35> H  -2.305351  4.080039  1.164712
| 36> H  -0.731401  4.832445  0.872273
| 37> C  -1.981208  3.408766  3.759697
| 38> H  -2.788992  2.850624  3.280779
| 39> H  -2.399580  4.322432  4.189077
| 40> H  -1.581601  2.801060  4.575788
| 41> C  3.005778  7.500849  2.321202
| 42> C  4.071686  8.274002  1.784197
| 43> C  3.724005  9.399903  1.042829
| 44> H  4.511662  10.007658  0.619349
| 45> C  2.412368  9.796632  0.815361
| 46> H  2.206715  10.684196  0.228064
| 47> C  1.387233  9.042314  1.353476
| 48> H  0.350072  9.319073  1.197735
| 49> C  1.684391  7.911764  2.093713
| 50> H  0.861204  7.327422  2.484024
| 51> C  5.550212  7.921190  1.982068
| 52> C  5.922206  7.931590  3.472299
| 53> H  5.804149  8.940519  3.877038
| 54> H  6.969595  7.641101  3.592333
| 55> H  5.330214  7.265374  4.098133
| 56> C  5.871859  6.572115  1.326478
| 57> H  5.696687  6.633150  0.249290
| 58> H  5.286051  5.739231  1.708052
| 59> H  6.926175  6.326738  1.483922
| 60> C  6.475378  8.941510  1.317750
| 61> H  6.342915  9.946818  1.725162
| 62> H  6.333041  8.984021  0.235079
| 63> H  7.510687  8.643943  1.502208
| 64> C  2.745672  4.169973  1.374295
| 65> C  3.256420  4.556890  0.054332
| 66> C  4.339519  3.853611  -0.470080
| 67> H  4.752601  3.019368  0.084266
| 68> C  4.878836  4.228944  -1.686870
| 69> H  5.719960  3.682646  -2.097441
| 70> C  4.346451  5.311967  -2.376879
| 71> H  4.776617  5.610425  -3.326439
| 72> C  3.267762  6.013940  -1.855368
| 73> H  2.857144  6.860531  -2.393196
| 74> C  2.716761  5.636590  -0.642413
| 75> H  1.881864  6.186288  -0.227734
| 76> H  4.159503  6.075120  3.262186
| 77> O  5.881649  4.543644  3.921653
| 78> C  6.086582  3.357585  4.086459
| 79> C  7.052033  2.831435  5.077389
| 80> C  7.256133  1.464360  5.248175
| 81> H  6.709479  0.755300  4.639271
| 82> C  8.157323  1.014936  6.200197
| 83> H  8.315948  -0.049171  6.332649
| 84> C  8.853665  1.925378  6.983876
| 85> H  9.557120  1.570823  7.729114
| 86> C  8.650195  3.289705  6.816000
| 87> H  9.192515  4.000377  7.429088
| 88> C  7.751634  3.742141  5.865707
| 89> H  7.581191  4.803281  5.728518
| 90> O  5.462057  2.418827  3.391155
| 91> H  4.783243  2.833439  2.809955
| 92> *
| 93> 
| 94>                          ****END OF INPUT****
================================================================================

                       ****************************
                       * Single Point Calculation *
                       ****************************

---------------------------------
CARTESIAN COORDINATES (ANGSTROEM)
---------------------------------
  O      1.565044    4.732075    1.677135
  O      3.267327    3.368497    2.120692
  N      0.128415    4.503135    3.489014
  N      3.217842    6.336101    3.030639
  C      1.220128    4.874385    3.018718
  C      2.194436    5.724074    3.837643
  H      1.559000    6.511551    4.261194
  C      2.820474    5.008391    5.019224
  C      2.772740    3.634337    5.206406
  H      2.240811    3.006935    4.503804
  C      3.426901    3.049249    6.283472
  H      3.393803    1.972378    6.406984
  C      4.130073    3.831237    7.186426
  H      4.650520    3.370454    8.018654
  C      4.162121    5.209814    7.018107
  H      4.700030    5.833596    7.723450
  C      3.507012    5.791772    5.945594
  H      3.537490    6.868728    5.815396
  C     -0.887257    3.740158    2.752027
  C     -0.319807    2.438765    2.190742
  H      0.383392    2.609370    1.375601
  H     -1.137183    1.825274    1.803987
  H      0.185488    1.869052    2.974604
  C     -1.472675    4.605166    1.639158
  H     -1.852351    5.546776    2.043981
  H     -2.305351    4.080039    1.164712
  H     -0.731401    4.832445    0.872273
  C     -1.981208    3.408766    3.759697
  H     -2.788992    2.850624    3.280779
  H     -2.399580    4.322432    4.189077
  H     -1.581601    2.801060    4.575788
  C      3.005778    7.500849    2.321202
  C      4.071686    8.274002    1.784197
  C      3.724005    9.399903    1.042829
  H      4.511662   10.007658    0.619349
  C      2.412368    9.796632    0.815361
  H      2.206715   10.684196    0.228064
  C      1.387233    9.042314    1.353476
  H      0.350072    9.319073    1.197735
  C      1.684391    7.911764    2.093713
  H      0.861204    7.327422    2.484024
  C      5.550212    7.921190    1.982068
  C      5.922206    7.931590    3.472299
  H      5.804149    8.940519    3.877038
  H      6.969595    7.641101    3.592333
  H      5.330214    7.265374    4.098133
  C      5.871859    6.572115    1.326478
  H      5.696687    6.633150    0.249290
  H      5.286051    5.739231    1.708052
  H      6.926175    6.326738    1.483922
  C      6.475378    8.941510    1.317750
  H      6.342915    9.946818    1.725162
  H      6.333041    8.984021    0.235079
  H      7.510687    8.643943    1.502208
  C      2.745672    4.169973    1.374295
  C      3.256420    4.556890    0.054332
  C      4.339519    3.853611   -0.470080
  H      4.752601    3.019368    0.084266
  C      4.878836    4.228944   -1.686870
  H      5.719960    3.682646   -2.097441
  C      4.346451    5.311967   -2.376879
  H      4.776617    5.610425   -3.326439
  C      3.267762    6.013940   -1.855368
  H      2.857144    6.860531   -2.393196
  C      2.716761    5.636590   -0.642413
  H      1.881864    6.186288   -0.227734
  H      4.159503    6.075120    3.262186
  O      5.881649    4.543644    3.921653
  C      6.086582    3.357585    4.086459
  C      7.052033    2.831435    5.077389
  C      7.256133    1.464360    5.248175
  H      6.709479    0.755300    4.639271
  C      8.157323    1.014936    6.200197
  H      8.315948   -0.049171    6.332649
  C      8.853665    1.925378    6.983876
  H      9.557120    1.570823    7.729114
  C      8.650195    3.289705    6.816000
  H      9.192515    4.000377    7.429088
  C      7.751634    3.742141    5.865707
  H      7.581191    4.803281    5.728518
  O      5.462057    2.418827    3.391155
  H      4.783243    2.833439    2.809955

----------------------------
CARTESIAN COORDINATES (A.U.)
----------------------------
  NO LB      ZA    FRAG     MASS         X           Y           Z
   0 O     8.0000    0    15.999    2.957505    8.942326    3.169326
   1 O     8.0000    0    15.999    6.174353    6.365537    4.007527
   2 N     7.0000    0    14.007    0.242669    8.509692    6.593281
   3 N     7.0000    0    14.007    6.080840   11.973496    5.727078
   4 C     6.0000    0    12.011    2.305708    9.211253    5.704550
   5 C     6.0000    0    12.011    4.146883   10.816932    7.252094
   6 H     1.0000    0     1.008    2.946083   12.305048    8.052490
   7 C     6.0000    0    12.011    5.329923    9.464487    9.484959
   8 C     6.0000    0    12.011    5.239719    6.867902    9.838681
   9 H     1.0000    0     1.008    4.234519    5.682284    8.510956
  10 C     6.0000    0    12.011    6.475904    5.762246   11.874041
  11 H     1.0000    0     1.008    6.413358    3.727254   12.107445
  12 C     6.0000    0    12.011    7.804707    7.239989   13.580377
  13 H     1.0000    0     1.008    8.788209    6.369235   15.153060
  14 C     6.0000    0    12.011    7.865269    9.845122   13.262300
  15 H     1.0000    0     1.008    8.881770   11.023899   14.595205
  16 C     6.0000    0    12.011    6.627292   10.944863   11.235544
  17 H     1.0000    0     1.008    6.684887   12.980015   10.989506
  18 C     6.0000    0    12.011   -1.676673    7.067874    5.200577
  19 C     6.0000    0    12.011   -0.604348    4.608598    4.139902
  20 H     1.0000    0     1.008    0.724506    4.930995    2.599509
  21 H     1.0000    0     1.008   -2.148964    3.449268    3.409041
  22 H     1.0000    0     1.008    0.350522    3.531996    5.621187
  23 C     6.0000    0    12.011   -2.782952    8.702503    3.097560
  24 H     1.0000    0     1.008   -3.500436   10.481888    3.862564
  25 H     1.0000    0     1.008   -4.356482    7.710156    2.200987
  26 H     1.0000    0     1.008   -1.382148    9.131998    1.648357
  27 C     6.0000    0    12.011   -3.743941    6.441634    7.104798
  28 H     1.0000    0     1.008   -5.270431    5.386899    6.199774
  29 H     1.0000    0     1.008   -4.534549    8.168213    7.916208
  30 H     1.0000    0     1.008   -2.988793    5.293236    8.646986
  31 C     6.0000    0    12.011    5.680097   14.174550    4.386436
  32 C     6.0000    0    12.011    7.694371   15.635598    3.371644
  33 C     6.0000    0    12.011    7.037350   17.763242    1.970661
  34 H     1.0000    0     1.008    8.525806   18.911733    1.170400
  35 C     6.0000    0    12.011    4.558715   18.512952    1.540809
  36 H     1.0000    0     1.008    4.170087   20.190204    0.430979
  37 C     6.0000    0    12.011    2.621490   17.087497    2.557699
  38 H     1.0000    0     1.008    0.661540   17.610496    2.263391
  39 C     6.0000    0    12.011    3.183038   14.951067    3.956544
  40 H     1.0000    0     1.008    1.627440   13.846821    4.694125
  41 C     6.0000    0    12.011   10.488381   14.968880    3.745566
  42 C     6.0000    0    12.011   11.191347   14.988533    6.561694
  43 H     1.0000    0     1.008   10.968252   16.895132    7.326540
  44 H     1.0000    0     1.008   13.170626   14.439588    6.788526
  45 H     1.0000    0     1.008   10.072645   13.729567    7.744349
  46 C     6.0000    0    12.011   11.096205   12.419497    2.506680
  47 H     1.0000    0     1.008   10.765178   12.534837    0.471090
  48 H     1.0000    0     1.008    9.989189   10.845575    3.227751
  49 H     1.0000    0     1.008   13.088574   11.955802    2.804206
  50 C     6.0000    0    12.011   12.236691   16.897005    2.490187
  51 H     1.0000    0     1.008   11.986372   18.796762    3.260084
  52 H     1.0000    0     1.008   11.967713   16.977339    0.444235
  53 H     1.0000    0     1.008   14.193142   16.334685    2.838762
  54 C     6.0000    0    12.011    5.188568    7.880107    2.597041
  55 C     6.0000    0    12.011    6.153742    8.611274    0.102673
  56 C     6.0000    0    12.011    8.200502    7.282269   -0.888322
  57 H     1.0000    0     1.008    8.981114    5.705779    0.159240
  58 C     6.0000    0    12.011    9.219664    7.991546   -3.187722
  59 H     1.0000    0     1.008   10.809158    6.959192   -3.963589
  60 C     6.0000    0    12.011    8.213602   10.038163   -4.491650
  61 H     1.0000    0     1.008    9.026498   10.602167   -6.286059
  62 C     6.0000    0    12.011    6.175175   11.364700   -3.506137
  63 H     1.0000    0     1.008    5.399220   12.964525   -4.522485
  64 C     6.0000    0    12.011    5.133934   10.651611   -1.213985
  65 H     1.0000    0     1.008    3.556208   11.690390   -0.430355
  66 H     1.0000    0     1.008    7.860322   11.480313    6.164638
  67 O     8.0000    0    15.999   11.114706    8.586243    7.410850
  68 C     6.0000    0    12.011   11.501973    6.344916    7.722288
  69 C     6.0000    0    12.011   13.326411    5.350637    9.594875
  70 C     6.0000    0    12.011   13.712104    2.767239    9.917613
  71 H     1.0000    0     1.008   12.679078    1.427310    8.766952
  72 C     6.0000    0    12.011   15.415106    1.917951   11.716674
  73 H     1.0000    0     1.008   15.714864   -0.092920   11.966972
  74 C     6.0000    0    12.011   16.731002    3.638437   13.197613
  75 H     1.0000    0     1.008   18.060339    2.968425   14.605909
  76 C     6.0000    0    12.011   16.346500    6.216642   12.880373
  77 H     1.0000    0     1.008   17.371336    7.559617   14.038942
  78 C     6.0000    0    12.011   14.648465    7.071622   11.084580
  79 H     1.0000    0     1.008   14.326375    9.076886   10.825330
  80 O     8.0000    0    15.999   10.321792    4.570921    6.408354
  81 H     1.0000    0     1.008    9.039019    5.354424    5.310045

--------------------------------
INTERNAL COORDINATES (ANGSTROEM)
--------------------------------
 O      0   0   0     0.000000000000     0.00000000     0.00000000
 O      1   0   0     2.225725766221     0.00000000     0.00000000
 N      1   2   0     2.323622585077   104.89855896     0.00000000
 N      1   2   3     2.671444125468    78.09407486    89.60991722
 C      3   1   2     1.245328135266    30.01955653    66.86446785
 C      4   1   2     1.439858446369    65.73240646   264.42145330
 H      6   4   1     1.096947758659   108.84433429   242.30188772
 C      6   4   1     1.516660605902   110.11092086   126.40709594
 C      8   6   4     1.387566225733   123.93012681   245.01773434
 H      9   8   6     1.081772296303   120.24030889   358.06634601
 C      9   8   6     1.389361633996   120.35784773   176.91392353
 H     11   9   8     1.084436186407   119.47910247   180.99964080
 C     11   9   8     1.386103177921   120.41648458     0.26364840
 H     13  11   9     1.084338276038   120.24673058   180.81006580
 C     13  11   9     1.389184258835   119.51347393     0.87079529
 H     15  13  11     1.084416351525   120.22954690   179.35915440
 C     15  13  11     1.384964638832   119.99373347   359.27681112
 H     17  15  13     1.085225623372   119.77647263   180.23070455
 C      3   1   2     1.468629753301    95.01796595   252.58179005
 C     19   3   1     1.526651268029   111.73426735    59.84114840
 H     20  19   3     1.089976949071   112.41585986   289.97914180
 H     20  19   3     1.092727853805   109.31032817   170.30855274
 H     20  19   3     1.092856612021   110.64269986    51.64486457
 C     19   3   1     1.526247190316   109.67787684   296.37613084
 H     24  19   3     1.093007281954   110.57477235   305.46884180
 H     24  19   3     1.092797645505   109.66302330   186.40012610
 H     24  19   3     1.090529912539   111.72491114    66.40557736
 C     19   3   1     1.523794040205   106.11867290   178.45640237
 H     28  19   3     1.092428456945   110.61325057   179.07093205
 H     28  19   3     1.092789034691   110.66208387    58.86872615
 H     28  19   3     1.093159117954   110.61869935   299.03487999
 C      4   1   2     1.380184734218    98.69763549   142.57827175
 C     32   4   1     1.422075875577   122.53068030   231.61165007
 C     33  32   4     1.392178742470   116.97444265   177.51227501
 H     34  33  32     1.081251589628   118.76488754   180.12224668
 C     34  33  32     1.389074227763   123.64183614     0.34345627
 H     36  34  33     1.083965302357   120.11437811   180.04689730
 C     36  34  33     1.381833986619   118.73970902     0.22413880
 H     38  36  34     1.084690620907   120.94150767   180.03705752
 C     38  36  34     1.383617358822   119.67301597   359.55561975
 H     40  38  36     1.082328548387   118.08179115   181.37877449
 C     33  32   4     1.532862802948   123.30476320   357.70385839
 C     42  33  32     1.535993531691   110.93332228   298.90767129
 H     43  42  33     1.093475578333   109.82887908   296.34583825
 H     43  42  33     1.093533601495   109.67370204   177.88867089
 H     43  42  33     1.089020882387   114.94578810    57.09706746
 C     42  33  32     1.534033375235   110.45608160    63.32904704
 H     47  42  33     1.093043680807   109.78276053    62.07175255
 H     47  42  33     1.087412289702   114.24669984   301.12259579
 H     47  42  33     1.093883317873   109.74595522   180.61468794
 C     42  33  32     1.529151213935   111.95733931   181.10502308
 H     51  42  33     1.092783216826   112.24262706    60.54966662
 H     51  42  33     1.092814486055   112.18243510   298.03449937
 H     51  42  33     1.092902373835   108.55050085   179.35480755
 C      2   1   3     1.213093648162    31.09933619   179.88741300
 C     55   2   1     1.467266371782   125.31340608   184.17722749
 C     56  55   2     1.393812304934   118.41873874     7.74150570
 H     57  56  55     1.083465555285   119.49024984     2.38264793
 C     57  56  55     1.382864993945   119.81283288   182.63341478
 H     59  57  56     1.083743343334   119.94845708   180.10035108
 C     59  57  56     1.390138491962   119.92359644     0.52389873
 H     61  59  57     1.084335814644   119.81317678   179.43322221
 C     61  59  57     1.388635940256   120.32562168   359.50192296
 H     63  61  59     1.083781537391   120.18660879   179.74141023
 C     63  61  59     1.384649759515   120.02241512     0.00000000
 H     65  63  61     1.082210499327   120.28059112   179.43768666
 H      4   1   2     1.004216378322   122.74691179     9.88801897
 O     67   4   1     2.397102898914   154.57469294   322.97077965
 C     68  67   4     1.214863985640   141.46695601    10.11630960
 C     69  68  67     1.480159356556   123.22227713   210.00484979
 C     70  69  68     1.392737851651   121.77601191   179.51527844
 H     71  70  69     1.082756094664   119.99017924     0.70982303
 C     71  70  69     1.385810678397   119.85906991   180.84978475
 H     73  71  70     1.083987606192   119.83203072   180.00929695
 C     73  71  70     1.388506244627   120.08042699     0.11375659
 H     75  73  71     1.084406686485   119.92173740   179.90674220
 C     75  73  71     1.389593665503   120.14292613   359.96152478
 H     77  75  73     1.083993805207   120.13910589   179.88819520
 C     77  75  73     1.383895585175   119.93486056     0.00000000
 H     79  77  75     1.083461922529   120.61622093   179.72817116
 O     69  68  67     1.324668151125   122.76103388    30.00785109
 H     81  69  68     0.985131969403   109.64994367   355.15270182

---------------------------
INTERNAL COORDINATES (A.U.)
---------------------------
 O      0   0   0     0.000000000000     0.00000000     0.00000000
 O      1   0   0     4.206012147371     0.00000000     0.00000000
 N      1   2   0     4.391010324391   104.89855896     0.00000000
 N      1   2   3     5.048297779207    78.09407486    89.60991722
 C      3   1   2     2.353329122520    30.01955653    66.86446785
 C      4   1   2     2.720938135251    65.73240646   264.42145330
 H      6   4   1     2.072930847083   108.84433429   242.30188772
 C      6   4   1     2.866073183261   110.11092086   126.40709594
 C      8   6   4     2.622120159315   123.93012681   245.01773434
 H      9   8   6     2.044253379276   120.24030889   358.06634601
 C      9   8   6     2.625512989230   120.35784773   176.91392353
 H     11   9   8     2.049287402023   119.47910247   180.99964080
 C     11   9   8     2.619355399630   120.41648458     0.26364840
 H     13  11   9     2.049102378241   120.24673058   180.81006580
 C     13  11   9     2.625177798752   119.51347393     0.87079529
 H     15  13  11     2.049249919528   120.22954690   179.35915440
 C     15  13  11     2.617203872557   119.99373347   359.27681112
 H     17  15  13     2.050779221688   119.77647263   180.23070455
 C      3   1   2     2.775308025868    95.01796595   252.58179005
 C     19   3   1     2.884952798578   111.73426735    59.84114840
 H     20  19   3     2.059757926032   112.41585986   289.97914180
 H     20  19   3     2.064956382600   109.31032817   170.30855274
 H     20  19   3     2.065199700365   110.64269986    51.64486457
 C     19   3   1     2.884189202365   109.67787684   296.37613084
 H     24  19   3     2.065484425275   110.57477235   305.46884180
 H     24  19   3     2.065088269798   109.66302330   186.40012610
 H     24  19   3     2.060802875548   111.72491114    66.40557736
 C     19   3   1     2.879553420489   106.11867290   178.45640237
 H     28  19   3     2.064390604529   110.61325057   179.07093205
 H     28  19   3     2.065071997717   110.66208387    58.86872615
 H     28  19   3     2.065771353732   110.61869935   299.03487999
 C      4   1   2     2.608171161891    98.69763549   142.57827175
 C     32   4   1     2.687333946497   122.53068030   231.61165007
 C     33  32   4     2.630836552736   116.97444265   177.51227501
 H     34  33  32     2.043269386265   118.76488754   180.12224668
 C     34  33  32     2.624969870159   123.64183614     0.34345627
 H     36  34  33     2.048397560128   120.11437811   180.04689730
 C     36  34  33     2.611287797254   118.73970902     0.22413880
 H     38  36  34     2.049768213547   120.94150767   180.03705752
 C     38  36  34     2.614657882313   119.67301597   359.55561975
 H     40  38  36     2.045304543376   118.08179115   181.37877449
 C     33  32   4     2.896690898446   123.30476320   357.70385839
 C     42  33  32     2.902607118371   110.93332228   298.90767129
 H     43  42  33     2.066369377181   109.82887908   296.34583825
 H     43  42  33     2.066479025066   109.67370204   177.88867089
 H     43  42  33     2.057951221834   114.94578810    57.09706746
 C     42  33  32     2.898902959488   110.45608160    63.32904704
 H     47  42  33     2.065553209139   109.78276053    62.07175255
 H     47  42  33     2.054911422198   114.24669984   301.12259579
 H     47  42  33     2.067139893245   109.74595522   180.61468794
 C     42  33  32     2.889677011691   111.95733931   181.10502308
 H     51  42  33     2.065061003547   112.24262706    60.54966662
 H     51  42  33     2.065120093825   112.18243510   298.03449937
 H     51  42  33     2.065286177660   108.55050085   179.35480755
 C      2   1   3     2.292414769825    31.09933619   179.88741300
 C     55   2   1     2.772731608180   125.31340608   184.17722749
 C     56  55   2     2.633923538415   118.41873874     7.74150570
 H     57  56  55     2.047453175026   119.49024984     2.38264793
 C     57  56  55     2.613236118742   119.81283288   182.63341478
 H     59  57  56     2.047978118362   119.94845708   180.10035108
 C     59  57  56     2.626981038031   119.92359644     0.52389873
 H     61  59  57     2.049097726880   119.81317678   179.43322221
 C     61  59  57     2.624141626804   120.32562168   359.50192296
 H     63  61  59     2.048050294669   120.18660879   179.74141023
 C     63  61  59     2.616608836884   120.02241512     0.00000000
 H     65  63  61     2.045081462983   120.28059112   179.43768666
 H      4   1   2     1.897693934228   122.74691179     9.88801897
 O     67   4   1     4.529867993776   154.57469294   322.97077965
 C     68  67   4     2.295760222824   141.46695601    10.11630960
 C     69  68  67     2.797095818452   123.22227713   210.00484979
 C     70  69  68     2.631893115966   121.77601191   179.51527844
 H     71  70  69     2.046112488749   119.99017924     0.70982303
 C     71  70  69     2.618802655635   119.85906991   180.84978475
 H     73  71  70     2.048439708268   119.83203072   180.00929695
 C     73  71  70     2.623896537585   120.08042699     0.11375659
 H     75  73  71     2.049231655250   119.92173740   179.90674220
 C     75  73  71     2.625951465232   120.14292613   359.96152478
 H     77  75  73     2.048451422709   120.13910589   179.88819520
 C     77  75  73     2.615183653923   119.93486056     0.00000000
 H     79  77  75     2.047446310111   120.61622093   179.72817116
 O     69  68  67     2.503260023954   122.76103388    30.00785109
 H     81  69  68     1.861629627942   109.64994367   355.15270182

---------------------
BASIS SET INFORMATION
---------------------
There are 4 groups of distinct atoms

 Group   1 Type O   : 15s8p3d2f1g contracted to 7s4p3d2f1g pattern {8211111/5111/111/11/1}
 Group   2 Type N   : 15s8p3d2f1g contracted to 7s4p3d2f1g pattern {8211111/5111/111/11/1}
 Group   3 Type C   : 15s8p3d2f1g contracted to 7s4p3d2f1g pattern {8211111/5111/111/11/1}
 Group   4 Type H   : 7s3p2d1f contracted to 4s3p2d1f pattern {4111/111/11/1}

Atom   0O    basis set group =>   1
Atom   1O    basis set group =>   1
Atom   2N    basis set group =>   2
Atom   3N    basis set group =>   2
Atom   4C    basis set group =>   3
Atom   5C    basis set group =>   3
Atom   6H    basis set group =>   4
Atom   7C    basis set group =>   3
Atom   8C    basis set group =>   3
Atom   9H    basis set group =>   4
Atom  10C    basis set group =>   3
Atom  11H    basis set group =>   4
Atom  12C    basis set group =>   3
Atom  13H    basis set group =>   4
Atom  14C    basis set group =>   3
Atom  15H    basis set group =>   4
Atom  16C    basis set group =>   3
Atom  17H    basis set group =>   4
Atom  18C    basis set group =>   3
Atom  19C    basis set group =>   3
Atom  20H    basis set group =>   4
Atom  21H    basis set group =>   4
Atom  22H    basis set group =>   4
Atom  23C    basis set group =>   3
Atom  24H    basis set group =>   4
Atom  25H    basis set group =>   4
Atom  26H    basis set group =>   4
Atom  27C    basis set group =>   3
Atom  28H    basis set group =>   4
Atom  29H    basis set group =>   4
Atom  30H    basis set group =>   4
Atom  31C    basis set group =>   3
Atom  32C    basis set group =>   3
Atom  33C    basis set group =>   3
Atom  34H    basis set group =>   4
Atom  35C    basis set group =>   3
Atom  36H    basis set group =>   4
Atom  37C    basis set group =>   3
Atom  38H    basis set group =>   4
Atom  39C    basis set group =>   3
Atom  40H    basis set group =>   4
Atom  41C    basis set group =>   3
Atom  42C    basis set group =>   3
Atom  43H    basis set group =>   4
Atom  44H    basis set group =>   4
Atom  45H    basis set group =>   4
Atom  46C    basis set group =>   3
Atom  47H    basis set group =>   4
Atom  48H    basis set group =>   4
Atom  49H    basis set group =>   4
Atom  50C    basis set group =>   3
Atom  51H    basis set group =>   4
Atom  52H    basis set group =>   4
Atom  53H    basis set group =>   4
Atom  54C    basis set group =>   3
Atom  55C    basis set group =>   3
Atom  56C    basis set group =>   3
Atom  57H    basis set group =>   4
Atom  58C    basis set group =>   3
Atom  59H    basis set group =>   4
Atom  60C    basis set group =>   3
Atom  61H    basis set group =>   4
Atom  62C    basis set group =>   3
Atom  63H    basis set group =>   4
Atom  64C    basis set group =>   3
Atom  65H    basis set group =>   4
Atom  66H    basis set group =>   4
Atom  67O    basis set group =>   1
Atom  68C    basis set group =>   3
Atom  69C    basis set group =>   3
Atom  70C    basis set group =>   3
Atom  71H    basis set group =>   4
Atom  72C    basis set group =>   3
Atom  73H    basis set group =>   4
Atom  74C    basis set group =>   3
Atom  75H    basis set group =>   4
Atom  76C    basis set group =>   3
Atom  77H    basis set group =>   4
Atom  78C    basis set group =>   3
Atom  79H    basis set group =>   4
Atom  80O    basis set group =>   1
Atom  81H    basis set group =>   4
---------------------------------
AUXILIARY/J BASIS SET INFORMATION
---------------------------------
There are 4 groups of distinct atoms

 Group   1 Type O   : 12s5p4d2f1g contracted to 6s4p3d1f1g pattern {711111/2111/211/2/1}
 Group   2 Type N   : 12s5p4d2f1g contracted to 6s4p3d1f1g pattern {711111/2111/211/2/1}
 Group   3 Type C   : 12s5p4d2f1g contracted to 6s4p3d1f1g pattern {711111/2111/211/2/1}
 Group   4 Type H   : 5s2p1d contracted to 3s1p1d pattern {311/2/1}

Atom   0O    basis set group =>   1
Atom   1O    basis set group =>   1
Atom   2N    basis set group =>   2
Atom   3N    basis set group =>   2
Atom   4C    basis set group =>   3
Atom   5C    basis set group =>   3
Atom   6H    basis set group =>   4
Atom   7C    basis set group =>   3
Atom   8C    basis set group =>   3
Atom   9H    basis set group =>   4
Atom  10C    basis set group =>   3
Atom  11H    basis set group =>   4
Atom  12C    basis set group =>   3
Atom  13H    basis set group =>   4
Atom  14C    basis set group =>   3
Atom  15H    basis set group =>   4
Atom  16C    basis set group =>   3
Atom  17H    basis set group =>   4
Atom  18C    basis set group =>   3
Atom  19C    basis set group =>   3
Atom  20H    basis set group =>   4
Atom  21H    basis set group =>   4
Atom  22H    basis set group =>   4
Atom  23C    basis set group =>   3
Atom  24H    basis set group =>   4
Atom  25H    basis set group =>   4
Atom  26H    basis set group =>   4
Atom  27C    basis set group =>   3
Atom  28H    basis set group =>   4
Atom  29H    basis set group =>   4
Atom  30H    basis set group =>   4
Atom  31C    basis set group =>   3
Atom  32C    basis set group =>   3
Atom  33C    basis set group =>   3
Atom  34H    basis set group =>   4
Atom  35C    basis set group =>   3
Atom  36H    basis set group =>   4
Atom  37C    basis set group =>   3
Atom  38H    basis set group =>   4
Atom  39C    basis set group =>   3
Atom  40H    basis set group =>   4
Atom  41C    basis set group =>   3
Atom  42C    basis set group =>   3
Atom  43H    basis set group =>   4
Atom  44H    basis set group =>   4
Atom  45H    basis set group =>   4
Atom  46C    basis set group =>   3
Atom  47H    basis set group =>   4
Atom  48H    basis set group =>   4
Atom  49H    basis set group =>   4
Atom  50C    basis set group =>   3
Atom  51H    basis set group =>   4
Atom  52H    basis set group =>   4
Atom  53H    basis set group =>   4
Atom  54C    basis set group =>   3
Atom  55C    basis set group =>   3
Atom  56C    basis set group =>   3
Atom  57H    basis set group =>   4
Atom  58C    basis set group =>   3
Atom  59H    basis set group =>   4
Atom  60C    basis set group =>   3
Atom  61H    basis set group =>   4
Atom  62C    basis set group =>   3
Atom  63H    basis set group =>   4
Atom  64C    basis set group =>   3
Atom  65H    basis set group =>   4
Atom  66H    basis set group =>   4
Atom  67O    basis set group =>   1
Atom  68C    basis set group =>   3
Atom  69C    basis set group =>   3
Atom  70C    basis set group =>   3
Atom  71H    basis set group =>   4
Atom  72C    basis set group =>   3
Atom  73H    basis set group =>   4
Atom  74C    basis set group =>   3
Atom  75H    basis set group =>   4
Atom  76C    basis set group =>   3
Atom  77H    basis set group =>   4
Atom  78C    basis set group =>   3
Atom  79H    basis set group =>   4
Atom  80O    basis set group =>   1
Atom  81H    basis set group =>   4


           ************************************************************
           *        Program running with 20 parallel MPI-processes    *
           *              working on a common directory               *
           ************************************************************
------------------------------------------------------------------------------
                           ORCA GTO INTEGRAL CALCULATION
                           -- RI-GTO INTEGRALS CHOSEN --
------------------------------------------------------------------------------
------------------------------------------------------------------------------
                   ___                                                        
                  /   \      - P O W E R E D   B Y -                         
                 /     \                                                     
                 |  |  |   _    _      __       _____    __    __             
                 |  |  |  | |  | |    /  \     |  _  \  |  |  /  |          
                  \  \/   | |  | |   /    \    | | | |  |  | /  /          
                 / \  \   | |__| |  /  /\  \   | |_| |  |  |/  /          
                |  |  |   |  __  | /  /__\  \  |    /   |      \           
                |  |  |   | |  | | |   __   |  |    \   |  |\   \          
                \     /   | |  | | |  |  |  |  | |\  \  |  | \   \       
                 \___/    |_|  |_| |__|  |__|  |_| \__\ |__|  \__/        
                                                                              
                      - O R C A' S   B I G   F R I E N D -                    
                                      &                                       
                       - I N T E G R A L  F E E D E R -                       
                                                                              
 v1 FN, 2020, v2 2021                                                         
------------------------------------------------------------------------------


Reading SHARK input file ImineBzOH8rAa.SHARKINP.tmp ... ok
----------------------
SHARK INTEGRAL PACKAGE
----------------------

Number of atoms                             ...     82
Number of basis functions                   ...   3594
Number of shells                            ...   1114
Maximum angular momentum                    ...      4
Integral batch strategy                     ... SHARK/LIBINT Hybrid
RI-J (if used) integral strategy            ... SPLIT-RIJ (Revised 2003 algorithm where possible)
Printlevel                                  ...      1
Contraction scheme used                     ... SEGMENTED contraction
Coulomb Range Separation                    ... NOT USED
Exchange Range Separation                   ... Long Range
   Mu parameter                             ...  0.300000
   Scaling (regular/separated)              ...  0.150000  0.850000
Finite Nucleus Model                        ... NOT USED
Auxiliary Coulomb fitting basis             ... AVAILABLE
   # of basis functions in Aux-J            ...   2498
   # of shells in Aux-J                     ...    830
   Maximum angular momentum in Aux-J        ...      4
Auxiliary J/K fitting basis                 ... NOT available
Auxiliary Correlation fitting basis         ... NOT available
Auxiliary 'external' fitting basis          ... NOT available
Integral threshold                          ...     1.000000e-10
Primitive cut-off                           ...     1.000000e-11
Primitive pair pre-selection threshold      ...     1.000000e-11

Calculating pre-screening integrals         ... done (  0.6 sec) Dimension = 1114
Organizing shell pair data                  ... done (  3.9 sec)
Shell pair information
Total number of shell pairs                 ...    621055
Shell pairs after pre-screening             ...    288973
Total number of primitive shell pairs       ...   1513069
Primitive shell pairs kept                  ...    466384
          la=0 lb=0:  47814 shell pairs
          la=1 lb=0:  68917 shell pairs
          la=1 lb=1:  24565 shell pairs
          la=2 lb=0:  39928 shell pairs
          la=2 lb=1:  29824 shell pairs
          la=2 lb=2:   8462 shell pairs
          la=3 lb=0:  22212 shell pairs
          la=3 lb=1:  16937 shell pairs
          la=3 lb=2:   9097 shell pairs
          la=3 lb=3:   2523 shell pairs
          la=4 lb=0:   7694 shell pairs
          la=4 lb=1:   5863 shell pairs
          la=4 lb=2:   3146 shell pairs
          la=4 lb=3:   1684 shell pairs
          la=4 lb=4:    307 shell pairs

Calculating one electron integrals          ... done (  1.5 sec)
Calculating RI/J V-Matrix + Cholesky decomp.... done (  0.4 sec)
Calculating Nuclear repulsion               ... done (  0.0 sec) ENN=   5278.953033844725 Eh

SHARK setup successfully completed in  10.7 seconds

Maximum memory used throughout the entire GTOINT-calculation: 515.5 MB
[1720887550.414639] [node008:2947722:0]          mpool.c:43   UCX  WARN  object 0xa7297c0 was not returned to mpool ucp_requests
[1720887550.414653] [node008:2947722:0]          mpool.c:43   UCX  WARN  object 0xa729980 was not returned to mpool ucp_requests
[1720887550.414656] [node008:2947722:0]          mpool.c:43   UCX  WARN  object 0xa729b40 was not returned to mpool ucp_requests
[1720887550.414659] [node008:2947722:0]          mpool.c:43   UCX  WARN  object 0xa729d00 was not returned to mpool ucp_requests
[1720887550.414662] [node008:2947722:0]          mpool.c:43   UCX  WARN  object 0xa729ec0 was not returned to mpool ucp_requests
[1720887550.414664] [node008:2947722:0]          mpool.c:43   UCX  WARN  object 0xa72a080 was not returned to mpool ucp_requests
[1720887550.414667] [node008:2947722:0]          mpool.c:43   UCX  WARN  object 0xa72a240 was not returned to mpool ucp_requests
[1720887550.414669] [node008:2947722:0]          mpool.c:43   UCX  WARN  object 0xa72a400 was not returned to mpool ucp_requests
[1720887550.414628] [node008:2947714:0]          mpool.c:43   UCX  WARN  object 0xc2ea440 was not returned to mpool ucp_requests
[1720887550.414646] [node008:2947714:0]          mpool.c:43   UCX  WARN  object 0xc2ea600 was not returned to mpool ucp_requests
[1720887550.414649] [node008:2947714:0]          mpool.c:43   UCX  WARN  object 0xc2ea7c0 was not returned to mpool ucp_requests
[1720887550.414653] [node008:2947714:0]          mpool.c:43   UCX  WARN  object 0xc2ea980 was not returned to mpool ucp_requests
[1720887550.414656] [node008:2947714:0]          mpool.c:43   UCX  WARN  object 0xc2eab40 was not returned to mpool ucp_requests
[1720887550.414658] [node008:2947714:0]          mpool.c:43   UCX  WARN  object 0xc2ead00 was not returned to mpool ucp_requests
[1720887550.414662] [node008:2947714:0]          mpool.c:43   UCX  WARN  object 0xc2eaec0 was not returned to mpool ucp_requests
[1720887550.414664] [node008:2947714:0]          mpool.c:43   UCX  WARN  object 0xc2eb080 was not returned to mpool ucp_requests
[1720887550.414667] [node008:2947714:0]          mpool.c:43   UCX  WARN  object 0xc2eb240 was not returned to mpool ucp_requests
[1720887550.414669] [node008:2947714:0]          mpool.c:43   UCX  WARN  object 0xc2eb400 was not returned to mpool ucp_requests
[1720887550.414672] [node008:2947714:0]          mpool.c:43   UCX  WARN  object 0xc2eb5c0 was not returned to mpool ucp_requests
[1720887550.414636] [node008:2947720:0]          mpool.c:43   UCX  WARN  object 0xacb57c0 was not returned to mpool ucp_requests
[1720887550.414647] [node008:2947720:0]          mpool.c:43   UCX  WARN  object 0xacb5980 was not returned to mpool ucp_requests
[1720887550.414650] [node008:2947720:0]          mpool.c:43   UCX  WARN  object 0xacb5b40 was not returned to mpool ucp_requests
[1720887550.414652] [node008:2947720:0]          mpool.c:43   UCX  WARN  object 0xacb5d00 was not returned to mpool ucp_requests
[1720887550.414654] [node008:2947720:0]          mpool.c:43   UCX  WARN  object 0xacb5ec0 was not returned to mpool ucp_requests
[1720887550.414657] [node008:2947720:0]          mpool.c:43   UCX  WARN  object 0xacb6080 was not returned to mpool ucp_requests
[1720887550.414660] [node008:2947720:0]          mpool.c:43   UCX  WARN  object 0xacb6240 was not returned to mpool ucp_requests
[1720887550.414662] [node008:2947720:0]          mpool.c:43   UCX  WARN  object 0xacb6400 was not returned to mpool ucp_requests
[1720887550.414665] [node008:2947720:0]          mpool.c:43   UCX  WARN  object 0xacb65c0 was not returned to mpool ucp_requests
[1720887550.414668] [node008:2947720:0]          mpool.c:43   UCX  WARN  object 0xacb6780 was not returned to mpool ucp_requests
[1720887550.414670] [node008:2947720:0]          mpool.c:43   UCX  WARN  object 0xacb6940 was not returned to mpool ucp_requests
[1720887550.414637] [node008:2947721:0]          mpool.c:43   UCX  WARN  object 0xb6eb900 was not returned to mpool ucp_requests
[1720887550.414654] [node008:2947721:0]          mpool.c:43   UCX  WARN  object 0xb6ebac0 was not returned to mpool ucp_requests
[1720887550.414657] [node008:2947721:0]          mpool.c:43   UCX  WARN  object 0xb6ebc80 was not returned to mpool ucp_requests
[1720887550.414662] [node008:2947721:0]          mpool.c:43   UCX  WARN  object 0xb6ebe40 was not returned to mpool ucp_requests
[1720887550.414665] [node008:2947721:0]          mpool.c:43   UCX  WARN  object 0xb6ec000 was not returned to mpool ucp_requests
[1720887550.414668] [node008:2947721:0]          mpool.c:43   UCX  WARN  object 0xb6ec1c0 was not returned to mpool ucp_requests
[1720887550.414672] [node008:2947721:0]          mpool.c:43   UCX  WARN  object 0xb6ec380 was not returned to mpool ucp_requests
[1720887550.414675] [node008:2947721:0]          mpool.c:43   UCX  WARN  object 0xb6ec540 was not returned to mpool ucp_requests
[1720887550.414677] [node008:2947721:0]          mpool.c:43   UCX  WARN  object 0xb6ec700 was not returned to mpool ucp_requests
[1720887550.414672] [node008:2947722:0]          mpool.c:43   UCX  WARN  object 0xa72a5c0 was not returned to mpool ucp_requests
[1720887550.414675] [node008:2947722:0]          mpool.c:43   UCX  WARN  object 0xa72a780 was not returned to mpool ucp_requests
[1720887550.414678] [node008:2947722:0]          mpool.c:43   UCX  WARN  object 0xa72a940 was not returned to mpool ucp_requests
[1720887550.414680] [node008:2947722:0]          mpool.c:43   UCX  WARN  object 0xa72ab00 was not returned to mpool ucp_requests
[1720887550.414683] [node008:2947722:0]          mpool.c:43   UCX  WARN  object 0xa72acc0 was not returned to mpool ucp_requests
[1720887550.414685] [node008:2947722:0]          mpool.c:43   UCX  WARN  object 0xa72ae80 was not returned to mpool ucp_requests
[1720887550.414674] [node008:2947714:0]          mpool.c:43   UCX  WARN  object 0xc2eb780 was not returned to mpool ucp_requests
[1720887550.414677] [node008:2947714:0]          mpool.c:43   UCX  WARN  object 0xc2eb940 was not returned to mpool ucp_requests
[1720887550.414679] [node008:2947714:0]          mpool.c:43   UCX  WARN  object 0xc2ebb00 was not returned to mpool ucp_requests
[1720887550.414683] [node008:2947714:0]          mpool.c:43   UCX  WARN  object 0xc2ebcc0 was not returned to mpool ucp_requests
[1720887550.414685] [node008:2947714:0]          mpool.c:43   UCX  WARN  object 0xc2ebe80 was not returned to mpool ucp_requests
[1720887550.414673] [node008:2947720:0]          mpool.c:43   UCX  WARN  object 0xacb6b00 was not returned to mpool ucp_requests
[1720887550.414676] [node008:2947720:0]          mpool.c:43   UCX  WARN  object 0xacb6cc0 was not returned to mpool ucp_requests
[1720887550.414679] [node008:2947720:0]          mpool.c:43   UCX  WARN  object 0xacb6e80 was not returned to mpool ucp_requests
[1720887550.414682] [node008:2947720:0]          mpool.c:43   UCX  WARN  object 0xacb7040 was not returned to mpool ucp_requests
[1720887550.414680] [node008:2947721:0]          mpool.c:43   UCX  WARN  object 0xb6ec8c0 was not returned to mpool ucp_requests
[1720887550.414684] [node008:2947721:0]          mpool.c:43   UCX  WARN  object 0xb6eca80 was not returned to mpool ucp_requests
[1720887550.414687] [node008:2947721:0]          mpool.c:43   UCX  WARN  object 0xb6ecc40 was not returned to mpool ucp_requests
[1720887550.414690] [node008:2947721:0]          mpool.c:43   UCX  WARN  object 0xb6ece00 was not returned to mpool ucp_requests
[1720887550.414693] [node008:2947721:0]          mpool.c:43   UCX  WARN  object 0xb6ecfc0 was not returned to mpool ucp_requests
[1720887550.414689] [node008:2947722:0]          mpool.c:43   UCX  WARN  object 0xa72b040 was not returned to mpool ucp_requests
[1720887550.414696] [node008:2947721:0]          mpool.c:43   UCX  WARN  object 0xb6ed180 was not returned to mpool ucp_requests
[1720887550.415253] [node008:2947716:0]          mpool.c:43   UCX  WARN  object 0xb9dc3c0 was not returned to mpool ucp_requests
[1720887550.415263] [node008:2947716:0]          mpool.c:43   UCX  WARN  object 0xb9dc580 was not returned to mpool ucp_requests
[1720887550.415266] [node008:2947716:0]          mpool.c:43   UCX  WARN  object 0xb9dc740 was not returned to mpool ucp_requests
[1720887550.415268] [node008:2947716:0]          mpool.c:43   UCX  WARN  object 0xb9dc900 was not returned to mpool ucp_requests
[1720887550.415271] [node008:2947716:0]          mpool.c:43   UCX  WARN  object 0xb9dcac0 was not returned to mpool ucp_requests
[1720887550.415273] [node008:2947716:0]          mpool.c:43   UCX  WARN  object 0xb9dcc80 was not returned to mpool ucp_requests
[1720887550.415275] [node008:2947716:0]          mpool.c:43   UCX  WARN  object 0xb9dce40 was not returned to mpool ucp_requests
[1720887550.415277] [node008:2947716:0]          mpool.c:43   UCX  WARN  object 0xb9dd000 was not returned to mpool ucp_requests
[1720887550.415279] [node008:2947716:0]          mpool.c:43   UCX  WARN  object 0xb9dd1c0 was not returned to mpool ucp_requests
[1720887550.415281] [node008:2947716:0]          mpool.c:43   UCX  WARN  object 0xb9dd380 was not returned to mpool ucp_requests
[1720887550.415283] [node008:2947716:0]          mpool.c:43   UCX  WARN  object 0xb9dd540 was not returned to mpool ucp_requests
[1720887550.415285] [node008:2947716:0]          mpool.c:43   UCX  WARN  object 0xb9dd700 was not returned to mpool ucp_requests
[1720887550.415287] [node008:2947716:0]          mpool.c:43   UCX  WARN  object 0xb9dd8c0 was not returned to mpool ucp_requests
[1720887550.415289] [node008:2947716:0]          mpool.c:43   UCX  WARN  object 0xb9dda80 was not returned to mpool ucp_requests
[1720887550.415292] [node008:2947716:0]          mpool.c:43   UCX  WARN  object 0xb9ddc40 was not returned to mpool ucp_requests
[1720887550.415294] [node008:2947716:0]          mpool.c:43   UCX  WARN  object 0xb9dde00 was not returned to mpool ucp_requests
[1720887550.415296] [node008:2947716:0]          mpool.c:43   UCX  WARN  object 0xb9ddfc0 was not returned to mpool ucp_requests
[1720887550.416911] [node008:2947708:0]          mpool.c:43   UCX  WARN  object 0xba98440 was not returned to mpool ucp_requests
[1720887550.416928] [node008:2947708:0]          mpool.c:43   UCX  WARN  object 0xba98600 was not returned to mpool ucp_requests
[1720887550.416933] [node008:2947708:0]          mpool.c:43   UCX  WARN  object 0xba987c0 was not returned to mpool ucp_requests
[1720887550.416937] [node008:2947708:0]          mpool.c:43   UCX  WARN  object 0xba98980 was not returned to mpool ucp_requests
[1720887550.416942] [node008:2947708:0]          mpool.c:43   UCX  WARN  object 0xba98b40 was not returned to mpool ucp_requests
[1720887550.416945] [node008:2947708:0]          mpool.c:43   UCX  WARN  object 0xba98d00 was not returned to mpool ucp_requests
[1720887550.416953] [node008:2947708:0]          mpool.c:43   UCX  WARN  object 0xba98ec0 was not returned to mpool ucp_requests
[1720887550.416958] [node008:2947708:0]          mpool.c:43   UCX  WARN  object 0xba99080 was not returned to mpool ucp_requests
[1720887550.416962] [node008:2947708:0]          mpool.c:43   UCX  WARN  object 0xba99240 was not returned to mpool ucp_requests
[1720887550.416966] [node008:2947708:0]          mpool.c:43   UCX  WARN  object 0xba99400 was not returned to mpool ucp_requests
[1720887550.416970] [node008:2947708:0]          mpool.c:43   UCX  WARN  object 0xba995c0 was not returned to mpool ucp_requests
[1720887550.416972] [node008:2947708:0]          mpool.c:43   UCX  WARN  object 0xba99780 was not returned to mpool ucp_requests
[1720887550.416976] [node008:2947708:0]          mpool.c:43   UCX  WARN  object 0xba99940 was not returned to mpool ucp_requests
[1720887550.416978] [node008:2947708:0]          mpool.c:43   UCX  WARN  object 0xba99b00 was not returned to mpool ucp_requests
[1720887550.416982] [node008:2947708:0]          mpool.c:43   UCX  WARN  object 0xba99cc0 was not returned to mpool ucp_requests
[1720887550.416984] [node008:2947708:0]          mpool.c:43   UCX  WARN  object 0xba99e80 was not returned to mpool ucp_requests
[1720887550.416988] [node008:2947709:0]          mpool.c:43   UCX  WARN  object 0xb91b740 was not returned to mpool ucp_requests
[1720887550.417003] [node008:2947709:0]          mpool.c:43   UCX  WARN  object 0xb91b900 was not returned to mpool ucp_requests
[1720887550.417009] [node008:2947709:0]          mpool.c:43   UCX  WARN  object 0xb91bac0 was not returned to mpool ucp_requests
[1720887550.417013] [node008:2947709:0]          mpool.c:43   UCX  WARN  object 0xb91bc80 was not returned to mpool ucp_requests
[1720887550.417017] [node008:2947709:0]          mpool.c:43   UCX  WARN  object 0xb91be40 was not returned to mpool ucp_requests
[1720887550.417020] [node008:2947709:0]          mpool.c:43   UCX  WARN  object 0xb91c000 was not returned to mpool ucp_requests
[1720887550.417023] [node008:2947709:0]          mpool.c:43   UCX  WARN  object 0xb91c1c0 was not returned to mpool ucp_requests
[1720887550.417025] [node008:2947709:0]          mpool.c:43   UCX  WARN  object 0xb91c380 was not returned to mpool ucp_requests
[1720887550.417027] [node008:2947709:0]          mpool.c:43   UCX  WARN  object 0xb91c540 was not returned to mpool ucp_requests
[1720887550.417030] [node008:2947709:0]          mpool.c:43   UCX  WARN  object 0xb91c700 was not returned to mpool ucp_requests
[1720887550.417034] [node008:2947709:0]          mpool.c:43   UCX  WARN  object 0xb91c8c0 was not returned to mpool ucp_requests
[1720887550.417038] [node008:2947709:0]          mpool.c:43   UCX  WARN  object 0xb91ca80 was not returned to mpool ucp_requests
[1720887550.417042] [node008:2947709:0]          mpool.c:43   UCX  WARN  object 0xb91cc40 was not returned to mpool ucp_requests
[1720887550.417045] [node008:2947709:0]          mpool.c:43   UCX  WARN  object 0xb91ce00 was not returned to mpool ucp_requests
[1720887550.417049] [node008:2947709:0]          mpool.c:43   UCX  WARN  object 0xb91cfc0 was not returned to mpool ucp_requests
[1720887550.417053] [node008:2947709:0]          mpool.c:43   UCX  WARN  object 0xb91d180 was not returned to mpool ucp_requests
[1720887550.417048] [node008:2947718:0]          mpool.c:43   UCX  WARN  object 0xa886540 was not returned to mpool ucp_requests
[1720887550.417059] [node008:2947718:0]          mpool.c:43   UCX  WARN  object 0xa886700 was not returned to mpool ucp_requests
[1720887550.417063] [node008:2947718:0]          mpool.c:43   UCX  WARN  object 0xa8868c0 was not returned to mpool ucp_requests
[1720887550.417066] [node008:2947718:0]          mpool.c:43   UCX  WARN  object 0xa886a80 was not returned to mpool ucp_requests
[1720887550.417069] [node008:2947718:0]          mpool.c:43   UCX  WARN  object 0xa886c40 was not returned to mpool ucp_requests
[1720887550.417072] [node008:2947718:0]          mpool.c:43   UCX  WARN  object 0xa886e00 was not returned to mpool ucp_requests
[1720887550.417074] [node008:2947718:0]          mpool.c:43   UCX  WARN  object 0xa886fc0 was not returned to mpool ucp_requests
[1720887550.417077] [node008:2947718:0]          mpool.c:43   UCX  WARN  object 0xa887180 was not returned to mpool ucp_requests
[1720887550.417081] [node008:2947718:0]          mpool.c:43   UCX  WARN  object 0xa887340 was not returned to mpool ucp_requests
[1720887550.417084] [node008:2947718:0]          mpool.c:43   UCX  WARN  object 0xa887500 was not returned to mpool ucp_requests
[1720887550.417086] [node008:2947718:0]          mpool.c:43   UCX  WARN  object 0xa8876c0 was not returned to mpool ucp_requests
[1720887550.417089] [node008:2947718:0]          mpool.c:43   UCX  WARN  object 0xa887880 was not returned to mpool ucp_requests
[1720887550.417092] [node008:2947718:0]          mpool.c:43   UCX  WARN  object 0xa887a40 was not returned to mpool ucp_requests
[1720887550.417096] [node008:2947718:0]          mpool.c:43   UCX  WARN  object 0xa887c00 was not returned to mpool ucp_requests
[1720887550.417099] [node008:2947718:0]          mpool.c:43   UCX  WARN  object 0xa887dc0 was not returned to mpool ucp_requests
[1720887550.417102] [node008:2947718:0]          mpool.c:43   UCX  WARN  object 0xa887f80 was not returned to mpool ucp_requests
[1720887550.417105] [node008:2947718:0]          mpool.c:43   UCX  WARN  object 0xa888140 was not returned to mpool ucp_requests
[1720887550.419312] [node008:2947723:0]          mpool.c:43   UCX  WARN  object 0xa86f980 was not returned to mpool ucp_requests
[1720887550.419325] [node008:2947723:0]          mpool.c:43   UCX  WARN  object 0xa86fb40 was not returned to mpool ucp_requests
[1720887550.419329] [node008:2947723:0]          mpool.c:43   UCX  WARN  object 0xa86fd00 was not returned to mpool ucp_requests
[1720887550.419333] [node008:2947723:0]          mpool.c:43   UCX  WARN  object 0xa86fec0 was not returned to mpool ucp_requests
[1720887550.419338] [node008:2947723:0]          mpool.c:43   UCX  WARN  object 0xa870080 was not returned to mpool ucp_requests
[1720887550.419335] [node008:2947712:0]          mpool.c:43   UCX  WARN  object 0xc723ac0 was not returned to mpool ucp_requests
[1720887550.419347] [node008:2947712:0]          mpool.c:43   UCX  WARN  object 0xc723c80 was not returned to mpool ucp_requests
[1720887550.419350] [node008:2947712:0]          mpool.c:43   UCX  WARN  object 0xc723e40 was not returned to mpool ucp_requests
[1720887550.419354] [node008:2947712:0]          mpool.c:43   UCX  WARN  object 0xc724000 was not returned to mpool ucp_requests
[1720887550.419357] [node008:2947712:0]          mpool.c:43   UCX  WARN  object 0xc7241c0 was not returned to mpool ucp_requests
[1720887550.419342] [node008:2947723:0]          mpool.c:43   UCX  WARN  object 0xa870240 was not returned to mpool ucp_requests
[1720887550.419346] [node008:2947723:0]          mpool.c:43   UCX  WARN  object 0xa870400 was not returned to mpool ucp_requests
[1720887550.419348] [node008:2947723:0]          mpool.c:43   UCX  WARN  object 0xa8705c0 was not returned to mpool ucp_requests
[1720887550.419351] [node008:2947723:0]          mpool.c:43   UCX  WARN  object 0xa870780 was not returned to mpool ucp_requests
[1720887550.419354] [node008:2947723:0]          mpool.c:43   UCX  WARN  object 0xa870940 was not returned to mpool ucp_requests
[1720887550.419356] [node008:2947723:0]          mpool.c:43   UCX  WARN  object 0xa870b00 was not returned to mpool ucp_requests
[1720887550.419360] [node008:2947712:0]          mpool.c:43   UCX  WARN  object 0xc724380 was not returned to mpool ucp_requests
[1720887550.419363] [node008:2947712:0]          mpool.c:43   UCX  WARN  object 0xc724540 was not returned to mpool ucp_requests
[1720887550.419358] [node008:2947723:0]          mpool.c:43   UCX  WARN  object 0xa870cc0 was not returned to mpool ucp_requests
[1720887550.419362] [node008:2947723:0]          mpool.c:43   UCX  WARN  object 0xa870e80 was not returned to mpool ucp_requests
[1720887550.419365] [node008:2947723:0]          mpool.c:43   UCX  WARN  object 0xa871040 was not returned to mpool ucp_requests
[1720887550.419368] [node008:2947723:0]          mpool.c:43   UCX  WARN  object 0xa871200 was not returned to mpool ucp_requests
[1720887550.419365] [node008:2947712:0]          mpool.c:43   UCX  WARN  object 0xc724700 was not returned to mpool ucp_requests
[1720887550.419369] [node008:2947712:0]          mpool.c:43   UCX  WARN  object 0xc7248c0 was not returned to mpool ucp_requests
[1720887550.419371] [node008:2947712:0]          mpool.c:43   UCX  WARN  object 0xc725180 was not returned to mpool ucp_requests
[1720887550.419656] [node008:2947705:0]          mpool.c:43   UCX  WARN  object 0xa91b640 was not returned to mpool ucp_requests
[1720887550.419665] [node008:2947705:0]          mpool.c:43   UCX  WARN  object 0xa91b800 was not returned to mpool ucp_requests
[1720887550.419669] [node008:2947705:0]          mpool.c:43   UCX  WARN  object 0xa91b9c0 was not returned to mpool ucp_requests
[1720887550.419672] [node008:2947705:0]          mpool.c:43   UCX  WARN  object 0xa91bb80 was not returned to mpool ucp_requests
[1720887550.419676] [node008:2947705:0]          mpool.c:43   UCX  WARN  object 0xa91bd40 was not returned to mpool ucp_requests
[1720887550.419679] [node008:2947705:0]          mpool.c:43   UCX  WARN  object 0xa91bf00 was not returned to mpool ucp_requests
[1720887550.419683] [node008:2947705:0]          mpool.c:43   UCX  WARN  object 0xa91c0c0 was not returned to mpool ucp_requests
[1720887550.419686] [node008:2947705:0]          mpool.c:43   UCX  WARN  object 0xa91c280 was not returned to mpool ucp_requests
[1720887550.419689] [node008:2947705:0]          mpool.c:43   UCX  WARN  object 0xa91c440 was not returned to mpool ucp_requests
[1720887550.419692] [node008:2947705:0]          mpool.c:43   UCX  WARN  object 0xa91c600 was not returned to mpool ucp_requests
[1720887550.419695] [node008:2947705:0]          mpool.c:43   UCX  WARN  object 0xa91c7c0 was not returned to mpool ucp_requests
[1720887550.419698] [node008:2947705:0]          mpool.c:43   UCX  WARN  object 0xa91c980 was not returned to mpool ucp_requests
[1720887550.419701] [node008:2947705:0]          mpool.c:43   UCX  WARN  object 0xa91cb40 was not returned to mpool ucp_requests
[1720887550.419704] [node008:2947705:0]          mpool.c:43   UCX  WARN  object 0xa91cd00 was not returned to mpool ucp_requests
[1720887550.419708] [node008:2947705:0]          mpool.c:43   UCX  WARN  object 0xa91cec0 was not returned to mpool ucp_requests
[1720887550.424509] [node008:2947706:0]          mpool.c:43   UCX  WARN  object 0xb8a0880 was not returned to mpool ucp_requests
[1720887550.424521] [node008:2947706:0]          mpool.c:43   UCX  WARN  object 0xb8a0a40 was not returned to mpool ucp_requests
[1720887550.424526] [node008:2947706:0]          mpool.c:43   UCX  WARN  object 0xb8a0c00 was not returned to mpool ucp_requests
[1720887550.424530] [node008:2947706:0]          mpool.c:43   UCX  WARN  object 0xb8a0dc0 was not returned to mpool ucp_requests
[1720887550.424533] [node008:2947706:0]          mpool.c:43   UCX  WARN  object 0xb8a0f80 was not returned to mpool ucp_requests
[1720887550.424537] [node008:2947706:0]          mpool.c:43   UCX  WARN  object 0xb8a1140 was not returned to mpool ucp_requests
[1720887550.424540] [node008:2947706:0]          mpool.c:43   UCX  WARN  object 0xb8a1300 was not returned to mpool ucp_requests
[1720887550.424543] [node008:2947706:0]          mpool.c:43   UCX  WARN  object 0xb8a14c0 was not returned to mpool ucp_requests
[1720887550.424546] [node008:2947706:0]          mpool.c:43   UCX  WARN  object 0xb8a1680 was not returned to mpool ucp_requests
[1720887550.424549] [node008:2947706:0]          mpool.c:43   UCX  WARN  object 0xb8a1840 was not returned to mpool ucp_requests
[1720887550.424552] [node008:2947706:0]          mpool.c:43   UCX  WARN  object 0xb8a1a00 was not returned to mpool ucp_requests
[1720887550.424553] [node008:2947713:0]          mpool.c:43   UCX  WARN  object 0xac18700 was not returned to mpool ucp_requests
[1720887550.424563] [node008:2947713:0]          mpool.c:43   UCX  WARN  object 0xac18fc0 was not returned to mpool ucp_requests
[1720887550.424567] [node008:2947713:0]          mpool.c:43   UCX  WARN  object 0xac196c0 was not returned to mpool ucp_requests
[1720887550.424555] [node008:2947706:0]          mpool.c:43   UCX  WARN  object 0xb8a1bc0 was not returned to mpool ucp_requests
[1720887550.424559] [node008:2947706:0]          mpool.c:43   UCX  WARN  object 0xb8a1d80 was not returned to mpool ucp_requests
[1720887550.424563] [node008:2947710:0]          mpool.c:43   UCX  WARN  object 0xc2ea580 was not returned to mpool ucp_requests
[1720887550.424577] [node008:2947710:0]          mpool.c:43   UCX  WARN  object 0xc2ea740 was not returned to mpool ucp_requests
[1720887550.424581] [node008:2947710:0]          mpool.c:43   UCX  WARN  object 0xc2ea900 was not returned to mpool ucp_requests
[1720887550.424584] [node008:2947710:0]          mpool.c:43   UCX  WARN  object 0xc2eaac0 was not returned to mpool ucp_requests
[1720887550.424570] [node008:2947713:0]          mpool.c:43   UCX  WARN  object 0xac19a40 was not returned to mpool ucp_requests
[1720887550.424574] [node008:2947713:0]          mpool.c:43   UCX  WARN  object 0xac19dc0 was not returned to mpool ucp_requests
[1720887550.424576] [node008:2947713:0]          mpool.c:43   UCX  WARN  object 0xac19f80 was not returned to mpool ucp_requests
[1720887550.424579] [node008:2947713:0]          mpool.c:43   UCX  WARN  object 0xac1a140 was not returned to mpool ucp_requests
[1720887550.424586] [node008:2947710:0]          mpool.c:43   UCX  WARN  object 0xc2eac80 was not returned to mpool ucp_requests
[1720887550.424589] [node008:2947710:0]          mpool.c:43   UCX  WARN  object 0xc2eae40 was not returned to mpool ucp_requests
[1720887550.424591] [node008:2947710:0]          mpool.c:43   UCX  WARN  object 0xc2eb000 was not returned to mpool ucp_requests
[1720887550.424594] [node008:2947710:0]          mpool.c:43   UCX  WARN  object 0xc2eb1c0 was not returned to mpool ucp_requests
[1720887550.424596] [node008:2947710:0]          mpool.c:43   UCX  WARN  object 0xc2eb380 was not returned to mpool ucp_requests
[1720887550.424599] [node008:2947710:0]          mpool.c:43   UCX  WARN  object 0xc2eb540 was not returned to mpool ucp_requests
[1720887550.424580] [node008:2947717:0]          mpool.c:43   UCX  WARN  object 0xb167380 was not returned to mpool ucp_requests
[1720887550.424591] [node008:2947717:0]          mpool.c:43   UCX  WARN  object 0xb167540 was not returned to mpool ucp_requests
[1720887550.424595] [node008:2947717:0]          mpool.c:43   UCX  WARN  object 0xb167700 was not returned to mpool ucp_requests
[1720887550.424598] [node008:2947717:0]          mpool.c:43   UCX  WARN  object 0xb1678c0 was not returned to mpool ucp_requests
[1720887550.424601] [node008:2947710:0]          mpool.c:43   UCX  WARN  object 0xc2eb700 was not returned to mpool ucp_requests
[1720887550.424604] [node008:2947710:0]          mpool.c:43   UCX  WARN  object 0xc2eb8c0 was not returned to mpool ucp_requests
[1720887550.424606] [node008:2947710:0]          mpool.c:43   UCX  WARN  object 0xc2eba80 was not returned to mpool ucp_requests
[1720887550.424609] [node008:2947710:0]          mpool.c:43   UCX  WARN  object 0xc2ebc40 was not returned to mpool ucp_requests
[1720887550.424611] [node008:2947710:0]          mpool.c:43   UCX  WARN  object 0xc2ebe00 was not returned to mpool ucp_requests
[1720887550.424614] [node008:2947710:0]          mpool.c:43   UCX  WARN  object 0xc2ebfc0 was not returned to mpool ucp_requests
[1720887550.424602] [node008:2947717:0]          mpool.c:43   UCX  WARN  object 0xb167a80 was not returned to mpool ucp_requests
[1720887550.424605] [node008:2947717:0]          mpool.c:43   UCX  WARN  object 0xb167c40 was not returned to mpool ucp_requests
[1720887550.424608] [node008:2947717:0]          mpool.c:43   UCX  WARN  object 0xb167e00 was not returned to mpool ucp_requests
[1720887550.424611] [node008:2947717:0]          mpool.c:43   UCX  WARN  object 0xb167fc0 was not returned to mpool ucp_requests
[1720887550.424615] [node008:2947717:0]          mpool.c:43   UCX  WARN  object 0xb168180 was not returned to mpool ucp_requests
[1720887550.424618] [node008:2947717:0]          mpool.c:43   UCX  WARN  object 0xb168340 was not returned to mpool ucp_requests
[1720887550.424621] [node008:2947717:0]          mpool.c:43   UCX  WARN  object 0xb168500 was not returned to mpool ucp_requests
[1720887550.424624] [node008:2947717:0]          mpool.c:43   UCX  WARN  object 0xb1686c0 was not returned to mpool ucp_requests
[1720887550.424627] [node008:2947717:0]          mpool.c:43   UCX  WARN  object 0xb168880 was not returned to mpool ucp_requests
[1720887550.424630] [node008:2947717:0]          mpool.c:43   UCX  WARN  object 0xb168a40 was not returned to mpool ucp_requests
[1720887550.424633] [node008:2947717:0]          mpool.c:43   UCX  WARN  object 0xb168c00 was not returned to mpool ucp_requests
[1720887550.424636] [node008:2947717:0]          mpool.c:43   UCX  WARN  object 0xb168dc0 was not returned to mpool ucp_requests
[1720887550.424639] [node008:2947717:0]          mpool.c:43   UCX  WARN  object 0xb168f80 was not returned to mpool ucp_requests
[1720887550.428044] [node008:2947707:0]          mpool.c:43   UCX  WARN  object 0xb1187c0 was not returned to mpool ucp_requests
[1720887550.428055] [node008:2947707:0]          mpool.c:43   UCX  WARN  object 0xb118980 was not returned to mpool ucp_requests
[1720887550.428059] [node008:2947707:0]          mpool.c:43   UCX  WARN  object 0xb118b40 was not returned to mpool ucp_requests
[1720887550.428063] [node008:2947707:0]          mpool.c:43   UCX  WARN  object 0xb118d00 was not returned to mpool ucp_requests
[1720887550.428066] [node008:2947707:0]          mpool.c:43   UCX  WARN  object 0xb118ec0 was not returned to mpool ucp_requests
[1720887550.428070] [node008:2947707:0]          mpool.c:43   UCX  WARN  object 0xb119080 was not returned to mpool ucp_requests
[1720887550.428073] [node008:2947707:0]          mpool.c:43   UCX  WARN  object 0xb119240 was not returned to mpool ucp_requests
[1720887550.428076] [node008:2947707:0]          mpool.c:43   UCX  WARN  object 0xb119400 was not returned to mpool ucp_requests
[1720887550.428080] [node008:2947707:0]          mpool.c:43   UCX  WARN  object 0xb1195c0 was not returned to mpool ucp_requests
[1720887550.428083] [node008:2947707:0]          mpool.c:43   UCX  WARN  object 0xb119780 was not returned to mpool ucp_requests
[1720887550.428086] [node008:2947707:0]          mpool.c:43   UCX  WARN  object 0xb119940 was not returned to mpool ucp_requests
[1720887550.428089] [node008:2947707:0]          mpool.c:43   UCX  WARN  object 0xb119b00 was not returned to mpool ucp_requests
[1720887550.428092] [node008:2947707:0]          mpool.c:43   UCX  WARN  object 0xb119cc0 was not returned to mpool ucp_requests
[1720887550.428095] [node008:2947707:0]          mpool.c:43   UCX  WARN  object 0xb119e80 was not returned to mpool ucp_requests
[1720887550.427997] [node008:2947715:0]          mpool.c:43   UCX  WARN  object 0xc4a7600 was not returned to mpool ucp_requests
[1720887550.428008] [node008:2947715:0]          mpool.c:43   UCX  WARN  object 0xc4a77c0 was not returned to mpool ucp_requests
[1720887550.428012] [node008:2947715:0]          mpool.c:43   UCX  WARN  object 0xc4a7980 was not returned to mpool ucp_requests
[1720887550.428014] [node008:2947715:0]          mpool.c:43   UCX  WARN  object 0xc4a7b40 was not returned to mpool ucp_requests
[1720887550.428016] [node008:2947715:0]          mpool.c:43   UCX  WARN  object 0xc4a7d00 was not returned to mpool ucp_requests
[1720887550.428018] [node008:2947715:0]          mpool.c:43   UCX  WARN  object 0xc4a7ec0 was not returned to mpool ucp_requests
[1720887550.428020] [node008:2947715:0]          mpool.c:43   UCX  WARN  object 0xc4a8080 was not returned to mpool ucp_requests
[1720887550.428022] [node008:2947715:0]          mpool.c:43   UCX  WARN  object 0xc4a8240 was not returned to mpool ucp_requests
[1720887550.428024] [node008:2947715:0]          mpool.c:43   UCX  WARN  object 0xc4a8400 was not returned to mpool ucp_requests
[1720887550.428026] [node008:2947715:0]          mpool.c:43   UCX  WARN  object 0xc4a85c0 was not returned to mpool ucp_requests
[1720887550.428029] [node008:2947715:0]          mpool.c:43   UCX  WARN  object 0xc4a8780 was not returned to mpool ucp_requests
[1720887550.428031] [node008:2947715:0]          mpool.c:43   UCX  WARN  object 0xc4a8940 was not returned to mpool ucp_requests
[1720887550.428033] [node008:2947715:0]          mpool.c:43   UCX  WARN  object 0xc4a8b00 was not returned to mpool ucp_requests
[1720887550.428035] [node008:2947715:0]          mpool.c:43   UCX  WARN  object 0xc4a8cc0 was not returned to mpool ucp_requests
[1720887550.428037] [node008:2947715:0]          mpool.c:43   UCX  WARN  object 0xc4a8e80 was not returned to mpool ucp_requests
[1720887550.428039] [node008:2947715:0]          mpool.c:43   UCX  WARN  object 0xc4a9040 was not returned to mpool ucp_requests
[1720887550.429632] [node008:2947711:0]          mpool.c:43   UCX  WARN  object 0xb187440 was not returned to mpool ucp_requests
[1720887550.429643] [node008:2947711:0]          mpool.c:43   UCX  WARN  object 0xb187600 was not returned to mpool ucp_requests
[1720887550.429647] [node008:2947711:0]          mpool.c:43   UCX  WARN  object 0xb1877c0 was not returned to mpool ucp_requests
[1720887550.429650] [node008:2947711:0]          mpool.c:43   UCX  WARN  object 0xb187980 was not returned to mpool ucp_requests
[1720887550.429654] [node008:2947711:0]          mpool.c:43   UCX  WARN  object 0xb187b40 was not returned to mpool ucp_requests
[1720887550.429657] [node008:2947711:0]          mpool.c:43   UCX  WARN  object 0xb187d00 was not returned to mpool ucp_requests
[1720887550.429661] [node008:2947711:0]          mpool.c:43   UCX  WARN  object 0xb187ec0 was not returned to mpool ucp_requests
[1720887550.429665] [node008:2947711:0]          mpool.c:43   UCX  WARN  object 0xb188080 was not returned to mpool ucp_requests
[1720887550.429668] [node008:2947711:0]          mpool.c:43   UCX  WARN  object 0xb188240 was not returned to mpool ucp_requests
[1720887550.429671] [node008:2947711:0]          mpool.c:43   UCX  WARN  object 0xb188400 was not returned to mpool ucp_requests
[1720887550.429675] [node008:2947711:0]          mpool.c:43   UCX  WARN  object 0xb1885c0 was not returned to mpool ucp_requests
[1720887550.429678] [node008:2947711:0]          mpool.c:43   UCX  WARN  object 0xb188780 was not returned to mpool ucp_requests
[1720887550.429682] [node008:2947711:0]          mpool.c:43   UCX  WARN  object 0xb188940 was not returned to mpool ucp_requests
[1720887550.429686] [node008:2947711:0]          mpool.c:43   UCX  WARN  object 0xb188b00 was not returned to mpool ucp_requests
[1720887550.429689] [node008:2947711:0]          mpool.c:43   UCX  WARN  object 0xb188cc0 was not returned to mpool ucp_requests
[1720887550.429693] [node008:2947711:0]          mpool.c:43   UCX  WARN  object 0xb188e80 was not returned to mpool ucp_requests
[1720887550.429752] [node008:2947719:0]          mpool.c:43   UCX  WARN  object 0xaed3340 was not returned to mpool ucp_requests
[1720887550.429768] [node008:2947719:0]          mpool.c:43   UCX  WARN  object 0xaed3500 was not returned to mpool ucp_requests
[1720887550.429773] [node008:2947719:0]          mpool.c:43   UCX  WARN  object 0xaed36c0 was not returned to mpool ucp_requests
[1720887550.429776] [node008:2947719:0]          mpool.c:43   UCX  WARN  object 0xaed3880 was not returned to mpool ucp_requests
[1720887550.429780] [node008:2947719:0]          mpool.c:43   UCX  WARN  object 0xaed3a40 was not returned to mpool ucp_requests
[1720887550.429783] [node008:2947719:0]          mpool.c:43   UCX  WARN  object 0xaed3c00 was not returned to mpool ucp_requests
[1720887550.429786] [node008:2947719:0]          mpool.c:43   UCX  WARN  object 0xaed3dc0 was not returned to mpool ucp_requests
[1720887550.429791] [node008:2947719:0]          mpool.c:43   UCX  WARN  object 0xaed3f80 was not returned to mpool ucp_requests
[1720887550.429794] [node008:2947719:0]          mpool.c:43   UCX  WARN  object 0xaed4140 was not returned to mpool ucp_requests
[1720887550.429798] [node008:2947719:0]          mpool.c:43   UCX  WARN  object 0xaed4300 was not returned to mpool ucp_requests
[1720887550.429801] [node008:2947719:0]          mpool.c:43   UCX  WARN  object 0xaed44c0 was not returned to mpool ucp_requests
[1720887550.429808] [node008:2947719:0]          mpool.c:43   UCX  WARN  object 0xaed4680 was not returned to mpool ucp_requests
[1720887550.429811] [node008:2947719:0]          mpool.c:43   UCX  WARN  object 0xaed4840 was not returned to mpool ucp_requests
[1720887550.429813] [node008:2947719:0]          mpool.c:43   UCX  WARN  object 0xaed4a00 was not returned to mpool ucp_requests
[1720887550.429815] [node008:2947719:0]          mpool.c:43   UCX  WARN  object 0xaed4bc0 was not returned to mpool ucp_requests
[1720887550.429817] [node008:2947719:0]          mpool.c:43   UCX  WARN  object 0xaed4d80 was not returned to mpool ucp_requests
[1720887550.429820] [node008:2947719:0]          mpool.c:43   UCX  WARN  object 0xaed4f40 was not returned to mpool ucp_requests


           ************************************************************
           *        Program running with 20 parallel MPI-processes    *
           *              working on a common directory               *
           ************************************************************
-------------------------------------------------------------------------------
                                 ORCA SCF
-------------------------------------------------------------------------------

------------
SCF SETTINGS
------------
Hamiltonian:
 Density Functional     Method          .... DFT(GTOs)
 Exchange Functional    Exchange        .... WB97M-V
 Correlation Functional Correlation     .... WB97M-V
 Gradients option       PostSCFGGA      .... off
 Hybrid DFT is turned on
   Fraction HF Exchange ScalHFX         ....  0.150000
   Scaling of DF-GGA-X  ScalDFX         ....  0.000000
   Scaling of DF-GGA-C  ScalDFC         ....  1.000000
   Scaling of DF-LDA-C  ScalLDAC        ....  1.000000
   Perturbative correction              ....  0.000000
   Density functional embedding theory  .... OFF
 Long-range corrected/Screened/Range-Separated Hybrid DFT is turned on
   Amount of maximum screened exact exchange              ....  0.850000
   Range separation parameter mu (erf(mu*r12)/r12)        ....  0.300000
   NL short-range parameter             ....  6.000000
   NL long-range parameter              ....  0.010000
 RI-approximation to the Coulomb term is turned on
   Number of AuxJ basis functions       .... 2498
   RIJ-COSX (HFX calculated with COS-X)).... on


General Settings:
 Integral files         IntName         .... ImineBzOH8rAa
 Hartree-Fock type      HFTyp           .... RHF
 Total Charge           Charge          ....    0
 Multiplicity           Mult            ....    1
 Number of Electrons    NEL             ....  302
 Basis Dimension        Dim             .... 3594
 Nuclear Repulsion      ENuc            ....   5278.9530338447 Eh

Convergence Acceleration:
 DIIS                   CNVDIIS         .... on
   Start iteration      DIISMaxIt       ....    12
   Startup error        DIISStart       ....  0.200000
   # of expansion vecs  DIISMaxEq       ....     5
   Bias factor          DIISBfac        ....   1.050
   Max. coefficient     DIISMaxC        ....  10.000
 Trust-Rad. Augm. Hess. CNVTRAH         .... auto
   Auto Start mean grad. ratio tolernc. ....  1.125000
   Auto Start start iteration           ....    20
   Auto Start num. interpolation iter.  ....    10
   Max. Number of Micro iterations      ....    16
   Max. Number of Macro iterations      .... Maxiter - #DIIS iter
   Number of Davidson start vectors     ....     2
   Converg. threshold I  (grad. norm)   ....   5.000e-05
   Converg. threshold II (energy diff.) ....   1.000e-06
   Grad. Scal. Fac. for Micro threshold ....   0.100
   Minimum threshold for Micro iter.    ....   0.010
   NR start threshold (gradient norm)   ....   0.001
   Initial trust radius                 ....   0.400
   Minimum AH scaling param. (alpha)    ....   1.000
   Maximum AH scaling param. (alpha)    .... 1000.000
   Orbital update algorithm             .... Taylor
   White noise on init. David. guess    .... on
   Maximum white noise                  ....   0.010
   Quad. conv. algorithm                .... NR
 SOSCF                  CNVSOSCF        .... on
   Start iteration      SOSCFMaxIt      ....   150
   Startup grad/error   SOSCFStart      ....  0.003300
 Level Shifting         CNVShift        .... on
   Level shift para.    LevelShift      ....    0.2500
   Turn off err/grad.   ShiftErr        ....    0.0010
 Zerner damping         CNVZerner       .... off
 Static damping         CNVDamp         .... on
   Fraction old density DampFac         ....    0.7000
   Max. Damping (<1)    DampMax         ....    0.9800
   Min. Damping (>=0)   DampMin         ....    0.0000
   Turn off err/grad.   DampErr         ....    0.1000
 Fernandez-Rico         CNVRico         .... off

SCF Procedure:
 Maximum # iterations   MaxIter         ....   125
 SCF integral mode      SCFMode         .... Direct
   Integral package                     .... SHARK and LIBINT hybrid scheme
 Reset frequency        DirectResetFreq ....    20
 Integral Threshold     Thresh          ....  1.000e-10 Eh
 Primitive CutOff       TCut            ....  1.000e-11 Eh

Convergence Tolerance:
 Convergence Check Mode ConvCheckMode   .... Total+1el-Energy
 Convergence forced     ConvForced      .... 0
 Energy Change          TolE            ....  1.000e-06 Eh
 1-El. energy change                    ....  1.000e-03 Eh
 Orbital Gradient       TolG            ....  5.000e-05
 Orbital Rotation angle TolX            ....  5.000e-05
 DIIS Error             TolErr          ....  1.000e-06


Diagonalization of the overlap matrix:
Smallest eigenvalue                        ... 2.230e-06
Time for diagonalization                   ...    2.194 sec
Threshold for overlap eigenvalues          ... 1.000e-08
Number of eigenvalues below threshold      ... 0
Time for construction of square roots      ...    2.107 sec
Total time needed                          ...    4.332 sec

Time for model grid setup =    1.020 sec

------------------------------
INITIAL GUESS: MODEL POTENTIAL
------------------------------
Loading Hartree-Fock densities                     ... done
Calculating cut-offs                               ... done
Initializing the effective Hamiltonian             ... done
Setting up the integral package (SHARK)            ... done
Starting the Coulomb interaction                   ... done (   4.7 sec)
Reading the grid                                   ... done
Mapping shells                                     ... done
Starting the XC term evaluation                    ... done (   1.7 sec)
  promolecular density results
     # of electrons  =    301.990646856
     EX              =   -241.783160724
     EC              =    -10.134343334
     EX+EC           =   -251.917504057
Transforming the Hamiltonian                       ... done (   1.4 sec)
Diagonalizing the Hamiltonian                      ... done (   2.3 sec)
Back transforming the eigenvectors                 ... done (   0.9 sec)
Now organizing SCF variables                       ... done
                      ------------------
                      INITIAL GUESS DONE (  12.7 sec)
                      ------------------
-------------------
DFT GRID GENERATION
-------------------

General Integration Accuracy     IntAcc      ... 4.388
Radial Grid Type                 RadialGrid  ... OptM3 with GC (2021)
Angular Grid (max. ang.)         AngularGrid ... 4 (Lebedev-302)
Angular grid pruning method      GridPruning ... 4 (adaptive)
Weight generation scheme         WeightScheme... Becke
Basis function cutoff            BFCut       ... 1.0000e-10
Integration weight cutoff        WCut        ... 1.0000e-14
Angular grids for H and He will be reduced by one unit
Partially contracted basis set               ... off
Rotationally invariant grid construction     ... off

Total number of grid points                  ...   382853
Total number of batches                      ...     6023
Average number of points per batch           ...       63
Average number of grid points per atom       ...     4669
Time for grid setup =    3.490 sec

--------------------
COSX GRID GENERATION
--------------------

GRIDX 1
-------
General Integration Accuracy     IntAcc      ... 3.816
Radial Grid Type                 RadialGrid  ... OptM3 with GC (2021)
Angular Grid (max. ang.)         AngularGrid ... 1 (Lebedev-50)
Angular grid pruning method      GridPruning ... 4 (adaptive)
Weight generation scheme         WeightScheme... Becke
Basis function cutoff            BFCut       ... 1.0000e-10
Integration weight cutoff        WCut        ... 1.0000e-14
Angular grids for H and He will be reduced by one unit
Partially contracted basis set               ... on
Rotationally invariant grid construction     ... off

Total number of grid points                  ...    48409
Total number of batches                      ...      794
Average number of points per batch           ...       60
Average number of grid points per atom       ...      590
UseSFitting                                  ... on

GRIDX 2
-------
General Integration Accuracy     IntAcc      ... 4.020
Radial Grid Type                 RadialGrid  ... OptM3 with GC (2021)
Angular Grid (max. ang.)         AngularGrid ... 2 (Lebedev-110)
Angular grid pruning method      GridPruning ... 4 (adaptive)
Weight generation scheme         WeightScheme... Becke
Basis function cutoff            BFCut       ... 1.0000e-10
Integration weight cutoff        WCut        ... 1.0000e-14
Angular grids for H and He will be reduced by one unit
Partially contracted basis set               ... on
Rotationally invariant grid construction     ... off

Total number of grid points                  ...   108516
Total number of batches                      ...     1735
Average number of points per batch           ...       62
Average number of grid points per atom       ...     1323
UseSFitting                                  ... on

GRIDX 3
-------
General Integration Accuracy     IntAcc      ... 4.338
Radial Grid Type                 RadialGrid  ... OptM3 with GC (2021)
Angular Grid (max. ang.)         AngularGrid ... 3 (Lebedev-194)
Angular grid pruning method      GridPruning ... 4 (adaptive)
Weight generation scheme         WeightScheme... Becke
Basis function cutoff            BFCut       ... 1.0000e-10
Integration weight cutoff        WCut        ... 1.0000e-14
Angular grids for H and He will be reduced by one unit
Partially contracted basis set               ... on
Rotationally invariant grid construction     ... off

Total number of grid points                  ...   233681
Total number of batches                      ...     3691
Average number of points per batch           ...       63
Average number of grid points per atom       ...     2850
UseSFitting                                  ... on

Time for X-Grid setup             =   28.233 sec


--------------------
CPCM SOLVATION MODEL
--------------------
CPCM parameters:
  Epsilon                                         ...      26.7260
  Refrac                                          ...       1.2907
  Rsolv                                           ...       1.3000
  Surface type                                    ... GAUSSIAN VDW
  Epsilon function type                           ...         CPCM
Solvent:                                     ... 2,2,2-TRIFLUOROETHANOL
SMD-CDS solvent descriptors:
  Soln                                       ...    1.2907
  Soln25                                     ... Unavailable
  Sola                                       ...    0.5700
  Solb                                       ...    0.2500
  Solg                                       ...   42.0200
  Solc                                       ...    0.0000
  Solh                                       ...    0.5000
Radii:
 Radius for O  used is    2.8724 Bohr (=   1.5200 Ang.)
 Radius for N  used is    3.5716 Bohr (=   1.8900 Ang.)
 Radius for C  used is    3.4960 Bohr (=   1.8500 Ang.)
 Radius for H  used is    2.2677 Bohr (=   1.2000 Ang.)
Calculating surface                               ...        done! (  0.0s)
GEPOL surface points                              ...         4709
GEPOL Volume                                      ...    3969.7603
GEPOL Surface-area                                ...    2175.4282
Calculating surface distance matrix               ...        done! (  0.3s)
Performing Cholesky decomposition & store         ...        done! (  1.5s)
Overall time for CPCM initialization              ...                 1.9s
--------------
SCF ITERATIONS
--------------
ITER       Energy         Delta-E        Max-DP      RMS-DP      [F,P]     Damp
               ***  Starting incremental Fock matrix formation  ***
  0  -1806.3959665603   0.000000000000 0.04278151  0.00016872  0.2991617 0.7000
  1  -1806.8719343702  -0.475967809861 0.03447286  0.00013973  0.1454783 0.7000
                               ***Turning on DIIS***
  2  -1807.1182254703  -0.246291100093 0.08033527  0.00034842  0.0877295 0.0000
  3  -1807.5325840312  -0.414358560962 0.01760558  0.00009290  0.0670142 0.0000
  4  -1807.5870073614  -0.054423330190 0.01017245  0.00003914  0.0131199 0.0000
  5  -1807.5884754677  -0.001468106268 0.00315185  0.00001547  0.0101225 0.0000
                      *** Initiating the SOSCF procedure ***
                           *** Shutting down DIIS ***
                      *** Re-Reading the Fockian *** 
                      *** Removing any level shift *** 
ITER      Energy       Delta-E        Grad      Rot      Max-DP    RMS-DP
  6  -1807.58883515  -0.0003596872  0.000460  0.000460  0.001718  0.000008
               *** Restarting incremental Fock matrix formation ***
  7  -1807.58888148  -0.0000463243  0.000330  0.000893  0.029916  0.000150
  8  -1807.58890284  -0.0000213651  0.000247  0.000558  0.007791  0.000051
  9  -1807.58890550  -0.0000026524  0.000085  0.000091  0.005994  0.000040
 10  -1807.58890852  -0.0000030200  0.000027  0.000082  0.001107  0.000007
                  ***Gradient check signals convergence***
              ***Rediagonalizing the Fockian in SOSCF/NRSCF***

               *****************************************************
               *                     SUCCESS                       *
               *           SCF CONVERGED AFTER  11 CYCLES          *
               *****************************************************

Old exchange energy                            =    -77.253468085 Eh
New exchange energy                            =    -77.253454404 Eh
Exchange energy change after final integration =      0.000013681 Eh
Total energy after final integration           =  -1807.588895078 Eh
Final COS-X integration done in                =   315.895 sec

------------------
NL GRID GENERATION
------------------

General Integration Accuracy     IntAcc      ... 4.004
Radial Grid Type                 RadialGrid  ... OptM3 with GC (2021)
Angular Grid (max. ang.)         AngularGrid ... 2 (Lebedev-110)
Angular grid pruning method      GridPruning ... 4 (adaptive)
Weight generation scheme         WeightScheme... Becke
Basis function cutoff            BFCut       ... 1.0000e-10
Integration weight cutoff        WCut        ... 1.0000e-14
Angular grids for H and He will be reduced by one unit
Partially contracted basis set               ... off
Rotationally invariant grid construction     ... off

Total number of grid points                  ...   121521
Total number of batches                      ...     1940
Average number of points per batch           ...       62
Average number of grid points per atom       ...     1482
Final grid set up in    1.5 sec

-------------------------------------------------------------------------------
                    post-SCF DFT-NL dispersion correction                      
-------------------------------------------------------------------------------

SCF Energy:   -1807.588895078 
NL    Energy:  1.089709598 
SC+NL Energy: -1806.499185480 
NL done in:   12.4 sec
-------------------------------------------------------------------------------

SMD CDS free energy correction energy :                 0.61501     Kcal/mol
Total Energy after SMD CDS correction =             -1806.498205400 Eh

----------------
TOTAL SCF ENERGY
----------------

Total Energy       :        -1806.49820540 Eh          -49157.31528 eV

Components:
Nuclear Repulsion  :         5278.95303384 Eh          143647.61495 eV
Electronic Energy  :        -7085.45123924 Eh         -192804.93023 eV
One Electron Energy:       -12964.97712583 Eh         -352794.96334 eV
Two Electron Energy:         5879.52588659 Eh          159990.03311 eV
Max COSX asymmetry :            0.00000116 Eh               0.00003 eV
CPCM Dielectric    :           -0.03701334 Eh              -1.00718 eV
SMD CDS (Gcds)     :            0.00098008 Eh               0.02667 eV

Virial components:
Potential Energy   :        -3607.62215854 Eh          -98168.38972 eV
Kinetic Energy     :         1801.12395314 Eh           49011.07444 eV
Virial Ratio       :            2.00298383


DFT components:
N(Alpha)           :      151.000136760817 electrons
N(Beta)            :      151.000136760817 electrons
N(Total)           :      302.000273521634 electrons
E(X)               :     -172.794056854503 Eh       
E(C)               :       -9.609546546157 Eh       
NL Energy, E(C,NL) :        1.089709597591 Eh       
E(XC)              :     -181.313893803069 Eh       
DFET-embed. en.    :        0.000000000000 Eh       
CPCM Solvation Model Properties:
Surface-charge          :           -0.09381884
Charge-correction       :           -0.00047252 Eh              -0.01286 eV
Free-energy (cav+disp)  :            0.00098008 Eh               0.02667 eV

---------------
SCF CONVERGENCE
---------------

  Last Energy change         ...   -2.4170e-07  Tolerance :   1.0000e-06
  Last MAX-Density change    ...    2.4425e-15  Tolerance :   1.0000e-05
  Last RMS-Density change    ...    4.0480e-18  Tolerance :   1.0000e-06
  Last Orbital Gradient      ...    8.7589e-06  Tolerance :   5.0000e-05
  Last Orbital Rotation      ...    2.3533e-05  Tolerance :   5.0000e-05

             **** THE GBW FILE WAS UPDATED (ImineBzOH8rAa.gbw) ****
             **** DENSITY ImineBzOH8rAa.scfp WAS UPDATED ****
             **** ENERGY FILE WAS UPDATED (ImineBzOH8rAa.en.tmp) ****
             **** THE GBW FILE WAS UPDATED (ImineBzOH8rAa.gbw) ****
             **** DENSITY ImineBzOH8rAa.scfp WAS UPDATED ****
----------------
ORBITAL ENERGIES
----------------

  NO   OCC          E(Eh)            E(eV) 
   0   2.0000     -19.397894      -527.8435 
   1   2.0000     -19.371071      -527.1136 
   2   2.0000     -19.343014      -526.3502 
   3   2.0000     -19.323678      -525.8240 
   4   2.0000     -14.513660      -394.9368 
   5   2.0000     -14.500140      -394.5689 
   6   2.0000     -10.506565      -285.8982 
   7   2.0000     -10.487048      -285.3671 
   8   2.0000     -10.453975      -284.4671 
   9   2.0000     -10.401701      -283.0447 
  10   2.0000     -10.391090      -282.7559 
  11   2.0000     -10.385121      -282.5935 
  12   2.0000     -10.370124      -282.1854 
  13   2.0000     -10.365116      -282.0491 
  14   2.0000     -10.362392      -281.9750 
  15   2.0000     -10.361419      -281.9485 
  16   2.0000     -10.361217      -281.9431 
  17   2.0000     -10.359300      -281.8909 
  18   2.0000     -10.358075      -281.8575 
  19   2.0000     -10.357899      -281.8528 
  20   2.0000     -10.356691      -281.8199 
  21   2.0000     -10.356098      -281.8038 
  22   2.0000     -10.354060      -281.7483 
  23   2.0000     -10.353860      -281.7428 
  24   2.0000     -10.351991      -281.6920 
  25   2.0000     -10.351869      -281.6887 
  26   2.0000     -10.349228      -281.6168 
  27   2.0000     -10.346813      -281.5511 
  28   2.0000     -10.346165      -281.5335 
  29   2.0000     -10.345912      -281.5266 
  30   2.0000     -10.345479      -281.5148 
  31   2.0000     -10.345200      -281.5072 
  32   2.0000     -10.340973      -281.3922 
  33   2.0000     -10.338082      -281.3135 
  34   2.0000     -10.335798      -281.2514 
  35   2.0000     -10.331274      -281.1282 
  36   2.0000     -10.323491      -280.9165 
  37   2.0000     -10.323272      -280.9105 
  38   2.0000     -10.321321      -280.8574 
  39   2.0000     -10.319892      -280.8185 
  40   2.0000     -10.319868      -280.8179 
  41   2.0000     -10.318588      -280.7831 
  42   2.0000      -1.273227       -34.6463 
  43   2.0000      -1.242264       -33.8037 
  44   2.0000      -1.180590       -32.1255 
  45   2.0000      -1.149470       -31.2787 
  46   2.0000      -1.079117       -29.3643 
  47   2.0000      -1.061301       -28.8795 
  48   2.0000      -1.001383       -27.2490 
  49   2.0000      -0.997114       -27.1328 
  50   2.0000      -0.992658       -27.0116 
  51   2.0000      -0.975473       -26.5440 
  52   2.0000      -0.939280       -25.5591 
  53   2.0000      -0.933681       -25.4068 
  54   2.0000      -0.903244       -24.5785 
  55   2.0000      -0.898371       -24.4459 
  56   2.0000      -0.896651       -24.3991 
  57   2.0000      -0.882490       -24.0138 
  58   2.0000      -0.879071       -23.9207 
  59   2.0000      -0.871273       -23.7085 
  60   2.0000      -0.857981       -23.3469 
  61   2.0000      -0.851199       -23.1623 
  62   2.0000      -0.825275       -22.4569 
  63   2.0000      -0.807714       -21.9790 
  64   2.0000      -0.805628       -21.9223 
  65   2.0000      -0.801703       -21.8155 
  66   2.0000      -0.799820       -21.7642 
  67   2.0000      -0.793995       -21.6057 
  68   2.0000      -0.783019       -21.3070 
  69   2.0000      -0.744346       -20.2547 
  70   2.0000      -0.736015       -20.0280 
  71   2.0000      -0.732107       -19.9216 
  72   2.0000      -0.731547       -19.9064 
  73   2.0000      -0.723647       -19.6914 
  74   2.0000      -0.713098       -19.4044 
  75   2.0000      -0.710822       -19.3424 
  76   2.0000      -0.704928       -19.1821 
  77   2.0000      -0.693472       -18.8703 
  78   2.0000      -0.673036       -18.3142 
  79   2.0000      -0.664854       -18.0916 
  80   2.0000      -0.657873       -17.9016 
  81   2.0000      -0.649520       -17.6743 
  82   2.0000      -0.633803       -17.2467 
  83   2.0000      -0.628832       -17.1114 
  84   2.0000      -0.626969       -17.0607 
  85   2.0000      -0.614216       -16.7137 
  86   2.0000      -0.603814       -16.4306 
  87   2.0000      -0.599529       -16.3140 
  88   2.0000      -0.591137       -16.0856 
  89   2.0000      -0.588155       -16.0045 
  90   2.0000      -0.580363       -15.7925 
  91   2.0000      -0.576747       -15.6941 
  92   2.0000      -0.574127       -15.6228 
  93   2.0000      -0.566885       -15.4257 
  94   2.0000      -0.565175       -15.3792 
  95   2.0000      -0.562394       -15.3035 
  96   2.0000      -0.557904       -15.1813 
  97   2.0000      -0.552937       -15.0462 
  98   2.0000      -0.552796       -15.0423 
  99   2.0000      -0.551039       -14.9945 
 100   2.0000      -0.546265       -14.8646 
 101   2.0000      -0.542576       -14.7642 
 102   2.0000      -0.540871       -14.7178 
 103   2.0000      -0.535414       -14.5694 
 104   2.0000      -0.534088       -14.5333 
 105   2.0000      -0.532413       -14.4877 
 106   2.0000      -0.531657       -14.4671 
 107   2.0000      -0.525721       -14.3056 
 108   2.0000      -0.522558       -14.2195 
 109   2.0000      -0.520338       -14.1591 
 110   2.0000      -0.510281       -13.8854 
 111   2.0000      -0.502091       -13.6626 
 112   2.0000      -0.499888       -13.6027 
 113   2.0000      -0.495275       -13.4771 
 114   2.0000      -0.491475       -13.3737 
 115   2.0000      -0.489217       -13.3123 
 116   2.0000      -0.487594       -13.2681 
 117   2.0000      -0.480495       -13.0749 
 118   2.0000      -0.477224       -12.9859 
 119   2.0000      -0.473196       -12.8763 
 120   2.0000      -0.469421       -12.7736 
 121   2.0000      -0.464091       -12.6286 
 122   2.0000      -0.461859       -12.5678 
 123   2.0000      -0.461011       -12.5447 
 124   2.0000      -0.459602       -12.5064 
 125   2.0000      -0.457413       -12.4468 
 126   2.0000      -0.454883       -12.3780 
 127   2.0000      -0.448672       -12.2090 
 128   2.0000      -0.447294       -12.1715 
 129   2.0000      -0.444959       -12.1079 
 130   2.0000      -0.440493       -11.9864 
 131   2.0000      -0.439800       -11.9676 
 132   2.0000      -0.437298       -11.8995 
 133   2.0000      -0.433124       -11.7859 
 134   2.0000      -0.426076       -11.5941 
 135   2.0000      -0.424537       -11.5522 
 136   2.0000      -0.417171       -11.3518 
 137   2.0000      -0.410968       -11.1830 
 138   2.0000      -0.408101       -11.1050 
 139   2.0000      -0.405389       -11.0312 
 140   2.0000      -0.395733       -10.7684 
 141   2.0000      -0.384821       -10.4715 
 142   2.0000      -0.366847        -9.9824 
 143   2.0000      -0.359348        -9.7783 
 144   2.0000      -0.357355        -9.7241 
 145   2.0000      -0.356981        -9.7140 
 146   2.0000      -0.355326        -9.6689 
 147   2.0000      -0.345912        -9.4127 
 148   2.0000      -0.338850        -9.2206 
 149   2.0000      -0.337161        -9.1746 
 150   2.0000      -0.287605        -7.8261 
 151   0.0000       0.008031         0.2185 
 152   0.0000       0.020048         0.5455 
 153   0.0000       0.050984         1.3873 
 154   0.0000       0.054674         1.4877 
 155   0.0000       0.057804         1.5729 
 156   0.0000       0.058602         1.5946 
 157   0.0000       0.063992         1.7413 
 158   0.0000       0.067811         1.8452 
 159   0.0000       0.070396         1.9156 
 160   0.0000       0.072324         1.9680 
 161   0.0000       0.073975         2.0129 
 162   0.0000       0.082429         2.2430 
 163   0.0000       0.083244         2.2652 
 164   0.0000       0.084880         2.3097 
 165   0.0000       0.089515         2.4358 
 166   0.0000       0.092087         2.5058 
 167   0.0000       0.093629         2.5478 
 168   0.0000       0.097471         2.6523 
 169   0.0000       0.100394         2.7319 
 170   0.0000       0.104555         2.8451 
 171   0.0000       0.105066         2.8590 
 172   0.0000       0.108811         2.9609 
 173   0.0000       0.112466         3.0604 
 174   0.0000       0.113942         3.1005 
 175   0.0000       0.116268         3.1638 
 176   0.0000       0.120581         3.2812 
 177   0.0000       0.121859         3.3160 
 178   0.0000       0.123153         3.3512 
 179   0.0000       0.128610         3.4997 
 180   0.0000       0.129727         3.5301 
 181   0.0000       0.133026         3.6198 
 182   0.0000       0.133589         3.6351 
 183   0.0000       0.135997         3.7007 
 184   0.0000       0.136734         3.7207 
 185   0.0000       0.139114         3.7855 
 186   0.0000       0.142809         3.8860 
 187   0.0000       0.146453         3.9852 
 188   0.0000       0.150188         4.0868 
 189   0.0000       0.152423         4.1476 
 190   0.0000       0.153383         4.1738 
 191   0.0000       0.157374         4.2824 
 192   0.0000       0.158652         4.3171 
 193   0.0000       0.163254         4.4424 
 194   0.0000       0.165079         4.4920 
 195   0.0000       0.168960         4.5976 
 196   0.0000       0.171936         4.6786 
 197   0.0000       0.173521         4.7217 
 198   0.0000       0.175704         4.7811 
 199   0.0000       0.177761         4.8371 
 200   0.0000       0.181725         4.9450 
 201   0.0000       0.183098         4.9824 
 202   0.0000       0.186065         5.0631 
 203   0.0000       0.189992         5.1700 
 204   0.0000       0.191619         5.2142 
 205   0.0000       0.194856         5.3023 
 206   0.0000       0.198154         5.3920 
 207   0.0000       0.199963         5.4413 
 208   0.0000       0.200953         5.4682 
 209   0.0000       0.202986         5.5235 
 210   0.0000       0.205726         5.5981 
 211   0.0000       0.208526         5.6743 
 212   0.0000       0.210233         5.7207 
 213   0.0000       0.215364         5.8604 
 214   0.0000       0.215948         5.8762 
 215   0.0000       0.216949         5.9035 
 216   0.0000       0.220788         6.0079 
 217   0.0000       0.222336         6.0501 
 218   0.0000       0.224154         6.0995 
 219   0.0000       0.225090         6.1250 
 220   0.0000       0.226092         6.1523 
 221   0.0000       0.229753         6.2519 
 222   0.0000       0.231316         6.2944 
 223   0.0000       0.233756         6.3608 
 224   0.0000       0.235004         6.3948 
 225   0.0000       0.238865         6.4999 
 226   0.0000       0.239182         6.5085 
 227   0.0000       0.242413         6.5964 
 228   0.0000       0.245293         6.6748 
 229   0.0000       0.247752         6.7417 
 230   0.0000       0.249763         6.7964 
 231   0.0000       0.250491         6.8162 
 232   0.0000       0.251594         6.8462 
 233   0.0000       0.253922         6.9096 
 234   0.0000       0.257361         7.0032 
 235   0.0000       0.259634         7.0650 
 236   0.0000       0.263132         7.1602 
 237   0.0000       0.266413         7.2495 
 238   0.0000       0.270061         7.3487 
 239   0.0000       0.270921         7.3721 
 240   0.0000       0.272297         7.4096 
 241   0.0000       0.276596         7.5266 
 242   0.0000       0.278621         7.5817 
 243   0.0000       0.281049         7.6477 
 244   0.0000       0.285270         7.7626 
 245   0.0000       0.288207         7.8425 
 246   0.0000       0.289961         7.8902 
 247   0.0000       0.291216         7.9244 
 248   0.0000       0.292911         7.9705 
 249   0.0000       0.295741         8.0475 
 250   0.0000       0.297791         8.1033 
 251   0.0000       0.298503         8.1227 
 252   0.0000       0.301004         8.1907 
 253   0.0000       0.302478         8.2308 
 254   0.0000       0.303635         8.2623 
 255   0.0000       0.308006         8.3813 
 256   0.0000       0.310020         8.4361 
 257   0.0000       0.311955         8.4887 
 258   0.0000       0.314212         8.5501 
 259   0.0000       0.315648         8.5892 
 260   0.0000       0.318410         8.6644 
 261   0.0000       0.320018         8.7081 
 262   0.0000       0.320912         8.7325 
 263   0.0000       0.321188         8.7400 
 264   0.0000       0.323411         8.8005 
 265   0.0000       0.325187         8.8488 
 266   0.0000       0.330478         8.9928 
 267   0.0000       0.332055         9.0357 
 268   0.0000       0.333681         9.0799 
 269   0.0000       0.333954         9.0873 
 270   0.0000       0.335018         9.1163 
 271   0.0000       0.339484         9.2378 
 272   0.0000       0.339798         9.2464 
 273   0.0000       0.341553         9.2941 
 274   0.0000       0.342534         9.3208 
 275   0.0000       0.343609         9.3501 
 276   0.0000       0.344373         9.3709 
 277   0.0000       0.345407         9.3990 
 278   0.0000       0.346561         9.4304 
 279   0.0000       0.349408         9.5079 
 280   0.0000       0.350653         9.5417 
 281   0.0000       0.353454         9.6180 
 282   0.0000       0.355038         9.6611 
 283   0.0000       0.355400         9.6709 
 284   0.0000       0.356080         9.6894 
 285   0.0000       0.357792         9.7360 
 286   0.0000       0.359166         9.7734 
 287   0.0000       0.361670         9.8415 
 288   0.0000       0.362882         9.8745 
 289   0.0000       0.364404         9.9159 
 290   0.0000       0.365478         9.9452 
 291   0.0000       0.367110         9.9896 
 292   0.0000       0.371181        10.1003 
 293   0.0000       0.372853        10.1459 
 294   0.0000       0.374061        10.1787 
 295   0.0000       0.376162        10.2359 
 296   0.0000       0.377932        10.2841 
 297   0.0000       0.379593        10.3292 
 298   0.0000       0.381065        10.3693 
 299   0.0000       0.383027        10.4227 
 300   0.0000       0.385514        10.4904 
 301   0.0000       0.385791        10.4979 
 302   0.0000       0.389641        10.6027 
 303   0.0000       0.390617        10.6292 
 304   0.0000       0.392183        10.6718 
 305   0.0000       0.393777        10.7152 
 306   0.0000       0.395528        10.7629 
 307   0.0000       0.396728        10.7955 
 308   0.0000       0.397610        10.8195 
 309   0.0000       0.398513        10.8441 
 310   0.0000       0.399793        10.8789 
 311   0.0000       0.400951        10.9104 
 312   0.0000       0.403041        10.9673 
 313   0.0000       0.405545        11.0355 
 314   0.0000       0.407110        11.0780 
 315   0.0000       0.409040        11.1306 
 316   0.0000       0.409610        11.1461 
 317   0.0000       0.412851        11.2342 
 318   0.0000       0.415702        11.3118 
 319   0.0000       0.417651        11.3649 
 320   0.0000       0.419812        11.4237 
 321   0.0000       0.420542        11.4435 
 322   0.0000       0.421443        11.4680 
 323   0.0000       0.424173        11.5423 
 324   0.0000       0.425234        11.5712 
 325   0.0000       0.426651        11.6098 
 326   0.0000       0.428828        11.6690 
 327   0.0000       0.432055        11.7568 
 328   0.0000       0.433201        11.7880 
 329   0.0000       0.434100        11.8125 
 330   0.0000       0.435017        11.8374 
 331   0.0000       0.436355        11.8738 
 332   0.0000       0.439316        11.9544 
 333   0.0000       0.440245        11.9797 
 334   0.0000       0.441794        12.0218 
 335   0.0000       0.443138        12.0584 
 336   0.0000       0.446936        12.1618 
 337   0.0000       0.450021        12.2457 
 338   0.0000       0.452473        12.3124 
 339   0.0000       0.454408        12.3651 
 340   0.0000       0.455723        12.4009 
 341   0.0000       0.457037        12.4366 
 342   0.0000       0.460023        12.5179 
 343   0.0000       0.461845        12.5674 
 344   0.0000       0.465329        12.6623 
 345   0.0000       0.466957        12.7065 
 346   0.0000       0.468486        12.7482 
 347   0.0000       0.472164        12.8482 
 348   0.0000       0.474855        12.9215 
 349   0.0000       0.476842        12.9755 
 350   0.0000       0.477927        13.0051 
 351   0.0000       0.480181        13.0664 
 352   0.0000       0.481894        13.1130 
 353   0.0000       0.483714        13.1625 
 354   0.0000       0.485122        13.2008 
 355   0.0000       0.486669        13.2429 
 356   0.0000       0.488739        13.2993 
 357   0.0000       0.491958        13.3869 
 358   0.0000       0.496335        13.5060 
 359   0.0000       0.497962        13.5502 
 360   0.0000       0.498880        13.5752 
 361   0.0000       0.500988        13.6326 
 362   0.0000       0.502139        13.6639 
 363   0.0000       0.504495        13.7280 
 364   0.0000       0.507625        13.8132 
 365   0.0000       0.509233        13.8569 
 366   0.0000       0.512361        13.9421 
 367   0.0000       0.512578        13.9480 
 368   0.0000       0.517802        14.0901 
 369   0.0000       0.518187        14.1006 
 370   0.0000       0.520703        14.1690 
 371   0.0000       0.522711        14.2237 
 372   0.0000       0.527034        14.3413 
 373   0.0000       0.528782        14.3889 
 374   0.0000       0.529899        14.4193 
 375   0.0000       0.531239        14.4558 
 376   0.0000       0.534965        14.5571 
 377   0.0000       0.536212        14.5911 
 378   0.0000       0.537561        14.6278 
 379   0.0000       0.540522        14.7084 
 380   0.0000       0.541413        14.7326 
 381   0.0000       0.544921        14.8280 
 382   0.0000       0.547906        14.9093 
 383   0.0000       0.549548        14.9540 
 384   0.0000       0.551657        15.0113 
 385   0.0000       0.552748        15.0410 
 386   0.0000       0.557006        15.1569 
 387   0.0000       0.560323        15.2472 
 388   0.0000       0.561327        15.2745 
 389   0.0000       0.565279        15.3820 
 390   0.0000       0.565637        15.3918 
 391   0.0000       0.568600        15.4724 
 392   0.0000       0.570659        15.5284 
 393   0.0000       0.572841        15.5878 
 394   0.0000       0.575151        15.6507 
 395   0.0000       0.577081        15.7032 
 396   0.0000       0.582961        15.8632 
 397   0.0000       0.586836        15.9686 
 398   0.0000       0.587033        15.9740 
 399   0.0000       0.589230        16.0338 
 400   0.0000       0.592134        16.1128 
 401   0.0000       0.593109        16.1393 
 402   0.0000       0.597515        16.2592 
 403   0.0000       0.598103        16.2752 
 404   0.0000       0.601495        16.3675 
 405   0.0000       0.604659        16.4536 
 406   0.0000       0.608269        16.5518 
 407   0.0000       0.610022        16.5995 
 408   0.0000       0.611465        16.6388 
 409   0.0000       0.613270        16.6879 
 410   0.0000       0.614330        16.7168 
 411   0.0000       0.617028        16.7902 
 412   0.0000       0.617797        16.8111 
 413   0.0000       0.621476        16.9112 
 414   0.0000       0.623095        16.9553 
 415   0.0000       0.624259        16.9870 
 416   0.0000       0.626708        17.0536 
 417   0.0000       0.628580        17.1045 
 418   0.0000       0.632870        17.2213 
 419   0.0000       0.633748        17.2452 
 420   0.0000       0.636289        17.3143 
 421   0.0000       0.638366        17.3708 
 422   0.0000       0.640443        17.4274 
 423   0.0000       0.642453        17.4820 
 424   0.0000       0.646143        17.5825 
 425   0.0000       0.647398        17.6166 
 426   0.0000       0.648799        17.6547 
 427   0.0000       0.654550        17.8112 
 428   0.0000       0.656179        17.8556 
 429   0.0000       0.659150        17.9364 
 430   0.0000       0.661384        17.9972 
 431   0.0000       0.664628        18.0854 
 432   0.0000       0.665387        18.1061 
 433   0.0000       0.666885        18.1469 
 434   0.0000       0.669464        18.2170 
 435   0.0000       0.673377        18.3235 
 436   0.0000       0.676394        18.4056 
 437   0.0000       0.677696        18.4411 
 438   0.0000       0.681291        18.5389 
 439   0.0000       0.685693        18.6587 
 440   0.0000       0.686249        18.6738 
 441   0.0000       0.688495        18.7349 
 442   0.0000       0.690864        18.7994 
 443   0.0000       0.695730        18.9318 
 444   0.0000       0.698673        19.0118 
 445   0.0000       0.700011        19.0483 
 446   0.0000       0.701476        19.0881 
 447   0.0000       0.703093        19.1321 
 448   0.0000       0.704649        19.1745 
 449   0.0000       0.705711        19.2034 
 450   0.0000       0.708153        19.2698 
 451   0.0000       0.711034        19.3482 
 452   0.0000       0.711614        19.3640 
 453   0.0000       0.716058        19.4849 
 454   0.0000       0.718026        19.5385 
 455   0.0000       0.720165        19.5967 
 456   0.0000       0.720999        19.6194 
 457   0.0000       0.726034        19.7564 
 458   0.0000       0.726775        19.7766 
 459   0.0000       0.731564        19.9069 
 460   0.0000       0.736345        20.0370 
 461   0.0000       0.737600        20.0711 
 462   0.0000       0.738437        20.0939 
 463   0.0000       0.741584        20.1795 
 464   0.0000       0.746652        20.3174 
 465   0.0000       0.748428        20.3658 
 466   0.0000       0.749892        20.4056 
 467   0.0000       0.752493        20.4764 
 468   0.0000       0.753604        20.5066 
 469   0.0000       0.756251        20.5786 
 470   0.0000       0.757619        20.6159 
 471   0.0000       0.761028        20.7086 
 472   0.0000       0.763262        20.7694 
 473   0.0000       0.767053        20.8726 
 474   0.0000       0.769386        20.9361 
 475   0.0000       0.771010        20.9802 
 476   0.0000       0.771592        20.9961 
 477   0.0000       0.773603        21.0508 
 478   0.0000       0.774874        21.0854 
 479   0.0000       0.776761        21.1367 
 480   0.0000       0.780633        21.2421 
 481   0.0000       0.783371        21.3166 
 482   0.0000       0.786463        21.4007 
 483   0.0000       0.788589        21.4586 
 484   0.0000       0.790259        21.5040 
 485   0.0000       0.790999        21.5242 
 486   0.0000       0.793774        21.5997 
 487   0.0000       0.794441        21.6178 
 488   0.0000       0.796108        21.6632 
 489   0.0000       0.797197        21.6928 
 490   0.0000       0.800770        21.7901 
 491   0.0000       0.803816        21.8730 
 492   0.0000       0.804873        21.9017 
 493   0.0000       0.808945        22.0125 
 494   0.0000       0.810233        22.0476 
 495   0.0000       0.812185        22.1007 
 496   0.0000       0.814710        22.1694 
 497   0.0000       0.816309        22.2129 
 498   0.0000       0.818852        22.2821 
 499   0.0000       0.821461        22.3531 
 500   0.0000       0.822876        22.3916 
 501   0.0000       0.825611        22.4660 
 502   0.0000       0.826850        22.4997 
 503   0.0000       0.828893        22.5553 
 504   0.0000       0.830192        22.5907 
 505   0.0000       0.833128        22.6706 
 506   0.0000       0.834198        22.6997 
 507   0.0000       0.836387        22.7592 
 508   0.0000       0.838566        22.8185 
 509   0.0000       0.840873        22.8813 
 510   0.0000       0.841569        22.9003 
 511   0.0000       0.843904        22.9638 
 512   0.0000       0.846488        23.0341 
 513   0.0000       0.849243        23.1091 
 514   0.0000       0.852261        23.1912 
 515   0.0000       0.853673        23.2296 
 516   0.0000       0.856937        23.3184 
 517   0.0000       0.857312        23.3287 
 518   0.0000       0.859562        23.3899 
 519   0.0000       0.861228        23.4352 
 520   0.0000       0.865034        23.5388 
 521   0.0000       0.867196        23.5976 
 522   0.0000       0.869566        23.6621 
 523   0.0000       0.870233        23.6802 
 524   0.0000       0.872338        23.7375 
 525   0.0000       0.875798        23.8317 
 526   0.0000       0.877285        23.8722 
 527   0.0000       0.880066        23.9478 
 528   0.0000       0.883731        24.0476 
 529   0.0000       0.883954        24.0536 
 530   0.0000       0.885181        24.0870 
 531   0.0000       0.885961        24.1082 
 532   0.0000       0.888904        24.1883 
 533   0.0000       0.889641        24.2084 
 534   0.0000       0.892086        24.2749 
 535   0.0000       0.895001        24.3542 
 536   0.0000       0.897798        24.4303 
 537   0.0000       0.900043        24.4914 
 538   0.0000       0.900758        24.5109 
 539   0.0000       0.903806        24.5938 
 540   0.0000       0.906318        24.6622 
 541   0.0000       0.907365        24.6907 
 542   0.0000       0.910025        24.7630 
 543   0.0000       0.912541        24.8315 
 544   0.0000       0.913423        24.8555 
 545   0.0000       0.915406        24.9095 
 546   0.0000       0.917196        24.9582 
 547   0.0000       0.918398        24.9909 
 548   0.0000       0.922210        25.0946 
 549   0.0000       0.924614        25.1600 
 550   0.0000       0.925100        25.1732 
 551   0.0000       0.926999        25.2249 
 552   0.0000       0.929535        25.2939 
 553   0.0000       0.929871        25.3031 
 554   0.0000       0.932280        25.3686 
 555   0.0000       0.934069        25.4173 
 556   0.0000       0.937031        25.4979 
 557   0.0000       0.939191        25.5567 
 558   0.0000       0.941085        25.6082 
 559   0.0000       0.944081        25.6897 
 560   0.0000       0.945517        25.7288 
 561   0.0000       0.946458        25.7544 
 562   0.0000       0.947814        25.7913 
 563   0.0000       0.950144        25.8547 
 564   0.0000       0.951946        25.9038 
 565   0.0000       0.954803        25.9815 
 566   0.0000       0.956437        26.0260 
 567   0.0000       0.956778        26.0353 
 568   0.0000       0.958778        26.0897 
 569   0.0000       0.961273        26.1576 
 570   0.0000       0.962227        26.1835 
 571   0.0000       0.963605        26.2210 
 572   0.0000       0.964578        26.2475 
 573   0.0000       0.969421        26.3793 
 574   0.0000       0.970637        26.4124 
 575   0.0000       0.973573        26.4923 
 576   0.0000       0.975307        26.5394 
 577   0.0000       0.977272        26.5929 
 578   0.0000       0.979801        26.6617 
 579   0.0000       0.980922        26.6923 
 580   0.0000       0.982448        26.7338 
 581   0.0000       0.984122        26.7793 
 582   0.0000       0.986137        26.8342 
 583   0.0000       0.988457        26.8973 
 584   0.0000       0.990397        26.9501 
 585   0.0000       0.990833        26.9619 
 586   0.0000       0.992375        27.0039 
 587   0.0000       0.994725        27.0678 
 588   0.0000       0.996461        27.1151 
 589   0.0000       0.997443        27.1418 
 590   0.0000       0.998846        27.1800 
 591   0.0000       1.000742        27.2316 
 592   0.0000       1.003287        27.3008 
 593   0.0000       1.005580        27.3632 
 594   0.0000       1.008951        27.4549 
 595   0.0000       1.009628        27.4734 
 596   0.0000       1.012923        27.5630 
 597   0.0000       1.013795        27.5868 
 598   0.0000       1.016463        27.6594 
 599   0.0000       1.017551        27.6890 
 600   0.0000       1.019659        27.7463 
 601   0.0000       1.021339        27.7921 
 602   0.0000       1.023323        27.8460 
 603   0.0000       1.025021        27.8922 
 604   0.0000       1.026854        27.9421 
 605   0.0000       1.028513        27.9873 
 606   0.0000       1.030386        28.0382 
 607   0.0000       1.033102        28.1121 
 608   0.0000       1.033799        28.1311 
 609   0.0000       1.035104        28.1666 
 610   0.0000       1.038052        28.2468 
 611   0.0000       1.042182        28.3592 
 612   0.0000       1.043286        28.3893 
 613   0.0000       1.045677        28.4543 
 614   0.0000       1.047389        28.5009 
 615   0.0000       1.050045        28.5732 
 616   0.0000       1.052436        28.6382 
 617   0.0000       1.055352        28.7176 
 618   0.0000       1.056131        28.7388 
 619   0.0000       1.057809        28.7845 
 620   0.0000       1.061811        28.8933 
 621   0.0000       1.061943        28.8969 
 622   0.0000       1.064088        28.9553 
 623   0.0000       1.067161        29.0389 
 624   0.0000       1.069089        29.0914 
 625   0.0000       1.072719        29.1902 
 626   0.0000       1.074298        29.2331 
 627   0.0000       1.076333        29.2885 
 628   0.0000       1.079316        29.3697 
 629   0.0000       1.081933        29.4409 
 630   0.0000       1.082071        29.4447 
 631   0.0000       1.085947        29.5501 
 632   0.0000       1.086474        29.5645 
 633   0.0000       1.087548        29.5937 
 634   0.0000       1.090353        29.6700 
 635   0.0000       1.091390        29.6982 
 636   0.0000       1.094097        29.7719 
 637   0.0000       1.095515        29.8105 
 638   0.0000       1.096116        29.8268 
 639   0.0000       1.101673        29.9781 
 640   0.0000       1.104351        30.0509 
 641   0.0000       1.105882        30.0926 
 642   0.0000       1.106442        30.1078 
 643   0.0000       1.108362        30.1601 
 644   0.0000       1.108481        30.1633 
 645   0.0000       1.111210        30.2376 
 646   0.0000       1.113418        30.2977 
 647   0.0000       1.115683        30.3593 
 648   0.0000       1.118484        30.4355 
 649   0.0000       1.119536        30.4641 
 650   0.0000       1.122519        30.5453 
 651   0.0000       1.124782        30.6069 
 652   0.0000       1.126303        30.6483 
 653   0.0000       1.130611        30.7655 
 654   0.0000       1.133936        30.8560 
 655   0.0000       1.134149        30.8618 
 656   0.0000       1.137931        30.9647 
 657   0.0000       1.140449        31.0332 
 658   0.0000       1.142624        31.0924 
 659   0.0000       1.144015        31.1302 
 660   0.0000       1.147555        31.2266 
 661   0.0000       1.150030        31.2939 
 662   0.0000       1.154682        31.4205 
 663   0.0000       1.155128        31.4326 
 664   0.0000       1.157570        31.4991 
 665   0.0000       1.159163        31.5424 
 666   0.0000       1.163700        31.6659 
 667   0.0000       1.165726        31.7210 
 668   0.0000       1.166908        31.7532 
 669   0.0000       1.168132        31.7865 
 670   0.0000       1.172883        31.9158 
 671   0.0000       1.174818        31.9684 
 672   0.0000       1.175485        31.9866 
 673   0.0000       1.178901        32.0795 
 674   0.0000       1.179747        32.1026 
 675   0.0000       1.181242        32.1432 
 676   0.0000       1.183860        32.2145 
 677   0.0000       1.186921        32.2978 
 678   0.0000       1.188524        32.3414 
 679   0.0000       1.192296        32.4440 
 680   0.0000       1.194435        32.5022 
 681   0.0000       1.196040        32.5459 
 682   0.0000       1.196602        32.5612 
 683   0.0000       1.201367        32.6909 
 684   0.0000       1.202240        32.7146 
 685   0.0000       1.203282        32.7430 
 686   0.0000       1.209923        32.9237 
 687   0.0000       1.210922        32.9509 
 688   0.0000       1.212151        32.9843 
 689   0.0000       1.214237        33.0411 
 690   0.0000       1.216407        33.1001 
 691   0.0000       1.218489        33.1568 
 692   0.0000       1.220396        33.2087 
 693   0.0000       1.224049        33.3081 
 694   0.0000       1.226238        33.3676 
 695   0.0000       1.227163        33.3928 
 696   0.0000       1.229901        33.4673 
 697   0.0000       1.230765        33.4908 
 698   0.0000       1.234207        33.5845 
 699   0.0000       1.236353        33.6429 
 700   0.0000       1.237628        33.6776 
 701   0.0000       1.240658        33.7600 
 702   0.0000       1.241250        33.7761 
 703   0.0000       1.243717        33.8433 
 704   0.0000       1.245089        33.8806 
 705   0.0000       1.248362        33.9696 
 706   0.0000       1.252003        34.0687 
 707   0.0000       1.253146        34.0998 
 708   0.0000       1.255525        34.1646 
 709   0.0000       1.257274        34.2122 
 710   0.0000       1.258912        34.2567 
 711   0.0000       1.262251        34.3476 
 712   0.0000       1.263797        34.3897 
 713   0.0000       1.269027        34.5320 
 714   0.0000       1.270241        34.5650 
 715   0.0000       1.272075        34.6149 
 716   0.0000       1.275804        34.7164 
 717   0.0000       1.278207        34.7818 
 718   0.0000       1.281515        34.8718 
 719   0.0000       1.283319        34.9209 
 720   0.0000       1.286420        35.0053 
 721   0.0000       1.288284        35.0560 
 722   0.0000       1.291035        35.1308 
 723   0.0000       1.295147        35.2427 
 724   0.0000       1.295954        35.2647 
 725   0.0000       1.300463        35.3874 
 726   0.0000       1.303008        35.4567 
 727   0.0000       1.305003        35.5109 
 728   0.0000       1.310389        35.6575 
 729   0.0000       1.312612        35.7180 
 730   0.0000       1.315110        35.7860 
 731   0.0000       1.316030        35.8110 
 732   0.0000       1.318611        35.8812 
 733   0.0000       1.319878        35.9157 
 734   0.0000       1.322345        35.9828 
 735   0.0000       1.323817        36.0229 
 736   0.0000       1.329213        36.1697 
 737   0.0000       1.331424        36.2299 
 738   0.0000       1.334445        36.3121 
 739   0.0000       1.335513        36.3411 
 740   0.0000       1.336300        36.3626 
 741   0.0000       1.338684        36.4275 
 742   0.0000       1.342219        36.5236 
 743   0.0000       1.346182        36.6315 
 744   0.0000       1.347470        36.6665 
 745   0.0000       1.355344        36.8808 
 746   0.0000       1.356225        36.9048 
 747   0.0000       1.358554        36.9681 
 748   0.0000       1.359902        37.0048 
 749   0.0000       1.362428        37.0735 
 750   0.0000       1.365903        37.1681 
 751   0.0000       1.366771        37.1917 
 752   0.0000       1.368973        37.2516 
 753   0.0000       1.371366        37.3168 
 754   0.0000       1.375449        37.4279 
 755   0.0000       1.375758        37.4363 
 756   0.0000       1.384815        37.6827 
 757   0.0000       1.385802        37.7096 
 758   0.0000       1.387991        37.7692 
 759   0.0000       1.389593        37.8127 
 760   0.0000       1.392364        37.8882 
 761   0.0000       1.394574        37.9483 
 762   0.0000       1.398331        38.0505 
 763   0.0000       1.399682        38.0873 
 764   0.0000       1.401285        38.1309 
 765   0.0000       1.405793        38.2536 
 766   0.0000       1.407512        38.3004 
 767   0.0000       1.408778        38.3348 
 768   0.0000       1.414269        38.4842 
 769   0.0000       1.417037        38.5595 
 770   0.0000       1.418706        38.6049 
 771   0.0000       1.419606        38.6294 
 772   0.0000       1.420701        38.6592 
 773   0.0000       1.427617        38.8474 
 774   0.0000       1.428191        38.8631 
 775   0.0000       1.430564        38.9276 
 776   0.0000       1.430861        38.9357 
 777   0.0000       1.433413        39.0051 
 778   0.0000       1.437103        39.1056 
 779   0.0000       1.441934        39.2370 
 780   0.0000       1.445559        39.3357 
 781   0.0000       1.447990        39.4018 
 782   0.0000       1.451849        39.5068 
 783   0.0000       1.455801        39.6144 
 784   0.0000       1.458300        39.6823 
 785   0.0000       1.461874        39.7796 
 786   0.0000       1.464587        39.8534 
 787   0.0000       1.465544        39.8795 
 788   0.0000       1.470191        40.0059 
 789   0.0000       1.474530        40.1240 
 790   0.0000       1.475049        40.1381 
 791   0.0000       1.477500        40.2048 
 792   0.0000       1.481248        40.3068 
 793   0.0000       1.483034        40.3554 
 794   0.0000       1.485663        40.4269 
 795   0.0000       1.492022        40.6000 
 796   0.0000       1.493769        40.6475 
 797   0.0000       1.495452        40.6933 
 798   0.0000       1.497948        40.7612 
 799   0.0000       1.502444        40.8836 
 800   0.0000       1.505249        40.9599 
 801   0.0000       1.507052        41.0090 
 802   0.0000       1.511514        41.1304 
 803   0.0000       1.514630        41.2152 
 804   0.0000       1.515669        41.2434 
 805   0.0000       1.519513        41.3481 
 806   0.0000       1.523156        41.4472 
 807   0.0000       1.527701        41.5709 
 808   0.0000       1.530210        41.6391 
 809   0.0000       1.533431        41.7268 
 810   0.0000       1.534024        41.7429 
 811   0.0000       1.538085        41.8534 
 812   0.0000       1.541326        41.9416 
 813   0.0000       1.545209        42.0473 
 814   0.0000       1.545914        42.0665 
 815   0.0000       1.550183        42.1826 
 816   0.0000       1.553744        42.2795 
 817   0.0000       1.556073        42.3429 
 818   0.0000       1.558489        42.4086 
 819   0.0000       1.562468        42.5169 
 820   0.0000       1.564436        42.5705 
 821   0.0000       1.569944        42.7203 
 822   0.0000       1.572063        42.7780 
 823   0.0000       1.575030        42.8588 
 824   0.0000       1.576658        42.9030 
 825   0.0000       1.579052        42.9682 
 826   0.0000       1.584546        43.1177 
 827   0.0000       1.587895        43.2088 
 828   0.0000       1.592487        43.3338 
 829   0.0000       1.593799        43.3695 
 830   0.0000       1.596296        43.4374 
 831   0.0000       1.603712        43.6392 
 832   0.0000       1.605630        43.6914 
 833   0.0000       1.609112        43.7862 
 834   0.0000       1.609482        43.7962 
 835   0.0000       1.613285        43.8997 
 836   0.0000       1.616490        43.9869 
 837   0.0000       1.617934        44.0262 
 838   0.0000       1.621152        44.1138 
 839   0.0000       1.622999        44.1640 
 840   0.0000       1.626660        44.2637 
 841   0.0000       1.629141        44.3312 
 842   0.0000       1.634769        44.4843 
 843   0.0000       1.638951        44.5981 
 844   0.0000       1.640973        44.6531 
 845   0.0000       1.642207        44.6867 
 846   0.0000       1.645988        44.7896 
 847   0.0000       1.647850        44.8403 
 848   0.0000       1.651091        44.9285 
 849   0.0000       1.655705        45.0540 
 850   0.0000       1.658750        45.1369 
 851   0.0000       1.659225        45.1498 
 852   0.0000       1.662230        45.2316 
 853   0.0000       1.666003        45.3342 
 854   0.0000       1.668770        45.4095 
 855   0.0000       1.671618        45.4870 
 856   0.0000       1.673477        45.5376 
 857   0.0000       1.675175        45.5838 
 858   0.0000       1.676826        45.6287 
 859   0.0000       1.678990        45.6877 
 860   0.0000       1.680613        45.7318 
 861   0.0000       1.685147        45.8552 
 862   0.0000       1.688128        45.9363 
 863   0.0000       1.692815        46.0638 
 864   0.0000       1.695193        46.1285 
 865   0.0000       1.697780        46.1989 
 866   0.0000       1.699351        46.2417 
 867   0.0000       1.705113        46.3985 
 868   0.0000       1.707799        46.4716 
 869   0.0000       1.709549        46.5192 
 870   0.0000       1.712907        46.6106 
 871   0.0000       1.715131        46.6711 
 872   0.0000       1.716126        46.6982 
 873   0.0000       1.717061        46.7236 
 874   0.0000       1.723243        46.8918 
 875   0.0000       1.724402        46.9234 
 876   0.0000       1.725091        46.9421 
 877   0.0000       1.733121        47.1606 
 878   0.0000       1.734286        47.1923 
 879   0.0000       1.741035        47.3760 
 880   0.0000       1.742998        47.4294 
 881   0.0000       1.743501        47.4431 
 882   0.0000       1.745709        47.5032 
 883   0.0000       1.749794        47.6143 
 884   0.0000       1.752552        47.6894 
 885   0.0000       1.757259        47.8175 
 886   0.0000       1.759667        47.8830 
 887   0.0000       1.761380        47.9296 
 888   0.0000       1.763505        47.9874 
 889   0.0000       1.767593        48.0987 
 890   0.0000       1.768271        48.1171 
 891   0.0000       1.773962        48.2720 
 892   0.0000       1.775469        48.3130 
 893   0.0000       1.780468        48.4490 
 894   0.0000       1.781011        48.4638 
 895   0.0000       1.786023        48.6002 
 896   0.0000       1.787901        48.6513 
 897   0.0000       1.791538        48.7502 
 898   0.0000       1.793163        48.7944 
 899   0.0000       1.795496        48.8579 
 900   0.0000       1.797856        48.9221 
 901   0.0000       1.801886        49.0318 
 902   0.0000       1.803084        49.0644 
 903   0.0000       1.807079        49.1731 
 904   0.0000       1.808042        49.1993 
 905   0.0000       1.811862        49.3033 
 906   0.0000       1.812962        49.3332 
 907   0.0000       1.818695        49.4892 
 908   0.0000       1.820629        49.5418 
 909   0.0000       1.822871        49.6028 
 910   0.0000       1.826277        49.6955 
 911   0.0000       1.830445        49.8089 
 912   0.0000       1.833620        49.8953 
 913   0.0000       1.834726        49.9254 
 914   0.0000       1.837735        50.0073 
 915   0.0000       1.838456        50.0269 
 916   0.0000       1.843798        50.1723 
 917   0.0000       1.847117        50.2626 
 918   0.0000       1.850076        50.3431 
 919   0.0000       1.854514        50.4639 
 920   0.0000       1.857315        50.5401 
 921   0.0000       1.860515        50.6272 
 922   0.0000       1.863034        50.6957 
 923   0.0000       1.869102        50.8608 
 924   0.0000       1.871970        50.9389 
 925   0.0000       1.872845        50.9627 
 926   0.0000       1.876028        51.0493 
 927   0.0000       1.877322        51.0845 
 928   0.0000       1.881032        51.1855 
 929   0.0000       1.882471        51.2246 
 930   0.0000       1.883105        51.2419 
 931   0.0000       1.885401        51.3044 
 932   0.0000       1.890707        51.4487 
 933   0.0000       1.892101        51.4867 
 934   0.0000       1.893067        51.5130 
 935   0.0000       1.896278        51.6003 
 936   0.0000       1.898534        51.6617 
 937   0.0000       1.903963        51.8095 
 938   0.0000       1.905985        51.8645 
 939   0.0000       1.910209        51.9794 
 940   0.0000       1.910609        51.9903 
 941   0.0000       1.912053        52.0296 
 942   0.0000       1.917961        52.1904 
 943   0.0000       1.919754        52.2392 
 944   0.0000       1.923137        52.3312 
 945   0.0000       1.924501        52.3683 
 946   0.0000       1.925134        52.3856 
 947   0.0000       1.929124        52.4941 
 948   0.0000       1.932736        52.5924 
 949   0.0000       1.934482        52.6399 
 950   0.0000       1.935771        52.6750 
 951   0.0000       1.940256        52.7970 
 952   0.0000       1.942201        52.8500 
 953   0.0000       1.945962        52.9523 
 954   0.0000       1.947265        52.9878 
 955   0.0000       1.950039        53.0633 
 956   0.0000       1.952787        53.1380 
 957   0.0000       1.954994        53.1981 
 958   0.0000       1.956788        53.2469 
 959   0.0000       1.960139        53.3381 
 960   0.0000       1.962858        53.4121 
 961   0.0000       1.965231        53.4767 
 962   0.0000       1.967033        53.5257 
 963   0.0000       1.969887        53.6033 
 964   0.0000       1.973549        53.7030 
 965   0.0000       1.976584        53.7856 
 966   0.0000       1.979279        53.8589 
 967   0.0000       1.980123        53.8819 
 968   0.0000       1.982588        53.9490 
 969   0.0000       1.987818        54.0913 
 970   0.0000       1.988459        54.1087 
 971   0.0000       1.992365        54.2150 
 972   0.0000       1.995529        54.3011 
 973   0.0000       1.996725        54.3337 
 974   0.0000       1.998108        54.3713 
 975   0.0000       2.000400        54.4337 
 976   0.0000       2.004537        54.5462 
 977   0.0000       2.005350        54.5683 
 978   0.0000       2.009037        54.6687 
 979   0.0000       2.012302        54.7575 
 980   0.0000       2.015371        54.8410 
 981   0.0000       2.017309        54.8938 
 982   0.0000       2.018514        54.9266 
 983   0.0000       2.019483        54.9529 
 984   0.0000       2.022107        55.0243 
 985   0.0000       2.023794        55.0702 
 986   0.0000       2.026501        55.1439 
 987   0.0000       2.026980        55.1569 
 988   0.0000       2.029676        55.2303 
 989   0.0000       2.032579        55.3093 
 990   0.0000       2.034848        55.3710 
 991   0.0000       2.036261        55.4095 
 992   0.0000       2.041583        55.5543 
 993   0.0000       2.046028        55.6753 
 994   0.0000       2.048819        55.7512 
 995   0.0000       2.049407        55.7672 
 996   0.0000       2.051497        55.8241 
 997   0.0000       2.053171        55.8696 
 998   0.0000       2.054867        55.9158 
 999   0.0000       2.056473        55.9595 
 1000   0.0000       2.059358        56.0380 
 1001   0.0000       2.060146        56.0594 
 1002   0.0000       2.061744        56.1029 
 1003   0.0000       2.065044        56.1927 
 1004   0.0000       2.067534        56.2605 
 1005   0.0000       2.070774        56.3486 
 1006   0.0000       2.072627        56.3990 
 1007   0.0000       2.075735        56.4836 
 1008   0.0000       2.079884        56.5965 
 1009   0.0000       2.080859        56.6231 
 1010   0.0000       2.083006        56.6815 
 1011   0.0000       2.085633        56.7530 
 1012   0.0000       2.089523        56.8588 
 1013   0.0000       2.090270        56.8791 
 1014   0.0000       2.093095        56.9560 
 1015   0.0000       2.094589        56.9967 
 1016   0.0000       2.098614        57.1062 
 1017   0.0000       2.100359        57.1537 
 1018   0.0000       2.103205        57.2311 
 1019   0.0000       2.105161        57.2843 
 1020   0.0000       2.106225        57.3133 
 1021   0.0000       2.107323        57.3432 
 1022   0.0000       2.114120        57.5281 
 1023   0.0000       2.114731        57.5447 
 1024   0.0000       2.117665        57.6246 
 1025   0.0000       2.119059        57.6625 
 1026   0.0000       2.120357        57.6978 
 1027   0.0000       2.121831        57.7380 
 1028   0.0000       2.124428        57.8086 
 1029   0.0000       2.126018        57.8519 
 1030   0.0000       2.129135        57.9367 
 1031   0.0000       2.130392        57.9709 
 1032   0.0000       2.132746        58.0350 
 1033   0.0000       2.134688        58.0878 
 1034   0.0000       2.137258        58.1577 
 1035   0.0000       2.141002        58.2596 
 1036   0.0000       2.144145        58.3451 
 1037   0.0000       2.146849        58.4187 
 1038   0.0000       2.148927        58.4753 
 1039   0.0000       2.152622        58.5758 
 1040   0.0000       2.153644        58.6036 
 1041   0.0000       2.155917        58.6655 
 1042   0.0000       2.157368        58.7050 
 1043   0.0000       2.160032        58.7774 
 1044   0.0000       2.161710        58.8231 
 1045   0.0000       2.164307        58.8938 
 1046   0.0000       2.165255        58.9196 
 1047   0.0000       2.167953        58.9930 
 1048   0.0000       2.171109        59.0789 
 1049   0.0000       2.175071        59.1867 
 1050   0.0000       2.177130        59.2427 
 1051   0.0000       2.178403        59.2774 
 1052   0.0000       2.180953        59.3468 
 1053   0.0000       2.184847        59.4527 
 1054   0.0000       2.187230        59.5176 
 1055   0.0000       2.188566        59.5539 
 1056   0.0000       2.192113        59.6504 
 1057   0.0000       2.192766        59.6682 
 1058   0.0000       2.192941        59.6730 
 1059   0.0000       2.195713        59.7484 
 1060   0.0000       2.197437        59.7953 
 1061   0.0000       2.202364        59.9294 
 1062   0.0000       2.204147        59.9779 
 1063   0.0000       2.206249        60.0351 
 1064   0.0000       2.206824        60.0507 
 1065   0.0000       2.208868        60.1063 
 1066   0.0000       2.211198        60.1698 
 1067   0.0000       2.212548        60.2065 
 1068   0.0000       2.213650        60.2365 
 1069   0.0000       2.219516        60.3961 
 1070   0.0000       2.221975        60.4630 
 1071   0.0000       2.223904        60.5155 
 1072   0.0000       2.226194        60.5778 
 1073   0.0000       2.229354        60.6638 
 1074   0.0000       2.231187        60.7137 
 1075   0.0000       2.233633        60.7802 
 1076   0.0000       2.234560        60.8055 
 1077   0.0000       2.236099        60.8473 
 1078   0.0000       2.239988        60.9532 
 1079   0.0000       2.241288        60.9885 
 1080   0.0000       2.243386        61.0456 
 1081   0.0000       2.245647        61.1072 
 1082   0.0000       2.247207        61.1496 
 1083   0.0000       2.251352        61.2624 
 1084   0.0000       2.254799        61.3562 
 1085   0.0000       2.256121        61.3922 
 1086   0.0000       2.258024        61.4439 
 1087   0.0000       2.259104        61.4733 
 1088   0.0000       2.263050        61.5807 
 1089   0.0000       2.266344        61.6704 
 1090   0.0000       2.267462        61.7008 
 1091   0.0000       2.269445        61.7547 
 1092   0.0000       2.270440        61.7818 
 1093   0.0000       2.272568        61.8397 
 1094   0.0000       2.274905        61.9033 
 1095   0.0000       2.278298        61.9956 
 1096   0.0000       2.278722        62.0072 
 1097   0.0000       2.281907        62.0938 
 1098   0.0000       2.284496        62.1643 
 1099   0.0000       2.285947        62.2038 
 1100   0.0000       2.287937        62.2579 
 1101   0.0000       2.289512        62.3008 
 1102   0.0000       2.292296        62.3765 
 1103   0.0000       2.294872        62.4466 
 1104   0.0000       2.296903        62.5019 
 1105   0.0000       2.297417        62.5159 
 1106   0.0000       2.299024        62.5596 
 1107   0.0000       2.302748        62.6610 
 1108   0.0000       2.302877        62.6645 
 1109   0.0000       2.308317        62.8125 
 1110   0.0000       2.308657        62.8218 
 1111   0.0000       2.312178        62.9176 
 1112   0.0000       2.313369        62.9500 
 1113   0.0000       2.314928        62.9924 
 1114   0.0000       2.317843        63.0717 
 1115   0.0000       2.320260        63.1375 
 1116   0.0000       2.323084        63.2143 
 1117   0.0000       2.323961        63.2382 
 1118   0.0000       2.327563        63.3362 
 1119   0.0000       2.330893        63.4268 
 1120   0.0000       2.332093        63.4595 
 1121   0.0000       2.333923        63.5093 
 1122   0.0000       2.334885        63.5355 
 1123   0.0000       2.335016        63.5390 
 1124   0.0000       2.337171        63.5977 
 1125   0.0000       2.339763        63.6682 
 1126   0.0000       2.341447        63.7140 
 1127   0.0000       2.342206        63.7347 
 1128   0.0000       2.345576        63.8264 
 1129   0.0000       2.347144        63.8690 
 1130   0.0000       2.352215        64.0070 
 1131   0.0000       2.354053        64.0570 
 1132   0.0000       2.355153        64.0870 
 1133   0.0000       2.358318        64.1731 
 1134   0.0000       2.360807        64.2408 
 1135   0.0000       2.362513        64.2873 
 1136   0.0000       2.364226        64.3338 
 1137   0.0000       2.365062        64.3566 
 1138   0.0000       2.369921        64.4888 
 1139   0.0000       2.370915        64.5159 
 1140   0.0000       2.373722        64.5923 
 1141   0.0000       2.375288        64.6349 
 1142   0.0000       2.375679        64.6455 
 1143   0.0000       2.376878        64.6781 
 1144   0.0000       2.379729        64.7557 
 1145   0.0000       2.381987        64.8172 
 1146   0.0000       2.383844        64.8677 
 1147   0.0000       2.386530        64.9408 
 1148   0.0000       2.388401        64.9917 
 1149   0.0000       2.388729        65.0006 
 1150   0.0000       2.391202        65.0679 
 1151   0.0000       2.395619        65.1881 
 1152   0.0000       2.399439        65.2921 
 1153   0.0000       2.401337        65.3437 
 1154   0.0000       2.401800        65.3563 
 1155   0.0000       2.402985        65.3885 
 1156   0.0000       2.404382        65.4266 
 1157   0.0000       2.408546        65.5399 
 1158   0.0000       2.413623        65.6780 
 1159   0.0000       2.416337        65.7519 
 1160   0.0000       2.419124        65.8277 
 1161   0.0000       2.420358        65.8613 
 1162   0.0000       2.422359        65.9157 
 1163   0.0000       2.423406        65.9442 
 1164   0.0000       2.426861        66.0383 
 1165   0.0000       2.428725        66.0890 
 1166   0.0000       2.429021        66.0970 
 1167   0.0000       2.431341        66.1601 
 1168   0.0000       2.433743        66.2255 
 1169   0.0000       2.436233        66.2933 
 1170   0.0000       2.438953        66.3673 
 1171   0.0000       2.443609        66.4940 
 1172   0.0000       2.446377        66.5693 
 1173   0.0000       2.446633        66.5763 
 1174   0.0000       2.450797        66.6896 
 1175   0.0000       2.454907        66.8014 
 1176   0.0000       2.457269        66.8657 
 1177   0.0000       2.458823        66.9080 
 1178   0.0000       2.462034        66.9954 
 1179   0.0000       2.462933        67.0198 
 1180   0.0000       2.466141        67.1071 
 1181   0.0000       2.467503        67.1442 
 1182   0.0000       2.470406        67.2232 
 1183   0.0000       2.472836        67.2893 
 1184   0.0000       2.474058        67.3225 
 1185   0.0000       2.477266        67.4098 
 1186   0.0000       2.480333        67.4933 
 1187   0.0000       2.482099        67.5413 
 1188   0.0000       2.484318        67.6017 
 1189   0.0000       2.486246        67.6542 
 1190   0.0000       2.488093        67.7045 
 1191   0.0000       2.489686        67.7478 
 1192   0.0000       2.490891        67.7806 
 1193   0.0000       2.494559        67.8804 
 1194   0.0000       2.496375        67.9298 
 1195   0.0000       2.498799        67.9958 
 1196   0.0000       2.503635        68.1274 
 1197   0.0000       2.505820        68.1868 
 1198   0.0000       2.507901        68.2435 
 1199   0.0000       2.510798        68.3223 
 1200   0.0000       2.513017        68.3827 
 1201   0.0000       2.514724        68.4291 
 1202   0.0000       2.517393        68.5018 
 1203   0.0000       2.520721        68.5923 
 1204   0.0000       2.522132        68.6307 
 1205   0.0000       2.525070        68.7107 
 1206   0.0000       2.526866        68.7595 
 1207   0.0000       2.527680        68.7817 
 1208   0.0000       2.528866        68.8139 
 1209   0.0000       2.532616        68.9160 
 1210   0.0000       2.535846        69.0039 
 1211   0.0000       2.537759        69.0559 
 1212   0.0000       2.538088        69.0649 
 1213   0.0000       2.541905        69.1688 
 1214   0.0000       2.543790        69.2201 
 1215   0.0000       2.546484        69.2934 
 1216   0.0000       2.548887        69.3588 
 1217   0.0000       2.550635        69.4063 
 1218   0.0000       2.553472        69.4835 
 1219   0.0000       2.554920        69.5229 
 1220   0.0000       2.559171        69.6386 
 1221   0.0000       2.560412        69.6723 
 1222   0.0000       2.565032        69.7981 
 1223   0.0000       2.566231        69.8307 
 1224   0.0000       2.567349        69.8611 
 1225   0.0000       2.568002        69.8789 
 1226   0.0000       2.573072        70.0168 
 1227   0.0000       2.573706        70.0341 
 1228   0.0000       2.577952        70.1496 
 1229   0.0000       2.579986        70.2050 
 1230   0.0000       2.583098        70.2897 
 1231   0.0000       2.584301        70.3224 
 1232   0.0000       2.587227        70.4020 
 1233   0.0000       2.589744        70.4705 
 1234   0.0000       2.590572        70.4931 
 1235   0.0000       2.594462        70.5989 
 1236   0.0000       2.596914        70.6656 
 1237   0.0000       2.598347        70.7046 
 1238   0.0000       2.601243        70.7834 
 1239   0.0000       2.602380        70.8144 
 1240   0.0000       2.607135        70.9438 
 1241   0.0000       2.610632        71.0389 
 1242   0.0000       2.613024        71.1040 
 1243   0.0000       2.613693        71.1222 
 1244   0.0000       2.615223        71.1638 
 1245   0.0000       2.619232        71.2729 
 1246   0.0000       2.619683        71.2852 
 1247   0.0000       2.622708        71.3675 
 1248   0.0000       2.627016        71.4847 
 1249   0.0000       2.629653        71.5565 
 1250   0.0000       2.630417        71.5773 
 1251   0.0000       2.632040        71.6215 
 1252   0.0000       2.634463        71.6874 
 1253   0.0000       2.637933        71.7818 
 1254   0.0000       2.638252        71.7905 
 1255   0.0000       2.639514        71.8248 
 1256   0.0000       2.645901        71.9986 
 1257   0.0000       2.646787        72.0227 
 1258   0.0000       2.647480        72.0416 
 1259   0.0000       2.647997        72.0557 
 1260   0.0000       2.652022        72.1652 
 1261   0.0000       2.653123        72.1952 
 1262   0.0000       2.656417        72.2848 
 1263   0.0000       2.658516        72.3419 
 1264   0.0000       2.661650        72.4272 
 1265   0.0000       2.664544        72.5059 
 1266   0.0000       2.665675        72.5367 
 1267   0.0000       2.668546        72.6148 
 1268   0.0000       2.672023        72.7094 
 1269   0.0000       2.673199        72.7414 
 1270   0.0000       2.675860        72.8139 
 1271   0.0000       2.677635        72.8621 
 1272   0.0000       2.678853        72.8953 
 1273   0.0000       2.682590        72.9970 
 1274   0.0000       2.683794        73.0298 
 1275   0.0000       2.685396        73.0733 
 1276   0.0000       2.687709        73.1363 
 1277   0.0000       2.689694        73.1903 
 1278   0.0000       2.693385        73.2907 
 1279   0.0000       2.695044        73.3359 
 1280   0.0000       2.696281        73.3695 
 1281   0.0000       2.698261        73.4234 
 1282   0.0000       2.701119        73.5012 
 1283   0.0000       2.701336        73.5071 
 1284   0.0000       2.703529        73.5668 
 1285   0.0000       2.705995        73.6339 
 1286   0.0000       2.707282        73.6689 
 1287   0.0000       2.711488        73.7833 
 1288   0.0000       2.712272        73.8047 
 1289   0.0000       2.714269        73.8590 
 1290   0.0000       2.716835        73.9288 
 1291   0.0000       2.719653        74.0055 
 1292   0.0000       2.722422        74.0809 
 1293   0.0000       2.723516        74.1106 
 1294   0.0000       2.723870        74.1203 
 1295   0.0000       2.727094        74.2080 
 1296   0.0000       2.732375        74.3517 
 1297   0.0000       2.734229        74.4021 
 1298   0.0000       2.734919        74.4209 
 1299   0.0000       2.735630        74.4403 
 1300   0.0000       2.737219        74.4835 
 1301   0.0000       2.741467        74.5991 
 1302   0.0000       2.743470        74.6536 
 1303   0.0000       2.744595        74.6842 
 1304   0.0000       2.750352        74.8409 
 1305   0.0000       2.754001        74.9402 
 1306   0.0000       2.754503        74.9538 
 1307   0.0000       2.755246        74.9741 
 1308   0.0000       2.758363        75.0589 
 1309   0.0000       2.759268        75.0835 
 1310   0.0000       2.760791        75.1249 
 1311   0.0000       2.762260        75.1649 
 1312   0.0000       2.764381        75.2226 
 1313   0.0000       2.768287        75.3289 
 1314   0.0000       2.770977        75.4021 
 1315   0.0000       2.771687        75.4214 
 1316   0.0000       2.775476        75.5245 
 1317   0.0000       2.777196        75.5713 
 1318   0.0000       2.781284        75.6826 
 1319   0.0000       2.784369        75.7665 
 1320   0.0000       2.786852        75.8341 
 1321   0.0000       2.790642        75.9372 
 1322   0.0000       2.792830        75.9968 
 1323   0.0000       2.794958        76.0547 
 1324   0.0000       2.797234        76.1166 
 1325   0.0000       2.798660        76.1554 
 1326   0.0000       2.802447        76.2584 
 1327   0.0000       2.804233        76.3071 
 1328   0.0000       2.805817        76.3502 
 1329   0.0000       2.807586        76.3983 
 1330   0.0000       2.809094        76.4393 
 1331   0.0000       2.813372        76.5557 
 1332   0.0000       2.816168        76.6318 
 1333   0.0000       2.818955        76.7077 
 1334   0.0000       2.820767        76.7570 
 1335   0.0000       2.823365        76.8277 
 1336   0.0000       2.826476        76.9123 
 1337   0.0000       2.827309        76.9350 
 1338   0.0000       2.830200        77.0136 
 1339   0.0000       2.831695        77.0543 
 1340   0.0000       2.834218        77.1230 
 1341   0.0000       2.835245        77.1509 
 1342   0.0000       2.839956        77.2791 
 1343   0.0000       2.841576        77.3232 
 1344   0.0000       2.842701        77.3538 
 1345   0.0000       2.846809        77.4656 
 1346   0.0000       2.847218        77.4767 
 1347   0.0000       2.850301        77.5606 
 1348   0.0000       2.853031        77.6349 
 1349   0.0000       2.855910        77.7133 
 1350   0.0000       2.857619        77.7598 
 1351   0.0000       2.859672        77.8156 
 1352   0.0000       2.862793        77.9006 
 1353   0.0000       2.863455        77.9186 
 1354   0.0000       2.865909        77.9853 
 1355   0.0000       2.867529        78.0294 
 1356   0.0000       2.868090        78.0447 
 1357   0.0000       2.873933        78.2037 
 1358   0.0000       2.874062        78.2072 
 1359   0.0000       2.875491        78.2461 
 1360   0.0000       2.877147        78.2911 
 1361   0.0000       2.880253        78.3757 
 1362   0.0000       2.882032        78.4241 
 1363   0.0000       2.887291        78.5672 
 1364   0.0000       2.888994        78.6135 
 1365   0.0000       2.889631        78.6308 
 1366   0.0000       2.891172        78.6728 
 1367   0.0000       2.895967        78.8033 
 1368   0.0000       2.896473        78.8170 
 1369   0.0000       2.899901        78.9103 
 1370   0.0000       2.901270        78.9476 
 1371   0.0000       2.903459        79.0071 
 1372   0.0000       2.906779        79.0975 
 1373   0.0000       2.907834        79.1262 
 1374   0.0000       2.911824        79.2348 
 1375   0.0000       2.913452        79.2791 
 1376   0.0000       2.916896        79.3728 
 1377   0.0000       2.917734        79.3956 
 1378   0.0000       2.921411        79.4956 
 1379   0.0000       2.922929        79.5369 
 1380   0.0000       2.925085        79.5956 
 1381   0.0000       2.928184        79.6799 
 1382   0.0000       2.929710        79.7215 
 1383   0.0000       2.936271        79.9000 
 1384   0.0000       2.937734        79.9398 
 1385   0.0000       2.938476        79.9600 
 1386   0.0000       2.940806        80.0234 
 1387   0.0000       2.942585        80.0718 
 1388   0.0000       2.945876        80.1614 
 1389   0.0000       2.948202        80.2247 
 1390   0.0000       2.952461        80.3406 
 1391   0.0000       2.954244        80.3891 
 1392   0.0000       2.957095        80.4667 
 1393   0.0000       2.958334        80.5004 
 1394   0.0000       2.962201        80.6056 
 1395   0.0000       2.964066        80.6563 
 1396   0.0000       2.964363        80.6644 
 1397   0.0000       2.969386        80.8011 
 1398   0.0000       2.971406        80.8561 
 1399   0.0000       2.974312        80.9352 
 1400   0.0000       2.976872        81.0048 
 1401   0.0000       2.978704        81.0547 
 1402   0.0000       2.981859        81.1405 
 1403   0.0000       2.984393        81.2095 
 1404   0.0000       2.985428        81.2376 
 1405   0.0000       2.989788        81.3563 
 1406   0.0000       2.990548        81.3769 
 1407   0.0000       2.993915        81.4686 
 1408   0.0000       2.999435        81.6188 
 1409   0.0000       3.001684        81.6800 
 1410   0.0000       3.002566        81.7040 
 1411   0.0000       3.004906        81.7676 
 1412   0.0000       3.006024        81.7981 
 1413   0.0000       3.009073        81.8810 
 1414   0.0000       3.010481        81.9194 
 1415   0.0000       3.017146        82.1007 
 1416   0.0000       3.019643        82.1687 
 1417   0.0000       3.021295        82.2136 
 1418   0.0000       3.022207        82.2384 
 1419   0.0000       3.025380        82.3248 
 1420   0.0000       3.027303        82.3771 
 1421   0.0000       3.030224        82.4566 
 1422   0.0000       3.032551        82.5199 
 1423   0.0000       3.035459        82.5990 
 1424   0.0000       3.039531        82.7098 
 1425   0.0000       3.042726        82.7968 
 1426   0.0000       3.044463        82.8441 
 1427   0.0000       3.046856        82.9092 
 1428   0.0000       3.050511        83.0086 
 1429   0.0000       3.051136        83.0256 
 1430   0.0000       3.053675        83.0947 
 1431   0.0000       3.056339        83.1672 
 1432   0.0000       3.060972        83.2933 
 1433   0.0000       3.064826        83.3982 
 1434   0.0000       3.066115        83.4332 
 1435   0.0000       3.068297        83.4926 
 1436   0.0000       3.069495        83.5252 
 1437   0.0000       3.073363        83.6305 
 1438   0.0000       3.074246        83.6545 
 1439   0.0000       3.078391        83.7673 
 1440   0.0000       3.079811        83.8059 
 1441   0.0000       3.085284        83.9549 
 1442   0.0000       3.085456        83.9595 
 1443   0.0000       3.090705        84.1024 
 1444   0.0000       3.091558        84.1256 
 1445   0.0000       3.097135        84.2773 
 1446   0.0000       3.100174        84.3600 
 1447   0.0000       3.101641        84.3999 
 1448   0.0000       3.102739        84.4298 
 1449   0.0000       3.105607        84.5079 
 1450   0.0000       3.108064        84.5747 
 1451   0.0000       3.108716        84.5925 
 1452   0.0000       3.114181        84.7412 
 1453   0.0000       3.114820        84.7586 
 1454   0.0000       3.117623        84.8348 
 1455   0.0000       3.121259        84.9338 
 1456   0.0000       3.124420        85.0198 
 1457   0.0000       3.129134        85.1481 
 1458   0.0000       3.130650        85.1893 
 1459   0.0000       3.134113        85.2835 
 1460   0.0000       3.135651        85.3254 
 1461   0.0000       3.137347        85.3716 
 1462   0.0000       3.142527        85.5125 
 1463   0.0000       3.143737        85.5454 
 1464   0.0000       3.146657        85.6249 
 1465   0.0000       3.148182        85.6664 
 1466   0.0000       3.152881        85.7943 
 1467   0.0000       3.155084        85.8542 
 1468   0.0000       3.160115        85.9911 
 1469   0.0000       3.163751        86.0900 
 1470   0.0000       3.167189        86.1836 
 1471   0.0000       3.168945        86.2314 
 1472   0.0000       3.173284        86.3495 
 1473   0.0000       3.175011        86.3964 
 1474   0.0000       3.176960        86.4495 
 1475   0.0000       3.180124        86.5356 
 1476   0.0000       3.186428        86.7071 
 1477   0.0000       3.188644        86.7674 
 1478   0.0000       3.192439        86.8707 
 1479   0.0000       3.194032        86.9140 
 1480   0.0000       3.196411        86.9788 
 1481   0.0000       3.201264        87.1108 
 1482   0.0000       3.202701        87.1499 
 1483   0.0000       3.208630        87.3113 
 1484   0.0000       3.210207        87.3542 
 1485   0.0000       3.213733        87.4501 
 1486   0.0000       3.219028        87.5942 
 1487   0.0000       3.220942        87.6463 
 1488   0.0000       3.223360        87.7121 
 1489   0.0000       3.225091        87.7592 
 1490   0.0000       3.232438        87.9591 
 1491   0.0000       3.235080        88.0310 
 1492   0.0000       3.235359        88.0386 
 1493   0.0000       3.239283        88.1454 
 1494   0.0000       3.244155        88.2779 
 1495   0.0000       3.246391        88.3388 
 1496   0.0000       3.247487        88.3686 
 1497   0.0000       3.251795        88.4859 
 1498   0.0000       3.257070        88.6294 
 1499   0.0000       3.259911        88.7067 
 1500   0.0000       3.261881        88.7603 
 1501   0.0000       3.265573        88.8608 
 1502   0.0000       3.269350        88.9635 
 1503   0.0000       3.271292        89.0164 
 1504   0.0000       3.275070        89.1192 
 1505   0.0000       3.276222        89.1505 
 1506   0.0000       3.278006        89.1991 
 1507   0.0000       3.282553        89.3228 
 1508   0.0000       3.288419        89.4824 
 1509   0.0000       3.290304        89.5337 
 1510   0.0000       3.292467        89.5926 
 1511   0.0000       3.297015        89.7164 
 1512   0.0000       3.300095        89.8002 
 1513   0.0000       3.303769        89.9001 
 1514   0.0000       3.305323        89.9424 
 1515   0.0000       3.310346        90.0791 
 1516   0.0000       3.313095        90.1539 
 1517   0.0000       3.317282        90.2678 
 1518   0.0000       3.320535        90.3563 
 1519   0.0000       3.321978        90.3956 
 1520   0.0000       3.325133        90.4815 
 1521   0.0000       3.330174        90.6187 
 1522   0.0000       3.332145        90.6723 
 1523   0.0000       3.333507        90.7093 
 1524   0.0000       3.338843        90.8545 
 1525   0.0000       3.341443        90.9253 
 1526   0.0000       3.344145        90.9988 
 1527   0.0000       3.348736        91.1237 
 1528   0.0000       3.357246        91.3553 
 1529   0.0000       3.361187        91.4626 
 1530   0.0000       3.363932        91.5372 
 1531   0.0000       3.365050        91.5677 
 1532   0.0000       3.368197        91.6533 
 1533   0.0000       3.370645        91.7199 
 1534   0.0000       3.371358        91.7393 
 1535   0.0000       3.376029        91.8664 
 1536   0.0000       3.380336        91.9836 
 1537   0.0000       3.384003        92.0834 
 1538   0.0000       3.387114        92.1681 
 1539   0.0000       3.390009        92.2468 
 1540   0.0000       3.393158        92.3325 
 1541   0.0000       3.395707        92.4019 
 1542   0.0000       3.398070        92.4662 
 1543   0.0000       3.401270        92.5533 
 1544   0.0000       3.407414        92.7204 
 1545   0.0000       3.409277        92.7712 
 1546   0.0000       3.413029        92.8732 
 1547   0.0000       3.414671        92.9179 
 1548   0.0000       3.418060        93.0101 
 1549   0.0000       3.421957        93.1162 
 1550   0.0000       3.424326        93.1806 
 1551   0.0000       3.428642        93.2981 
 1552   0.0000       3.431772        93.3833 
 1553   0.0000       3.434383        93.4543 
 1554   0.0000       3.436804        93.5202 
 1555   0.0000       3.441960        93.6605 
 1556   0.0000       3.444282        93.7237 
 1557   0.0000       3.448148        93.8289 
 1558   0.0000       3.450192        93.8845 
 1559   0.0000       3.452227        93.9399 
 1560   0.0000       3.458050        94.0983 
 1561   0.0000       3.460049        94.1527 
 1562   0.0000       3.466313        94.3232 
 1563   0.0000       3.467473        94.3547 
 1564   0.0000       3.469217        94.4022 
 1565   0.0000       3.469758        94.4169 
 1566   0.0000       3.473333        94.5142 
 1567   0.0000       3.478899        94.6657 
 1568   0.0000       3.479474        94.6813 
 1569   0.0000       3.483779        94.7984 
 1570   0.0000       3.484643        94.8219 
 1571   0.0000       3.486414        94.8702 
 1572   0.0000       3.489546        94.9554 
 1573   0.0000       3.491536        95.0095 
 1574   0.0000       3.493766        95.0702 
 1575   0.0000       3.495305        95.1121 
 1576   0.0000       3.499382        95.2230 
 1577   0.0000       3.503171        95.3261 
 1578   0.0000       3.505628        95.3930 
 1579   0.0000       3.505799        95.3976 
 1580   0.0000       3.510703        95.5311 
 1581   0.0000       3.514273        95.6282 
 1582   0.0000       3.517037        95.7034 
 1583   0.0000       3.519991        95.7838 
 1584   0.0000       3.520989        95.8110 
 1585   0.0000       3.523550        95.8807 
 1586   0.0000       3.525987        95.9470 
 1587   0.0000       3.528930        96.0271 
 1588   0.0000       3.529787        96.0504 
 1589   0.0000       3.531481        96.0965 
 1590   0.0000       3.534802        96.1868 
 1591   0.0000       3.536280        96.2271 
 1592   0.0000       3.537924        96.2718 
 1593   0.0000       3.540579        96.3441 
 1594   0.0000       3.546155        96.4958 
 1595   0.0000       3.549150        96.5773 
 1596   0.0000       3.554141        96.7131 
 1597   0.0000       3.555360        96.7463 
 1598   0.0000       3.556427        96.7753 
 1599   0.0000       3.559304        96.8536 
 1600   0.0000       3.564118        96.9846 
 1601   0.0000       3.566372        97.0459 
 1602   0.0000       3.569682        97.1360 
 1603   0.0000       3.571784        97.1932 
 1604   0.0000       3.573798        97.2480 
 1605   0.0000       3.576790        97.3294 
 1606   0.0000       3.582379        97.4815 
 1607   0.0000       3.583715        97.5178 
 1608   0.0000       3.584677        97.5440 
 1609   0.0000       3.586720        97.5996 
 1610   0.0000       3.589969        97.6880 
 1611   0.0000       3.595278        97.8325 
 1612   0.0000       3.599100        97.9365 
 1613   0.0000       3.601720        98.0078 
 1614   0.0000       3.605197        98.1024 
 1615   0.0000       3.608055        98.1802 
 1616   0.0000       3.610192        98.2383 
 1617   0.0000       3.612373        98.2977 
 1618   0.0000       3.614968        98.3683 
 1619   0.0000       3.621470        98.5452 
 1620   0.0000       3.623063        98.5886 
 1621   0.0000       3.625112        98.6443 
 1622   0.0000       3.627346        98.7051 
 1623   0.0000       3.632893        98.8560 
 1624   0.0000       3.637223        98.9739 
 1625   0.0000       3.639690        99.0410 
 1626   0.0000       3.642519        99.1180 
 1627   0.0000       3.644344        99.1676 
 1628   0.0000       3.647506        99.2537 
 1629   0.0000       3.650690        99.3403 
 1630   0.0000       3.655237        99.4640 
 1631   0.0000       3.656450        99.4971 
 1632   0.0000       3.661635        99.6382 
 1633   0.0000       3.664106        99.7054 
 1634   0.0000       3.666153        99.7611 
 1635   0.0000       3.669018        99.8390 
 1636   0.0000       3.673250        99.9542 
 1637   0.0000       3.676003       100.0291 
 1638   0.0000       3.679424       100.1222 
 1639   0.0000       3.682736       100.2123 
 1640   0.0000       3.686643       100.3187 
 1641   0.0000       3.687425       100.3399 
 1642   0.0000       3.691904       100.4618 
 1643   0.0000       3.694949       100.5447 
 1644   0.0000       3.696922       100.5984 
 1645   0.0000       3.706023       100.8460 
 1646   0.0000       3.707223       100.8787 
 1647   0.0000       3.710058       100.9558 
 1648   0.0000       3.717741       101.1649 
 1649   0.0000       3.718507       101.1857 
 1650   0.0000       3.720586       101.2423 
 1651   0.0000       3.724689       101.3539 
 1652   0.0000       3.727311       101.4253 
 1653   0.0000       3.729423       101.4827 
 1654   0.0000       3.732121       101.5562 
 1655   0.0000       3.738980       101.7428 
 1656   0.0000       3.744436       101.8913 
 1657   0.0000       3.745099       101.9093 
 1658   0.0000       3.750268       102.0500 
 1659   0.0000       3.751992       102.0969 
 1660   0.0000       3.757155       102.2374 
 1661   0.0000       3.761571       102.3576 
 1662   0.0000       3.767506       102.5191 
 1663   0.0000       3.768352       102.5421 
 1664   0.0000       3.774636       102.7131 
 1665   0.0000       3.775466       102.7357 
 1666   0.0000       3.780061       102.8607 
 1667   0.0000       3.785674       103.0134 
 1668   0.0000       3.788894       103.1011 
 1669   0.0000       3.790401       103.1421 
 1670   0.0000       3.791531       103.1728 
 1671   0.0000       3.798719       103.3684 
 1672   0.0000       3.801329       103.4394 
 1673   0.0000       3.804237       103.5186 
 1674   0.0000       3.809588       103.6642 
 1675   0.0000       3.811991       103.7295 
 1676   0.0000       3.815142       103.8153 
 1677   0.0000       3.818240       103.8996 
 1678   0.0000       3.824312       104.0648 
 1679   0.0000       3.827081       104.1402 
 1680   0.0000       3.830989       104.2465 
 1681   0.0000       3.837179       104.4149 
 1682   0.0000       3.839154       104.4687 
 1683   0.0000       3.844290       104.6085 
 1684   0.0000       3.847982       104.7089 
 1685   0.0000       3.853032       104.8463 
 1686   0.0000       3.857256       104.9613 
 1687   0.0000       3.861178       105.0680 
 1688   0.0000       3.862212       105.0961 
 1689   0.0000       3.864650       105.1625 
 1690   0.0000       3.868593       105.2698 
 1691   0.0000       3.872660       105.3804 
 1692   0.0000       3.879517       105.5670 
 1693   0.0000       3.883394       105.6725 
 1694   0.0000       3.885901       105.7407 
 1695   0.0000       3.891668       105.8977 
 1696   0.0000       3.895628       106.0054 
 1697   0.0000       3.897479       106.0558 
 1698   0.0000       3.899505       106.1109 
 1699   0.0000       3.907206       106.3205 
 1700   0.0000       3.909328       106.3782 
 1701   0.0000       3.914613       106.5220 
 1702   0.0000       3.916791       106.5813 
 1703   0.0000       3.922357       106.7328 
 1704   0.0000       3.928099       106.8890 
 1705   0.0000       3.928873       106.9101 
 1706   0.0000       3.930913       106.9656 
 1707   0.0000       3.934783       107.0709 
 1708   0.0000       3.936519       107.1181 
 1709   0.0000       3.942620       107.2841 
 1710   0.0000       3.945272       107.3563 
 1711   0.0000       3.950083       107.4872 
 1712   0.0000       3.957480       107.6885 
 1713   0.0000       3.960191       107.7623 
 1714   0.0000       3.965115       107.8963 
 1715   0.0000       3.970984       108.0560 
 1716   0.0000       3.971753       108.0769 
 1717   0.0000       3.978279       108.2545 
 1718   0.0000       3.980329       108.3103 
 1719   0.0000       3.983106       108.3858 
 1720   0.0000       3.988207       108.5246 
 1721   0.0000       3.992136       108.6315 
 1722   0.0000       3.993492       108.6684 
 1723   0.0000       3.999099       108.8210 
 1724   0.0000       4.002835       108.9227 
 1725   0.0000       4.003503       108.9409 
 1726   0.0000       4.005561       108.9969 
 1727   0.0000       4.012745       109.1924 
 1728   0.0000       4.015757       109.2743 
 1729   0.0000       4.018815       109.3575 
 1730   0.0000       4.020126       109.3932 
 1731   0.0000       4.029821       109.6570 
 1732   0.0000       4.030465       109.6745 
 1733   0.0000       4.035474       109.8108 
 1734   0.0000       4.038511       109.8935 
 1735   0.0000       4.039198       109.9122 
 1736   0.0000       4.042538       110.0030 
 1737   0.0000       4.045244       110.0767 
 1738   0.0000       4.047832       110.1471 
 1739   0.0000       4.052455       110.2729 
 1740   0.0000       4.059634       110.4683 
 1741   0.0000       4.062013       110.5330 
 1742   0.0000       4.065972       110.6407 
 1743   0.0000       4.070226       110.7565 
 1744   0.0000       4.072692       110.8236 
 1745   0.0000       4.075671       110.9046 
 1746   0.0000       4.081438       111.0616 
 1747   0.0000       4.086743       111.2059 
 1748   0.0000       4.089603       111.2838 
 1749   0.0000       4.092451       111.3613 
 1750   0.0000       4.094706       111.4226 
 1751   0.0000       4.099102       111.5422 
 1752   0.0000       4.104115       111.6786 
 1753   0.0000       4.107180       111.7621 
 1754   0.0000       4.113143       111.9243 
 1755   0.0000       4.116107       112.0050 
 1756   0.0000       4.120018       112.1114 
 1757   0.0000       4.129949       112.3816 
 1758   0.0000       4.133323       112.4734 
 1759   0.0000       4.139777       112.6491 
 1760   0.0000       4.144993       112.7910 
 1761   0.0000       4.148273       112.8803 
 1762   0.0000       4.153133       113.0125 
 1763   0.0000       4.160077       113.2014 
 1764   0.0000       4.163280       113.2886 
 1765   0.0000       4.171101       113.5014 
 1766   0.0000       4.171500       113.5123 
 1767   0.0000       4.178312       113.6976 
 1768   0.0000       4.180713       113.7630 
 1769   0.0000       4.185901       113.9042 
 1770   0.0000       4.193014       114.0977 
 1771   0.0000       4.195057       114.1533 
 1772   0.0000       4.197722       114.2258 
 1773   0.0000       4.199129       114.2641 
 1774   0.0000       4.205671       114.4421 
 1775   0.0000       4.207048       114.4796 
 1776   0.0000       4.213886       114.6657 
 1777   0.0000       4.219035       114.8058 
 1778   0.0000       4.227812       115.0446 
 1779   0.0000       4.231031       115.1322 
 1780   0.0000       4.235507       115.2540 
 1781   0.0000       4.237861       115.3181 
 1782   0.0000       4.243330       115.4669 
 1783   0.0000       4.246163       115.5440 
 1784   0.0000       4.254353       115.7668 
 1785   0.0000       4.257188       115.8440 
 1786   0.0000       4.262543       115.9897 
 1787   0.0000       4.264221       116.0354 
 1788   0.0000       4.272694       116.2659 
 1789   0.0000       4.276316       116.3645 
 1790   0.0000       4.288479       116.6954 
 1791   0.0000       4.292633       116.8085 
 1792   0.0000       4.301862       117.0596 
 1793   0.0000       4.303147       117.0946 
 1794   0.0000       4.305522       117.1592 
 1795   0.0000       4.319876       117.5498 
 1796   0.0000       4.322891       117.6318 
 1797   0.0000       4.327481       117.7567 
 1798   0.0000       4.333758       117.9276 
 1799   0.0000       4.340117       118.1006 
 1800   0.0000       4.350211       118.3752 
 1801   0.0000       4.353591       118.4672 
 1802   0.0000       4.355794       118.5272 
 1803   0.0000       4.362115       118.6992 
 1804   0.0000       4.369041       118.8877 
 1805   0.0000       4.370544       118.9285 
 1806   0.0000       4.375967       119.0761 
 1807   0.0000       4.384639       119.3121 
 1808   0.0000       4.391118       119.4884 
 1809   0.0000       4.395120       119.5973 
 1810   0.0000       4.401640       119.7747 
 1811   0.0000       4.404900       119.8634 
 1812   0.0000       4.413105       120.0867 
 1813   0.0000       4.423822       120.3783 
 1814   0.0000       4.432185       120.6059 
 1815   0.0000       4.443798       120.9219 
 1816   0.0000       4.452051       121.1465 
 1817   0.0000       4.458145       121.3123 
 1818   0.0000       4.464862       121.4951 
 1819   0.0000       4.467423       121.5648 
 1820   0.0000       4.474582       121.7596 
 1821   0.0000       4.482893       121.9857 
 1822   0.0000       4.488973       122.1512 
 1823   0.0000       4.493289       122.2686 
 1824   0.0000       4.495997       122.3423 
 1825   0.0000       4.500620       122.4681 
 1826   0.0000       4.507833       122.6644 
 1827   0.0000       4.516238       122.8931 
 1828   0.0000       4.518175       122.9458 
 1829   0.0000       4.524373       123.1144 
 1830   0.0000       4.534840       123.3993 
 1831   0.0000       4.538248       123.4920 
 1832   0.0000       4.543742       123.6415 
 1833   0.0000       4.549509       123.7984 
 1834   0.0000       4.554843       123.9436 
 1835   0.0000       4.562068       124.1402 
 1836   0.0000       4.570272       124.3634 
 1837   0.0000       4.570818       124.3783 
 1838   0.0000       4.577517       124.5606 
 1839   0.0000       4.582040       124.6837 
 1840   0.0000       4.584638       124.7543 
 1841   0.0000       4.597975       125.1173 
 1842   0.0000       4.602120       125.2301 
 1843   0.0000       4.604194       125.2865 
 1844   0.0000       4.610964       125.4707 
 1845   0.0000       4.616037       125.6087 
 1846   0.0000       4.619876       125.7132 
 1847   0.0000       4.624011       125.8257 
 1848   0.0000       4.626165       125.8843 
 1849   0.0000       4.628927       125.9595 
 1850   0.0000       4.638535       126.2210 
 1851   0.0000       4.646511       126.4380 
 1852   0.0000       4.648197       126.4839 
 1853   0.0000       4.655825       126.6914 
 1854   0.0000       4.662452       126.8718 
 1855   0.0000       4.667216       127.0014 
 1856   0.0000       4.675099       127.2159 
 1857   0.0000       4.678603       127.3113 
 1858   0.0000       4.686598       127.5288 
 1859   0.0000       4.695449       127.7697 
 1860   0.0000       4.696597       127.8009 
 1861   0.0000       4.708203       128.1167 
 1862   0.0000       4.711394       128.2035 
 1863   0.0000       4.719793       128.4321 
 1864   0.0000       4.736437       128.8850 
 1865   0.0000       4.744489       129.1041 
 1866   0.0000       4.749105       129.2297 
 1867   0.0000       4.757507       129.4584 
 1868   0.0000       4.766197       129.6948 
 1869   0.0000       4.768652       129.7616 
 1870   0.0000       4.776095       129.9642 
 1871   0.0000       4.776735       129.9816 
 1872   0.0000       4.790059       130.3441 
 1873   0.0000       4.793943       130.4498 
 1874   0.0000       4.807487       130.8184 
 1875   0.0000       4.811003       130.9140 
 1876   0.0000       4.812877       130.9650 
 1877   0.0000       4.814040       130.9967 
 1878   0.0000       4.821233       131.1924 
 1879   0.0000       4.825026       131.2956 
 1880   0.0000       4.827329       131.3583 
 1881   0.0000       4.834686       131.5585 
 1882   0.0000       4.842848       131.7806 
 1883   0.0000       4.850060       131.9768 
 1884   0.0000       4.857241       132.1722 
 1885   0.0000       4.863077       132.3311 
 1886   0.0000       4.868625       132.4820 
 1887   0.0000       4.877582       132.7258 
 1888   0.0000       4.888074       133.0113 
 1889   0.0000       4.891958       133.1170 
 1890   0.0000       4.897591       133.2702 
 1891   0.0000       4.902839       133.4130 
 1892   0.0000       4.904957       133.4707 
 1893   0.0000       4.905222       133.4779 
 1894   0.0000       4.911350       133.6446 
 1895   0.0000       4.919765       133.8736 
 1896   0.0000       4.934032       134.2618 
 1897   0.0000       4.942350       134.4882 
 1898   0.0000       4.945203       134.5658 
 1899   0.0000       4.954887       134.8293 
 1900   0.0000       4.959658       134.9592 
 1901   0.0000       4.969060       135.2150 
 1902   0.0000       4.971202       135.2733 
 1903   0.0000       4.972344       135.3044 
 1904   0.0000       4.981433       135.5517 
 1905   0.0000       4.986895       135.7003 
 1906   0.0000       4.991986       135.8388 
 1907   0.0000       4.996627       135.9651 
 1908   0.0000       4.998354       136.0121 
 1909   0.0000       4.999948       136.0555 
 1910   0.0000       5.006722       136.2398 
 1911   0.0000       5.010007       136.3292 
 1912   0.0000       5.014466       136.4505 
 1913   0.0000       5.023134       136.6864 
 1914   0.0000       5.026758       136.7850 
 1915   0.0000       5.031723       136.9202 
 1916   0.0000       5.039500       137.1318 
 1917   0.0000       5.041752       137.1930 
 1918   0.0000       5.050499       137.4311 
 1919   0.0000       5.057069       137.6099 
 1920   0.0000       5.059265       137.6696 
 1921   0.0000       5.062631       137.7612 
 1922   0.0000       5.071944       138.0146 
 1923   0.0000       5.077361       138.1620 
 1924   0.0000       5.081774       138.2821 
 1925   0.0000       5.091040       138.5342 
 1926   0.0000       5.095751       138.6624 
 1927   0.0000       5.096411       138.6804 
 1928   0.0000       5.104651       138.9046 
 1929   0.0000       5.113248       139.1386 
 1930   0.0000       5.114153       139.1632 
 1931   0.0000       5.117158       139.2449 
 1932   0.0000       5.122550       139.3917 
 1933   0.0000       5.131336       139.6307 
 1934   0.0000       5.132728       139.6686 
 1935   0.0000       5.139764       139.8601 
 1936   0.0000       5.141850       139.9169 
 1937   0.0000       5.149056       140.1129 
 1938   0.0000       5.152781       140.2143 
 1939   0.0000       5.157997       140.3562 
 1940   0.0000       5.163729       140.5122 
 1941   0.0000       5.164593       140.5357 
 1942   0.0000       5.175189       140.8241 
 1943   0.0000       5.177567       140.8887 
 1944   0.0000       5.180975       140.9815 
 1945   0.0000       5.183975       141.0631 
 1946   0.0000       5.192209       141.2872 
 1947   0.0000       5.194872       141.3597 
 1948   0.0000       5.200468       141.5119 
 1949   0.0000       5.206375       141.6727 
 1950   0.0000       5.209563       141.7594 
 1951   0.0000       5.213883       141.8770 
 1952   0.0000       5.215666       141.9255 
 1953   0.0000       5.221003       142.0707 
 1954   0.0000       5.226646       142.2243 
 1955   0.0000       5.229323       142.2971 
 1956   0.0000       5.233731       142.4171 
 1957   0.0000       5.237179       142.5109 
 1958   0.0000       5.242717       142.6616 
 1959   0.0000       5.246645       142.7685 
 1960   0.0000       5.248997       142.8325 
 1961   0.0000       5.253971       142.9678 
 1962   0.0000       5.254632       142.9858 
 1963   0.0000       5.263485       143.2267 
 1964   0.0000       5.267292       143.3303 
 1965   0.0000       5.268819       143.3719 
 1966   0.0000       5.272602       143.4748 
 1967   0.0000       5.275331       143.5491 
 1968   0.0000       5.276730       143.5871 
 1969   0.0000       5.282022       143.7311 
 1970   0.0000       5.285798       143.8339 
 1971   0.0000       5.287920       143.8916 
 1972   0.0000       5.291960       144.0016 
 1973   0.0000       5.294113       144.0601 
 1974   0.0000       5.305401       144.3673 
 1975   0.0000       5.308072       144.4400 
 1976   0.0000       5.311079       144.5218 
 1977   0.0000       5.314194       144.6066 
 1978   0.0000       5.320813       144.7867 
 1979   0.0000       5.327727       144.9748 
 1980   0.0000       5.330119       145.0399 
 1981   0.0000       5.333086       145.1206 
 1982   0.0000       5.342432       145.3750 
 1983   0.0000       5.343533       145.4049 
 1984   0.0000       5.347747       145.5196 
 1985   0.0000       5.353758       145.6832 
 1986   0.0000       5.355764       145.7378 
 1987   0.0000       5.361737       145.9003 
 1988   0.0000       5.365355       145.9987 
 1989   0.0000       5.369784       146.1193 
 1990   0.0000       5.372514       146.1935 
 1991   0.0000       5.375203       146.2667 
 1992   0.0000       5.382235       146.4581 
 1993   0.0000       5.387495       146.6012 
 1994   0.0000       5.391462       146.7091 
 1995   0.0000       5.394344       146.7876 
 1996   0.0000       5.397578       146.8756 
 1997   0.0000       5.403979       147.0498 
 1998   0.0000       5.407317       147.1406 
 1999   0.0000       5.409775       147.2075 
 2000   0.0000       5.412479       147.2810 
 2001   0.0000       5.419973       147.4850 
 2002   0.0000       5.425165       147.6262 
 2003   0.0000       5.429193       147.7358 
 2004   0.0000       5.432351       147.8218 
 2005   0.0000       5.434022       147.8672 
 2006   0.0000       5.436723       147.9408 
 2007   0.0000       5.438762       147.9962 
 2008   0.0000       5.443396       148.1223 
 2009   0.0000       5.449430       148.2865 
 2010   0.0000       5.451354       148.3389 
 2011   0.0000       5.454759       148.4315 
 2012   0.0000       5.460835       148.5969 
 2013   0.0000       5.466710       148.7567 
 2014   0.0000       5.469436       148.8309 
 2015   0.0000       5.469836       148.8418 
 2016   0.0000       5.475237       148.9888 
 2017   0.0000       5.481753       149.1661 
 2018   0.0000       5.488975       149.3626 
 2019   0.0000       5.493254       149.4790 
 2020   0.0000       5.497692       149.5998 
 2021   0.0000       5.504005       149.7716 
 2022   0.0000       5.505489       149.8120 
 2023   0.0000       5.508726       149.9001 
 2024   0.0000       5.514552       150.0586 
 2025   0.0000       5.517439       150.1371 
 2026   0.0000       5.519949       150.2055 
 2027   0.0000       5.527290       150.4052 
 2028   0.0000       5.528943       150.4502 
 2029   0.0000       5.533112       150.5636 
 2030   0.0000       5.536855       150.6655 
 2031   0.0000       5.543209       150.8384 
 2032   0.0000       5.546791       150.9359 
 2033   0.0000       5.553095       151.1074 
 2034   0.0000       5.556097       151.1891 
 2035   0.0000       5.557416       151.2250 
 2036   0.0000       5.562552       151.3647 
 2037   0.0000       5.564474       151.4170 
 2038   0.0000       5.569307       151.5486 
 2039   0.0000       5.574213       151.6820 
 2040   0.0000       5.575277       151.7110 
 2041   0.0000       5.577086       151.7602 
 2042   0.0000       5.580383       151.8499 
 2043   0.0000       5.583893       151.9455 
 2044   0.0000       5.586532       152.0173 
 2045   0.0000       5.587265       152.0372 
 2046   0.0000       5.591296       152.1469 
 2047   0.0000       5.593349       152.2028 
 2048   0.0000       5.596071       152.2768 
 2049   0.0000       5.600288       152.3916 
 2050   0.0000       5.606111       152.5500 
 2051   0.0000       5.606724       152.5667 
 2052   0.0000       5.614046       152.7660 
 2053   0.0000       5.614753       152.7852 
 2054   0.0000       5.617204       152.8519 
 2055   0.0000       5.620735       152.9480 
 2056   0.0000       5.623113       153.0127 
 2057   0.0000       5.629562       153.1882 
 2058   0.0000       5.631881       153.2513 
 2059   0.0000       5.634028       153.3097 
 2060   0.0000       5.638335       153.4269 
 2061   0.0000       5.642109       153.5296 
 2062   0.0000       5.643103       153.5567 
 2063   0.0000       5.648323       153.6987 
 2064   0.0000       5.652057       153.8003 
 2065   0.0000       5.654742       153.8734 
 2066   0.0000       5.660490       154.0298 
 2067   0.0000       5.662742       154.0910 
 2068   0.0000       5.664647       154.1429 
 2069   0.0000       5.669195       154.2667 
 2070   0.0000       5.672005       154.3431 
 2071   0.0000       5.677301       154.4872 
 2072   0.0000       5.678524       154.5205 
 2073   0.0000       5.682399       154.6259 
 2074   0.0000       5.686794       154.7455 
 2075   0.0000       5.689278       154.8131 
 2076   0.0000       5.693544       154.9292 
 2077   0.0000       5.698611       155.0671 
 2078   0.0000       5.704214       155.2195 
 2079   0.0000       5.708810       155.3446 
 2080   0.0000       5.711031       155.4050 
 2081   0.0000       5.712868       155.4550 
 2082   0.0000       5.716986       155.5671 
 2083   0.0000       5.720036       155.6501 
 2084   0.0000       5.723680       155.7492 
 2085   0.0000       5.727685       155.8582 
 2086   0.0000       5.729536       155.9086 
 2087   0.0000       5.731083       155.9507 
 2088   0.0000       5.734022       156.0307 
 2089   0.0000       5.738049       156.1402 
 2090   0.0000       5.743315       156.2836 
 2091   0.0000       5.743910       156.2997 
 2092   0.0000       5.746047       156.3579 
 2093   0.0000       5.752438       156.5318 
 2094   0.0000       5.756474       156.6416 
 2095   0.0000       5.760451       156.7498 
 2096   0.0000       5.765022       156.8742 
 2097   0.0000       5.769882       157.0065 
 2098   0.0000       5.774145       157.1225 
 2099   0.0000       5.778255       157.2343 
 2100   0.0000       5.779808       157.2766 
 2101   0.0000       5.781858       157.3323 
 2102   0.0000       5.790224       157.5600 
 2103   0.0000       5.791984       157.6079 
 2104   0.0000       5.798281       157.7792 
 2105   0.0000       5.800036       157.8270 
 2106   0.0000       5.806610       158.0059 
 2107   0.0000       5.808258       158.0507 
 2108   0.0000       5.814278       158.2145 
 2109   0.0000       5.818176       158.3206 
 2110   0.0000       5.819067       158.3449 
 2111   0.0000       5.822637       158.4420 
 2112   0.0000       5.827471       158.5736 
 2113   0.0000       5.829763       158.6359 
 2114   0.0000       5.835039       158.7795 
 2115   0.0000       5.841830       158.9643 
 2116   0.0000       5.843278       159.0037 
 2117   0.0000       5.848419       159.1436 
 2118   0.0000       5.853090       159.2707 
 2119   0.0000       5.858079       159.4064 
 2120   0.0000       5.858131       159.4079 
 2121   0.0000       5.863697       159.5593 
 2122   0.0000       5.865227       159.6010 
 2123   0.0000       5.868204       159.6819 
 2124   0.0000       5.870117       159.7340 
 2125   0.0000       5.874362       159.8495 
 2126   0.0000       5.878598       159.9648 
 2127   0.0000       5.881142       160.0340 
 2128   0.0000       5.884039       160.1128 
 2129   0.0000       5.889349       160.2573 
 2130   0.0000       5.896851       160.4615 
 2131   0.0000       5.897944       160.4912 
 2132   0.0000       5.901649       160.5920 
 2133   0.0000       5.903948       160.6546 
 2134   0.0000       5.907306       160.7460 
 2135   0.0000       5.909119       160.7953 
 2136   0.0000       5.913018       160.9014 
 2137   0.0000       5.915841       160.9782 
 2138   0.0000       5.916979       161.0092 
 2139   0.0000       5.922234       161.1522 
 2140   0.0000       5.923588       161.1890 
 2141   0.0000       5.924459       161.2127 
 2142   0.0000       5.925722       161.2471 
 2143   0.0000       5.928506       161.3229 
 2144   0.0000       5.931640       161.4081 
 2145   0.0000       5.933792       161.4667 
 2146   0.0000       5.936473       161.5396 
 2147   0.0000       5.938589       161.5972 
 2148   0.0000       5.940646       161.6532 
 2149   0.0000       5.943226       161.7234 
 2150   0.0000       5.944880       161.7684 
 2151   0.0000       5.946418       161.8103 
 2152   0.0000       5.952614       161.9788 
 2153   0.0000       5.955502       162.0574 
 2154   0.0000       5.957474       162.1111 
 2155   0.0000       5.959698       162.1716 
 2156   0.0000       5.962440       162.2462 
 2157   0.0000       5.963657       162.2794 
 2158   0.0000       5.966881       162.3671 
 2159   0.0000       5.970562       162.4672 
 2160   0.0000       5.972572       162.5219 
 2161   0.0000       5.976589       162.6312 
 2162   0.0000       5.979021       162.6974 
 2163   0.0000       5.982293       162.7865 
 2164   0.0000       5.985074       162.8621 
 2165   0.0000       5.986925       162.9125 
 2166   0.0000       5.989669       162.9872 
 2167   0.0000       5.993572       163.0934 
 2168   0.0000       5.996125       163.1629 
 2169   0.0000       5.997235       163.1931 
 2170   0.0000       5.999268       163.2484 
 2171   0.0000       6.005003       163.4044 
 2172   0.0000       6.005674       163.4227 
 2173   0.0000       6.007751       163.4792 
 2174   0.0000       6.009525       163.5275 
 2175   0.0000       6.012184       163.5998 
 2176   0.0000       6.012600       163.6112 
 2177   0.0000       6.016000       163.7037 
 2178   0.0000       6.019041       163.7864 
 2179   0.0000       6.021517       163.8538 
 2180   0.0000       6.025585       163.9645 
 2181   0.0000       6.026593       163.9919 
 2182   0.0000       6.028082       164.0324 
 2183   0.0000       6.033405       164.1773 
 2184   0.0000       6.034807       164.2154 
 2185   0.0000       6.037331       164.2841 
 2186   0.0000       6.038638       164.3197 
 2187   0.0000       6.038948       164.3281 
 2188   0.0000       6.041864       164.4075 
 2189   0.0000       6.045475       164.5058 
 2190   0.0000       6.048700       164.5935 
 2191   0.0000       6.053042       164.7117 
 2192   0.0000       6.053895       164.7349 
 2193   0.0000       6.055001       164.7649 
 2194   0.0000       6.058724       164.8663 
 2195   0.0000       6.061759       164.9488 
 2196   0.0000       6.064188       165.0149 
 2197   0.0000       6.066184       165.0693 
 2198   0.0000       6.069769       165.1668 
 2199   0.0000       6.074934       165.3074 
 2200   0.0000       6.076440       165.3483 
 2201   0.0000       6.077300       165.3717 
 2202   0.0000       6.079254       165.4249 
 2203   0.0000       6.079746       165.4383 
 2204   0.0000       6.084319       165.5627 
 2205   0.0000       6.084652       165.5718 
 2206   0.0000       6.089256       165.6971 
 2207   0.0000       6.090790       165.7388 
 2208   0.0000       6.091910       165.7693 
 2209   0.0000       6.092795       165.7934 
 2210   0.0000       6.097775       165.9289 
 2211   0.0000       6.100628       166.0065 
 2212   0.0000       6.101644       166.0342 
 2213   0.0000       6.105029       166.1263 
 2214   0.0000       6.107134       166.1836 
 2215   0.0000       6.110712       166.2809 
 2216   0.0000       6.114829       166.3930 
 2217   0.0000       6.115993       166.4246 
 2218   0.0000       6.117356       166.4617 
 2219   0.0000       6.121173       166.5656 
 2220   0.0000       6.122888       166.6123 
 2221   0.0000       6.127519       166.7383 
 2222   0.0000       6.129283       166.7863 
 2223   0.0000       6.130994       166.8328 
 2224   0.0000       6.132683       166.8788 
 2225   0.0000       6.134221       166.9206 
 2226   0.0000       6.136351       166.9786 
 2227   0.0000       6.137580       167.0120 
 2228   0.0000       6.140996       167.1050 
 2229   0.0000       6.143675       167.1779 
 2230   0.0000       6.145089       167.2164 
 2231   0.0000       6.149199       167.3282 
 2232   0.0000       6.151403       167.3882 
 2233   0.0000       6.154310       167.4673 
 2234   0.0000       6.154632       167.4760 
 2235   0.0000       6.158458       167.5802 
 2236   0.0000       6.160122       167.6254 
 2237   0.0000       6.163154       167.7080 
 2238   0.0000       6.167266       167.8198 
 2239   0.0000       6.169067       167.8688 
 2240   0.0000       6.171000       167.9215 
 2241   0.0000       6.172632       167.9658 
 2242   0.0000       6.176176       168.0623 
 2243   0.0000       6.178042       168.1131 
 2244   0.0000       6.181750       168.2140 
 2245   0.0000       6.185946       168.3281 
 2246   0.0000       6.187501       168.3705 
 2247   0.0000       6.188385       168.3945 
 2248   0.0000       6.191258       168.4727 
 2249   0.0000       6.193836       168.5429 
 2250   0.0000       6.195934       168.5999 
 2251   0.0000       6.196797       168.6234 
 2252   0.0000       6.198741       168.6763 
 2253   0.0000       6.204345       168.8288 
 2254   0.0000       6.205016       168.8471 
 2255   0.0000       6.207993       168.9281 
 2256   0.0000       6.211039       169.0110 
 2257   0.0000       6.211950       169.0357 
 2258   0.0000       6.214658       169.1094 
 2259   0.0000       6.217519       169.1873 
 2260   0.0000       6.218038       169.2014 
 2261   0.0000       6.221595       169.2982 
 2262   0.0000       6.222804       169.3311 
 2263   0.0000       6.223883       169.3605 
 2264   0.0000       6.227392       169.4559 
 2265   0.0000       6.230764       169.5477 
 2266   0.0000       6.231565       169.5695 
 2267   0.0000       6.234054       169.6372 
 2268   0.0000       6.237497       169.7309 
 2269   0.0000       6.240578       169.8148 
 2270   0.0000       6.241264       169.8334 
 2271   0.0000       6.244501       169.9215 
 2272   0.0000       6.248035       170.0177 
 2273   0.0000       6.249279       170.0515 
 2274   0.0000       6.251871       170.1221 
 2275   0.0000       6.254289       170.1879 
 2276   0.0000       6.255775       170.2283 
 2277   0.0000       6.259114       170.3191 
 2278   0.0000       6.260048       170.3446 
 2279   0.0000       6.261613       170.3872 
 2280   0.0000       6.265774       170.5004 
 2281   0.0000       6.268650       170.5786 
 2282   0.0000       6.269905       170.6128 
 2283   0.0000       6.271321       170.6513 
 2284   0.0000       6.275324       170.7602 
 2285   0.0000       6.276311       170.7871 
 2286   0.0000       6.278189       170.8382 
 2287   0.0000       6.278695       170.8520 
 2288   0.0000       6.281480       170.9278 
 2289   0.0000       6.283852       170.9923 
 2290   0.0000       6.287481       171.0911 
 2291   0.0000       6.288138       171.1089 
 2292   0.0000       6.290555       171.1747 
 2293   0.0000       6.292071       171.2160 
 2294   0.0000       6.294848       171.2915 
 2295   0.0000       6.297567       171.3655 
 2296   0.0000       6.298688       171.3960 
 2297   0.0000       6.302589       171.5022 
 2298   0.0000       6.304900       171.5650 
 2299   0.0000       6.306694       171.6139 
 2300   0.0000       6.307441       171.6342 
 2301   0.0000       6.310334       171.7129 
 2302   0.0000       6.313168       171.7900 
 2303   0.0000       6.314709       171.8320 
 2304   0.0000       6.316106       171.8700 
 2305   0.0000       6.320237       171.9824 
 2306   0.0000       6.323285       172.0653 
 2307   0.0000       6.324164       172.0893 
 2308   0.0000       6.326395       172.1500 
 2309   0.0000       6.327602       172.1828 
 2310   0.0000       6.329038       172.2219 
 2311   0.0000       6.332276       172.3100 
 2312   0.0000       6.332415       172.3138 
 2313   0.0000       6.334791       172.3784 
 2314   0.0000       6.337097       172.4412 
 2315   0.0000       6.340972       172.5466 
 2316   0.0000       6.342748       172.5950 
 2317   0.0000       6.346027       172.6842 
 2318   0.0000       6.347639       172.7280 
 2319   0.0000       6.351719       172.8391 
 2320   0.0000       6.352861       172.8701 
 2321   0.0000       6.355281       172.9360 
 2322   0.0000       6.358170       173.0146 
 2323   0.0000       6.361487       173.1049 
 2324   0.0000       6.364470       173.1860 
 2325   0.0000       6.365846       173.2235 
 2326   0.0000       6.369378       173.3196 
 2327   0.0000       6.370296       173.3446 
 2328   0.0000       6.373643       173.4356 
 2329   0.0000       6.375894       173.4969 
 2330   0.0000       6.378140       173.5580 
 2331   0.0000       6.380919       173.6336 
 2332   0.0000       6.382731       173.6829 
 2333   0.0000       6.383676       173.7087 
 2334   0.0000       6.388217       173.8322 
 2335   0.0000       6.388942       173.8519 
 2336   0.0000       6.391326       173.9168 
 2337   0.0000       6.393592       173.9785 
 2338   0.0000       6.395547       174.0317 
 2339   0.0000       6.401231       174.1863 
 2340   0.0000       6.402768       174.2282 
 2341   0.0000       6.404885       174.2858 
 2342   0.0000       6.405344       174.2983 
 2343   0.0000       6.408055       174.3720 
 2344   0.0000       6.409784       174.4191 
 2345   0.0000       6.413850       174.5297 
 2346   0.0000       6.415899       174.5855 
 2347   0.0000       6.418484       174.6558 
 2348   0.0000       6.420130       174.7006 
 2349   0.0000       6.424507       174.8197 
 2350   0.0000       6.424971       174.8323 
 2351   0.0000       6.426221       174.8664 
 2352   0.0000       6.429506       174.9557 
 2353   0.0000       6.434535       175.0926 
 2354   0.0000       6.436061       175.1341 
 2355   0.0000       6.438489       175.2002 
 2356   0.0000       6.441138       175.2723 
 2357   0.0000       6.442589       175.3118 
 2358   0.0000       6.444429       175.3618 
 2359   0.0000       6.446152       175.4087 
 2360   0.0000       6.448117       175.4622 
 2361   0.0000       6.452433       175.5796 
 2362   0.0000       6.454787       175.6437 
 2363   0.0000       6.458117       175.7343 
 2364   0.0000       6.460636       175.8028 
 2365   0.0000       6.462738       175.8600 
 2366   0.0000       6.464418       175.9058 
 2367   0.0000       6.466318       175.9575 
 2368   0.0000       6.467565       175.9914 
 2369   0.0000       6.472068       176.1139 
 2370   0.0000       6.474858       176.1898 
 2371   0.0000       6.477730       176.2680 
 2372   0.0000       6.481832       176.3796 
 2373   0.0000       6.482736       176.4042 
 2374   0.0000       6.485458       176.4783 
 2375   0.0000       6.486279       176.5006 
 2376   0.0000       6.488688       176.5662 
 2377   0.0000       6.492386       176.6668 
 2378   0.0000       6.495719       176.7575 
 2379   0.0000       6.496380       176.7755 
 2380   0.0000       6.502104       176.9313 
 2381   0.0000       6.506411       177.0485 
 2382   0.0000       6.507284       177.0722 
 2383   0.0000       6.509374       177.1291 
 2384   0.0000       6.510784       177.1674 
 2385   0.0000       6.513111       177.2308 
 2386   0.0000       6.517426       177.3482 
 2387   0.0000       6.518567       177.3792 
 2388   0.0000       6.522922       177.4977 
 2389   0.0000       6.523538       177.5145 
 2390   0.0000       6.527718       177.6282 
 2391   0.0000       6.528843       177.6589 
 2392   0.0000       6.530754       177.7109 
 2393   0.0000       6.533909       177.7967 
 2394   0.0000       6.537608       177.8974 
 2395   0.0000       6.544292       178.0792 
 2396   0.0000       6.545839       178.1213 
 2397   0.0000       6.548990       178.2071 
 2398   0.0000       6.552854       178.3122 
 2399   0.0000       6.553853       178.3394 
 2400   0.0000       6.556180       178.4027 
 2401   0.0000       6.558130       178.4558 
 2402   0.0000       6.559318       178.4881 
 2403   0.0000       6.564878       178.6394 
 2404   0.0000       6.566369       178.6800 
 2405   0.0000       6.570575       178.7944 
 2406   0.0000       6.574729       178.9075 
 2407   0.0000       6.576296       178.9501 
 2408   0.0000       6.578594       179.0127 
 2409   0.0000       6.580497       179.0644 
 2410   0.0000       6.584267       179.1670 
 2411   0.0000       6.586923       179.2393 
 2412   0.0000       6.590559       179.3382 
 2413   0.0000       6.593731       179.4245 
 2414   0.0000       6.595824       179.4815 
 2415   0.0000       6.600033       179.5960 
 2416   0.0000       6.603966       179.7030 
 2417   0.0000       6.606443       179.7705 
 2418   0.0000       6.610999       179.8944 
 2419   0.0000       6.612305       179.9300 
 2420   0.0000       6.615939       180.0289 
 2421   0.0000       6.619252       180.1190 
 2422   0.0000       6.624541       180.2629 
 2423   0.0000       6.626543       180.3174 
 2424   0.0000       6.629209       180.3899 
 2425   0.0000       6.632872       180.4896 
 2426   0.0000       6.635380       180.5579 
 2427   0.0000       6.638195       180.6345 
 2428   0.0000       6.640094       180.6861 
 2429   0.0000       6.643325       180.7741 
 2430   0.0000       6.646839       180.8697 
 2431   0.0000       6.649143       180.9324 
 2432   0.0000       6.652154       181.0143 
 2433   0.0000       6.653652       181.0551 
 2434   0.0000       6.656518       181.1331 
 2435   0.0000       6.657551       181.1612 
 2436   0.0000       6.661562       181.2703 
 2437   0.0000       6.664196       181.3420 
 2438   0.0000       6.668924       181.4706 
 2439   0.0000       6.671171       181.5318 
 2440   0.0000       6.674887       181.6329 
 2441   0.0000       6.677366       181.7004 
 2442   0.0000       6.679050       181.7462 
 2443   0.0000       6.680432       181.7838 
 2444   0.0000       6.681194       181.8045 
 2445   0.0000       6.683826       181.8762 
 2446   0.0000       6.685518       181.9222 
 2447   0.0000       6.687447       181.9747 
 2448   0.0000       6.689735       182.0369 
 2449   0.0000       6.693198       182.1312 
 2450   0.0000       6.697025       182.2353 
 2451   0.0000       6.698537       182.2765 
 2452   0.0000       6.700042       182.3174 
 2453   0.0000       6.703813       182.4200 
 2454   0.0000       6.705079       182.4545 
 2455   0.0000       6.706614       182.4963 
 2456   0.0000       6.708872       182.5577 
 2457   0.0000       6.711866       182.6392 
 2458   0.0000       6.715340       182.7337 
 2459   0.0000       6.718041       182.8072 
 2460   0.0000       6.722110       182.9179 
 2461   0.0000       6.722814       182.9371 
 2462   0.0000       6.727054       183.0524 
 2463   0.0000       6.728850       183.1013 
 2464   0.0000       6.730957       183.1587 
 2465   0.0000       6.732668       183.2052 
 2466   0.0000       6.736638       183.3133 
 2467   0.0000       6.738308       183.3587 
 2468   0.0000       6.743386       183.4969 
 2469   0.0000       6.745508       183.5546 
 2470   0.0000       6.750426       183.6884 
 2471   0.0000       6.754536       183.8003 
 2472   0.0000       6.756889       183.8643 
 2473   0.0000       6.760798       183.9707 
 2474   0.0000       6.762599       184.0197 
 2475   0.0000       6.764277       184.0653 
 2476   0.0000       6.764797       184.0795 
 2477   0.0000       6.766578       184.1279 
 2478   0.0000       6.768296       184.1747 
 2479   0.0000       6.771513       184.2622 
 2480   0.0000       6.773931       184.3280 
 2481   0.0000       6.777114       184.4146 
 2482   0.0000       6.781581       184.5362 
 2483   0.0000       6.785587       184.6452 
 2484   0.0000       6.791420       184.8039 
 2485   0.0000       6.793601       184.8633 
 2486   0.0000       6.794272       184.8815 
 2487   0.0000       6.797021       184.9563 
 2488   0.0000       6.799387       185.0207 
 2489   0.0000       6.800432       185.0492 
 2490   0.0000       6.806312       185.2092 
 2491   0.0000       6.808832       185.2777 
 2492   0.0000       6.811640       185.3542 
 2493   0.0000       6.812803       185.3858 
 2494   0.0000       6.815863       185.4691 
 2495   0.0000       6.817334       185.5091 
 2496   0.0000       6.821159       185.6132 
 2497   0.0000       6.823758       185.6839 
 2498   0.0000       6.826270       185.7523 
 2499   0.0000       6.829155       185.8308 
 2500   0.0000       6.836842       186.0399 
 2501   0.0000       6.839715       186.1181 
 2502   0.0000       6.843045       186.2087 
 2503   0.0000       6.845820       186.2842 
 2504   0.0000       6.847220       186.3223 
 2505   0.0000       6.851080       186.4274 
 2506   0.0000       6.852632       186.4696 
 2507   0.0000       6.857651       186.6062 
 2508   0.0000       6.859508       186.6567 
 2509   0.0000       6.862210       186.7302 
 2510   0.0000       6.865164       186.8106 
 2511   0.0000       6.874551       187.0661 
 2512   0.0000       6.875898       187.1027 
 2513   0.0000       6.880161       187.2187 
 2514   0.0000       6.881756       187.2621 
 2515   0.0000       6.882939       187.2943 
 2516   0.0000       6.887199       187.4102 
 2517   0.0000       6.893196       187.5734 
 2518   0.0000       6.895596       187.6387 
 2519   0.0000       6.901645       187.8033 
 2520   0.0000       6.902064       187.8147 
 2521   0.0000       6.906020       187.9224 
 2522   0.0000       6.909911       188.0282 
 2523   0.0000       6.913182       188.1173 
 2524   0.0000       6.916739       188.2140 
 2525   0.0000       6.919432       188.2873 
 2526   0.0000       6.922509       188.3710 
 2527   0.0000       6.925305       188.4471 
 2528   0.0000       6.932565       188.6447 
 2529   0.0000       6.936077       188.7403 
 2530   0.0000       6.938266       188.7998 
 2531   0.0000       6.946177       189.0151 
 2532   0.0000       6.948126       189.0681 
 2533   0.0000       6.955517       189.2692 
 2534   0.0000       6.957381       189.3200 
 2535   0.0000       6.962554       189.4607 
 2536   0.0000       6.968131       189.6125 
 2537   0.0000       6.971000       189.6905 
 2538   0.0000       6.975117       189.8026 
 2539   0.0000       6.980122       189.9388 
 2540   0.0000       6.983291       190.0250 
 2541   0.0000       6.987345       190.1353 
 2542   0.0000       6.990111       190.2106 
 2543   0.0000       6.995037       190.3446 
 2544   0.0000       6.996367       190.3808 
 2545   0.0000       7.003401       190.5722 
 2546   0.0000       7.006979       190.6696 
 2547   0.0000       7.007743       190.6904 
 2548   0.0000       7.013906       190.8581 
 2549   0.0000       7.015731       190.9078 
 2550   0.0000       7.018613       190.9862 
 2551   0.0000       7.021752       191.0716 
 2552   0.0000       7.026514       191.2012 
 2553   0.0000       7.027230       191.2207 
 2554   0.0000       7.033081       191.3799 
 2555   0.0000       7.035982       191.4588 
 2556   0.0000       7.038996       191.5408 
 2557   0.0000       7.043830       191.6724 
 2558   0.0000       7.044344       191.6863 
 2559   0.0000       7.045564       191.7195 
 2560   0.0000       7.049968       191.8394 
 2561   0.0000       7.052941       191.9203 
 2562   0.0000       7.057018       192.0312 
 2563   0.0000       7.061239       192.1461 
 2564   0.0000       7.062550       192.1818 
 2565   0.0000       7.066182       192.2806 
 2566   0.0000       7.071672       192.4300 
 2567   0.0000       7.072394       192.4496 
 2568   0.0000       7.078121       192.6055 
 2569   0.0000       7.082697       192.7300 
 2570   0.0000       7.087611       192.8637 
 2571   0.0000       7.092329       192.9921 
 2572   0.0000       7.093390       193.0210 
 2573   0.0000       7.095397       193.0756 
 2574   0.0000       7.096912       193.1168 
 2575   0.0000       7.100345       193.2102 
 2576   0.0000       7.106753       193.3846 
 2577   0.0000       7.108374       193.4287 
 2578   0.0000       7.113616       193.5713 
 2579   0.0000       7.115328       193.6179 
 2580   0.0000       7.116885       193.6603 
 2581   0.0000       7.117704       193.6826 
 2582   0.0000       7.122556       193.8146 
 2583   0.0000       7.125106       193.8840 
 2584   0.0000       7.128372       193.9729 
 2585   0.0000       7.133299       194.1069 
 2586   0.0000       7.137561       194.2229 
 2587   0.0000       7.138128       194.2383 
 2588   0.0000       7.144318       194.4068 
 2589   0.0000       7.146247       194.4593 
 2590   0.0000       7.155302       194.7057 
 2591   0.0000       7.158938       194.8046 
 2592   0.0000       7.162022       194.8885 
 2593   0.0000       7.164572       194.9579 
 2594   0.0000       7.169385       195.0889 
 2595   0.0000       7.173228       195.1935 
 2596   0.0000       7.174303       195.2227 
 2597   0.0000       7.176583       195.2847 
 2598   0.0000       7.179576       195.3662 
 2599   0.0000       7.181085       195.4073 
 2600   0.0000       7.186928       195.5663 
 2601   0.0000       7.191309       195.6855 
 2602   0.0000       7.193624       195.7485 
 2603   0.0000       7.195339       195.7951 
 2604   0.0000       7.200453       195.9343 
 2605   0.0000       7.204335       196.0399 
 2606   0.0000       7.209904       196.1915 
 2607   0.0000       7.213666       196.2938 
 2608   0.0000       7.215634       196.3474 
 2609   0.0000       7.225601       196.6186 
 2610   0.0000       7.229969       196.7375 
 2611   0.0000       7.237156       196.9330 
 2612   0.0000       7.241477       197.0506 
 2613   0.0000       7.244346       197.1287 
 2614   0.0000       7.247863       197.2244 
 2615   0.0000       7.248599       197.2444 
 2616   0.0000       7.256294       197.4538 
 2617   0.0000       7.258207       197.5058 
 2618   0.0000       7.261967       197.6082 
 2619   0.0000       7.266127       197.7214 
 2620   0.0000       7.268253       197.7792 
 2621   0.0000       7.270886       197.8509 
 2622   0.0000       7.274387       197.9461 
 2623   0.0000       7.276596       198.0063 
 2624   0.0000       7.279741       198.0918 
 2625   0.0000       7.284789       198.2292 
 2626   0.0000       7.290702       198.3901 
 2627   0.0000       7.292412       198.4366 
 2628   0.0000       7.297976       198.5880 
 2629   0.0000       7.301249       198.6771 
 2630   0.0000       7.304676       198.7703 
 2631   0.0000       7.311256       198.9494 
 2632   0.0000       7.312734       198.9896 
 2633   0.0000       7.323468       199.2817 
 2634   0.0000       7.329756       199.4528 
 2635   0.0000       7.331193       199.4919 
 2636   0.0000       7.333572       199.5566 
 2637   0.0000       7.345211       199.8733 
 2638   0.0000       7.349770       199.9974 
 2639   0.0000       7.350230       200.0099 
 2640   0.0000       7.354869       200.1362 
 2641   0.0000       7.358895       200.2457 
 2642   0.0000       7.366702       200.4582 
 2643   0.0000       7.369858       200.5440 
 2644   0.0000       7.377772       200.7594 
 2645   0.0000       7.379693       200.8117 
 2646   0.0000       7.383377       200.9119 
 2647   0.0000       7.384767       200.9497 
 2648   0.0000       7.393583       201.1896 
 2649   0.0000       7.397185       201.2876 
 2650   0.0000       7.401364       201.4013 
 2651   0.0000       7.408270       201.5893 
 2652   0.0000       7.413554       201.7331 
 2653   0.0000       7.414452       201.7575 
 2654   0.0000       7.417762       201.8476 
 2655   0.0000       7.421743       201.9559 
 2656   0.0000       7.426593       202.0879 
 2657   0.0000       7.430981       202.2073 
 2658   0.0000       7.437090       202.3735 
 2659   0.0000       7.442307       202.5155 
 2660   0.0000       7.446398       202.6268 
 2661   0.0000       7.455388       202.8714 
 2662   0.0000       7.460610       203.0135 
 2663   0.0000       7.462861       203.0748 
 2664   0.0000       7.468304       203.2229 
 2665   0.0000       7.468800       203.2364 
 2666   0.0000       7.471077       203.2983 
 2667   0.0000       7.474286       203.3857 
 2668   0.0000       7.474801       203.3997 
 2669   0.0000       7.476826       203.4548 
 2670   0.0000       7.480738       203.5612 
 2671   0.0000       7.482892       203.6199 
 2672   0.0000       7.487417       203.7430 
 2673   0.0000       7.489378       203.7963 
 2674   0.0000       7.491844       203.8634 
 2675   0.0000       7.493049       203.8962 
 2676   0.0000       7.501738       204.1327 
 2677   0.0000       7.502869       204.1634 
 2678   0.0000       7.505866       204.2450 
 2679   0.0000       7.511229       204.3909 
 2680   0.0000       7.513440       204.4511 
 2681   0.0000       7.516624       204.5377 
 2682   0.0000       7.521199       204.6622 
 2683   0.0000       7.523587       204.7272 
 2684   0.0000       7.525912       204.7905 
 2685   0.0000       7.527797       204.8418 
 2686   0.0000       7.531544       204.9437 
 2687   0.0000       7.534152       205.0147 
 2688   0.0000       7.537630       205.1093 
 2689   0.0000       7.540913       205.1987 
 2690   0.0000       7.544583       205.2985 
 2691   0.0000       7.550562       205.4612 
 2692   0.0000       7.551607       205.4897 
 2693   0.0000       7.556891       205.6335 
 2694   0.0000       7.557786       205.6578 
 2695   0.0000       7.560100       205.7208 
 2696   0.0000       7.562892       205.7968 
 2697   0.0000       7.565807       205.8761 
 2698   0.0000       7.570359       205.9999 
 2699   0.0000       7.571520       206.0315 
 2700   0.0000       7.573660       206.0898 
 2701   0.0000       7.578634       206.2251 
 2702   0.0000       7.581814       206.3116 
 2703   0.0000       7.583511       206.3578 
 2704   0.0000       7.585485       206.4115 
 2705   0.0000       7.587123       206.4561 
 2706   0.0000       7.596068       206.6995 
 2707   0.0000       7.598343       206.7614 
 2708   0.0000       7.602974       206.8874 
 2709   0.0000       7.605480       206.9556 
 2710   0.0000       7.610312       207.0871 
 2711   0.0000       7.611514       207.1198 
 2712   0.0000       7.612843       207.1560 
 2713   0.0000       7.617511       207.2830 
 2714   0.0000       7.619039       207.3246 
 2715   0.0000       7.625793       207.5084 
 2716   0.0000       7.627503       207.5549 
 2717   0.0000       7.628918       207.5934 
 2718   0.0000       7.634648       207.7493 
 2719   0.0000       7.635983       207.7856 
 2720   0.0000       7.637144       207.8173 
 2721   0.0000       7.642749       207.9698 
 2722   0.0000       7.643935       208.0020 
 2723   0.0000       7.648647       208.1303 
 2724   0.0000       7.651946       208.2200 
 2725   0.0000       7.656738       208.3504 
 2726   0.0000       7.659972       208.4384 
 2727   0.0000       7.662757       208.5142 
 2728   0.0000       7.663713       208.5402 
 2729   0.0000       7.670027       208.7120 
 2730   0.0000       7.671754       208.7591 
 2731   0.0000       7.675542       208.8621 
 2732   0.0000       7.679368       208.9662 
 2733   0.0000       7.683389       209.0756 
 2734   0.0000       7.687716       209.1934 
 2735   0.0000       7.693534       209.3517 
 2736   0.0000       7.697845       209.4690 
 2737   0.0000       7.702075       209.5841 
 2738   0.0000       7.702942       209.6077 
 2739   0.0000       7.708805       209.7672 
 2740   0.0000       7.710604       209.8162 
 2741   0.0000       7.714292       209.9165 
 2742   0.0000       7.719123       210.0480 
 2743   0.0000       7.719737       210.0647 
 2744   0.0000       7.724114       210.1838 
 2745   0.0000       7.726423       210.2467 
 2746   0.0000       7.730520       210.3582 
 2747   0.0000       7.735987       210.5069 
 2748   0.0000       7.737498       210.5480 
 2749   0.0000       7.739373       210.5990 
 2750   0.0000       7.743035       210.6987 
 2751   0.0000       7.748764       210.8546 
 2752   0.0000       7.752093       210.9452 
 2753   0.0000       7.755971       211.0507 
 2754   0.0000       7.759620       211.1500 
 2755   0.0000       7.766581       211.3394 
 2756   0.0000       7.769317       211.4139 
 2757   0.0000       7.771486       211.4729 
 2758   0.0000       7.774414       211.5526 
 2759   0.0000       7.778382       211.6605 
 2760   0.0000       7.779247       211.6841 
 2761   0.0000       7.781501       211.7454 
 2762   0.0000       7.785425       211.8522 
 2763   0.0000       7.787090       211.8975 
 2764   0.0000       7.790071       211.9786 
 2765   0.0000       7.797164       212.1716 
 2766   0.0000       7.799551       212.2366 
 2767   0.0000       7.804614       212.3743 
 2768   0.0000       7.811517       212.5622 
 2769   0.0000       7.815641       212.6744 
 2770   0.0000       7.818983       212.7653 
 2771   0.0000       7.822290       212.8553 
 2772   0.0000       7.829910       213.0627 
 2773   0.0000       7.835790       213.2227 
 2774   0.0000       7.842007       213.3918 
 2775   0.0000       7.844534       213.4606 
 2776   0.0000       7.850552       213.6244 
 2777   0.0000       7.853969       213.7174 
 2778   0.0000       7.856227       213.7788 
 2779   0.0000       7.857339       213.8091 
 2780   0.0000       7.859640       213.8717 
 2781   0.0000       7.860647       213.8991 
 2782   0.0000       7.867157       214.0762 
 2783   0.0000       7.868695       214.1181 
 2784   0.0000       7.874369       214.2725 
 2785   0.0000       7.878682       214.3898 
 2786   0.0000       7.880581       214.4415 
 2787   0.0000       7.886645       214.6065 
 2788   0.0000       7.890547       214.7127 
 2789   0.0000       7.892379       214.7626 
 2790   0.0000       7.895652       214.8516 
 2791   0.0000       7.898648       214.9331 
 2792   0.0000       7.903215       215.0574 
 2793   0.0000       7.907758       215.1810 
 2794   0.0000       7.914407       215.3620 
 2795   0.0000       7.915564       215.3934 
 2796   0.0000       7.920527       215.5285 
 2797   0.0000       7.922169       215.5732 
 2798   0.0000       7.927029       215.7054 
 2799   0.0000       7.930928       215.8115 
 2800   0.0000       7.931633       215.8307 
 2801   0.0000       7.934159       215.8995 
 2802   0.0000       7.938039       216.0050 
 2803   0.0000       7.942226       216.1190 
 2804   0.0000       7.944075       216.1693 
 2805   0.0000       7.947523       216.2631 
 2806   0.0000       7.950315       216.3391 
 2807   0.0000       7.951769       216.3786 
 2808   0.0000       7.956900       216.5183 
 2809   0.0000       7.961241       216.6364 
 2810   0.0000       7.964017       216.7119 
 2811   0.0000       7.964194       216.7167 
 2812   0.0000       7.968088       216.8227 
 2813   0.0000       7.973692       216.9752 
 2814   0.0000       7.974846       217.0066 
 2815   0.0000       7.978882       217.1164 
 2816   0.0000       7.985291       217.2908 
 2817   0.0000       7.986955       217.3361 
 2818   0.0000       7.988769       217.3855 
 2819   0.0000       7.992903       217.4980 
 2820   0.0000       7.994563       217.5431 
 2821   0.0000       7.997474       217.6223 
 2822   0.0000       7.999850       217.6870 
 2823   0.0000       8.004294       217.8079 
 2824   0.0000       8.006321       217.8631 
 2825   0.0000       8.010262       217.9703 
 2826   0.0000       8.011316       217.9990 
 2827   0.0000       8.013716       218.0643 
 2828   0.0000       8.016978       218.1531 
 2829   0.0000       8.019770       218.2290 
 2830   0.0000       8.024552       218.3592 
 2831   0.0000       8.026024       218.3992 
 2832   0.0000       8.028603       218.4694 
 2833   0.0000       8.037291       218.7058 
 2834   0.0000       8.041103       218.8095 
 2835   0.0000       8.043237       218.8676 
 2836   0.0000       8.046017       218.9433 
 2837   0.0000       8.048557       219.0124 
 2838   0.0000       8.049950       219.0503 
 2839   0.0000       8.052251       219.1129 
 2840   0.0000       8.058173       219.2740 
 2841   0.0000       8.060758       219.3444 
 2842   0.0000       8.065491       219.4732 
 2843   0.0000       8.068445       219.5536 
 2844   0.0000       8.071010       219.6234 
 2845   0.0000       8.076868       219.7828 
 2846   0.0000       8.083191       219.9548 
 2847   0.0000       8.085046       220.0053 
 2848   0.0000       8.092276       220.2020 
 2849   0.0000       8.093371       220.2318 
 2850   0.0000       8.101341       220.4487 
 2851   0.0000       8.102154       220.4708 
 2852   0.0000       8.110476       220.6973 
 2853   0.0000       8.112186       220.7438 
 2854   0.0000       8.116341       220.8569 
 2855   0.0000       8.117977       220.9014 
 2856   0.0000       8.123584       221.0540 
 2857   0.0000       8.125875       221.1163 
 2858   0.0000       8.129610       221.2179 
 2859   0.0000       8.131691       221.2746 
 2860   0.0000       8.135954       221.3906 
 2861   0.0000       8.136838       221.4146 
 2862   0.0000       8.140346       221.5101 
 2863   0.0000       8.147051       221.6925 
 2864   0.0000       8.148088       221.7208 
 2865   0.0000       8.150444       221.7848 
 2866   0.0000       8.152987       221.8541 
 2867   0.0000       8.155002       221.9089 
 2868   0.0000       8.159398       222.0285 
 2869   0.0000       8.160072       222.0468 
 2870   0.0000       8.165920       222.2060 
 2871   0.0000       8.169572       222.3053 
 2872   0.0000       8.171204       222.3498 
 2873   0.0000       8.175025       222.4537 
 2874   0.0000       8.177766       222.5283 
 2875   0.0000       8.180255       222.5961 
 2876   0.0000       8.181963       222.6425 
 2877   0.0000       8.186726       222.7722 
 2878   0.0000       8.190506       222.8750 
 2879   0.0000       8.194210       222.9758 
 2880   0.0000       8.197225       223.0578 
 2881   0.0000       8.197427       223.0633 
 2882   0.0000       8.202343       223.1971 
 2883   0.0000       8.204112       223.2452 
 2884   0.0000       8.206427       223.3082 
 2885   0.0000       8.209944       223.4039 
 2886   0.0000       8.210396       223.4162 
 2887   0.0000       8.213469       223.4999 
 2888   0.0000       8.214783       223.5356 
 2889   0.0000       8.217939       223.6215 
 2890   0.0000       8.219542       223.6651 
 2891   0.0000       8.223401       223.7701 
 2892   0.0000       8.224478       223.7994 
 2893   0.0000       8.227835       223.8908 
 2894   0.0000       8.229655       223.9403 
 2895   0.0000       8.231478       223.9899 
 2896   0.0000       8.235060       224.0874 
 2897   0.0000       8.238299       224.1755 
 2898   0.0000       8.242913       224.3011 
 2899   0.0000       8.247794       224.4339 
 2900   0.0000       8.249316       224.4753 
 2901   0.0000       8.253856       224.5988 
 2902   0.0000       8.257708       224.7037 
 2903   0.0000       8.259074       224.7408 
 2904   0.0000       8.268541       224.9984 
 2905   0.0000       8.274951       225.1729 
 2906   0.0000       8.281510       225.3513 
 2907   0.0000       8.292780       225.6580 
 2908   0.0000       8.295780       225.7396 
 2909   0.0000       8.297398       225.7837 
 2910   0.0000       8.299899       225.8517 
 2911   0.0000       8.302834       225.9316 
 2912   0.0000       8.305466       226.0032 
 2913   0.0000       8.310127       226.1300 
 2914   0.0000       8.312286       226.1888 
 2915   0.0000       8.316027       226.2906 
 2916   0.0000       8.320079       226.4009 
 2917   0.0000       8.320927       226.4239 
 2918   0.0000       8.325790       226.5563 
 2919   0.0000       8.331052       226.6995 
 2920   0.0000       8.333219       226.7584 
 2921   0.0000       8.338383       226.8989 
 2922   0.0000       8.340319       226.9516 
 2923   0.0000       8.342933       227.0227 
 2924   0.0000       8.346670       227.1244 
 2925   0.0000       8.348098       227.1633 
 2926   0.0000       8.352527       227.2838 
 2927   0.0000       8.356910       227.4031 
 2928   0.0000       8.358562       227.4480 
 2929   0.0000       8.363888       227.5930 
 2930   0.0000       8.368560       227.7201 
 2931   0.0000       8.370993       227.7863 
 2932   0.0000       8.375835       227.9180 
 2933   0.0000       8.377335       227.9589 
 2934   0.0000       8.379619       228.0210 
 2935   0.0000       8.380359       228.0412 
 2936   0.0000       8.382992       228.1128 
 2937   0.0000       8.385689       228.1862 
 2938   0.0000       8.385950       228.1933 
 2939   0.0000       8.388772       228.2701 
 2940   0.0000       8.391094       228.3333 
 2941   0.0000       8.393135       228.3888 
 2942   0.0000       8.394509       228.4262 
 2943   0.0000       8.395139       228.4434 
 2944   0.0000       8.398441       228.5332 
 2945   0.0000       8.401577       228.6185 
 2946   0.0000       8.405025       228.7124 
 2947   0.0000       8.407630       228.7833 
 2948   0.0000       8.410593       228.8639 
 2949   0.0000       8.410966       228.8740 
 2950   0.0000       8.417534       229.0527 
 2951   0.0000       8.419288       229.1005 
 2952   0.0000       8.420194       229.1251 
 2953   0.0000       8.422290       229.1822 
 2954   0.0000       8.423649       229.2191 
 2955   0.0000       8.425275       229.2634 
 2956   0.0000       8.429051       229.3661 
 2957   0.0000       8.432323       229.4552 
 2958   0.0000       8.433356       229.4833 
 2959   0.0000       8.434334       229.5099 
 2960   0.0000       8.436914       229.5801 
 2961   0.0000       8.441177       229.6961 
 2962   0.0000       8.443568       229.7612 
 2963   0.0000       8.444882       229.7969 
 2964   0.0000       8.446303       229.8356 
 2965   0.0000       8.449373       229.9191 
 2966   0.0000       8.452157       229.9949 
 2967   0.0000       8.459786       230.2025 
 2968   0.0000       8.461894       230.2598 
 2969   0.0000       8.462579       230.2785 
 2970   0.0000       8.464632       230.3344 
 2971   0.0000       8.470663       230.4984 
 2972   0.0000       8.472858       230.5582 
 2973   0.0000       8.475225       230.6226 
 2974   0.0000       8.475773       230.6375 
 2975   0.0000       8.484486       230.8746 
 2976   0.0000       8.487239       230.9495 
 2977   0.0000       8.490547       231.0395 
 2978   0.0000       8.492401       231.0900 
 2979   0.0000       8.494509       231.1473 
 2980   0.0000       8.497317       231.2238 
 2981   0.0000       8.501155       231.3282 
 2982   0.0000       8.503471       231.3912 
 2983   0.0000       8.508377       231.5247 
 2984   0.0000       8.509706       231.5609 
 2985   0.0000       8.511344       231.6054 
 2986   0.0000       8.512216       231.6292 
 2987   0.0000       8.517519       231.7735 
 2988   0.0000       8.518279       231.7942 
 2989   0.0000       8.521105       231.8711 
 2990   0.0000       8.526430       232.0160 
 2991   0.0000       8.530923       232.1382 
 2992   0.0000       8.531172       232.1450 
 2993   0.0000       8.533295       232.2028 
 2994   0.0000       8.534806       232.2439 
 2995   0.0000       8.537982       232.3303 
 2996   0.0000       8.540936       232.4107 
 2997   0.0000       8.541949       232.4382 
 2998   0.0000       8.543592       232.4830 
 2999   0.0000       8.548590       232.6190 
 3000   0.0000       8.550991       232.6843 
 3001   0.0000       8.552266       232.7190 
 3002   0.0000       8.560265       232.9366 
 3003   0.0000       8.561350       232.9662 
 3004   0.0000       8.565155       233.0697 
 3005   0.0000       8.566889       233.1169 
 3006   0.0000       8.568778       233.1683 
 3007   0.0000       8.574029       233.3112 
 3008   0.0000       8.579105       233.4493 
 3009   0.0000       8.580720       233.4933 
 3010   0.0000       8.581728       233.5207 
 3011   0.0000       8.583621       233.5722 
 3012   0.0000       8.587440       233.6761 
 3013   0.0000       8.593841       233.8503 
 3014   0.0000       8.597173       233.9410 
 3015   0.0000       8.599984       234.0175 
 3016   0.0000       8.601787       234.0665 
 3017   0.0000       8.603154       234.1037 
 3018   0.0000       8.606837       234.2039 
 3019   0.0000       8.611294       234.3252 
 3020   0.0000       8.614277       234.4064 
 3021   0.0000       8.619916       234.5598 
 3022   0.0000       8.622064       234.6183 
 3023   0.0000       8.625277       234.7057 
 3024   0.0000       8.627210       234.7583 
 3025   0.0000       8.633294       234.9239 
 3026   0.0000       8.636643       235.0150 
 3027   0.0000       8.639269       235.0865 
 3028   0.0000       8.639988       235.1060 
 3029   0.0000       8.642904       235.1854 
 3030   0.0000       8.647375       235.3070 
 3031   0.0000       8.648041       235.3252 
 3032   0.0000       8.653157       235.4644 
 3033   0.0000       8.656851       235.5649 
 3034   0.0000       8.658905       235.6208 
 3035   0.0000       8.668354       235.8779 
 3036   0.0000       8.676971       236.1124 
 3037   0.0000       8.679278       236.1752 
 3038   0.0000       8.681425       236.2336 
 3039   0.0000       8.682197       236.2546 
 3040   0.0000       8.683486       236.2897 
 3041   0.0000       8.686407       236.3691 
 3042   0.0000       8.691362       236.5040 
 3043   0.0000       8.692432       236.5331 
 3044   0.0000       8.694411       236.5869 
 3045   0.0000       8.697004       236.6575 
 3046   0.0000       8.700169       236.7436 
 3047   0.0000       8.703941       236.8463 
 3048   0.0000       8.705903       236.8997 
 3049   0.0000       8.710686       237.0298 
 3050   0.0000       8.714980       237.1466 
 3051   0.0000       8.716217       237.1803 
 3052   0.0000       8.719588       237.2720 
 3053   0.0000       8.725361       237.4291 
 3054   0.0000       8.728106       237.5039 
 3055   0.0000       8.729985       237.5550 
 3056   0.0000       8.735634       237.7087 
 3057   0.0000       8.736417       237.7300 
 3058   0.0000       8.740270       237.8348 
 3059   0.0000       8.742406       237.8930 
 3060   0.0000       8.745202       237.9691 
 3061   0.0000       8.756472       238.2757 
 3062   0.0000       8.761068       238.4008 
 3063   0.0000       8.764454       238.4929 
 3064   0.0000       8.768515       238.6034 
 3065   0.0000       8.770598       238.6601 
 3066   0.0000       8.772158       238.7026 
 3067   0.0000       8.776842       238.8300 
 3068   0.0000       8.778701       238.8806 
 3069   0.0000       8.780172       238.9206 
 3070   0.0000       8.784971       239.0512 
 3071   0.0000       8.786349       239.0887 
 3072   0.0000       8.792172       239.2472 
 3073   0.0000       8.798860       239.4291 
 3074   0.0000       8.800678       239.4786 
 3075   0.0000       8.805197       239.6016 
 3076   0.0000       8.810766       239.7531 
 3077   0.0000       8.814183       239.8461 
 3078   0.0000       8.819283       239.9849 
 3079   0.0000       8.824558       240.1284 
 3080   0.0000       8.829600       240.2656 
 3081   0.0000       8.832365       240.3409 
 3082   0.0000       8.836366       240.4497 
 3083   0.0000       8.843192       240.6355 
 3084   0.0000       8.843933       240.6557 
 3085   0.0000       8.850149       240.8248 
 3086   0.0000       8.854526       240.9439 
 3087   0.0000       8.863730       241.1944 
 3088   0.0000       8.864547       241.2166 
 3089   0.0000       8.869685       241.3564 
 3090   0.0000       8.872950       241.4452 
 3091   0.0000       8.878494       241.5961 
 3092   0.0000       8.881143       241.6682 
 3093   0.0000       8.883659       241.7367 
 3094   0.0000       8.888455       241.8671 
 3095   0.0000       8.893860       242.0142 
 3096   0.0000       8.901592       242.2246 
 3097   0.0000       8.905476       242.3303 
 3098   0.0000       8.908317       242.4076 
 3099   0.0000       8.913777       242.5562 
 3100   0.0000       8.920602       242.7419 
 3101   0.0000       8.922235       242.7864 
 3102   0.0000       8.925098       242.8643 
 3103   0.0000       8.929089       242.9729 
 3104   0.0000       8.935485       243.1469 
 3105   0.0000       8.938728       243.2352 
 3106   0.0000       8.940548       243.2847 
 3107   0.0000       8.944046       243.3799 
 3108   0.0000       8.947366       243.4702 
 3109   0.0000       8.952703       243.6154 
 3110   0.0000       8.954647       243.6683 
 3111   0.0000       8.955243       243.6846 
 3112   0.0000       8.957218       243.7383 
 3113   0.0000       8.961092       243.8437 
 3114   0.0000       8.962222       243.8745 
 3115   0.0000       8.969215       244.0648 
 3116   0.0000       8.970707       244.1054 
 3117   0.0000       8.976256       244.2563 
 3118   0.0000       8.980013       244.3586 
 3119   0.0000       8.983319       244.4485 
 3120   0.0000       8.985190       244.4994 
 3121   0.0000       8.988535       244.5905 
 3122   0.0000       8.991088       244.6600 
 3123   0.0000       8.994427       244.7508 
 3124   0.0000       8.997375       244.8310 
 3125   0.0000       9.000234       244.9088 
 3126   0.0000       9.002936       244.9823 
 3127   0.0000       9.005635       245.0558 
 3128   0.0000       9.009466       245.1600 
 3129   0.0000       9.013088       245.2586 
 3130   0.0000       9.016492       245.3512 
 3131   0.0000       9.021946       245.4996 
 3132   0.0000       9.025028       245.5835 
 3133   0.0000       9.031338       245.7552 
 3134   0.0000       9.035962       245.8810 
 3135   0.0000       9.039611       245.9803 
 3136   0.0000       9.041275       246.0256 
 3137   0.0000       9.043714       246.0920 
 3138   0.0000       9.048933       246.2340 
 3139   0.0000       9.050629       246.2801 
 3140   0.0000       9.054607       246.3884 
 3141   0.0000       9.062916       246.6145 
 3142   0.0000       9.069337       246.7892 
 3143   0.0000       9.074074       246.9181 
 3144   0.0000       9.078305       247.0332 
 3145   0.0000       9.086715       247.2621 
 3146   0.0000       9.091964       247.4049 
 3147   0.0000       9.094721       247.4799 
 3148   0.0000       9.096257       247.5217 
 3149   0.0000       9.099763       247.6171 
 3150   0.0000       9.105033       247.7605 
 3151   0.0000       9.107477       247.8270 
 3152   0.0000       9.110136       247.8994 
 3153   0.0000       9.114444       248.0166 
 3154   0.0000       9.117103       248.0890 
 3155   0.0000       9.121932       248.2204 
 3156   0.0000       9.125329       248.3128 
 3157   0.0000       9.130312       248.4484 
 3158   0.0000       9.135605       248.5925 
 3159   0.0000       9.140792       248.7336 
 3160   0.0000       9.152507       249.0524 
 3161   0.0000       9.154745       249.1133 
 3162   0.0000       9.166065       249.4213 
 3163   0.0000       9.168873       249.4977 
 3164   0.0000       9.170025       249.5291 
 3165   0.0000       9.177373       249.7290 
 3166   0.0000       9.184263       249.9165 
 3167   0.0000       9.190716       250.0921 
 3168   0.0000       9.195603       250.2251 
 3169   0.0000       9.204228       250.4598 
 3170   0.0000       9.214840       250.7485 
 3171   0.0000       9.222692       250.9622 
 3172   0.0000       9.234285       251.2777 
 3173   0.0000       9.237918       251.3765 
 3174   0.0000       9.247710       251.6430 
 3175   0.0000       9.256479       251.8816 
 3176   0.0000       9.277800       252.4618 
 3177   0.0000       9.301008       253.0933 
 3178   0.0000       9.304821       253.1970 
 3179   0.0000       9.323201       253.6972 
 3180   0.0000       9.335573       254.0339 
 3181   0.0000       9.344474       254.2761 
 3182   0.0000       9.350407       254.4375 
 3183   0.0000       9.368974       254.9427 
 3184   0.0000       9.380764       255.2636 
 3185   0.0000       9.384661       255.3696 
 3186   0.0000       9.388462       255.4730 
 3187   0.0000       9.391809       255.5641 
 3188   0.0000       9.398571       255.7481 
 3189   0.0000       9.410683       256.0777 
 3190   0.0000       9.412981       256.1402 
 3191   0.0000       9.418715       256.2963 
 3192   0.0000       9.428719       256.5685 
 3193   0.0000       9.441102       256.9054 
 3194   0.0000       9.444505       256.9981 
 3195   0.0000       9.454284       257.2641 
 3196   0.0000       9.471182       257.7240 
 3197   0.0000       9.475701       257.8469 
 3198   0.0000       9.479277       257.9442 
 3199   0.0000       9.495112       258.3751 
 3200   0.0000       9.500870       258.5318 
 3201   0.0000       9.522760       259.1275 
 3202   0.0000       9.539510       259.5833 
 3203   0.0000       9.540485       259.6098 
 3204   0.0000       9.545978       259.7593 
 3205   0.0000       9.557191       260.0644 
 3206   0.0000       9.558877       260.1103 
 3207   0.0000       9.566826       260.3266 
 3208   0.0000       9.574233       260.5281 
 3209   0.0000       9.587232       260.8818 
 3210   0.0000       9.590878       260.9811 
 3211   0.0000       9.593908       261.0635 
 3212   0.0000       9.601941       261.2821 
 3213   0.0000       9.609110       261.4772 
 3214   0.0000       9.624856       261.9056 
 3215   0.0000       9.627328       261.9729 
 3216   0.0000       9.630410       262.0568 
 3217   0.0000       9.644634       262.4438 
 3218   0.0000       9.661293       262.8971 
 3219   0.0000       9.669754       263.1274 
 3220   0.0000       9.679159       263.3833 
 3221   0.0000       9.686373       263.5796 
 3222   0.0000       9.692532       263.7472 
 3223   0.0000       9.700731       263.9703 
 3224   0.0000       9.708082       264.1703 
 3225   0.0000       9.714238       264.3379 
 3226   0.0000       9.716610       264.4024 
 3227   0.0000       9.718121       264.4435 
 3228   0.0000       9.722261       264.5562 
 3229   0.0000       9.728742       264.7325 
 3230   0.0000       9.733224       264.8545 
 3231   0.0000       9.735681       264.9213 
 3232   0.0000       9.740119       265.0421 
 3233   0.0000       9.746074       265.2042 
 3234   0.0000       9.746801       265.2239 
 3235   0.0000       9.751385       265.3487 
 3236   0.0000       9.759341       265.5652 
 3237   0.0000       9.761499       265.6239 
 3238   0.0000       9.765090       265.7216 
 3239   0.0000       9.770897       265.8796 
 3240   0.0000       9.780700       266.1464 
 3241   0.0000       9.787655       266.3356 
 3242   0.0000       9.789323       266.3810 
 3243   0.0000       9.795170       266.5401 
 3244   0.0000       9.796706       266.5819 
 3245   0.0000       9.803654       266.7710 
 3246   0.0000       9.811738       266.9910 
 3247   0.0000       9.814094       267.0551 
 3248   0.0000       9.815722       267.0994 
 3249   0.0000       9.818095       267.1640 
 3250   0.0000       9.824405       267.3356 
 3251   0.0000       9.830823       267.5103 
 3252   0.0000       9.834319       267.6054 
 3253   0.0000       9.836826       267.6737 
 3254   0.0000       9.840116       267.7632 
 3255   0.0000       9.841895       267.8116 
 3256   0.0000       9.845402       267.9070 
 3257   0.0000       9.851238       268.0658 
 3258   0.0000       9.857236       268.2290 
 3259   0.0000       9.865682       268.4589 
 3260   0.0000       9.870132       268.5800 
 3261   0.0000       9.874351       268.6947 
 3262   0.0000       9.876278       268.7472 
 3263   0.0000       9.884828       268.9799 
 3264   0.0000       9.886884       269.0358 
 3265   0.0000       9.889542       269.1081 
 3266   0.0000       9.891995       269.1749 
 3267   0.0000       9.894825       269.2519 
 3268   0.0000       9.898428       269.3499 
 3269   0.0000       9.903703       269.4935 
 3270   0.0000       9.908110       269.6134 
 3271   0.0000       9.910420       269.6762 
 3272   0.0000       9.913190       269.7516 
 3273   0.0000       9.918688       269.9012 
 3274   0.0000       9.920066       269.9387 
 3275   0.0000       9.924613       270.0624 
 3276   0.0000       9.927444       270.1395 
 3277   0.0000       9.937483       270.4127 
 3278   0.0000       9.939898       270.4784 
 3279   0.0000       9.944697       270.6090 
 3280   0.0000       9.965098       271.1641 
 3281   0.0000       9.971522       271.3389 
 3282   0.0000       9.974558       271.4215 
 3283   0.0000       9.978482       271.5283 
 3284   0.0000       9.983141       271.6551 
 3285   0.0000       9.991664       271.8870 
 3286   0.0000       9.994192       271.9558 
 3287   0.0000       9.995687       271.9965 
 3288   0.0000      10.000379       272.1241 
 3289   0.0000      10.002250       272.1751 
 3290   0.0000      10.004892       272.2470 
 3291   0.0000      10.012241       272.4469 
 3292   0.0000      10.016943       272.5749 
 3293   0.0000      10.024826       272.7894 
 3294   0.0000      10.029889       272.9271 
 3295   0.0000      10.034380       273.0494 
 3296   0.0000      10.045671       273.3566 
 3297   0.0000      10.048651       273.4377 
 3298   0.0000      10.052534       273.5433 
 3299   0.0000      10.057523       273.6791 
 3300   0.0000      10.059671       273.7376 
 3301   0.0000      10.074042       274.1286 
 3302   0.0000      10.097221       274.7593 
 3303   0.0000      10.100096       274.8376 
 3304   0.0000      10.105500       274.9846 
 3305   0.0000      10.118413       275.3360 
 3306   0.0000      10.124572       275.5036 
 3307   0.0000      10.127235       275.5761 
 3308   0.0000      10.135850       275.8105 
 3309   0.0000      10.145903       276.0841 
 3310   0.0000      10.147213       276.1197 
 3311   0.0000      10.155301       276.3398 
 3312   0.0000      10.159413       276.4517 
 3313   0.0000      10.163067       276.5511 
 3314   0.0000      10.168802       276.7072 
 3315   0.0000      10.175662       276.8938 
 3316   0.0000      10.195306       277.4284 
 3317   0.0000      10.199711       277.5482 
 3318   0.0000      10.205927       277.7174 
 3319   0.0000      10.209270       277.8084 
 3320   0.0000      10.215217       277.9702 
 3321   0.0000      10.225304       278.2447 
 3322   0.0000      10.234159       278.4856 
 3323   0.0000      10.243415       278.7375 
 3324   0.0000      10.246046       278.8091 
 3325   0.0000      10.248926       278.8875 
 3326   0.0000      10.259169       279.1662 
 3327   0.0000      10.264179       279.3025 
 3328   0.0000      10.274652       279.5875 
 3329   0.0000      10.294266       280.1212 
 3330   0.0000      10.297495       280.2091 
 3331   0.0000      10.302974       280.3582 
 3332   0.0000      10.315065       280.6872 
 3333   0.0000      10.322229       280.8821 
 3334   0.0000      10.345337       281.5109 
 3335   0.0000      10.353351       281.7290 
 3336   0.0000      10.363820       282.0139 
 3337   0.0000      10.373969       282.2900 
 3338   0.0000      10.378072       282.4017 
 3339   0.0000      10.383160       282.5401 
 3340   0.0000      10.388173       282.6766 
 3341   0.0000      10.391603       282.7699 
 3342   0.0000      10.393823       282.8303 
 3343   0.0000      10.395817       282.8845 
 3344   0.0000      10.403231       283.0863 
 3345   0.0000      10.409890       283.2675 
 3346   0.0000      10.411243       283.3043 
 3347   0.0000      10.422994       283.6241 
 3348   0.0000      10.425647       283.6963 
 3349   0.0000      10.430540       283.8294 
 3350   0.0000      10.431375       283.8522 
 3351   0.0000      10.435941       283.9764 
 3352   0.0000      10.438551       284.0474 
 3353   0.0000      10.444912       284.2205 
 3354   0.0000      10.455720       284.5146 
 3355   0.0000      10.459443       284.6159 
 3356   0.0000      10.469940       284.9016 
 3357   0.0000      10.484333       285.2932 
 3358   0.0000      10.487338       285.3750 
 3359   0.0000      10.497845       285.6609 
 3360   0.0000      10.515148       286.1317 
 3361   0.0000      10.539221       286.7868 
 3362   0.0000      10.568489       287.5832 
 3363   0.0000      10.573767       287.7268 
 3364   0.0000      10.576279       287.7952 
 3365   0.0000      10.591065       288.1975 
 3366   0.0000      10.598889       288.4104 
 3367   0.0000      10.608056       288.6599 
 3368   0.0000      10.609508       288.6994 
 3369   0.0000      10.619669       288.9759 
 3370   0.0000      10.637838       289.4703 
 3371   0.0000      10.650671       289.8195 
 3372   0.0000      10.659601       290.0625 
 3373   0.0000      10.682034       290.6729 
 3374   0.0000      10.700583       291.1777 
 3375   0.0000      10.713132       291.5191 
 3376   0.0000      10.721379       291.7436 
 3377   0.0000      10.742001       292.3047 
 3378   0.0000      10.747703       292.4599 
 3379   0.0000      10.756832       292.7083 
 3380   0.0000      10.759671       292.7855 
 3381   0.0000      10.764845       292.9263 
 3382   0.0000      10.774614       293.1921 
 3383   0.0000      10.778994       293.3113 
 3384   0.0000      10.784631       293.4647 
 3385   0.0000      10.804304       294.0001 
 3386   0.0000      10.807449       294.0856 
 3387   0.0000      10.835208       294.8410 
 3388   0.0000      10.845307       295.1158 
 3389   0.0000      10.847959       295.1880 
 3390   0.0000      10.851026       295.2714 
 3391   0.0000      10.868199       295.7387 
 3392   0.0000      10.882376       296.1245 
 3393   0.0000      10.936183       297.5887 
 3394   0.0000      10.941000       297.7198 
 3395   0.0000      10.944621       297.8183 
 3396   0.0000      10.986882       298.9683 
 3397   0.0000      10.990533       299.0676 
 3398   0.0000      11.012750       299.6722 
 3399   0.0000      11.055866       300.8454 
 3400   0.0000      11.119704       302.5825 
 3401   0.0000      11.158544       303.6394 
 3402   0.0000      11.181544       304.2653 
 3403   0.0000      11.192270       304.5572 
 3404   0.0000      11.227141       305.5060 
 3405   0.0000      11.248789       306.0951 
 3406   0.0000      11.287958       307.1609 
 3407   0.0000      11.291938       307.2693 
 3408   0.0000      11.337732       308.5154 
 3409   0.0000      11.467867       312.0565 
 3410   0.0000      11.484581       312.5113 
 3411   0.0000      11.573111       314.9204 
 3412   0.0000      11.605660       315.8061 
 3413   0.0000      11.617667       316.1328 
 3414   0.0000      11.622365       316.2606 
 3415   0.0000      11.636228       316.6379 
 3416   0.0000      11.652353       317.0766 
 3417   0.0000      11.675308       317.7013 
 3418   0.0000      11.713350       318.7365 
 3419   0.0000      11.755418       319.8812 
 3420   0.0000      11.765683       320.1605 
 3421   0.0000      11.798809       321.0619 
 3422   0.0000      11.835409       322.0579 
 3423   0.0000      11.851867       322.5057 
 3424   0.0000      11.863766       322.8295 
 3425   0.0000      11.900996       323.8426 
 3426   0.0000      11.918938       324.3308 
 3427   0.0000      11.952946       325.2562 
 3428   0.0000      12.020347       327.0903 
 3429   0.0000      12.054188       328.0111 
 3430   0.0000      12.083693       328.8140 
 3431   0.0000      12.099611       329.2472 
 3432   0.0000      12.131921       330.1263 
 3433   0.0000      12.157250       330.8156 
 3434   0.0000      12.164740       331.0194 
 3435   0.0000      12.186756       331.6185 
 3436   0.0000      12.200975       332.0054 
 3437   0.0000      12.213227       332.3388 
 3438   0.0000      12.233531       332.8913 
 3439   0.0000      12.243961       333.1751 
 3440   0.0000      12.253355       333.4307 
 3441   0.0000      12.266311       333.7833 
 3442   0.0000      12.274270       333.9999 
 3443   0.0000      12.280241       334.1624 
 3444   0.0000      12.288592       334.3896 
 3445   0.0000      12.310616       334.9889 
 3446   0.0000      12.326718       335.4271 
 3447   0.0000      12.352222       336.1210 
 3448   0.0000      12.363667       336.4325 
 3449   0.0000      12.369715       336.5971 
 3450   0.0000      12.372783       336.6805 
 3451   0.0000      12.406258       337.5915 
 3452   0.0000      12.417795       337.9054 
 3453   0.0000      12.430615       338.2542 
 3454   0.0000      12.442116       338.5672 
 3455   0.0000      12.463328       339.1444 
 3456   0.0000      12.497504       340.0744 
 3457   0.0000      12.509786       340.4086 
 3458   0.0000      12.537603       341.1655 
 3459   0.0000      12.565355       341.9207 
 3460   0.0000      12.580062       342.3209 
 3461   0.0000      12.588926       342.5621 
 3462   0.0000      12.616295       343.3068 
 3463   0.0000      12.624070       343.5184 
 3464   0.0000      12.635156       343.8201 
 3465   0.0000      12.660040       344.4972 
 3466   0.0000      12.692530       345.3813 
 3467   0.0000      12.699308       345.5657 
 3468   0.0000      12.743485       346.7679 
 3469   0.0000      12.771444       347.5286 
 3470   0.0000      12.782305       347.8242 
 3471   0.0000      12.806177       348.4738 
 3472   0.0000      12.812507       348.6460 
 3473   0.0000      12.823065       348.9333 
 3474   0.0000      12.876557       350.3889 
 3475   0.0000      12.877460       350.4135 
 3476   0.0000      12.918506       351.5304 
 3477   0.0000      12.947617       352.3226 
 3478   0.0000      12.961947       352.7125 
 3479   0.0000      12.982258       353.2652 
 3480   0.0000      13.035394       354.7111 
 3481   0.0000      13.118509       356.9728 
 3482   0.0000      13.125213       357.1552 
 3483   0.0000      13.148681       357.7938 
 3484   0.0000      13.170996       358.4010 
 3485   0.0000      13.187160       358.8409 
 3486   0.0000      13.195854       359.0775 
 3487   0.0000      13.271846       361.1453 
 3488   0.0000      13.322301       362.5182 
 3489   0.0000      13.335498       362.8774 
 3490   0.0000      13.343170       363.0861 
 3491   0.0000      13.369645       363.8065 
 3492   0.0000      13.374235       363.9314 
 3493   0.0000      13.425829       365.3354 
 3494   0.0000      13.448409       365.9498 
 3495   0.0000      13.506373       367.5271 
 3496   0.0000      13.772557       374.7703 
 3497   0.0000      13.787753       375.1838 
 3498   0.0000      13.801757       375.5649 
 3499   0.0000      13.865852       377.3090 
 3500   0.0000      13.958486       379.8297 
 3501   0.0000      14.264687       388.1619 
 3502   0.0000      14.579271       396.7221 
 3503   0.0000      14.623885       397.9361 
 3504   0.0000      14.740854       401.1190 
 3505   0.0000      14.832402       403.6102 
 3506   0.0000      14.885534       405.0560 
 3507   0.0000      15.177502       413.0008 
 3508   0.0000      15.515437       422.1965 
 3509   0.0000      16.716409       454.8766 
 3510   0.0000      28.135961       765.6184 
 3511   0.0000      28.282569       769.6078 
 3512   0.0000      28.376221       772.1562 
 3513   0.0000      28.392172       772.5903 
 3514   0.0000      28.580465       777.7140 
 3515   0.0000      28.659070       779.8529 
 3516   0.0000      28.733134       781.8683 
 3517   0.0000      28.740251       782.0620 
 3518   0.0000      28.751944       782.3802 
 3519   0.0000      28.771110       782.9017 
 3520   0.0000      28.788543       783.3761 
 3521   0.0000      28.810912       783.9848 
 3522   0.0000      28.826283       784.4031 
 3523   0.0000      28.834837       784.6358 
 3524   0.0000      28.889187       786.1147 
 3525   0.0000      29.069753       791.0282 
 3526   0.0000      29.075150       791.1751 
 3527   0.0000      29.131804       792.7167 
 3528   0.0000      29.142271       793.0015 
 3529   0.0000      29.167612       793.6911 
 3530   0.0000      29.175040       793.8932 
 3531   0.0000      29.238289       795.6143 
 3532   0.0000      29.241272       795.6955 
 3533   0.0000      29.253173       796.0193 
 3534   0.0000      29.274617       796.6028 
 3535   0.0000      29.295245       797.1642 
 3536   0.0000      29.382739       799.5450 
 3537   0.0000      29.418910       800.5292 
 3538   0.0000      29.422188       800.6184 
 3539   0.0000      29.428398       800.7874 
 3540   0.0000      29.464592       801.7723 
 3541   0.0000      29.501878       802.7869 
 3542   0.0000      29.564226       804.4835 
 3543   0.0000      29.574835       804.7722 
 3544   0.0000      29.588318       805.1391 
 3545   0.0000      29.598591       805.4186 
 3546   0.0000      38.257865      1041.0494 
 3547   0.0000      38.714536      1053.4761 
 3548   0.0000      48.632260      1323.3511 
 3549   0.0000      48.723534      1325.8348 
 3550   0.0000      48.857963      1329.4928 
 3551   0.0000      48.917075      1331.1013 
 3552   0.0000     148.966126      4053.5744 
 3553   0.0000     149.127498      4057.9655 
 3554   0.0000     149.223131      4060.5678 
 3555   0.0000     149.238361      4060.9823 
 3556   0.0000     149.384734      4064.9653 
 3557   0.0000     149.487214      4067.7539 
 3558   0.0000     149.520659      4068.6640 
 3559   0.0000     149.541077      4069.2196 
 3560   0.0000     149.568332      4069.9612 
 3561   0.0000     149.602008      4070.8776 
 3562   0.0000     149.610455      4071.1075 
 3563   0.0000     149.623350      4071.4583 
 3564   0.0000     149.637359      4071.8395 
 3565   0.0000     149.666785      4072.6403 
 3566   0.0000     149.709400      4073.7999 
 3567   0.0000     149.864325      4078.0156 
 3568   0.0000     149.909784      4079.2526 
 3569   0.0000     149.915073      4079.3965 
 3570   0.0000     149.928839      4079.7711 
 3571   0.0000     149.940904      4080.0994 
 3572   0.0000     149.982746      4081.2380 
 3573   0.0000     150.014542      4082.1032 
 3574   0.0000     150.031086      4082.5534 
 3575   0.0000     150.048899      4083.0381 
 3576   0.0000     150.056644      4083.2489 
 3577   0.0000     150.162640      4086.1332 
 3578   0.0000     150.255492      4088.6598 
 3579   0.0000     150.262105      4088.8398 
 3580   0.0000     150.269906      4089.0520 
 3581   0.0000     150.305329      4090.0159 
 3582   0.0000     150.309295      4090.1238 
 3583   0.0000     150.347574      4091.1655 
 3584   0.0000     150.370069      4091.7776 
 3585   0.0000     150.382638      4092.1196 
 3586   0.0000     150.396979      4092.5099 
 3587   0.0000     150.408358      4092.8195 
 3588   0.0000     199.664407      5433.1447 
 3589   0.0000     200.176485      5447.0791 
 3590   0.0000     256.065205      6967.8885 
 3591   0.0000     256.173122      6970.8250 
 3592   0.0000     256.313352      6974.6409 
 3593   0.0000     256.402076      6977.0552 

                    ********************************
                    * MULLIKEN POPULATION ANALYSIS *
                    ********************************

-----------------------
MULLIKEN ATOMIC CHARGES
-----------------------
   0 O :   -0.395111
   1 O :   -0.449677
   2 N :   -0.367004
   3 N :   -0.388981
   4 C :    0.231990
   5 C :    0.351661
   6 H :    0.005009
   7 C :    0.051414
   8 C :   -0.186548
   9 H :    0.085382
  10 C :   -0.140160
  11 H :    0.149658
  12 C :   -0.144060
  13 H :    0.145238
  14 C :   -0.144677
  15 H :    0.146759
  16 C :   -0.111798
  17 H :    0.130315
  18 C :    0.059524
  19 C :   -0.255532
  20 H :    0.090842
  21 H :    0.115164
  22 H :    0.107447
  23 C :   -0.262121
  24 H :    0.110642
  25 H :    0.118568
  26 H :    0.097563
  27 C :   -0.304199
  28 H :    0.098471
  29 H :    0.108936
  30 H :    0.115172
  31 C :    0.146854
  32 C :    0.024730
  33 C :   -0.074430
  34 H :    0.085108
  35 C :   -0.183019
  36 H :    0.125116
  37 C :   -0.132033
  38 H :    0.141964
  39 C :   -0.129738
  40 H :    0.062324
  41 C :   -0.123882
  42 C :   -0.197825
  43 H :    0.104447
  44 H :    0.095205
  45 H :    0.043015
  46 C :   -0.140767
  47 H :    0.077140
  48 H :   -0.015248
  49 H :    0.097988
  50 C :   -0.244720
  51 H :    0.100841
  52 H :    0.101467
  53 H :    0.103184
  54 C :    0.440528
  55 C :    0.044304
  56 C :   -0.067462
  57 H :    0.122008
  58 C :   -0.132373
  59 H :    0.149626
  60 C :   -0.089867
  61 H :    0.147946
  62 C :   -0.123416
  63 H :    0.151573
  64 C :   -0.108616
  65 H :    0.092500
  66 H :    0.168379
  67 O :   -0.530268
  68 C :    0.477395
  69 C :    0.008549
  70 C :   -0.096624
  71 H :    0.124057
  72 C :   -0.143243
  73 H :    0.146273
  74 C :   -0.087063
  75 H :    0.145981
  76 C :   -0.139784
  77 H :    0.149181
  78 C :   -0.085322
  79 H :    0.116551
  80 O :   -0.392299
  81 H :    0.273877
Sum of atomic charges:    0.0000000

--------------------------------
MULLIKEN REDUCED ORBITAL CHARGES
--------------------------------
  0 O s       :     3.854387  s :     3.854387
      pz      :     1.401864  p :     4.490628
      px      :     1.417322
      py      :     1.671442
      dz2     :     0.013698  d :     0.044619
      dxz     :     0.008256
      dyz     :     0.006641
      dx2y2   :     0.007817
      dxy     :     0.008208
      f0      :     0.001069  f :     0.005224
      f+1     :     0.001010
      f-1     :     0.000611
      f+2     :     0.000399
      f-2     :     0.000623
      f+3     :     0.000751
      f-3     :     0.000762
      g0      :     0.000055  g :     0.000254
      g+1     :     0.000061
      g-1     :     0.000028
      g+2     :     0.000016
      g-2     :     0.000018
      g+3     :     0.000005
      g-3     :     0.000016
      g+4     :     0.000022
      g-4     :     0.000032
  1 O s       :     3.826106  s :     3.826106
      pz      :     1.564207  p :     4.586354
      px      :     1.629215
      py      :     1.392933
      dz2     :     0.007103  d :     0.033176
      dxz     :     0.006123
      dyz     :     0.006867
      dx2y2   :     0.007085
      dxy     :     0.005998
      f0      :     0.000421  f :     0.003843
      f+1     :     0.000477
      f-1     :     0.000593
      f+2     :     0.000766
      f-2     :     0.000739
      f+3     :     0.000376
      f-3     :     0.000471
      g0      :     0.000016  g :     0.000197
      g+1     :     0.000010
      g-1     :     0.000024
      g+2     :     0.000014
      g-2     :     0.000036
      g+3     :     0.000038
      g-3     :     0.000032
      g+4     :     0.000012
      g-4     :     0.000015
  2 N s       :     3.646381  s :     3.646381
      pz      :     1.489686  p :     3.650016
      px      :     1.033401
      py      :     1.126929
      dz2     :     0.008828  d :     0.062369
      dxz     :     0.014967
      dyz     :     0.009639
      dx2y2   :     0.014158
      dxy     :     0.014777
      f0      :     0.000540  f :     0.007702
      f+1     :     0.001381
      f-1     :     0.000364
      f+2     :     0.001103
      f-2     :     0.001333
      f+3     :     0.001663
      f-3     :     0.001318
      g0      :     0.000048  g :     0.000536
      g+1     :     0.000066
      g-1     :     0.000022
      g+2     :     0.000035
      g-2     :     0.000052
      g+3     :     0.000091
      g-3     :     0.000108
      g+4     :     0.000076
      g-4     :     0.000038
  3 N s       :     3.583155  s :     3.583155
      pz      :     1.377670  p :     3.740310
      px      :     1.041737
      py      :     1.320903
      dz2     :     0.009866  d :     0.056529
      dxz     :     0.011626
      dyz     :     0.009546
      dx2y2   :     0.014150
      dxy     :     0.011341
      f0      :     0.000852  f :     0.008490
      f+1     :     0.000671
      f-1     :     0.001561
      f+2     :     0.001594
      f-2     :     0.001734
      f+3     :     0.001166
      f-3     :     0.000913
      g0      :     0.000035  g :     0.000498
      g+1     :     0.000025
      g-1     :     0.000040
      g+2     :     0.000064
      g-2     :     0.000043
      g+3     :     0.000069
      g-3     :     0.000122
      g+4     :     0.000046
      g-4     :     0.000054
  4 C s       :     3.204052  s :     3.204052
      pz      :     0.646154  p :     2.330604
      px      :     0.832480
      py      :     0.851969
      dz2     :     0.048591  d :     0.198795
      dxz     :     0.054017
      dyz     :     0.042119
      dx2y2   :     0.028590
      dxy     :     0.025478
      f0      :     0.005066  f :     0.031281
      f+1     :     0.007484
      f-1     :     0.005477
      f+2     :     0.003732
      f-2     :     0.003018
      f+3     :     0.003469
      f-3     :     0.003035
      g0      :     0.000647  g :     0.003279
      g+1     :     0.000568
      g-1     :     0.000363
      g+2     :     0.000323
      g-2     :     0.000348
      g+3     :     0.000276
      g-3     :     0.000293
      g+4     :     0.000277
      g-4     :     0.000184
  5 C s       :     3.230991  s :     3.230991
      pz      :     0.783296  p :     2.281462
      px      :     0.682078
      py      :     0.816088
      dz2     :     0.033714  d :     0.114381
      dxz     :     0.015367
      dyz     :     0.011655
      dx2y2   :     0.015964
      dxy     :     0.037681
      f0      :     0.001655  f :     0.019750
      f+1     :     0.004304
      f-1     :     0.002511
      f+2     :     0.003151
      f-2     :     0.003901
      f+3     :     0.002250
      f-3     :     0.001977
      g0      :     0.000152  g :     0.001754
      g+1     :     0.000189
      g-1     :     0.000163
      g+2     :     0.000104
      g-2     :     0.000343
      g+3     :     0.000285
      g-3     :     0.000325
      g+4     :     0.000106
      g-4     :     0.000088
  6 H s       :     0.970802  s :     0.970802
      pz      :     0.006233  p :     0.018889
      px      :     0.007312
      py      :     0.005344
      dz2     :     0.000579  d :     0.004912
      dxz     :     0.000951
      dyz     :     0.001189
      dx2y2   :     0.001626
      dxy     :     0.000567
      f0      :     0.000019  f :     0.000389
      f+1     :     0.000040
      f-1     :     0.000060
      f+2     :     0.000084
      f-2     :     0.000057
      f+3     :     0.000055
      f-3     :     0.000075
  7 C s       :     3.259047  s :     3.259047
      pz      :     0.875599  p :     2.548603
      px      :     0.889816
      py      :     0.783188
      dz2     :     0.023972  d :     0.121044
      dxz     :     0.013474
      dyz     :     0.040060
      dx2y2   :     0.016353
      dxy     :     0.027185
      f0      :     0.002839  f :     0.018375
      f+1     :     0.002615
      f-1     :     0.002042
      f+2     :     0.005112
      f-2     :     0.001555
      f+3     :     0.003214
      f-3     :     0.000999
      g0      :     0.000115  g :     0.001517
      g+1     :     0.000098
      g-1     :     0.000260
      g+2     :     0.000173
      g-2     :     0.000242
      g+3     :     0.000137
      g-3     :     0.000183
      g+4     :     0.000123
      g-4     :     0.000186
  8 C s       :     3.313759  s :     3.313759
      pz      :     0.934540  p :     2.753890
      px      :     0.941119
      py      :     0.878230
      dz2     :     0.016298  d :     0.103910
      dxz     :     0.007016
      dyz     :     0.045830
      dx2y2   :     0.008238
      dxy     :     0.026529
      f0      :     0.002517  f :     0.013751
      f+1     :     0.001284
      f-1     :     0.001270
      f+2     :     0.003810
      f-2     :     0.001304
      f+3     :     0.002833
      f-3     :     0.000733
      g0      :     0.000117  g :     0.001238
      g+1     :     0.000071
      g-1     :     0.000198
      g+2     :     0.000148
      g-2     :     0.000155
      g+3     :     0.000110
      g-3     :     0.000156
      g+4     :     0.000119
      g-4     :     0.000164
  9 H s       :     0.882405  s :     0.882405
      pz      :     0.010611  p :     0.028470
      px      :     0.006560
      py      :     0.011299
      dz2     :     0.001126  d :     0.003437
      dxz     :     0.000334
      dyz     :     0.000587
      dx2y2   :     0.000868
      dxy     :     0.000522
      f0      :     0.000043  f :     0.000307
      f+1     :     0.000039
      f-1     :     0.000051
      f+2     :     0.000086
      f-2     :     0.000019
      f+3     :     0.000033
      f-3     :     0.000037
 10 C s       :     3.189332  s :     3.189332
      pz      :     0.927899  p :     2.818415
      px      :     0.923570
      py      :     0.966946
      dz2     :     0.036891  d :     0.118478
      dxz     :     0.018903
      dyz     :     0.018075
      dx2y2   :     0.034940
      dxy     :     0.009669
      f0      :     0.002257  f :     0.012661
      f+1     :     0.001680
      f-1     :     0.001522
      f+2     :     0.003600
      f-2     :     0.000908
      f+3     :     0.001318
      f-3     :     0.001375
      g0      :     0.000095  g :     0.001274
      g+1     :     0.000106
      g-1     :     0.000202
      g+2     :     0.000164
      g-2     :     0.000229
      g+3     :     0.000137
      g-3     :     0.000199
      g+4     :     0.000092
      g-4     :     0.000051
 11 H s       :     0.826937  s :     0.826937
      pz      :     0.007227  p :     0.020466
      px      :     0.008486
      py      :     0.004752
      dz2     :     0.000176  d :     0.002664
      dxz     :     0.000055
      dyz     :     0.001082
      dx2y2   :     0.000277
      dxy     :     0.001074
      f0      :     0.000037  f :     0.000275
      f+1     :     0.000007
      f-1     :     0.000023
      f+2     :     0.000072
      f-2     :     0.000009
      f+3     :     0.000111
      f-3     :     0.000016
 12 C s       :     3.221058  s :     3.221058
      pz      :     0.946794  p :     2.784179
      px      :     0.945071
      py      :     0.892313
      dz2     :     0.021279  d :     0.124945
      dxz     :     0.010074
      dyz     :     0.036322
      dx2y2   :     0.023752
      dxy     :     0.033519
      f0      :     0.001620  f :     0.012615
      f+1     :     0.001625
      f-1     :     0.001289
      f+2     :     0.003598
      f-2     :     0.000901
      f+3     :     0.002721
      f-3     :     0.000861
      g0      :     0.000093  g :     0.001263
      g+1     :     0.000060
      g-1     :     0.000202
      g+2     :     0.000136
      g-2     :     0.000172
      g+3     :     0.000107
      g-3     :     0.000177
      g+4     :     0.000131
      g-4     :     0.000187
 13 H s       :     0.831962  s :     0.831962
      pz      :     0.003331  p :     0.019886
      px      :     0.009796
      py      :     0.006759
      dz2     :     0.000746  d :     0.002642
      dxz     :     0.000511
      dyz     :     0.000514
      dx2y2   :     0.000488
      dxy     :     0.000383
      f0      :     0.000074  f :     0.000271
      f+1     :     0.000028
      f-1     :     0.000032
      f+2     :     0.000075
      f-2     :     0.000030
      f+3     :     0.000017
      f-3     :     0.000016
 14 C s       :     3.208570  s :     3.208570
      pz      :     0.953398  p :     2.796746
      px      :     0.941621
      py      :     0.901726
      dz2     :     0.014701  d :     0.125596
      dxz     :     0.010270
      dyz     :     0.052722
      dx2y2   :     0.016346
      dxy     :     0.031556
      f0      :     0.002314  f :     0.012505
      f+1     :     0.001459
      f-1     :     0.001083
      f+2     :     0.003376
      f-2     :     0.001014
      f+3     :     0.002629
      f-3     :     0.000629
      g0      :     0.000121  g :     0.001260
      g+1     :     0.000073
      g-1     :     0.000204
      g+2     :     0.000153
      g-2     :     0.000166
      g+3     :     0.000103
      g-3     :     0.000161
      g+4     :     0.000121
      g-4     :     0.000159
 15 H s       :     0.829090  s :     0.829090
      pz      :     0.005491  p :     0.021099
      px      :     0.009544
      py      :     0.006064
      dz2     :     0.000901  d :     0.002774
      dxz     :     0.000432
      dyz     :     0.000345
      dx2y2   :     0.000655
      dxy     :     0.000441
      f0      :     0.000038  f :     0.000278
      f+1     :     0.000038
      f-1     :     0.000050
      f+2     :     0.000077
      f-2     :     0.000016
      f+3     :     0.000023
      f-3     :     0.000036
 16 C s       :     3.199038  s :     3.199038
      pz      :     0.909063  p :     2.791439
      px      :     0.911373
      py      :     0.971003
      dz2     :     0.033790  d :     0.106892
      dxz     :     0.017506
      dyz     :     0.015578
      dx2y2   :     0.031419
      dxy     :     0.008599
      f0      :     0.002526  f :     0.013176
      f+1     :     0.001823
      f-1     :     0.001646
      f+2     :     0.003765
      f-2     :     0.000948
      f+3     :     0.001247
      f-3     :     0.001221
      g0      :     0.000095  g :     0.001253
      g+1     :     0.000112
      g-1     :     0.000196
      g+2     :     0.000169
      g-2     :     0.000226
      g+3     :     0.000124
      g-3     :     0.000201
      g+4     :     0.000086
      g-4     :     0.000044
 17 H s       :     0.841279  s :     0.841279
      pz      :     0.009318  p :     0.024849
      px      :     0.009481
      py      :     0.006050
      dz2     :     0.000270  d :     0.003252
      dxz     :     0.000063
      dyz     :     0.001325
      dx2y2   :     0.000335
      dxy     :     0.001260
      f0      :     0.000041  f :     0.000305
      f+1     :     0.000008
      f-1     :     0.000028
      f+2     :     0.000077
      f-2     :     0.000008
      f+3     :     0.000122
      f-3     :     0.000020
 18 C s       :     3.247714  s :     3.247714
      pz      :     0.862163  p :     2.529754
      px      :     0.797934
      py      :     0.869656
      dz2     :     0.023609  d :     0.136692
      dxz     :     0.034839
      dyz     :     0.031964
      dx2y2   :     0.025421
      dxy     :     0.020860
      f0      :     0.001778  f :     0.024338
      f+1     :     0.004339
      f-1     :     0.003379
      f+2     :     0.003911
      f-2     :     0.004464
      f+3     :     0.003349
      f-3     :     0.003119
      g0      :     0.000145  g :     0.001977
      g+1     :     0.000196
      g-1     :     0.000149
      g+2     :     0.000170
      g-2     :     0.000316
      g+3     :     0.000338
      g-3     :     0.000354
      g+4     :     0.000150
      g-4     :     0.000159
 19 C s       :     3.164527  s :     3.164527
      pz      :     1.020614  p :     3.016224
      px      :     1.009030
      py      :     0.986579
      dz2     :     0.007705  d :     0.067661
      dxz     :     0.019871
      dyz     :     0.013611
      dx2y2   :     0.008300
      dxy     :     0.018174
      f0      :     0.000323  f :     0.006373
      f+1     :     0.000832
      f-1     :     0.000562
      f+2     :     0.001185
      f-2     :     0.001830
      f+3     :     0.000891
      f-3     :     0.000751
      g0      :     0.000053  g :     0.000748
      g+1     :     0.000046
      g-1     :     0.000079
      g+2     :     0.000066
      g-2     :     0.000085
      g+3     :     0.000159
      g-3     :     0.000093
      g+4     :     0.000076
      g-4     :     0.000091
 20 H s       :     0.874755  s :     0.874755
      pz      :     0.010164  p :     0.029903
      px      :     0.010208
      py      :     0.009531
      dz2     :     0.001511  d :     0.004114
      dxz     :     0.000558
      dyz     :     0.000768
      dx2y2   :     0.000586
      dxy     :     0.000691
      f0      :     0.000095  f :     0.000385
      f+1     :     0.000073
      f-1     :     0.000040
      f+2     :     0.000053
      f-2     :     0.000073
      f+3     :     0.000021
      f-3     :     0.000032
 21 H s       :     0.854389  s :     0.854389
      pz      :     0.009635  p :     0.026167
      px      :     0.008037
      py      :     0.008494
      dz2     :     0.000527  d :     0.003892
      dxz     :     0.000926
      dyz     :     0.000601
      dx2y2   :     0.001200
      dxy     :     0.000637
      f0      :     0.000019  f :     0.000388
      f+1     :     0.000073
      f-1     :     0.000035
      f+2     :     0.000057
      f-2     :     0.000065
      f+3     :     0.000098
      f-3     :     0.000041
 22 H s       :     0.860449  s :     0.860449
      pz      :     0.009735  p :     0.027752
      px      :     0.010181
      py      :     0.007836
      dz2     :     0.001077  d :     0.003970
      dxz     :     0.000744
      dyz     :     0.000700
      dx2y2   :     0.000848
      dxy     :     0.000600
      f0      :     0.000063  f :     0.000383
      f+1     :     0.000034
      f-1     :     0.000061
      f+2     :     0.000117
      f-2     :     0.000042
      f+3     :     0.000039
      f-3     :     0.000027
 23 C s       :     3.157155  s :     3.157155
      pz      :     0.992272  p :     3.026670
      px      :     1.028794
      py      :     1.005604
      dz2     :     0.009787  d :     0.071015
      dxz     :     0.019621
      dyz     :     0.014317
      dx2y2   :     0.011701
      dxy     :     0.015587
      f0      :     0.000421  f :     0.006524
      f+1     :     0.001050
      f-1     :     0.001033
      f+2     :     0.001370
      f-2     :     0.001732
      f+3     :     0.000684
      f-3     :     0.000233
      g0      :     0.000060  g :     0.000756
      g+1     :     0.000058
      g-1     :     0.000097
      g+2     :     0.000095
      g-2     :     0.000158
      g+3     :     0.000112
      g-3     :     0.000108
      g+4     :     0.000009
      g-4     :     0.000060
 24 H s       :     0.857911  s :     0.857911
      pz      :     0.009263  p :     0.027160
      px      :     0.010277
      py      :     0.007621
      dz2     :     0.000552  d :     0.003907
      dxz     :     0.000478
      dyz     :     0.000771
      dx2y2   :     0.000995
      dxy     :     0.001111
      f0      :     0.000015  f :     0.000380
      f+1     :     0.000017
      f-1     :     0.000080
      f+2     :     0.000047
      f-2     :     0.000057
      f+3     :     0.000061
      f-3     :     0.000102
 25 H s       :     0.850244  s :     0.850244
      pz      :     0.009102  p :     0.026908
      px      :     0.008823
      py      :     0.008984
      dz2     :     0.000673  d :     0.003897
      dxz     :     0.000925
      dyz     :     0.000551
      dx2y2   :     0.001265
      dxy     :     0.000483
      f0      :     0.000011  f :     0.000383
      f+1     :     0.000095
      f-1     :     0.000032
      f+2     :     0.000081
      f-2     :     0.000044
      f+3     :     0.000085
      f-3     :     0.000036
 26 H s       :     0.868547  s :     0.868547
      pz      :     0.009185  p :     0.029481
      px      :     0.010250
      py      :     0.010047
      dz2     :     0.001378  d :     0.004025
      dxz     :     0.000445
      dyz     :     0.000908
      dx2y2   :     0.000434
      dxy     :     0.000861
      f0      :     0.000059  f :     0.000383
      f+1     :     0.000091
      f-1     :     0.000045
      f+2     :     0.000035
      f-2     :     0.000097
      f+3     :     0.000017
      f-3     :     0.000039
 27 C s       :     3.171434  s :     3.171434
      pz      :     1.017465  p :     3.052650
      px      :     1.002507
      py      :     1.032678
      dz2     :     0.010129  d :     0.072710
      dxz     :     0.017127
      dyz     :     0.020264
      dx2y2   :     0.008575
      dxy     :     0.016615
      f0      :     0.000170  f :     0.006634
      f+1     :     0.001021
      f-1     :     0.000666
      f+2     :     0.001267
      f-2     :     0.002250
      f+3     :     0.000421
      f-3     :     0.000839
      g0      :     0.000062  g :     0.000771
      g+1     :     0.000084
      g-1     :     0.000056
      g+2     :     0.000103
      g-2     :     0.000114
      g+3     :     0.000130
      g-3     :     0.000129
      g+4     :     0.000028
      g-4     :     0.000064
 28 H s       :     0.870251  s :     0.870251
      pz      :     0.009111  p :     0.026963
      px      :     0.008062
      py      :     0.009789
      dz2     :     0.000745  d :     0.003932
      dxz     :     0.000693
      dyz     :     0.000489
      dx2y2   :     0.001280
      dxy     :     0.000724
      f0      :     0.000009  f :     0.000384
      f+1     :     0.000087
      f-1     :     0.000029
      f+2     :     0.000079
      f-2     :     0.000030
      f+3     :     0.000093
      f-3     :     0.000056
 29 H s       :     0.859776  s :     0.859776
      pz      :     0.009327  p :     0.026972
      px      :     0.009292
      py      :     0.008353
      dz2     :     0.000557  d :     0.003933
      dxz     :     0.000556
      dyz     :     0.000964
      dx2y2   :     0.000803
      dxy     :     0.001052
      f0      :     0.000014  f :     0.000383
      f+1     :     0.000023
      f-1     :     0.000088
      f+2     :     0.000054
      f-2     :     0.000070
      f+3     :     0.000049
      f-3     :     0.000085
 30 H s       :     0.853806  s :     0.853806
      pz      :     0.008105  p :     0.026734
      px      :     0.009367
      py      :     0.009261
      dz2     :     0.001281  d :     0.003906
      dxz     :     0.000755
      dyz     :     0.000692
      dx2y2   :     0.000705
      dxy     :     0.000472
      f0      :     0.000075  f :     0.000382
      f+1     :     0.000054
      f-1     :     0.000071
      f+2     :     0.000101
      f-2     :     0.000033
      f+3     :     0.000028
      f-3     :     0.000020
 31 C s       :     3.273872  s :     3.273872
      pz      :     0.842283  p :     2.432356
      px      :     0.843549
      py      :     0.746524
      dz2     :     0.029841  d :     0.121121
      dxz     :     0.020768
      dyz     :     0.015437
      dx2y2   :     0.036080
      dxy     :     0.018996
      f0      :     0.001529  f :     0.023736
      f+1     :     0.002149
      f-1     :     0.004274
      f+2     :     0.003007
      f-2     :     0.004130
      f+3     :     0.005793
      f-3     :     0.002854
      g0      :     0.000192  g :     0.002062
      g+1     :     0.000115
      g-1     :     0.000170
      g+2     :     0.000242
      g-2     :     0.000154
      g+3     :     0.000243
      g-3     :     0.000343
      g+4     :     0.000308
      g-4     :     0.000294
 32 C s       :     3.327052  s :     3.327052
      pz      :     0.952283  p :     2.539718
      px      :     0.733299
      py      :     0.854136
      dz2     :     0.016615  d :     0.088773
      dxz     :     0.022179
      dyz     :     0.008065
      dx2y2   :     0.025775
      dxy     :     0.016138
      f0      :     0.001265  f :     0.018255
      f+1     :     0.001996
      f-1     :     0.002825
      f+2     :     0.002602
      f-2     :     0.002140
      f+3     :     0.003918
      f-3     :     0.003508
      g0      :     0.000106  g :     0.001473
      g+1     :     0.000094
      g-1     :     0.000088
      g+2     :     0.000142
      g-2     :     0.000162
      g+3     :     0.000187
      g-3     :     0.000205
      g+4     :     0.000252
      g-4     :     0.000237
 33 C s       :     3.213957  s :     3.213957
      pz      :     0.926693  p :     2.733102
      px      :     0.891557
      py      :     0.914852
      dz2     :     0.014737  d :     0.112480
      dxz     :     0.030530
      dyz     :     0.006875
      dx2y2   :     0.014853
      dxy     :     0.045484
      f0      :     0.001335  f :     0.013647
      f+1     :     0.000784
      f-1     :     0.002276
      f+2     :     0.002047
      f-2     :     0.001831
      f+3     :     0.002568
      f-3     :     0.002805
      g0      :     0.000070  g :     0.001244
      g+1     :     0.000099
      g-1     :     0.000099
      g+2     :     0.000127
      g-2     :     0.000074
      g+3     :     0.000158
      g-3     :     0.000177
      g+4     :     0.000228
      g-4     :     0.000211
 34 H s       :     0.878343  s :     0.878343
      pz      :     0.011533  p :     0.032383
      px      :     0.009777
      py      :     0.011073
      dz2     :     0.000569  d :     0.003838
      dxz     :     0.000718
      dyz     :     0.000619
      dx2y2   :     0.001287
      dxy     :     0.000646
      f0      :     0.000010  f :     0.000328
      f+1     :     0.000061
      f-1     :     0.000045
      f+2     :     0.000049
      f-2     :     0.000040
      f+3     :     0.000088
      f-3     :     0.000035
 35 C s       :     3.186243  s :     3.186243
      pz      :     0.989875  p :     2.856536
      px      :     0.898467
      py      :     0.968193
      dz2     :     0.009640  d :     0.126460
      dxz     :     0.027917
      dyz     :     0.015076
      dx2y2   :     0.049576
      dxy     :     0.024250
      f0      :     0.001071  f :     0.012535
      f+1     :     0.001598
      f-1     :     0.001199
      f+2     :     0.001960
      f-2     :     0.001904
      f+3     :     0.003243
      f-3     :     0.001562
      g0      :     0.000098  g :     0.001245
      g+1     :     0.000111
      g-1     :     0.000033
      g+2     :     0.000080
      g-2     :     0.000127
      g+3     :     0.000132
      g-3     :     0.000177
      g+4     :     0.000247
      g-4     :     0.000241
 36 H s       :     0.847627  s :     0.847627
      pz      :     0.009687  p :     0.023921
      px      :     0.006727
      py      :     0.007507
      dz2     :     0.000849  d :     0.003039
      dxz     :     0.000392
      dyz     :     0.000454
      dx2y2   :     0.000568
      dxy     :     0.000776
      f0      :     0.000011  f :     0.000297
      f+1     :     0.000008
      f-1     :     0.000117
      f+2     :     0.000023
      f-2     :     0.000053
      f+3     :     0.000043
      f-3     :     0.000042
 37 C s       :     3.188746  s :     3.188746
      pz      :     0.933793  p :     2.801677
      px      :     0.934037
      py      :     0.933847
      dz2     :     0.024513  d :     0.127721
      dxz     :     0.014848
      dyz     :     0.017692
      dx2y2   :     0.044419
      dxy     :     0.026248
      f0      :     0.000692  f :     0.012623
      f+1     :     0.001638
      f-1     :     0.002380
      f+2     :     0.001478
      f-2     :     0.001834
      f+3     :     0.002913
      f-3     :     0.001689
      g0      :     0.000093  g :     0.001266
      g+1     :     0.000050
      g-1     :     0.000092
      g+2     :     0.000115
      g-2     :     0.000148
      g+3     :     0.000185
      g-3     :     0.000201
      g+4     :     0.000190
      g-4     :     0.000193
 38 H s       :     0.833220  s :     0.833220
      pz      :     0.008959  p :     0.021679
      px      :     0.005091
      py      :     0.007629
      dz2     :     0.000180  d :     0.002849
      dxz     :     0.001028
      dyz     :     0.000136
      dx2y2   :     0.000557
      dxy     :     0.000947
      f0      :     0.000039  f :     0.000288
      f+1     :     0.000024
      f-1     :     0.000011
      f+2     :     0.000059
      f-2     :     0.000024
      f+3     :     0.000064
      f-3     :     0.000067
 39 C s       :     3.227030  s :     3.227030
      pz      :     0.990072  p :     2.794212
      px      :     0.867168
      py      :     0.936972
      dz2     :     0.010847  d :     0.093945
      dxz     :     0.022351
      dyz     :     0.009148
      dx2y2   :     0.017266
      dxy     :     0.034333
      f0      :     0.001240  f :     0.013323
      f+1     :     0.000911
      f-1     :     0.002546
      f+2     :     0.001609
      f-2     :     0.002281
      f+3     :     0.002600
      f-3     :     0.002135
      g0      :     0.000060  g :     0.001228
      g+1     :     0.000098
      g-1     :     0.000096
      g+2     :     0.000137
      g-2     :     0.000069
      g+3     :     0.000158
      g-3     :     0.000194
      g+4     :     0.000196
      g-4     :     0.000220
 40 H s       :     0.902366  s :     0.902366
      pz      :     0.010717  p :     0.031349
      px      :     0.011185
      py      :     0.009446
      dz2     :     0.000648  d :     0.003633
      dxz     :     0.000571
      dyz     :     0.000395
      dx2y2   :     0.001470
      dxy     :     0.000550
      f0      :     0.000010  f :     0.000328
      f+1     :     0.000068
      f-1     :     0.000040
      f+2     :     0.000045
      f-2     :     0.000034
      f+3     :     0.000094
      f-3     :     0.000038
 41 C s       :     3.273304  s :     3.273304
      pz      :     0.916508  p :     2.711193
      px      :     0.820816
      py      :     0.973869
      dz2     :     0.027654  d :     0.118212
      dxz     :     0.027961
      dyz     :     0.024078
      dx2y2   :     0.007897
      dxy     :     0.030622
      f0      :     0.002573  f :     0.019564
      f+1     :     0.002587
      f-1     :     0.004309
      f+2     :     0.002166
      f-2     :     0.001550
      f+3     :     0.003252
      f-3     :     0.003127
      g0      :     0.000265  g :     0.001609
      g+1     :     0.000225
      g-1     :     0.000183
      g+2     :     0.000113
      g-2     :     0.000094
      g+3     :     0.000166
      g-3     :     0.000142
      g+4     :     0.000208
      g-4     :     0.000214
 42 C s       :     3.167181  s :     3.167181
      pz      :     0.929431  p :     2.956419
      px      :     1.006645
      py      :     1.020343
      dz2     :     0.014543  d :     0.066911
      dxz     :     0.011708
      dyz     :     0.018151
      dx2y2   :     0.015794
      dxy     :     0.006715
      f0      :     0.001736  f :     0.006580
      f+1     :     0.001468
      f-1     :     0.001674
      f+2     :     0.000576
      f-2     :     0.000047
      f+3     :     0.000451
      f-3     :     0.000628
      g0      :     0.000196  g :     0.000734
      g+1     :     0.000161
      g-1     :     0.000111
      g+2     :     0.000054
      g-2     :     0.000054
      g+3     :     0.000040
      g-3     :     0.000058
      g+4     :     0.000030
      g-4     :     0.000029
 43 H s       :     0.863648  s :     0.863648
      pz      :     0.007814  p :     0.027472
      px      :     0.011309
      py      :     0.008349
      dz2     :     0.000619  d :     0.004040
      dxz     :     0.000210
      dyz     :     0.001180
      dx2y2   :     0.000484
      dxy     :     0.001546
      f0      :     0.000017  f :     0.000393
      f+1     :     0.000004
      f-1     :     0.000117
      f+2     :     0.000053
      f-2     :     0.000049
      f+3     :     0.000112
      f-3     :     0.000041
 44 H s       :     0.874267  s :     0.874267
      pz      :     0.008045  p :     0.026195
      px      :     0.007051
      py      :     0.011099
      dz2     :     0.000230  d :     0.003942
      dxz     :     0.001463
      dyz     :     0.000136
      dx2y2   :     0.000768
      dxy     :     0.001346
      f0      :     0.000057  f :     0.000390
      f+1     :     0.000032
      f-1     :     0.000016
      f+2     :     0.000072
      f-2     :     0.000023
      f+3     :     0.000105
      f-3     :     0.000085
 45 H s       :     0.917792  s :     0.917792
      pz      :     0.010541  p :     0.034494
      px      :     0.012031
      py      :     0.011922
      dz2     :     0.001332  d :     0.004304
      dxz     :     0.000605
      dyz     :     0.000629
      dx2y2   :     0.001393
      dxy     :     0.000346
      f0      :     0.000029  f :     0.000394
      f+1     :     0.000057
      f-1     :     0.000085
      f+2     :     0.000099
      f-2     :     0.000021
      f+3     :     0.000047
      f-3     :     0.000056
 46 C s       :     3.210576  s :     3.210576
      pz      :     0.968506  p :     2.865861
      px      :     1.021961
      py      :     0.875394
      dz2     :     0.016992  d :     0.056945
      dxz     :     0.002567
      dyz     :     0.007245
      dx2y2   :     0.017423
      dxy     :     0.012718
      f0      :     0.001258  f :     0.006673
      f+1     :     0.000229
      f-1     :     0.001642
      f+2     :     0.000545
      f-2     :     0.000258
      f+3     :     0.001456
      f-3     :     0.001284
      g0      :     0.000123  g :     0.000712
      g+1     :     0.000029
      g-1     :     0.000096
      g+2     :     0.000059
      g-2     :     0.000013
      g+3     :     0.000103
      g-3     :     0.000079
      g+4     :     0.000086
      g-4     :     0.000121
 47 H s       :     0.888516  s :     0.888516
      pz      :     0.006908  p :     0.029615
      px      :     0.012331
      py      :     0.010375
      dz2     :     0.000642  d :     0.004327
      dxz     :     0.001744
      dyz     :     0.001739
      dx2y2   :     0.000131
      dxy     :     0.000072
      f0      :     0.000069  f :     0.000403
      f+1     :     0.000144
      f-1     :     0.000160
      f+2     :     0.000022
      f-2     :     0.000007
      f+3     :     0.000001
      f-3     :     0.000000
 48 H s       :     0.973805  s :     0.973805
      pz      :     0.012432  p :     0.036379
      px      :     0.013293
      py      :     0.010654
      dz2     :     0.001007  d :     0.004659
      dxz     :     0.000433
      dyz     :     0.000898
      dx2y2   :     0.001689
      dxy     :     0.000632
      f0      :     0.000009  f :     0.000405
      f+1     :     0.000045
      f-1     :     0.000100
      f+2     :     0.000044
      f-2     :     0.000032
      f+3     :     0.000049
      f-3     :     0.000125
 49 H s       :     0.870636  s :     0.870636
      pz      :     0.010614  p :     0.026966
      px      :     0.006994
      py      :     0.009359
      dz2     :     0.000330  d :     0.004015
      dxz     :     0.001394
      dyz     :     0.000107
      dx2y2   :     0.000622
      dxy     :     0.001562
      f0      :     0.000044  f :     0.000394
      f+1     :     0.000049
      f-1     :     0.000014
      f+2     :     0.000069
      f-2     :     0.000026
      f+3     :     0.000070
      f-3     :     0.000121
 50 C s       :     3.147316  s :     3.147316
      pz      :     1.005827  p :     3.017340
      px      :     1.014316
      py      :     0.997197
      dz2     :     0.022940  d :     0.072681
      dxz     :     0.007628
      dyz     :     0.011034
      dx2y2   :     0.019322
      dxy     :     0.011758
      f0      :     0.001373  f :     0.006616
      f+1     :     0.000819
      f-1     :     0.000954
      f+2     :     0.000345
      f-2     :     0.000562
      f+3     :     0.001145
      f-3     :     0.001418
      g0      :     0.000135  g :     0.000767
      g+1     :     0.000063
      g-1     :     0.000089
      g+2     :     0.000021
      g-2     :     0.000056
      g+3     :     0.000082
      g-3     :     0.000096
      g+4     :     0.000123
      g-4     :     0.000102
 51 H s       :     0.869887  s :     0.869887
      pz      :     0.009202  p :     0.024980
      px      :     0.009447
      py      :     0.006330
      dz2     :     0.000836  d :     0.003901
      dxz     :     0.000149
      dyz     :     0.000887
      dx2y2   :     0.000702
      dxy     :     0.001327
      f0      :     0.000010  f :     0.000392
      f+1     :     0.000004
      f-1     :     0.000135
      f+2     :     0.000046
      f-2     :     0.000030
      f+3     :     0.000110
      f-3     :     0.000057
 52 H s       :     0.869574  s :     0.869574
      pz      :     0.005383  p :     0.024671
      px      :     0.009450
      py      :     0.009837
      dz2     :     0.000687  d :     0.003896
      dxz     :     0.001387
      dyz     :     0.001638
      dx2y2   :     0.000114
      dxy     :     0.000070
      f0      :     0.000065  f :     0.000393
      f+1     :     0.000133
      f-1     :     0.000172
      f+2     :     0.000013
      f-2     :     0.000008
      f+3     :     0.000000
      f-3     :     0.000001
 53 H s       :     0.865160  s :     0.865160
      pz      :     0.010345  p :     0.027171
      px      :     0.007102
      py      :     0.009723
      dz2     :     0.000430  d :     0.004091
      dxz     :     0.001339
      dyz     :     0.000134
      dx2y2   :     0.001059
      dxy     :     0.001130
      f0      :     0.000039  f :     0.000394
      f+1     :     0.000067
      f-1     :     0.000011
      f+2     :     0.000068
      f-2     :     0.000021
      f+3     :     0.000117
      f-3     :     0.000071
 54 C s       :     3.102599  s :     3.102599
      pz      :     0.826686  p :     2.160748
      px      :     0.614558
      py      :     0.719504
      dz2     :     0.068775  d :     0.254627
      dxz     :     0.033669
      dyz     :     0.037265
      dx2y2   :     0.063867
      dxy     :     0.051051
      f0      :     0.004989  f :     0.037090
      f+1     :     0.005289
      f-1     :     0.005919
      f+2     :     0.006980
      f-2     :     0.004164
      f+3     :     0.005954
      f-3     :     0.003796
      g0      :     0.000361  g :     0.004408
      g+1     :     0.000487
      g-1     :     0.000513
      g+2     :     0.000366
      g-2     :     0.000586
      g+3     :     0.000417
      g-3     :     0.000736
      g+4     :     0.000525
      g-4     :     0.000417
 55 C s       :     3.247626  s :     3.247626
      pz      :     0.832562  p :     2.592146
      px      :     0.891762
      py      :     0.867822
      dz2     :     0.019258  d :     0.097075
      dxz     :     0.020531
      dyz     :     0.019600
      dx2y2   :     0.020359
      dxy     :     0.017327
      f0      :     0.001432  f :     0.017313
      f+1     :     0.003124
      f-1     :     0.003630
      f+2     :     0.002727
      f-2     :     0.002348
      f+3     :     0.002321
      f-3     :     0.001731
      g0      :     0.000216  g :     0.001536
      g+1     :     0.000188
      g-1     :     0.000161
      g+2     :     0.000071
      g-2     :     0.000225
      g+3     :     0.000192
      g-3     :     0.000211
      g+4     :     0.000152
      g-4     :     0.000119
 56 C s       :     3.234385  s :     3.234385
      pz      :     0.884737  p :     2.723664
      px      :     0.871833
      py      :     0.967094
      dz2     :     0.021204  d :     0.095427
      dxz     :     0.023140
      dyz     :     0.020543
      dx2y2   :     0.020134
      dxy     :     0.010406
      f0      :     0.001999  f :     0.012733
      f+1     :     0.001951
      f-1     :     0.002076
      f+2     :     0.002197
      f-2     :     0.001808
      f+3     :     0.001933
      f-3     :     0.000770
      g0      :     0.000211  g :     0.001254
      g+1     :     0.000173
      g-1     :     0.000114
      g+2     :     0.000100
      g-2     :     0.000175
      g+3     :     0.000164
      g-3     :     0.000133
      g+4     :     0.000077
      g-4     :     0.000108
 57 H s       :     0.848028  s :     0.848028
      pz      :     0.009583  p :     0.026447
      px      :     0.009518
      py      :     0.007346
      dz2     :     0.000911  d :     0.003217
      dxz     :     0.000472
      dyz     :     0.000392
      dx2y2   :     0.000668
      dxy     :     0.000774
      f0      :     0.000011  f :     0.000300
      f+1     :     0.000024
      f-1     :     0.000085
      f+2     :     0.000040
      f-2     :     0.000040
      f+3     :     0.000032
      f-3     :     0.000066
 58 C s       :     3.196955  s :     3.196955
      pz      :     0.915609  p :     2.803107
      px      :     0.959098
      py      :     0.928400
      dz2     :     0.026636  d :     0.118555
      dxz     :     0.020410
      dyz     :     0.034168
      dx2y2   :     0.018080
      dxy     :     0.019261
      f0      :     0.001762  f :     0.012483
      f+1     :     0.001420
      f-1     :     0.002740
      f+2     :     0.002086
      f-2     :     0.001743
      f+3     :     0.001022
      f-3     :     0.001711
      g0      :     0.000200  g :     0.001273
      g+1     :     0.000157
      g-1     :     0.000154
      g+2     :     0.000121
      g-2     :     0.000174
      g+3     :     0.000129
      g-3     :     0.000188
      g+4     :     0.000077
      g-4     :     0.000073
 59 H s       :     0.824633  s :     0.824633
      pz      :     0.007199  p :     0.022618
      px      :     0.007526
      py      :     0.007893
      dz2     :     0.000524  d :     0.002842
      dxz     :     0.000569
      dyz     :     0.000372
      dx2y2   :     0.000933
      dxy     :     0.000443
      f0      :     0.000009  f :     0.000281
      f+1     :     0.000063
      f-1     :     0.000026
      f+2     :     0.000037
      f-2     :     0.000037
      f+3     :     0.000087
      f-3     :     0.000022
 60 C s       :     3.206923  s :     3.206923
      pz      :     0.941247  p :     2.747596
      px      :     0.907762
      py      :     0.898587
      dz2     :     0.034329  d :     0.121786
      dxz     :     0.018868
      dyz     :     0.013606
      dx2y2   :     0.024969
      dxy     :     0.030015
      f0      :     0.000401  f :     0.012295
      f+1     :     0.002148
      f-1     :     0.002622
      f+2     :     0.002086
      f-2     :     0.001479
      f+3     :     0.002024
      f-3     :     0.001536
      g0      :     0.000120  g :     0.001266
      g+1     :     0.000130
      g-1     :     0.000129
      g+2     :     0.000051
      g-2     :     0.000205
      g+3     :     0.000177
      g-3     :     0.000190
      g+4     :     0.000143
      g-4     :     0.000121
 61 H s       :     0.826432  s :     0.826432
      pz      :     0.006559  p :     0.022515
      px      :     0.007879
      py      :     0.008078
      dz2     :     0.000748  d :     0.002831
      dxz     :     0.000662
      dyz     :     0.000831
      dx2y2   :     0.000326
      dxy     :     0.000264
      f0      :     0.000094  f :     0.000277
      f+1     :     0.000029
      f-1     :     0.000045
      f+2     :     0.000053
      f-2     :     0.000044
      f+3     :     0.000007
      f-3     :     0.000005
 62 C s       :     3.182719  s :     3.182719
      pz      :     0.929006  p :     2.808431
      px      :     0.926942
      py      :     0.952483
      dz2     :     0.019607  d :     0.118434
      dxz     :     0.032966
      dyz     :     0.028278
      dx2y2   :     0.024209
      dxy     :     0.013374
      f0      :     0.001891  f :     0.012556
      f+1     :     0.001949
      f-1     :     0.002051
      f+2     :     0.002092
      f-2     :     0.001667
      f+3     :     0.002131
      f-3     :     0.000775
      g0      :     0.000211  g :     0.001275
      g+1     :     0.000172
      g-1     :     0.000117
      g+2     :     0.000104
      g-2     :     0.000184
      g+3     :     0.000160
      g-3     :     0.000136
      g+4     :     0.000080
      g-4     :     0.000112
 63 H s       :     0.823142  s :     0.823142
      pz      :     0.006543  p :     0.022199
      px      :     0.007682
      py      :     0.007975
      dz2     :     0.000747  d :     0.002804
      dxz     :     0.000356
      dyz     :     0.000414
      dx2y2   :     0.000713
      dxy     :     0.000574
      f0      :     0.000009  f :     0.000282
      f+1     :     0.000021
      f-1     :     0.000083
      f+2     :     0.000039
      f-2     :     0.000038
      f+3     :     0.000023
      f-3     :     0.000069
 64 C s       :     3.292006  s :     3.292006
      pz      :     0.901445  p :     2.705649
      px      :     0.932695
      py      :     0.871509
      dz2     :     0.028394  d :     0.096281
      dxz     :     0.016180
      dyz     :     0.023601
      dx2y2   :     0.014598
      dxy     :     0.013507
      f0      :     0.001961  f :     0.013433
      f+1     :     0.001611
      f-1     :     0.003064
      f+2     :     0.002225
      f-2     :     0.001875
      f+3     :     0.000949
      f-3     :     0.001747
      g0      :     0.000189  g :     0.001248
      g+1     :     0.000152
      g-1     :     0.000149
      g+2     :     0.000120
      g-2     :     0.000174
      g+3     :     0.000125
      g-3     :     0.000194
      g+4     :     0.000074
      g-4     :     0.000070
 65 H s       :     0.872273  s :     0.872273
      pz      :     0.010858  p :     0.031389
      px      :     0.008051
      py      :     0.012479
      dz2     :     0.000795  d :     0.003527
      dxz     :     0.000598
      dyz     :     0.000443
      dx2y2   :     0.000997
      dxy     :     0.000695
      f0      :     0.000007  f :     0.000310
      f+1     :     0.000074
      f-1     :     0.000032
      f+2     :     0.000038
      f-2     :     0.000033
      f+3     :     0.000094
      f-3     :     0.000033
 66 H s       :     0.746774  s :     0.746774
      pz      :     0.026679  p :     0.073659
      px      :     0.015957
      py      :     0.031023
      dz2     :     0.000900  d :     0.010254
      dxz     :     0.003455
      dyz     :     0.000594
      dx2y2   :     0.001404
      dxy     :     0.003901
      f0      :     0.000086  f :     0.000935
      f+1     :     0.000157
      f-1     :     0.000031
      f+2     :     0.000163
      f-2     :     0.000072
      f+3     :     0.000207
      f-3     :     0.000219
 67 O s       :     3.849321  s :     3.849321
      pz      :     1.648149  p :     4.643679
      px      :     1.616844
      py      :     1.378685
      dz2     :     0.003530  d :     0.033476
      dxz     :     0.000635
      dyz     :     0.009972
      dx2y2   :     0.009355
      dxy     :     0.009985
      f0      :     0.000401  f :     0.003596
      f+1     :     0.000081
      f-1     :     0.000551
      f+2     :     0.000635
      f-2     :     0.000129
      f+3     :     0.000973
      f-3     :     0.000826
      g0      :     0.000014  g :     0.000196
      g+1     :     0.000001
      g-1     :     0.000028
      g+2     :     0.000025
      g-2     :     0.000008
      g+3     :     0.000007
      g-3     :     0.000022
      g+4     :     0.000045
      g-4     :     0.000046
 68 C s       :     3.113551  s :     3.113551
      pz      :     0.744639  p :     2.122827
      px      :     0.731816
      py      :     0.646371
      dz2     :     0.035977  d :     0.248952
      dxz     :     0.015681
      dyz     :     0.081036
      dx2y2   :     0.041963
      dxy     :     0.074296
      f0      :     0.003091  f :     0.032882
      f+1     :     0.002892
      f-1     :     0.005407
      f+2     :     0.006497
      f-2     :     0.003715
      f+3     :     0.005910
      f-3     :     0.005369
      g0      :     0.000309  g :     0.004393
      g+1     :     0.000183
      g-1     :     0.000572
      g+2     :     0.000361
      g-2     :     0.000482
      g+3     :     0.000476
      g-3     :     0.000650
      g+4     :     0.000659
      g-4     :     0.000701
 69 C s       :     3.252776  s :     3.252776
      pz      :     0.828583  p :     2.602686
      px      :     0.908300
      py      :     0.865804
      dz2     :     0.018662  d :     0.117260
      dxz     :     0.011026
      dyz     :     0.030136
      dx2y2   :     0.026317
      dxy     :     0.031119
      f0      :     0.001577  f :     0.017187
      f+1     :     0.002508
      f-1     :     0.001840
      f+2     :     0.004385
      f-2     :     0.001888
      f+3     :     0.002926
      f-3     :     0.002061
      g0      :     0.000114  g :     0.001542
      g+1     :     0.000072
      g-1     :     0.000199
      g+2     :     0.000136
      g-2     :     0.000207
      g+3     :     0.000145
      g-3     :     0.000255
      g+4     :     0.000192
      g-4     :     0.000223
 70 C s       :     3.223510  s :     3.223510
      pz      :     0.927220  p :     2.757045
      px      :     0.908220
      py      :     0.921605
      dz2     :     0.014554  d :     0.101800
      dxz     :     0.007683
      dyz     :     0.033849
      dx2y2   :     0.014872
      dxy     :     0.030841
      f0      :     0.001852  f :     0.013026
      f+1     :     0.001677
      f-1     :     0.000975
      f+2     :     0.002813
      f-2     :     0.001797
      f+3     :     0.002725
      f-3     :     0.001188
      g0      :     0.000077  g :     0.001244
      g+1     :     0.000116
      g-1     :     0.000139
      g+2     :     0.000126
      g-2     :     0.000133
      g+3     :     0.000156
      g-3     :     0.000169
      g+4     :     0.000144
      g-4     :     0.000182
 71 H s       :     0.844164  s :     0.844164
      pz      :     0.008467  p :     0.028041
      px      :     0.010317
      py      :     0.009258
      dz2     :     0.000911  d :     0.003431
      dxz     :     0.000420
      dyz     :     0.000498
      dx2y2   :     0.001036
      dxy     :     0.000566
      f0      :     0.000019  f :     0.000307
      f+1     :     0.000043
      f-1     :     0.000065
      f+2     :     0.000077
      f-2     :     0.000014
      f+3     :     0.000035
      f-3     :     0.000054
 72 C s       :     3.195114  s :     3.195114
      pz      :     0.917983  p :     2.810918
      px      :     0.919962
      py      :     0.972973
      dz2     :     0.032105  d :     0.123479
      dxz     :     0.016598
      dyz     :     0.018069
      dx2y2   :     0.039629
      dxy     :     0.017077
      f0      :     0.001315  f :     0.012461
      f+1     :     0.001979
      f-1     :     0.001825
      f+2     :     0.002745
      f-2     :     0.001302
      f+3     :     0.001560
      f-3     :     0.001736
      g0      :     0.000075  g :     0.001271
      g+1     :     0.000117
      g-1     :     0.000121
      g+2     :     0.000134
      g-2     :     0.000207
      g+3     :     0.000183
      g-3     :     0.000211
      g+4     :     0.000122
      g-4     :     0.000102
 73 H s       :     0.827295  s :     0.827295
      pz      :     0.008487  p :     0.023281
      px      :     0.008688
      py      :     0.006106
      dz2     :     0.000150  d :     0.002869
      dxz     :     0.000074
      dyz     :     0.001169
      dx2y2   :     0.000336
      dxy     :     0.001141
      f0      :     0.000039  f :     0.000282
      f+1     :     0.000009
      f-1     :     0.000020
      f+2     :     0.000072
      f-2     :     0.000013
      f+3     :     0.000098
      f-3     :     0.000031
 74 C s       :     3.195501  s :     3.195501
      pz      :     0.929535  p :     2.755310
      px      :     0.930338
      py      :     0.895438
      dz2     :     0.017728  d :     0.122663
      dxz     :     0.012689
      dyz     :     0.031211
      dx2y2   :     0.031578
      dxy     :     0.029457
      f0      :     0.001179  f :     0.012324
      f+1     :     0.001530
      f-1     :     0.001467
      f+2     :     0.002986
      f-2     :     0.001197
      f+3     :     0.002333
      f-3     :     0.001633
      g0      :     0.000091  g :     0.001264
      g+1     :     0.000042
      g-1     :     0.000165
      g+2     :     0.000121
      g-2     :     0.000150
      g+3     :     0.000121
      g-3     :     0.000199
      g+4     :     0.000183
      g-4     :     0.000191
 75 H s       :     0.827972  s :     0.827972
      pz      :     0.007833  p :     0.022913
      px      :     0.008082
      py      :     0.006998
      dz2     :     0.000936  d :     0.002856
      dxz     :     0.000285
      dyz     :     0.000552
      dx2y2   :     0.000577
      dxy     :     0.000505
      f0      :     0.000048  f :     0.000279
      f+1     :     0.000056
      f-1     :     0.000026
      f+2     :     0.000059
      f-2     :     0.000038
      f+3     :     0.000032
      f-3     :     0.000020
 76 C s       :     3.190913  s :     3.190913
      pz      :     0.948571  p :     2.812233
      px      :     0.936943
      py      :     0.926718
      dz2     :     0.014997  d :     0.122877
      dxz     :     0.006277
      dyz     :     0.045713
      dx2y2   :     0.014871
      dxy     :     0.041019
      f0      :     0.001830  f :     0.012489
      f+1     :     0.001698
      f-1     :     0.000826
      f+2     :     0.002869
      f-2     :     0.001481
      f+3     :     0.002631
      f-3     :     0.001154
      g0      :     0.000081  g :     0.001271
      g+1     :     0.000115
      g-1     :     0.000144
      g+2     :     0.000129
      g-2     :     0.000137
      g+3     :     0.000156
      g-3     :     0.000168
      g+4     :     0.000155
      g-4     :     0.000187
 77 H s       :     0.824555  s :     0.824555
      pz      :     0.008202  p :     0.023128
      px      :     0.008239
      py      :     0.006687
      dz2     :     0.000821  d :     0.002854
      dxz     :     0.000387
      dyz     :     0.000394
      dx2y2   :     0.000837
      dxy     :     0.000415
      f0      :     0.000015  f :     0.000281
      f+1     :     0.000042
      f-1     :     0.000065
      f+2     :     0.000069
      f-2     :     0.000014
      f+3     :     0.000026
      f-3     :     0.000051
 78 C s       :     3.256549  s :     3.256549
      pz      :     0.888640  p :     2.716534
      px      :     0.886211
      py      :     0.941683
      dz2     :     0.028641  d :     0.098190
      dxz     :     0.011764
      dyz     :     0.015340
      dx2y2   :     0.028721
      dxy     :     0.013724
      f0      :     0.001425  f :     0.012796
      f+1     :     0.002031
      f-1     :     0.001810
      f+2     :     0.002815
      f-2     :     0.001302
      f+3     :     0.001590
      f-3     :     0.001824
      g0      :     0.000073  g :     0.001252
      g+1     :     0.000124
      g-1     :     0.000117
      g+2     :     0.000133
      g-2     :     0.000210
      g+3     :     0.000180
      g-3     :     0.000208
      g+4     :     0.000115
      g-4     :     0.000093
 79 H s       :     0.853506  s :     0.853506
      pz      :     0.009493  p :     0.026351
      px      :     0.009865
      py      :     0.006993
      dz2     :     0.000242  d :     0.003288
      dxz     :     0.000172
      dyz     :     0.001187
      dx2y2   :     0.000518
      dxy     :     0.001169
      f0      :     0.000039  f :     0.000304
      f+1     :     0.000009
      f-1     :     0.000028
      f+2     :     0.000072
      f-2     :     0.000014
      f+3     :     0.000095
      f-3     :     0.000046
 80 O s       :     3.787492  s :     3.787492
      pz      :     1.500422  p :     4.572513
      px      :     1.486309
      py      :     1.585782
      dz2     :     0.003401  d :     0.029081
      dxz     :     0.003666
      dyz     :     0.008318
      dx2y2   :     0.005605
      dxy     :     0.008091
      f0      :     0.000355  f :     0.003035
      f+1     :     0.000446
      f-1     :     0.000367
      f+2     :     0.000556
      f-2     :     0.000747
      f+3     :     0.000298
      f-3     :     0.000267
      g0      :     0.000010  g :     0.000177
      g+1     :     0.000007
      g-1     :     0.000012
      g+2     :     0.000011
      g-2     :     0.000033
      g+3     :     0.000044
      g-3     :     0.000035
      g+4     :     0.000013
      g-4     :     0.000012
 81 H s       :     0.615885  s :     0.615885
      pz      :     0.029331  p :     0.097610
      px      :     0.042334
      py      :     0.025945
      dz2     :     0.003033  d :     0.011263
      dxz     :     0.001844
      dyz     :     0.001594
      dx2y2   :     0.002903
      dxy     :     0.001889
      f0      :     0.000141  f :     0.001365
      f+1     :     0.000324
      f-1     :     0.000103
      f+2     :     0.000292
      f-2     :     0.000200
      f+3     :     0.000167
      f-3     :     0.000137


                     *******************************
                     * LOEWDIN POPULATION ANALYSIS *
                     *******************************

----------------------
LOEWDIN ATOMIC CHARGES
----------------------
   0 O :    0.599949
   1 O :    0.414853
   2 N :    0.387522
   3 N :    0.600327
   4 C :   -0.491622
   5 C :   -0.146068
   6 H :   -0.008795
   7 C :   -0.092701
   8 C :    0.072768
   9 H :   -0.052169
  10 C :    0.063082
  11 H :   -0.050785
  12 C :    0.059226
  13 H :   -0.051602
  14 C :    0.060407
  15 H :   -0.051115
  16 C :    0.081249
  17 H :   -0.040136
  18 C :   -0.405800
  19 C :    0.241563
  20 H :   -0.055371
  21 H :   -0.044497
  22 H :   -0.049356
  23 C :    0.240321
  24 H :   -0.049403
  25 H :   -0.044623
  26 H :   -0.057113
  27 C :    0.222356
  28 H :   -0.049262
  29 H :   -0.052745
  30 H :   -0.051697
  31 C :   -0.205500
  32 C :   -0.051191
  33 C :    0.066902
  34 H :   -0.051848
  35 C :    0.030710
  36 H :   -0.060177
  37 C :    0.040004
  38 H :   -0.051522
  39 C :    0.059100
  40 H :   -0.054610
  41 C :   -0.245543
  42 C :    0.245739
  43 H :   -0.046348
  44 H :   -0.046233
  45 H :   -0.065586
  46 C :    0.242233
  47 H :   -0.043168
  48 H :   -0.067611
  49 H :   -0.046076
  50 C :    0.231875
  51 H :   -0.047822
  52 H :   -0.047706
  53 H :   -0.043945
  54 C :   -0.740846
  55 C :   -0.122200
  56 C :    0.103253
  57 H :   -0.039532
  58 C :    0.074374
  59 H :   -0.047950
  60 C :    0.083955
  61 H :   -0.045258
  62 C :    0.075559
  63 H :   -0.047601
  64 C :    0.102758
  65 H :   -0.043609
  66 H :   -0.192108
  67 O :    0.309243
  68 C :   -0.774262
  69 C :   -0.126048
  70 C :    0.091945
  71 H :   -0.046918
  72 C :    0.069499
  73 H :   -0.049201
  74 C :    0.077266
  75 H :   -0.047085
  76 C :    0.069837
  77 H :   -0.049159
  78 C :    0.092492
  79 H :   -0.044416
  80 O :    0.713891
  81 H :   -0.388319

-------------------------------
LOEWDIN REDUCED ORBITAL CHARGES
-------------------------------
  0 O s       :     3.031959  s :     3.031959
      pz      :     1.333053  p :     4.151767
      px      :     1.371867
      py      :     1.446846
      dz2     :     0.052241  d :     0.184813
      dxz     :     0.050309
      dyz     :     0.027851
      dx2y2   :     0.026410
      dxy     :     0.028001
      f0      :     0.006623  f :     0.030414
      f+1     :     0.006468
      f-1     :     0.004780
      f+2     :     0.002928
      f-2     :     0.002810
      f+3     :     0.003697
      f-3     :     0.003108
      g0      :     0.000154  g :     0.001099
      g+1     :     0.000177
      g-1     :     0.000148
      g+2     :     0.000100
      g-2     :     0.000123
      g+3     :     0.000053
      g-3     :     0.000109
      g+4     :     0.000130
      g-4     :     0.000105
  1 O s       :     3.200566  s :     3.200566
      pz      :     1.454539  p :     4.260458
      px      :     1.433312
      py      :     1.372607
      dz2     :     0.019983  d :     0.101130
      dxz     :     0.017446
      dyz     :     0.026459
      dx2y2   :     0.015678
      dxy     :     0.021565
      f0      :     0.002396  f :     0.021772
      f+1     :     0.002083
      f-1     :     0.004815
      f+2     :     0.003546
      f-2     :     0.003936
      f+3     :     0.002305
      f-3     :     0.002692
      g0      :     0.000088  g :     0.001221
      g+1     :     0.000085
      g-1     :     0.000217
      g+2     :     0.000100
      g-2     :     0.000189
      g+3     :     0.000183
      g-3     :     0.000199
      g+4     :     0.000094
      g-4     :     0.000065
  2 N s       :     2.850593  s :     2.850593
      pz      :     1.275642  p :     3.413291
      px      :     1.130220
      py      :     1.007429
      dz2     :     0.044419  d :     0.288577
      dxz     :     0.073827
      dyz     :     0.027382
      dx2y2   :     0.073490
      dxy     :     0.069458
      f0      :     0.003258  f :     0.055877
      f+1     :     0.014799
      f-1     :     0.003486
      f+2     :     0.010806
      f-2     :     0.007214
      f+3     :     0.006458
      f-3     :     0.009856
      g0      :     0.000379  g :     0.004140
      g+1     :     0.000426
      g-1     :     0.000101
      g+2     :     0.000419
      g-2     :     0.000380
      g+3     :     0.000479
      g-3     :     0.000761
      g+4     :     0.000683
      g-4     :     0.000511
  3 N s       :     2.669570  s :     2.669570
      pz      :     1.159645  p :     3.342634
      px      :     1.055911
      py      :     1.127079
      dz2     :     0.052190  d :     0.328643
      dxz     :     0.058402
      dyz     :     0.059091
      dx2y2   :     0.084035
      dxy     :     0.074925
      f0      :     0.003916  f :     0.055800
      f+1     :     0.006076
      f-1     :     0.009708
      f+2     :     0.008708
      f-2     :     0.009499
      f+3     :     0.010496
      f-3     :     0.007397
      g0      :     0.000274  g :     0.003027
      g+1     :     0.000283
      g-1     :     0.000269
      g+2     :     0.000337
      g-2     :     0.000318
      g+3     :     0.000596
      g-3     :     0.000402
      g+4     :     0.000282
      g-4     :     0.000267
  4 C s       :     2.594810  s :     2.594810
      pz      :     0.836344  p :     2.631763
      px      :     0.983706
      py      :     0.811714
      dz2     :     0.245680  d :     0.946356
      dxz     :     0.274532
      dyz     :     0.155278
      dx2y2   :     0.136381
      dxy     :     0.134485
      f0      :     0.055956  f :     0.283598
      f+1     :     0.072315
      f-1     :     0.048631
      f+2     :     0.040902
      f-2     :     0.019812
      f+3     :     0.019432
      f-3     :     0.026549
      g0      :     0.006695  g :     0.035096
      g+1     :     0.005200
      g-1     :     0.004051
      g+2     :     0.004268
      g-2     :     0.003453
      g+3     :     0.002349
      g-3     :     0.003314
      g+4     :     0.003309
      g-4     :     0.002457
  5 C s       :     2.523143  s :     2.523143
      pz      :     0.888903  p :     2.674966
      px      :     0.878908
      py      :     0.907155
      dz2     :     0.127974  d :     0.735445
      dxz     :     0.191813
      dyz     :     0.136991
      dx2y2   :     0.093220
      dxy     :     0.185448
      f0      :     0.027445  f :     0.198220
      f+1     :     0.042704
      f-1     :     0.021614
      f+2     :     0.033345
      f-2     :     0.024898
      f+3     :     0.028636
      f-3     :     0.019578
      g0      :     0.001103  g :     0.014295
      g+1     :     0.001960
      g-1     :     0.001507
      g+2     :     0.001563
      g-2     :     0.001796
      g+3     :     0.002215
      g-3     :     0.001759
      g+4     :     0.001249
      g-4     :     0.001143
  6 H s       :     0.733664  s :     0.733664
      pz      :     0.056708  p :     0.192583
      px      :     0.061130
      py      :     0.074746
      dz2     :     0.009206  d :     0.072743
      dxz     :     0.011906
      dyz     :     0.017627
      dx2y2   :     0.017921
      dxy     :     0.016082
      f0      :     0.000738  f :     0.009804
      f+1     :     0.000892
      f-1     :     0.001358
      f+2     :     0.001485
      f-2     :     0.001846
      f+3     :     0.001689
      f-3     :     0.001796
  7 C s       :     2.563305  s :     2.563305
      pz      :     0.883227  p :     2.705221
      px      :     0.818934
      py      :     1.003061
      dz2     :     0.131149  d :     0.649726
      dxz     :     0.087395
      dyz     :     0.178332
      dx2y2   :     0.114067
      dxy     :     0.138784
      f0      :     0.026625  f :     0.159963
      f+1     :     0.018293
      f-1     :     0.024798
      f+2     :     0.034660
      f-2     :     0.015432
      f+3     :     0.025921
      f-3     :     0.014235
      g0      :     0.000956  g :     0.014486
      g+1     :     0.001406
      g-1     :     0.002163
      g+2     :     0.001836
      g-2     :     0.001744
      g+3     :     0.001341
      g-3     :     0.002059
      g+4     :     0.001115
      g-4     :     0.001867
  8 C s       :     2.574335  s :     2.574335
      pz      :     0.913427  p :     2.713724
      px      :     0.825547
      py      :     0.974750
      dz2     :     0.088011  d :     0.510515
      dxz     :     0.065131
      dyz     :     0.158059
      dx2y2   :     0.089237
      dxy     :     0.110076
      f0      :     0.022175  f :     0.116827
      f+1     :     0.011572
      f-1     :     0.014232
      f+2     :     0.025345
      f-2     :     0.009965
      f+3     :     0.022262
      f-3     :     0.011276
      g0      :     0.001037  g :     0.011830
      g+1     :     0.001123
      g-1     :     0.001386
      g+2     :     0.001698
      g-2     :     0.001375
      g+3     :     0.000965
      g-3     :     0.001536
      g+4     :     0.001082
      g-4     :     0.001628
  9 H s       :     0.779863  s :     0.779863
      pz      :     0.073130  p :     0.195393
      px      :     0.062614
      py      :     0.059648
      dz2     :     0.017704  d :     0.067112
      dxz     :     0.012299
      dyz     :     0.012852
      dx2y2   :     0.013708
      dxy     :     0.010548
      f0      :     0.001150  f :     0.009802
      f+1     :     0.001376
      f-1     :     0.001654
      f+2     :     0.002046
      f-2     :     0.001660
      f+3     :     0.000964
      f-3     :     0.000952
 10 C s       :     2.584105  s :     2.584105
      pz      :     0.927524  p :     2.717894
      px      :     0.840806
      py      :     0.949564
      dz2     :     0.136253  d :     0.509281
      dxz     :     0.093193
      dyz     :     0.105786
      dx2y2   :     0.114582
      dxy     :     0.059468
      f0      :     0.016064  f :     0.114000
      f+1     :     0.016036
      f-1     :     0.019491
      f+2     :     0.024609
      f-2     :     0.014728
      f+3     :     0.011297
      f-3     :     0.011776
      g0      :     0.000745  g :     0.011638
      g+1     :     0.001670
      g-1     :     0.001149
      g+2     :     0.001863
      g-2     :     0.001933
      g+3     :     0.001618
      g-3     :     0.001405
      g+4     :     0.000809
      g-4     :     0.000446
 11 H s       :     0.789584  s :     0.789584
      pz      :     0.046187  p :     0.186866
      px      :     0.048934
      py      :     0.091745
      dz2     :     0.005498  d :     0.064693
      dxz     :     0.000632
      dyz     :     0.023163
      dx2y2   :     0.013854
      dxy     :     0.021545
      f0      :     0.001223  f :     0.009642
      f+1     :     0.000167
      f-1     :     0.001354
      f+2     :     0.002129
      f-2     :     0.000159
      f+3     :     0.002832
      f-3     :     0.001777
 12 C s       :     2.585258  s :     2.585258
      pz      :     0.897257  p :     2.720291
      px      :     0.829993
      py      :     0.993041
      dz2     :     0.082817  d :     0.509383
      dxz     :     0.058373
      dyz     :     0.148248
      dx2y2   :     0.102739
      dxy     :     0.117206
      f0      :     0.016347  f :     0.114208
      f+1     :     0.011521
      f-1     :     0.016825
      f+2     :     0.024610
      f-2     :     0.009681
      f+3     :     0.023376
      f-3     :     0.011848
      g0      :     0.000758  g :     0.011634
      g+1     :     0.000947
      g-1     :     0.001607
      g+2     :     0.001094
      g-2     :     0.001524
      g+3     :     0.001008
      g-3     :     0.001820
      g+4     :     0.001068
      g-4     :     0.001807
 13 H s       :     0.790737  s :     0.790737
      pz      :     0.074512  p :     0.186731
      px      :     0.060358
      py      :     0.051861
      dz2     :     0.018298  d :     0.064498
      dxz     :     0.013774
      dyz     :     0.014566
      dx2y2   :     0.009926
      dxy     :     0.007935
      f0      :     0.001765  f :     0.009636
      f+1     :     0.001643
      f-1     :     0.001431
      f+2     :     0.002137
      f-2     :     0.001634
      f+3     :     0.000569
      f-3     :     0.000459
 14 C s       :     2.584921  s :     2.584921
      pz      :     0.907841  p :     2.720159
      px      :     0.827587
      py      :     0.984732
      dz2     :     0.085013  d :     0.508703
      dxz     :     0.061556
      dyz     :     0.161040
      dx2y2   :     0.087797
      dxy     :     0.113297
      f0      :     0.021935  f :     0.114127
      f+1     :     0.011459
      f-1     :     0.013695
      f+2     :     0.024559
      f-2     :     0.009766
      f+3     :     0.021973
      f-3     :     0.010739
      g0      :     0.001029  g :     0.011684
      g+1     :     0.001151
      g-1     :     0.001373
      g+2     :     0.001662
      g-2     :     0.001383
      g+3     :     0.000941
      g-3     :     0.001491
      g+4     :     0.001045
      g-4     :     0.001608
 15 H s       :     0.790146  s :     0.790146
      pz      :     0.066310  p :     0.186795
      px      :     0.061287
      py      :     0.059197
      dz2     :     0.016976  d :     0.064540
      dxz     :     0.011786
      dyz     :     0.012187
      dx2y2   :     0.013514
      dxy     :     0.010076
      f0      :     0.001138  f :     0.009634
      f+1     :     0.001372
      f-1     :     0.001594
      f+2     :     0.002040
      f-2     :     0.001624
      f+3     :     0.000945
      f-3     :     0.000921
 16 C s       :     2.574918  s :     2.574918
      pz      :     0.923995  p :     2.705395
      px      :     0.835742
      py      :     0.945658
      dz2     :     0.135712  d :     0.510056
      dxz     :     0.093891
      dyz     :     0.109420
      dx2y2   :     0.111486
      dxy     :     0.059547
      f0      :     0.016864  f :     0.116595
      f+1     :     0.016753
      f-1     :     0.020169
      f+2     :     0.024383
      f-2     :     0.015513
      f+3     :     0.010843
      f-3     :     0.012070
      g0      :     0.000743  g :     0.011786
      g+1     :     0.001768
      g-1     :     0.001209
      g+2     :     0.001915
      g-2     :     0.001982
      g+3     :     0.001545
      g-3     :     0.001439
      g+4     :     0.000793
      g-4     :     0.000393
 17 H s       :     0.778208  s :     0.778208
      pz      :     0.045852  p :     0.186513
      px      :     0.048215
      py      :     0.092447
      dz2     :     0.005955  d :     0.065736
      dxz     :     0.000773
      dyz     :     0.023120
      dx2y2   :     0.014035
      dxy     :     0.021853
      f0      :     0.001236  f :     0.009679
      f+1     :     0.000172
      f-1     :     0.001371
      f+2     :     0.002125
      f-2     :     0.000165
      f+3     :     0.002849
      f-3     :     0.001761
 18 C s       :     2.544865  s :     2.544865
      pz      :     0.923084  p :     2.709250
      px      :     0.874276
      py      :     0.911889
      dz2     :     0.144752  d :     0.893459
      dxz     :     0.212021
      dyz     :     0.195751
      dx2y2   :     0.154775
      dxy     :     0.186160
      f0      :     0.024518  f :     0.242530
      f+1     :     0.042344
      f-1     :     0.035789
      f+2     :     0.037059
      f-2     :     0.038286
      f+3     :     0.032267
      f-3     :     0.032268
      g0      :     0.001461  g :     0.015696
      g+1     :     0.001913
      g-1     :     0.001310
      g+2     :     0.001309
      g-2     :     0.002455
      g+3     :     0.002039
      g-3     :     0.002204
      g+4     :     0.001673
      g-4     :     0.001332
 19 C s       :     2.537525  s :     2.537525
      pz      :     0.932189  p :     2.758121
      px      :     0.930985
      py      :     0.894947
      dz2     :     0.038415  d :     0.384448
      dxz     :     0.106701
      dyz     :     0.088778
      dx2y2   :     0.053888
      dxy     :     0.096666
      f0      :     0.007437  f :     0.074500
      f+1     :     0.007453
      f-1     :     0.013533
      f+2     :     0.009476
      f-2     :     0.012214
      f+3     :     0.010499
      f-3     :     0.013888
      g0      :     0.000522  g :     0.003843
      g+1     :     0.000139
      g-1     :     0.000289
      g+2     :     0.000410
      g-2     :     0.000421
      g+3     :     0.000479
      g-3     :     0.000541
      g+4     :     0.000630
      g-4     :     0.000411
 20 H s       :     0.779922  s :     0.779922
      pz      :     0.073863  p :     0.197652
      px      :     0.069473
      py      :     0.054316
      dz2     :     0.020443  d :     0.068323
      dxz     :     0.013702
      dyz     :     0.014072
      dx2y2   :     0.008607
      dxy     :     0.011498
      f0      :     0.001647  f :     0.009474
      f+1     :     0.002255
      f-1     :     0.000914
      f+2     :     0.001632
      f-2     :     0.001912
      f+3     :     0.000422
      f-3     :     0.000692
 21 H s       :     0.776978  s :     0.776978
      pz      :     0.057803  p :     0.190583
      px      :     0.072050
      py      :     0.060730
      dz2     :     0.008337  d :     0.067512
      dxz     :     0.016457
      dyz     :     0.009395
      dx2y2   :     0.019713
      dxy     :     0.013610
      f0      :     0.000730  f :     0.009423
      f+1     :     0.001437
      f-1     :     0.000651
      f+2     :     0.001241
      f-2     :     0.001705
      f+3     :     0.001981
      f-3     :     0.001679
 22 H s       :     0.781773  s :     0.781773
      pz      :     0.070130  p :     0.190821
      px      :     0.060671
      py      :     0.060021
      dz2     :     0.018201  d :     0.067391
      dxz     :     0.014667
      dyz     :     0.013005
      dx2y2   :     0.011421
      dxy     :     0.010096
      f0      :     0.001382  f :     0.009371
      f+1     :     0.001268
      f-1     :     0.001702
      f+2     :     0.002068
      f-2     :     0.001604
      f+3     :     0.000851
      f-3     :     0.000495
 23 C s       :     2.538301  s :     2.538301
      pz      :     0.909432  p :     2.757767
      px      :     0.928545
      py      :     0.919790
      dz2     :     0.060290  d :     0.385143
      dxz     :     0.112553
      dyz     :     0.081373
      dx2y2   :     0.054754
      dxy     :     0.076172
      f0      :     0.013229  f :     0.074621
      f+1     :     0.009683
      f-1     :     0.012418
      f+2     :     0.012810
      f-2     :     0.010884
      f+3     :     0.008363
      f-3     :     0.007234
      g0      :     0.000258  g :     0.003848
      g+1     :     0.000360
      g-1     :     0.000882
      g+2     :     0.000621
      g-2     :     0.000391
      g+3     :     0.000379
      g-3     :     0.000518
      g+4     :     0.000106
      g-4     :     0.000332
 24 H s       :     0.782343  s :     0.782343
      pz      :     0.055020  p :     0.190441
      px      :     0.058171
      py      :     0.077250
      dz2     :     0.008830  d :     0.067260
      dxz     :     0.008011
      dyz     :     0.016432
      dx2y2   :     0.015863
      dxy     :     0.018124
      f0      :     0.000656  f :     0.009359
      f+1     :     0.000360
      f-1     :     0.001745
      f+2     :     0.001395
      f-2     :     0.001512
      f+3     :     0.001800
      f-3     :     0.001892
 25 H s       :     0.777997  s :     0.777997
      pz      :     0.057124  p :     0.189950
      px      :     0.073282
      py      :     0.059544
      dz2     :     0.010050  d :     0.067274
      dxz     :     0.016097
      dyz     :     0.009505
      dx2y2   :     0.019101
      dxy     :     0.012521
      f0      :     0.000586  f :     0.009402
      f+1     :     0.001871
      f-1     :     0.000579
      f+2     :     0.001617
      f-2     :     0.001564
      f+3     :     0.001726
      f-3     :     0.001459
 26 H s       :     0.781842  s :     0.781842
      pz      :     0.069185  p :     0.197633
      px      :     0.074365
      py      :     0.054083
      dz2     :     0.018899  d :     0.068184
      dxz     :     0.013210
      dyz     :     0.013708
      dx2y2   :     0.009258
      dxy     :     0.013109
      f0      :     0.001213  f :     0.009454
      f+1     :     0.002348
      f-1     :     0.000895
      f+2     :     0.001600
      f-2     :     0.001998
      f+3     :     0.000534
      f-3     :     0.000866
 27 C s       :     2.541699  s :     2.541699
      pz      :     0.912081  p :     2.761792
      px      :     0.913320
      py      :     0.936391
      dz2     :     0.054213  d :     0.394720
      dxz     :     0.096085
      dyz     :     0.102119
      dx2y2   :     0.047493
      dxy     :     0.094810
      f0      :     0.010122  f :     0.075525
      f+1     :     0.013511
      f-1     :     0.008498
      f+2     :     0.009886
      f-2     :     0.014927
      f+3     :     0.008705
      f-3     :     0.009876
      g0      :     0.000225  g :     0.003907
      g+1     :     0.000738
      g-1     :     0.000298
      g+2     :     0.000433
      g-2     :     0.000518
      g+3     :     0.000574
      g-3     :     0.000553
      g+4     :     0.000218
      g-4     :     0.000349
 28 H s       :     0.783622  s :     0.783622
      pz      :     0.056938  p :     0.189117
      px      :     0.069289
      py      :     0.062890
      dz2     :     0.011105  d :     0.067140
      dxz     :     0.014299
      dyz     :     0.009564
      dx2y2   :     0.018798
      dxy     :     0.013374
      f0      :     0.000558  f :     0.009383
      f+1     :     0.001790
      f-1     :     0.000661
      f+2     :     0.001569
      f-2     :     0.001512
      f+3     :     0.001686
      f-3     :     0.001607
 29 H s       :     0.786960  s :     0.786960
      pz      :     0.056806  p :     0.189120
      px      :     0.055697
      py      :     0.076617
      dz2     :     0.008545  d :     0.067288
      dxz     :     0.008558
      dyz     :     0.017629
      dx2y2   :     0.015072
      dxy     :     0.017485
      f0      :     0.000660  f :     0.009375
      f+1     :     0.000437
      f-1     :     0.001738
      f+2     :     0.001452
      f-2     :     0.001661
      f+3     :     0.001610
      f-3     :     0.001818
 30 H s       :     0.785908  s :     0.785908
      pz      :     0.070454  p :     0.189208
      px      :     0.054409
      py      :     0.064345
      dz2     :     0.019056  d :     0.067222
      dxz     :     0.014916
      dyz     :     0.013708
      dx2y2   :     0.010369
      dxy     :     0.009174
      f0      :     0.001427  f :     0.009359
      f+1     :     0.001317
      f-1     :     0.002047
      f+2     :     0.001963
      f-2     :     0.001544
      f+3     :     0.000651
      f-3     :     0.000411
 31 C s       :     2.558362  s :     2.558362
      pz      :     0.797629  p :     2.656106
      px      :     1.010597
      py      :     0.847880
      dz2     :     0.128717  d :     0.768135
      dxz     :     0.132555
      dyz     :     0.121393
      dx2y2   :     0.209677
      dxy     :     0.175792
      f0      :     0.015214  f :     0.202395
      f+1     :     0.019689
      f-1     :     0.027554
      f+2     :     0.026503
      f-2     :     0.030586
      f+3     :     0.046290
      f-3     :     0.036560
      g0      :     0.002504  g :     0.020502
      g+1     :     0.001230
      g-1     :     0.002062
      g+2     :     0.002237
      g-2     :     0.001677
      g+3     :     0.002778
      g-3     :     0.002968
      g+4     :     0.002691
      g-4     :     0.002356
 32 C s       :     2.562129  s :     2.562129
      pz      :     0.850719  p :     2.705401
      px      :     0.928968
      py      :     0.925715
      dz2     :     0.088693  d :     0.617870
      dxz     :     0.121620
      dyz     :     0.082167
      dx2y2   :     0.159241
      dxy     :     0.166149
      f0      :     0.011356  f :     0.152167
      f+1     :     0.019019
      f-1     :     0.013207
      f+2     :     0.022295
      f-2     :     0.021674
      f+3     :     0.034522
      f-3     :     0.030094
      g0      :     0.001391  g :     0.013624
      g+1     :     0.001128
      g-1     :     0.000793
      g+2     :     0.000900
      g-2     :     0.001380
      g+3     :     0.002130
      g-3     :     0.001952
      g+4     :     0.002028
      g-4     :     0.001923
 33 C s       :     2.571462  s :     2.571462
      pz      :     0.824285  p :     2.703323
      px      :     0.973043
      py      :     0.905996
      dz2     :     0.067802  d :     0.529028
      dxz     :     0.108661
      dyz     :     0.066975
      dx2y2   :     0.123381
      dxy     :     0.162209
      f0      :     0.011718  f :     0.117457
      f+1     :     0.008810
      f-1     :     0.011543
      f+2     :     0.016940
      f-2     :     0.017733
      f+3     :     0.025994
      f-3     :     0.024719
      g0      :     0.001002  g :     0.011827
      g+1     :     0.001194
      g-1     :     0.000949
      g+2     :     0.001085
      g-2     :     0.000689
      g+3     :     0.001539
      g-3     :     0.001892
      g+4     :     0.002175
      g-4     :     0.001301
 34 H s       :     0.770003  s :     0.770003
      pz      :     0.058520  p :     0.203155
      px      :     0.082847
      py      :     0.061788
      dz2     :     0.010131  d :     0.068833
      dxz     :     0.012964
      dyz     :     0.009544
      dx2y2   :     0.021709
      dxy     :     0.014485
      f0      :     0.000593  f :     0.009858
      f+1     :     0.001429
      f-1     :     0.000835
      f+2     :     0.001241
      f-2     :     0.001703
      f+3     :     0.002326
      f-3     :     0.001730
 35 C s       :     2.583383  s :     2.583383
      pz      :     0.851118  p :     2.750071
      px      :     0.993357
      py      :     0.905595
      dz2     :     0.045037  d :     0.509985
      dxz     :     0.113440
      dyz     :     0.061786
      dx2y2   :     0.156401
      dxy     :     0.133320
      f0      :     0.008911  f :     0.114127
      f+1     :     0.017490
      f-1     :     0.004651
      f+2     :     0.014210
      f-2     :     0.016279
      f+3     :     0.032305
      f-3     :     0.020282
      g0      :     0.001176  g :     0.011724
      g+1     :     0.001214
      g-1     :     0.000437
      g+2     :     0.000529
      g-2     :     0.001381
      g+3     :     0.001468
      g-3     :     0.001487
      g+4     :     0.002147
      g-4     :     0.001886
 36 H s       :     0.794962  s :     0.794962
      pz      :     0.067135  p :     0.190468
      px      :     0.044084
      py      :     0.079249
      dz2     :     0.013530  d :     0.065004
      dxz     :     0.007827
      dyz     :     0.014535
      dx2y2   :     0.012575
      dxy     :     0.016536
      f0      :     0.000620  f :     0.009743
      f+1     :     0.000191
      f-1     :     0.002399
      f+2     :     0.001675
      f-2     :     0.001933
      f+3     :     0.001541
      f-3     :     0.001385
 37 C s       :     2.584187  s :     2.584187
      pz      :     0.836445  p :     2.716958
      px      :     0.955820
      py      :     0.924693
      dz2     :     0.095726  d :     0.529950
      dxz     :     0.069065
      dyz     :     0.086790
      dx2y2   :     0.157203
      dxy     :     0.121165
      f0      :     0.006969  f :     0.116905
      f+1     :     0.014877
      f-1     :     0.012279
      f+2     :     0.015384
      f-2     :     0.020164
      f+3     :     0.028072
      f-3     :     0.019161
      g0      :     0.001391  g :     0.011996
      g+1     :     0.000720
      g-1     :     0.000956
      g+2     :     0.000742
      g-2     :     0.001233
      g+3     :     0.002192
      g-3     :     0.001856
      g+4     :     0.001258
      g-4     :     0.001650
 38 H s       :     0.791534  s :     0.791534
      pz      :     0.049977  p :     0.186113
      px      :     0.087612
      py      :     0.048524
      dz2     :     0.005548  d :     0.064267
      dxz     :     0.019372
      dyz     :     0.002316
      dx2y2   :     0.016448
      dxy     :     0.020583
      f0      :     0.001036  f :     0.009608
      f+1     :     0.001230
      f-1     :     0.000240
      f+2     :     0.001400
      f-2     :     0.000679
      f+3     :     0.002553
      f-3     :     0.002470
 39 C s       :     2.570219  s :     2.570219
      pz      :     0.862300  p :     2.743299
      px      :     0.949843
      py      :     0.931155
      dz2     :     0.062034  d :     0.500452
      dxz     :     0.096889
      dyz     :     0.068355
      dx2y2   :     0.118774
      dxy     :     0.154400
      f0      :     0.011052  f :     0.115306
      f+1     :     0.008793
      f-1     :     0.012325
      f+2     :     0.016426
      f-2     :     0.017931
      f+3     :     0.025377
      f-3     :     0.023403
      g0      :     0.000943  g :     0.011624
      g+1     :     0.001181
      g-1     :     0.000918
      g+2     :     0.001102
      g-2     :     0.000600
      g+3     :     0.001567
      g-3     :     0.001926
      g+4     :     0.002021
      g-4     :     0.001366
 40 H s       :     0.771156  s :     0.771156
      pz      :     0.065622  p :     0.204705
      px      :     0.071282
      py      :     0.067801
      dz2     :     0.010108  d :     0.068801
      dxz     :     0.013662
      dyz     :     0.009381
      dx2y2   :     0.021415
      dxy     :     0.014235
      f0      :     0.000630  f :     0.009949
      f+1     :     0.001536
      f-1     :     0.000778
      f+2     :     0.001140
      f-2     :     0.001643
      f+3     :     0.002523
      f-3     :     0.001698
 41 C s       :     2.529853  s :     2.529853
      pz      :     0.908909  p :     2.715591
      px      :     0.898954
      py      :     0.907729
      dz2     :     0.178279  d :     0.790920
      dxz     :     0.138589
      dyz     :     0.151112
      dx2y2   :     0.174086
      dxy     :     0.148854
      f0      :     0.020793  f :     0.197680
      f+1     :     0.027684
      f-1     :     0.043827
      f+2     :     0.025412
      f-2     :     0.020563
      f+3     :     0.028911
      f-3     :     0.030490
      g0      :     0.001433  g :     0.011499
      g+1     :     0.001260
      g-1     :     0.001300
      g+2     :     0.001127
      g-2     :     0.001294
      g+3     :     0.001130
      g-3     :     0.001129
      g+4     :     0.001390
      g-4     :     0.001436
 42 C s       :     2.533348  s :     2.533348
      pz      :     0.883520  p :     2.747183
      px      :     0.925195
      py      :     0.938468
      dz2     :     0.091504  d :     0.394746
      dxz     :     0.078707
      dyz     :     0.110760
      dx2y2   :     0.075230
      dxy     :     0.038544
      f0      :     0.014887  f :     0.075172
      f+1     :     0.015765
      f-1     :     0.017926
      f+2     :     0.008344
      f-2     :     0.008594
      f+3     :     0.003842
      f-3     :     0.005816
      g0      :     0.000852  g :     0.003811
      g+1     :     0.000598
      g-1     :     0.001051
      g+2     :     0.000363
      g-2     :     0.000368
      g+3     :     0.000168
      g-3     :     0.000215
      g+4     :     0.000097
      g-4     :     0.000099
 43 H s       :     0.778519  s :     0.778519
      pz      :     0.053205  p :     0.190850
      px      :     0.054733
      py      :     0.082912
      dz2     :     0.011032  d :     0.067604
      dxz     :     0.002477
      dyz     :     0.019467
      dx2y2   :     0.012902
      dxy     :     0.021727
      f0      :     0.000610  f :     0.009375
      f+1     :     0.000068
      f-1     :     0.002465
      f+2     :     0.001681
      f-2     :     0.000805
      f+3     :     0.002176
      f-3     :     0.001571
 44 H s       :     0.777950  s :     0.777950
      pz      :     0.048440  p :     0.191166
      px      :     0.085856
      py      :     0.056870
      dz2     :     0.005449  d :     0.067730
      dxz     :     0.022598
      dyz     :     0.001618
      dx2y2   :     0.016531
      dxy     :     0.021534
      f0      :     0.001082  f :     0.009386
      f+1     :     0.001222
      f-1     :     0.000309
      f+2     :     0.001567
      f-2     :     0.000473
      f+3     :     0.002503
      f-3     :     0.002231
 45 H s       :     0.779325  s :     0.779325
      pz      :     0.062590  p :     0.207388
      px      :     0.071712
      py      :     0.073086
      dz2     :     0.018085  d :     0.069397
      dxz     :     0.010208
      dyz     :     0.011034
      dx2y2   :     0.020290
      dxy     :     0.009781
      f0      :     0.000901  f :     0.009475
      f+1     :     0.001131
      f-1     :     0.001730
      f+2     :     0.001681
      f-2     :     0.001485
      f+3     :     0.001263
      f-3     :     0.001285
 46 C s       :     2.531063  s :     2.531063
      pz      :     0.923217  p :     2.749408
      px      :     0.928271
      py      :     0.897919
      dz2     :     0.121374  d :     0.397605
      dxz     :     0.022091
      dyz     :     0.066363
      dx2y2   :     0.092408
      dxy     :     0.095368
      f0      :     0.009441  f :     0.075863
      f+1     :     0.005176
      f-1     :     0.015185
      f+2     :     0.009529
      f-2     :     0.010762
      f+3     :     0.014079
      f-3     :     0.011692
      g0      :     0.000534  g :     0.003828
      g+1     :     0.000127
      g-1     :     0.000302
      g+2     :     0.000691
      g-2     :     0.000157
      g+3     :     0.000541
      g-3     :     0.000446
      g+4     :     0.000565
      g-4     :     0.000465
 47 H s       :     0.773803  s :     0.773803
      pz      :     0.086784  p :     0.191775
      px      :     0.055315
      py      :     0.049677
      dz2     :     0.018267  d :     0.068167
      dxz     :     0.022747
      dyz     :     0.024548
      dx2y2   :     0.001833
      dxy     :     0.000772
      f0      :     0.002836  f :     0.009423
      f+1     :     0.002776
      f-1     :     0.003221
      f+2     :     0.000413
      f-2     :     0.000159
      f+3     :     0.000010
      f-3     :     0.000008
 48 H s       :     0.777951  s :     0.777951
      pz      :     0.065035  p :     0.209882
      px      :     0.071174
      py      :     0.073673
      dz2     :     0.012718  d :     0.070223
      dxz     :     0.007198
      dyz     :     0.014502
      dx2y2   :     0.023153
      dxy     :     0.012652
      f0      :     0.000589  f :     0.009555
      f+1     :     0.000846
      f-1     :     0.001832
      f+2     :     0.000855
      f-2     :     0.001414
      f+3     :     0.001603
      f-3     :     0.002416
 49 H s       :     0.778186  s :     0.778186
      pz      :     0.053794  p :     0.190813
      px      :     0.085581
      py      :     0.051439
      dz2     :     0.006991  d :     0.067699
      dxz     :     0.021518
      dyz     :     0.001401
      dx2y2   :     0.014232
      dxy     :     0.023558
      f0      :     0.000948  f :     0.009378
      f+1     :     0.001499
      f-1     :     0.000290
      f+2     :     0.001467
      f-2     :     0.000444
      f+3     :     0.002080
      f-3     :     0.002651
 50 C s       :     2.530701  s :     2.530701
      pz      :     0.924043  p :     2.743184
      px      :     0.908574
      py      :     0.910566
      dz2     :     0.129699  d :     0.413194
      dxz     :     0.035387
      dyz     :     0.058523
      dx2y2   :     0.129272
      dxy     :     0.060314
      f0      :     0.009970  f :     0.077128
      f+1     :     0.009994
      f-1     :     0.010408
      f+2     :     0.010860
      f-2     :     0.010449
      f+3     :     0.011074
      f-3     :     0.014373
      g0      :     0.000550  g :     0.003919
      g+1     :     0.000184
      g-1     :     0.000256
      g+2     :     0.000087
      g-2     :     0.000768
      g+3     :     0.000468
      g-3     :     0.000582
      g+4     :     0.000296
      g-4     :     0.000728
 51 H s       :     0.780187  s :     0.780187
      pz      :     0.056829  p :     0.190382
      px      :     0.053139
      py      :     0.080415
      dz2     :     0.013295  d :     0.067879
      dxz     :     0.002424
      dyz     :     0.017300
      dx2y2   :     0.013540
      dxy     :     0.021320
      f0      :     0.000553  f :     0.009375
      f+1     :     0.000085
      f-1     :     0.002607
      f+2     :     0.001561
      f-2     :     0.000735
      f+3     :     0.002214
      f-3     :     0.001620
 52 H s       :     0.779725  s :     0.779725
      pz      :     0.086889  p :     0.190655
      px      :     0.053358
      py      :     0.050408
      dz2     :     0.018118  d :     0.067951
      dxz     :     0.022877
      dyz     :     0.024747
      dx2y2   :     0.001426
      dxy     :     0.000783
      f0      :     0.002799  f :     0.009375
      f+1     :     0.002871
      f-1     :     0.003279
      f+2     :     0.000267
      f-2     :     0.000142
      f+3     :     0.000004
      f-3     :     0.000013
 53 H s       :     0.775576  s :     0.775576
      pz      :     0.054435  p :     0.190830
      px      :     0.082068
      py      :     0.054327
      dz2     :     0.007784  d :     0.068101
      dxz     :     0.020701
      dyz     :     0.001970
      dx2y2   :     0.017304
      dxy     :     0.020342
      f0      :     0.000908  f :     0.009438
      f+1     :     0.001623
      f-1     :     0.000308
      f+2     :     0.001375
      f-2     :     0.000544
      f+3     :     0.002539
      f-3     :     0.002142
 54 C s       :     2.601582  s :     2.601582
      pz      :     0.941164  p :     2.561584
      px      :     0.822603
      py      :     0.797818
      dz2     :     0.264412  d :     1.156673
      dxz     :     0.213972
      dyz     :     0.202875
      dx2y2   :     0.238596
      dxy     :     0.236816
      f0      :     0.043993  f :     0.370425
      f+1     :     0.055902
      f-1     :     0.061087
      f+2     :     0.064864
      f-2     :     0.045533
      f+3     :     0.051354
      f-3     :     0.047692
      g0      :     0.003547  g :     0.050582
      g+1     :     0.003788
      g-1     :     0.006440
      g+2     :     0.004883
      g-2     :     0.006575
      g+3     :     0.004042
      g-3     :     0.008712
      g+4     :     0.007198
      g-4     :     0.005397
 55 C s       :     2.566991  s :     2.566991
      pz      :     0.912617  p :     2.754574
      px      :     0.915619
      py      :     0.926338
      dz2     :     0.141761  d :     0.629403
      dxz     :     0.129136
      dyz     :     0.124374
      dx2y2   :     0.119030
      dxy     :     0.115102
      f0      :     0.016825  f :     0.156374
      f+1     :     0.027688
      f-1     :     0.033900
      f+2     :     0.027455
      f-2     :     0.016475
      f+3     :     0.019788
      f-3     :     0.014242
      g0      :     0.001922  g :     0.014858
      g+1     :     0.001481
      g-1     :     0.001554
      g+2     :     0.001587
      g-2     :     0.002109
      g+3     :     0.001707
      g-3     :     0.001825
      g+4     :     0.001518
      g-4     :     0.001154
 56 C s       :     2.577482  s :     2.577482
      pz      :     0.933772  p :     2.681368
      px      :     0.878206
      py      :     0.869391
      dz2     :     0.108320  d :     0.508553
      dxz     :     0.121946
      dyz     :     0.115801
      dx2y2   :     0.082374
      dxy     :     0.080113
      f0      :     0.017824  f :     0.117447
      f+1     :     0.022040
      f-1     :     0.019579
      f+2     :     0.019370
      f-2     :     0.012290
      f+3     :     0.017268
      f-3     :     0.009077
      g0      :     0.001559  g :     0.011897
      g+1     :     0.001355
      g-1     :     0.001159
      g+2     :     0.001814
      g-2     :     0.001862
      g+3     :     0.001276
      g-3     :     0.000890
      g+4     :     0.000914
      g-4     :     0.001068
 57 H s       :     0.777767  s :     0.777767
      pz      :     0.060514  p :     0.187016
      px      :     0.051565
      py      :     0.074937
      dz2     :     0.014403  d :     0.065077
      dxz     :     0.007870
      dyz     :     0.014625
      dx2y2   :     0.013584
      dxy     :     0.014595
      f0      :     0.000715  f :     0.009671
      f+1     :     0.000615
      f-1     :     0.002420
      f+2     :     0.001535
      f-2     :     0.001591
      f+3     :     0.001273
      f-3     :     0.001523
 58 C s       :     2.585181  s :     2.585181
      pz      :     0.940418  p :     2.716807
      px      :     0.876282
      py      :     0.900107
      dz2     :     0.118787  d :     0.498805
      dxz     :     0.099968
      dyz     :     0.125972
      dx2y2   :     0.066892
      dxy     :     0.087186
      f0      :     0.015760  f :     0.113168
      f+1     :     0.015738
      f-1     :     0.027312
      f+2     :     0.020400
      f-2     :     0.011374
      f+3     :     0.009687
      f-3     :     0.012897
      g0      :     0.001284  g :     0.011664
      g+1     :     0.001373
      g-1     :     0.001506
      g+2     :     0.002126
      g-2     :     0.001481
      g+3     :     0.000998
      g-3     :     0.001284
      g+4     :     0.000845
      g-4     :     0.000765
 59 H s       :     0.787866  s :     0.787866
      pz      :     0.051321  p :     0.185909
      px      :     0.076279
      py      :     0.058309
      dz2     :     0.010540  d :     0.064510
      dxz     :     0.014793
      dyz     :     0.007612
      dx2y2   :     0.017055
      dxy     :     0.014510
      f0      :     0.000700  f :     0.009665
      f+1     :     0.001840
      f-1     :     0.000786
      f+2     :     0.001130
      f-2     :     0.001628
      f+3     :     0.002121
      f-3     :     0.001460
 60 C s       :     2.588059  s :     2.588059
      pz      :     0.904897  p :     2.695511
      px      :     0.891055
      py      :     0.899559
      dz2     :     0.102036  d :     0.507244
      dxz     :     0.096924
      dyz     :     0.090724
      dx2y2   :     0.108657
      dxy     :     0.108902
      f0      :     0.006604  f :     0.113668
      f+1     :     0.018795
      f-1     :     0.023793
      f+2     :     0.019527
      f-2     :     0.012170
      f+3     :     0.018767
      f-3     :     0.014012
      g0      :     0.001030  g :     0.011563
      g+1     :     0.000903
      g-1     :     0.001045
      g+2     :     0.000942
      g-2     :     0.001836
      g+3     :     0.001437
      g-3     :     0.001628
      g+4     :     0.001588
      g-4     :     0.001155
 61 H s       :     0.787633  s :     0.787633
      pz      :     0.082697  p :     0.184124
      px      :     0.052888
      py      :     0.048539
      dz2     :     0.018378  d :     0.063931
      dxz     :     0.017152
      dyz     :     0.017708
      dx2y2   :     0.006031
      dxy     :     0.004663
      f0      :     0.002311  f :     0.009569
      f+1     :     0.002018
      f-1     :     0.001930
      f+2     :     0.001718
      f-2     :     0.001239
      f+3     :     0.000194
      f-3     :     0.000160
 62 C s       :     2.584863  s :     2.584863
      pz      :     0.931930  p :     2.716131
      px      :     0.901212
      py      :     0.882990
      dz2     :     0.104436  d :     0.498735
      dxz     :     0.123295
      dyz     :     0.109641
      dx2y2   :     0.080452
      dxy     :     0.080911
      f0      :     0.016854  f :     0.113064
      f+1     :     0.021274
      f-1     :     0.019100
      f+2     :     0.018846
      f-2     :     0.011658
      f+3     :     0.016313
      f-3     :     0.009019
      g0      :     0.001517  g :     0.011648
      g+1     :     0.001330
      g-1     :     0.001158
      g+2     :     0.001770
      g-2     :     0.001789
      g+3     :     0.001222
      g-3     :     0.000877
      g+4     :     0.000941
      g-4     :     0.001045
 63 H s       :     0.787503  s :     0.787503
      pz      :     0.056381  p :     0.185893
      px      :     0.052930
      py      :     0.076582
      dz2     :     0.013623  d :     0.064541
      dxz     :     0.007354
      dyz     :     0.014792
      dx2y2   :     0.014108
      dxy     :     0.014665
      f0      :     0.000684  f :     0.009664
      f+1     :     0.000563
      f-1     :     0.002406
      f+2     :     0.001533
      f-2     :     0.001580
      f+3     :     0.001290
      f-3     :     0.001608
 64 C s       :     2.576574  s :     2.576574
      pz      :     0.934906  p :     2.683145
      px      :     0.867853
      py      :     0.880385
      dz2     :     0.121840  d :     0.508387
      dxz     :     0.106432
      dyz     :     0.124000
      dx2y2   :     0.069513
      dxy     :     0.086603
      f0      :     0.016101  f :     0.117276
      f+1     :     0.016224
      f-1     :     0.027697
      f+2     :     0.021681
      f-2     :     0.011972
      f+3     :     0.009467
      f-3     :     0.014133
      g0      :     0.001254  g :     0.011860
      g+1     :     0.001359
      g-1     :     0.001508
      g+2     :     0.002148
      g-2     :     0.001599
      g+3     :     0.001013
      g-3     :     0.001372
      g+4     :     0.000859
      g-4     :     0.000749
 65 H s       :     0.774123  s :     0.774123
      pz      :     0.056729  p :     0.193684
      px      :     0.077013
      py      :     0.059942
      dz2     :     0.011242  d :     0.066080
      dxz     :     0.014925
      dyz     :     0.008132
      dx2y2   :     0.016797
      dxy     :     0.014984
      f0      :     0.000714  f :     0.009722
      f+1     :     0.001831
      f-1     :     0.000841
      f+2     :     0.001120
      f-2     :     0.001639
      f+3     :     0.002099
      f-3     :     0.001478
 66 H s       :     0.692130  s :     0.692130
      pz      :     0.101051  p :     0.341694
      px      :     0.148973
      py      :     0.091670
      dz2     :     0.013946  d :     0.134788
      dxz     :     0.045194
      dyz     :     0.005512
      dx2y2   :     0.029188
      dxy     :     0.040947
      f0      :     0.002382  f :     0.023496
      f+1     :     0.003934
      f-1     :     0.000650
      f+2     :     0.004274
      f-2     :     0.001684
      f+3     :     0.005203
      f-3     :     0.005369
 67 O s       :     3.239598  s :     3.239598
      pz      :     1.426171  p :     4.333385
      px      :     1.411609
      py      :     1.495605
      dz2     :     0.010960  d :     0.095137
      dxz     :     0.001971
      dyz     :     0.026221
      dx2y2   :     0.029991
      dxy     :     0.025995
      f0      :     0.002461  f :     0.021429
      f+1     :     0.000384
      f-1     :     0.003182
      f+2     :     0.003642
      f-2     :     0.001035
      f+3     :     0.005590
      f-3     :     0.005135
      g0      :     0.000082  g :     0.001207
      g+1     :     0.000012
      g-1     :     0.000185
      g+2     :     0.000147
      g-2     :     0.000040
      g+3     :     0.000078
      g-3     :     0.000119
      g+4     :     0.000284
      g-4     :     0.000261
 68 C s       :     2.613182  s :     2.613182
      pz      :     0.798292  p :     2.580119
      px      :     0.789701
      py      :     0.992126
      dz2     :     0.172225  d :     1.169142
      dxz     :     0.099516
      dyz     :     0.320883
      dx2y2   :     0.270615
      dxy     :     0.305903
      f0      :     0.037796  f :     0.361494
      f+1     :     0.023055
      f-1     :     0.060401
      f+2     :     0.063978
      f-2     :     0.038505
      f+3     :     0.070842
      f-3     :     0.066916
      g0      :     0.003303  g :     0.050326
      g+1     :     0.002244
      g-1     :     0.006863
      g+2     :     0.003823
      g-2     :     0.005432
      g+3     :     0.004663
      g-3     :     0.008118
      g+4     :     0.007208
      g-4     :     0.008671
 69 C s       :     2.573234  s :     2.573234
      pz      :     0.878012  p :     2.754757
      px      :     0.868549
      py      :     1.008196
      dz2     :     0.091127  d :     0.628180
      dxz     :     0.093141
      dyz     :     0.155531
      dx2y2   :     0.139510
      dxy     :     0.148871
      f0      :     0.017536  f :     0.155192
      f+1     :     0.015924
      f-1     :     0.021691
      f+2     :     0.030162
      f-2     :     0.019043
      f+3     :     0.027572
      f-3     :     0.023263
      g0      :     0.001072  g :     0.014685
      g+1     :     0.001049
      g-1     :     0.001724
      g+2     :     0.001211
      g-2     :     0.001942
      g+3     :     0.001677
      g-3     :     0.002431
      g+4     :     0.001619
      g-4     :     0.001959
 70 C s       :     2.580978  s :     2.580978
      pz      :     0.867843  p :     2.691535
      px      :     0.852625
      py      :     0.971067
      dz2     :     0.073776  d :     0.507289
      dxz     :     0.064017
      dyz     :     0.138667
      dx2y2   :     0.101886
      dxy     :     0.128942
      f0      :     0.017884  f :     0.116433
      f+1     :     0.011482
      f-1     :     0.011110
      f+2     :     0.021584
      f-2     :     0.014212
      f+3     :     0.025984
      f-3     :     0.014176
      g0      :     0.000795  g :     0.011819
      g+1     :     0.001342
      g-1     :     0.001160
      g+2     :     0.001267
      g-2     :     0.001214
      g+3     :     0.001685
      g-3     :     0.001431
      g+4     :     0.001381
      g-4     :     0.001542
 71 H s       :     0.781948  s :     0.781948
      pz      :     0.064286  p :     0.189691
      px      :     0.061440
      py      :     0.063965
      dz2     :     0.014281  d :     0.065583
      dxz     :     0.011008
      dyz     :     0.012258
      dx2y2   :     0.016484
      dxy     :     0.011553
      f0      :     0.000740  f :     0.009696
      f+1     :     0.001084
      f-1     :     0.001669
      f+2     :     0.001892
      f-2     :     0.001659
      f+3     :     0.001218
      f-3     :     0.001435
 72 C s       :     2.587368  s :     2.587368
      pz      :     0.891396  p :     2.717546
      px      :     0.873629
      py      :     0.952521
      dz2     :     0.109746  d :     0.500961
      dxz     :     0.088384
      dyz     :     0.091660
      dx2y2   :     0.127583
      dxy     :     0.083588
      f0      :     0.010699  f :     0.112999
      f+1     :     0.014219
      f-1     :     0.017928
      f+2     :     0.021457
      f-2     :     0.017344
      f+3     :     0.015361
      f-3     :     0.015992
      g0      :     0.000809  g :     0.011627
      g+1     :     0.001392
      g-1     :     0.000847
      g+2     :     0.001183
      g-2     :     0.001885
      g+3     :     0.001948
      g-3     :     0.001880
      g+4     :     0.000897
      g-4     :     0.000787
 73 H s       :     0.788799  s :     0.788799
      pz      :     0.047202  p :     0.186242
      px      :     0.048139
      py      :     0.090901
      dz2     :     0.005465  d :     0.064504
      dxz     :     0.001217
      dyz     :     0.021737
      dx2y2   :     0.014766
      dxy     :     0.021320
      f0      :     0.001161  f :     0.009655
      f+1     :     0.000191
      f-1     :     0.001308
      f+2     :     0.001841
      f-2     :     0.000357
      f+3     :     0.002732
      f-3     :     0.002066
 74 C s       :     2.589494  s :     2.589494
      pz      :     0.859328  p :     2.700572
      px      :     0.842205
      py      :     0.999039
      dz2     :     0.065095  d :     0.507505
      dxz     :     0.064848
      dyz     :     0.132244
      dx2y2   :     0.119829
      dxy     :     0.125489
      f0      :     0.012655  f :     0.113593
      f+1     :     0.008500
      f-1     :     0.017765
      f+2     :     0.021095
      f-2     :     0.011729
      f+3     :     0.022318
      f-3     :     0.019530
      g0      :     0.000921  g :     0.011570
      g+1     :     0.000604
      g-1     :     0.001507
      g+2     :     0.000815
      g-2     :     0.001458
      g+3     :     0.001022
      g-3     :     0.001999
      g+4     :     0.001438
      g-4     :     0.001808
 75 H s       :     0.788684  s :     0.788684
      pz      :     0.069419  p :     0.184806
      px      :     0.067197
      py      :     0.048189
      dz2     :     0.015989  d :     0.064015
      dxz     :     0.013478
      dyz     :     0.012220
      dx2y2   :     0.011123
      dxy     :     0.011205
      f0      :     0.001158  f :     0.009580
      f+1     :     0.001987
      f-1     :     0.000798
      f+2     :     0.001998
      f-2     :     0.001978
      f+3     :     0.000958
      f-3     :     0.000704
 76 C s       :     2.587154  s :     2.587154
      pz      :     0.876587  p :     2.717501
      px      :     0.861692
      py      :     0.979223
      dz2     :     0.070249  d :     0.500738
      dxz     :     0.061196
      dyz     :     0.140205
      dx2y2   :     0.100051
      dxy     :     0.129036
      f0      :     0.016813  f :     0.113119
      f+1     :     0.011249
      f-1     :     0.011066
      f+2     :     0.021105
      f-2     :     0.014171
      f+3     :     0.024545
      f-3     :     0.014169
      g0      :     0.000816  g :     0.011651
      g+1     :     0.001310
      g-1     :     0.001146
      g+2     :     0.001285
      g-2     :     0.001184
      g+3     :     0.001663
      g-3     :     0.001353
      g+4     :     0.001401
      g-4     :     0.001493
 77 H s       :     0.788870  s :     0.788870
      pz      :     0.062475  p :     0.186155
      px      :     0.059557
      py      :     0.064123
      dz2     :     0.014361  d :     0.064482
      dxz     :     0.010718
      dyz     :     0.011955
      dx2y2   :     0.016183
      dxy     :     0.011264
      f0      :     0.000737  f :     0.009652
      f+1     :     0.001093
      f-1     :     0.001688
      f+2     :     0.001906
      f-2     :     0.001639
      f+3     :     0.001177
      f-3     :     0.001412
 78 C s       :     2.579494  s :     2.579494
      pz      :     0.876911  p :     2.689418
      px      :     0.859144
      py      :     0.953363
      dz2     :     0.115412  d :     0.509491
      dxz     :     0.087933
      dyz     :     0.094172
      dx2y2   :     0.125544
      dxy     :     0.086430
      f0      :     0.010990  f :     0.117228
      f+1     :     0.014562
      f-1     :     0.019623
      f+2     :     0.021594
      f-2     :     0.017993
      f+3     :     0.015496
      f-3     :     0.016970
      g0      :     0.000806  g :     0.011876
      g+1     :     0.001524
      g-1     :     0.000849
      g+2     :     0.001214
      g-2     :     0.001954
      g+3     :     0.001948
      g-3     :     0.001927
      g+4     :     0.000879
      g-4     :     0.000775
 79 H s       :     0.780198  s :     0.780198
      pz      :     0.048047  p :     0.189076
      px      :     0.048657
      py      :     0.092372
      dz2     :     0.005804  d :     0.065461
      dxz     :     0.001725
      dyz     :     0.021429
      dx2y2   :     0.015555
      dxy     :     0.020949
      f0      :     0.001158  f :     0.009681
      f+1     :     0.000195
      f-1     :     0.001332
      f+2     :     0.001809
      f-2     :     0.000378
      f+3     :     0.002686
      f-3     :     0.002123
 80 O s       :     3.017863  s :     3.017863
      pz      :     1.334369  p :     4.127804
      px      :     1.329842
      py      :     1.463593
      dz2     :     0.014038  d :     0.118634
      dxz     :     0.027102
      dyz     :     0.027189
      dx2y2   :     0.023664
      dxy     :     0.026641
      f0      :     0.001949  f :     0.021035
      f+1     :     0.001752
      f-1     :     0.003281
      f+2     :     0.003626
      f-2     :     0.003368
      f+3     :     0.003431
      f-3     :     0.003628
      g0      :     0.000085  g :     0.000774
      g+1     :     0.000062
      g-1     :     0.000112
      g+2     :     0.000047
      g-2     :     0.000138
      g+3     :     0.000040
      g-3     :     0.000140
      g+4     :     0.000053
      g-4     :     0.000095
 81 H s       :     0.653820  s :     0.653820
      pz      :     0.151603  p :     0.495094
      px      :     0.208955
      py      :     0.134536
      dz2     :     0.044929  d :     0.200588
      dxz     :     0.040999
      dyz     :     0.031635
      dx2y2   :     0.042228
      dxy     :     0.040797
      f0      :     0.003501  f :     0.038816
      f+1     :     0.008622
      f-1     :     0.003510
      f+2     :     0.007412
      f-2     :     0.006409
      f+3     :     0.005233
      f-3     :     0.004129


                      *****************************
                      * MAYER POPULATION ANALYSIS *
                      *****************************

  NA   - Mulliken gross atomic population
  ZA   - Total nuclear charge
  QA   - Mulliken gross atomic charge
  VA   - Mayer's total valence
  BVA  - Mayer's bonded valence
  FA   - Mayer's free valence

  ATOM       NA         ZA         QA         VA         BVA        FA
  0 O      8.3951     8.0000    -0.3951     2.0044     2.0044    -0.0000
  1 O      8.4497     8.0000    -0.4497     2.0458     2.0458    -0.0000
  2 N      7.3670     7.0000    -0.3670     2.9203     2.9203     0.0000
  3 N      7.3890     7.0000    -0.3890     2.8232     2.8232     0.0000
  4 C      5.7680     6.0000     0.2320     3.8367     3.8367     0.0000
  5 C      5.6483     6.0000     0.3517     3.6999     3.6999     0.0000
  6 H      0.9950     1.0000     0.0050     1.0117     1.0117     0.0000
  7 C      5.9486     6.0000     0.0514     3.7209     3.7209    -0.0000
  8 C      6.1865     6.0000    -0.1865     3.8881     3.8881    -0.0000
  9 H      0.9146     1.0000     0.0854     1.0252     1.0252    -0.0000
 10 C      6.1402     6.0000    -0.1402     3.9752     3.9752     0.0000
 11 H      0.8503     1.0000     0.1497     0.9659     0.9659     0.0000
 12 C      6.1441     6.0000    -0.1441     3.9526     3.9526     0.0000
 13 H      0.8548     1.0000     0.1452     0.9686     0.9686     0.0000
 14 C      6.1447     6.0000    -0.1447     3.9629     3.9629     0.0000
 15 H      0.8532     1.0000     0.1468     0.9710     0.9710     0.0000
 16 C      6.1118     6.0000    -0.1118     3.9197     3.9197     0.0000
 17 H      0.8697     1.0000     0.1303     0.9829     0.9829     0.0000
 18 C      5.9405     6.0000     0.0595     4.2329     4.2329     0.0000
 19 C      6.2555     6.0000    -0.2555     3.9460     3.9460     0.0000
 20 H      0.9092     1.0000     0.0908     0.9932     0.9932     0.0000
 21 H      0.8848     1.0000     0.1152     0.9801     0.9801     0.0000
 22 H      0.8926     1.0000     0.1074     0.9944     0.9944     0.0000
 23 C      6.2621     6.0000    -0.2621     3.9412     3.9412    -0.0000
 24 H      0.8894     1.0000     0.1106     0.9908     0.9908     0.0000
 25 H      0.8814     1.0000     0.1186     0.9841     0.9841     0.0000
 26 H      0.9024     1.0000     0.0976     1.0018     1.0018    -0.0000
 27 C      6.3042     6.0000    -0.3042     3.9652     3.9652     0.0000
 28 H      0.9015     1.0000     0.0985     0.9909     0.9909     0.0000
 29 H      0.8911     1.0000     0.1089     0.9956     0.9956     0.0000
 30 H      0.8848     1.0000     0.1152     0.9896     0.9896     0.0000
 31 C      5.8531     6.0000     0.1469     3.6930     3.6930    -0.0000
 32 C      5.9753     6.0000     0.0247     3.5622     3.5622    -0.0000
 33 C      6.0744     6.0000    -0.0744     3.9078     3.9078     0.0000
 34 H      0.9149     1.0000     0.0851     1.0046     1.0046     0.0000
 35 C      6.1830     6.0000    -0.1830     3.9598     3.9598    -0.0000
 36 H      0.8749     1.0000     0.1251     0.9776     0.9776     0.0000
 37 C      6.1320     6.0000    -0.1320     3.9644     3.9644    -0.0000
 38 H      0.8580     1.0000     0.1420     0.9661     0.9661    -0.0000
 39 C      6.1297     6.0000    -0.1297     3.9189     3.9189    -0.0000
 40 H      0.9377     1.0000     0.0623     1.0185     1.0185     0.0000
 41 C      6.1239     6.0000    -0.1239     4.1090     4.1090    -0.0000
 42 C      6.1978     6.0000    -0.1978     3.9621     3.9621    -0.0000
 43 H      0.8956     1.0000     0.1044     0.9900     0.9900    -0.0000
 44 H      0.9048     1.0000     0.0952     0.9861     0.9861    -0.0000
 45 H      0.9570     1.0000     0.0430     1.0249     1.0249     0.0000
 46 C      6.1408     6.0000    -0.1408     3.9192     3.9192     0.0000
 47 H      0.9229     1.0000     0.0771     0.9819     0.9819     0.0000
 48 H      1.0152     1.0000    -0.0152     1.0322     1.0322     0.0000
 49 H      0.9020     1.0000     0.0980     1.0005     1.0005    -0.0000
 50 C      6.2447     6.0000    -0.2447     4.0104     4.0104     0.0000
 51 H      0.8992     1.0000     0.1008     0.9830     0.9830     0.0000
 52 H      0.8985     1.0000     0.1015     0.9829     0.9829    -0.0000
 53 H      0.8968     1.0000     0.1032     0.9849     0.9849    -0.0000
 54 C      5.5595     6.0000     0.4405     3.9460     3.9460    -0.0000
 55 C      5.9557     6.0000     0.0443     3.8328     3.8328     0.0000
 56 C      6.0675     6.0000    -0.0675     3.8718     3.8718    -0.0000
 57 H      0.8780     1.0000     0.1220     1.0017     1.0017     0.0000
 58 C      6.1324     6.0000    -0.1324     3.9617     3.9617    -0.0000
 59 H      0.8504     1.0000     0.1496     0.9703     0.9703     0.0000
 60 C      6.0899     6.0000    -0.0899     3.9489     3.9489    -0.0000
 61 H      0.8521     1.0000     0.1479     0.9721     0.9721    -0.0000
 62 C      6.1234     6.0000    -0.1234     3.9663     3.9663    -0.0000
 63 H      0.8484     1.0000     0.1516     0.9700     0.9700    -0.0000
 64 C      6.1086     6.0000    -0.1086     3.8861     3.8861    -0.0000
 65 H      0.9075     1.0000     0.0925     1.0136     1.0136    -0.0000
 66 H      0.8316     1.0000     0.1684     1.0110     1.0110     0.0000
 67 O      8.5303     8.0000    -0.5303     1.9084     1.9084     0.0000
 68 C      5.5226     6.0000     0.4774     3.9118     3.9118     0.0000
 69 C      5.9915     6.0000     0.0085     3.8750     3.8750     0.0000
 70 C      6.0966     6.0000    -0.0966     3.9053     3.9053     0.0000
 71 H      0.8759     1.0000     0.1241     1.0050     1.0050     0.0000
 72 C      6.1432     6.0000    -0.1432     3.9817     3.9817     0.0000
 73 H      0.8537     1.0000     0.1463     0.9739     0.9739     0.0000
 74 C      6.0871     6.0000    -0.0871     3.9516     3.9516     0.0000
 75 H      0.8540     1.0000     0.1460     0.9729     0.9729     0.0000
 76 C      6.1398     6.0000    -0.1398     3.9781     3.9781     0.0000
 77 H      0.8508     1.0000     0.1492     0.9716     0.9716    -0.0000
 78 C      6.0853     6.0000    -0.0853     3.8530     3.8530     0.0000
 79 H      0.8834     1.0000     0.1166     1.0042     1.0042     0.0000
 80 O      8.3923     8.0000    -0.3923     2.1325     2.1325     0.0000
 81 H      0.7261     1.0000     0.2739     1.0744     1.0744    -0.0000

  Mayer bond orders larger than 0.100000
B(  0-O ,  4-C ) :   0.8774 B(  0-O , 54-C ) :   1.0269 B(  1-O , 54-C ) :   1.7752 
B(  1-O , 81-H ) :   0.1281 B(  2-N ,  4-C ) :   1.9927 B(  2-N , 18-C ) :   0.9069 
B(  3-N ,  5-C ) :   0.8772 B(  3-N , 31-C ) :   1.0732 B(  3-N , 66-H ) :   0.9244 
B(  4-C ,  5-C ) :   0.8936 B(  5-C ,  6-H ) :   0.9035 B(  5-C ,  7-C ) :   0.9413 
B(  7-C ,  8-C ) :   1.3454 B(  7-C , 16-C ) :   1.3787 B(  8-C ,  9-H ) :   0.9603 
B(  8-C , 10-C ) :   1.4806 B( 10-C , 11-H ) :   0.9163 B( 10-C , 12-C ) :   1.4600 
B( 12-C , 13-H ) :   0.9260 B( 12-C , 14-C ) :   1.4339 B( 14-C , 15-H ) :   0.9222 
B( 14-C , 16-C ) :   1.4850 B( 16-C , 17-H ) :   0.9131 B( 18-C , 19-C ) :   1.0504 
B( 18-C , 23-C ) :   1.0581 B( 18-C , 27-C ) :   1.0864 B( 19-C , 20-H ) :   0.9653 
B( 19-C , 21-H ) :   0.9535 B( 19-C , 22-H ) :   0.9609 B( 23-C , 24-H ) :   0.9613 
B( 23-C , 25-H ) :   0.9546 B( 23-C , 26-H ) :   0.9612 B( 27-C , 28-H ) :   0.9613 
B( 27-C , 29-H ) :   0.9595 B( 27-C , 30-H ) :   0.9583 B( 31-C , 32-C ) :   1.1838 
B( 31-C , 39-C ) :   1.3614 B( 32-C , 33-C ) :   1.4356 B( 32-C , 41-C ) :   0.8982 
B( 33-C , 34-H ) :   0.9305 B( 33-C , 35-C ) :   1.4482 B( 35-C , 36-H ) :   0.9237 
B( 35-C , 37-C ) :   1.4658 B( 37-C , 38-H ) :   0.9122 B( 37-C , 39-C ) :   1.4734 
B( 39-C , 40-H ) :   0.9480 B( 41-C , 42-C ) :   1.0613 B( 41-C , 46-C ) :   1.0083 
B( 41-C , 50-C ) :   1.1171 B( 42-C , 43-H ) :   0.9562 B( 42-C , 44-H ) :   0.9491 
B( 42-C , 45-H ) :   0.9887 B( 46-C , 47-H ) :   0.9676 B( 46-C , 48-H ) :   0.9799 
B( 46-C , 49-H ) :   0.9572 B( 50-C , 51-H ) :   0.9582 B( 50-C , 52-H ) :   0.9575 
B( 50-C , 53-H ) :   0.9575 B( 54-C , 55-C ) :   1.0579 B( 55-C , 56-C ) :   1.3357 
B( 55-C , 64-C ) :   1.3141 B( 56-C , 57-H ) :   0.9326 B( 56-C , 58-C ) :   1.4716 
B( 58-C , 59-H ) :   0.9239 B( 58-C , 60-C ) :   1.4313 B( 60-C , 61-H ) :   0.9271 
B( 60-C , 62-C ) :   1.4419 B( 62-C , 63-H ) :   0.9200 B( 62-C , 64-C ) :   1.4700 
B( 64-C , 65-H ) :   0.9546 B( 67-O , 68-C ) :   1.7306 B( 68-C , 69-C ) :   1.0283 
B( 68-C , 80-O ) :   1.1636 B( 69-C , 70-C ) :   1.3761 B( 69-C , 78-C ) :   1.3419 
B( 70-C , 71-H ) :   0.9321 B( 70-C , 72-C ) :   1.4587 B( 72-C , 73-H ) :   0.9297 
B( 72-C , 74-C ) :   1.4422 B( 74-C , 75-H ) :   0.9278 B( 74-C , 76-C ) :   1.4383 
B( 76-C , 77-H ) :   0.9270 B( 76-C , 78-C ) :   1.4592 B( 78-C , 79-H ) :   0.9413 
B( 80-O , 81-H ) :   0.8926 

-------
TIMINGS
-------

Total SCF time: 0 days 0 hours 33 min 17 sec 

Total time                  ....    1997.474 sec
Sum of individual times     ....    1948.444 sec  ( 97.5%)

Fock matrix formation       ....    1819.111 sec  ( 91.1%)
  Split-RI-J                ....      83.471 sec  (  4.6% of F)
  Chain of spheres X        ....    1481.252 sec  ( 81.4% of F)
  XC integration            ....     131.397 sec  (  7.2% of F)
    Basis function eval.    ....       5.344 sec  (  4.1% of XC)
    Density eval.           ....      61.906 sec  ( 47.1% of XC)
    XC-Functional eval.     ....       1.201 sec  (  0.9% of XC)
    XC-Potential eval.      ....      32.385 sec  ( 24.6% of XC)
Diagonalization             ....      27.341 sec  (  1.4%)
Density matrix formation    ....       4.675 sec  (  0.2%)
Population analysis         ....      10.960 sec  (  0.5%)
Initial guess               ....      11.715 sec  (  0.6%)
Orbital Transformation      ....       0.000 sec  (  0.0%)
Orbital Orthonormalization  ....       0.000 sec  (  0.0%)
DIIS solution               ....      21.115 sec  (  1.1%)
SOSCF solution              ....      19.333 sec  (  1.0%)
Grid generation             ....      34.195 sec  (  1.7%)

Maximum memory used throughout the entire SCF-calculation: 1708.8 MB
[1720889550.717282] [node008:2947801:0]          mpool.c:43   UCX  WARN  object 0x144ea400 was not returned to mpool ucp_requests
[1720889550.717298] [node008:2947801:0]          mpool.c:43   UCX  WARN  object 0x144ea780 was not returned to mpool ucp_requests
[1720889550.717302] [node008:2947801:0]          mpool.c:43   UCX  WARN  object 0x144ea940 was not returned to mpool ucp_requests
[1720889550.717306] [node008:2947801:0]          mpool.c:43   UCX  WARN  object 0x144eacc0 was not returned to mpool ucp_requests
[1720889550.717311] [node008:2947801:0]          mpool.c:43   UCX  WARN  object 0x144eae80 was not returned to mpool ucp_requests
[1720889550.717314] [node008:2947801:0]          mpool.c:43   UCX  WARN  object 0x144eb040 was not returned to mpool ucp_requests
[1720889550.717316] [node008:2947801:0]          mpool.c:43   UCX  WARN  object 0x144eb200 was not returned to mpool ucp_requests
[1720889550.717318] [node008:2947801:0]          mpool.c:43   UCX  WARN  object 0x144eb3c0 was not returned to mpool ucp_requests
[1720889550.717321] [node008:2947801:0]          mpool.c:43   UCX  WARN  object 0x144eb580 was not returned to mpool ucp_requests
[1720889550.717323] [node008:2947801:0]          mpool.c:43   UCX  WARN  object 0x144eb740 was not returned to mpool ucp_requests
[1720889550.717325] [node008:2947801:0]          mpool.c:43   UCX  WARN  object 0x144eb900 was not returned to mpool ucp_requests
[1720889550.717328] [node008:2947801:0]          mpool.c:43   UCX  WARN  object 0x144ebac0 was not returned to mpool ucp_requests
[1720889550.717330] [node008:2947801:0]          mpool.c:43   UCX  WARN  object 0x144ebc80 was not returned to mpool ucp_requests
[1720889550.717333] [node008:2947801:0]          mpool.c:43   UCX  WARN  object 0x144ebe40 was not returned to mpool ucp_requests
[1720889550.717335] [node008:2947801:0]          mpool.c:43   UCX  WARN  object 0x144ec000 was not returned to mpool ucp_requests
[1720889550.717338] [node008:2947801:0]          mpool.c:43   UCX  WARN  object 0x144ec1c0 was not returned to mpool ucp_requests
[1720889550.717340] [node008:2947801:0]          mpool.c:43   UCX  WARN  object 0x144ec380 was not returned to mpool ucp_requests
[1720889550.717343] [node008:2947801:0]          mpool.c:43   UCX  WARN  object 0x144ec540 was not returned to mpool ucp_requests
[1720889550.717345] [node008:2947801:0]          mpool.c:43   UCX  WARN  object 0x144ec700 was not returned to mpool ucp_requests
[1720889550.717348] [node008:2947801:0]          mpool.c:43   UCX  WARN  object 0x144ec8c0 was not returned to mpool ucp_requests
[1720889550.717350] [node008:2947801:0]          mpool.c:43   UCX  WARN  object 0x144eca80 was not returned to mpool ucp_requests
[1720889550.717353] [node008:2947801:0]          mpool.c:43   UCX  WARN  object 0x144ecc40 was not returned to mpool ucp_requests
[1720889550.717355] [node008:2947801:0]          mpool.c:43   UCX  WARN  object 0x144ece00 was not returned to mpool ucp_requests
[1720889550.722874] [node008:2947804:0]          mpool.c:43   UCX  WARN  object 0x13518800 was not returned to mpool ucp_requests
[1720889550.722892] [node008:2947804:0]          mpool.c:43   UCX  WARN  object 0x135189c0 was not returned to mpool ucp_requests
[1720889550.722895] [node008:2947804:0]          mpool.c:43   UCX  WARN  object 0x13518b80 was not returned to mpool ucp_requests
[1720889550.722897] [node008:2947804:0]          mpool.c:43   UCX  WARN  object 0x13518f00 was not returned to mpool ucp_requests
[1720889550.722900] [node008:2947804:0]          mpool.c:43   UCX  WARN  object 0x135190c0 was not returned to mpool ucp_requests
[1720889550.722902] [node008:2947804:0]          mpool.c:43   UCX  WARN  object 0x13519280 was not returned to mpool ucp_requests
[1720889550.722904] [node008:2947804:0]          mpool.c:43   UCX  WARN  object 0x13519440 was not returned to mpool ucp_requests
[1720889550.722906] [node008:2947804:0]          mpool.c:43   UCX  WARN  object 0x13519600 was not returned to mpool ucp_requests
[1720889550.722908] [node008:2947804:0]          mpool.c:43   UCX  WARN  object 0x135197c0 was not returned to mpool ucp_requests
[1720889550.722911] [node008:2947804:0]          mpool.c:43   UCX  WARN  object 0x13519980 was not returned to mpool ucp_requests
[1720889550.722913] [node008:2947804:0]          mpool.c:43   UCX  WARN  object 0x13519b40 was not returned to mpool ucp_requests
[1720889550.722915] [node008:2947804:0]          mpool.c:43   UCX  WARN  object 0x13519d00 was not returned to mpool ucp_requests
[1720889550.722917] [node008:2947804:0]          mpool.c:43   UCX  WARN  object 0x13519ec0 was not returned to mpool ucp_requests
[1720889550.722920] [node008:2947804:0]          mpool.c:43   UCX  WARN  object 0x1351a080 was not returned to mpool ucp_requests
[1720889550.722922] [node008:2947804:0]          mpool.c:43   UCX  WARN  object 0x1351a240 was not returned to mpool ucp_requests
[1720889550.722924] [node008:2947804:0]          mpool.c:43   UCX  WARN  object 0x1351a400 was not returned to mpool ucp_requests
[1720889550.722926] [node008:2947804:0]          mpool.c:43   UCX  WARN  object 0x1351a5c0 was not returned to mpool ucp_requests
[1720889550.722929] [node008:2947804:0]          mpool.c:43   UCX  WARN  object 0x1351a780 was not returned to mpool ucp_requests
[1720889550.722931] [node008:2947804:0]          mpool.c:43   UCX  WARN  object 0x1351a940 was not returned to mpool ucp_requests
[1720889550.722933] [node008:2947804:0]          mpool.c:43   UCX  WARN  object 0x1351ab00 was not returned to mpool ucp_requests
[1720889550.722935] [node008:2947804:0]          mpool.c:43   UCX  WARN  object 0x1351acc0 was not returned to mpool ucp_requests
[1720889550.722938] [node008:2947804:0]          mpool.c:43   UCX  WARN  object 0x1351ae80 was not returned to mpool ucp_requests
[1720889550.727212] [node008:2947798:0]          mpool.c:43   UCX  WARN  object 0x13a1d740 was not returned to mpool ucp_requests
[1720889550.727231] [node008:2947798:0]          mpool.c:43   UCX  WARN  object 0x13a1d900 was not returned to mpool ucp_requests
[1720889550.727234] [node008:2947798:0]          mpool.c:43   UCX  WARN  object 0x13a1dac0 was not returned to mpool ucp_requests
[1720889550.727237] [node008:2947798:0]          mpool.c:43   UCX  WARN  object 0x13a1dc80 was not returned to mpool ucp_requests
[1720889550.727239] [node008:2947798:0]          mpool.c:43   UCX  WARN  object 0x13a1de40 was not returned to mpool ucp_requests
[1720889550.727244] [node008:2947798:0]          mpool.c:43   UCX  WARN  object 0x13a1e000 was not returned to mpool ucp_requests
[1720889550.727247] [node008:2947798:0]          mpool.c:43   UCX  WARN  object 0x13a1e1c0 was not returned to mpool ucp_requests
[1720889550.727250] [node008:2947798:0]          mpool.c:43   UCX  WARN  object 0x13a1e380 was not returned to mpool ucp_requests
[1720889550.727252] [node008:2947798:0]          mpool.c:43   UCX  WARN  object 0x13a1e540 was not returned to mpool ucp_requests
[1720889550.727254] [node008:2947798:0]          mpool.c:43   UCX  WARN  object 0x13a1e700 was not returned to mpool ucp_requests
[1720889550.727257] [node008:2947798:0]          mpool.c:43   UCX  WARN  object 0x13a1e8c0 was not returned to mpool ucp_requests
[1720889550.727261] [node008:2947798:0]          mpool.c:43   UCX  WARN  object 0x13a1ea80 was not returned to mpool ucp_requests
[1720889550.727265] [node008:2947798:0]          mpool.c:43   UCX  WARN  object 0x13a1ec40 was not returned to mpool ucp_requests
[1720889550.727267] [node008:2947798:0]          mpool.c:43   UCX  WARN  object 0x13a1ee00 was not returned to mpool ucp_requests
[1720889550.727270] [node008:2947798:0]          mpool.c:43   UCX  WARN  object 0x13a1efc0 was not returned to mpool ucp_requests
[1720889550.727274] [node008:2947798:0]          mpool.c:43   UCX  WARN  object 0x13a1f180 was not returned to mpool ucp_requests
[1720889550.727278] [node008:2947798:0]          mpool.c:43   UCX  WARN  object 0x13a1f340 was not returned to mpool ucp_requests
[1720889550.727281] [node008:2947798:0]          mpool.c:43   UCX  WARN  object 0x13a1f500 was not returned to mpool ucp_requests
[1720889550.727285] [node008:2947798:0]          mpool.c:43   UCX  WARN  object 0x13a1f6c0 was not returned to mpool ucp_requests
[1720889550.727288] [node008:2947798:0]          mpool.c:43   UCX  WARN  object 0x13a1f880 was not returned to mpool ucp_requests
[1720889550.727292] [node008:2947798:0]          mpool.c:43   UCX  WARN  object 0x13a1fa40 was not returned to mpool ucp_requests
[1720889550.727294] [node008:2947798:0]          mpool.c:43   UCX  WARN  object 0x13a1fdc0 was not returned to mpool ucp_requests
[1720889550.727298] [node008:2947798:0]          mpool.c:43   UCX  WARN  object 0x13a1ff80 was not returned to mpool ucp_requests
[1720889550.730028] [node008:2947806:0]          mpool.c:43   UCX  WARN  object 0x13301840 was not returned to mpool ucp_requests
[1720889550.730038] [node008:2947806:0]          mpool.c:43   UCX  WARN  object 0x13301a00 was not returned to mpool ucp_requests
[1720889550.730044] [node008:2947806:0]          mpool.c:43   UCX  WARN  object 0x13301bc0 was not returned to mpool ucp_requests
[1720889550.730048] [node008:2947806:0]          mpool.c:43   UCX  WARN  object 0x13301d80 was not returned to mpool ucp_requests
[1720889550.730030] [node008:2947799:0]          mpool.c:43   UCX  WARN  object 0x1312c480 was not returned to mpool ucp_requests
[1720889550.730044] [node008:2947799:0]          mpool.c:43   UCX  WARN  object 0x1312c9c0 was not returned to mpool ucp_requests
[1720889550.730048] [node008:2947799:0]          mpool.c:43   UCX  WARN  object 0x1312cb80 was not returned to mpool ucp_requests
[1720889550.730051] [node008:2947799:0]          mpool.c:43   UCX  WARN  object 0x1312cd40 was not returned to mpool ucp_requests
[1720889550.730054] [node008:2947799:0]          mpool.c:43   UCX  WARN  object 0x1312cf00 was not returned to mpool ucp_requests
[truncated: 47,412 more chars]
