# Supplementary material for: A stereodivergent multicomponent approach for the synthesis of C–N atropisomeric peptide analogues
Source: Chem Sci. 2024 Sep 16;15(40):16743–51. doi: 10.1039/d4sc04700a (PMC11418089; doi:10.1039/d4sc04700a)
Supplement: SC-015-D4SC04700A-s001 [file SC-015-D4SC04700A-s001.zip › CompData/_2_Imine-BzOH/ImineBzOH9Afreq.out]

                                 *****************
                                 * O   R   C   A *
                                 *****************

                                            #,                                       
                                            ###                                      
                                            ####                                     
                                            #####                                    
                                            ######                                   
                                           ########,                                 
                                     ,,################,,,,,                         
                               ,,#################################,,                 
                          ,,##########################################,,             
                       ,#########################################, ''#####,          
                    ,#############################################,,   '####,        
                  ,##################################################,,,,####,       
                ,###########''''           ''''###############################       
              ,#####''   ,,,,##########,,,,          '''####'''          '####       
            ,##' ,,,,###########################,,,                        '##       
           ' ,,###''''                  '''############,,,                           
         ,,##''                                '''############,,,,        ,,,,,,###''
      ,#''                                            '''#######################'''  
     '                                                          ''''####''''         
             ,#######,   #######,   ,#######,      ##                                
            ,#'     '#,  ##    ##  ,#'     '#,    #''#        ######   ,####,        
            ##       ##  ##   ,#'  ##            #'  '#       #        #'  '#        
            ##       ##  #######   ##           ,######,      #####,   #    #        
            '#,     ,#'  ##    ##  '#,     ,#' ,#      #,         ##   #,  ,#        
             '#######'   ##     ##  '#######'  #'      '#     #####' # '####'        


                  #######################################################
                  #                        -***-                        #
                  #          Department of theory and spectroscopy      #
                  #    Directorship and core code : Frank Neese         #
                  #        Max Planck Institute fuer Kohlenforschung    #
                  #                Kaiser Wilhelm Platz 1               #
                  #                 D-45470 Muelheim/Ruhr               #
                  #                      Germany                        #
                  #                                                     #
                  #                  All rights reserved                #
                  #                        -***-                        #
                  #######################################################


                         Program Version 5.0.2 -  RELEASE  -


 With contributions from (in alphabetic order):
   Daniel Aravena         : Magnetic Suceptibility
   Michael Atanasov       : Ab Initio Ligand Field Theory (pilot matlab implementation)
   Alexander A. Auer      : GIAO ZORA, VPT2 properties, NMR spectrum
   Ute Becker             : Parallelization
   Giovanni Bistoni       : ED, misc. LED, open-shell LED, HFLD
   Martin Brehm           : Molecular dynamics
   Dmytro Bykov           : SCF Hessian
   Vijay G. Chilkuri      : MRCI spin determinant printing, contributions to CSF-ICE
   Dipayan Datta          : RHF DLPNO-CCSD density
   Achintya Kumar Dutta   : EOM-CC, STEOM-CC
   Dmitry Ganyushin       : Spin-Orbit,Spin-Spin,Magnetic field MRCI
   Miquel Garcia          : C-PCM and meta-GGA Hessian, CC/C-PCM, Gaussian charge scheme
   Yang Guo               : DLPNO-NEVPT2, F12-NEVPT2, CIM, IAO-localization
   Andreas Hansen         : Spin unrestricted coupled pair/coupled cluster methods
   Benjamin Helmich-Paris : MC-RPA, TRAH-SCF, COSX integrals
   Lee Huntington         : MR-EOM, pCC
   Robert Izsak           : Overlap fitted RIJCOSX, COSX-SCS-MP3, EOM
   Marcus Kettner         : VPT2
   Christian Kollmar      : KDIIS, OOCD, Brueckner-CCSD(T), CCSD density, CASPT2, CASPT2-K
   Simone Kossmann        : Meta GGA functionals, TD-DFT gradient, OOMP2, MP2 Hessian
   Martin Krupicka        : Initial AUTO-CI
   Lucas Lang             : DCDCAS
   Marvin Lechner         : AUTO-CI (C++ implementation), FIC-MRCC
   Dagmar Lenk            : GEPOL surface, SMD
   Dimitrios Liakos       : Extrapolation schemes; Compound Job, initial MDCI parallelization
   Dimitrios Manganas     : Further ROCIS development; embedding schemes
   Dimitrios Pantazis     : SARC Basis sets
   Anastasios Papadopoulos: AUTO-CI, single reference methods and gradients
   Taras Petrenko         : DFT Hessian,TD-DFT gradient, ASA, ECA, R-Raman, ABS, FL, XAS/XES, NRVS
   Peter Pinski           : DLPNO-MP2, DLPNO-MP2 Gradient
   Christoph Reimann      : Effective Core Potentials
   Marius Retegan         : Local ZFS, SOC
   Christoph Riplinger    : Optimizer, TS searches, QM/MM, DLPNO-CCSD(T), (RO)-DLPNO pert. Triples
   Tobias Risthaus        : Range-separated hybrids, TD-DFT gradient, RPA, STAB
   Michael Roemelt        : Original ROCIS implementation
   Masaaki Saitow         : Open-shell DLPNO-CCSD energy and density
   Barbara Sandhoefer     : DKH picture change effects
   Avijit Sen             : IP-ROCIS
   Kantharuban Sivalingam : CASSCF convergence, NEVPT2, FIC-MRCI
   Bernardo de Souza      : ESD, SOC TD-DFT
   Georgi Stoychev        : AutoAux, RI-MP2 NMR, DLPNO-MP2 response
   Willem Van den Heuvel  : Paramagnetic NMR
   Boris Wezisla          : Elementary symmetry handling
   Frank Wennmohs         : Technical directorship


 We gratefully acknowledge several colleagues who have allowed us to
 interface, adapt or use parts of their codes:
   Stefan Grimme, W. Hujo, H. Kruse, P. Pracht,  : VdW corrections, initial TS optimization,
                  C. Bannwarth, S. Ehlert          DFT functionals, gCP, sTDA/sTD-DF
   Ed Valeev, F. Pavosevic, A. Kumar             : LibInt (2-el integral package), F12 methods
   Garnet Chan, S. Sharma, J. Yang, R. Olivares  : DMRG
   Ulf Ekstrom                                   : XCFun DFT Library
   Mihaly Kallay                                 : mrcc  (arbitrary order and MRCC methods)
   Jiri Pittner, Ondrej Demel                    : Mk-CCSD
   Frank Weinhold                                : gennbo (NPA and NBO analysis)
   Christopher J. Cramer and Donald G. Truhlar   : smd solvation model
   Lars Goerigk                                  : TD-DFT with DH, B97 family of functionals
   V. Asgeirsson, H. Jonsson                     : NEB implementation
   FAccTs GmbH                                   : IRC, NEB, NEB-TS, DLPNO-Multilevel, CI-OPT
                                                   MM, QMMM, 2- and 3-layer-ONIOM, Crystal-QMMM,
                                                   LR-CPCM, SF, NACMEs, symmetry and pop. for TD-DFT,
                                                   nearIR, NL-DFT gradient (VV10), updates on ESD,
                                                   ML-optimized integration grids
   S Lehtola, MJT Oliveira, MAL Marques          : LibXC Library
   Liviu Ungur et al                             : ANISO software


 Your calculation uses the libint2 library for the computation of 2-el integrals
 For citations please refer to: http://libint.valeyev.net

 Your ORCA version has been built with support for libXC version: 5.1.0
 For citations please refer to: https://tddft.org/programs/libxc/

 This ORCA versions uses:
   CBLAS   interface :  Fast vector & matrix operations
   LAPACKE interface :  Fast linear algebra routines
   SCALAPACK package :  Parallel linear algebra routines
   Shared memory     :  Shared parallel matrices
   BLAS/LAPACK       :  OpenBLAS 0.3.15  USE64BITINT DYNAMIC_ARCH NO_AFFINITY Zen SINGLE_THREADED
        Core in use  :  Zen
   Copyright (c) 2011-2014, The OpenBLAS Project


Your calculation utilizes the atom-pairwise dispersion correction
with the Becke-Johnson damping scheme (D3BJ)
Cite in your paper:
S.Grimme, S.Ehrlich, L.Goerigk, J Comput Chem, (2011), 32, 1456–1465 
S.Grimme, J.Antony, S.Ehrlich and H.Krieg, J.Chem.Phys., 132, (2010), 154104 
   

Your calculation utilizes the SMD solvation module
Please cite in your paper:
A.V. Marenich, C.J. Cramer, D.G. Truhlar J. Phys. Chem. B, 113, (2009), 6378 

================================================================================

----- Orbital basis set information -----
Your calculation utilizes the basis: def2-TZVP
   F. Weigend and R. Ahlrichs, Phys. Chem. Chem. Phys. 7, 3297 (2005).

----- AuxJ basis set information -----
Your calculation utilizes the auxiliary basis: def2/J
   F. Weigend, Phys. Chem. Chem. Phys. 8, 1057 (2006).

================================================================================
                                        WARNINGS
                       Please study these warnings very carefully!
================================================================================

WARNING: Gradients needed for Numerical Frequencies
  ===> : Setting RunTyp to EnGrad

WARNING: The environment variable RSH_COMMAND is not set!
  ===> : All Displacements for the Numerical Hessian or Gradient calculation
         will be started on localhost

INFO   : the flag for use of the SHARK integral package has been found!

================================================================================
                                       INPUT FILE
================================================================================
NAME = ImineBzOH9Afreq.inp
|  1> ! PBE0 D3 def2-tzvp NumFreq
|  2> %maxcore 2660
|  3> %pal nprocs 30
|  4> end
|  5> %CPCM SMD TRUE
|  6>    SMDSOLVENT "2,2,2-TRIFLUOROETHANOL"
|  7> end
|  8> 
|  9> *xyz 0 1
| 10> O  2.197603  3.706188  1.078661
| 11> O  0.962757  5.295610  2.042635
| 12> N  3.380599  2.835859  2.855509
| 13> N  3.581834  5.880671  3.228221
| 14> C  3.139970  3.790070  2.080462
| 15> C  3.976253  5.070584  2.111085
| 16> H  4.993382  4.708072  2.287436
| 17> C  3.975073  5.771727  0.766153
| 18> C  3.358478  7.000523  0.583142
| 19> H  2.889994  7.490909  1.428782
| 20> C  3.335492  7.592960  -0.673581
| 21> H  2.846781  8.551906  -0.806383
| 22> C  3.929992  6.959619  -1.754175
| 23> H  3.907437  7.419782  -2.735785
| 24> C  4.560257  5.733818  -1.572697
| 25> H  5.033178  5.235526  -2.411758
| 26> C  4.583311  5.145880  -0.319108
| 27> H  5.070297  4.185044  -0.179075
| 28> C  2.625626  1.568527  2.904354
| 29> C  2.862771  0.781937  1.619051
| 30> H  2.449653  1.292254  0.748424
| 31> H  2.384688  -0.196831  1.701403
| 32> H  3.931907  0.625036  1.456650
| 33> C  1.137776  1.814788  3.140149
| 34> H  0.989129  2.499064  3.978864
| 35> H  0.655674  0.866727  3.389284
| 36> H  0.636384  2.221637  2.262382
| 37> C  3.190007  0.784657  4.083486
| 38> H  4.263235  0.617962  3.963020
| 39> H  2.696933  -0.186720  4.153911
| 40> H  3.027396  1.319431  5.022648
| 41> C  4.473286  6.529970  4.049144
| 42> C  4.111077  6.974789  5.349326
| 43> C  5.099312  7.610525  6.095438
| 44> H  4.861499  7.950205  7.094291
| 45> C  6.393444  7.820614  5.634871
| 46> H  7.123484  8.309506  6.269608
| 47> C  6.725053  7.394784  4.362072
| 48> H  7.723173  7.548841  3.966279
| 49> C  5.773012  6.765933  3.579827
| 50> H  6.040454  6.457839  2.576656
| 51> C  2.711925  6.767522  5.942380
| 52> C  2.606320  7.335444  7.357785
| 53> H  3.301978  6.851551  8.047695
| 54> H  1.594337  7.158592  7.730315
| 55> H  2.785554  8.413141  7.385132
| 56> C  1.650561  7.504164  5.111848
| 57> H  1.871204  8.574558  5.082633
| 58> H  0.668714  7.374649  5.575650
| 59> H  1.561982  7.164713  4.079192
| 60> C  2.377405  5.273117  6.060866
| 61> H  2.427538  4.728089  5.118979
| 62> H  1.364496  5.155594  6.456161
| 63> H  3.067654  4.786539  6.754571
| 64> C  1.234552  4.659986  1.053082
| 65> C  0.585516  4.788043  -0.255934
| 66> C  -0.503176  5.651721  -0.365071
| 67> H  -0.854220  6.178902  0.514003
| 68> C  -1.119050  5.829802  -1.590094
| 69> H  -1.965575  6.500741  -1.677838
| 70> C  -0.647882  5.150298  -2.707441
| 71> H  -1.129490  5.293285  -3.668398
| 72> C  0.438280  4.291651  -2.600337
| 73> H  0.805082  3.767052  -3.474797
| 74> C  1.058738  4.107414  -1.376412
| 75> H  1.911418  3.446353  -1.290313
| 76> H  2.632086  5.775431  3.526700
| 77> O  6.769008  3.369324  3.489689
| 78> C  6.287299  3.555157  4.596120
| 79> C  7.075221  4.071134  5.742060
| 80> C  6.478072  4.321440  6.975030
| 81> H  5.426177  4.109360  7.117410
| 82> C  7.227843  4.852410  8.012306
| 83> H  6.758849  5.053458  8.968768
| 84> C  8.574255  5.133119  7.823705
| 85> H  9.158769  5.552191  8.635301
| 86> C  9.174067  4.879764  6.596084
| 87> H  10.225305  5.099636  6.448763
| 88> C  8.426598  4.351738  5.557484
| 89> H  8.880610  4.160218  4.592416
| 90> O  5.025564  3.330088  4.877211
| 91> H  4.486158  3.091387  4.041633
| 92> *
| 93> 
| 94>                          ****END OF INPUT****
================================================================================

                     *******************************
                     * Energy+Gradient Calculation *
                     *******************************

---------------------------------
CARTESIAN COORDINATES (ANGSTROEM)
---------------------------------
  O      2.197603    3.706188    1.078661
  O      0.962757    5.295610    2.042635
  N      3.380599    2.835859    2.855509
  N      3.581834    5.880671    3.228221
  C      3.139970    3.790070    2.080462
  C      3.976253    5.070584    2.111085
  H      4.993382    4.708072    2.287436
  C      3.975073    5.771727    0.766153
  C      3.358478    7.000523    0.583142
  H      2.889994    7.490909    1.428782
  C      3.335492    7.592960   -0.673581
  H      2.846781    8.551906   -0.806383
  C      3.929992    6.959619   -1.754175
  H      3.907437    7.419782   -2.735785
  C      4.560257    5.733818   -1.572697
  H      5.033178    5.235526   -2.411758
  C      4.583311    5.145880   -0.319108
  H      5.070297    4.185044   -0.179075
  C      2.625626    1.568527    2.904354
  C      2.862771    0.781937    1.619051
  H      2.449653    1.292254    0.748424
  H      2.384688   -0.196831    1.701403
  H      3.931907    0.625036    1.456650
  C      1.137776    1.814788    3.140149
  H      0.989129    2.499064    3.978864
  H      0.655674    0.866727    3.389284
  H      0.636384    2.221637    2.262382
  C      3.190007    0.784657    4.083486
  H      4.263235    0.617962    3.963020
  H      2.696933   -0.186720    4.153911
  H      3.027396    1.319431    5.022648
  C      4.473286    6.529970    4.049144
  C      4.111077    6.974789    5.349326
  C      5.099312    7.610525    6.095438
  H      4.861499    7.950205    7.094291
  C      6.393444    7.820614    5.634871
  H      7.123484    8.309506    6.269608
  C      6.725053    7.394784    4.362072
  H      7.723173    7.548841    3.966279
  C      5.773012    6.765933    3.579827
  H      6.040454    6.457839    2.576656
  C      2.711925    6.767522    5.942380
  C      2.606320    7.335444    7.357785
  H      3.301978    6.851551    8.047695
  H      1.594337    7.158592    7.730315
  H      2.785554    8.413141    7.385132
  C      1.650561    7.504164    5.111848
  H      1.871204    8.574558    5.082633
  H      0.668714    7.374649    5.575650
  H      1.561982    7.164713    4.079192
  C      2.377405    5.273117    6.060866
  H      2.427538    4.728089    5.118979
  H      1.364496    5.155594    6.456161
  H      3.067654    4.786539    6.754571
  C      1.234552    4.659986    1.053082
  C      0.585516    4.788043   -0.255934
  C     -0.503176    5.651721   -0.365071
  H     -0.854220    6.178902    0.514003
  C     -1.119050    5.829802   -1.590094
  H     -1.965575    6.500741   -1.677838
  C     -0.647882    5.150298   -2.707441
  H     -1.129490    5.293285   -3.668398
  C      0.438280    4.291651   -2.600337
  H      0.805082    3.767052   -3.474797
  C      1.058738    4.107414   -1.376412
  H      1.911418    3.446353   -1.290313
  H      2.632086    5.775431    3.526700
  O      6.769008    3.369324    3.489689
  C      6.287299    3.555157    4.596120
  C      7.075221    4.071134    5.742060
  C      6.478072    4.321440    6.975030
  H      5.426177    4.109360    7.117410
  C      7.227843    4.852410    8.012306
  H      6.758849    5.053458    8.968768
  C      8.574255    5.133119    7.823705
  H      9.158769    5.552191    8.635301
  C      9.174067    4.879764    6.596084
  H     10.225305    5.099636    6.448763
  C      8.426598    4.351738    5.557484
  H      8.880610    4.160218    4.592416
  O      5.025564    3.330088    4.877211
  H      4.486158    3.091387    4.041633

----------------------------
CARTESIAN COORDINATES (A.U.)
----------------------------
  NO LB      ZA    FRAG     MASS         X           Y           Z
   0 O     8.0000    0    15.999    4.152868    7.003680    2.038374
   1 O     8.0000    0    15.999    1.819347   10.007253    3.860021
   2 N     7.0000    0    14.007    6.388406    5.358997    5.396130
   3 N     7.0000    0    14.007    6.768685   11.112858    6.100454
   4 C     6.0000    0    12.011    5.933683    7.162194    3.931503
   5 C     6.0000    0    12.011    7.514029    9.582015    3.989372
   6 H     1.0000    0     1.008    9.436124    8.896967    4.322628
   7 C     6.0000    0    12.011    7.511799   10.906983    1.447819
   8 C     6.0000    0    12.011    6.346604   13.229071    1.101979
   9 H     1.0000    0     1.008    5.461297   14.155767    2.700007
  10 C     6.0000    0    12.011    6.303166   14.348615   -1.272884
  11 H     1.0000    0     1.008    5.379636   16.160760   -1.523843
  12 C     6.0000    0    12.011    7.426609   13.151774   -3.314910
  13 H     1.0000    0     1.008    7.383986   14.021356   -5.169884
  14 C     6.0000    0    12.011    8.617637   10.835346   -2.971967
  15 H     1.0000    0     1.008    9.511328    9.893710   -4.557562
  16 C     6.0000    0    12.011    8.661203    9.724304   -0.603027
  17 H     1.0000    0     1.008    9.581473    7.908587   -0.338403
  18 C     6.0000    0    12.011    4.961714    2.964086    5.488434
  19 C     6.0000    0    12.011    5.409853    1.477647    3.059563
  20 H     1.0000    0     1.008    4.629173    2.442006    1.414316
  21 H     1.0000    0     1.008    4.506407   -0.371957    3.215186
  22 H     1.0000    0     1.008    7.430227    1.181147    2.752670
  23 C     6.0000    0    12.011    2.150085    3.429452    5.934022
  24 H     1.0000    0     1.008    1.869183    4.722547    7.518963
  25 H     1.0000    0     1.008    1.239044    1.637877    6.404819
  26 H     1.0000    0     1.008    1.202591    4.198285    4.275282
  27 C     6.0000    0    12.011    6.028240    1.482787    7.716670
  28 H     1.0000    0     1.008    8.056347    1.167779    7.489022
  29 H     1.0000    0     1.008    5.096465   -0.352850    7.849754
  30 H     1.0000    0     1.008    5.720949    2.493363    9.491429
  31 C     6.0000    0    12.011    8.453285   12.339855    7.651773
  32 C     6.0000    0    12.011    7.768810   13.180441   10.108761
  33 C     6.0000    0    12.011    9.636303   14.381808   11.518708
  34 H     1.0000    0     1.008    9.186902   15.023710   13.406267
  35 C     6.0000    0    12.011   12.081858   14.778819   10.648363
  36 H     1.0000    0     1.008   13.461434   15.702691   11.847842
  37 C     6.0000    0    12.011   12.708508   13.974117    8.243121
  38 H     1.0000    0     1.008   14.594682   14.265242    7.495181
  39 C     6.0000    0    12.011   10.909412   12.785760    6.764893
  40 H     1.0000    0     1.008   11.414804   12.203547    4.869174
  41 C     6.0000    0    12.011    5.124796   12.788763   11.229471
  42 C     6.0000    0    12.011    4.925231   13.861980   13.904199
  43 H     1.0000    0     1.008    6.239834   12.947555   15.207940
  44 H     1.0000    0     1.008    3.012860   13.527778   14.608178
  45 H     1.0000    0     1.008    5.263934   15.898532   13.955877
  46 C     6.0000    0    12.011    3.119108   14.180815    9.659993
  47 H     1.0000    0     1.008    3.536063   16.203566    9.604784
  48 H     1.0000    0     1.008    1.263686   13.936067   10.536452
  49 H     1.0000    0     1.008    2.951718   13.539345    7.708556
  50 C     6.0000    0    12.011    4.492644    9.964747   11.453377
  51 H     1.0000    0     1.008    4.587382    8.934793    9.673468
  52 H     1.0000    0     1.008    2.578524    9.742661   12.200376
  53 H     1.0000    0     1.008    5.797026    9.045248   12.764289
  54 C     6.0000    0    12.011    2.332965    8.806097    1.990037
  55 C     6.0000    0    12.011    1.106465    9.048090   -0.483645
  56 C     6.0000    0    12.011   -0.950865   10.680205   -0.689884
  57 H     1.0000    0     1.008   -1.614242   11.676433    0.971325
  58 C     6.0000    0    12.011   -2.114698   11.016729   -3.004842
  59 H     1.0000    0     1.008   -3.714398   12.284620   -3.170654
  60 C     6.0000    0    12.011   -1.224320    9.732653   -5.116322
  61 H     1.0000    0     1.008   -2.134427   10.002859   -6.932268
  62 C     6.0000    0    12.011    0.828229    8.110045   -4.913925
  63 H     1.0000    0     1.008    1.521384    7.118697   -6.566415
  64 C     6.0000    0    12.011    2.000725    7.761888   -2.601042
  65 H     1.0000    0     1.008    3.612057    6.512663   -2.438338
  66 H     1.0000    0     1.008    4.973922   10.913983    6.664497
  67 O     8.0000    0    15.999   12.791571    6.367100    6.594557
  68 C     6.0000    0    12.011   11.881273    6.718273    8.685408
  69 C     6.0000    0    12.011   13.370230    7.693328   10.850921
  70 C     6.0000    0    12.011   12.241782    8.166338   13.180896
  71 H     1.0000    0     1.008   10.253988    7.765565   13.449956
  72 C     6.0000    0    12.011   13.658644    9.169726   15.141064
  73 H     1.0000    0     1.008   12.772374    9.549652   16.948515
  74 C     6.0000    0    12.011   16.202994    9.700189   14.784660
  75 H     1.0000    0     1.008   17.307565   10.492120   16.318354
  76 C     6.0000    0    12.011   17.336474    9.221418   12.464792
  77 H     1.0000    0     1.008   19.323026    9.636915   12.186396
  78 C     6.0000    0    12.011   15.923962    8.223593   10.502123
  79 H     1.0000    0     1.008   16.781921    7.861673    8.678409
  80 O     8.0000    0    15.999    9.496940    6.292954    9.216593
  81 H     1.0000    0     1.008    8.477610    5.841875    7.637580

--------------------------------
INTERNAL COORDINATES (ANGSTROEM)
--------------------------------
 O      0   0   0     0.000000000000     0.00000000     0.00000000
 O      1   0   0     2.231670408119     0.00000000     0.00000000
 N      1   2   0     2.305242052228   102.70336754     0.00000000
 N      2   1   3     2.933849837508    79.78282365    46.95529930
 C      3   1   2     1.252644722326    30.33546174   292.90607398
 C      4   2   1     1.435200382395    79.52677595    17.58295409
 H      6   4   2     1.094105126570   108.48393188   198.07382866
 C      6   4   2     1.516721788422   115.40914507    77.72441317
 C      8   6   4     1.386947017648   121.79729877   346.22894202
 H      9   8   6     1.084003088949   119.34036072     1.92658177
 C      9   8   6     1.389554840189   120.29332425   182.28043742
 H     11   9   8     1.084459424617   119.68377994   179.72862914
 C     11   9   8     1.386446704752   120.20129352   359.96305710
 H     13  11   9     1.084350914923   120.18391894   179.68425676
 C     13  11   9     1.390236068555   119.69821335   359.42609168
 H     15  13  11     1.084422681073   120.12292961   180.40610892
 C     15  13  11     1.384806109057   120.00413218     0.50011890
 H     17  15  13     1.086264435661   119.98020982   179.60443285
 C      3   1   2     1.475974411356    95.00186570   107.67358900
 C     19   3   1     1.525439405855   109.59404579    64.48701091
 H     20  19   3     1.090450042662   111.87055404   294.27202281
 H     20  19   3     1.092397365713   109.29644085   174.35905953
 H     20  19   3     1.092723109986   110.57109168    55.47272574
 C     19   3   1     1.526414552029   111.41805114   300.72992356
 H     24  19   3     1.092598931910   110.62395672   310.98020967
 H     24  19   3     1.092387406715   108.98930597   192.42391214
 H     24  19   3     1.089676535837   112.60061083    72.93420507
 C     19   3   1     1.524247474489   106.12749271   182.29610822
 H     28  19   3     1.092756889782   110.90505140   301.89427361
 H     28  19   3     1.091629482118   109.89377237   182.10571675
 H     28  19   3     1.092909342371   110.97921348    62.43667061
 C      4   2   1     1.374841966058   156.10769392   183.89087059
 C     32   4   2     1.421102577426   121.92831509    35.76194017
 C     33  32   4     1.391923774301   116.89919800   179.47509407
 H     34  33  32     1.081501197862   118.84221239   180.79529057
 C     34  33  32     1.389617567115   123.54454135   359.86085939
 H     36  34  33     1.083911826872   120.08914373   180.91123418
 C     36  34  33     1.382502445633   118.81265838     0.84655390
 H     38  36  34     1.084725399582   120.85653953   179.51516129
 C     38  36  34     1.383380961958   119.70484758   359.63428635
 H     40  38  36     1.082958536344   118.89249783   178.63002331
 C     33  32   4     1.533720631441   122.95569070     0.16776623
 C     42  33  32     1.528744297826   111.76641504   179.56516672
 H     43  42  33     1.092734321101   112.09025397   298.92763928
 H     43  42  33     1.092778487660   108.63135759   180.14227215
 H     43  42  33     1.092841941442   112.22138965    61.25538053
 C     42  33  32     1.535877071801   110.88550800   297.53488753
 H     47  42  33     1.093288692391   110.15523996   300.83699866
 H     47  42  33     1.093576683108   109.52991917   182.22623236
 H     47  42  33     1.090619839806   114.76262619    61.92334819
 C     42  33  32     1.535965125457   111.09985346    61.43751677
 H     51  42  33     1.089366769845   114.20849958   302.43000075
 H     51  42  33     1.093642736379   109.52078576   181.76766734
 H     51  42  33     1.092899107471   110.15637479    63.22061717
 C      2   1   3     1.207106263429    31.38146525   185.94495315
 C     55   2   1     1.466686473927   125.87599372   178.68515620
 C     56  55   2     1.393951521150   118.00738141   355.43280943
 H     57  56  55     1.083477177504   119.40586956   358.37759150
 C     57  56  55     1.382640581267   119.80555993   178.16350064
 H     59  57  56     1.083726315488   119.96118151   180.00673893
 C     59  57  56     1.390032117848   119.88411105   359.81531916
 H     61  59  57     1.084356907887   119.82451455   180.20915442
 C     61  59  57     1.388702209860   120.35626940     0.05910923
 H     63  61  59     1.083710343960   120.11956365   180.26013049
 C     63  61  59     1.384522953063   120.06383947     0.00000000
 H     65  63  61     1.082348310814   120.30752386   180.58075278
 H      4   2   1     1.001092620363    41.63413109   226.95495337
 O      7   6   4     2.527945049915   154.83732890    65.81741166
 C     68   7   6     1.220969705738    94.20071596   322.72683246
 C     69  68   7     1.483317843961   122.91900178   231.90665056
 C     70  69  68     1.392643185722   121.24702087   177.36750767
 H     71  70  69     1.082466203549   119.86223828     1.92290401
 C     71  70  69     1.385650458636   119.97435261   182.51618835
 H     73  71  70     1.084064217555   119.83103332   179.53011505
 C     73  71  70     1.388233825271   120.03832239   359.90559706
 H     75  73  71     1.084419671804   119.94956547   179.76532665
 C     75  73  71     1.389610201103   120.11851535   359.85344986
 H     77  75  73     1.084042668011   120.10965947   179.95912409
 C     77  75  73     1.384272849780   119.95338995     0.26979865
 H     79  77  75     1.083588044954   120.62372525   179.31681547
 O     69  68   7     1.312114101466   123.18919292    51.21504604
 H     81  69  68     1.022803790725   111.84826268   353.31791414

---------------------------
INTERNAL COORDINATES (A.U.)
---------------------------
 O      0   0   0     0.000000000000     0.00000000     0.00000000
 O      1   0   0     4.217245892522     0.00000000     0.00000000
 N      1   2   0     4.356276151110   102.70336754     0.00000000
 N      2   1   3     5.544172710940    79.78282365    46.95529930
 C      3   1   2     2.367155468298    30.33546174   292.90607398
 C      4   2   1     2.712135670025    79.52677595    17.58295409
 H      6   4   2     2.067559050936   108.48393188   198.07382866
 C      6   4   2     2.866188801468   115.40914507    77.72441317
 C      8   6   4     2.620950025613   121.79729877   346.22894202
 H      9   8   6     2.048468966439   119.34036072     1.92658177
 C      9   8   6     2.625878096023   120.29332425   182.28043742
 H     11   9   8     2.049331315876   119.68377994   179.72862914
 C     11   9   8     2.620004571258   120.20129352   359.96305710
 H     13  11   9     2.049126262271   120.18391894   179.68425676
 C     13  11   9     2.627165431067   119.69821335   359.42609168
 H     15  13  11     2.049261880641   120.12292961   180.40610892
 C     15  13  11     2.616904294698   120.00413218     0.50011890
 H     17  15  13     2.052742292417   119.98020982   179.60443285
 C      3   1   2     2.789187418139    95.00186570   107.67358900
 C     19   3   1     2.882662710957   109.59404579    64.48701091
 H     20  19   3     2.060651943354   111.87055404   294.27202281
 H     20  19   3     2.064331850615   109.29644085   174.35905953
 H     20  19   3     2.064947418081   110.57109168    55.47272574
 C     19   3   1     2.884505470167   111.41805114   300.72992356
 H     24  19   3     2.064712755524   110.62395672   310.98020967
 H     24  19   3     2.064313030836   108.98930597   192.42391214
 H     24  19   3     2.059190227292   112.60061083    72.93420507
 C     19   3   1     2.880410287105   106.12749271   182.29610822
 H     28  19   3     2.065011252643   110.90505140   301.89427361
 H     28  19   3     2.062880760918   109.89377237   182.10571675
 H     28  19   3     2.065299346284   110.97921348    62.43667061
 C      4   2   1     2.598074793271   156.10769392   183.89087059
 C     32   4   2     2.685494679544   121.92831509    35.76194017
 C     33  32   4     2.630354732723   116.89919800   179.47509407
 H     34  33  32     2.043741077468   118.84221239   180.79529057
 C     34  33  32     2.625996632733   123.54454135   359.86085939
 H     36  34  33     2.048296506106   120.08914373   180.91123418
 C     36  34  33     2.612551001723   118.81265838     0.84655390
 H     38  36  34     2.049833935718   120.85653953   179.51516129
 C     38  36  34     2.614211156981   119.70484758   359.63428635
 H     40  38  36     2.046495048083   118.89249783   178.63002331
 C     33  32   4     2.898311959369   122.95569070     0.16776623
 C     42  33  32     2.888908051684   111.76641504   179.56516672
 H     43  42  33     2.064968604018   112.09025397   298.92763928
 H     43  42  33     2.065052066718   108.63135759   180.14227215
 H     43  42  33     2.065171976988   112.22138965    61.25538053
 C     42  33  32     2.902387041073   110.88550800   297.53488753
 H     47  42  33     2.066016213932   110.15523996   300.83699866
 H     47  42  33     2.066560437517   109.52991917   182.22623236
 H     47  42  33     2.060972813454   114.76262619    61.92334819
 C     42  33  32     2.902553438368   111.09985346    61.43751677
 H     51  42  33     2.058604854401   114.20849958   302.43000075
 H     51  42  33     2.066685260109   109.52078576   181.76766734
 H     51  42  33     2.065280005126   110.15637479    63.22061717
 C      2   1   3     2.281100252422    31.38146525   185.94495315
 C     55   2   1     2.771635760049   125.87599372   178.68515620
 C     56  55   2     2.634186618937   118.00738141   355.43280943
 H     57  56  55     2.047475137837   119.40586956   358.37759150
 C     57  56  55     2.612812040240   119.80555993   178.16350064
 H     59  57  56     2.047945940397   119.96118151   180.00673893
 C     59  57  56     2.626780020087   119.88411105   359.81531916
 H     61  59  57     2.049137587332   119.82451455   180.20915442
 C     61  59  57     2.624266858206   120.35626940     0.05910923
 H     63  61  59     2.047915758581   120.11956365   180.26013049
 C     63  61  59     2.616369207417   120.06383947     0.00000000
 H     65  63  61     2.045341888951   120.30752386   180.58075278
 H      4   2   1     1.891790887175    41.63413109   226.95495337
 O      7   6   4     4.777123825941   154.83732890    65.81741166
 C     68   7   6     2.307298361660    94.20071596   322.72683246
 C     69  68   7     2.803064494645   122.91900178   231.90665056
 C     70  69  68     2.631714223286   121.24702087   177.36750767
 H     71  70  69     2.045564673932   119.86223828     1.92290401
 C     71  70  69     2.618499884164   119.97435261   182.51618835
 H     73  71  70     2.048584482763   119.83103332   179.53011505
 C     73  71  70     2.623381739608   120.03832239   359.90559706
 H     75  73  71     2.049256193947   119.94956547   179.76532665
 C     75  73  71     2.625982712988   120.11851535   359.85344986
 H     77  75  73     2.048543760027   120.10965947   179.95912409
 C     77  75  73     2.615896580706   119.95338995     0.26979865
 H     79  77  75     2.047684646955   120.62372525   179.31681547
 O     69  68   7     2.479536308228   123.18919292    51.21504604
 H     81  69  68     1.932819053206   111.84826268   353.31791414

---------------------
BASIS SET INFORMATION
---------------------
There are 4 groups of distinct atoms

 Group   1 Type O   : 11s6p2d1f contracted to 5s3p2d1f pattern {62111/411/11/1}
 Group   2 Type N   : 11s6p2d1f contracted to 5s3p2d1f pattern {62111/411/11/1}
 Group   3 Type C   : 11s6p2d1f contracted to 5s3p2d1f pattern {62111/411/11/1}
 Group   4 Type H   : 5s1p contracted to 3s1p pattern {311/1}

Atom   0O    basis set group =>   1
Atom   1O    basis set group =>   1
Atom   2N    basis set group =>   2
Atom   3N    basis set group =>   2
Atom   4C    basis set group =>   3
Atom   5C    basis set group =>   3
Atom   6H    basis set group =>   4
Atom   7C    basis set group =>   3
Atom   8C    basis set group =>   3
Atom   9H    basis set group =>   4
Atom  10C    basis set group =>   3
Atom  11H    basis set group =>   4
Atom  12C    basis set group =>   3
Atom  13H    basis set group =>   4
Atom  14C    basis set group =>   3
Atom  15H    basis set group =>   4
Atom  16C    basis set group =>   3
Atom  17H    basis set group =>   4
Atom  18C    basis set group =>   3
Atom  19C    basis set group =>   3
Atom  20H    basis set group =>   4
Atom  21H    basis set group =>   4
Atom  22H    basis set group =>   4
Atom  23C    basis set group =>   3
Atom  24H    basis set group =>   4
Atom  25H    basis set group =>   4
Atom  26H    basis set group =>   4
Atom  27C    basis set group =>   3
Atom  28H    basis set group =>   4
Atom  29H    basis set group =>   4
Atom  30H    basis set group =>   4
Atom  31C    basis set group =>   3
Atom  32C    basis set group =>   3
Atom  33C    basis set group =>   3
Atom  34H    basis set group =>   4
Atom  35C    basis set group =>   3
Atom  36H    basis set group =>   4
Atom  37C    basis set group =>   3
Atom  38H    basis set group =>   4
Atom  39C    basis set group =>   3
Atom  40H    basis set group =>   4
Atom  41C    basis set group =>   3
Atom  42C    basis set group =>   3
Atom  43H    basis set group =>   4
Atom  44H    basis set group =>   4
Atom  45H    basis set group =>   4
Atom  46C    basis set group =>   3
Atom  47H    basis set group =>   4
Atom  48H    basis set group =>   4
Atom  49H    basis set group =>   4
Atom  50C    basis set group =>   3
Atom  51H    basis set group =>   4
Atom  52H    basis set group =>   4
Atom  53H    basis set group =>   4
Atom  54C    basis set group =>   3
Atom  55C    basis set group =>   3
Atom  56C    basis set group =>   3
Atom  57H    basis set group =>   4
Atom  58C    basis set group =>   3
Atom  59H    basis set group =>   4
Atom  60C    basis set group =>   3
Atom  61H    basis set group =>   4
Atom  62C    basis set group =>   3
Atom  63H    basis set group =>   4
Atom  64C    basis set group =>   3
Atom  65H    basis set group =>   4
Atom  66H    basis set group =>   4
Atom  67O    basis set group =>   1
Atom  68C    basis set group =>   3
Atom  69C    basis set group =>   3
Atom  70C    basis set group =>   3
Atom  71H    basis set group =>   4
Atom  72C    basis set group =>   3
Atom  73H    basis set group =>   4
Atom  74C    basis set group =>   3
Atom  75H    basis set group =>   4
Atom  76C    basis set group =>   3
Atom  77H    basis set group =>   4
Atom  78C    basis set group =>   3
Atom  79H    basis set group =>   4
Atom  80O    basis set group =>   1
Atom  81H    basis set group =>   4
---------------------------------
AUXILIARY/J BASIS SET INFORMATION
---------------------------------
There are 4 groups of distinct atoms

 Group   1 Type O   : 12s5p4d2f1g contracted to 6s4p3d1f1g pattern {711111/2111/211/2/1}
 Group   2 Type N   : 12s5p4d2f1g contracted to 6s4p3d1f1g pattern {711111/2111/211/2/1}
 Group   3 Type C   : 12s5p4d2f1g contracted to 6s4p3d1f1g pattern {711111/2111/211/2/1}
 Group   4 Type H   : 5s2p1d contracted to 3s1p1d pattern {311/2/1}

Atom   0O    basis set group =>   1
Atom   1O    basis set group =>   1
Atom   2N    basis set group =>   2
Atom   3N    basis set group =>   2
Atom   4C    basis set group =>   3
Atom   5C    basis set group =>   3
Atom   6H    basis set group =>   4
Atom   7C    basis set group =>   3
Atom   8C    basis set group =>   3
Atom   9H    basis set group =>   4
Atom  10C    basis set group =>   3
Atom  11H    basis set group =>   4
Atom  12C    basis set group =>   3
Atom  13H    basis set group =>   4
Atom  14C    basis set group =>   3
Atom  15H    basis set group =>   4
Atom  16C    basis set group =>   3
Atom  17H    basis set group =>   4
Atom  18C    basis set group =>   3
Atom  19C    basis set group =>   3
Atom  20H    basis set group =>   4
Atom  21H    basis set group =>   4
Atom  22H    basis set group =>   4
Atom  23C    basis set group =>   3
Atom  24H    basis set group =>   4
Atom  25H    basis set group =>   4
Atom  26H    basis set group =>   4
Atom  27C    basis set group =>   3
Atom  28H    basis set group =>   4
Atom  29H    basis set group =>   4
Atom  30H    basis set group =>   4
Atom  31C    basis set group =>   3
Atom  32C    basis set group =>   3
Atom  33C    basis set group =>   3
Atom  34H    basis set group =>   4
Atom  35C    basis set group =>   3
Atom  36H    basis set group =>   4
Atom  37C    basis set group =>   3
Atom  38H    basis set group =>   4
Atom  39C    basis set group =>   3
Atom  40H    basis set group =>   4
Atom  41C    basis set group =>   3
Atom  42C    basis set group =>   3
Atom  43H    basis set group =>   4
Atom  44H    basis set group =>   4
Atom  45H    basis set group =>   4
Atom  46C    basis set group =>   3
Atom  47H    basis set group =>   4
Atom  48H    basis set group =>   4
Atom  49H    basis set group =>   4
Atom  50C    basis set group =>   3
Atom  51H    basis set group =>   4
Atom  52H    basis set group =>   4
Atom  53H    basis set group =>   4
Atom  54C    basis set group =>   3
Atom  55C    basis set group =>   3
Atom  56C    basis set group =>   3
Atom  57H    basis set group =>   4
Atom  58C    basis set group =>   3
Atom  59H    basis set group =>   4
Atom  60C    basis set group =>   3
Atom  61H    basis set group =>   4
Atom  62C    basis set group =>   3
Atom  63H    basis set group =>   4
Atom  64C    basis set group =>   3
Atom  65H    basis set group =>   4
Atom  66H    basis set group =>   4
Atom  67O    basis set group =>   1
Atom  68C    basis set group =>   3
Atom  69C    basis set group =>   3
Atom  70C    basis set group =>   3
Atom  71H    basis set group =>   4
Atom  72C    basis set group =>   3
Atom  73H    basis set group =>   4
Atom  74C    basis set group =>   3
Atom  75H    basis set group =>   4
Atom  76C    basis set group =>   3
Atom  77H    basis set group =>   4
Atom  78C    basis set group =>   3
Atom  79H    basis set group =>   4
Atom  80O    basis set group =>   1
Atom  81H    basis set group =>   4


           ************************************************************
           *        Program running with 30 parallel MPI-processes    *
           *              working on a common directory               *
           ************************************************************
------------------------------------------------------------------------------
                           ORCA GTO INTEGRAL CALCULATION
                           -- RI-GTO INTEGRALS CHOSEN --
------------------------------------------------------------------------------
------------------------------------------------------------------------------
                   ___                                                        
                  /   \      - P O W E R E D   B Y -                         
                 /     \                                                     
                 |  |  |   _    _      __       _____    __    __             
                 |  |  |  | |  | |    /  \     |  _  \  |  |  /  |          
                  \  \/   | |  | |   /    \    | | | |  |  | /  /          
                 / \  \   | |__| |  /  /\  \   | |_| |  |  |/  /          
                |  |  |   |  __  | /  /__\  \  |    /   |      \           
                |  |  |   | |  | | |   __   |  |    \   |  |\   \          
                \     /   | |  | | |  |  |  |  | |\  \  |  | \   \       
                 \___/    |_|  |_| |__|  |__|  |_| \__\ |__|  \__/        
                                                                              
                      - O R C A' S   B I G   F R I E N D -                    
                                      &                                       
                       - I N T E G R A L  F E E D E R -                       
                                                                              
 v1 FN, 2020, v2 2021                                                         
------------------------------------------------------------------------------


Reading SHARK input file ImineBzOH9Afreq.SHARKINP.tmp ... ok
----------------------
SHARK INTEGRAL PACKAGE
----------------------

Number of atoms                             ...     82
Number of basis functions                   ...   1542
Number of shells                            ...    622
Maximum angular momentum                    ...      3
Integral batch strategy                     ... SHARK/LIBINT Hybrid
RI-J (if used) integral strategy            ... SPLIT-RIJ (Revised 2003 algorithm where possible)
Printlevel                                  ...      1
Contraction scheme used                     ... SEGMENTED contraction
Coulomb Range Separation                    ... NOT USED
Exchange Range Separation                   ... NOT USED
Finite Nucleus Model                        ... NOT USED
Auxiliary Coulomb fitting basis             ... AVAILABLE
   # of basis functions in Aux-J            ...   2498
   # of shells in Aux-J                     ...    830
   Maximum angular momentum in Aux-J        ...      4
Auxiliary J/K fitting basis                 ... NOT available
Auxiliary Correlation fitting basis         ... NOT available
Auxiliary 'external' fitting basis          ... NOT available
Integral threshold                          ...     2.500000e-11
Primitive cut-off                           ...     2.500000e-12
Primitive pair pre-selection threshold      ...     2.500000e-12

Calculating pre-screening integrals         ... done (  0.1 sec) Dimension = 622
Organizing shell pair data                  ... done (  1.4 sec)
Shell pair information
Total number of shell pairs                 ...    193753
Shell pairs after pre-screening             ...    114037
Total number of primitive shell pairs       ...    584784
Primitive shell pairs kept                  ...    214533
          la=0 lb=0:  31541 shell pairs
          la=1 lb=0:  34123 shell pairs
          la=1 lb=1:   9294 shell pairs
          la=2 lb=0:  15498 shell pairs
          la=2 lb=1:   8524 shell pairs
          la=2 lb=2:   1966 shell pairs
          la=3 lb=0:   7007 shell pairs
          la=3 lb=1:   3948 shell pairs
          la=3 lb=2:   1727 shell pairs
          la=3 lb=3:    409 shell pairs

Calculating one electron integrals          ... done (  0.4 sec)
Calculating RI/J V-Matrix + Cholesky decomp.... done (  2.2 sec)
Calculating Nuclear repulsion               ... done (  0.0 sec) ENN=   5260.128575793045 Eh

SHARK setup successfully completed in   7.5 seconds

Maximum memory used throughout the entire GTOINT-calculation: 166.3 MB
[1711143874.897450] [node128:2119509:0]          mpool.c:43   UCX  WARN  object 0xbc0c780 was not returned to mpool ucp_requests
[1711143874.897474] [node128:2119509:0]          mpool.c:43   UCX  WARN  object 0xbc0c940 was not returned to mpool ucp_requests
[1711143874.897478] [node128:2119509:0]          mpool.c:43   UCX  WARN  object 0xbc0ccc0 was not returned to mpool ucp_requests
[1711143874.897483] [node128:2119509:0]          mpool.c:43   UCX  WARN  object 0xbc0ce80 was not returned to mpool ucp_requests
[1711143874.913262] [node128:2119515:0]          mpool.c:43   UCX  WARN  object 0xc7c8880 was not returned to mpool ucp_requests
[1711143874.913278] [node128:2119515:0]          mpool.c:43   UCX  WARN  object 0xc7c8a40 was not returned to mpool ucp_requests
[1711143874.913283] [node128:2119515:0]          mpool.c:43   UCX  WARN  object 0xc7c8c00 was not returned to mpool ucp_requests
[1711143874.913289] [node128:2119515:0]          mpool.c:43   UCX  WARN  object 0xc7c8dc0 was not returned to mpool ucp_requests
[1711143874.913291] [node128:2119515:0]          mpool.c:43   UCX  WARN  object 0xc7c8f80 was not returned to mpool ucp_requests
[1711143874.913294] [node128:2119515:0]          mpool.c:43   UCX  WARN  object 0xc7c9140 was not returned to mpool ucp_requests
[1711143874.925845] [node128:2119518:0]          mpool.c:43   UCX  WARN  object 0xacd1b80 was not returned to mpool ucp_requests
[1711143874.925857] [node128:2119518:0]          mpool.c:43   UCX  WARN  object 0xacd1d40 was not returned to mpool ucp_requests
[1711143874.925863] [node128:2119518:0]          mpool.c:43   UCX  WARN  object 0xacd1f00 was not returned to mpool ucp_requests
[1711143874.925865] [node128:2119518:0]          mpool.c:43   UCX  WARN  object 0xacd20c0 was not returned to mpool ucp_requests
[1711143874.925869] [node128:2119518:0]          mpool.c:43   UCX  WARN  object 0xacd2280 was not returned to mpool ucp_requests
[1711143874.925873] [node128:2119518:0]          mpool.c:43   UCX  WARN  object 0xacd2440 was not returned to mpool ucp_requests
[1711143874.928281] [node128:2119587:0]          mpool.c:43   UCX  WARN  object 0xc19f780 was not returned to mpool ucp_requests
[1711143874.928300] [node128:2119587:0]          mpool.c:43   UCX  WARN  object 0xc19f940 was not returned to mpool ucp_requests
[1711143874.928303] [node128:2119587:0]          mpool.c:43   UCX  WARN  object 0xc19fb00 was not returned to mpool ucp_requests
[1711143874.928306] [node128:2119587:0]          mpool.c:43   UCX  WARN  object 0xc19fcc0 was not returned to mpool ucp_requests
[1711143874.928308] [node128:2119587:0]          mpool.c:43   UCX  WARN  object 0xc19fe80 was not returned to mpool ucp_requests
[1711143874.928435] [node128:2119524:0]          mpool.c:43   UCX  WARN  object 0xbfcea80 was not returned to mpool ucp_requests
[1711143874.928459] [node128:2119524:0]          mpool.c:43   UCX  WARN  object 0xbfcec40 was not returned to mpool ucp_requests
[1711143874.928463] [node128:2119524:0]          mpool.c:43   UCX  WARN  object 0xbfcee00 was not returned to mpool ucp_requests
[1711143874.928465] [node128:2119524:0]          mpool.c:43   UCX  WARN  object 0xbfcefc0 was not returned to mpool ucp_requests
[1711143874.928468] [node128:2119524:0]          mpool.c:43   UCX  WARN  object 0xbfcf180 was not returned to mpool ucp_requests
[1711143874.928470] [node128:2119524:0]          mpool.c:43   UCX  WARN  object 0xbfcf340 was not returned to mpool ucp_requests
[1711143874.931088] [node128:2119574:0]          mpool.c:43   UCX  WARN  object 0xb05f940 was not returned to mpool ucp_requests
[1711143874.931100] [node128:2119574:0]          mpool.c:43   UCX  WARN  object 0xb05fb00 was not returned to mpool ucp_requests
[1711143874.931104] [node128:2119574:0]          mpool.c:43   UCX  WARN  object 0xb05fcc0 was not returned to mpool ucp_requests
[1711143874.931106] [node128:2119574:0]          mpool.c:43   UCX  WARN  object 0xb05fe80 was not returned to mpool ucp_requests
[1711143874.931109] [node128:2119574:0]          mpool.c:43   UCX  WARN  object 0xb060040 was not returned to mpool ucp_requests
[1711143874.936416] [node128:2119561:0]          mpool.c:43   UCX  WARN  object 0xac547c0 was not returned to mpool ucp_requests
[1711143874.936427] [node128:2119561:0]          mpool.c:43   UCX  WARN  object 0xac54980 was not returned to mpool ucp_requests
[1711143874.936431] [node128:2119561:0]          mpool.c:43   UCX  WARN  object 0xac54b40 was not returned to mpool ucp_requests
[1711143874.936433] [node128:2119561:0]          mpool.c:43   UCX  WARN  object 0xac54d00 was not returned to mpool ucp_requests
[1711143874.936436] [node128:2119561:0]          mpool.c:43   UCX  WARN  object 0xac54ec0 was not returned to mpool ucp_requests
[1711143874.937928] [node128:2119551:0]          mpool.c:43   UCX  WARN  object 0xada7900 was not returned to mpool ucp_requests
[1711143874.937939] [node128:2119551:0]          mpool.c:43   UCX  WARN  object 0xada7ac0 was not returned to mpool ucp_requests
[1711143874.937942] [node128:2119551:0]          mpool.c:43   UCX  WARN  object 0xada7c80 was not returned to mpool ucp_requests
[1711143874.937944] [node128:2119551:0]          mpool.c:43   UCX  WARN  object 0xada7e40 was not returned to mpool ucp_requests
[1711143874.937947] [node128:2119551:0]          mpool.c:43   UCX  WARN  object 0xada8000 was not returned to mpool ucp_requests
[1711143874.937159] [node128:2119560:0]          mpool.c:43   UCX  WARN  object 0xbc1b940 was not returned to mpool ucp_requests
[1711143874.937170] [node128:2119560:0]          mpool.c:43   UCX  WARN  object 0xbc1bb00 was not returned to mpool ucp_requests
[1711143874.937174] [node128:2119560:0]          mpool.c:43   UCX  WARN  object 0xbc1bcc0 was not returned to mpool ucp_requests
[1711143874.937176] [node128:2119560:0]          mpool.c:43   UCX  WARN  object 0xbc1be80 was not returned to mpool ucp_requests
[1711143874.937179] [node128:2119560:0]          mpool.c:43   UCX  WARN  object 0xbc1c040 was not returned to mpool ucp_requests
[1711143874.942541] [node128:2119577:0]          mpool.c:43   UCX  WARN  object 0xb2b0a80 was not returned to mpool ucp_requests
[1711143874.942552] [node128:2119577:0]          mpool.c:43   UCX  WARN  object 0xb2b0c40 was not returned to mpool ucp_requests
[1711143874.942558] [node128:2119577:0]          mpool.c:43   UCX  WARN  object 0xb2b0e00 was not returned to mpool ucp_requests
[1711143874.942561] [node128:2119577:0]          mpool.c:43   UCX  WARN  object 0xb2b0fc0 was not returned to mpool ucp_requests
[1711143874.942565] [node128:2119577:0]          mpool.c:43   UCX  WARN  object 0xb2b1180 was not returned to mpool ucp_requests
[1711143874.942554] [node128:2119527:0]          mpool.c:43   UCX  WARN  object 0xc6ecbc0 was not returned to mpool ucp_requests
[1711143874.942566] [node128:2119527:0]          mpool.c:43   UCX  WARN  object 0xc6ecd80 was not returned to mpool ucp_requests
[1711143874.942572] [node128:2119527:0]          mpool.c:43   UCX  WARN  object 0xc6ecf40 was not returned to mpool ucp_requests
[1711143874.942575] [node128:2119527:0]          mpool.c:43   UCX  WARN  object 0xc6ed100 was not returned to mpool ucp_requests
[1711143874.942579] [node128:2119527:0]          mpool.c:43   UCX  WARN  object 0xc6ed2c0 was not returned to mpool ucp_requests
[1711143874.942582] [node128:2119527:0]          mpool.c:43   UCX  WARN  object 0xc6ed480 was not returned to mpool ucp_requests
[1711143874.942574] [node128:2119584:0]          mpool.c:43   UCX  WARN  object 0xad77b80 was not returned to mpool ucp_requests
[1711143874.942586] [node128:2119584:0]          mpool.c:43   UCX  WARN  object 0xad77d40 was not returned to mpool ucp_requests
[1711143874.942591] [node128:2119584:0]          mpool.c:43   UCX  WARN  object 0xad77f00 was not returned to mpool ucp_requests
[1711143874.942595] [node128:2119584:0]          mpool.c:43   UCX  WARN  object 0xad780c0 was not returned to mpool ucp_requests
[1711143874.942599] [node128:2119584:0]          mpool.c:43   UCX  WARN  object 0xad78280 was not returned to mpool ucp_requests
[1711143874.942704] [node128:2119544:0]          mpool.c:43   UCX  WARN  object 0xb81e7c0 was not returned to mpool ucp_requests
[1711143874.942720] [node128:2119544:0]          mpool.c:43   UCX  WARN  object 0xb81e980 was not returned to mpool ucp_requests
[1711143874.942725] [node128:2119544:0]          mpool.c:43   UCX  WARN  object 0xb81eb40 was not returned to mpool ucp_requests
[1711143874.942729] [node128:2119544:0]          mpool.c:43   UCX  WARN  object 0xb81ed00 was not returned to mpool ucp_requests
[1711143874.942733] [node128:2119544:0]          mpool.c:43   UCX  WARN  object 0xb81eec0 was not returned to mpool ucp_requests
[1711143874.942702] [node128:2119547:0]          mpool.c:43   UCX  WARN  object 0xc219b00 was not returned to mpool ucp_requests
[1711143874.942723] [node128:2119547:0]          mpool.c:43   UCX  WARN  object 0xc219cc0 was not returned to mpool ucp_requests
[1711143874.942730] [node128:2119547:0]          mpool.c:43   UCX  WARN  object 0xc219e80 was not returned to mpool ucp_requests
[1711143874.942734] [node128:2119547:0]          mpool.c:43   UCX  WARN  object 0xc21a040 was not returned to mpool ucp_requests
[1711143874.942738] [node128:2119547:0]          mpool.c:43   UCX  WARN  object 0xc21a200 was not returned to mpool ucp_requests
[1711143874.942737] [node128:2119580:0]          mpool.c:43   UCX  WARN  object 0xc83db40 was not returned to mpool ucp_requests
[1711143874.942757] [node128:2119580:0]          mpool.c:43   UCX  WARN  object 0xc83dd00 was not returned to mpool ucp_requests
[1711143874.942762] [node128:2119580:0]          mpool.c:43   UCX  WARN  object 0xc83dec0 was not returned to mpool ucp_requests
[1711143874.942765] [node128:2119580:0]          mpool.c:43   UCX  WARN  object 0xc83e080 was not returned to mpool ucp_requests
[1711143874.942769] [node128:2119580:0]          mpool.c:43   UCX  WARN  object 0xc83e240 was not returned to mpool ucp_requests
[1711143874.950646] [node128:2119566:0]          mpool.c:43   UCX  WARN  object 0xc7cd800 was not returned to mpool ucp_requests
[1711143874.950658] [node128:2119566:0]          mpool.c:43   UCX  WARN  object 0xc7cd9c0 was not returned to mpool ucp_requests
[1711143874.950662] [node128:2119566:0]          mpool.c:43   UCX  WARN  object 0xc7cdb80 was not returned to mpool ucp_requests
[1711143874.950668] [node128:2119566:0]          mpool.c:43   UCX  WARN  object 0xc7cdd40 was not returned to mpool ucp_requests
[1711143874.950672] [node128:2119566:0]          mpool.c:43   UCX  WARN  object 0xc7cdf00 was not returned to mpool ucp_requests
[1711143874.950648] [node128:2119570:0]          mpool.c:43   UCX  WARN  object 0xc067780 was not returned to mpool ucp_requests
[1711143874.950658] [node128:2119570:0]          mpool.c:43   UCX  WARN  object 0xc067940 was not returned to mpool ucp_requests
[1711143874.950661] [node128:2119570:0]          mpool.c:43   UCX  WARN  object 0xc067b00 was not returned to mpool ucp_requests
[1711143874.950666] [node128:2119570:0]          mpool.c:43   UCX  WARN  object 0xc067cc0 was not returned to mpool ucp_requests
[1711143874.950669] [node128:2119570:0]          mpool.c:43   UCX  WARN  object 0xc067e80 was not returned to mpool ucp_requests
[1711143874.957822] [node128:2119556:0]          mpool.c:43   UCX  WARN  object 0xad88880 was not returned to mpool ucp_requests
[1711143874.957835] [node128:2119556:0]          mpool.c:43   UCX  WARN  object 0xad88a40 was not returned to mpool ucp_requests
[1711143874.957840] [node128:2119556:0]          mpool.c:43   UCX  WARN  object 0xad88c00 was not returned to mpool ucp_requests
[1711143874.957844] [node128:2119556:0]          mpool.c:43   UCX  WARN  object 0xad88dc0 was not returned to mpool ucp_requests
[1711143874.957847] [node128:2119556:0]          mpool.c:43   UCX  WARN  object 0xad88f80 was not returned to mpool ucp_requests
[1711143874.957849] [node128:2119582:0]          mpool.c:43   UCX  WARN  object 0xc718a40 was not returned to mpool ucp_requests
[1711143874.957860] [node128:2119582:0]          mpool.c:43   UCX  WARN  object 0xc718c00 was not returned to mpool ucp_requests
[1711143874.957864] [node128:2119582:0]          mpool.c:43   UCX  WARN  object 0xc718dc0 was not returned to mpool ucp_requests
[1711143874.957867] [node128:2119582:0]          mpool.c:43   UCX  WARN  object 0xc718f80 was not returned to mpool ucp_requests
[1711143874.957871] [node128:2119582:0]          mpool.c:43   UCX  WARN  object 0xc719140 was not returned to mpool ucp_requests
[1711143874.957950] [node128:2119572:0]          mpool.c:43   UCX  WARN  object 0xac127c0 was not returned to mpool ucp_requests
[1711143874.957962] [node128:2119572:0]          mpool.c:43   UCX  WARN  object 0xac12980 was not returned to mpool ucp_requests
[1711143874.957965] [node128:2119572:0]          mpool.c:43   UCX  WARN  object 0xac12b40 was not returned to mpool ucp_requests
[1711143874.957967] [node128:2119572:0]          mpool.c:43   UCX  WARN  object 0xac12d00 was not returned to mpool ucp_requests
[1711143874.957970] [node128:2119572:0]          mpool.c:43   UCX  WARN  object 0xac12ec0 was not returned to mpool ucp_requests
[1711143874.959848] [node128:2119532:0]          mpool.c:43   UCX  WARN  object 0xb0f29c0 was not returned to mpool ucp_requests
[1711143874.959859] [node128:2119532:0]          mpool.c:43   UCX  WARN  object 0xb0f2b80 was not returned to mpool ucp_requests
[1711143874.959862] [node128:2119532:0]          mpool.c:43   UCX  WARN  object 0xb0f2d40 was not returned to mpool ucp_requests
[1711143874.959866] [node128:2119532:0]          mpool.c:43   UCX  WARN  object 0xb0f2f00 was not returned to mpool ucp_requests
[1711143874.959869] [node128:2119532:0]          mpool.c:43   UCX  WARN  object 0xb0f30c0 was not returned to mpool ucp_requests
[1711143874.959843] [node128:2119540:0]          mpool.c:43   UCX  WARN  object 0xaa15a40 was not returned to mpool ucp_requests
[1711143874.959855] [node128:2119540:0]          mpool.c:43   UCX  WARN  object 0xaa15c00 was not returned to mpool ucp_requests
[1711143874.959858] [node128:2119540:0]          mpool.c:43   UCX  WARN  object 0xaa15dc0 was not returned to mpool ucp_requests
[1711143874.959861] [node128:2119540:0]          mpool.c:43   UCX  WARN  object 0xaa15f80 was not returned to mpool ucp_requests
[1711143874.959864] [node128:2119540:0]          mpool.c:43   UCX  WARN  object 0xaa16140 was not returned to mpool ucp_requests
[1711143874.960231] [node128:2119553:0]          mpool.c:43   UCX  WARN  object 0xb6df8c0 was not returned to mpool ucp_requests
[1711143874.960241] [node128:2119553:0]          mpool.c:43   UCX  WARN  object 0xb6dfa80 was not returned to mpool ucp_requests
[1711143874.960245] [node128:2119553:0]          mpool.c:43   UCX  WARN  object 0xb6dfc40 was not returned to mpool ucp_requests
[1711143874.960249] [node128:2119553:0]          mpool.c:43   UCX  WARN  object 0xb6dfe00 was not returned to mpool ucp_requests
[1711143874.960252] [node128:2119553:0]          mpool.c:43   UCX  WARN  object 0xb6dffc0 was not returned to mpool ucp_requests
[1711143874.959986] [node128:2119539:0]          mpool.c:43   UCX  WARN  object 0xb5e0900 was not returned to mpool ucp_requests
[1711143874.960000] [node128:2119539:0]          mpool.c:43   UCX  WARN  object 0xb5e0ac0 was not returned to mpool ucp_requests
[1711143874.960003] [node128:2119539:0]          mpool.c:43   UCX  WARN  object 0xb5e0c80 was not returned to mpool ucp_requests
[1711143874.960006] [node128:2119539:0]          mpool.c:43   UCX  WARN  object 0xb5e0e40 was not returned to mpool ucp_requests
[1711143874.960008] [node128:2119539:0]          mpool.c:43   UCX  WARN  object 0xb5e1000 was not returned to mpool ucp_requests
[1711143874.960200] [node128:2119512:0]          mpool.c:43   UCX  WARN  object 0xc132880 was not returned to mpool ucp_requests
[1711143874.960210] [node128:2119512:0]          mpool.c:43   UCX  WARN  object 0xc132a40 was not returned to mpool ucp_requests
[1711143874.960213] [node128:2119512:0]          mpool.c:43   UCX  WARN  object 0xc132c00 was not returned to mpool ucp_requests
[1711143874.960215] [node128:2119512:0]          mpool.c:43   UCX  WARN  object 0xc132dc0 was not returned to mpool ucp_requests
[1711143874.960218] [node128:2119512:0]          mpool.c:43   UCX  WARN  object 0xc132f80 was not returned to mpool ucp_requests
[1711143874.960220] [node128:2119512:0]          mpool.c:43   UCX  WARN  object 0xc133140 was not returned to mpool ucp_requests
[1711143874.960479] [node128:2119530:0]          mpool.c:43   UCX  WARN  object 0xc110a80 was not returned to mpool ucp_requests
[1711143874.960489] [node128:2119530:0]          mpool.c:43   UCX  WARN  object 0xc110c40 was not returned to mpool ucp_requests
[1711143874.960494] [node128:2119530:0]          mpool.c:43   UCX  WARN  object 0xc110e00 was not returned to mpool ucp_requests
[1711143874.960498] [node128:2119530:0]          mpool.c:43   UCX  WARN  object 0xc110fc0 was not returned to mpool ucp_requests
[1711143874.960502] [node128:2119530:0]          mpool.c:43   UCX  WARN  object 0xc111180 was not returned to mpool ucp_requests
[1711143874.961167] [node128:2119564:0]          mpool.c:43   UCX  WARN  object 0xc2d3ac0 was not returned to mpool ucp_requests
[1711143874.961177] [node128:2119564:0]          mpool.c:43   UCX  WARN  object 0xc2d3c80 was not returned to mpool ucp_requests
[1711143874.961182] [node128:2119564:0]          mpool.c:43   UCX  WARN  object 0xc2d3e40 was not returned to mpool ucp_requests
[1711143874.961185] [node128:2119564:0]          mpool.c:43   UCX  WARN  object 0xc2d4000 was not returned to mpool ucp_requests
[1711143874.961189] [node128:2119564:0]          mpool.c:43   UCX  WARN  object 0xc2d41c0 was not returned to mpool ucp_requests
[1711143875.086716] [node128:2119521:0]          mpool.c:43   UCX  WARN  object 0xc1fca40 was not returned to mpool ucp_requests
[1711143875.086729] [node128:2119521:0]          mpool.c:43   UCX  WARN  object 0xc1fcc00 was not returned to mpool ucp_requests
[1711143875.086734] [node128:2119521:0]          mpool.c:43   UCX  WARN  object 0xc1fcdc0 was not returned to mpool ucp_requests
[1711143875.086737] [node128:2119521:0]          mpool.c:43   UCX  WARN  object 0xc1fcf80 was not returned to mpool ucp_requests
[1711143875.086741] [node128:2119521:0]          mpool.c:43   UCX  WARN  object 0xc1fd140 was not returned to mpool ucp_requests
[1711143875.086744] [node128:2119521:0]          mpool.c:43   UCX  WARN  object 0xc1fd300 was not returned to mpool ucp_requests
[1711143875.086776] [node128:2119535:0]          mpool.c:43   UCX  WARN  object 0xbeef980 was not returned to mpool ucp_requests
[1711143875.086791] [node128:2119535:0]          mpool.c:43   UCX  WARN  object 0xbeefb40 was not returned to mpool ucp_requests
[1711143875.086796] [node128:2119535:0]          mpool.c:43   UCX  WARN  object 0xbeefd00 was not returned to mpool ucp_requests
[1711143875.086814] [node128:2119535:0]          mpool.c:43   UCX  WARN  object 0xbeefec0 was not returned to mpool ucp_requests
[1711143875.086819] [node128:2119535:0]          mpool.c:43   UCX  WARN  object 0xbef0080 was not returned to mpool ucp_requests


           ************************************************************
           *        Program running with 30 parallel MPI-processes    *
           *              working on a common directory               *
           ************************************************************
-------------------------------------------------------------------------------
                                 ORCA SCF
-------------------------------------------------------------------------------

------------
SCF SETTINGS
------------
Hamiltonian:
 Density Functional     Method          .... DFT(GTOs)
 Exchange Functional    Exchange        .... PBE
   PBE kappa parameter   XKappa         ....  0.804000
   PBE mue parameter    XMuePBE         ....  0.219520
 Correlation Functional Correlation     .... PBE
   PBE beta parameter  CBetaPBE         ....  0.066725
 LDA part of GGA corr.  LDAOpt          .... PW91-LDA
 Gradients option       PostSCFGGA      .... off
 Hybrid DFT is turned on
   Fraction HF Exchange ScalHFX         ....  0.250000
   Scaling of DF-GGA-X  ScalDFX         ....  0.750000
   Scaling of DF-GGA-C  ScalDFC         ....  1.000000
   Scaling of DF-LDA-C  ScalLDAC        ....  1.000000
   Perturbative correction              ....  0.000000
   Density functional embedding theory  .... OFF
   NL short-range parameter             ....  6.900000
 RI-approximation to the Coulomb term is turned on
   Number of AuxJ basis functions       .... 2498
   RIJ-COSX (HFX calculated with COS-X)).... on


General Settings:
 Integral files         IntName         .... ImineBzOH9Afreq
 Hartree-Fock type      HFTyp           .... RHF
 Total Charge           Charge          ....    0
 Multiplicity           Mult            ....    1
 Number of Electrons    NEL             ....  302
 Basis Dimension        Dim             .... 1542
 Nuclear Repulsion      ENuc            ....   5260.1285757930 Eh

Convergence Acceleration:
 DIIS                   CNVDIIS         .... on
   Start iteration      DIISMaxIt       ....    12
   Startup error        DIISStart       ....  0.200000
   # of expansion vecs  DIISMaxEq       ....     5
   Bias factor          DIISBfac        ....   1.050
   Max. coefficient     DIISMaxC        ....  10.000
 Trust-Rad. Augm. Hess. CNVTRAH         .... auto
   Auto Start mean grad. ratio tolernc. ....  1.125000
   Auto Start start iteration           ....    20
   Auto Start num. interpolation iter.  ....    10
   Max. Number of Micro iterations      ....    16
   Max. Number of Macro iterations      .... Maxiter - #DIIS iter
   Number of Davidson start vectors     ....     2
   Converg. threshold I  (grad. norm)   ....   1.000e-05
   Converg. threshold II (energy diff.) ....   1.000e-08
   Grad. Scal. Fac. for Micro threshold ....   0.100
   Minimum threshold for Micro iter.    ....   0.010
   NR start threshold (gradient norm)   ....   0.001
   Initial trust radius                 ....   0.400
   Minimum AH scaling param. (alpha)    ....   1.000
   Maximum AH scaling param. (alpha)    .... 1000.000
   Orbital update algorithm             .... Taylor
   White noise on init. David. guess    .... on
   Maximum white noise                  ....   0.010
   Quad. conv. algorithm                .... NR
 SOSCF                  CNVSOSCF        .... on
   Start iteration      SOSCFMaxIt      ....   150
   Startup grad/error   SOSCFStart      ....  0.003300
 Level Shifting         CNVShift        .... on
   Level shift para.    LevelShift      ....    0.2500
   Turn off err/grad.   ShiftErr        ....    0.0010
 Zerner damping         CNVZerner       .... off
 Static damping         CNVDamp         .... on
   Fraction old density DampFac         ....    0.7000
   Max. Damping (<1)    DampMax         ....    0.9800
   Min. Damping (>=0)   DampMin         ....    0.0000
   Turn off err/grad.   DampErr         ....    0.1000
 Fernandez-Rico         CNVRico         .... off

SCF Procedure:
 Maximum # iterations   MaxIter         ....   125
 SCF integral mode      SCFMode         .... Direct
   Integral package                     .... SHARK and LIBINT hybrid scheme
 Reset frequency        DirectResetFreq ....    20
 Integral Threshold     Thresh          ....  2.500e-11 Eh
 Primitive CutOff       TCut            ....  2.500e-12 Eh

Convergence Tolerance:
 Convergence Check Mode ConvCheckMode   .... Total+1el-Energy
 Convergence forced     ConvForced      .... 0
 Energy Change          TolE            ....  1.000e-08 Eh
 1-El. energy change                    ....  1.000e-05 Eh
 Orbital Gradient       TolG            ....  1.000e-05
 Orbital Rotation angle TolX            ....  1.000e-05
 DIIS Error             TolErr          ....  5.000e-07


Diagonalization of the overlap matrix:
Smallest eigenvalue                        ... 3.588e-06
Time for diagonalization                   ...    2.910 sec
Threshold for overlap eigenvalues          ... 1.000e-08
Number of eigenvalues below threshold      ... 0
Time for construction of square roots      ...    1.499 sec
Total time needed                          ...    4.417 sec

Time for model grid setup =    1.913 sec

------------------------------
INITIAL GUESS: MODEL POTENTIAL
------------------------------
Loading Hartree-Fock densities                     ... done
Calculating cut-offs                               ... done
Initializing the effective Hamiltonian             ... done
Setting up the integral package (SHARK)            ... done
Starting the Coulomb interaction                   ... done (   1.7 sec)
Reading the grid                                   ... done
Mapping shells                                     ... done
Starting the XC term evaluation                    ... done (   0.7 sec)
  promolecular density results
     # of electrons  =    301.978663347
     EX              =   -241.785222004
     EC              =    -10.135579083
     EX+EC           =   -251.920801087
Transforming the Hamiltonian                       ... done (   1.1 sec)
Diagonalizing the Hamiltonian                      ... done (   0.9 sec)
Back transforming the eigenvectors                 ... done (   0.1 sec)
Now organizing SCF variables                       ... done
                      ------------------
                      INITIAL GUESS DONE (   6.9 sec)
                      ------------------
-------------------
DFT GRID GENERATION
-------------------

General Integration Accuracy     IntAcc      ... 4.388
Radial Grid Type                 RadialGrid  ... OptM3 with GC (2021)
Angular Grid (max. ang.)         AngularGrid ... 4 (Lebedev-302)
Angular grid pruning method      GridPruning ... 4 (adaptive)
Weight generation scheme         WeightScheme... Becke
Basis function cutoff            BFCut       ... 1.0000e-11
Integration weight cutoff        WCut        ... 1.0000e-14
Angular grids for H and He will be reduced by one unit
Partially contracted basis set               ... off
Rotationally invariant grid construction     ... off

Total number of grid points                  ...   374142
Total number of batches                      ...     5890
Average number of points per batch           ...       63
Average number of grid points per atom       ...     4563
Time for grid setup =    3.182 sec

--------------------
COSX GRID GENERATION
--------------------

GRIDX 1
-------
General Integration Accuracy     IntAcc      ... 3.816
Radial Grid Type                 RadialGrid  ... OptM3 with GC (2021)
Angular Grid (max. ang.)         AngularGrid ... 1 (Lebedev-50)
Angular grid pruning method      GridPruning ... 4 (adaptive)
Weight generation scheme         WeightScheme... Becke
Basis function cutoff            BFCut       ... 1.0000e-11
Integration weight cutoff        WCut        ... 1.0000e-14
Angular grids for H and He will be reduced by one unit
Partially contracted basis set               ... on
Rotationally invariant grid construction     ... off

Total number of grid points                  ...    47434
Total number of batches                      ...      777
Average number of points per batch           ...       61
Average number of grid points per atom       ...      578
UseSFitting                                  ... on

GRIDX 2
-------
General Integration Accuracy     IntAcc      ... 4.020
Radial Grid Type                 RadialGrid  ... OptM3 with GC (2021)
Angular Grid (max. ang.)         AngularGrid ... 2 (Lebedev-110)
Angular grid pruning method      GridPruning ... 4 (adaptive)
Weight generation scheme         WeightScheme... Becke
Basis function cutoff            BFCut       ... 1.0000e-11
Integration weight cutoff        WCut        ... 1.0000e-14
Angular grids for H and He will be reduced by one unit
Partially contracted basis set               ... on
Rotationally invariant grid construction     ... off

Total number of grid points                  ...   100463
Total number of batches                      ...     1606
Average number of points per batch           ...       62
Average number of grid points per atom       ...     1225
UseSFitting                                  ... on

GRIDX 3
-------
General Integration Accuracy     IntAcc      ... 4.338
Radial Grid Type                 RadialGrid  ... OptM3 with GC (2021)
Angular Grid (max. ang.)         AngularGrid ... 3 (Lebedev-194)
Angular grid pruning method      GridPruning ... 4 (adaptive)
Weight generation scheme         WeightScheme... Becke
Basis function cutoff            BFCut       ... 1.0000e-11
Integration weight cutoff        WCut        ... 1.0000e-14
Angular grids for H and He will be reduced by one unit
Partially contracted basis set               ... on
Rotationally invariant grid construction     ... off

Total number of grid points                  ...   217934
Total number of batches                      ...     3445
Average number of points per batch           ...       63
Average number of grid points per atom       ...     2658
UseSFitting                                  ... on

Time for X-Grid setup             =   11.036 sec


--------------------
CPCM SOLVATION MODEL
--------------------
CPCM parameters:
  Epsilon                                         ...      26.7260
  Refrac                                          ...       1.2907
  Rsolv                                           ...       1.3000
  Surface type                                    ... GAUSSIAN VDW
  Epsilon function type                           ...         CPCM
Solvent:                                     ... 2,2,2-TRIFLUOROETHANOL
SMD-CDS solvent descriptors:
  Soln                                       ...    1.2907
  Soln25                                     ... Unavailable
  Sola                                       ...    0.5700
  Solb                                       ...    0.2500
  Solg                                       ...   42.0200
  Solc                                       ...    0.0000
  Solh                                       ...    0.5000
Radii:
 Radius for O  used is    2.8724 Bohr (=   1.5200 Ang.)
 Radius for N  used is    3.5716 Bohr (=   1.8900 Ang.)
 Radius for C  used is    3.4960 Bohr (=   1.8500 Ang.)
 Radius for H  used is    2.2677 Bohr (=   1.2000 Ang.)
Calculating surface                               ...        done! (  0.0s)
GEPOL surface points                              ...         4725
GEPOL Volume                                      ...    3956.3020
GEPOL Surface-area                                ...    2181.5937
Calculating surface distance matrix               ...        done! (  0.3s)
Performing Cholesky decomposition & store         ...        done! (  2.7s)
Overall time for CPCM initialization              ...                 3.0s
--------------
SCF ITERATIONS
--------------
ITER       Energy         Delta-E        Max-DP      RMS-DP      [F,P]     Damp
               ***  Starting incremental Fock matrix formation  ***
  0  -1803.8483742420   0.000000000000 0.06476317  0.00049693  0.2765185 0.7000
  1  -1804.3392170147  -0.490842772676 0.08072198  0.00038695  0.1202061 0.7000
                               ***Turning on DIIS***
  2  -1804.5475975171  -0.208380502465 0.10669839  0.00074124  0.0390034 0.0000
  3  -1804.8629963238  -0.315398806642 0.09495687  0.00026976  0.0588497 0.0000
  4  -1804.9337696248  -0.070773301064 0.03014414  0.00010914  0.0116707 0.0000
  5  -1804.9371883213  -0.003418696484 0.01369364  0.00004827  0.0097752 0.0000
                      *** Initiating the SOSCF procedure ***
                           *** Shutting down DIIS ***
                      *** Re-Reading the Fockian *** 
                      *** Removing any level shift *** 
ITER      Energy       Delta-E        Grad      Rot      Max-DP    RMS-DP
  6  -1804.93756674  -0.0003784178  0.000241  0.000241  0.004321  0.000018
               *** Restarting incremental Fock matrix formation ***
  7  -1804.93756542   0.0000013232  0.000126  0.000474  0.004282  0.000046
  8  -1804.93756318   0.0000022399  0.000202  0.000256  0.000606  0.000007
  9  -1804.93757067  -0.0000074908  0.000022  0.000055  0.000612  0.000007
 10  -1804.93757057   0.0000000941  0.000031  0.000037  0.000127  0.000001
 11  -1804.93757081  -0.0000002385  0.000006  0.000018  0.000255  0.000001
 12  -1804.93757081   0.0000000025  0.000008  0.000011  0.000262  0.000001
                  ***Gradient check signals convergence***
              ***Rediagonalizing the Fockian in SOSCF/NRSCF***

               *****************************************************
               *                     SUCCESS                       *
               *           SCF CONVERGED AFTER  13 CYCLES          *
               *****************************************************

Old exchange energy                            =    -61.837387077 Eh
New exchange energy                            =    -61.837416319 Eh
Exchange energy change after final integration =     -0.000029242 Eh
Total energy after final integration           =  -1804.937599917 Eh
Final COS-X integration done in                =    37.749 sec

SMD CDS free energy correction energy :                 2.44773     Kcal/mol
Total Energy after SMD CDS correction =             -1804.933699218 Eh

----------------
TOTAL SCF ENERGY
----------------

Total Energy       :        -1804.93369922 Eh          -49114.74290 eV

Components:
Nuclear Repulsion  :         5260.12857579 Eh          143135.37541 eV
Electronic Energy  :        -7065.06227501 Eh         -192250.11831 eV
One Electron Energy:       -12928.77405732 Eh         -351809.82777 eV
Two Electron Energy:         5863.71178230 Eh          159559.70946 eV
Max COSX asymmetry :            0.00000216 Eh               0.00006 eV
CPCM Dielectric    :           -0.04697814 Eh              -1.27834 eV
SMD CDS (Gcds)     :            0.00390070 Eh               0.10614 eV

Virial components:
Potential Energy   :        -3601.48854319 Eh          -98001.48556 eV
Kinetic Energy     :         1796.55484397 Eh           48886.74266 eV
Virial Ratio       :            2.00466385


DFT components:
N(Alpha)           :      150.999945284315 electrons
N(Beta)            :      150.999945284315 electrons
N(Total)           :      301.999890568631 electrons
E(X)               :     -184.939913714698 Eh       
E(C)               :      -10.119940789886 Eh       
E(XC)              :     -195.059854504584 Eh       
DFET-embed. en.    :        0.000000000000 Eh       
CPCM Solvation Model Properties:
Surface-charge          :           -0.08516002
Charge-correction       :           -0.00073518 Eh              -0.02001 eV
Free-energy (cav+disp)  :            0.00390070 Eh               0.10614 eV

---------------
SCF CONVERGENCE
---------------

  Last Energy change         ...    1.3361e-07  Tolerance :   1.0000e-08
  Last MAX-Density change    ...    2.4425e-15  Tolerance :   1.0000e-07
  Last RMS-Density change    ...    1.1576e-17  Tolerance :   5.0000e-09
  Last Orbital Gradient      ...    1.5925e-06  Tolerance :   1.0000e-05
  Last Orbital Rotation      ...    3.8980e-06  Tolerance :   1.0000e-05

             **** THE GBW FILE WAS UPDATED (ImineBzOH9Afreq.gbw) ****
             **** DENSITY ImineBzOH9Afreq.scfp WAS UPDATED ****
             **** ENERGY FILE WAS UPDATED (ImineBzOH9Afreq.en.tmp) ****
             **** THE GBW FILE WAS UPDATED (ImineBzOH9Afreq.gbw) ****
             **** DENSITY ImineBzOH9Afreq.scfp WAS UPDATED ****
----------------
ORBITAL ENERGIES
----------------

  NO   OCC          E(Eh)            E(eV) 
   0   2.0000     -19.280672      -524.6538 
   1   2.0000     -19.230901      -523.2994 
   2   2.0000     -19.217297      -522.9292 
   3   2.0000     -19.189931      -522.1846 
   4   2.0000     -14.400158      -391.8482 
   5   2.0000     -14.392259      -391.6333 
   6   2.0000     -10.377803      -282.3944 
   7   2.0000     -10.352398      -281.7031 
   8   2.0000     -10.346293      -281.5369 
   9   2.0000     -10.282011      -279.7877 
  10   2.0000     -10.270394      -279.4716 
  11   2.0000     -10.264975      -279.3242 
  12   2.0000     -10.251662      -278.9619 
  13   2.0000     -10.241647      -278.6894 
  14   2.0000     -10.240621      -278.6615 
  15   2.0000     -10.240056      -278.6461 
  16   2.0000     -10.238623      -278.6071 
  17   2.0000     -10.237784      -278.5843 
  18   2.0000     -10.237571      -278.5785 
  19   2.0000     -10.233847      -278.4771 
  20   2.0000     -10.233731      -278.4740 
  21   2.0000     -10.232816      -278.4491 
  22   2.0000     -10.232406      -278.4379 
  23   2.0000     -10.232141      -278.4307 
  24   2.0000     -10.228470      -278.3308 
  25   2.0000     -10.228286      -278.3258 
  26   2.0000     -10.226725      -278.2833 
  27   2.0000     -10.226102      -278.2664 
  28   2.0000     -10.225909      -278.2611 
  29   2.0000     -10.225812      -278.2585 
  30   2.0000     -10.225099      -278.2391 
  31   2.0000     -10.224819      -278.2315 
  32   2.0000     -10.216054      -277.9930 
  33   2.0000     -10.213861      -277.9333 
  34   2.0000     -10.211213      -277.8612 
  35   2.0000     -10.206562      -277.7347 
  36   2.0000     -10.204293      -277.6729 
  37   2.0000     -10.204071      -277.6669 
  38   2.0000     -10.200970      -277.5825 
  39   2.0000     -10.200869      -277.5798 
  40   2.0000     -10.198898      -277.5261 
  41   2.0000     -10.197872      -277.4982 
  42   2.0000      -1.178219       -32.0610 
  43   2.0000      -1.129923       -30.7468 
  44   2.0000      -1.082873       -29.4665 
  45   2.0000      -1.036687       -28.2097 
  46   2.0000      -0.986022       -26.8310 
  47   2.0000      -0.965746       -26.2793 
  48   2.0000      -0.902166       -24.5492 
  49   2.0000      -0.893547       -24.3146 
  50   2.0000      -0.892445       -24.2847 
  51   2.0000      -0.874114       -23.7858 
  52   2.0000      -0.838355       -22.8128 
  53   2.0000      -0.837316       -22.7845 
  54   2.0000      -0.805335       -21.9143 
  55   2.0000      -0.801956       -21.8223 
  56   2.0000      -0.792392       -21.5621 
  57   2.0000      -0.783856       -21.3298 
  58   2.0000      -0.776583       -21.1319 
  59   2.0000      -0.772322       -21.0160 
  60   2.0000      -0.756520       -20.5860 
  61   2.0000      -0.753556       -20.5053 
  62   2.0000      -0.726391       -19.7661 
  63   2.0000      -0.711498       -19.3608 
  64   2.0000      -0.708872       -19.2894 
  65   2.0000      -0.703798       -19.1513 
  66   2.0000      -0.701748       -19.0955 
  67   2.0000      -0.695729       -18.9317 
  68   2.0000      -0.677146       -18.4261 
  69   2.0000      -0.648638       -17.6503 
  70   2.0000      -0.638431       -17.3726 
  71   2.0000      -0.633255       -17.2317 
  72   2.0000      -0.631360       -17.1802 
  73   2.0000      -0.628357       -17.0985 
  74   2.0000      -0.624558       -16.9951 
  75   2.0000      -0.612532       -16.6678 
  76   2.0000      -0.603330       -16.4174 
  77   2.0000      -0.594183       -16.1686 
  78   2.0000      -0.582147       -15.8410 
  79   2.0000      -0.569792       -15.5048 
  80   2.0000      -0.553286       -15.0557 
  81   2.0000      -0.551743       -15.0137 
  82   2.0000      -0.539188       -14.6720 
  83   2.0000      -0.534725       -14.5506 
  84   2.0000      -0.531639       -14.4666 
  85   2.0000      -0.515897       -14.0383 
  86   2.0000      -0.509213       -13.8564 
  87   2.0000      -0.503571       -13.7029 
  88   2.0000      -0.500603       -13.6221 
  89   2.0000      -0.490730       -13.3534 
  90   2.0000      -0.487900       -13.2764 
  91   2.0000      -0.479671       -13.0525 
  92   2.0000      -0.475371       -12.9355 
  93   2.0000      -0.473152       -12.8751 
  94   2.0000      -0.470523       -12.8036 
  95   2.0000      -0.467309       -12.7161 
  96   2.0000      -0.464569       -12.6416 
  97   2.0000      -0.461977       -12.5710 
  98   2.0000      -0.458245       -12.4695 
  99   2.0000      -0.455955       -12.4072 
 100   2.0000      -0.455706       -12.4004 
 101   2.0000      -0.452297       -12.3076 
 102   2.0000      -0.450746       -12.2654 
 103   2.0000      -0.446902       -12.1608 
 104   2.0000      -0.444799       -12.1036 
 105   2.0000      -0.439315       -11.9544 
 106   2.0000      -0.438433       -11.9304 
 107   2.0000      -0.436538       -11.8788 
 108   2.0000      -0.433502       -11.7962 
 109   2.0000      -0.431323       -11.7369 
 110   2.0000      -0.418017       -11.3748 
 111   2.0000      -0.414843       -11.2885 
 112   2.0000      -0.407452       -11.0873 
 113   2.0000      -0.405248       -11.0274 
 114   2.0000      -0.398081       -10.8323 
 115   2.0000      -0.395748       -10.7689 
 116   2.0000      -0.392895       -10.6912 
 117   2.0000      -0.389173       -10.5899 
 118   2.0000      -0.387188       -10.5359 
 119   2.0000      -0.384104       -10.4520 
 120   2.0000      -0.378225       -10.2920 
 121   2.0000      -0.377014       -10.2591 
 122   2.0000      -0.373988       -10.1767 
 123   2.0000      -0.372053       -10.1241 
 124   2.0000      -0.371071       -10.0974 
 125   2.0000      -0.368391       -10.0244 
 126   2.0000      -0.366572        -9.9749 
 127   2.0000      -0.362886        -9.8746 
 128   2.0000      -0.360731        -9.8160 
 129   2.0000      -0.357560        -9.7297 
 130   2.0000      -0.355577        -9.6757 
 131   2.0000      -0.354794        -9.6544 
 132   2.0000      -0.351594        -9.5673 
 133   2.0000      -0.343193        -9.3387 
 134   2.0000      -0.338790        -9.2189 
 135   2.0000      -0.334759        -9.1093 
 136   2.0000      -0.328573        -8.9409 
 137   2.0000      -0.326427        -8.8825 
 138   2.0000      -0.322329        -8.7710 
 139   2.0000      -0.314386        -8.5549 
 140   2.0000      -0.308866        -8.4047 
 141   2.0000      -0.301782        -8.2119 
 142   2.0000      -0.291959        -7.9446 
 143   2.0000      -0.284847        -7.7511 
 144   2.0000      -0.281751        -7.6668 
 145   2.0000      -0.277245        -7.5442 
 146   2.0000      -0.276167        -7.5149 
 147   2.0000      -0.270104        -7.3499 
 148   2.0000      -0.265134        -7.2147 
 149   2.0000      -0.254434        -6.9235 
 150   2.0000      -0.208628        -5.6771 
 151   0.0000      -0.067282        -1.8308 
 152   0.0000      -0.048521        -1.3203 
 153   0.0000      -0.024897        -0.6775 
 154   0.0000      -0.016830        -0.4580 
 155   0.0000      -0.015874        -0.4320 
 156   0.0000      -0.011574        -0.3150 
 157   0.0000      -0.005491        -0.1494 
 158   0.0000       0.001947         0.0530 
 159   0.0000       0.014677         0.3994 
 160   0.0000       0.038981         1.0607 
 161   0.0000       0.044596         1.2135 
 162   0.0000       0.052114         1.4181 
 163   0.0000       0.057923         1.5762 
 164   0.0000       0.062456         1.6995 
 165   0.0000       0.063911         1.7391 
 166   0.0000       0.073865         2.0100 
 167   0.0000       0.077013         2.0956 
 168   0.0000       0.079909         2.1744 
 169   0.0000       0.084615         2.3025 
 170   0.0000       0.087785         2.3887 
 171   0.0000       0.089772         2.4428 
 172   0.0000       0.091106         2.4791 
 173   0.0000       0.094361         2.5677 
 174   0.0000       0.096806         2.6342 
 175   0.0000       0.099255         2.7009 
 176   0.0000       0.103518         2.8169 
 177   0.0000       0.106868         2.9080 
 178   0.0000       0.108839         2.9616 
 179   0.0000       0.110997         3.0204 
 180   0.0000       0.113452         3.0872 
 181   0.0000       0.116366         3.1665 
 182   0.0000       0.117460         3.1963 
 183   0.0000       0.122937         3.3453 
 184   0.0000       0.123386         3.3575 
 185   0.0000       0.127390         3.4664 
 186   0.0000       0.128259         3.4901 
 187   0.0000       0.132477         3.6049 
 188   0.0000       0.134732         3.6663 
 189   0.0000       0.135609         3.6901 
 190   0.0000       0.140738         3.8297 
 191   0.0000       0.143923         3.9163 
 192   0.0000       0.144898         3.9429 
 193   0.0000       0.146089         3.9753 
 194   0.0000       0.146702         3.9920 
 195   0.0000       0.153068         4.1652 
 196   0.0000       0.153481         4.1764 
 197   0.0000       0.156520         4.2591 
 198   0.0000       0.160109         4.3568 
 199   0.0000       0.162807         4.4302 
 200   0.0000       0.165731         4.5098 
 201   0.0000       0.167417         4.5557 
 202   0.0000       0.170824         4.6484 
 203   0.0000       0.172196         4.6857 
 204   0.0000       0.173968         4.7339 
 205   0.0000       0.176328         4.7981 
 206   0.0000       0.177298         4.8245 
 207   0.0000       0.180898         4.9225 
 208   0.0000       0.182595         4.9687 
 209   0.0000       0.183668         4.9979 
 210   0.0000       0.187366         5.0985 
 211   0.0000       0.190257         5.1772 
 212   0.0000       0.190872         5.1939 
 213   0.0000       0.193436         5.2637 
 214   0.0000       0.198274         5.3953 
 215   0.0000       0.198808         5.4099 
 216   0.0000       0.203794         5.5455 
 217   0.0000       0.204764         5.5719 
 218   0.0000       0.208578         5.6757 
 219   0.0000       0.211327         5.7505 
 220   0.0000       0.212300         5.7770 
 221   0.0000       0.212680         5.7873 
 222   0.0000       0.217272         5.9123 
 223   0.0000       0.218414         5.9434 
 224   0.0000       0.220530         6.0009 
 225   0.0000       0.221915         6.0386 
 226   0.0000       0.225196         6.1279 
 227   0.0000       0.228564         6.2196 
 228   0.0000       0.231343         6.2952 
 229   0.0000       0.235020         6.3952 
 230   0.0000       0.237617         6.4659 
 231   0.0000       0.239427         6.5151 
 232   0.0000       0.239772         6.5245 
 233   0.0000       0.242891         6.6094 
 234   0.0000       0.243602         6.6287 
 235   0.0000       0.247262         6.7284 
 236   0.0000       0.247717         6.7407 
 237   0.0000       0.251445         6.8422 
 238   0.0000       0.251811         6.8521 
 239   0.0000       0.253423         6.8960 
 240   0.0000       0.255416         6.9502 
 241   0.0000       0.258275         7.0280 
 242   0.0000       0.262006         7.1295 
 243   0.0000       0.262833         7.1521 
 244   0.0000       0.264566         7.1992 
 245   0.0000       0.269480         7.3329 
 246   0.0000       0.270709         7.3664 
 247   0.0000       0.272087         7.4039 
 248   0.0000       0.275144         7.4871 
 249   0.0000       0.282471         7.6864 
 250   0.0000       0.283527         7.7152 
 251   0.0000       0.284506         7.7418 
 252   0.0000       0.288867         7.8605 
 253   0.0000       0.292589         7.9618 
 254   0.0000       0.295950         8.0532 
 255   0.0000       0.297007         8.0820 
 256   0.0000       0.297894         8.1061 
 257   0.0000       0.300011         8.1637 
 258   0.0000       0.305319         8.3081 
 259   0.0000       0.307628         8.3710 
 260   0.0000       0.308008         8.3813 
 261   0.0000       0.312724         8.5097 
 262   0.0000       0.313820         8.5395 
 263   0.0000       0.318545         8.6680 
 264   0.0000       0.319450         8.6927 
 265   0.0000       0.321101         8.7376 
 266   0.0000       0.322684         8.7807 
 267   0.0000       0.329219         8.9585 
 268   0.0000       0.329847         8.9756 
 269   0.0000       0.331508         9.0208 
 270   0.0000       0.335443         9.1279 
 271   0.0000       0.339477         9.2377 
 272   0.0000       0.341167         9.2836 
 273   0.0000       0.343038         9.3345 
 274   0.0000       0.344878         9.3846 
 275   0.0000       0.349269         9.5041 
 276   0.0000       0.351683         9.5698 
 277   0.0000       0.353923         9.6307 
 278   0.0000       0.356191         9.6924 
 279   0.0000       0.357332         9.7235 
 280   0.0000       0.360743         9.8163 
 281   0.0000       0.363003         9.8778 
 282   0.0000       0.364778         9.9261 
 283   0.0000       0.366068         9.9612 
 284   0.0000       0.369632        10.0582 
 285   0.0000       0.372628        10.1397 
 286   0.0000       0.374694        10.1959 
 287   0.0000       0.377720        10.2783 
 288   0.0000       0.381621        10.3844 
 289   0.0000       0.385914        10.5013 
 290   0.0000       0.386676        10.5220 
 291   0.0000       0.392149        10.6709 
 292   0.0000       0.394113        10.7244 
 293   0.0000       0.397038        10.8040 
 294   0.0000       0.398919        10.8551 
 295   0.0000       0.399761        10.8781 
 296   0.0000       0.403628        10.9833 
 297   0.0000       0.404261        11.0005 
 298   0.0000       0.405708        11.0399 
 299   0.0000       0.407155        11.0792 
 300   0.0000       0.411478        11.1969 
 301   0.0000       0.414367        11.2755 
 302   0.0000       0.416242        11.3265 
 303   0.0000       0.419313        11.4101 
 304   0.0000       0.421930        11.4813 
 305   0.0000       0.422741        11.5034 
 306   0.0000       0.425946        11.5906 
 307   0.0000       0.428459        11.6589 
 308   0.0000       0.430696        11.7198 
 309   0.0000       0.431787        11.7495 
 310   0.0000       0.433651        11.8002 
 311   0.0000       0.436441        11.8762 
 312   0.0000       0.438736        11.9386 
 313   0.0000       0.440772        11.9940 
 314   0.0000       0.441751        12.0206 
 315   0.0000       0.443887        12.0788 
 316   0.0000       0.445986        12.1359 
 317   0.0000       0.447599        12.1798 
 318   0.0000       0.448896        12.2151 
 319   0.0000       0.452359        12.3093 
 320   0.0000       0.453396        12.3375 
 321   0.0000       0.455100        12.3839 
 322   0.0000       0.458248        12.4696 
 323   0.0000       0.461129        12.5480 
 324   0.0000       0.462317        12.5803 
 325   0.0000       0.463812        12.6210 
 326   0.0000       0.465473        12.6662 
 327   0.0000       0.467195        12.7130 
 328   0.0000       0.470177        12.7942 
 329   0.0000       0.472183        12.8487 
 330   0.0000       0.474527        12.9125 
 331   0.0000       0.475843        12.9483 
 332   0.0000       0.476786        12.9740 
 333   0.0000       0.479703        13.0534 
 334   0.0000       0.481316        13.0973 
 335   0.0000       0.482497        13.1294 
 336   0.0000       0.483895        13.1675 
 337   0.0000       0.486885        13.2488 
 338   0.0000       0.490546        13.3484 
 339   0.0000       0.491749        13.3812 
 340   0.0000       0.492286        13.3958 
 341   0.0000       0.496727        13.5166 
 342   0.0000       0.498073        13.5532 
 343   0.0000       0.500604        13.6221 
 344   0.0000       0.502733        13.6801 
 345   0.0000       0.503320        13.6960 
 346   0.0000       0.506661        13.7870 
 347   0.0000       0.508962        13.8496 
 348   0.0000       0.510803        13.8997 
 349   0.0000       0.514172        13.9913 
 350   0.0000       0.514251        13.9935 
 351   0.0000       0.517127        14.0717 
 352   0.0000       0.519173        14.1274 
 353   0.0000       0.521185        14.1822 
 354   0.0000       0.522950        14.2302 
 355   0.0000       0.523833        14.2542 
 356   0.0000       0.524952        14.2847 
 357   0.0000       0.527845        14.3634 
 358   0.0000       0.529463        14.4074 
 359   0.0000       0.531145        14.4532 
 360   0.0000       0.536380        14.5956 
 361   0.0000       0.537654        14.6303 
 362   0.0000       0.538829        14.6623 
 363   0.0000       0.545013        14.8306 
 364   0.0000       0.546679        14.8759 
 365   0.0000       0.552114        15.0238 
 366   0.0000       0.553185        15.0529 
 367   0.0000       0.555643        15.1198 
 368   0.0000       0.560666        15.2565 
 369   0.0000       0.561596        15.2818 
 370   0.0000       0.566334        15.4107 
 371   0.0000       0.572657        15.5828 
 372   0.0000       0.574614        15.6360 
 373   0.0000       0.576075        15.6758 
 374   0.0000       0.576625        15.6908 
 375   0.0000       0.583739        15.8844 
 376   0.0000       0.587593        15.9892 
 377   0.0000       0.593371        16.1464 
 378   0.0000       0.595811        16.2129 
 379   0.0000       0.598168        16.2770 
 380   0.0000       0.599187        16.3047 
 381   0.0000       0.601873        16.3778 
 382   0.0000       0.603854        16.4317 
 383   0.0000       0.606561        16.5054 
 384   0.0000       0.610229        16.6052 
 385   0.0000       0.615493        16.7484 
 386   0.0000       0.617594        16.8056 
 387   0.0000       0.623937        16.9782 
 388   0.0000       0.629342        17.1253 
 389   0.0000       0.635086        17.2816 
 390   0.0000       0.638231        17.3671 
 391   0.0000       0.641161        17.4469 
 392   0.0000       0.643797        17.5186 
 393   0.0000       0.644583        17.5400 
 394   0.0000       0.649595        17.6764 
 395   0.0000       0.654409        17.8074 
 396   0.0000       0.655341        17.8327 
 397   0.0000       0.661670        18.0049 
 398   0.0000       0.665257        18.1026 
 399   0.0000       0.667078        18.1521 
 400   0.0000       0.670214        18.2375 
 401   0.0000       0.674920        18.3655 
 402   0.0000       0.676284        18.4026 
 403   0.0000       0.682889        18.5824 
 404   0.0000       0.686349        18.6765 
 405   0.0000       0.687049        18.6955 
 406   0.0000       0.689006        18.7488 
 407   0.0000       0.693966        18.8838 
 408   0.0000       0.697200        18.9718 
 409   0.0000       0.698001        18.9936 
 410   0.0000       0.701773        19.0962 
 411   0.0000       0.703615        19.1463 
 412   0.0000       0.709185        19.2979 
 413   0.0000       0.712063        19.3762 
 414   0.0000       0.713985        19.4285 
 415   0.0000       0.715477        19.4691 
 416   0.0000       0.718291        19.5457 
 417   0.0000       0.719922        19.5901 
 418   0.0000       0.726302        19.7637 
 419   0.0000       0.729049        19.8384 
 420   0.0000       0.733944        19.9716 
 421   0.0000       0.736449        20.0398 
 422   0.0000       0.740788        20.1579 
 423   0.0000       0.741865        20.1872 
 424   0.0000       0.743234        20.2244 
 425   0.0000       0.749441        20.3933 
 426   0.0000       0.751606        20.4522 
 427   0.0000       0.753120        20.4934 
 428   0.0000       0.757700        20.6181 
 429   0.0000       0.758376        20.6365 
 430   0.0000       0.763961        20.7884 
 431   0.0000       0.764828        20.8120 
 432   0.0000       0.765431        20.8284 
 433   0.0000       0.768985        20.9251 
 434   0.0000       0.773522        21.0486 
 435   0.0000       0.776607        21.1326 
 436   0.0000       0.779530        21.2121 
 437   0.0000       0.781496        21.2656 
 438   0.0000       0.786547        21.4030 
 439   0.0000       0.790808        21.5190 
 440   0.0000       0.794798        21.6276 
 441   0.0000       0.796328        21.6692 
 442   0.0000       0.801155        21.8005 
 443   0.0000       0.803422        21.8622 
 444   0.0000       0.806097        21.9350 
 445   0.0000       0.811466        22.0811 
 446   0.0000       0.812399        22.1065 
 447   0.0000       0.815927        22.2025 
 448   0.0000       0.818254        22.2658 
 449   0.0000       0.822154        22.3720 
 450   0.0000       0.825347        22.4588 
 451   0.0000       0.828480        22.5441 
 452   0.0000       0.831026        22.6134 
 453   0.0000       0.831626        22.6297 
 454   0.0000       0.835202        22.7270 
 455   0.0000       0.840615        22.8743 
 456   0.0000       0.844783        22.9877 
 457   0.0000       0.847458        23.0605 
 458   0.0000       0.847804        23.0699 
 459   0.0000       0.853917        23.2363 
 460   0.0000       0.855978        23.2924 
 461   0.0000       0.859559        23.3898 
 462   0.0000       0.865699        23.5569 
 463   0.0000       0.868254        23.6264 
 464   0.0000       0.872038        23.7294 
 465   0.0000       0.876816        23.8594 
 466   0.0000       0.878949        23.9174 
 467   0.0000       0.883741        24.0478 
 468   0.0000       0.884791        24.0764 
 469   0.0000       0.889734        24.2109 
 470   0.0000       0.894245        24.3336 
 471   0.0000       0.897449        24.4208 
 472   0.0000       0.899928        24.4883 
 473   0.0000       0.905394        24.6370 
 474   0.0000       0.907231        24.6870 
 475   0.0000       0.909017        24.7356 
 476   0.0000       0.915301        24.9066 
 477   0.0000       0.919704        25.0264 
 478   0.0000       0.922799        25.1106 
 479   0.0000       0.925712        25.1899 
 480   0.0000       0.927214        25.2308 
 481   0.0000       0.930418        25.3180 
 482   0.0000       0.933717        25.4077 
 483   0.0000       0.938873        25.5480 
 484   0.0000       0.942300        25.6413 
 485   0.0000       0.945579        25.7305 
 486   0.0000       0.946588        25.7580 
 487   0.0000       0.949470        25.8364 
 488   0.0000       0.953633        25.9497 
 489   0.0000       0.959480        26.1088 
 490   0.0000       0.963507        26.2183 
 491   0.0000       0.964690        26.2506 
 492   0.0000       0.967905        26.3380 
 493   0.0000       0.976822        26.5807 
 494   0.0000       0.977468        26.5983 
 495   0.0000       0.980152        26.6713 
 496   0.0000       0.985082        26.8054 
 497   0.0000       0.991865        26.9900 
 498   0.0000       0.999305        27.1925 
 499   0.0000       1.004157        27.3245 
 500   0.0000       1.008552        27.4441 
 501   0.0000       1.011100        27.5134 
 502   0.0000       1.013982        27.5919 
 503   0.0000       1.017369        27.6840 
 504   0.0000       1.020821        27.7780 
 505   0.0000       1.022427        27.8217 
 506   0.0000       1.026018        27.9194 
 507   0.0000       1.035217        28.1697 
 508   0.0000       1.041619        28.3439 
 509   0.0000       1.044273        28.4161 
 510   0.0000       1.049249        28.5515 
 511   0.0000       1.051623        28.6161 
 512   0.0000       1.056632        28.7524 
 513   0.0000       1.061159        28.8756 
 514   0.0000       1.063975        28.9522 
 515   0.0000       1.070779        29.1374 
 516   0.0000       1.074082        29.2273 
 517   0.0000       1.076346        29.2889 
 518   0.0000       1.084203        29.5027 
 519   0.0000       1.085586        29.5403 
 520   0.0000       1.088522        29.6202 
 521   0.0000       1.093414        29.7533 
 522   0.0000       1.098885        29.9022 
 523   0.0000       1.103813        30.0363 
 524   0.0000       1.107158        30.1273 
 525   0.0000       1.109794        30.1990 
 526   0.0000       1.114923        30.3386 
 527   0.0000       1.118080        30.4245 
 528   0.0000       1.125298        30.6209 
 529   0.0000       1.126847        30.6631 
 530   0.0000       1.127175        30.6720 
 531   0.0000       1.132067        30.8051 
 532   0.0000       1.132754        30.8238 
 533   0.0000       1.140389        31.0316 
 534   0.0000       1.142952        31.1013 
 535   0.0000       1.147162        31.2159 
 536   0.0000       1.152861        31.3709 
 537   0.0000       1.155930        31.4544 
 538   0.0000       1.159594        31.5542 
 539   0.0000       1.163134        31.6505 
 540   0.0000       1.163948        31.6726 
 541   0.0000       1.168155        31.7871 
 542   0.0000       1.171279        31.8721 
 543   0.0000       1.173888        31.9431 
 544   0.0000       1.181527        32.1510 
 545   0.0000       1.185469        32.2583 
 546   0.0000       1.186140        32.2765 
 547   0.0000       1.187429        32.3116 
 548   0.0000       1.191856        32.4321 
 549   0.0000       1.200196        32.6590 
 550   0.0000       1.202370        32.7182 
 551   0.0000       1.207055        32.8456 
 552   0.0000       1.210071        32.9277 
 553   0.0000       1.211709        32.9723 
 554   0.0000       1.215559        33.0770 
 555   0.0000       1.223717        33.2990 
 556   0.0000       1.228081        33.4178 
 557   0.0000       1.234875        33.6027 
 558   0.0000       1.235440        33.6180 
 559   0.0000       1.238185        33.6927 
 560   0.0000       1.241532        33.7838 
 561   0.0000       1.244571        33.8665 
 562   0.0000       1.247164        33.9371 
 563   0.0000       1.251366        34.0514 
 564   0.0000       1.254583        34.1389 
 565   0.0000       1.255883        34.1743 
 566   0.0000       1.261229        34.3198 
 567   0.0000       1.262878        34.3646 
 568   0.0000       1.267485        34.4900 
 569   0.0000       1.268064        34.5058 
 570   0.0000       1.270898        34.5829 
 571   0.0000       1.274854        34.6905 
 572   0.0000       1.275911        34.7193 
 573   0.0000       1.283659        34.9301 
 574   0.0000       1.285821        34.9890 
 575   0.0000       1.286956        35.0199 
 576   0.0000       1.292416        35.1684 
 577   0.0000       1.295604        35.2552 
 578   0.0000       1.298113        35.3235 
 579   0.0000       1.304531        35.4981 
 580   0.0000       1.306814        35.5602 
 581   0.0000       1.311818        35.6964 
 582   0.0000       1.312640        35.7187 
 583   0.0000       1.317420        35.8488 
 584   0.0000       1.320496        35.9325 
 585   0.0000       1.324658        36.0458 
 586   0.0000       1.332049        36.2469 
 587   0.0000       1.334325        36.3088 
 588   0.0000       1.340672        36.4816 
 589   0.0000       1.345434        36.6111 
 590   0.0000       1.346343        36.6358 
 591   0.0000       1.350943        36.7610 
 592   0.0000       1.355865        36.8950 
 593   0.0000       1.357933        36.9512 
 594   0.0000       1.359770        37.0012 
 595   0.0000       1.368581        37.2410 
 596   0.0000       1.377391        37.4807 
 597   0.0000       1.379157        37.5288 
 598   0.0000       1.380105        37.5546 
 599   0.0000       1.387042        37.7433 
 600   0.0000       1.391839        37.8739 
 601   0.0000       1.397781        38.0355 
 602   0.0000       1.404051        38.2062 
 603   0.0000       1.412539        38.4371 
 604   0.0000       1.413316        38.4583 
 605   0.0000       1.415972        38.5305 
 606   0.0000       1.421882        38.6914 
 607   0.0000       1.425525        38.7905 
 608   0.0000       1.427145        38.8346 
 609   0.0000       1.433890        39.0181 
 610   0.0000       1.438146        39.1339 
 611   0.0000       1.447762        39.3956 
 612   0.0000       1.450306        39.4648 
 613   0.0000       1.451433        39.4955 
 614   0.0000       1.457544        39.6618 
 615   0.0000       1.463216        39.8161 
 616   0.0000       1.466553        39.9069 
 617   0.0000       1.472115        40.0583 
 618   0.0000       1.477099        40.1939 
 619   0.0000       1.480334        40.2819 
 620   0.0000       1.485726        40.4287 
 621   0.0000       1.489840        40.5406 
 622   0.0000       1.493113        40.6297 
 623   0.0000       1.497125        40.7388 
 624   0.0000       1.498563        40.7780 
 625   0.0000       1.504816        40.9481 
 626   0.0000       1.508824        41.0572 
 627   0.0000       1.516212        41.2582 
 628   0.0000       1.517288        41.2875 
 629   0.0000       1.521387        41.3991 
 630   0.0000       1.525594        41.5135 
 631   0.0000       1.527232        41.5581 
 632   0.0000       1.536931        41.8220 
 633   0.0000       1.539857        41.9016 
 634   0.0000       1.543503        42.0009 
 635   0.0000       1.550451        42.1899 
 636   0.0000       1.553886        42.2834 
 637   0.0000       1.557025        42.3688 
 638   0.0000       1.561550        42.4919 
 639   0.0000       1.564134        42.5622 
 640   0.0000       1.567882        42.6642 
 641   0.0000       1.570218        42.7278 
 642   0.0000       1.576660        42.9031 
 643   0.0000       1.582349        43.0579 
 644   0.0000       1.585899        43.1545 
 645   0.0000       1.592385        43.3310 
 646   0.0000       1.593931        43.3731 
 647   0.0000       1.601857        43.5888 
 648   0.0000       1.604889        43.6713 
 649   0.0000       1.606979        43.7281 
 650   0.0000       1.609550        43.7981 
 651   0.0000       1.612497        43.8783 
 652   0.0000       1.613513        43.9059 
 653   0.0000       1.616602        43.9900 
 654   0.0000       1.618157        44.0323 
 655   0.0000       1.621418        44.1210 
 656   0.0000       1.623340        44.1733 
 657   0.0000       1.624793        44.2129 
 658   0.0000       1.631499        44.3954 
 659   0.0000       1.632607        44.4255 
 660   0.0000       1.635327        44.4995 
 661   0.0000       1.638386        44.5828 
 662   0.0000       1.642065        44.6829 
 663   0.0000       1.643755        44.7288 
 664   0.0000       1.644688        44.7542 
 665   0.0000       1.647319        44.8258 
 666   0.0000       1.651020        44.9265 
 667   0.0000       1.653435        44.9923 
 668   0.0000       1.655334        45.0439 
 669   0.0000       1.659062        45.1454 
 670   0.0000       1.663089        45.2550 
 671   0.0000       1.665987        45.3338 
 672   0.0000       1.667775        45.3825 
 673   0.0000       1.670189        45.4481 
 674   0.0000       1.673478        45.5377 
 675   0.0000       1.675421        45.5905 
 676   0.0000       1.681022        45.7429 
 677   0.0000       1.681614        45.7590 
 678   0.0000       1.683991        45.8237 
 679   0.0000       1.687612        45.9223 
 680   0.0000       1.692260        46.0487 
 681   0.0000       1.695764        46.1441 
 682   0.0000       1.699404        46.2431 
 683   0.0000       1.701894        46.3109 
 684   0.0000       1.705248        46.4022 
 685   0.0000       1.706040        46.4237 
 686   0.0000       1.708620        46.4939 
 687   0.0000       1.709701        46.5233 
 688   0.0000       1.717510        46.7358 
 689   0.0000       1.718314        46.7577 
 690   0.0000       1.722915        46.8829 
 691   0.0000       1.724003        46.9125 
 692   0.0000       1.727213        46.9999 
 693   0.0000       1.730248        47.0824 
 694   0.0000       1.732860        47.1535 
 695   0.0000       1.734849        47.2076 
 696   0.0000       1.736363        47.2488 
 697   0.0000       1.739725        47.3403 
 698   0.0000       1.742618        47.4191 
 699   0.0000       1.746177        47.5159 
 700   0.0000       1.748599        47.5818 
 701   0.0000       1.751603        47.6635 
 702   0.0000       1.754895        47.7531 
 703   0.0000       1.757256        47.8174 
 704   0.0000       1.764846        48.0239 
 705   0.0000       1.768928        48.1350 
 706   0.0000       1.769238        48.1434 
 707   0.0000       1.774360        48.2828 
 708   0.0000       1.778791        48.4034 
 709   0.0000       1.784094        48.5477 
 710   0.0000       1.790556        48.7235 
 711   0.0000       1.794126        48.8207 
 712   0.0000       1.800809        49.0025 
 713   0.0000       1.804635        49.1066 
 714   0.0000       1.810225        49.2587 
 715   0.0000       1.823258        49.6134 
 716   0.0000       1.825918        49.6858 
 717   0.0000       1.833666        49.8966 
 718   0.0000       1.837129        49.9908 
 719   0.0000       1.839127        50.0452 
 720   0.0000       1.847313        50.2679 
 721   0.0000       1.852281        50.4031 
 722   0.0000       1.857071        50.5335 
 723   0.0000       1.862509        50.6814 
 724   0.0000       1.869120        50.8613 
 725   0.0000       1.874170        50.9988 
 726   0.0000       1.878460        51.1155 
 727   0.0000       1.879941        51.1558 
 728   0.0000       1.884091        51.2687 
 729   0.0000       1.892663        51.5020 
 730   0.0000       1.898227        51.6534 
 731   0.0000       1.900040        51.7027 
 732   0.0000       1.904913        51.8353 
 733   0.0000       1.914903        52.1072 
 734   0.0000       1.919487        52.2319 
 735   0.0000       1.921073        52.2751 
 736   0.0000       1.921489        52.2864 
 737   0.0000       1.927150        52.4404 
 738   0.0000       1.930808        52.5400 
 739   0.0000       1.934555        52.6419 
 740   0.0000       1.942527        52.8589 
 741   0.0000       1.944989        52.9258 
 742   0.0000       1.954938        53.1966 
 743   0.0000       1.958384        53.2903 
 744   0.0000       1.962430        53.4004 
 745   0.0000       1.968865        53.5755 
 746   0.0000       1.969699        53.5982 
 747   0.0000       1.974740        53.7354 
 748   0.0000       1.983323        53.9690 
 749   0.0000       1.984604        54.0038 
 750   0.0000       1.987222        54.0751 
 751   0.0000       1.991795        54.1995 
 752   0.0000       1.997511        54.3551 
 753   0.0000       2.003244        54.5110 
 754   0.0000       2.010302        54.7031 
 755   0.0000       2.015551        54.8459 
 756   0.0000       2.017730        54.9052 
 757   0.0000       2.025317        55.1117 
 758   0.0000       2.030617        55.2559 
 759   0.0000       2.034405        55.3590 
 760   0.0000       2.036744        55.4226 
 761   0.0000       2.042790        55.5871 
 762   0.0000       2.046089        55.6769 
 763   0.0000       2.050476        55.7963 
 764   0.0000       2.053963        55.8912 
 765   0.0000       2.056199        55.9520 
 766   0.0000       2.061792        56.1042 
 767   0.0000       2.064170        56.1689 
 768   0.0000       2.071022        56.3554 
 769   0.0000       2.074456        56.4488 
 770   0.0000       2.079107        56.5754 
 771   0.0000       2.081656        56.6447 
 772   0.0000       2.084873        56.7323 
 773   0.0000       2.091683        56.9176 
 774   0.0000       2.097009        57.0625 
 775   0.0000       2.100821        57.1662 
 776   0.0000       2.101346        57.1805 
 777   0.0000       2.104582        57.2686 
 778   0.0000       2.109925        57.4140 
 779   0.0000       2.113265        57.5049 
 780   0.0000       2.116724        57.5990 
 781   0.0000       2.123763        57.7905 
 782   0.0000       2.129204        57.9386 
 783   0.0000       2.132549        58.0296 
 784   0.0000       2.135360        58.1061 
 785   0.0000       2.139405        58.2162 
 786   0.0000       2.144382        58.3516 
 787   0.0000       2.152337        58.5681 
 788   0.0000       2.154739        58.6334 
 789   0.0000       2.157658        58.7129 
 790   0.0000       2.166554        58.9549 
 791   0.0000       2.173355        59.1400 
 792   0.0000       2.176102        59.2148 
 793   0.0000       2.178996        59.2935 
 794   0.0000       2.182523        59.3895 
 795   0.0000       2.188828        59.5610 
 796   0.0000       2.191300        59.6283 
 797   0.0000       2.196533        59.7707 
 798   0.0000       2.203734        59.9667 
 799   0.0000       2.206772        60.0493 
 800   0.0000       2.213702        60.2379 
 801   0.0000       2.215725        60.2929 
 802   0.0000       2.215936        60.2987 
 803   0.0000       2.219967        60.4084 
 804   0.0000       2.228512        60.6409 
 805   0.0000       2.229768        60.6751 
 806   0.0000       2.233635        60.7803 
 807   0.0000       2.238262        60.9062 
 808   0.0000       2.240081        60.9557 
 809   0.0000       2.249826        61.2209 
 810   0.0000       2.250835        61.2483 
 811   0.0000       2.258156        61.4475 
 812   0.0000       2.259704        61.4897 
 813   0.0000       2.262206        61.5578 
 814   0.0000       2.265846        61.6568 
 815   0.0000       2.273037        61.8525 
 816   0.0000       2.280236        62.0484 
 817   0.0000       2.284933        62.1762 
 818   0.0000       2.290769        62.3350 
 819   0.0000       2.302140        62.6444 
 820   0.0000       2.305141        62.7261 
 821   0.0000       2.306792        62.7710 
 822   0.0000       2.311090        62.8879 
 823   0.0000       2.315620        63.0112 
 824   0.0000       2.323226        63.2182 
 825   0.0000       2.325387        63.2770 
 826   0.0000       2.331361        63.4396 
 827   0.0000       2.336421        63.5773 
 828   0.0000       2.345925        63.8359 
 829   0.0000       2.347333        63.8742 
 830   0.0000       2.350593        63.9629 
 831   0.0000       2.356109        64.1130 
 832   0.0000       2.361506        64.2598 
 833   0.0000       2.365742        64.3751 
 834   0.0000       2.367700        64.4284 
 835   0.0000       2.375101        64.6298 
 836   0.0000       2.379010        64.7362 
 837   0.0000       2.381410        64.8015 
 838   0.0000       2.389260        65.0151 
 839   0.0000       2.394299        65.1522 
 840   0.0000       2.396605        65.2149 
 841   0.0000       2.402690        65.3805 
 842   0.0000       2.404678        65.4346 
 843   0.0000       2.407846        65.5208 
 844   0.0000       2.412008        65.6341 
 845   0.0000       2.414766        65.7091 
 846   0.0000       2.421341        65.8880 
 847   0.0000       2.421829        65.9013 
 848   0.0000       2.426622        66.0318 
 849   0.0000       2.430052        66.1251 
 850   0.0000       2.437785        66.3355 
 851   0.0000       2.440801        66.4176 
 852   0.0000       2.443295        66.4854 
 853   0.0000       2.447268        66.5936 
 854   0.0000       2.450607        66.6844 
 855   0.0000       2.451712        66.7145 
 856   0.0000       2.459193        66.9180 
 857   0.0000       2.466050        67.1046 
 858   0.0000       2.470503        67.2258 
 859   0.0000       2.477256        67.4096 
 860   0.0000       2.480560        67.4995 
 861   0.0000       2.488712        67.7213 
 862   0.0000       2.498027        67.9748 
 863   0.0000       2.500359        68.0382 
 864   0.0000       2.506491        68.2051 
 865   0.0000       2.506957        68.2178 
 866   0.0000       2.510586        68.3165 
 867   0.0000       2.518286        68.5261 
 868   0.0000       2.521340        68.6092 
 869   0.0000       2.523079        68.6565 
 870   0.0000       2.528501        68.8040 
 871   0.0000       2.530920        68.8698 
 872   0.0000       2.535499        68.9944 
 873   0.0000       2.541430        69.1558 
 874   0.0000       2.547527        69.3217 
 875   0.0000       2.548381        69.3450 
 876   0.0000       2.551952        69.4421 
 877   0.0000       2.553166        69.4752 
 878   0.0000       2.561082        69.6906 
 879   0.0000       2.564208        69.7757 
 880   0.0000       2.570340        69.9425 
 881   0.0000       2.572280        69.9953 
 882   0.0000       2.578906        70.1756 
 883   0.0000       2.581064        70.2343 
 884   0.0000       2.583956        70.3130 
 885   0.0000       2.590138        70.4812 
 886   0.0000       2.592659        70.5498 
 887   0.0000       2.598660        70.7131 
 888   0.0000       2.600515        70.7636 
 889   0.0000       2.605431        70.8974 
 890   0.0000       2.606714        70.9323 
 891   0.0000       2.613200        71.1088 
 892   0.0000       2.617222        71.2182 
 893   0.0000       2.618551        71.2544 
 894   0.0000       2.622462        71.3608 
 895   0.0000       2.627845        71.5073 
 896   0.0000       2.628892        71.5358 
 897   0.0000       2.631163        71.5976 
 898   0.0000       2.633262        71.6547 
 899   0.0000       2.640330        71.8470 
 900   0.0000       2.643550        71.9346 
 901   0.0000       2.645678        71.9926 
 902   0.0000       2.648444        72.0678 
 903   0.0000       2.651278        72.1450 
 904   0.0000       2.654216        72.2249 
 905   0.0000       2.657567        72.3161 
 906   0.0000       2.662343        72.4460 
 907   0.0000       2.665075        72.5204 
 908   0.0000       2.669806        72.6491 
 909   0.0000       2.671477        72.6946 
 910   0.0000       2.671790        72.7031 
 911   0.0000       2.674396        72.7740 
 912   0.0000       2.677180        72.8498 
 913   0.0000       2.679212        72.9051 
 914   0.0000       2.683450        73.0204 
 915   0.0000       2.687713        73.1364 
 916   0.0000       2.689150        73.1755 
 917   0.0000       2.690958        73.2247 
 918   0.0000       2.692056        73.2546 
 919   0.0000       2.693009        73.2805 
 920   0.0000       2.697161        73.3935 
 921   0.0000       2.700042        73.4719 
 922   0.0000       2.702444        73.5373 
 923   0.0000       2.704319        73.5883 
 924   0.0000       2.706865        73.6575 
 925   0.0000       2.709714        73.7351 
 926   0.0000       2.711852        73.7932 
 927   0.0000       2.715409        73.8900 
 928   0.0000       2.718628        73.9776 
 929   0.0000       2.719328        73.9967 
 930   0.0000       2.722745        74.0897 
 931   0.0000       2.724555        74.1389 
 932   0.0000       2.730730        74.3069 
 933   0.0000       2.732505        74.3552 
 934   0.0000       2.735545        74.4380 
 935   0.0000       2.739023        74.5326 
 936   0.0000       2.742429        74.6253 
 937   0.0000       2.747822        74.7720 
 938   0.0000       2.750353        74.8409 
 939   0.0000       2.751731        74.8784 
 940   0.0000       2.755432        74.9791 
 941   0.0000       2.759592        75.0923 
 942   0.0000       2.762013        75.1582 
 943   0.0000       2.764417        75.2236 
 944   0.0000       2.769540        75.3630 
 945   0.0000       2.771110        75.4057 
 946   0.0000       2.776559        75.5540 
 947   0.0000       2.780534        75.6622 
 948   0.0000       2.783949        75.7551 
 949   0.0000       2.784986        75.7833 
 950   0.0000       2.787369        75.8482 
 951   0.0000       2.796756        76.1036 
 952   0.0000       2.801213        76.2249 
 953   0.0000       2.801575        76.2347 
 954   0.0000       2.806981        76.3818 
 955   0.0000       2.807937        76.4078 
 956   0.0000       2.810796        76.4857 
 957   0.0000       2.817295        76.6625 
 958   0.0000       2.822139        76.7943 
 959   0.0000       2.826659        76.9173 
 960   0.0000       2.831515        77.0494 
 961   0.0000       2.835537        77.1589 
 962   0.0000       2.841022        77.3081 
 963   0.0000       2.843566        77.3774 
 964   0.0000       2.846706        77.4628 
 965   0.0000       2.849731        77.5451 
 966   0.0000       2.853018        77.6346 
 967   0.0000       2.856492        77.7291 
 968   0.0000       2.860246        77.8312 
 969   0.0000       2.863530        77.9206 
 970   0.0000       2.865841        77.9835 
 971   0.0000       2.868081        78.0445 
 972   0.0000       2.870794        78.1183 
 973   0.0000       2.873921        78.2034 
 974   0.0000       2.882322        78.4320 
 975   0.0000       2.883381        78.4608 
 976   0.0000       2.885132        78.5084 
 977   0.0000       2.886668        78.5502 
 978   0.0000       2.887864        78.5828 
 979   0.0000       2.891113        78.6712 
 980   0.0000       2.896150        78.8083 
 981   0.0000       2.896896        78.8285 
 982   0.0000       2.900034        78.9139 
 983   0.0000       2.904887        79.0460 
 984   0.0000       2.909455        79.1703 
 985   0.0000       2.912866        79.2631 
 986   0.0000       2.916005        79.3485 
 987   0.0000       2.921971        79.5109 
 988   0.0000       2.923848        79.5620 
 989   0.0000       2.927417        79.6591 
 990   0.0000       2.929061        79.7038 
 991   0.0000       2.934860        79.8616 
 992   0.0000       2.939734        79.9942 
 993   0.0000       2.942040        80.0570 
 994   0.0000       2.945195        80.1428 
 995   0.0000       2.950578        80.2893 
 996   0.0000       2.954762        80.4032 
 997   0.0000       2.955648        80.4273 
 998   0.0000       2.964178        80.6594 
 999   0.0000       2.969838        80.8134 
 1000   0.0000       2.976215        80.9869 
 1001   0.0000       2.977790        81.0298 
 1002   0.0000       2.986515        81.2672 
 1003   0.0000       2.989259        81.3419 
 1004   0.0000       2.990404        81.3730 
 1005   0.0000       2.995075        81.5001 
 1006   0.0000       2.996343        81.5346 
 1007   0.0000       3.000896        81.6585 
 1008   0.0000       3.007763        81.8454 
 1009   0.0000       3.015630        82.0595 
 1010   0.0000       3.018740        82.1441 
 1011   0.0000       3.025170        82.3191 
 1012   0.0000       3.027248        82.3756 
 1013   0.0000       3.034641        82.5768 
 1014   0.0000       3.039883        82.7194 
 1015   0.0000       3.046272        82.8933 
 1016   0.0000       3.049432        82.9793 
 1017   0.0000       3.052869        83.0728 
 1018   0.0000       3.057034        83.1861 
 1019   0.0000       3.059623        83.2566 
 1020   0.0000       3.066263        83.4373 
 1021   0.0000       3.068861        83.5080 
 1022   0.0000       3.076660        83.7202 
 1023   0.0000       3.077023        83.7301 
 1024   0.0000       3.081546        83.8531 
 1025   0.0000       3.086833        83.9970 
 1026   0.0000       3.091004        84.1105 
 1027   0.0000       3.097140        84.2775 
 1028   0.0000       3.104738        84.4842 
 1029   0.0000       3.108073        84.5750 
 1030   0.0000       3.111208        84.6603 
 1031   0.0000       3.113011        84.7093 
 1032   0.0000       3.116344        84.8000 
 1033   0.0000       3.120145        84.9035 
 1034   0.0000       3.127413        85.1012 
 1035   0.0000       3.130234        85.1780 
 1036   0.0000       3.133126        85.2567 
 1037   0.0000       3.138693        85.4082 
 1038   0.0000       3.141740        85.4911 
 1039   0.0000       3.145971        85.6062 
 1040   0.0000       3.154364        85.8346 
 1041   0.0000       3.157942        85.9320 
 1042   0.0000       3.160707        86.0072 
 1043   0.0000       3.162350        86.0519 
 1044   0.0000       3.164207        86.1024 
 1045   0.0000       3.167029        86.1793 
 1046   0.0000       3.167865        86.2020 
 1047   0.0000       3.173843        86.3647 
 1048   0.0000       3.174612        86.3856 
 1049   0.0000       3.178960        86.5039 
 1050   0.0000       3.181266        86.5666 
 1051   0.0000       3.187035        86.7236 
 1052   0.0000       3.188207        86.7555 
 1053   0.0000       3.190664        86.8224 
 1054   0.0000       3.191880        86.8555 
 1055   0.0000       3.196638        86.9849 
 1056   0.0000       3.198453        87.0343 
 1057   0.0000       3.203558        87.1733 
 1058   0.0000       3.207386        87.2774 
 1059   0.0000       3.210398        87.3594 
 1060   0.0000       3.211162        87.3802 
 1061   0.0000       3.217017        87.5395 
 1062   0.0000       3.222649        87.6927 
 1063   0.0000       3.224166        87.7340 
 1064   0.0000       3.225867        87.7803 
 1065   0.0000       3.230987        87.9196 
 1066   0.0000       3.236015        88.0564 
 1067   0.0000       3.238729        88.1303 
 1068   0.0000       3.243070        88.2484 
 1069   0.0000       3.244899        88.2982 
 1070   0.0000       3.248344        88.3919 
 1071   0.0000       3.250270        88.4444 
 1072   0.0000       3.252267        88.4987 
 1073   0.0000       3.256837        88.6230 
 1074   0.0000       3.258603        88.6711 
 1075   0.0000       3.262787        88.7849 
 1076   0.0000       3.263229        88.7970 
 1077   0.0000       3.267661        88.9176 
 1078   0.0000       3.271080        89.0106 
 1079   0.0000       3.277960        89.1978 
 1080   0.0000       3.279863        89.2496 
 1081   0.0000       3.280793        89.2749 
 1082   0.0000       3.282755        89.3283 
 1083   0.0000       3.286850        89.4397 
 1084   0.0000       3.292354        89.5895 
 1085   0.0000       3.296602        89.7051 
 1086   0.0000       3.300136        89.8013 
 1087   0.0000       3.302293        89.8599 
 1088   0.0000       3.302473        89.8649 
 1089   0.0000       3.306606        89.9773 
 1090   0.0000       3.310957        90.0957 
 1091   0.0000       3.312527        90.1384 
 1092   0.0000       3.315919        90.2307 
 1093   0.0000       3.318325        90.2962 
 1094   0.0000       3.320356        90.3515 
 1095   0.0000       3.330629        90.6310 
 1096   0.0000       3.331790        90.6626 
 1097   0.0000       3.334093        90.7253 
 1098   0.0000       3.338720        90.8512 
 1099   0.0000       3.339618        90.8756 
 1100   0.0000       3.344872        91.0186 
 1101   0.0000       3.347462        91.0891 
 1102   0.0000       3.349111        91.1339 
 1103   0.0000       3.353446        91.2519 
 1104   0.0000       3.356544        91.3362 
 1105   0.0000       3.360975        91.4568 
 1106   0.0000       3.362216        91.4905 
 1107   0.0000       3.368158        91.6522 
 1108   0.0000       3.369992        91.7021 
 1109   0.0000       3.373028        91.7847 
 1110   0.0000       3.373683        91.8026 
 1111   0.0000       3.378414        91.9313 
 1112   0.0000       3.379733        91.9672 
 1113   0.0000       3.381703        92.0208 
 1114   0.0000       3.387405        92.1760 
 1115   0.0000       3.388435        92.2040 
 1116   0.0000       3.390054        92.2481 
 1117   0.0000       3.392065        92.3028 
 1118   0.0000       3.393556        92.3434 
 1119   0.0000       3.393800        92.3500 
 1120   0.0000       3.395030        92.3835 
 1121   0.0000       3.399482        92.5046 
 1122   0.0000       3.401464        92.5585 
 1123   0.0000       3.403761        92.6210 
 1124   0.0000       3.405532        92.6692 
 1125   0.0000       3.407004        92.7093 
 1126   0.0000       3.413258        92.8795 
 1127   0.0000       3.413658        92.8904 
 1128   0.0000       3.414732        92.9196 
 1129   0.0000       3.417500        92.9949 
 1130   0.0000       3.420893        93.0872 
 1131   0.0000       3.425838        93.2218 
 1132   0.0000       3.426216        93.2321 
 1133   0.0000       3.429771        93.3288 
 1134   0.0000       3.431066        93.3641 
 1135   0.0000       3.433309        93.4251 
 1136   0.0000       3.436631        93.5155 
 1137   0.0000       3.439174        93.5847 
 1138   0.0000       3.442869        93.6852 
 1139   0.0000       3.447148        93.8017 
 1140   0.0000       3.458460        94.1095 
 1141   0.0000       3.461498        94.1922 
 1142   0.0000       3.461921        94.2037 
 1143   0.0000       3.464890        94.2844 
 1144   0.0000       3.467456        94.3543 
 1145   0.0000       3.471830        94.4733 
 1146   0.0000       3.473383        94.5155 
 1147   0.0000       3.477085        94.6163 
 1148   0.0000       3.481280        94.7305 
 1149   0.0000       3.483004        94.7774 
 1150   0.0000       3.484624        94.8214 
 1151   0.0000       3.490308        94.9761 
 1152   0.0000       3.495010        95.1041 
 1153   0.0000       3.497043        95.1594 
 1154   0.0000       3.500339        95.2491 
 1155   0.0000       3.504787        95.3701 
 1156   0.0000       3.508090        95.4600 
 1157   0.0000       3.511016        95.5396 
 1158   0.0000       3.514391        95.6314 
 1159   0.0000       3.516205        95.6808 
 1160   0.0000       3.520984        95.8109 
 1161   0.0000       3.524227        95.8991 
 1162   0.0000       3.528307        96.0101 
 1163   0.0000       3.530469        96.0689 
 1164   0.0000       3.534577        96.1807 
 1165   0.0000       3.538089        96.2763 
 1166   0.0000       3.542974        96.4092 
 1167   0.0000       3.546587        96.5075 
 1168   0.0000       3.550630        96.6175 
 1169   0.0000       3.555615        96.7532 
 1170   0.0000       3.558166        96.8226 
 1171   0.0000       3.563316        96.9628 
 1172   0.0000       3.568662        97.1082 
 1173   0.0000       3.571768        97.1927 
 1174   0.0000       3.575554        97.2958 
 1175   0.0000       3.577446        97.3472 
 1176   0.0000       3.580566        97.4322 
 1177   0.0000       3.583009        97.4986 
 1178   0.0000       3.587140        97.6110 
 1179   0.0000       3.591118        97.7193 
 1180   0.0000       3.592827        97.7658 
 1181   0.0000       3.598152        97.9107 
 1182   0.0000       3.605426        98.1086 
 1183   0.0000       3.606119        98.1275 
 1184   0.0000       3.616013        98.3967 
 1185   0.0000       3.620625        98.5222 
 1186   0.0000       3.626246        98.6752 
 1187   0.0000       3.626677        98.6869 
 1188   0.0000       3.629410        98.7613 
 1189   0.0000       3.635709        98.9327 
 1190   0.0000       3.643639        99.1485 
 1191   0.0000       3.645757        99.2061 
 1192   0.0000       3.650720        99.3411 
 1193   0.0000       3.657997        99.5392 
 1194   0.0000       3.660392        99.6043 
 1195   0.0000       3.668231        99.8176 
 1196   0.0000       3.669059        99.8402 
 1197   0.0000       3.676731       100.0489 
 1198   0.0000       3.681032       100.1660 
 1199   0.0000       3.686994       100.3282 
 1200   0.0000       3.692142       100.4683 
 1201   0.0000       3.693896       100.5160 
 1202   0.0000       3.695990       100.5730 
 1203   0.0000       3.702237       100.7430 
 1204   0.0000       3.708903       100.9244 
 1205   0.0000       3.712734       101.0286 
 1206   0.0000       3.714458       101.0755 
 1207   0.0000       3.718238       101.1784 
 1208   0.0000       3.725520       101.3766 
 1209   0.0000       3.732095       101.5555 
 1210   0.0000       3.740397       101.7814 
 1211   0.0000       3.745814       101.9288 
 1212   0.0000       3.748932       102.0136 
 1213   0.0000       3.755191       102.1839 
 1214   0.0000       3.764308       102.4320 
 1215   0.0000       3.765539       102.4655 
 1216   0.0000       3.777092       102.7799 
 1217   0.0000       3.784311       102.9763 
 1218   0.0000       3.787993       103.0765 
 1219   0.0000       3.794890       103.2642 
 1220   0.0000       3.797870       103.3453 
 1221   0.0000       3.807738       103.6138 
 1222   0.0000       3.811470       103.7154 
 1223   0.0000       3.816071       103.8406 
 1224   0.0000       3.819340       103.9295 
 1225   0.0000       3.831452       104.2591 
 1226   0.0000       3.835607       104.3722 
 1227   0.0000       3.839855       104.4878 
 1228   0.0000       3.843609       104.5899 
 1229   0.0000       3.859772       105.0297 
 1230   0.0000       3.865331       105.1810 
 1231   0.0000       3.870238       105.3145 
 1232   0.0000       3.880337       105.5893 
 1233   0.0000       3.881132       105.6110 
 1234   0.0000       3.890644       105.8698 
 1235   0.0000       3.895499       106.0019 
 1236   0.0000       3.902412       106.1900 
 1237   0.0000       3.912002       106.4510 
 1238   0.0000       3.914942       106.5310 
 1239   0.0000       3.920238       106.6751 
 1240   0.0000       3.930510       106.9546 
 1241   0.0000       3.932461       107.0077 
 1242   0.0000       3.939659       107.2036 
 1243   0.0000       3.950404       107.4960 
 1244   0.0000       3.972747       108.1039 
 1245   0.0000       3.973748       108.1312 
 1246   0.0000       3.982127       108.3592 
 1247   0.0000       3.984444       108.4222 
 1248   0.0000       3.990250       108.5802 
 1249   0.0000       4.001032       108.8736 
 1250   0.0000       4.005051       108.9830 
 1251   0.0000       4.009060       109.0921 
 1252   0.0000       4.016352       109.2905 
 1253   0.0000       4.027355       109.5899 
 1254   0.0000       4.031981       109.7158 
 1255   0.0000       4.035312       109.8064 
 1256   0.0000       4.051166       110.2378 
 1257   0.0000       4.058681       110.4423 
 1258   0.0000       4.063183       110.5648 
 1259   0.0000       4.064676       110.6055 
 1260   0.0000       4.077751       110.9612 
 1261   0.0000       4.081468       111.0624 
 1262   0.0000       4.089387       111.2779 
 1263   0.0000       4.094284       111.4111 
 1264   0.0000       4.099864       111.5630 
 1265   0.0000       4.107785       111.7785 
 1266   0.0000       4.112894       111.9175 
 1267   0.0000       4.117857       112.0526 
 1268   0.0000       4.121636       112.1554 
 1269   0.0000       4.122831       112.1879 
 1270   0.0000       4.129990       112.3827 
 1271   0.0000       4.139976       112.6545 
 1272   0.0000       4.142193       112.7148 
 1273   0.0000       4.147815       112.8678 
 1274   0.0000       4.153560       113.0241 
 1275   0.0000       4.161907       113.2512 
 1276   0.0000       4.164424       113.3197 
 1277   0.0000       4.169064       113.4460 
 1278   0.0000       4.170772       113.4925 
 1279   0.0000       4.174436       113.5922 
 1280   0.0000       4.178905       113.7138 
 1281   0.0000       4.179782       113.7377 
 1282   0.0000       4.182476       113.8110 
 1283   0.0000       4.192415       114.0814 
 1284   0.0000       4.199422       114.2721 
 1285   0.0000       4.206260       114.4581 
 1286   0.0000       4.207372       114.4884 
 1287   0.0000       4.211451       114.5994 
 1288   0.0000       4.216401       114.7341 
 1289   0.0000       4.219559       114.8200 
 1290   0.0000       4.229019       115.0775 
 1291   0.0000       4.229758       115.0976 
 1292   0.0000       4.232136       115.1623 
 1293   0.0000       4.236202       115.2729 
 1294   0.0000       4.236471       115.2802 
 1295   0.0000       4.240681       115.3948 
 1296   0.0000       4.241755       115.4240 
 1297   0.0000       4.247517       115.5808 
 1298   0.0000       4.249957       115.6472 
 1299   0.0000       4.250694       115.6673 
 1300   0.0000       4.255746       115.8047 
 1301   0.0000       4.257430       115.8506 
 1302   0.0000       4.258995       115.8932 
 1303   0.0000       4.262423       115.9864 
 1304   0.0000       4.269647       116.1830 
 1305   0.0000       4.272346       116.2564 
 1306   0.0000       4.273704       116.2934 
 1307   0.0000       4.278262       116.4174 
 1308   0.0000       4.282705       116.5383 
 1309   0.0000       4.289760       116.7303 
 1310   0.0000       4.296999       116.9273 
 1311   0.0000       4.301452       117.0485 
 1312   0.0000       4.307183       117.2044 
 1313   0.0000       4.308824       117.2491 
 1314   0.0000       4.312580       117.3513 
 1315   0.0000       4.325301       117.6974 
 1316   0.0000       4.336456       118.0010 
 1317   0.0000       4.344907       118.2309 
 1318   0.0000       4.348832       118.3377 
 1319   0.0000       4.355560       118.5208 
 1320   0.0000       4.362622       118.7130 
 1321   0.0000       4.363361       118.7331 
 1322   0.0000       4.366123       118.8083 
 1323   0.0000       4.374770       119.0435 
 1324   0.0000       4.378945       119.1571 
 1325   0.0000       4.384529       119.3091 
 1326   0.0000       4.388186       119.4086 
 1327   0.0000       4.396229       119.6275 
 1328   0.0000       4.399704       119.7220 
 1329   0.0000       4.407289       119.9284 
 1330   0.0000       4.418139       120.2237 
 1331   0.0000       4.419576       120.2628 
 1332   0.0000       4.423024       120.3566 
 1333   0.0000       4.439053       120.7928 
 1334   0.0000       4.447906       121.0337 
 1335   0.0000       4.458547       121.3232 
 1336   0.0000       4.463497       121.4579 
 1337   0.0000       4.468648       121.5981 
 1338   0.0000       4.470565       121.6503 
 1339   0.0000       4.479211       121.8855 
 1340   0.0000       4.487655       122.1153 
 1341   0.0000       4.502780       122.5269 
 1342   0.0000       4.509208       122.7018 
 1343   0.0000       4.511888       122.7747 
 1344   0.0000       4.517751       122.9342 
 1345   0.0000       4.527444       123.1980 
 1346   0.0000       4.539988       123.5393 
 1347   0.0000       4.548701       123.7765 
 1348   0.0000       4.555553       123.9629 
 1349   0.0000       4.561853       124.1343 
 1350   0.0000       4.570605       124.3725 
 1351   0.0000       4.587603       124.8350 
 1352   0.0000       4.595035       125.0373 
 1353   0.0000       4.604210       125.2869 
 1354   0.0000       4.609738       125.4374 
 1355   0.0000       4.621006       125.7440 
 1356   0.0000       4.625806       125.8746 
 1357   0.0000       4.637144       126.1831 
 1358   0.0000       4.656901       126.7207 
 1359   0.0000       4.658520       126.7648 
 1360   0.0000       4.661923       126.8574 
 1361   0.0000       4.666637       126.9857 
 1362   0.0000       4.668733       127.0427 
 1363   0.0000       4.677636       127.2850 
 1364   0.0000       4.678042       127.2960 
 1365   0.0000       4.682846       127.4267 
 1366   0.0000       4.707325       128.0928 
 1367   0.0000       4.719841       128.4334 
 1368   0.0000       4.725445       128.5859 
 1369   0.0000       4.736817       128.8953 
 1370   0.0000       4.749980       129.2535 
 1371   0.0000       4.753944       129.3614 
 1372   0.0000       4.761350       129.5629 
 1373   0.0000       4.767825       129.7391 
 1374   0.0000       4.775585       129.9503 
 1375   0.0000       4.778652       130.0337 
 1376   0.0000       4.791423       130.3812 
 1377   0.0000       4.794963       130.4776 
 1378   0.0000       4.804031       130.7243 
 1379   0.0000       4.823767       131.2614 
 1380   0.0000       4.841594       131.7465 
 1381   0.0000       4.851792       132.0240 
 1382   0.0000       4.858723       132.2126 
 1383   0.0000       4.889047       133.0377 
 1384   0.0000       4.894582       133.1884 
 1385   0.0000       4.902008       133.3904 
 1386   0.0000       4.912788       133.6837 
 1387   0.0000       4.915167       133.7485 
 1388   0.0000       4.919212       133.8586 
 1389   0.0000       4.927617       134.0873 
 1390   0.0000       4.931912       134.2041 
 1391   0.0000       4.939278       134.4046 
 1392   0.0000       4.950584       134.7122 
 1393   0.0000       4.964033       135.0782 
 1394   0.0000       4.976530       135.4183 
 1395   0.0000       4.982838       135.5899 
 1396   0.0000       4.993359       135.8762 
 1397   0.0000       5.001252       136.0910 
 1398   0.0000       5.006424       136.2317 
 1399   0.0000       5.017809       136.5415 
 1400   0.0000       5.033928       136.9801 
 1401   0.0000       5.035311       137.0178 
 1402   0.0000       5.053333       137.5082 
 1403   0.0000       5.058370       137.6453 
 1404   0.0000       5.086615       138.4138 
 1405   0.0000       5.100735       138.7980 
 1406   0.0000       5.110201       139.0556 
 1407   0.0000       5.116098       139.2161 
 1408   0.0000       5.152699       140.2121 
 1409   0.0000       5.160630       140.4279 
 1410   0.0000       5.168457       140.6409 
 1411   0.0000       5.172794       140.7589 
 1412   0.0000       5.175570       140.8344 
 1413   0.0000       5.198747       141.4651 
 1414   0.0000       5.217089       141.9642 
 1415   0.0000       5.220707       142.0627 
 1416   0.0000       5.229643       142.3058 
 1417   0.0000       5.235140       142.4554 
 1418   0.0000       5.238726       142.5530 
 1419   0.0000       5.250999       142.8870 
 1420   0.0000       5.254884       142.9927 
 1421   0.0000       5.258944       143.1031 
 1422   0.0000       5.262689       143.2050 
 1423   0.0000       5.282066       143.7323 
 1424   0.0000       5.289020       143.9216 
 1425   0.0000       5.305870       144.3801 
 1426   0.0000       5.323485       144.8594 
 1427   0.0000       5.326884       144.9519 
 1428   0.0000       5.338316       145.2630 
 1429   0.0000       5.345963       145.4711 
 1430   0.0000       5.365128       145.9926 
 1431   0.0000       5.381852       146.4476 
 1432   0.0000       5.390454       146.6817 
 1433   0.0000       5.395146       146.8094 
 1434   0.0000       5.413047       147.2965 
 1435   0.0000       5.430689       147.7766 
 1436   0.0000       5.439512       148.0167 
 1437   0.0000       5.443923       148.1367 
 1438   0.0000       5.461178       148.6062 
 1439   0.0000       5.477493       149.0502 
 1440   0.0000       5.484927       149.2525 
 1441   0.0000       5.488073       149.3380 
 1442   0.0000       5.504397       149.7823 
 1443   0.0000       5.515181       150.0757 
 1444   0.0000       5.526713       150.3895 
 1445   0.0000       5.536326       150.6511 
 1446   0.0000       5.553323       151.1136 
 1447   0.0000       5.559939       151.2936 
 1448   0.0000       5.578964       151.8113 
 1449   0.0000       5.589433       152.0962 
 1450   0.0000       5.622121       152.9857 
 1451   0.0000       5.630274       153.2075 
 1452   0.0000       5.646673       153.6538 
 1453   0.0000       5.652681       153.8173 
 1454   0.0000       5.688883       154.8024 
 1455   0.0000       5.707412       155.3066 
 1456   0.0000       5.707878       155.3192 
 1457   0.0000       5.751163       156.4971 
 1458   0.0000       5.771983       157.0636 
 1459   0.0000       5.804480       157.9479 
 1460   0.0000       5.894275       160.3914 
 1461   0.0000       5.923336       161.1822 
 1462   0.0000       5.928357       161.3188 
 1463   0.0000       5.948879       161.8772 
 1464   0.0000       6.005595       163.4205 
 1465   0.0000       6.014408       163.6604 
 1466   0.0000       6.046952       164.5459 
 1467   0.0000       6.075641       165.3266 
 1468   0.0000       6.094344       165.8355 
 1469   0.0000       6.135327       166.9507 
 1470   0.0000       6.196233       168.6081 
 1471   0.0000       6.223099       169.3391 
 1472   0.0000       6.256218       170.2403 
 1473   0.0000       6.372193       173.3962 
 1474   0.0000       6.386691       173.7907 
 1475   0.0000       6.403585       174.2504 
 1476   0.0000       6.455614       175.6662 
 1477   0.0000       6.494970       176.7371 
 1478   0.0000       6.515809       177.3042 
 1479   0.0000       6.526949       177.6073 
 1480   0.0000       6.547472       178.1658 
 1481   0.0000       6.560999       178.5339 
 1482   0.0000       6.620316       180.1480 
 1483   0.0000       6.797331       184.9648 
 1484   0.0000       6.807951       185.2538 
 1485   0.0000       6.811500       185.3503 
 1486   0.0000       6.835938       186.0153 
 1487   0.0000       6.892635       187.5581 
 1488   0.0000       6.898541       187.7189 
 1489   0.0000       6.970001       189.6634 
 1490   0.0000       6.992776       190.2831 
 1491   0.0000       7.067276       192.3103 
 1492   0.0000       7.089917       192.9264 
 1493   0.0000       7.162972       194.9144 
 1494   0.0000       7.194019       195.7592 
 1495   0.0000       7.239802       197.0050 
 1496   0.0000       7.289113       198.3468 
 1497   0.0000       7.397131       201.2862 
 1498   0.0000       7.508053       204.3045 
 1499   0.0000       7.543307       205.2638 
 1500   0.0000      22.224611       604.7624 
 1501   0.0000      22.268041       605.9442 
 1502   0.0000      22.374848       608.8506 
 1503   0.0000      22.524484       612.9224 
 1504   0.0000      22.533444       613.1662 
 1505   0.0000      22.549482       613.6026 
 1506   0.0000      22.564739       614.0178 
 1507   0.0000      22.583903       614.5392 
 1508   0.0000      22.597606       614.9121 
 1509   0.0000      22.634305       615.9107 
 1510   0.0000      22.680828       617.1767 
 1511   0.0000      22.699111       617.6742 
 1512   0.0000      22.704611       617.8239 
 1513   0.0000      22.712701       618.0440 
 1514   0.0000      22.721135       618.2735 
 1515   0.0000      22.741275       618.8215 
 1516   0.0000      22.782939       619.9553 
 1517   0.0000      22.835685       621.3906 
 1518   0.0000      22.862491       622.1200 
 1519   0.0000      22.868712       622.2893 
 1520   0.0000      22.897892       623.0833 
 1521   0.0000      22.923547       623.7814 
 1522   0.0000      22.933150       624.0427 
 1523   0.0000      22.941859       624.2797 
 1524   0.0000      22.951505       624.5422 
 1525   0.0000      22.964394       624.8929 
 1526   0.0000      23.067751       627.7054 
 1527   0.0000      23.098220       628.5345 
 1528   0.0000      23.164643       630.3420 
 1529   0.0000      23.286299       633.6524 
 1530   0.0000      23.311992       634.3516 
 1531   0.0000      23.386294       636.3734 
 1532   0.0000      23.392145       636.5326 
 1533   0.0000      23.525109       640.1508 
 1534   0.0000      23.634657       643.1317 
 1535   0.0000      23.669399       644.0771 
 1536   0.0000      32.995305       897.8479 
 1537   0.0000      33.068496       899.8395 
 1538   0.0000      44.095911      1199.9108 
 1539   0.0000      44.251596      1204.1471 
 1540   0.0000      44.311464      1205.7762 
 1541   0.0000      44.602712      1213.7015 

                    ********************************
                    * MULLIKEN POPULATION ANALYSIS *
                    ********************************

-----------------------
MULLIKEN ATOMIC CHARGES
-----------------------
   0 O :   -0.249715
   1 O :   -0.420639
   2 N :   -0.258739
   3 N :   -0.213839
   4 C :    0.157660
   5 C :    0.147750
   6 H :    0.149567
   7 C :    0.067485
   8 C :   -0.176512
   9 H :    0.155828
  10 C :   -0.170189
  11 H :    0.153646
  12 C :   -0.134924
  13 H :    0.157289
  14 C :   -0.149735
  15 H :    0.154634
  16 C :   -0.282472
  17 H :    0.150983
  18 C :    0.184760
  19 C :   -0.436991
  20 H :    0.149785
  21 H :    0.147745
  22 H :    0.141172
  23 C :   -0.435809
  24 H :    0.144260
  25 H :    0.150176
  26 H :    0.143256
  27 C :   -0.435006
  28 H :    0.145257
  29 H :    0.148072
  30 H :    0.145953
  31 C :    0.189331
  32 C :   -0.020825
  33 C :   -0.185726
  34 H :    0.150100
  35 C :   -0.243862
  36 H :    0.142396
  37 C :   -0.169408
  38 H :    0.143750
  39 C :   -0.315613
  40 H :    0.152164
  41 C :    0.104307
  42 C :   -0.462046
  43 H :    0.147381
  44 H :    0.147978
  45 H :    0.146431
  46 C :   -0.430174
  47 H :    0.138666
  48 H :    0.141171
  49 H :    0.138547
  50 C :   -0.441652
  51 H :    0.137569
  52 H :    0.140746
  53 H :    0.136541
  54 C :    0.476081
  55 C :    0.078450
  56 C :   -0.236205
  57 H :    0.162510
  58 C :   -0.138763
  59 H :    0.164336
  60 C :   -0.124612
  61 H :    0.165774
  62 C :   -0.138048
  63 H :    0.163167
  64 C :   -0.225141
  65 H :    0.173288
  66 H :    0.241399
  67 O :   -0.493149
  68 C :    0.434189
  69 C :    0.109938
  70 C :   -0.223417
  71 H :    0.170657
  72 C :   -0.146909
  73 H :    0.157670
  74 C :   -0.143797
  75 H :    0.161103
  76 C :   -0.134899
  77 H :    0.160576
  78 C :   -0.235405
  79 H :    0.152422
  80 O :   -0.399973
  81 H :    0.350275
Sum of atomic charges:   -0.0000000

--------------------------------
MULLIKEN REDUCED ORBITAL CHARGES
--------------------------------
  0 O s       :     3.775046  s :     3.775046
      pz      :     1.537071  p :     4.430500
      px      :     1.353910
      py      :     1.539518
      dz2     :     0.008604  d :     0.041956
      dxz     :     0.009562
      dyz     :     0.006348
      dx2y2   :     0.007486
      dxy     :     0.009957
      f0      :     0.000237  f :     0.002214
      f+1     :     0.000450
      f-1     :     0.000144
      f+2     :     0.000272
      f-2     :     0.000382
      f+3     :     0.000370
      f-3     :     0.000359
  1 O s       :     3.853044  s :     3.853044
      pz      :     1.447754  p :     4.535651
      px      :     1.596139
      py      :     1.491757
      dz2     :     0.008485  d :     0.030059
      dxz     :     0.006906
      dyz     :     0.007966
      dx2y2   :     0.003610
      dxy     :     0.003092
      f0      :     0.000410  f :     0.001885
      f+1     :     0.000282
      f-1     :     0.000393
      f+2     :     0.000369
      f-2     :     0.000317
      f+3     :     0.000053
      f-3     :     0.000062
  2 N s       :     3.560688  s :     3.560688
      pz      :     1.238931  p :     3.632483
      px      :     1.330895
      py      :     1.062656
      dz2     :     0.012379  d :     0.061643
      dxz     :     0.008594
      dyz     :     0.012715
      dx2y2   :     0.012812
      dxy     :     0.015144
      f0      :     0.000408  f :     0.003925
      f+1     :     0.000204
      f-1     :     0.000897
      f+2     :     0.000453
      f-2     :     0.000655
      f+3     :     0.000707
      f-3     :     0.000601
  3 N s       :     3.375764  s :     3.375764
      pz      :     1.266385  p :     3.770933
      px      :     1.071158
      py      :     1.433390
      dz2     :     0.016207  d :     0.062981
      dxz     :     0.012609
      dyz     :     0.012397
      dx2y2   :     0.012352
      dxy     :     0.009416
      f0      :     0.000539  f :     0.004161
      f+1     :     0.000421
      f-1     :     0.000797
      f+2     :     0.000838
      f-2     :     0.000655
      f+3     :     0.000537
      f-3     :     0.000375
  4 C s       :     3.171245  s :     3.171245
      pz      :     0.722472  p :     2.426506
      px      :     0.734631
      py      :     0.969402
      dz2     :     0.057732  d :     0.224672
      dxz     :     0.033233
      dyz     :     0.042017
      dx2y2   :     0.044846
      dxy     :     0.046845
      f0      :     0.002648  f :     0.019917
      f+1     :     0.002416
      f-1     :     0.002976
      f+2     :     0.002645
      f-2     :     0.004317
      f+3     :     0.002118
      f-3     :     0.002797
  5 C s       :     3.018263  s :     3.018263
      pz      :     0.820024  p :     2.660896
      px      :     1.019694
      py      :     0.821177
      dz2     :     0.058784  d :     0.162515
      dxz     :     0.024015
      dyz     :     0.029883
      dx2y2   :     0.024263
      dxy     :     0.025570
      f0      :     0.002376  f :     0.010576
      f+1     :     0.001174
      f-1     :     0.002116
      f+2     :     0.001338
      f-2     :     0.001562
      f+3     :     0.000961
      f-3     :     0.001048
  6 H s       :     0.826882  s :     0.826882
      pz      :     0.004248  p :     0.023551
      px      :     0.013985
      py      :     0.005318
  7 C s       :     3.262956  s :     3.262956
      pz      :     0.734126  p :     2.519333
      px      :     0.911458
      py      :     0.873749
      dz2     :     0.030550  d :     0.140324
      dxz     :     0.025022
      dyz     :     0.041305
      dx2y2   :     0.022078
      dxy     :     0.021369
      f0      :     0.002149  f :     0.009902
      f+1     :     0.001106
      f-1     :     0.001464
      f+2     :     0.001426
      f-2     :     0.001501
      f+3     :     0.000720
      f-3     :     0.001536
  8 C s       :     3.198989  s :     3.198989
      pz      :     0.977055  p :     2.872346
      px      :     0.935415
      py      :     0.959876
      dz2     :     0.020895  d :     0.097871
      dxz     :     0.019776
      dyz     :     0.029906
      dx2y2   :     0.014819
      dxy     :     0.012475
      f0      :     0.001450  f :     0.007306
      f+1     :     0.001136
      f-1     :     0.000968
      f+2     :     0.000613
      f-2     :     0.001191
      f+3     :     0.000552
      f-3     :     0.001396
  9 H s       :     0.821289  s :     0.821289
      pz      :     0.010762  p :     0.022884
      px      :     0.006209
      py      :     0.005912
 10 C s       :     3.207505  s :     3.207505
      pz      :     0.916177  p :     2.861043
      px      :     0.968668
      py      :     0.976198
      dz2     :     0.030936  d :     0.094423
      dxz     :     0.021397
      dyz     :     0.022597
      dx2y2   :     0.009245
      dxy     :     0.010248
      f0      :     0.001691  f :     0.007218
      f+1     :     0.001210
      f-1     :     0.001003
      f+2     :     0.001147
      f-2     :     0.000979
      f+3     :     0.000715
      f-3     :     0.000474
 11 H s       :     0.824339  s :     0.824339
      pz      :     0.003787  p :     0.022015
      px      :     0.006427
      py      :     0.011801
 12 C s       :     3.174775  s :     3.174775
      pz      :     0.970485  p :     2.859404
      px      :     0.952178
      py      :     0.936741
      dz2     :     0.021895  d :     0.093573
      dxz     :     0.011439
      dyz     :     0.026900
      dx2y2   :     0.017973
      dxy     :     0.015366
      f0      :     0.001345  f :     0.007171
      f+1     :     0.000620
      f-1     :     0.001042
      f+2     :     0.001052
      f-2     :     0.000958
      f+3     :     0.000670
      f-3     :     0.001483
 13 H s       :     0.820696  s :     0.820696
      pz      :     0.011992  p :     0.022015
      px      :     0.004354
      py      :     0.005669
 14 C s       :     3.186318  s :     3.186318
      pz      :     0.954140  p :     2.861600
      px      :     0.969115
      py      :     0.938345
      dz2     :     0.018336  d :     0.094564
      dxz     :     0.019521
      dyz     :     0.028894
      dx2y2   :     0.014283
      dxy     :     0.013531
      f0      :     0.001431  f :     0.007253
      f+1     :     0.001163
      f-1     :     0.000865
      f+2     :     0.000564
      f-2     :     0.001220
      f+3     :     0.000592
      f-3     :     0.001418
 15 H s       :     0.823319  s :     0.823319
      pz      :     0.009771  p :     0.022046
      px      :     0.006282
      py      :     0.005994
 16 C s       :     3.285130  s :     3.285130
      pz      :     0.954202  p :     2.894171
      px      :     0.975974
      py      :     0.963995
      dz2     :     0.030541  d :     0.095834
      dxz     :     0.022953
      dyz     :     0.022628
      dx2y2   :     0.009389
      dxy     :     0.010323
      f0      :     0.001780  f :     0.007336
      f+1     :     0.001264
      f-1     :     0.001006
      f+2     :     0.001116
      f-2     :     0.001011
      f+3     :     0.000701
      f-3     :     0.000457
 17 H s       :     0.826965  s :     0.826965
      pz      :     0.003825  p :     0.022052
      px      :     0.006451
      py      :     0.011775
 18 C s       :     3.041066  s :     3.041066
      pz      :     0.908896  p :     2.550173
      px      :     0.860251
      py      :     0.781025
      dz2     :     0.043870  d :     0.210955
      dxz     :     0.039071
      dyz     :     0.040983
      dx2y2   :     0.042051
      dxy     :     0.044980
      f0      :     0.002386  f :     0.013047
      f+1     :     0.001345
      f-1     :     0.001511
      f+2     :     0.001802
      f-2     :     0.001750
      f+3     :     0.001724
      f-3     :     0.002528
 19 C s       :     3.279330  s :     3.279330
      pz      :     0.974172  p :     3.097554
      px      :     1.082760
      py      :     1.040622
      dz2     :     0.016487  d :     0.056655
      dxz     :     0.010480
      dyz     :     0.009641
      dx2y2   :     0.011734
      dxy     :     0.008312
      f0      :     0.000592  f :     0.003453
      f+1     :     0.000468
      f-1     :     0.000923
      f+2     :     0.000365
      f-2     :     0.000431
      f+3     :     0.000604
      f-3     :     0.000069
 20 H s       :     0.828579  s :     0.828579
      pz      :     0.009895  p :     0.021637
      px      :     0.005575
      py      :     0.006167
 21 H s       :     0.830929  s :     0.830929
      pz      :     0.004332  p :     0.021326
      px      :     0.005898
      py      :     0.011096
 22 H s       :     0.837724  s :     0.837724
      pz      :     0.004570  p :     0.021104
      px      :     0.011978
      py      :     0.004556
 23 C s       :     3.269430  s :     3.269430
      pz      :     1.084026  p :     3.106814
      px      :     0.936932
      py      :     1.085857
      dz2     :     0.006442  d :     0.056144
      dxz     :     0.016009
      dyz     :     0.010135
      dx2y2   :     0.007661
      dxy     :     0.015896
      f0      :     0.000253  f :     0.003420
      f+1     :     0.000470
      f-1     :     0.000581
      f+2     :     0.000665
      f-2     :     0.000145
      f+3     :     0.000689
      f-3     :     0.000618
 24 H s       :     0.834518  s :     0.834518
      pz      :     0.009168  p :     0.021222
      px      :     0.004481
      py      :     0.007573
 25 H s       :     0.828438  s :     0.828438
      pz      :     0.004932  p :     0.021385
      px      :     0.006216
      py      :     0.010237
 26 H s       :     0.834996  s :     0.834996
      pz      :     0.009636  p :     0.021748
      px      :     0.006372
      py      :     0.005740
 27 C s       :     3.270666  s :     3.270666
      pz      :     0.985480  p :     3.103873
      px      :     1.066915
      py      :     1.051478
      dz2     :     0.019284  d :     0.056916
      dxz     :     0.005535
      dyz     :     0.010292
      dx2y2   :     0.013345
      dxy     :     0.008459
      f0      :     0.000523  f :     0.003551
      f+1     :     0.000370
      f-1     :     0.001035
      f+2     :     0.000495
      f-2     :     0.000319
      f+3     :     0.000674
      f-3     :     0.000136
 28 H s       :     0.833772  s :     0.833772
      pz      :     0.004334  p :     0.020972
      px      :     0.012153
      py      :     0.004485
 29 H s       :     0.830734  s :     0.830734
      pz      :     0.004401  p :     0.021195
      px      :     0.005876
      py      :     0.010918
 30 H s       :     0.832993  s :     0.832993
      pz      :     0.010586  p :     0.021054
      px      :     0.004486
      py      :     0.005981
 31 C s       :     2.995510  s :     2.995510
      pz      :     0.850285  p :     2.633912
      px      :     0.866256
      py      :     0.917371
      dz2     :     0.038158  d :     0.167840
      dxz     :     0.049271
      dyz     :     0.021651
      dx2y2   :     0.029769
      dxy     :     0.028989
      f0      :     0.001671  f :     0.013408
      f+1     :     0.003032
      f-1     :     0.001556
      f+2     :     0.002233
      f-2     :     0.001932
      f+3     :     0.001471
      f-3     :     0.001512
 32 C s       :     3.341937  s :     3.341937
      pz      :     0.803304  p :     2.543158
      px      :     0.812050
      py      :     0.927805
      dz2     :     0.029233  d :     0.126383
      dxz     :     0.034260
      dyz     :     0.018153
      dx2y2   :     0.022127
      dxy     :     0.022610
      f0      :     0.001335  f :     0.009347
      f+1     :     0.002123
      f-1     :     0.001085
      f+2     :     0.001580
      f-2     :     0.001048
      f+3     :     0.001194
      f-3     :     0.000983
 33 C s       :     3.208784  s :     3.208784
      pz      :     0.946578  p :     2.870064
      px      :     0.953380
      py      :     0.970106
      dz2     :     0.021876  d :     0.099397
      dxz     :     0.023757
      dyz     :     0.008411
      dx2y2   :     0.021434
      dxy     :     0.023920
      f0      :     0.000577  f :     0.007481
      f+1     :     0.001578
      f-1     :     0.000657
      f+2     :     0.001268
      f-2     :     0.000889
      f+3     :     0.001230
      f-3     :     0.001283
 34 H s       :     0.826333  s :     0.826333
      pz      :     0.012952  p :     0.023568
      px      :     0.004972
      py      :     0.005645
 35 C s       :     3.233180  s :     3.233180
      pz      :     0.954054  p :     2.910814
      px      :     0.949578
      py      :     1.007183
      dz2     :     0.018686  d :     0.092652
      dxz     :     0.032673
      dyz     :     0.014664
      dx2y2   :     0.009277
      dxy     :     0.017352
      f0      :     0.001209  f :     0.007216
      f+1     :     0.001428
      f-1     :     0.000840
      f+2     :     0.001028
      f-2     :     0.000944
      f+3     :     0.000673
      f-3     :     0.001095
 36 H s       :     0.835374  s :     0.835374
      pz      :     0.007164  p :     0.022230
      px      :     0.008162
      py      :     0.006904
 37 C s       :     3.199599  s :     3.199599
      pz      :     0.943628  p :     2.865354
      px      :     0.956042
      py      :     0.965684
      dz2     :     0.027298  d :     0.097092
      dxz     :     0.023873
      dyz     :     0.019890
      dx2y2   :     0.017620
      dxy     :     0.008412
      f0      :     0.001272  f :     0.007364
      f+1     :     0.001340
      f-1     :     0.001062
      f+2     :     0.001369
      f-2     :     0.000794
      f+3     :     0.001010
      f-3     :     0.000516
 38 H s       :     0.834313  s :     0.834313
      pz      :     0.005096  p :     0.021937
      px      :     0.012187
      py      :     0.004654
 39 C s       :     3.327639  s :     3.327639
      pz      :     0.966554  p :     2.888219
      px      :     0.895000
      py      :     1.026665
      dz2     :     0.021304  d :     0.092293
      dxz     :     0.021655
      dyz     :     0.010357
      dx2y2   :     0.018746
      dxy     :     0.020231
      f0      :     0.000671  f :     0.007463
      f+1     :     0.001505
      f-1     :     0.000693
      f+2     :     0.001282
      f-2     :     0.000816
      f+3     :     0.001241
      f-3     :     0.001255
 40 H s       :     0.824751  s :     0.824751
      pz      :     0.012695  p :     0.023086
      px      :     0.004401
      py      :     0.005990
 41 C s       :     2.965673  s :     2.965673
      pz      :     0.928585  p :     2.733183
      px      :     0.903584
      py      :     0.901013
      dz2     :     0.035061  d :     0.186780
      dxz     :     0.037447
      dyz     :     0.036437
      dx2y2   :     0.041621
      dxy     :     0.036214
      f0      :     0.001535  f :     0.010057
      f+1     :     0.001813
      f-1     :     0.001066
      f+2     :     0.001697
      f-2     :     0.000906
      f+3     :     0.001554
      f-3     :     0.001485
 42 C s       :     3.300108  s :     3.300108
      pz      :     0.945550  p :     3.096966
      px      :     1.092932
      py      :     1.058484
      dz2     :     0.012367  d :     0.061381
      dxz     :     0.019560
      dyz     :     0.010541
      dx2y2   :     0.014700
      dxy     :     0.004213
      f0      :     0.000902  f :     0.003591
      f+1     :     0.000670
      f-1     :     0.000732
      f+2     :     0.000355
      f-2     :     0.000295
      f+3     :     0.000254
      f-3     :     0.000383
 43 H s       :     0.831586  s :     0.831586
      pz      :     0.007709  p :     0.021034
      px      :     0.007641
      py      :     0.005684
 44 H s       :     0.830644  s :     0.830644
      pz      :     0.005562  p :     0.021378
      px      :     0.011152
      py      :     0.004664
 45 H s       :     0.832576  s :     0.832576
      pz      :     0.004323  p :     0.020993
      px      :     0.004650
      py      :     0.012020
 46 C s       :     3.270585  s :     3.270585
      pz      :     1.038079  p :     3.097113
      px      :     1.012829
      py      :     1.046204
      dz2     :     0.017698  d :     0.059142
      dxz     :     0.009397
      dyz     :     0.005099
      dx2y2   :     0.021661
      dxy     :     0.005288
      f0      :     0.000491  f :     0.003335
      f+1     :     0.000448
      f-1     :     0.000495
      f+2     :     0.000617
      f-2     :     0.000238
      f+3     :     0.000604
      f-3     :     0.000442
 47 H s       :     0.840095  s :     0.840095
      pz      :     0.004470  p :     0.021239
      px      :     0.004576
      py      :     0.012192
 48 H s       :     0.837469  s :     0.837469
      pz      :     0.005717  p :     0.021360
      px      :     0.011105
      py      :     0.004537
 49 H s       :     0.838965  s :     0.838965
      pz      :     0.012370  p :     0.022488
      px      :     0.004875
      py      :     0.005243
 50 C s       :     3.268464  s :     3.268464
      pz      :     1.090339  p :     3.111224
      px      :     1.078451
      py      :     0.942434
      dz2     :     0.005061  d :     0.058640
      dxz     :     0.007545
      dyz     :     0.019217
      dx2y2   :     0.013152
      dxy     :     0.013664
      f0      :     0.000396  f :     0.003325
      f+1     :     0.000118
      f-1     :     0.000576
      f+2     :     0.000746
      f-2     :     0.000148
      f+3     :     0.000779
      f-3     :     0.000561
 51 H s       :     0.839660  s :     0.839660
      pz      :     0.010881  p :     0.022771
      px      :     0.004700
      py      :     0.007190
 52 H s       :     0.838011  s :     0.838011
      pz      :     0.005605  p :     0.021244
      px      :     0.011114
      py      :     0.004524
 53 H s       :     0.842043  s :     0.842043
      pz      :     0.007700  p :     0.021415
      px      :     0.007498
      py      :     0.006218
 54 C s       :     3.041764  s :     3.041764
      pz      :     0.746394  p :     2.186989
      px      :     0.752354
      py      :     0.688241
      dz2     :     0.071706  d :     0.269665
      dxz     :     0.062408
      dyz     :     0.046455
      dx2y2   :     0.049010
      dxy     :     0.040087
      f0      :     0.006779  f :     0.025501
      f+1     :     0.002801
      f-1     :     0.003399
      f+2     :     0.002130
      f-2     :     0.005256
      f+3     :     0.002566
      f-3     :     0.002570
 55 C s       :     3.266227  s :     3.266227
      pz      :     0.735546  p :     2.516527
      px      :     0.860619
      py      :     0.920362
      dz2     :     0.029766  d :     0.128765
      dxz     :     0.033795
      dyz     :     0.023617
      dx2y2   :     0.023318
      dxy     :     0.018269
      f0      :     0.002404  f :     0.010030
      f+1     :     0.001453
      f-1     :     0.001218
      f+2     :     0.000893
      f-2     :     0.001820
      f+3     :     0.001414
      f-3     :     0.000828
 56 C s       :     3.262499  s :     3.262499
      pz      :     0.998088  p :     2.869547
      px      :     0.932557
      py      :     0.938902
      dz2     :     0.021264  d :     0.096834
      dxz     :     0.022272
      dyz     :     0.023807
      dx2y2   :     0.018348
      dxy     :     0.011144
      f0      :     0.001492  f :     0.007324
      f+1     :     0.000784
      f-1     :     0.001169
      f+2     :     0.000392
      f-2     :     0.001454
      f+3     :     0.001310
      f-3     :     0.000723
 57 H s       :     0.814971  s :     0.814971
      pz      :     0.011034  p :     0.022519
      px      :     0.004999
      py      :     0.006487
 58 C s       :     3.174038  s :     3.174038
      pz      :     0.922047  p :     2.864101
      px      :     0.974428
      py      :     0.967626
      dz2     :     0.031625  d :     0.093396
      dxz     :     0.020808
      dyz     :     0.021145
      dx2y2   :     0.007317
      dxy     :     0.012501
      f0      :     0.001787  f :     0.007228
      f+1     :     0.000952
      f-1     :     0.001191
      f+2     :     0.000999
      f-2     :     0.001121
      f+3     :     0.000490
      f-3     :     0.000689
 59 H s       :     0.813543  s :     0.813543
      pz      :     0.003673  p :     0.022121
      px      :     0.010315
      py      :     0.008133
 60 C s       :     3.184764  s :     3.184764
      pz      :     0.980334  p :     2.837514
      px      :     0.935442
      py      :     0.921738
      dz2     :     0.021169  d :     0.095185
      dxz     :     0.025352
      dyz     :     0.016191
      dx2y2   :     0.019221
      dxy     :     0.013252
      f0      :     0.001403  f :     0.007149
      f+1     :     0.000977
      f-1     :     0.000660
      f+2     :     0.000677
      f-2     :     0.001309
      f+3     :     0.001336
      f-3     :     0.000787
 61 H s       :     0.812246  s :     0.812246
      pz      :     0.011859  p :     0.021980
      px      :     0.005935
      py      :     0.004185
 62 C s       :     3.179525  s :     3.179525
      pz      :     0.963562  p :     2.858553
      px      :     0.941736
      py      :     0.953254
      dz2     :     0.019016  d :     0.092743
      dxz     :     0.023526
      dyz     :     0.022544
      dx2y2   :     0.016038
      dxy     :     0.011618
      f0      :     0.001491  f :     0.007227
      f+1     :     0.000735
      f-1     :     0.001099
      f+2     :     0.000373
      f-2     :     0.001496
      f+3     :     0.001301
      f-3     :     0.000732
 63 H s       :     0.814717  s :     0.814717
      pz      :     0.010403  p :     0.022116
      px      :     0.005134
      py      :     0.006580
 64 C s       :     3.255124  s :     3.255124
      pz      :     0.925522  p :     2.862408
      px      :     0.971056
      py      :     0.965831
      dz2     :     0.032281  d :     0.100265
      dxz     :     0.024039
      dyz     :     0.023601
      dx2y2   :     0.007247
      dxy     :     0.013097
      f0      :     0.001805  f :     0.007343
      f+1     :     0.000984
      f-1     :     0.001201
      f+2     :     0.001091
      f-2     :     0.001124
      f+3     :     0.000463
      f-3     :     0.000675
 65 H s       :     0.804022  s :     0.804022
      pz      :     0.003894  p :     0.022690
      px      :     0.010724
      py      :     0.008072
 66 H s       :     0.713736  s :     0.713736
      pz      :     0.009981  p :     0.044866
      px      :     0.023611
      py      :     0.011273
 67 O s       :     3.828881  s :     3.828881
      pz      :     1.399237  p :     4.633929
      px      :     1.721254
      py      :     1.513438
      dz2     :     0.009459  d :     0.028520
      dxz     :     0.007629
      dyz     :     0.007965
      dx2y2   :     0.001558
      dxy     :     0.001910
      f0      :     0.000512  f :     0.001820
      f+1     :     0.000464
      f-1     :     0.000350
      f+2     :     0.000203
      f-2     :     0.000244
      f+3     :     0.000026
      f-3     :     0.000020
 68 C s       :     3.022041  s :     3.022041
      pz      :     0.797817  p :     2.254465
      px      :     0.729511
      py      :     0.727138
      dz2     :     0.054237  d :     0.263693
      dxz     :     0.080905
      dyz     :     0.048068
      dx2y2   :     0.031297
      dxy     :     0.049187
      f0      :     0.006148  f :     0.025611
      f+1     :     0.004539
      f-1     :     0.003379
      f+2     :     0.004414
      f-2     :     0.002047
      f+3     :     0.002103
      f-3     :     0.002980
 69 C s       :     3.199510  s :     3.199510
      pz      :     0.820423  p :     2.551201
      px      :     0.796742
      py      :     0.934037
      dz2     :     0.026685  d :     0.129297
      dxz     :     0.043650
      dyz     :     0.019924
      dx2y2   :     0.018038
      dxy     :     0.021001
      f0      :     0.002255  f :     0.010053
      f+1     :     0.001387
      f-1     :     0.001322
      f+2     :     0.001838
      f-2     :     0.000972
      f+3     :     0.000996
      f-3     :     0.001284
 70 C s       :     3.233987  s :     3.233987
      pz      :     0.931797  p :     2.882172
      px      :     1.015501
      py      :     0.934875
      dz2     :     0.032287  d :     0.099895
      dxz     :     0.022237
      dyz     :     0.021074
      dx2y2   :     0.015219
      dxy     :     0.009078
      f0      :     0.001679  f :     0.007363
      f+1     :     0.001098
      f-1     :     0.001100
      f+2     :     0.001378
      f-2     :     0.000918
      f+3     :     0.000695
      f-3     :     0.000496
 71 H s       :     0.806577  s :     0.806577
      pz      :     0.003967  p :     0.022766
      px      :     0.014031
      py      :     0.004768
 72 C s       :     3.190078  s :     3.190078
      pz      :     0.970369  p :     2.856274
      px      :     0.926271
      py      :     0.959635
      dz2     :     0.021552  d :     0.093323
      dxz     :     0.028968
      dyz     :     0.008324
      dx2y2   :     0.015474
      dxy     :     0.019005
      f0      :     0.001218  f :     0.007233
      f+1     :     0.001076
      f-1     :     0.000631
      f+2     :     0.001530
      f-2     :     0.000617
      f+3     :     0.000976
      f-3     :     0.001184
 73 H s       :     0.820224  s :     0.820224
      pz      :     0.011734  p :     0.022106
      px      :     0.005578
      py      :     0.004794
 74 C s       :     3.193710  s :     3.193710
      pz      :     0.965359  p :     2.848210
      px      :     0.943270
      py      :     0.939581
      dz2     :     0.017313  d :     0.094715
      dxz     :     0.034596
      dyz     :     0.013566
      dx2y2   :     0.011955
      dxy     :     0.017286
      f0      :     0.001407  f :     0.007162
      f+1     :     0.000895
      f-1     :     0.000927
      f+2     :     0.001207
      f-2     :     0.000783
      f+3     :     0.000842
      f-3     :     0.001101
 75 H s       :     0.816920  s :     0.816920
      pz      :     0.009483  p :     0.021977
      px      :     0.006666
      py      :     0.005828
 76 C s       :     3.174871  s :     3.174871
      pz      :     0.926139  p :     2.859181
      px      :     0.969745
      py      :     0.963297
      dz2     :     0.030603  d :     0.093622
      dxz     :     0.021283
      dyz     :     0.019453
      dx2y2   :     0.013939
      dxy     :     0.008343
      f0      :     0.001650  f :     0.007225
      f+1     :     0.001022
      f-1     :     0.001046
      f+2     :     0.001383
      f-2     :     0.000906
      f+3     :     0.000695
      f-3     :     0.000523
 77 H s       :     0.817348  s :     0.817348
      pz      :     0.003875  p :     0.022076
      px      :     0.013332
      py      :     0.004869
 78 C s       :     3.263797  s :     3.263797
      pz      :     0.975085  p :     2.865941
      px      :     0.945268
      py      :     0.945588
      dz2     :     0.024323  d :     0.098321
      dxz     :     0.029324
      dyz     :     0.008797
      dx2y2   :     0.015688
      dxy     :     0.020189
      f0      :     0.001295  f :     0.007345
      f+1     :     0.001073
      f-1     :     0.000642
      f+2     :     0.001522
      f-2     :     0.000614
      f+3     :     0.000994
      f-3     :     0.001205
 79 H s       :     0.824963  s :     0.824963
      pz      :     0.012483  p :     0.022615
      px      :     0.005489
      py      :     0.004643
 80 O s       :     3.774706  s :     3.774706
      pz      :     1.592195  p :     4.593369
      px      :     1.306666
      py      :     1.694509
      dz2     :     0.006368  d :     0.030191
      dxz     :     0.010385
      dyz     :     0.002702
      dx2y2   :     0.005654
      dxy     :     0.005083
      f0      :     0.000050  f :     0.001707
      f+1     :     0.000369
      f-1     :     0.000054
      f+2     :     0.000289
      f-2     :     0.000131
      f+3     :     0.000407
      f-3     :     0.000406
 81 H s       :     0.587817  s :     0.587817
      pz      :     0.029417  p :     0.061908
      px      :     0.020469
      py      :     0.012022


                     *******************************
                     * LOEWDIN POPULATION ANALYSIS *
                     *******************************

----------------------
LOEWDIN ATOMIC CHARGES
----------------------
   0 O :    0.356939
   1 O :    0.104990
   2 N :    0.196362
   3 N :    0.168393
   4 C :   -0.285650
   5 C :   -0.218345
   6 H :    0.188181
   7 C :   -0.140427
   8 C :   -0.112438
   9 H :    0.159649
  10 C :   -0.145555
  11 H :    0.155723
  12 C :   -0.148906
  13 H :    0.154891
  14 C :   -0.145948
  15 H :    0.155912
  16 C :   -0.108167
  17 H :    0.163484
  18 C :   -0.393432
  19 C :   -0.261734
  20 H :    0.127749
  21 H :    0.136449
  22 H :    0.131822
  23 C :   -0.261976
  24 H :    0.131746
  25 H :    0.136833
  26 H :    0.129891
  27 C :   -0.272248
  28 H :    0.129391
  29 H :    0.133053
  30 H :    0.128757
  31 C :   -0.190828
  32 C :   -0.085005
  33 C :   -0.128334
  34 H :    0.161145
  35 C :   -0.189676
  36 H :    0.149145
  37 C :   -0.165877
  38 H :    0.153162
  39 C :   -0.144969
  40 H :    0.160213
  41 C :   -0.316342
  42 C :   -0.270731
  43 H :    0.128454
  44 H :    0.131927
  45 H :    0.128567
  46 C :   -0.264065
  47 H :    0.131222
  48 H :    0.131688
  49 H :    0.119300
  50 C :   -0.267798
  51 H :    0.119061
  52 H :    0.131050
  53 H :    0.129191
  54 C :   -0.420026
  55 C :   -0.136717
  56 C :   -0.077854
  57 H :    0.164480
  58 C :   -0.133074
  59 H :    0.159482
  60 C :   -0.116067
  61 H :    0.159882
  62 C :   -0.133383
  63 H :    0.159652
  64 C :   -0.082425
  65 H :    0.164274
  66 H :    0.177845
  67 O :    0.008221
  68 C :   -0.501923
  69 C :   -0.140762
  70 C :   -0.095060
  71 H :    0.159377
  72 C :   -0.141604
  73 H :    0.157339
  74 C :   -0.129882
  75 H :    0.157538
  76 C :   -0.141734
  77 H :    0.157177
  78 C :   -0.091872
  79 H :    0.160649
  80 O :    0.130478
  81 H :    0.180101

-------------------------------
LOEWDIN REDUCED ORBITAL CHARGES
-------------------------------
  0 O s       :     3.212891  s :     3.212891
      pz      :     1.470689  p :     4.313928
      px      :     1.349264
      py      :     1.493975
      dz2     :     0.020110  d :     0.109228
      dxz     :     0.028003
      dyz     :     0.013924
      dx2y2   :     0.018943
      dxy     :     0.028247
      f0      :     0.000992  f :     0.007014
      f+1     :     0.001102
      f-1     :     0.000639
      f+2     :     0.000724
      f-2     :     0.001552
      f+3     :     0.000958
      f-3     :     0.001046
  1 O s       :     3.384831  s :     3.384831
      pz      :     1.506041  p :     4.436866
      px      :     1.473978
      py      :     1.456846
      dz2     :     0.020151  d :     0.067110
      dxz     :     0.012998
      dyz     :     0.021447
      dx2y2   :     0.005470
      dxy     :     0.007044
      f0      :     0.001242  f :     0.006202
      f+1     :     0.000758
      f-1     :     0.001728
      f+2     :     0.000921
      f-2     :     0.001168
      f+3     :     0.000226
      f-3     :     0.000160
  2 N s       :     3.013533  s :     3.013533
      pz      :     1.212302  p :     3.565405
      px      :     1.229037
      py      :     1.124065
      dz2     :     0.028620  d :     0.207811
      dxz     :     0.024223
      dyz     :     0.057591
      dx2y2   :     0.050215
      dxy     :     0.047162
      f0      :     0.002027  f :     0.016889
      f+1     :     0.001080
      f-1     :     0.002860
      f+2     :     0.002752
      f-2     :     0.003124
      f+3     :     0.002178
      f-3     :     0.002868
  3 N s       :     2.897612  s :     2.897612
      pz      :     1.211344  p :     3.694377
      px      :     1.149110
      py      :     1.333923
      dz2     :     0.051468  d :     0.224419
      dxz     :     0.052567
      dyz     :     0.039903
      dx2y2   :     0.047312
      dxy     :     0.033170
      f0      :     0.002527  f :     0.015198
      f+1     :     0.002011
      f-1     :     0.002396
      f+2     :     0.002622
      f-2     :     0.002256
      f+3     :     0.001822
      f-3     :     0.001563
  4 C s       :     2.734628  s :     2.734628
      pz      :     0.851476  p :     2.662279
      px      :     0.825297
      py      :     0.985506
      dz2     :     0.179511  d :     0.772171
      dxz     :     0.153146
      dyz     :     0.145751
      dx2y2   :     0.138675
      dxy     :     0.155088
      f0      :     0.013907  f :     0.116571
      f+1     :     0.016498
      f-1     :     0.016927
      f+2     :     0.015790
      f-2     :     0.024730
      f+3     :     0.012050
      f-3     :     0.016669
  5 C s       :     2.711627  s :     2.711627
      pz      :     0.929081  p :     2.865569
      px      :     1.001659
      py      :     0.934828
      dz2     :     0.177020  d :     0.572446
      dxz     :     0.076498
      dyz     :     0.132985
      dx2y2   :     0.083081
      dxy     :     0.102862
      f0      :     0.013629  f :     0.068704
      f+1     :     0.010191
      f-1     :     0.010971
      f+2     :     0.009841
      f-2     :     0.010520
      f+3     :     0.006403
      f-3     :     0.007150
  6 H s       :     0.750144  s :     0.750144
      pz      :     0.011289  p :     0.061675
      px      :     0.035712
      py      :     0.014674
  7 C s       :     2.704364  s :     2.704364
      pz      :     0.965010  p :     2.857519
      px      :     0.897526
      py      :     0.994983
      dz2     :     0.124901  d :     0.521191
      dxz     :     0.086356
      dyz     :     0.148687
      dx2y2   :     0.079889
      dxy     :     0.081358
      f0      :     0.012711  f :     0.057353
      f+1     :     0.007395
      f-1     :     0.008630
      f+2     :     0.008358
      f-2     :     0.009693
      f+3     :     0.005379
      f-3     :     0.005188
  8 C s       :     2.755483  s :     2.755483
      pz      :     1.018058  p :     2.923384
      px      :     0.906659
      py      :     0.998667
      dz2     :     0.084766  d :     0.390135
      dxz     :     0.070494
      dyz     :     0.125210
      dx2y2   :     0.053676
      dxy     :     0.055989
      f0      :     0.010296  f :     0.043436
      f+1     :     0.006143
      f-1     :     0.007054
      f+2     :     0.004234
      f-2     :     0.005735
      f+3     :     0.004503
      f-3     :     0.005472
  9 H s       :     0.777915  s :     0.777915
      pz      :     0.028603  p :     0.062436
      px      :     0.017467
      py      :     0.016366
 10 C s       :     2.764454  s :     2.764454
      pz      :     1.060801  p :     2.945101
      px      :     0.913861
      py      :     0.970439
      dz2     :     0.137459  d :     0.392671
      dxz     :     0.085237
      dyz     :     0.096049
      dx2y2   :     0.031455
      dxy     :     0.042470
      f0      :     0.010868  f :     0.043330
      f+1     :     0.006305
      f-1     :     0.007482
      f+2     :     0.007591
      f-2     :     0.007104
      f+3     :     0.002880
      f-3     :     0.001099
 11 H s       :     0.784045  s :     0.784045
      pz      :     0.011219  p :     0.060232
      px      :     0.017756
      py      :     0.031256
 12 C s       :     2.765303  s :     2.765303
      pz      :     1.003071  p :     2.948748
      px      :     0.930226
      py      :     1.015450
      dz2     :     0.097385  d :     0.391521
      dxz     :     0.044116
      dyz     :     0.116042
      dx2y2   :     0.068680
      dxy     :     0.065299
      f0      :     0.008932  f :     0.043335
      f+1     :     0.004535
      f-1     :     0.006641
      f+2     :     0.006375
      f-2     :     0.006746
      f+3     :     0.005062
      f-3     :     0.005044
 13 H s       :     0.784793  s :     0.784793
      pz      :     0.031821  p :     0.060316
      px      :     0.012560
      py      :     0.015935
 14 C s       :     2.764576  s :     2.764576
      pz      :     1.017175  p :     2.944981
      px      :     0.915388
      py      :     1.012418
      dz2     :     0.081527  d :     0.392937
      dxz     :     0.072626
      dyz     :     0.128236
      dx2y2   :     0.054245
      dxy     :     0.056303
      f0      :     0.010142  f :     0.043454
      f+1     :     0.006203
      f-1     :     0.007032
      f+2     :     0.004189
      f-2     :     0.006009
      f+3     :     0.004465
      f-3     :     0.005413
 15 H s       :     0.783836  s :     0.783836
      pz      :     0.026129  p :     0.060252
      px      :     0.017371
      py      :     0.016753
 16 C s       :     2.755368  s :     2.755368
      pz      :     1.044231  p :     2.920862
      px      :     0.910123
      py      :     0.966508
      dz2     :     0.133448  d :     0.388614
      dxz     :     0.083853
      dyz     :     0.096037
      dx2y2   :     0.032289
      dxy     :     0.042987
      f0      :     0.010691  f :     0.043322
      f+1     :     0.006497
      f-1     :     0.007479
      f+2     :     0.007598
      f-2     :     0.007105
      f+3     :     0.002834
      f-3     :     0.001119
 17 H s       :     0.776114  s :     0.776114
      pz      :     0.011111  p :     0.060402
      px      :     0.017772
      py      :     0.031519
 18 C s       :     2.702633  s :     2.702633
      pz      :     1.018116  p :     2.889777
      px      :     0.984064
      py      :     0.887598
      dz2     :     0.149627  d :     0.716147
      dxz     :     0.119514
      dyz     :     0.146207
      dx2y2   :     0.140968
      dxy     :     0.159831
      f0      :     0.014265  f :     0.084874
      f+1     :     0.010187
      f-1     :     0.009063
      f+2     :     0.011832
      f-2     :     0.012572
      f+3     :     0.011617
      f-3     :     0.015337
 19 C s       :     2.826691  s :     2.826691
      pz      :     1.027329  p :     3.153337
      px      :     1.072072
      py      :     1.053935
      dz2     :     0.077637  d :     0.257538
      dxz     :     0.044848
      dyz     :     0.051582
      dx2y2   :     0.048419
      dxy     :     0.035051
      f0      :     0.004072  f :     0.024168
      f+1     :     0.004338
      f-1     :     0.004664
      f+2     :     0.002687
      f-2     :     0.004245
      f+3     :     0.003314
      f-3     :     0.000848
 20 H s       :     0.808232  s :     0.808232
      pz      :     0.027602  p :     0.064019
      px      :     0.017132
      py      :     0.019286
 21 H s       :     0.801043  s :     0.801043
      pz      :     0.012969  p :     0.062508
      px      :     0.018023
      py      :     0.031516
 22 H s       :     0.805535  s :     0.805535
      pz      :     0.013229  p :     0.062643
      px      :     0.035560
      py      :     0.013854
 23 C s       :     2.825656  s :     2.825656
      pz      :     1.071266  p :     3.155048
      px      :     1.011113
      py      :     1.072669
      dz2     :     0.031762  d :     0.257102
      dxz     :     0.068859
      dyz     :     0.045155
      dx2y2   :     0.046162
      dxy     :     0.065165
      f0      :     0.002371  f :     0.024170
      f+1     :     0.004312
      f-1     :     0.002471
      f+2     :     0.003984
      f-2     :     0.001906
      f+3     :     0.004744
      f-3     :     0.004382
 24 H s       :     0.805446  s :     0.805446
      pz      :     0.027231  p :     0.062807
      px      :     0.012886
      py      :     0.022690
 25 H s       :     0.800682  s :     0.800682
      pz      :     0.014964  p :     0.062485
      px      :     0.016641
      py      :     0.030880
 26 H s       :     0.805901  s :     0.805901
      pz      :     0.029444  p :     0.064208
      px      :     0.017515
      py      :     0.017248
 27 C s       :     2.829518  s :     2.829518
      pz      :     1.034599  p :     3.157654
      px      :     1.064007
      py      :     1.059048
      dz2     :     0.086109  d :     0.260751
      dxz     :     0.026986
      dyz     :     0.051500
      dx2y2   :     0.057011
      dxy     :     0.039144
      f0      :     0.003451  f :     0.024326
      f+1     :     0.003873
      f-1     :     0.005040
      f+2     :     0.003565
      f-2     :     0.003727
      f+3     :     0.003539
      f-3     :     0.001131
 28 H s       :     0.808039  s :     0.808039
      pz      :     0.013185  p :     0.062570
      px      :     0.035590
      py      :     0.013794
 29 H s       :     0.804689  s :     0.804689
      pz      :     0.012982  p :     0.062258
      px      :     0.018179
      py      :     0.031096
 30 H s       :     0.808586  s :     0.808586
      pz      :     0.029848  p :     0.062657
      px      :     0.013885
      py      :     0.018924
 31 C s       :     2.693907  s :     2.693907
      pz      :     0.951662  p :     2.781825
      px      :     0.972058
      py      :     0.858105
      dz2     :     0.142805  d :     0.637342
      dxz     :     0.182190
      dyz     :     0.090109
      dx2y2   :     0.106455
      dxy     :     0.115784
      f0      :     0.009182  f :     0.077754
      f+1     :     0.019236
      f-1     :     0.009114
      f+2     :     0.012907
      f-2     :     0.010505
      f+3     :     0.008204
      f-3     :     0.008607
 32 C s       :     2.702159  s :     2.702159
      pz      :     0.971262  p :     2.840981
      px      :     0.961343
      py      :     0.908375
      dz2     :     0.118996  d :     0.489079
      dxz     :     0.135501
      dyz     :     0.073674
      dx2y2   :     0.082300
      dxy     :     0.078608
      f0      :     0.006925  f :     0.052786
      f+1     :     0.013591
      f-1     :     0.006630
      f+2     :     0.007406
      f-2     :     0.006874
      f+3     :     0.005432
      f-3     :     0.005928
 33 C s       :     2.752331  s :     2.752331
      pz      :     0.975571  p :     2.926912
      px      :     1.039305
      py      :     0.912036
      dz2     :     0.093014  d :     0.406013
      dxz     :     0.103447
      dyz     :     0.033895
      dx2y2   :     0.085121
      dxy     :     0.090536
      f0      :     0.003624  f :     0.043077
      f+1     :     0.010686
      f-1     :     0.003375
      f+2     :     0.007263
      f-2     :     0.006080
      f+3     :     0.005042
      f-3     :     0.007008
 34 H s       :     0.776147  s :     0.776147
      pz      :     0.033623  p :     0.062708
      px      :     0.013413
      py      :     0.015672
 35 C s       :     2.761068  s :     2.761068
      pz      :     1.026274  p :     2.990034
      px      :     1.020080
      py      :     0.943680
      dz2     :     0.082984  d :     0.394729
      dxz     :     0.142823
      dyz     :     0.059795
      dx2y2   :     0.044163
      dxy     :     0.064963
      f0      :     0.007765  f :     0.043845
      f+1     :     0.010436
      f-1     :     0.005991
      f+2     :     0.006214
      f-2     :     0.003787
      f+3     :     0.004126
      f-3     :     0.005527
 36 H s       :     0.789947  s :     0.789947
      pz      :     0.019722  p :     0.060909
      px      :     0.022154
      py      :     0.019032
 37 C s       :     2.762454  s :     2.762454
      pz      :     1.039775  p :     2.947521
      px      :     0.989069
      py      :     0.918678
      dz2     :     0.110198  d :     0.411034
      dxz     :     0.117116
      dyz     :     0.080910
      dx2y2   :     0.069034
      dxy     :     0.033776
      f0      :     0.007278  f :     0.044867
      f+1     :     0.010393
      f-1     :     0.007126
      f+2     :     0.006373
      f-2     :     0.005977
      f+3     :     0.004422
      f-3     :     0.003298
 38 H s       :     0.787035  s :     0.787035
      pz      :     0.014536  p :     0.059803
      px      :     0.031989
      py      :     0.013278
 39 C s       :     2.752374  s :     2.752374
      pz      :     0.985936  p :     2.971706
      px      :     1.027051
      py      :     0.958720
      dz2     :     0.092928  d :     0.378407
      dxz     :     0.094844
      dyz     :     0.036177
      dx2y2   :     0.077636
      dxy     :     0.076823
      f0      :     0.003829  f :     0.042481
      f+1     :     0.010065
      f-1     :     0.003581
      f+2     :     0.007377
      f-2     :     0.005783
      f+3     :     0.005157
      f-3     :     0.006690
 40 H s       :     0.776542  s :     0.776542
      pz      :     0.033202  p :     0.063245
      px      :     0.012958
      py      :     0.017084
 41 C s       :     2.685812  s :     2.685812
      pz      :     0.983130  p :     2.925701
      px      :     0.955310
      py      :     0.987262
      dz2     :     0.128353  d :     0.636558
      dxz     :     0.128065
      dyz     :     0.119600
      dx2y2   :     0.144022
      dxy     :     0.116518
      f0      :     0.010228  f :     0.068272
      f+1     :     0.011599
      f-1     :     0.008208
      f+2     :     0.010358
      f-2     :     0.008324
      f+3     :     0.010073
      f-3     :     0.009481
 42 C s       :     2.824065  s :     2.824065
      pz      :     1.017093  p :     3.146767
      px      :     1.069616
      py      :     1.060058
      dz2     :     0.063703  d :     0.275317
      dxz     :     0.079142
      dyz     :     0.051357
      dx2y2   :     0.064533
      dxy     :     0.016583
      f0      :     0.005501  f :     0.024582
      f+1     :     0.004201
      f-1     :     0.005050
      f+2     :     0.002227
      f-2     :     0.004148
      f+3     :     0.001511
      f-3     :     0.001943
 43 H s       :     0.808916  s :     0.808916
      pz      :     0.021529  p :     0.062630
      px      :     0.023140
      py      :     0.017961
 44 H s       :     0.805960  s :     0.805960
      pz      :     0.015016  p :     0.062113
      px      :     0.032961
      py      :     0.014136
 45 H s       :     0.808823  s :     0.808823
      pz      :     0.012739  p :     0.062610
      px      :     0.014275
      py      :     0.035596
 46 C s       :     2.824191  s :     2.824191
      pz      :     1.051655  p :     3.148237
      px      :     1.037823
      py      :     1.058759
      dz2     :     0.081151  d :     0.267709
      dxz     :     0.046077
      dyz     :     0.027062
      dx2y2   :     0.086453
      dxy     :     0.026965
      f0      :     0.002639  f :     0.023929
      f+1     :     0.003053
      f-1     :     0.003972
      f+2     :     0.004156
      f-2     :     0.003340
      f+3     :     0.003836
      f-3     :     0.002933
 47 H s       :     0.806426  s :     0.806426
      pz      :     0.013438  p :     0.062352
      px      :     0.014056
      py      :     0.034859
 48 H s       :     0.806000  s :     0.806000
      pz      :     0.017620  p :     0.062312
      px      :     0.030987
      py      :     0.013706
 49 H s       :     0.815814  s :     0.815814
      pz      :     0.034475  p :     0.064886
      px      :     0.014084
      py      :     0.016327
 50 C s       :     2.822824  s :     2.822824
      pz      :     1.071180  p :     3.153462
      px      :     1.068487
      py      :     1.013796
      dz2     :     0.029267  d :     0.267492
      dxz     :     0.031551
      dyz     :     0.088444
      dx2y2   :     0.063469
      dxy     :     0.054760
      f0      :     0.002935  f :     0.024020
      f+1     :     0.001200
      f-1     :     0.003884
      f+2     :     0.003791
      f-2     :     0.002805
      f+3     :     0.005358
      f-3     :     0.004047
 51 H s       :     0.814945  s :     0.814945
      pz      :     0.032666  p :     0.065994
      px      :     0.014291
      py      :     0.019037
 52 H s       :     0.806680  s :     0.806680
      pz      :     0.016785  p :     0.062270
      px      :     0.032629
      py      :     0.012856
 53 H s       :     0.808189  s :     0.808189
      pz      :     0.022967  p :     0.062620
      px      :     0.022798
      py      :     0.016855
 54 C s       :     2.734133  s :     2.734133
      pz      :     0.995414  p :     2.595378
      px      :     0.796806
      py      :     0.803158
      dz2     :     0.247786  d :     0.934731
      dxz     :     0.195784
      dyz     :     0.187228
      dx2y2   :     0.139896
      dxy     :     0.164037
      f0      :     0.039837  f :     0.155784
      f+1     :     0.016957
      f-1     :     0.021702
      f+2     :     0.015700
      f-2     :     0.030446
      f+3     :     0.016984
      f-3     :     0.014158
 55 C s       :     2.699912  s :     2.699912
      pz      :     0.967803  p :     2.881297
      px      :     0.964834
      py      :     0.948661
      dz2     :     0.128411  d :     0.498802
      dxz     :     0.130420
      dyz     :     0.089654
      dx2y2   :     0.078529
      dxy     :     0.071787
      f0      :     0.014304  f :     0.056705
      f+1     :     0.008443
      f-1     :     0.007469
      f+2     :     0.005716
      f-2     :     0.010568
      f+3     :     0.005643
      f-3     :     0.004561
 56 C s       :     2.756586  s :     2.756586
      pz      :     1.019083  p :     2.891718
      px      :     0.958257
      py      :     0.914379
      dz2     :     0.086605  d :     0.386029
      dxz     :     0.095794
      dyz     :     0.088648
      dx2y2   :     0.061443
      dxy     :     0.053539
      f0      :     0.010392  f :     0.043521
      f+1     :     0.006153
      f-1     :     0.006247
      f+2     :     0.002759
      f-2     :     0.007701
      f+3     :     0.005436
      f-3     :     0.004833
 57 H s       :     0.773795  s :     0.773795
      pz      :     0.029546  p :     0.061725
      px      :     0.014113
      py      :     0.018066
 58 C s       :     2.763788  s :     2.763788
      pz      :     1.059570  p :     2.940941
      px      :     0.950780
      py      :     0.930591
      dz2     :     0.138344  d :     0.385089
      dxz     :     0.088240
      dyz     :     0.085392
      dx2y2   :     0.019176
      dxy     :     0.053937
      f0      :     0.011396  f :     0.043256
      f+1     :     0.006556
      f-1     :     0.006755
      f+2     :     0.007044
      f-2     :     0.007751
      f+3     :     0.001330
      f-3     :     0.002423
 59 H s       :     0.780000  s :     0.780000
      pz      :     0.010844  p :     0.060518
      px      :     0.027592
      py      :     0.022082
 60 C s       :     2.767586  s :     2.767586
      pz      :     1.005552  p :     2.914675
      px      :     0.969677
      py      :     0.939446
      dz2     :     0.093027  d :     0.390666
      dxz     :     0.103132
      dyz     :     0.065299
      dx2y2   :     0.068570
      dxy     :     0.060638
      f0      :     0.009508  f :     0.043139
      f+1     :     0.005585
      f-1     :     0.005219
      f+2     :     0.004364
      f-2     :     0.008300
      f+3     :     0.005531
      f-3     :     0.004632
 61 H s       :     0.779867  s :     0.779867
      pz      :     0.031684  p :     0.060251
      px      :     0.016528
      py      :     0.012039
 62 C s       :     2.763968  s :     2.763968
      pz      :     1.013098  p :     2.941288
      px      :     0.986700
      py      :     0.941491
      dz2     :     0.083465  d :     0.384929
      dxz     :     0.102954
      dyz     :     0.088294
      dx2y2   :     0.056203
      dxy     :     0.054013
      f0      :     0.010417  f :     0.043198
      f+1     :     0.006070
      f-1     :     0.005906
      f+2     :     0.002798
      f-2     :     0.008159
      f+3     :     0.005069
      f-3     :     0.004779
 63 H s       :     0.779792  s :     0.779792
      pz      :     0.027819  p :     0.060555
      px      :     0.014563
      py      :     0.018174
 64 C s       :     2.757700  s :     2.757700
      pz      :     1.043507  p :     2.895114
      px      :     0.943193
      py      :     0.908414
      dz2     :     0.131166  d :     0.386140
      dxz     :     0.091720
      dyz     :     0.089658
      dx2y2   :     0.020176
      dxy     :     0.053421
      f0      :     0.010945  f :     0.043472
      f+1     :     0.006612
      f-1     :     0.006649
      f+2     :     0.007837
      f-2     :     0.007674
      f+3     :     0.001249
      f-3     :     0.002505
 65 H s       :     0.773517  s :     0.773517
      pz      :     0.011256  p :     0.062209
      px      :     0.028912
      py      :     0.022041
 66 H s       :     0.702411  s :     0.702411
      pz      :     0.027849  p :     0.119743
      px      :     0.060657
      py      :     0.031238
 67 O s       :     3.402071  s :     3.402071
      pz      :     1.498525  p :     4.519380
      px      :     1.609275
      py      :     1.411580
      dz2     :     0.024428  d :     0.064465
      dxz     :     0.020741
      dyz     :     0.012300
      dx2y2   :     0.004113
      dxy     :     0.002884
      f0      :     0.001655  f :     0.005863
      f+1     :     0.001888
      f-1     :     0.000864
      f+2     :     0.000772
      f-2     :     0.000555
      f+3     :     0.000068
      f-3     :     0.000061
 68 C s       :     2.743419  s :     2.743419
      pz      :     0.985926  p :     2.629955
      px      :     0.896115
      py      :     0.747914
      dz2     :     0.227368  d :     0.968920
      dxz     :     0.302097
      dyz     :     0.149127
      dx2y2   :     0.140086
      dxy     :     0.150242
      f0      :     0.037948  f :     0.159629
      f+1     :     0.029116
      f-1     :     0.020883
      f+2     :     0.027528
      f-2     :     0.012543
      f+3     :     0.014547
      f-3     :     0.017064
 69 C s       :     2.706010  s :     2.706010
      pz      :     0.986928  p :     2.883249
      px      :     1.015175
      py      :     0.881146
      dz2     :     0.112368  d :     0.495483
      dxz     :     0.168392
      dyz     :     0.069759
      dx2y2   :     0.068647
      dxy     :     0.076319
      f0      :     0.012862  f :     0.056019
      f+1     :     0.009384
      f-1     :     0.007157
      f+2     :     0.010392
      f-2     :     0.005144
      f+3     :     0.005412
      f-3     :     0.005667
 70 C s       :     2.758135  s :     2.758135
      pz      :     1.030588  p :     2.905860
      px      :     0.995960
      py      :     0.879312
      dz2     :     0.127685  d :     0.387662
      dxz     :     0.096125
      dyz     :     0.077524
      dx2y2   :     0.057495
      dxy     :     0.028833
      f0      :     0.009443  f :     0.043403
      f+1     :     0.008370
      f-1     :     0.005984
      f+2     :     0.007840
      f-2     :     0.006909
      f+3     :     0.002672
      f-3     :     0.002185
 71 H s       :     0.778459  s :     0.778459
      pz      :     0.011472  p :     0.062164
      px      :     0.037077
      py      :     0.013616
 72 C s       :     2.764439  s :     2.764439
      pz      :     0.994293  p :     2.946141
      px      :     1.045791
      py      :     0.906057
      dz2     :     0.089690  d :     0.387770
      dxz     :     0.128802
      dyz     :     0.030420
      dx2y2   :     0.066690
      dxy     :     0.072168
      f0      :     0.007873  f :     0.043254
      f+1     :     0.007376
      f-1     :     0.004050
      f+2     :     0.008482
      f-2     :     0.004733
      f+3     :     0.004661
      f-3     :     0.006080
 73 H s       :     0.782250  s :     0.782250
      pz      :     0.031042  p :     0.060412
      px      :     0.015715
      py      :     0.013655
 74 C s       :     2.767005  s :     2.767005
      pz      :     1.010554  p :     2.927460
      px      :     1.039786
      py      :     0.877120
      dz2     :     0.078140  d :     0.392151
      dxz     :     0.145631
      dyz     :     0.050501
      dx2y2   :     0.052941
      dxy     :     0.064939
      f0      :     0.009605  f :     0.043266
      f+1     :     0.007069
      f-1     :     0.005534
      f+2     :     0.007260
      f-2     :     0.003500
      f+3     :     0.005011
      f-3     :     0.005287
 75 H s       :     0.782268  s :     0.782268
      pz      :     0.025570  p :     0.060195
      px      :     0.018456
      py      :     0.016168
 76 C s       :     2.764070  s :     2.764070
      pz      :     1.050582  p :     2.946749
      px      :     0.990541
      py      :     0.905626
      dz2     :     0.130549  d :     0.387666
      dxz     :     0.097059
      dyz     :     0.075497
      dx2y2   :     0.056894
      dxy     :     0.027667
      f0      :     0.009533  f :     0.043249
      f+1     :     0.008327
      f-1     :     0.005985
      f+2     :     0.007991
      f-2     :     0.006658
      f+3     :     0.002535
      f-3     :     0.002222
 77 H s       :     0.782456  s :     0.782456
      pz      :     0.011391  p :     0.060368
      px      :     0.035191
      py      :     0.013785
 78 C s       :     2.757559  s :     2.757559
      pz      :     0.999716  p :     2.903220
      px      :     1.024793
      py      :     0.878710
      dz2     :     0.092694  d :     0.387647
      dxz     :     0.122901
      dyz     :     0.031579
      dx2y2   :     0.066906
      dxy     :     0.073567
      f0      :     0.008043  f :     0.043446
      f+1     :     0.007342
      f-1     :     0.004129
      f+2     :     0.008293
      f-2     :     0.004718
      f+3     :     0.004729
      f-3     :     0.006192
 79 H s       :     0.777639  s :     0.777639
      pz      :     0.033124  p :     0.061711
      px      :     0.015279
      py      :     0.013308
 80 O s       :     3.316551  s :     3.316551
      pz      :     1.528871  p :     4.477987
      px      :     1.374149
      py      :     1.574967
      dz2     :     0.010950  d :     0.069933
      dxz     :     0.026660
      dyz     :     0.003336
      dx2y2   :     0.017000
      dxy     :     0.011987
      f0      :     0.000501  f :     0.005051
      f+1     :     0.001391
      f-1     :     0.000164
      f+2     :     0.000836
      f-2     :     0.000314
      f+3     :     0.000957
      f-3     :     0.000888
 81 H s       :     0.621324  s :     0.621324
      pz      :     0.105487  p :     0.198575
      px      :     0.059155
      py      :     0.033933


                      *****************************
                      * MAYER POPULATION ANALYSIS *
                      *****************************

  NA   - Mulliken gross atomic population
  ZA   - Total nuclear charge
  QA   - Mulliken gross atomic charge
  VA   - Mayer's total valence
  BVA  - Mayer's bonded valence
  FA   - Mayer's free valence

  ATOM       NA         ZA         QA         VA         BVA        FA
  0 O      8.2497     8.0000    -0.2497     2.1668     2.1668    -0.0000
  1 O      8.4206     8.0000    -0.4206     2.0747     2.0747     0.0000
  2 N      7.2587     7.0000    -0.2587     3.0176     3.0176    -0.0000
  3 N      7.2138     7.0000    -0.2138     3.0889     3.0889    -0.0000
  4 C      5.8423     6.0000     0.1577     4.1177     4.1177    -0.0000
  5 C      5.8522     6.0000     0.1478     3.8083     3.8083    -0.0000
  6 H      0.8504     1.0000     0.1496     0.9989     0.9989    -0.0000
  7 C      5.9325     6.0000     0.0675     3.6517     3.6517    -0.0000
  8 C      6.1765     6.0000    -0.1765     3.9086     3.9086     0.0000
  9 H      0.8442     1.0000     0.1558     0.9778     0.9778     0.0000
 10 C      6.1702     6.0000    -0.1702     3.8990     3.8990    -0.0000
 11 H      0.8464     1.0000     0.1536     0.9650     0.9650    -0.0000
 12 C      6.1349     6.0000    -0.1349     3.8410     3.8410     0.0000
 13 H      0.8427     1.0000     0.1573     0.9599     0.9599     0.0000
 14 C      6.1497     6.0000    -0.1497     3.8709     3.8709    -0.0000
 15 H      0.8454     1.0000     0.1546     0.9630     0.9630    -0.0000
 16 C      6.2825     6.0000    -0.2825     3.9806     3.9806    -0.0000
 17 H      0.8490     1.0000     0.1510     0.9695     0.9695    -0.0000
 18 C      5.8152     6.0000     0.1848     3.8822     3.8822    -0.0000
 19 C      6.4370     6.0000    -0.4370     3.8726     3.8726    -0.0000
 20 H      0.8502     1.0000     0.1498     0.9792     0.9792     0.0000
 21 H      0.8523     1.0000     0.1477     0.9702     0.9702    -0.0000
 22 H      0.8588     1.0000     0.1412     0.9769     0.9769     0.0000
 23 C      6.4358     6.0000    -0.4358     3.8975     3.8975     0.0000
 24 H      0.8557     1.0000     0.1443     0.9755     0.9755     0.0000
 25 H      0.8498     1.0000     0.1502     0.9685     0.9685     0.0000
 26 H      0.8567     1.0000     0.1433     0.9771     0.9771     0.0000
 27 C      6.4350     6.0000    -0.4350     3.8571     3.8571     0.0000
 28 H      0.8547     1.0000     0.1453     0.9777     0.9777     0.0000
 29 H      0.8519     1.0000     0.1481     0.9733     0.9733    -0.0000
 30 H      0.8540     1.0000     0.1460     0.9737     0.9737    -0.0000
 31 C      5.8107     6.0000     0.1893     3.8389     3.8389     0.0000
 32 C      6.0208     6.0000    -0.0208     3.7106     3.7106    -0.0000
 33 C      6.1857     6.0000    -0.1857     3.7641     3.7641    -0.0000
 34 H      0.8499     1.0000     0.1501     0.9627     0.9627    -0.0000
 35 C      6.2439     6.0000    -0.2439     3.8860     3.8860    -0.0000
 36 H      0.8576     1.0000     0.1424     0.9681     0.9681    -0.0000
 37 C      6.1694     6.0000    -0.1694     3.8529     3.8529    -0.0000
 38 H      0.8563     1.0000     0.1437     0.9663     0.9663    -0.0000
 39 C      6.3156     6.0000    -0.3156     3.9024     3.9024    -0.0000
 40 H      0.8478     1.0000     0.1522     0.9775     0.9775     0.0000
 41 C      5.8957     6.0000     0.1043     3.8808     3.8808    -0.0000
 42 C      6.4620     6.0000    -0.4620     3.8725     3.8725    -0.0000
 43 H      0.8526     1.0000     0.1474     0.9684     0.9684    -0.0000
 44 H      0.8520     1.0000     0.1480     0.9711     0.9711    -0.0000
 45 H      0.8536     1.0000     0.1464     0.9680     0.9680    -0.0000
 46 C      6.4302     6.0000    -0.4302     3.8525     3.8525    -0.0000
 47 H      0.8613     1.0000     0.1387     0.9731     0.9731    -0.0000
 48 H      0.8588     1.0000     0.1412     0.9722     0.9722     0.0000
 49 H      0.8615     1.0000     0.1385     0.9875     0.9875    -0.0000
 50 C      6.4417     6.0000    -0.4417     3.8816     3.8816    -0.0000
 51 H      0.8624     1.0000     0.1376     0.9882     0.9882     0.0000
 52 H      0.8593     1.0000     0.1407     0.9729     0.9729     0.0000
 53 H      0.8635     1.0000     0.1365     0.9787     0.9787     0.0000
 54 C      5.5239     6.0000     0.4761     3.9632     3.9632     0.0000
 55 C      5.9215     6.0000     0.0785     3.6460     3.6460     0.0000
 56 C      6.2362     6.0000    -0.2362     3.9745     3.9745     0.0000
 57 H      0.8375     1.0000     0.1625     0.9822     0.9822     0.0000
 58 C      6.1388     6.0000    -0.1388     3.8927     3.8927    -0.0000
 59 H      0.8357     1.0000     0.1643     0.9606     0.9606    -0.0000
 60 C      6.1246     6.0000    -0.1246     3.9068     3.9068    -0.0000
 61 H      0.8342     1.0000     0.1658     0.9581     0.9581    -0.0000
 62 C      6.1380     6.0000    -0.1380     3.8912     3.8912    -0.0000
 63 H      0.8368     1.0000     0.1632     0.9620     0.9620    -0.0000
 64 C      6.2251     6.0000    -0.2251     3.9514     3.9514    -0.0000
 65 H      0.8267     1.0000     0.1733     0.9743     0.9743     0.0000
 66 H      0.7586     1.0000     0.2414     0.9566     0.9566     0.0000
 67 O      8.4931     8.0000    -0.4931     1.9968     1.9968    -0.0000
 68 C      5.5658     6.0000     0.4342     4.1748     4.1748     0.0000
 69 C      5.8901     6.0000     0.1099     3.5567     3.5567     0.0000
 70 C      6.2234     6.0000    -0.2234     3.9579     3.9579    -0.0000
 71 H      0.8293     1.0000     0.1707     0.9654     0.9654    -0.0000
 72 C      6.1469     6.0000    -0.1469     3.8843     3.8843    -0.0000
 73 H      0.8423     1.0000     0.1577     0.9632     0.9632     0.0000
 74 C      6.1438     6.0000    -0.1438     3.9059     3.9059    -0.0000
 75 H      0.8389     1.0000     0.1611     0.9592     0.9592    -0.0000
 76 C      6.1349     6.0000    -0.1349     3.8668     3.8668     0.0000
 77 H      0.8394     1.0000     0.1606     0.9602     0.9602     0.0000
 78 C      6.2354     6.0000    -0.2354     3.9775     3.9775     0.0000
 79 H      0.8476     1.0000     0.1524     0.9908     0.9908     0.0000
 80 O      8.4000     8.0000    -0.4000     2.0539     2.0539    -0.0000
 81 H      0.6497     1.0000     0.3503     0.9288     0.9288    -0.0000

  Mayer bond orders larger than 0.100000
B(  0-O ,  4-C ) :   0.9613 B(  0-O , 54-C ) :   1.0578 B(  1-O , 54-C ) :   1.8506 
B(  2-N ,  4-C ) :   1.9030 B(  2-N , 18-C ) :   0.8433 B(  2-N , 81-H ) :   0.2074 
B(  3-N ,  5-C ) :   0.9204 B(  3-N , 31-C ) :   1.1486 B(  3-N , 66-H ) :   0.8792 
B(  4-C ,  5-C ) :   0.9522 B(  5-C ,  6-H ) :   0.9539 B(  5-C ,  7-C ) :   0.8875 
B(  7-C ,  8-C ) :   1.3713 B(  7-C , 16-C ) :   1.3483 B(  8-C ,  9-H ) :   0.9633 
B(  8-C , 10-C ) :   1.4017 B( 10-C , 11-H ) :   0.9815 B( 10-C , 12-C ) :   1.3870 
B( 12-C , 13-H ) :   0.9738 B( 12-C , 14-C ) :   1.3577 B( 14-C , 15-H ) :   0.9809 
B( 14-C , 16-C ) :   1.4185 B( 16-C , 17-H ) :   0.9915 B( 18-C , 19-C ) :   0.9688 
B( 18-C , 23-C ) :   0.9776 B( 18-C , 27-C ) :   0.9686 B( 19-C , 20-H ) :   0.9633 
B( 19-C , 21-H ) :   0.9620 B( 19-C , 22-H ) :   0.9645 B( 23-C , 24-H ) :   0.9654 
B( 23-C , 25-H ) :   0.9581 B( 23-C , 26-H ) :   0.9608 B( 27-C , 28-H ) :   0.9694 
B( 27-C , 29-H ) :   0.9622 B( 27-C , 30-H ) :   0.9672 B( 31-C , 32-C ) :   1.2968 
B( 31-C , 39-C ) :   1.3341 B( 32-C , 33-C ) :   1.3195 B( 32-C , 41-C ) :   0.9873 
B( 33-C , 34-H ) :   0.9822 B( 33-C , 35-C ) :   1.3680 B( 35-C , 36-H ) :   0.9964 
B( 35-C , 37-C ) :   1.3657 B( 37-C , 38-H ) :   0.9837 B( 37-C , 39-C ) :   1.3851 
B( 39-C , 40-H ) :   0.9853 B( 41-C , 42-C ) :   0.9461 B( 41-C , 46-C ) :   0.9570 
B( 41-C , 50-C ) :   0.9644 B( 42-C , 43-H ) :   0.9687 B( 42-C , 44-H ) :   0.9677 
B( 42-C , 45-H ) :   0.9663 B( 46-C , 47-H ) :   0.9683 B( 46-C , 48-H ) :   0.9618 
B( 46-C , 49-H ) :   0.9556 B( 50-C , 51-H ) :   0.9574 B( 50-C , 52-H ) :   0.9609 
B( 50-C , 53-H ) :   0.9700 B( 54-C , 55-C ) :   0.9845 B( 55-C , 56-C ) :   1.3220 
B( 55-C , 64-C ) :   1.3611 B( 56-C , 57-H ) :   0.9665 B( 56-C , 58-C ) :   1.4394 
B( 58-C , 59-H ) :   0.9707 B( 58-C , 60-C ) :   1.3798 B( 60-C , 61-H ) :   0.9653 
B( 60-C , 62-C ) :   1.3857 B( 62-C , 63-H ) :   0.9715 B( 62-C , 64-C ) :   1.4285 
B( 64-C , 65-H ) :   0.9529 B( 67-O , 68-C ) :   1.8523 B( 68-C , 69-C ) :   0.9992 
B( 68-C , 80-O ) :   1.3103 B( 69-C , 70-C ) :   1.3551 B( 69-C , 78-C ) :   1.3214 
B( 70-C , 71-H ) :   0.9536 B( 70-C , 72-C ) :   1.4145 B( 72-C , 73-H ) :   0.9773 
B( 72-C , 74-C ) :   1.3849 B( 74-C , 75-H ) :   0.9697 B( 74-C , 76-C ) :   1.3761 
B( 76-C , 77-H ) :   0.9740 B( 76-C , 78-C ) :   1.4219 B( 78-C , 79-H ) :   0.9694 
B( 80-O , 81-H ) :   0.6917 

-------
TIMINGS
-------

Total SCF time: 0 days 0 hours 8 min 1 sec 

Total time                  ....     481.987 sec
Sum of individual times     ....     453.507 sec  ( 94.1%)

Fock matrix formation       ....     400.727 sec  ( 83.1%)
  Split-RI-J                ....      45.408 sec  ( 11.3% of F)
  Chain of spheres X        ....     211.073 sec  ( 52.7% of F)
  XC integration            ....      50.352 sec  ( 12.6% of F)
    Basis function eval.    ....       2.150 sec  (  4.3% of XC)
    Density eval.           ....       5.342 sec  ( 10.6% of XC)
    XC-Functional eval.     ....       0.184 sec  (  0.4% of XC)
    XC-Potential eval.      ....       3.129 sec  (  6.2% of XC)
Diagonalization             ....       8.660 sec  (  1.8%)
Density matrix formation    ....       1.872 sec  (  0.4%)
Population analysis         ....       3.472 sec  (  0.7%)
Initial guess               ....       4.970 sec  (  1.0%)
Orbital Transformation      ....       0.000 sec  (  0.0%)
Orbital Orthonormalization  ....       0.000 sec  (  0.0%)
DIIS solution               ....       9.352 sec  (  1.9%)
SOSCF solution              ....       8.324 sec  (  1.7%)
Grid generation             ....      16.130 sec  (  3.3%)

Maximum memory used throughout the entire SCF-calculation: 587.3 MB
[1711144363.218926] [node128:2120361:0]          mpool.c:43   UCX  WARN  object 0x14156800 was not returned to mpool ucp_requests
[1711144363.218941] [node128:2120361:0]          mpool.c:43   UCX  WARN  object 0x141569c0 was not returned to mpool ucp_requests
[1711144363.218946] [node128:2120361:0]          mpool.c:43   UCX  WARN  object 0x14156b80 was not returned to mpool ucp_requests
[1711144363.225295] [node128:2120351:0]          mpool.c:43   UCX  WARN  object 0x13134840 was not returned to mpool ucp_requests
[1711144363.225314] [node128:2120351:0]          mpool.c:43   UCX  WARN  object 0x13134a00 was not returned to mpool ucp_requests
[1711144363.225319] [node128:2120351:0]          mpool.c:43   UCX  WARN  object 0x13134bc0 was not returned to mpool ucp_requests
[1711144363.225322] [node128:2120351:0]          mpool.c:43   UCX  WARN  object 0x13134d80 was not returned to mpool ucp_requests
[1711144363.231922] [node128:2120397:0]          mpool.c:43   UCX  WARN  object 0x13360b80 was not returned to mpool ucp_requests
[1711144363.231940] [node128:2120397:0]          mpool.c:43   UCX  WARN  object 0x13360f00 was not returned to mpool ucp_requests
[1711144363.231945] [node128:2120397:0]          mpool.c:43   UCX  WARN  object 0x133610c0 was not returned to mpool ucp_requests
[1711144363.233762] [node128:2120371:0]          mpool.c:43   UCX  WARN  object 0x131b3f00 was not returned to mpool ucp_requests
[1711144363.233774] [node128:2120371:0]          mpool.c:43   UCX  WARN  object 0x131b40c0 was not returned to mpool ucp_requests
[1711144363.233777] [node128:2120371:0]          mpool.c:43   UCX  WARN  object 0x131b4280 was not returned to mpool ucp_requests
[1711144363.299342] [node128:2120365:0]          mpool.c:43   UCX  WARN  object 0x1479f840 was not returned to mpool ucp_requests
[1711144363.299361] [node128:2120365:0]          mpool.c:43   UCX  WARN  object 0x1479fd80 was not returned to mpool ucp_requests
[1711144363.299367] [node128:2120365:0]          mpool.c:43   UCX  WARN  object 0x1479ff40 was not returned to mpool ucp_requests
[1711144363.313834] [node128:2120357:0]          mpool.c:43   UCX  WARN  object 0x1484db40 was not returned to mpool ucp_requests
[1711144363.313847] [node128:2120357:0]          mpool.c:43   UCX  WARN  object 0x1484dd00 was not returned to mpool ucp_requests
[1711144363.313850] [node128:2120357:0]          mpool.c:43   UCX  WARN  object 0x1484dec0 was not returned to mpool ucp_requests
[1711144363.313853] [node128:2120357:0]          mpool.c:43   UCX  WARN  object 0x1484e080 was not returned to mpool ucp_requests
[1711144363.313855] [node128:2120357:0]          mpool.c:43   UCX  WARN  object 0x1484e5c0 was not returned to mpool ucp_requests
[1711144363.313862] [node128:2120347:0]          mpool.c:43   UCX  WARN  object 0x13d82b00 was not returned to mpool ucp_requests
[1711144363.313874] [node128:2120347:0]          mpool.c:43   UCX  WARN  object 0x13d82cc0 was not returned to mpool ucp_requests
[1711144363.313878] [node128:2120347:0]          mpool.c:43   UCX  WARN  object 0x13d82e80 was not returned to mpool ucp_requests
[1711144363.313881] [node128:2120347:0]          mpool.c:43   UCX  WARN  object 0x13d83040 was not returned to mpool ucp_requests
[1711144363.313886] [node128:2120355:0]          mpool.c:43   UCX  WARN  object 0x1422d8c0 was not returned to mpool ucp_requests
[1711144363.313909] [node128:2120355:0]          mpool.c:43   UCX  WARN  object 0x1422da80 was not returned to mpool ucp_requests
[1711144363.313913] [node128:2120355:0]          mpool.c:43   UCX  WARN  object 0x1422dc40 was not returned to mpool ucp_requests
[1711144363.313917] [node128:2120355:0]          mpool.c:43   UCX  WARN  object 0x1422de00 was not returned to mpool ucp_requests
[1711144363.313920] [node128:2120355:0]          mpool.c:43   UCX  WARN  object 0x1422e340 was not returned to mpool ucp_requests
[1711144363.321465] [node128:2120394:0]          mpool.c:43   UCX  WARN  object 0x136b3840 was not returned to mpool ucp_requests
[1711144363.321484] [node128:2120394:0]          mpool.c:43   UCX  WARN  object 0x136b3bc0 was not returned to mpool ucp_requests
[1711144363.321487] [node128:2120394:0]          mpool.c:43   UCX  WARN  object 0x136b3d80 was not returned to mpool ucp_requests
[1711144363.322444] [node128:2120359:0]          mpool.c:43   UCX  WARN  object 0x1365da40 was not returned to mpool ucp_requests
[1711144363.322456] [node128:2120359:0]          mpool.c:43   UCX  WARN  object 0x1365dc00 was not returned to mpool ucp_requests
[1711144363.322460] [node128:2120359:0]          mpool.c:43   UCX  WARN  object 0x1365ddc0 was not returned to mpool ucp_requests
[1711144363.328764] [node128:2120390:0]          mpool.c:43   UCX  WARN  object 0x12f25d80 was not returned to mpool ucp_requests
[1711144363.328776] [node128:2120390:0]          mpool.c:43   UCX  WARN  object 0x12f25f40 was not returned to mpool ucp_requests
[1711144363.328781] [node128:2120390:0]          mpool.c:43   UCX  WARN  object 0x12f26100 was not returned to mpool ucp_requests
[1711144363.328754] [node128:2120401:0]          mpool.c:43   UCX  WARN  object 0x1302b840 was not returned to mpool ucp_requests
[1711144363.328765] [node128:2120401:0]          mpool.c:43   UCX  WARN  object 0x1302ba00 was not returned to mpool ucp_requests
[1711144363.328768] [node128:2120401:0]          mpool.c:43   UCX  WARN  object 0x1302bbc0 was not returned to mpool ucp_requests
[1711144363.328794] [node128:2120399:0]          mpool.c:43   UCX  WARN  object 0x147ed840 was not returned to mpool ucp_requests
[1711144363.328817] [node128:2120399:0]          mpool.c:43   UCX  WARN  object 0x147eda00 was not returned to mpool ucp_requests
[1711144363.328820] [node128:2120399:0]          mpool.c:43   UCX  WARN  object 0x147edbc0 was not returned to mpool ucp_requests
[1711144363.329447] [node128:2120376:0]          mpool.c:43   UCX  WARN  object 0x14121780 was not returned to mpool ucp_requests
[1711144363.329459] [node128:2120376:0]          mpool.c:43   UCX  WARN  object 0x14121e80 was not returned to mpool ucp_requests
[1711144363.329464] [node128:2120376:0]          mpool.c:43   UCX  WARN  object 0x14122040 was not returned to mpool ucp_requests
[1711144363.329644] [node128:2120402:0]          mpool.c:43   UCX  WARN  object 0x14745c00 was not returned to mpool ucp_requests
[1711144363.329662] [node128:2120402:0]          mpool.c:43   UCX  WARN  object 0x14745f80 was not returned to mpool ucp_requests
[1711144363.329667] [node128:2120402:0]          mpool.c:43   UCX  WARN  object 0x14746140 was not returned to mpool ucp_requests
[1711144363.329666] [node128:2120349:0]          mpool.c:43   UCX  WARN  object 0x14953900 was not returned to mpool ucp_requests
[1711144363.329679] [node128:2120349:0]          mpool.c:43   UCX  WARN  object 0x14953ac0 was not returned to mpool ucp_requests
[1711144363.329683] [node128:2120349:0]          mpool.c:43   UCX  WARN  object 0x14953e40 was not returned to mpool ucp_requests
[1711144363.330022] [node128:2120379:0]          mpool.c:43   UCX  WARN  object 0x133fa740 was not returned to mpool ucp_requests
[1711144363.330033] [node128:2120379:0]          mpool.c:43   UCX  WARN  object 0x133faac0 was not returned to mpool ucp_requests
[1711144363.330036] [node128:2120379:0]          mpool.c:43   UCX  WARN  object 0x133fac80 was not returned to mpool ucp_requests
[1711144363.329686] [node128:2120349:0]          mpool.c:43   UCX  WARN  object 0x14954000 was not returned to mpool ucp_requests
[1711144363.338520] [node128:2120381:0]          mpool.c:43   UCX  WARN  object 0x13f2d880 was not returned to mpool ucp_requests
[1711144363.338539] [node128:2120381:0]          mpool.c:43   UCX  WARN  object 0x13f2dc00 was not returned to mpool ucp_requests
[1711144363.338545] [node128:2120381:0]          mpool.c:43   UCX  WARN  object 0x13f2ddc0 was not returned to mpool ucp_requests
[1711144363.339931] [node128:2120386:0]          mpool.c:43   UCX  WARN  object 0x14819980 was not returned to mpool ucp_requests
[1711144363.339944] [node128:2120386:0]          mpool.c:43   UCX  WARN  object 0x1481a080 was not returned to mpool ucp_requests
[1711144363.339948] [node128:2120386:0]          mpool.c:43   UCX  WARN  object 0x1481a240 was not returned to mpool ucp_requests
[1711144363.340101] [node128:2120387:0]          mpool.c:43   UCX  WARN  object 0x14034900 was not returned to mpool ucp_requests
[1711144363.340113] [node128:2120387:0]          mpool.c:43   UCX  WARN  object 0x14034c80 was not returned to mpool ucp_requests
[1711144363.340117] [node128:2120387:0]          mpool.c:43   UCX  WARN  object 0x14034e40 was not returned to mpool ucp_requests
[1711144363.340100] [node128:2120353:0]          mpool.c:43   UCX  WARN  object 0x1377ec80 was not returned to mpool ucp_requests
[1711144363.340118] [node128:2120353:0]          mpool.c:43   UCX  WARN  object 0x1377ee40 was not returned to mpool ucp_requests
[1711144363.340123] [node128:2120353:0]          mpool.c:43   UCX  WARN  object 0x1377f000 was not returned to mpool ucp_requests
[1711144363.340126] [node128:2120353:0]          mpool.c:43   UCX  WARN  object 0x1377f8c0 was not returned to mpool ucp_requests
[1711144363.340141] [node128:2120363:0]          mpool.c:43   UCX  WARN  object 0x1310dbc0 was not returned to mpool ucp_requests
[1711144363.340154] [node128:2120363:0]          mpool.c:43   UCX  WARN  object 0x1310dd80 was not returned to mpool ucp_requests
[1711144363.340158] [node128:2120363:0]          mpool.c:43   UCX  WARN  object 0x1310df40 was not returned to mpool ucp_requests
[1711144363.340156] [node128:2120373:0]          mpool.c:43   UCX  WARN  object 0x1379c480 was not returned to mpool ucp_requests
[1711144363.340168] [node128:2120373:0]          mpool.c:43   UCX  WARN  object 0x1379cd40 was not returned to mpool ucp_requests
[1711144363.340173] [node128:2120373:0]          mpool.c:43   UCX  WARN  object 0x1379cf00 was not returned to mpool ucp_requests
[1711144363.340260] [node128:2120367:0]          mpool.c:43   UCX  WARN  object 0x12c03c40 was not returned to mpool ucp_requests
[1711144363.340271] [node128:2120367:0]          mpool.c:43   UCX  WARN  object 0x12c03e00 was not returned to mpool ucp_requests
[1711144363.340276] [node128:2120367:0]          mpool.c:43   UCX  WARN  object 0x12c03fc0 was not returned to mpool ucp_requests
[1711144363.340290] [node128:2120384:0]          mpool.c:43   UCX  WARN  object 0x148e8bc0 was not returned to mpool ucp_requests
[1711144363.340303] [node128:2120384:0]          mpool.c:43   UCX  WARN  object 0x148e8f40 was not returned to mpool ucp_requests
[1711144363.340307] [node128:2120384:0]          mpool.c:43   UCX  WARN  object 0x148e9100 was not returned to mpool ucp_requests
[1711144363.340402] [node128:2120345:0]          mpool.c:43   UCX  WARN  object 0x13f6f7c0 was not returned to mpool ucp_requests
[1711144363.340413] [node128:2120345:0]          mpool.c:43   UCX  WARN  object 0x13f6f980 was not returned to mpool ucp_requests
[1711144363.340417] [node128:2120345:0]          mpool.c:43   UCX  WARN  object 0x13f6fb40 was not returned to mpool ucp_requests
[1711144363.340420] [node128:2120345:0]          mpool.c:43   UCX  WARN  object 0x13f6fec0 was not returned to mpool ucp_requests
[1711144363.340367] [node128:2120369:0]          mpool.c:43   UCX  WARN  object 0x13253940 was not returned to mpool ucp_requests
[1711144363.340379] [node128:2120369:0]          mpool.c:43   UCX  WARN  object 0x13254580 was not returned to mpool ucp_requests
[1711144363.340384] [node128:2120369:0]          mpool.c:43   UCX  WARN  object 0x13254c80 was not returned to mpool ucp_requests
[1711144363.340345] [node128:2120377:0]          mpool.c:43   UCX  WARN  object 0x1499c300 was not returned to mpool ucp_requests
[1711144363.340357] [node128:2120377:0]          mpool.c:43   UCX  WARN  object 0x1499c4c0 was not returned to mpool ucp_requests
[1711144363.340361] [node128:2120377:0]          mpool.c:43   UCX  WARN  object 0x1499cd80 was not returned to mpool ucp_requests
[1711144363.342219] [node128:2120392:0]          mpool.c:43   UCX  WARN  object 0x138f4b40 was not returned to mpool ucp_requests
[1711144363.342231] [node128:2120392:0]          mpool.c:43   UCX  WARN  object 0x138f4ec0 was not returned to mpool ucp_requests
[1711144363.342235] [node128:2120392:0]          mpool.c:43   UCX  WARN  object 0x138f5080 was not returned to mpool ucp_requests


-------------------------------------------------------------------------------
                          DFT DISPERSION CORRECTION                            
                                                                               
                              DFTD3 V3.1  Rev 1                                
                          USING Becke-Johnson damping                          
-------------------------------------------------------------------------------
The PBE0 functional is recognized
Active option DFTDOPT                   ...         4   

molecular C6(AA) [au] = 70459.966977 


            DFT-D V3
 parameters
 s6 scaling factor         :     1.0000 
 a1 scaling factor         :     0.4145 
 s8 scaling factor         :     1.2177 
 a2 scaling factor         :     4.8593 
 ad hoc parameters k1-k3   :    16.0000     1.3333    -4.0000 

 Edisp/kcal,au: -73.296771727266  -0.116805828339 
 E6   /kcal   : -47.283798393 
 E8   /kcal   : -26.012973334 
 % E8         :  35.489930485 

-------------------------   ----------------
Dispersion correction           -0.116805828
-------------------------   ----------------


-------------------------   --------------------
FINAL SINGLE POINT ENERGY     -1805.050505046331
-------------------------   --------------------


           ************************************************************
           *        Program running with 30 parallel MPI-processes    *
           *              working on a common directory               *
           ************************************************************
------------------------------------------------------------------------------
                         ORCA SCF GRADIENT CALCULATION
------------------------------------------------------------------------------

 ... reading COSX grid (gridx3)
Gradient of the Kohn-Sham DFT energy:
Kohn-Sham wavefunction type      ... RKS
Hartree-Fock exchange scaling    ...    0.250
Number of operators              ...    1
Number of atoms                  ...   82
Basis set dimensions             ... 1542
Integral neglect threshold       ... 2.5e-11
Integral primitive cutoff        ... 2.5e-12
SHARK Integral package           ... ON

Nuc. rep. gradient       (SHARK) ... done (  0.1 sec)
HCore & Overlap gradient (SHARK) ... done (  1.5 sec)
RI-J gradient            (SHARK) ... done (  7.2 sec)
COSX-gradient                    ... done ( 49.2 sec)
Exchange-correlation gradient    ... done
Dispersion correction            ... done

------------------
CARTESIAN GRADIENT
------------------

   1   O   :    0.000023798   -0.000003772   -0.000008496
   2   O   :    0.000009295    0.000005537   -0.000012868
   3   N   :    0.000008859    0.000128378   -0.000015102
   4   N   :   -0.000011416    0.000001661   -0.000059326
   5   C   :   -0.000002109   -0.000019110   -0.000008465
   6   C   :    0.000001134    0.000007593    0.000029736
   7   H   :    0.000001234   -0.000002929   -0.000000075
   8   C   :   -0.000000823   -0.000002568   -0.000005228
   9   C   :    0.000002000    0.000007653   -0.000006397
  10   H   :    0.000007823   -0.000011118    0.000002965
  11   C   :    0.000008231   -0.000007235   -0.000007991
  12   H   :    0.000006570    0.000000280   -0.000005970
  13   C   :   -0.000003728    0.000010255   -0.000001546
  14   H   :    0.000004779   -0.000001496   -0.000002769
  15   C   :    0.000005106   -0.000012775    0.000006725
  16   H   :   -0.000001217   -0.000000729   -0.000006589
  17   C   :    0.000004787    0.000000266   -0.000028688
  18   H   :   -0.000004904   -0.000005520    0.000002490
  19   C   :   -0.000001777   -0.000023683   -0.000036404
  20   C   :   -0.000030152    0.000015844   -0.000011939
  21   H   :   -0.000006374   -0.000012109   -0.000009594
  22   H   :   -0.000005176   -0.000002161   -0.000003117
  23   H   :   -0.000005242   -0.000005806    0.000001316
  24   C   :   -0.000014881   -0.000010449   -0.000003973
  25   H   :    0.000002601    0.000001362   -0.000005728
  26   H   :   -0.000012866    0.000012562    0.000008687
  27   H   :    0.000005664    0.000007925   -0.000013504
  28   C   :    0.000000613    0.000004680    0.000002174
  29   H   :   -0.000006882   -0.000004105   -0.000009065
  30   H   :   -0.000011774   -0.000003669   -0.000015418
  31   H   :   -0.000003935   -0.000012153   -0.000004502
  32   C   :    0.000006132   -0.000016970    0.000000995
  33   C   :   -0.000022854    0.000002332    0.000015028
  34   C   :    0.000002819   -0.000010324   -0.000004254
  35   H   :    0.000007874   -0.000008668   -0.000004836
  36   C   :    0.000008581   -0.000011205   -0.000023245
  37   H   :    0.000009369   -0.000013342   -0.000003776
  38   C   :    0.000007891    0.000001843    0.000023447
  39   H   :    0.000005940   -0.000012577   -0.000004505
  40   C   :    0.000008188   -0.000018989   -0.000033952
  41   H   :   -0.000005450   -0.000007949   -0.000001241
  42   C   :    0.000007738   -0.000012006   -0.000006605
  43   C   :    0.000005968   -0.000007224    0.000008161
  44   H   :    0.000003661   -0.000004196   -0.000002592
  45   H   :    0.000005047   -0.000005321   -0.000003456
  46   H   :    0.000010298   -0.000004849   -0.000004183
  47   C   :    0.000014917    0.000001374   -0.000005849
  48   H   :    0.000008861   -0.000001783   -0.000000643
  49   H   :    0.000005079   -0.000000382   -0.000000214
  50   H   :    0.000000942   -0.000001818   -0.000002207
  51   C   :   -0.000001665   -0.000015589   -0.000013493
  52   H   :    0.000014080    0.000003627   -0.000003583
  53   H   :    0.000000101    0.000007819   -0.000002740
  54   H   :   -0.000003322   -0.000000720    0.000000549
  55   C   :   -0.000043581    0.000008314    0.000005414
  56   C   :    0.000008322   -0.000000605    0.000002661
  57   C   :    0.000002940    0.000008835    0.000000545
  58   H   :   -0.000001622    0.000008397   -0.000004528
  59   C   :    0.000001695    0.000006078   -0.000001892
  60   H   :    0.000001997    0.000009996   -0.000001071
  61   C   :    0.000000122    0.000006346   -0.000005110
  62   H   :   -0.000001686    0.000011209   -0.000002823
  63   C   :   -0.000003823    0.000005794   -0.000002794
  64   H   :   -0.000004163    0.000005825   -0.000005162
  65   C   :   -0.000000679    0.000004724   -0.000010639
  66   H   :   -0.000003650    0.000003074   -0.000003456
  67   H   :    0.000015462   -0.000001404    0.000024149
  68   O   :   -0.000022619   -0.000007464    0.000013944
  69   C   :    0.000049094    0.000014607   -0.000027695
  70   C   :   -0.000003825   -0.000002058   -0.000012887
  71   C   :   -0.000006667   -0.000014012   -0.000006786
  72   H   :    0.000001273   -0.000008388   -0.000004572
  73   C   :    0.000003459   -0.000012147   -0.000004867
  74   H   :    0.000003569   -0.000013243   -0.000004148
  75   C   :    0.000001359   -0.000016478   -0.000004586
  76   H   :    0.000002110   -0.000017445   -0.000005765
  77   C   :    0.000002780   -0.000022368   -0.000008455
  78   H   :    0.000001358   -0.000016507   -0.000003906
  79   C   :    0.000004706   -0.000012080   -0.000001028
  80   H   :   -0.000003588   -0.000017119   -0.000008278
  81   O   :   -0.000036209    0.000075314   -0.000070991
  82   H   :   -0.000009037   -0.000222487    0.000094987

Difference to translation invariance:
           :    0.0000285306   -0.0002895982   -0.0003615968

Difference to rotation invariance:
           :    0.0010441006    0.0035081252   -0.0061808646

Norm of the cartesian gradient     ...    0.0003438994
RMS gradient                       ...    0.0000219262
MAX gradient                       ...    0.0002224868

-------
TIMINGS
-------

Total SCF gradient time            ...       87.556 sec

One electron gradient       ....       1.525 sec  (  1.7%)
RI-J Coulomb gradient       ....       7.181 sec  (  8.2%)
COSX gradient               ....      49.169 sec  ( 56.2%)
XC gradient                 ....       7.755 sec  (  8.9%)
CPCM gradient               ....       2.934 sec  (  3.4%)
   A-Matrix (El+Nuc)        ....       0.881 sec  (  1.0%)
   Potential                ....       2.052 sec  (  2.3%)

Maximum memory used throughout the entire SCFGRAD-calculation: 363.8 MB

                            ***************************************
                            *     ORCA property calculations      *
                            ***************************************

                                    ---------------------
                                    Active property flags
                                    ---------------------
   (+) Dipole Moment


------------------------------------------------------------------------------
                       ORCA ELECTRIC PROPERTIES CALCULATION
------------------------------------------------------------------------------

Dipole Moment Calculation                       ... on
Quadrupole Moment Calculation                   ... off
Polarizability Calculation                      ... off
GBWName                                         ... ImineBzOH9Afreq.gbw
Electron density                                ... ImineBzOH9Afreq.scfp
The origin for moment calculation is the CENTER OF MASS  = ( 7.089171,  9.448867  5.531490)

-------------
DIPOLE MOMENT
-------------
                                X             Y             Z
Electronic contribution:     10.36098       4.08368     -17.68931
Nuclear contribution   :    -12.71958      -4.62396      15.98928
                        -----------------------------------------
Total Dipole Moment    :     -2.35860      -0.54029      -1.70003
                        -----------------------------------------
Magnitude (a.u.)       :      2.95719
Magnitude (Debye)      :      7.51659


--------------------
Rotational spectrum 
--------------------
 
Rotational constants in cm-1:     0.004780     0.001924     0.001843 
Rotational constants in MHz :   143.305624    57.684516    55.242976 

 Dipole components along the rotational axes: 
x,y,z [a.u.] :    -2.806144    -0.446698     0.819152 
x,y,z [Debye]:    -7.132651    -1.135416     2.082119 

 

----------------------------------------------------------------------------
                           ORCA NUMERICAL FREQUENCIES
                              (30-process run)
----------------------------------------------------------------------------

Number of atoms                ... 82
Central differences            ... used
Number of displacements        ... 492
Numerical increment            ... 5.000e-03 bohr
IR-spectrum generation         ... on
Raman-spectrum generation      ... off
Surface Crossing Hessian       ... off

The output will be reduced. Please look at the following files:
SCF program output             ... >ImineBzOH9Afreq.lastscf
Integral program output        ... >ImineBzOH9Afreq.lastint
Gradient program output        ... >ImineBzOH9Afreq.lastgrad
Dipole moment program output   ... >ImineBzOH9Afreq.lastmom
AutoCI program output          ... >ImineBzOH9Afreq.lastautoci

	<< Calculating on displaced geometry   3 (of 492) >>
	<< Calculating on displaced geometry  23 (of 492) >>
	<< Calculating on displaced geometry  26 (of 492) >>
	<< Calculating on displaced geometry  19 (of 492) >>
	<< Calculating on displaced geometry  25 (of 492) >>
	<< Calculating on displaced geometry   6 (of 492) >>
	<< Calculating on displaced geometry   7 (of 492) >>
	<< Calculating on displaced geometry  13 (of 492) >>
	<< Calculating on displaced geometry  18 (of 492) >>
	<< Calculating on displaced geometry   4 (of 492) >>
	<< Calculating on displaced geometry  12 (of 492) >>
	<< Calculating on displaced geometry   1 (of 492) >>
	<< Calculating on displaced geometry  29 (of 492) >>
	<< Calculating on displaced geometry  16 (of 492) >>
	<< Calculating on displaced geometry   8 (of 492) >>
	<< Calculating on displaced geometry   2 (of 492) >>
	<< Calculating on displaced geometry  17 (of 492) >>
	<< Calculating on displaced geometry  15 (of 492) >>
	<< Calculating on displaced geometry  22 (of 492) >>
	<< Calculating on displaced geometry  11 (of 492) >>
	<< Calculating on displaced geometry  20 (of 492) >>
	<< Calculating on displaced geometry  27 (of 492) >>
	<< Calculating on displaced geometry   5 (of 492) >>
	<< Calculating on displaced geometry  28 (of 492) >>
	<< Calculating on displaced geometry  14 (of 492) >>
	<< Calculating on displaced geometry  21 (of 492) >>
	<< Calculating on displaced geometry  10 (of 492) >>
	<< Calculating on displaced geometry  24 (of 492) >>
	<< Calculating on displaced geometry   9 (of 492) >>
	<< Calculating on displaced geometry  30 (of 492) >>
	<< Calculating on displaced geometry  31 (of 492) >>
	<< Calculating on displaced geometry  32 (of 492) >>
	<< Calculating on displaced geometry  34 (of 492) >>
	<< Calculating on displaced geometry  33 (of 492) >>
	<< Calculating on displaced geometry  35 (of 492) >>
	<< Calculating on displaced geometry  36 (of 492) >>
	<< Calculating on displaced geometry  37 (of 492) >>
	<< Calculating on displaced geometry  38 (of 492) >>
	<< Calculating on displaced geometry  39 (of 492) >>
	<< Calculating on displaced geometry  40 (of 492) >>
	<< Calculating on displaced geometry  41 (of 492) >>
	<< Calculating on displaced geometry  42 (of 492) >>
	<< Calculating on displaced geometry  43 (of 492) >>
	<< Calculating on displaced geometry  46 (of 492) >>
	<< Calculating on displaced geometry  45 (of 492) >>
	<< Calculating on displaced geometry  44 (of 492) >>
	<< Calculating on displaced geometry  47 (of 492) >>
	<< Calculating on displaced geometry  48 (of 492) >>
	<< Calculating on displaced geometry  49 (of 492) >>
	<< Calculating on displaced geometry  50 (of 492) >>
	<< Calculating on displaced geometry  51 (of 492) >>
	<< Calculating on displaced geometry  52 (of 492) >>
	<< Calculating on displaced geometry  53 (of 492) >>
	<< Calculating on displaced geometry  54 (of 492) >>
	<< Calculating on displaced geometry  55 (of 492) >>
	<< Calculating on displaced geometry  56 (of 492) >>
	<< Calculating on displaced geometry  57 (of 492) >>
	<< Calculating on displaced geometry  58 (of 492) >>
	<< Calculating on displaced geometry  59 (of 492) >>
	<< Calculating on displaced geometry  60 (of 492) >>
	<< Calculating on displaced geometry  61 (of 492) >>
	<< Calculating on displaced geometry  62 (of 492) >>
	<< Calculating on displaced geometry  64 (of 492) >>
	<< Calculating on displaced geometry  63 (of 492) >>
	<< Calculating on displaced geometry  65 (of 492) >>
	<< Calculating on displaced geometry  66 (of 492) >>
	<< Calculating on displaced geometry  67 (of 492) >>
	<< Calculating on displaced geometry  68 (of 492) >>
	<< Calculating on displaced geometry  69 (of 492) >>
	<< Calculating on displaced geometry  70 (of 492) >>
	<< Calculating on displaced geometry  71 (of 492) >>
	<< Calculating on displaced geometry  74 (of 492) >>
	<< Calculating on displaced geometry  75 (of 492) >>
	<< Calculating on displaced geometry  73 (of 492) >>
	<< Calculating on displaced geometry  72 (of 492) >>
	<< Calculating on displaced geometry  76 (of 492) >>
	<< Calculating on displaced geometry  77 (of 492) >>
	<< Calculating on displaced geometry  78 (of 492) >>
	<< Calculating on displaced geometry  79 (of 492) >>
	<< Calculating on displaced geometry  80 (of 492) >>
	<< Calculating on displaced geometry  82 (of 492) >>
	<< Calculating on displaced geometry  81 (of 492) >>
	<< Calculating on displaced geometry  83 (of 492) >>
	<< Calculating on displaced geometry  84 (of 492) >>
	<< Calculating on displaced geometry  85 (of 492) >>
	<< Calculating on displaced geometry  86 (of 492) >>
	<< Calculating on displaced geometry  87 (of 492) >>
	<< Calculating on displaced geometry  89 (of 492) >>
	<< Calculating on displaced geometry  88 (of 492) >>
	<< Calculating on displaced geometry  90 (of 492) >>
	<< Calculating on displaced geometry  91 (of 492) >>
	<< Calculating on displaced geometry  92 (of 492) >>
	<< Calculating on displaced geometry  93 (of 492) >>
	<< Calculating on displaced geometry  94 (of 492) >>
	<< Calculating on displaced geometry  95 (of 492) >>
	<< Calculating on displaced geometry  96 (of 492) >>
	<< Calculating on displaced geometry  97 (of 492) >>
	<< Calculating on displaced geometry  98 (of 492) >>
	<< Calculating on displaced geometry  99 (of 492) >>
	<< Calculating on displaced geometry 100 (of 492) >>
	<< Calculating on displaced geometry 101 (of 492) >>
	<< Calculating on displaced geometry 102 (of 492) >>
	<< Calculating on displaced geometry 103 (of 492) >>
	<< Calculating on displaced geometry 104 (of 492) >>
	<< Calculating on displaced geometry 105 (of 492) >>
	<< Calculating on displaced geometry 107 (of 492) >>
	<< Calculating on displaced geometry 106 (of 492) >>
	<< Calculating on displaced geometry 108 (of 492) >>
	<< Calculating on displaced geometry 109 (of 492) >>
	<< Calculating on displaced geometry 110 (of 492) >>
	<< Calculating on displaced geometry 111 (of 492) >>
	<< Calculating on displaced geometry 112 (of 492) >>
	<< Calculating on displaced geometry 113 (of 492) >>
	<< Calculating on displaced geometry 114 (of 492) >>
	<< Calculating on displaced geometry 115 (of 492) >>
	<< Calculating on displaced geometry 116 (of 492) >>
	<< Calculating on displaced geometry 117 (of 492) >>
	<< Calculating on displaced geometry 118 (of 492) >>
	<< Calculating on displaced geometry 119 (of 492) >>
	<< Calculating on displaced geometry 120 (of 492) >>
	<< Calculating on displaced geometry 121 (of 492) >>
	<< Calculating on displaced geometry 122 (of 492) >>
	<< Calculating on displaced geometry 123 (of 492) >>
	<< Calculating on displaced geometry 124 (of 492) >>
	<< Calculating on displaced geometry 125 (of 492) >>
	<< Calculating on displaced geometry 126 (of 492) >>
	<< Calculating on displaced geometry 127 (of 492) >>
	<< Calculating on displaced geometry 128 (of 492) >>
	<< Calculating on displaced geometry 129 (of 492) >>
	<< Calculating on displaced geometry 130 (of 492) >>
	<< Calculating on displaced geometry 131 (of 492) >>
	<< Calculating on displaced geometry 132 (of 492) >>
	<< Calculating on displaced geometry 135 (of 492) >>
	<< Calculating on displaced geometry 136 (of 492) >>
	<< Calculating on displaced geometry 133 (of 492) >>
	<< Calculating on displaced geometry 134 (of 492) >>
	<< Calculating on displaced geometry 137 (of 492) >>
	<< Calculating on displaced geometry 138 (of 492) >>
	<< Calculating on displaced geometry 139 (of 492) >>
	<< Calculating on displaced geometry 140 (of 492) >>
	<< Calculating on displaced geometry 141 (of 492) >>
	<< Calculating on displaced geometry 142 (of 492) >>
	<< Calculating on displaced geometry 143 (of 492) >>
	<< Calculating on displaced geometry 144 (of 492) >>
	<< Calculating on displaced geometry 145 (of 492) >>
	<< Calculating on displaced geometry 146 (of 492) >>
	<< Calculating on displaced geometry 147 (of 492) >>
	<< Calculating on displaced geometry 148 (of 492) >>
	<< Calculating on displaced geometry 149 (of 492) >>
	<< Calculating on displaced geometry 150 (of 492) >>
	<< Calculating on displaced geometry 152 (of 492) >>
	<< Calculating on displaced geometry 151 (of 492) >>
	<< Calculating on displaced geometry 153 (of 492) >>
	<< Calculating on displaced geometry 154 (of 492) >>
	<< Calculating on displaced geometry 155 (of 492) >>
	<< Calculating on displaced geometry 156 (of 492) >>
	<< Calculating on displaced geometry 157 (of 492) >>
	<< Calculating on displaced geometry 158 (of 492) >>
	<< Calculating on displaced geometry 159 (of 492) >>
	<< Calculating on displaced geometry 160 (of 492) >>
	<< Calculating on displaced geometry 161 (of 492) >>
	<< Calculating on displaced geometry 162 (of 492) >>
	<< Calculating on displaced geometry 163 (of 492) >>
	<< Calculating on displaced geometry 164 (of 492) >>
	<< Calculating on displaced geometry 165 (of 492) >>
	<< Calculating on displaced geometry 166 (of 492) >>
	<< Calculating on displaced geometry 167 (of 492) >>
	<< Calculating on displaced geometry 168 (of 492) >>
	<< Calculating on displaced geometry 169 (of 492) >>
	<< Calculating on displaced geometry 170 (of 492) >>
	<< Calculating on displaced geometry 171 (of 492) >>
	<< Calculating on displaced geometry 172 (of 492) >>
	<< Calculating on displaced geometry 173 (of 492) >>
	<< Calculating on displaced geometry 174 (of 492) >>
	<< Calculating on displaced geometry 175 (of 492) >>
	<< Calculating on displaced geometry 176 (of 492) >>
	<< Calculating on displaced geometry 177 (of 492) >>
	<< Calculating on displaced geometry 178 (of 492) >>
	<< Calculating on displaced geometry 179 (of 492) >>
	<< Calculating on displaced geometry 180 (of 492) >>
	<< Calculating on displaced geometry 181 (of 492) >>
	<< Calculating on displaced geometry 182 (of 492) >>
	<< Calculating on displaced geometry 183 (of 492) >>
	<< Calculating on displaced geometry 184 (of 492) >>
	<< Calculating on displaced geometry 185 (of 492) >>
	<< Calculating on displaced geometry 186 (of 492) >>
	<< Calculating on displaced geometry 187 (of 492) >>
	<< Calculating on displaced geometry 188 (of 492) >>
	<< Calculating on displaced geometry 189 (of 492) >>
	<< Calculating on displaced geometry 190 (of 492) >>
	<< Calculating on displaced geometry 191 (of 492) >>
	<< Calculating on displaced geometry 192 (of 492) >>
	<< Calculating on displaced geometry 193 (of 492) >>
	<< Calculating on displaced geometry 194 (of 492) >>
	<< Calculating on displaced geometry 195 (of 492) >>
	<< Calculating on displaced geometry 196 (of 492) >>
	<< Calculating on displaced geometry 197 (of 492) >>
	<< Calculating on displaced geometry 198 (of 492) >>
	<< Calculating on displaced geometry 199 (of 492) >>
	<< Calculating on displaced geometry 200 (of 492) >>
	<< Calculating on displaced geometry 201 (of 492) >>
	<< Calculating on displaced geometry 202 (of 492) >>
	<< Calculating on displaced geometry 203 (of 492) >>
	<< Calculating on displaced geometry 204 (of 492) >>
	<< Calculating on displaced geometry 205 (of 492) >>
	<< Calculating on displaced geometry 206 (of 492) >>
	<< Calculating on displaced geometry 207 (of 492) >>
	<< Calculating on displaced geometry 208 (of 492) >>
	<< Calculating on displaced geometry 209 (of 492) >>
	<< Calculating on displaced geometry 210 (of 492) >>
	<< Calculating on displaced geometry 211 (of 492) >>
	<< Calculating on displaced geometry 212 (of 492) >>
	<< Calculating on displaced geometry 213 (of 492) >>
	<< Calculating on displaced geometry 214 (of 492) >>
	<< Calculating on displaced geometry 215 (of 492) >>
	<< Calculating on displaced geometry 216 (of 492) >>
	<< Calculating on displaced geometry 217 (of 492) >>
	<< Calculating on displaced geometry 218 (of 492) >>
	<< Calculating on displaced geometry 219 (of 492) >>
	<< Calculating on displaced geometry 220 (of 492) >>
	<< Calculating on displaced geometry 221 (of 492) >>
	<< Calculating on displaced geometry 222 (of 492) >>
	<< Calculating on displaced geometry 223 (of 492) >>
	<< Calculating on displaced geometry 224 (of 492) >>
	<< Calculating on displaced geometry 225 (of 492) >>
	<< Calculating on displaced geometry 226 (of 492) >>
	<< Calculating on displaced geometry 227 (of 492) >>
	<< Calculating on displaced geometry 228 (of 492) >>
	<< Calculating on displaced geometry 229 (of 492) >>
	<< Calculating on displaced geometry 230 (of 492) >>
	<< Calculating on displaced geometry 231 (of 492) >>
	<< Calculating on displaced geometry 232 (of 492) >>
	<< Calculating on displaced geometry 233 (of 492) >>
	<< Calculating on displaced geometry 234 (of 492) >>
	<< Calculating on displaced geometry 235 (of 492) >>
	<< Calculating on displaced geometry 236 (of 492) >>
	<< Calculating on displaced geometry 237 (of 492) >>
	<< Calculating on displaced geometry 238 (of 492) >>
	<< Calculating on displaced geometry 239 (of 492) >>
	<< Calculating on displaced geometry 240 (of 492) >>
	<< Calculating on displaced geometry 241 (of 492) >>
	<< Calculating on displaced geometry 243 (of 492) >>
	<< Calculating on displaced geometry 242 (of 492) >>
	<< Calculating on displaced geometry 244 (of 492) >>
	<< Calculating on displaced geometry 245 (of 492) >>
	<< Calculating on displaced geometry 246 (of 492) >>
	<< Calculating on displaced geometry 247 (of 492) >>
	<< Calculating on displaced geometry 248 (of 492) >>
	<< Calculating on displaced geometry 249 (of 492) >>
	<< Calculating on displaced geometry 250 (of 492) >>
	<< Calculating on displaced geometry 252 (of 492) >>
	<< Calculating on displaced geometry 251 (of 492) >>
	<< Calculating on displaced geometry 253 (of 492) >>
	<< Calculating on displaced geometry 254 (of 492) >>
	<< Calculating on displaced geometry 255 (of 492) >>
	<< Calculating on displaced geometry 256 (of 492) >>
	<< Calculating on displaced geometry 257 (of 492) >>
	<< Calculating on displaced geometry 258 (of 492) >>
	<< Calculating on displaced geometry 259 (of 492) >>
	<< Calculating on displaced geometry 260 (of 492) >>
	<< Calculating on displaced geometry 261 (of 492) >>
	<< Calculating on displaced geometry 262 (of 492) >>
	<< Calculating on displaced geometry 263 (of 492) >>
	<< Calculating on displaced geometry 264 (of 492) >>
	<< Calculating on displaced geometry 265 (of 492) >>
	<< Calculating on displaced geometry 266 (of 492) >>
	<< Calculating on displaced geometry 267 (of 492) >>
	<< Calculating on displaced geometry 268 (of 492) >>
	<< Calculating on displaced geometry 269 (of 492) >>
	<< Calculating on displaced geometry 270 (of 492) >>
	<< Calculating on displaced geometry 271 (of 492) >>
	<< Calculating on displaced geometry 272 (of 492) >>
	<< Calculating on displaced geometry 273 (of 492) >>
	<< Calculating on displaced geometry 274 (of 492) >>
	<< Calculating on displaced geometry 275 (of 492) >>
	<< Calculating on displaced geometry 276 (of 492) >>
	<< Calculating on displaced geometry 277 (of 492) >>
	<< Calculating on displaced geometry 278 (of 492) >>
	<< Calculating on displaced geometry 279 (of 492) >>
	<< Calculating on displaced geometry 280 (of 492) >>
	<< Calculating on displaced geometry 281 (of 492) >>
	<< Calculating on displaced geometry 282 (of 492) >>
	<< Calculating on displaced geometry 283 (of 492) >>
	<< Calculating on displaced geometry 284 (of 492) >>
	<< Calculating on displaced geometry 285 (of 492) >>
	<< Calculating on displaced geometry 286 (of 492) >>
	<< Calculating on displaced geometry 287 (of 492) >>
	<< Calculating on displaced geometry 288 (of 492) >>
	<< Calculating on displaced geometry 289 (of 492) >>
	<< Calculating on displaced geometry 290 (of 492) >>
	<< Calculating on displaced geometry 291 (of 492) >>
	<< Calculating on displaced geometry 292 (of 492) >>
	<< Calculating on displaced geometry 293 (of 492) >>
	<< Calculating on displaced geometry 294 (of 492) >>
	<< Calculating on displaced geometry 295 (of 492) >>
	<< Calculating on displaced geometry 296 (of 492) >>
	<< Calculating on displaced geometry 297 (of 492) >>
	<< Calculating on displaced geometry 298 (of 492) >>
	<< Calculating on displaced geometry 299 (of 492) >>
	<< Calculating on displaced geometry 300 (of 492) >>
	<< Calculating on displaced geometry 301 (of 492) >>
	<< Calculating on displaced geometry 302 (of 492) >>
	<< Calculating on displaced geometry 303 (of 492) >>
	<< Calculating on displaced geometry 304 (of 492) >>
	<< Calculating on displaced geometry 305 (of 492) >>
	<< Calculating on displaced geometry 306 (of 492) >>
	<< Calculating on displaced geometry 307 (of 492) >>
	<< Calculating on displaced geometry 308 (of 492) >>
	<< Calculating on displaced geometry 309 (of 492) >>
	<< Calculating on displaced geometry 310 (of 492) >>
	<< Calculating on displaced geometry 311 (of 492) >>
	<< Calculating on displaced geometry 312 (of 492) >>
	<< Calculating on displaced geometry 313 (of 492) >>
	<< Calculating on displaced geometry 314 (of 492) >>
	<< Calculating on displaced geometry 315 (of 492) >>
	<< Calculating on displaced geometry 316 (of 492) >>
	<< Calculating on displaced geometry 317 (of 492) >>
	<< Calculating on displaced geometry 318 (of 492) >>
	<< Calculating on displaced geometry 319 (of 492) >>
	<< Calculating on displaced geometry 320 (of 492) >>
	<< Calculating on displaced geometry 321 (of 492) >>
	<< Calculating on displaced geometry 322 (of 492) >>
	<< Calculating on displaced geometry 323 (of 492) >>
	<< Calculating on displaced geometry 324 (of 492) >>
	<< Calculating on displaced geometry 325 (of 492) >>
	<< Calculating on displaced geometry 326 (of 492) >>
	<< Calculating on displaced geometry 327 (of 492) >>
	<< Calculating on displaced geometry 328 (of 492) >>
	<< Calculating on displaced geometry 329 (of 492) >>
	<< Calculating on displaced geometry 330 (of 492) >>
	<< Calculating on displaced geometry 331 (of 492) >>
	<< Calculating on displaced geometry 332 (of 492) >>
	<< Calculating on displaced geometry 333 (of 492) >>
	<< Calculating on displaced geometry 334 (of 492) >>
	<< Calculating on displaced geometry 335 (of 492) >>
	<< Calculating on displaced geometry 336 (of 492) >>
	<< Calculating on displaced geometry 337 (of 492) >>
	<< Calculating on displaced geometry 338 (of 492) >>
	<< Calculating on displaced geometry 339 (of 492) >>
	<< Calculating on displaced geometry 340 (of 492) >>
	<< Calculating on displaced geometry 341 (of 492) >>
	<< Calculating on displaced geometry 342 (of 492) >>
	<< Calculating on displaced geometry 343 (of 492) >>
	<< Calculating on displaced geometry 344 (of 492) >>
	<< Calculating on displaced geometry 345 (of 492) >>
	<< Calculating on displaced geometry 346 (of 492) >>
	<< Calculating on displaced geometry 347 (of 492) >>
	<< Calculating on displaced geometry 348 (of 492) >>
	<< Calculating on displaced geometry 349 (of 492) >>
	<< Calculating on displaced geometry 350 (of 492) >>
	<< Calculating on displaced geometry 351 (of 492) >>
	<< Calculating on displaced geometry 352 (of 492) >>
	<< Calculating on displaced geometry 353 (of 492) >>
	<< Calculating on displaced geometry 354 (of 492) >>
	<< Calculating on displaced geometry 355 (of 492) >>
	<< Calculating on displaced geometry 356 (of 492) >>
	<< Calculating on displaced geometry 357 (of 492) >>
	<< Calculating on displaced geometry 358 (of 492) >>
	<< Calculating on displaced geometry 359 (of 492) >>
	<< Calculating on displaced geometry 360 (of 492) >>
	<< Calculating on displaced geometry 361 (of 492) >>
	<< Calculating on displaced geometry 362 (of 492) >>
	<< Calculating on displaced geometry 363 (of 492) >>
	<< Calculating on displaced geometry 364 (of 492) >>
	<< Calculating on displaced geometry 365 (of 492) >>
	<< Calculating on displaced geometry 366 (of 492) >>
	<< Calculating on displaced geometry 367 (of 492) >>
	<< Calculating on displaced geometry 368 (of 492) >>
	<< Calculating on displaced geometry 369 (of 492) >>
	<< Calculating on displaced geometry 370 (of 492) >>
	<< Calculating on displaced geometry 371 (of 492) >>
	<< Calculating on displaced geometry 372 (of 492) >>
	<< Calculating on displaced geometry 373 (of 492) >>
	<< Calculating on displaced geometry 374 (of 492) >>
	<< Calculating on displaced geometry 375 (of 492) >>
	<< Calculating on displaced geometry 376 (of 492) >>
	<< Calculating on displaced geometry 377 (of 492) >>
	<< Calculating on displaced geometry 378 (of 492) >>
	<< Calculating on displaced geometry 379 (of 492) >>
	<< Calculating on displaced geometry 380 (of 492) >>
	<< Calculating on displaced geometry 381 (of 492) >>
	<< Calculating on displaced geometry 382 (of 492) >>
	<< Calculating on displaced geometry 383 (of 492) >>
	<< Calculating on displaced geometry 384 (of 492) >>
	<< Calculating on displaced geometry 385 (of 492) >>
	<< Calculating on displaced geometry 386 (of 492) >>
	<< Calculating on displaced geometry 387 (of 492) >>
	<< Calculating on displaced geometry 388 (of 492) >>
	<< Calculating on displaced geometry 389 (of 492) >>
	<< Calculating on displaced geometry 390 (of 492) >>
	<< Calculating on displaced geometry 391 (of 492) >>
	<< Calculating on displaced geometry 392 (of 492) >>
	<< Calculating on displaced geometry 393 (of 492) >>
	<< Calculating on displaced geometry 394 (of 492) >>
	<< Calculating on displaced geometry 395 (of 492) >>
	<< Calculating on displaced geometry 396 (of 492) >>
	<< Calculating on displaced geometry 397 (of 492) >>
	<< Calculating on displaced geometry 398 (of 492) >>
	<< Calculating on displaced geometry 399 (of 492) >>
	<< Calculating on displaced geometry 400 (of 492) >>
	<< Calculating on displaced geometry 401 (of 492) >>
	<< Calculating on displaced geometry 402 (of 492) >>
	<< Calculating on displaced geometry 403 (of 492) >>
	<< Calculating on displaced geometry 404 (of 492) >>
	<< Calculating on displaced geometry 405 (of 492) >>
	<< Calculating on displaced geometry 406 (of 492) >>
	<< Calculating on displaced geometry 407 (of 492) >>
	<< Calculating on displaced geometry 408 (of 492) >>
	<< Calculating on displaced geometry 409 (of 492) >>
	<< Calculating on displaced geometry 410 (of 492) >>
	<< Calculating on displaced geometry 411 (of 492) >>
	<< Calculating on displaced geometry 412 (of 492) >>
	<< Calculating on displaced geometry 413 (of 492) >>
	<< Calculating on displaced geometry 414 (of 492) >>
	<< Calculating on displaced geometry 415 (of 492) >>
	<< Calculating on displaced geometry 416 (of 492) >>
	<< Calculating on displaced geometry 417 (of 492) >>
	<< Calculating on displaced geometry 418 (of 492) >>
	<< Calculating on displaced geometry 419 (of 492) >>
	<< Calculating on displaced geometry 420 (of 492) >>
	<< Calculating on displaced geometry 421 (of 492) >>
	<< Calculating on displaced geometry 422 (of 492) >>
	<< Calculating on displaced geometry 423 (of 492) >>
	<< Calculating on displaced geometry 424 (of 492) >>
	<< Calculating on displaced geometry 425 (of 492) >>
	<< Calculating on displaced geometry 426 (of 492) >>
	<< Calculating on displaced geometry 427 (of 492) >>
	<< Calculating on displaced geometry 428 (of 492) >>
	<< Calculating on displaced geometry 429 (of 492) >>
	<< Calculating on displaced geometry 430 (of 492) >>
	<< Calculating on displaced geometry 431 (of 492) >>
	<< Calculating on displaced geometry 432 (of 492) >>
	<< Calculating on displaced geometry 433 (of 492) >>
	<< Calculating on displaced geometry 434 (of 492) >>
	<< Calculating on displaced geometry 436 (of 492) >>
	<< Calculating on displaced geometry 435 (of 492) >>
	<< Calculating on displaced geometry 437 (of 492) >>
	<< Calculating on displaced geometry 438 (of 492) >>
	<< Calculating on displaced geometry 439 (of 492) >>
	<< Calculating on displaced geometry 440 (of 492) >>
	<< Calculating on displaced geometry 441 (of 492) >>
	<< Calculating on displaced geometry 442 (of 492) >>
	<< Calculating on displaced geometry 443 (of 492) >>
	<< Calculating on displaced geometry 444 (of 492) >>
	<< Calculating on displaced geometry 445 (of 492) >>
	<< Calculating on displaced geometry 446 (of 492) >>
	<< Calculating on displaced geometry 447 (of 492) >>
	<< Calculating on displaced geometry 448 (of 492) >>
	<< Calculating on displaced geometry 449 (of 492) >>
	<< Calculating on displaced geometry 450 (of 492) >>
	<< Calculating on displaced geometry 451 (of 492) >>
	<< Calculating on displaced geometry 452 (of 492) >>
	<< Calculating on displaced geometry 453 (of 492) >>
	<< Calculating on displaced geometry 454 (of 492) >>
	<< Calculating on displaced geometry 455 (of 492) >>
	<< Calculating on displaced geometry 456 (of 492) >>
	<< Calculating on displaced geometry 457 (of 492) >>
	<< Calculating on displaced geometry 458 (of 492) >>
	<< Calculating on displaced geometry 459 (of 492) >>
	<< Calculating on displaced geometry 460 (of 492) >>
	<< Calculating on displaced geometry 461 (of 492) >>
	<< Calculating on displaced geometry 462 (of 492) >>
	<< Calculating on displaced geometry 463 (of 492) >>
	<< Calculating on displaced geometry 464 (of 492) >>
	<< Calculating on displaced geometry 465 (of 492) >>
	<< Calculating on displaced geometry 466 (of 492) >>
	<< Calculating on displaced geometry 467 (of 492) >>
	<< Calculating on displaced geometry 468 (of 492) >>
	<< Calculating on displaced geometry 469 (of 492) >>
	<< Calculating on displaced geometry 470 (of 492) >>
	<< Calculating on displaced geometry 471 (of 492) >>
	<< Calculating on displaced geometry 472 (of 492) >>
	<< Calculating on displaced geometry 473 (of 492) >>
	<< Calculating on displaced geometry 474 (of 492) >>
	<< Calculating on displaced geometry 475 (of 492) >>
	<< Calculating on displaced geometry 476 (of 492) >>
	<< Calculating on displaced geometry 477 (of 492) >>
	<< Calculating on displaced geometry 478 (of 492) >>
	<< Calculating on displaced geometry 479 (of 492) >>
	<< Calculating on displaced geometry 480 (of 492) >>
	<< Calculating on displaced geometry 481 (of 492) >>
	<< Calculating on displaced geometry 482 (of 492) >>
	<< Calculating on displaced geometry 483 (of 492) >>
	<< Calculating on displaced geometry 484 (of 492) >>
	<< Calculating on displaced geometry 485 (of 492) >>
	<< Calculating on displaced geometry 486 (of 492) >>
	<< Calculating on displaced geometry 487 (of 492) >>
	<< Calculating on displaced geometry 488 (of 492) >>
	<< Calculating on displaced geometry 489 (of 492) >>
	<< Calculating on displaced geometry 490 (of 492) >>
	<< Calculating on displaced geometry 491 (of 492) >>
	<< Calculating on displaced geometry 492 (of 492) >>

-----------------------
VIBRATIONAL FREQUENCIES
-----------------------

Scaling factor for frequencies =  1.000000000 (already applied!)

   0:         0.00 cm**-1
   1:         0.00 cm**-1
   2:         0.00 cm**-1
   3:         0.00 cm**-1
   4:         0.00 cm**-1
   5:         0.00 cm**-1
   6:        13.20 cm**-1
   7:        14.92 cm**-1
   8:        21.18 cm**-1
   9:        25.91 cm**-1
  10:        27.18 cm**-1
  11:        31.37 cm**-1
  12:        35.54 cm**-1
  13:        44.30 cm**-1
  14:        49.96 cm**-1
  15:        54.00 cm**-1
  16:        59.20 cm**-1
  17:        61.93 cm**-1
  18:        70.73 cm**-1
  19:        79.94 cm**-1
  20:        85.13 cm**-1
  21:        93.19 cm**-1
  22:       100.98 cm**-1
  23:       105.07 cm**-1
  24:       118.13 cm**-1
  25:       120.01 cm**-1
  26:       134.76 cm**-1
  27:       151.23 cm**-1
  28:       162.09 cm**-1
  29:       172.74 cm**-1
  30:       181.44 cm**-1
  31:       186.70 cm**-1
  32:       188.69 cm**-1
  33:       195.15 cm**-1
  34:       207.73 cm**-1
  35:       220.21 cm**-1
  36:       236.63 cm**-1
  37:       248.42 cm**-1
  38:       252.86 cm**-1
  39:       257.22 cm**-1
  40:       267.85 cm**-1
  41:       281.55 cm**-1
  42:       288.58 cm**-1
  43:       296.70 cm**-1
  44:       320.73 cm**-1
  45:       333.18 cm**-1
  46:       339.17 cm**-1
  47:       354.77 cm**-1
  48:       363.08 cm**-1
  49:       365.81 cm**-1
  50:       372.51 cm**-1
  51:       383.35 cm**-1
  52:       400.56 cm**-1
  53:       410.86 cm**-1
  54:       411.21 cm**-1
  55:       413.91 cm**-1
  56:       419.00 cm**-1
  57:       429.35 cm**-1
  58:       433.91 cm**-1
  59:       444.95 cm**-1
  60:       448.93 cm**-1
  61:       467.85 cm**-1
  62:       487.26 cm**-1
  63:       499.84 cm**-1
  64:       504.71 cm**-1
  65:       511.81 cm**-1
  66:       519.32 cm**-1
  67:       533.04 cm**-1
  68:       562.42 cm**-1
  69:       584.62 cm**-1
  70:       608.32 cm**-1
  71:       625.65 cm**-1
  72:       627.05 cm**-1
  73:       629.48 cm**-1
  74:       646.49 cm**-1
  75:       661.42 cm**-1
  76:       672.64 cm**-1
  77:       695.33 cm**-1
  78:       702.72 cm**-1
  79:       708.11 cm**-1
  80:       711.55 cm**-1
  81:       718.85 cm**-1
  82:       719.78 cm**-1
  83:       726.87 cm**-1
  84:       740.95 cm**-1
  85:       756.41 cm**-1
  86:       771.63 cm**-1
  87:       776.45 cm**-1
  88:       803.28 cm**-1
  89:       817.24 cm**-1
  90:       819.24 cm**-1
  91:       837.71 cm**-1
  92:       841.64 cm**-1
  93:       859.34 cm**-1
  94:       864.81 cm**-1
  95:       866.93 cm**-1
  96:       868.11 cm**-1
  97:       870.91 cm**-1
  98:       873.58 cm**-1
  99:       895.24 cm**-1
 100:       922.88 cm**-1
 101:       940.54 cm**-1
 102:       941.62 cm**-1
 103:       944.17 cm**-1
 104:       950.95 cm**-1
 105:       953.00 cm**-1
 106:       956.47 cm**-1
 107:       959.67 cm**-1
 108:       960.45 cm**-1
 109:       964.71 cm**-1
 110:       970.72 cm**-1
 111:       972.27 cm**-1
 112:       981.72 cm**-1
 113:       999.03 cm**-1
 114:      1004.25 cm**-1
 115:      1004.87 cm**-1
 116:      1014.87 cm**-1
 117:      1022.15 cm**-1
 118:      1023.39 cm**-1
 119:      1024.18 cm**-1
 120:      1024.54 cm**-1
 121:      1027.94 cm**-1
 122:      1032.38 cm**-1
 123:      1040.26 cm**-1
 124:      1049.15 cm**-1
 125:      1051.10 cm**-1
 126:      1054.15 cm**-1
 127:      1055.22 cm**-1
 128:      1057.03 cm**-1
 129:      1081.48 cm**-1
 130:      1091.91 cm**-1
 131:      1097.76 cm**-1
 132:      1101.24 cm**-1
 133:      1103.53 cm**-1
 134:      1108.03 cm**-1
 135:      1116.32 cm**-1
 136:      1138.74 cm**-1
 137:      1159.01 cm**-1
 138:      1166.07 cm**-1
 139:      1167.31 cm**-1
 140:      1168.67 cm**-1
 141:      1170.34 cm**-1
 142:      1178.19 cm**-1
 143:      1184.62 cm**-1
 144:      1186.10 cm**-1
 145:      1186.35 cm**-1
 146:      1196.97 cm**-1
 147:      1226.73 cm**-1
 148:      1227.12 cm**-1
 149:      1230.57 cm**-1
 150:      1238.95 cm**-1
 151:      1254.44 cm**-1
 152:      1264.69 cm**-1
 153:      1274.38 cm**-1
 154:      1294.91 cm**-1
 155:      1302.35 cm**-1
 156:      1308.98 cm**-1
 157:      1317.68 cm**-1
 158:      1324.95 cm**-1
 159:      1340.14 cm**-1
 160:      1341.92 cm**-1
 161:      1348.66 cm**-1
 162:      1350.91 cm**-1
 163:      1365.95 cm**-1
 164:      1374.97 cm**-1
 165:      1378.18 cm**-1
 166:      1381.84 cm**-1
 167:      1382.59 cm**-1
 168:      1384.02 cm**-1
 169:      1385.26 cm**-1
 170:      1389.27 cm**-1
 171:      1403.33 cm**-1
 172:      1407.38 cm**-1
 173:      1453.46 cm**-1
 174:      1456.67 cm**-1
 175:      1459.28 cm**-1
 176:      1459.88 cm**-1
 177:      1460.23 cm**-1
 178:      1461.72 cm**-1
 179:      1470.11 cm**-1
 180:      1470.97 cm**-1
 181:      1473.78 cm**-1
 182:      1475.20 cm**-1
 183:      1478.30 cm**-1
 184:      1483.16 cm**-1
 185:      1486.52 cm**-1
 186:      1487.01 cm**-1
 187:      1487.35 cm**-1
 188:      1488.54 cm**-1
 189:      1492.37 cm**-1
 190:      1506.27 cm**-1
 191:      1530.15 cm**-1
 192:      1531.44 cm**-1
 193:      1531.88 cm**-1
 194:      1553.54 cm**-1
 195:      1633.24 cm**-1
 196:      1645.36 cm**-1
 197:      1646.07 cm**-1
 198:      1650.73 cm**-1
 199:      1659.54 cm**-1
 200:      1663.72 cm**-1
 201:      1665.11 cm**-1
 202:      1667.85 cm**-1
 203:      1697.25 cm**-1
 204:      1753.04 cm**-1
 205:      1779.70 cm**-1
 206:      2658.48 cm**-1
 207:      3043.60 cm**-1
 208:      3047.62 cm**-1
 209:      3048.99 cm**-1
 210:      3051.88 cm**-1
 211:      3055.54 cm**-1
 212:      3060.89 cm**-1
 213:      3074.21 cm**-1
 214:      3113.65 cm**-1
 215:      3114.16 cm**-1
 216:      3119.77 cm**-1
 217:      3121.59 cm**-1
 218:      3129.24 cm**-1
 219:      3130.29 cm**-1
 220:      3130.79 cm**-1
 221:      3136.53 cm**-1
 222:      3140.03 cm**-1
 223:      3147.91 cm**-1
 224:      3150.11 cm**-1
 225:      3155.93 cm**-1
 226:      3176.62 cm**-1
 227:      3188.44 cm**-1
 228:      3190.18 cm**-1
 229:      3193.42 cm**-1
 230:      3197.59 cm**-1
 231:      3198.82 cm**-1
 232:      3203.00 cm**-1
 233:      3203.14 cm**-1
 234:      3206.85 cm**-1
 235:      3208.14 cm**-1
 236:      3210.87 cm**-1
 237:      3212.81 cm**-1
 238:      3213.65 cm**-1
 239:      3214.41 cm**-1
 240:      3218.64 cm**-1
 241:      3222.24 cm**-1
 242:      3227.31 cm**-1
 243:      3228.44 cm**-1
 244:      3230.16 cm**-1
 245:      3700.91 cm**-1


------------
NORMAL MODES
------------

These modes are the cartesian displacements weighted by the diagonal matrix
M(i,i)=1/sqrt(m[i]) where m[i] is the mass of the displaced atom
Thus, these vectors are normalized but *not* orthogonal

                  0          1          2          3          4          5    
      0       0.000000   0.000000   0.000000   0.000000   0.000000   0.000000
      1       0.000000   0.000000   0.000000   0.000000   0.000000   0.000000
      2       0.000000   0.000000   0.000000   0.000000   0.000000   0.000000
      3       0.000000   0.000000   0.000000   0.000000   0.000000   0.000000
      4       0.000000   0.000000   0.000000   0.000000   0.000000   0.000000
      5       0.000000   0.000000   0.000000   0.000000   0.000000   0.000000
      6       0.000000   0.000000   0.000000   0.000000   0.000000   0.000000
      7       0.000000   0.000000   0.000000   0.000000   0.000000   0.000000
      8       0.000000   0.000000   0.000000   0.000000   0.000000   0.000000
      9       0.000000   0.000000   0.000000   0.000000   0.000000   0.000000
     10       0.000000   0.000000   0.000000   0.000000   0.000000   0.000000
     11       0.000000   0.000000   0.000000   0.000000   0.000000   0.000000
     12       0.000000   0.000000   0.000000   0.000000   0.000000   0.000000
     13       0.000000   0.000000   0.000000   0.000000   0.000000   0.000000
     14       0.000000   0.000000   0.000000   0.000000   0.000000   0.000000
     15       0.000000   0.000000   0.000000   0.000000   0.000000   0.000000
     16       0.000000   0.000000   0.000000   0.000000   0.000000   0.000000
     17       0.000000   0.000000   0.000000   0.000000   0.000000   0.000000
     18       0.000000   0.000000   0.000000   0.000000   0.000000   0.000000
     19       0.000000   0.000000   0.000000   0.000000   0.000000   0.000000
     20       0.000000   0.000000   0.000000   0.000000   0.000000   0.000000
     21       0.000000   0.000000   0.000000   0.000000   0.000000   0.000000
     22       0.000000   0.000000   0.000000   0.000000   0.000000   0.000000
     23       0.000000   0.000000   0.000000   0.000000   0.000000   0.000000
     24       0.000000   0.000000   0.000000   0.000000   0.000000   0.000000
     25       0.000000   0.000000   0.000000   0.000000   0.000000   0.000000
     26       0.000000   0.000000   0.000000   0.000000   0.000000   0.000000
     27       0.000000   0.000000   0.000000   0.000000   0.000000   0.000000
     28       0.000000   0.000000   0.000000   0.000000   0.000000   0.000000
     29       0.000000   0.000000   0.000000   0.000000   0.000000   0.000000
     30       0.000000   0.000000   0.000000   0.000000   0.000000   0.000000
     31       0.000000   0.000000   0.000000   0.000000   0.000000   0.000000
     32       0.000000   0.000000   0.000000   0.000000   0.000000   0.000000
     33       0.000000   0.000000   0.000000   0.000000   0.000000   0.000000
     34       0.000000   0.000000   0.000000   0.000000   0.000000   0.000000
     35       0.000000   0.000000   0.000000   0.000000   0.000000   0.000000
     36       0.000000   0.000000   0.000000   0.000000   0.000000   0.000000
     37       0.000000   0.000000   0.000000   0.000000   0.000000   0.000000
     38       0.000000   0.000000   0.000000   0.000000   0.000000   0.000000
     39       0.000000   0.000000   0.000000   0.000000   0.000000   0.000000
     40       0.000000   0.000000   0.000000   0.000000   0.000000   0.000000
     41       0.000000   0.000000   0.000000   0.000000   0.000000   0.000000
     42       0.000000   0.000000   0.000000   0.000000   0.000000   0.000000
     43       0.000000   0.000000   0.000000   0.000000   0.000000   0.000000
     44       0.000000   0.000000   0.000000   0.000000   0.000000   0.000000
     45       0.000000   0.000000   0.000000   0.000000   0.000000   0.000000
     46       0.000000   0.000000   0.000000   0.000000   0.000000   0.000000
     47       0.000000   0.000000   0.000000   0.000000   0.000000   0.000000
     48       0.000000   0.000000   0.000000   0.000000   0.000000   0.000000
     49       0.000000   0.000000   0.000000   0.000000   0.000000   0.000000
     50       0.000000   0.000000   0.000000   0.000000   0.000000   0.000000
     51       0.000000   0.000000   0.000000   0.000000   0.000000   0.000000
     52       0.000000   0.000000   0.000000   0.000000   0.000000   0.000000
     53       0.000000   0.000000   0.000000   0.000000   0.000000   0.000000
     54       0.000000   0.000000   0.000000   0.000000   0.000000   0.000000
     55       0.000000   0.000000   0.000000   0.000000   0.000000   0.000000
     56       0.000000   0.000000   0.000000   0.000000   0.000000   0.000000
     57       0.000000   0.000000   0.000000   0.000000   0.000000   0.000000
     58       0.000000   0.000000   0.000000   0.000000   0.000000   0.000000
     59       0.000000   0.000000   0.000000   0.000000   0.000000   0.000000
     60       0.000000   0.000000   0.000000   0.000000   0.000000   0.000000
     61       0.000000   0.000000   0.000000   0.000000   0.000000   0.000000
     62       0.000000   0.000000   0.000000   0.000000   0.000000   0.000000
     63       0.000000   0.000000   0.000000   0.000000   0.000000   0.000000
     64       0.000000   0.000000   0.000000   0.000000   0.000000   0.000000
     65       0.000000   0.000000   0.000000   0.000000   0.000000   0.000000
     66       0.000000   0.000000   0.000000   0.000000   0.000000   0.000000
     67       0.000000   0.000000   0.000000   0.000000   0.000000   0.000000
     68       0.000000   0.000000   0.000000   0.000000   0.000000   0.000000
     69       0.000000   0.000000   0.000000   0.000000   0.000000   0.000000
     70       0.000000   0.000000   0.000000   0.000000   0.000000   0.000000
     71       0.000000   0.000000   0.000000   0.000000   0.000000   0.000000
     72       0.000000   0.000000   0.000000   0.000000   0.000000   0.000000
     73       0.000000   0.000000   0.000000   0.000000   0.000000   0.000000
     74       0.000000   0.000000   0.000000   0.000000   0.000000   0.000000
     75       0.000000   0.000000   0.000000   0.000000   0.000000   0.000000
     76       0.000000   0.000000   0.000000   0.000000   0.000000   0.000000
     77       0.000000   0.000000   0.000000   0.000000   0.000000   0.000000
     78       0.000000   0.000000   0.000000   0.000000   0.000000   0.000000
     79       0.000000   0.000000   0.000000   0.000000   0.000000   0.000000
     80       0.000000   0.000000   0.000000   0.000000   0.000000   0.000000
     81       0.000000   0.000000   0.000000   0.000000   0.000000   0.000000
     82       0.000000   0.000000   0.000000   0.000000   0.000000   0.000000
     83       0.000000   0.000000   0.000000   0.000000   0.000000   0.000000
     84       0.000000   0.000000   0.000000   0.000000   0.000000   0.000000
     85       0.000000   0.000000   0.000000   0.000000   0.000000   0.000000
     86       0.000000   0.000000   0.000000   0.000000   0.000000   0.000000
     87       0.000000   0.000000   0.000000   0.000000   0.000000   0.000000
     88       0.000000   0.000000   0.000000   0.000000   0.000000   0.000000
     89       0.000000   0.000000   0.000000   0.000000   0.000000   0.000000
     90       0.000000   0.000000   0.000000   0.000000   0.000000   0.000000
     91       0.000000   0.000000   0.000000   0.000000   0.000000   0.000000
     92       0.000000   0.000000   0.000000   0.000000   0.000000   0.000000
     93       0.000000   0.000000   0.000000   0.000000   0.000000   0.000000
     94       0.000000   0.000000   0.000000   0.000000   0.000000   0.000000
     95       0.000000   0.000000   0.000000   0.000000   0.000000   0.000000
     96       0.000000   0.000000   0.000000   0.000000   0.000000   0.000000
     97       0.000000   0.000000   0.000000   0.000000   0.000000   0.000000
     98       0.000000   0.000000   0.000000   0.000000   0.000000   0.000000
     99       0.000000   0.000000   0.000000   0.000000   0.000000   0.000000
    100       0.000000   0.000000   0.000000   0.000000   0.000000   0.000000
    101       0.000000   0.000000   0.000000   0.000000   0.000000   0.000000
    102       0.000000   0.000000   0.000000   0.000000   0.000000   0.000000
    103       0.000000   0.000000   0.000000   0.000000   0.000000   0.000000
    104       0.000000   0.000000   0.000000   0.000000   0.000000   0.000000
    105       0.000000   0.000000   0.000000   0.000000   0.000000   0.000000
    106       0.000000   0.000000   0.000000   0.000000   0.000000   0.000000
    107       0.000000   0.000000   0.000000   0.000000   0.000000   0.000000
    108       0.000000   0.000000   0.000000   0.000000   0.000000   0.000000
    109       0.000000   0.000000   0.000000   0.000000   0.000000   0.000000
    110       0.000000   0.000000   0.000000   0.000000   0.000000   0.000000
    111       0.000000   0.000000   0.000000   0.000000   0.000000   0.000000
    112       0.000000   0.000000   0.000000   0.000000   0.000000   0.000000
    113       0.000000   0.000000   0.000000   0.000000   0.000000   0.000000
    114       0.000000   0.000000   0.000000   0.000000   0.000000   0.000000
    115       0.000000   0.000000   0.000000   0.000000   0.000000   0.000000
    116       0.000000   0.000000   0.000000   0.000000   0.000000   0.000000
    117       0.000000   0.000000   0.000000   0.000000   0.000000   0.000000
    118       0.000000   0.000000   0.000000   0.000000   0.000000   0.000000
    119       0.000000   0.000000   0.000000   0.000000   0.000000   0.000000
    120       0.000000   0.000000   0.000000   0.000000   0.000000   0.000000
    121       0.000000   0.000000   0.000000   0.000000   0.000000   0.000000
    122       0.000000   0.000000   0.000000   0.000000   0.000000   0.000000
    123       0.000000   0.000000   0.000000   0.000000   0.000000   0.000000
    124       0.000000   0.000000   0.000000   0.000000   0.000000   0.000000
    125       0.000000   0.000000   0.000000   0.000000   0.000000   0.000000
    126       0.000000   0.000000   0.000000   0.000000   0.000000   0.000000
    127       0.000000   0.000000   0.000000   0.000000   0.000000   0.000000
    128       0.000000   0.000000   0.000000   0.000000   0.000000   0.000000
    129       0.000000   0.000000   0.000000   0.000000   0.000000   0.000000
    130       0.000000   0.000000   0.000000   0.000000   0.000000   0.000000
    131       0.000000   0.000000   0.000000   0.000000   0.000000   0.000000
    132       0.000000   0.000000   0.000000   0.000000   0.000000   0.000000
    133       0.000000   0.000000   0.000000   0.000000   0.000000   0.000000
    134       0.000000   0.000000   0.000000   0.000000   0.000000   0.000000
    135       0.000000   0.000000   0.000000   0.000000   0.000000   0.000000
    136       0.000000   0.000000   0.000000   0.000000   0.000000   0.000000
    137       0.000000   0.000000   0.000000   0.000000   0.000000   0.000000
    138       0.000000   0.000000   0.000000   0.000000   0.000000   0.000000
    139       0.000000   0.000000   0.000000   0.000000   0.000000   0.000000
    140       0.000000   0.000000   0.000000   0.000000   0.000000   0.000000
    141       0.000000   0.000000   0.000000   0.000000   0.000000   0.000000
    142       0.000000   0.000000   0.000000   0.000000   0.000000   0.000000
    143       0.000000   0.000000   0.000000   0.000000   0.000000   0.000000
    144       0.000000   0.000000   0.000000   0.000000   0.000000   0.000000
    145       0.000000   0.000000   0.000000   0.000000   0.000000   0.000000
    146       0.000000   0.000000   0.000000   0.000000   0.000000   0.000000
    147       0.000000   0.000000   0.000000   0.000000   0.000000   0.000000
    148       0.000000   0.000000   0.000000   0.000000   0.000000   0.000000
    149       0.000000   0.000000   0.000000   0.000000   0.000000   0.000000
    150       0.000000   0.000000   0.000000   0.000000   0.000000   0.000000
    151       0.000000   0.000000   0.000000   0.000000   0.000000   0.000000
    152       0.000000   0.000000   0.000000   0.000000   0.000000   0.000000
    153       0.000000   0.000000   0.000000   0.000000   0.000000   0.000000
    154       0.000000   0.000000   0.000000   0.000000   0.000000   0.000000
    155       0.000000   0.000000   0.000000   0.000000   0.000000   0.000000
    156       0.000000   0.000000   0.000000   0.000000   0.000000   0.000000
    157       0.000000   0.000000   0.000000   0.000000   0.000000   0.000000
    158       0.000000   0.000000   0.000000   0.000000   0.000000   0.000000
    159       0.000000   0.000000   0.000000   0.000000   0.000000   0.000000
    160       0.000000   0.000000   0.000000   0.000000   0.000000   0.000000
    161       0.000000   0.000000   0.000000   0.000000   0.000000   0.000000
    162       0.000000   0.000000   0.000000   0.000000   0.000000   0.000000
    163       0.000000   0.000000   0.000000   0.000000   0.000000   0.000000
    164       0.000000   0.000000   0.000000   0.000000   0.000000   0.000000
    165       0.000000   0.000000   0.000000   0.000000   0.000000   0.000000
    166       0.000000   0.000000   0.000000   0.000000   0.000000   0.000000
    167       0.000000   0.000000   0.000000   0.000000   0.000000   0.000000
    168       0.000000   0.000000   0.000000   0.000000   0.000000   0.000000
    169       0.000000   0.000000   0.000000   0.000000   0.000000   0.000000
    170       0.000000   0.000000   0.000000   0.000000   0.000000   0.000000
    171       0.000000   0.000000   0.000000   0.000000   0.000000   0.000000
    172       0.000000   0.000000   0.000000   0.000000   0.000000   0.000000
    173       0.000000   0.000000   0.000000   0.000000   0.000000   0.000000
    174       0.000000   0.000000   0.000000   0.000000   0.000000   0.000000
    175       0.000000   0.000000   0.000000   0.000000   0.000000   0.000000
    176       0.000000   0.000000   0.000000   0.000000   0.000000   0.000000
    177       0.000000   0.000000   0.000000   0.000000   0.000000   0.000000
    178       0.000000   0.000000   0.000000   0.000000   0.000000   0.000000
    179       0.000000   0.000000   0.000000   0.000000   0.000000   0.000000
    180       0.000000   0.000000   0.000000   0.000000   0.000000   0.000000
    181       0.000000   0.000000   0.000000   0.000000   0.000000   0.000000
    182       0.000000   0.000000   0.000000   0.000000   0.000000   0.000000
    183       0.000000   0.000000   0.000000   0.000000   0.000000   0.000000
    184       0.000000   0.000000   0.000000   0.000000   0.000000   0.000000
    185       0.000000   0.000000   0.000000   0.000000   0.000000   0.000000
    186       0.000000   0.000000   0.000000   0.000000   0.000000   0.000000
    187       0.000000   0.000000   0.000000   0.000000   0.000000   0.000000
    188       0.000000   0.000000   0.000000   0.000000   0.000000   0.000000
    189       0.000000   0.000000   0.000000   0.000000   0.000000   0.000000
    190       0.000000   0.000000   0.000000   0.000000   0.000000   0.000000
    191       0.000000   0.000000   0.000000   0.000000   0.000000   0.000000
    192       0.000000   0.000000   0.000000   0.000000   0.000000   0.000000
    193       0.000000   0.000000   0.000000   0.000000   0.000000   0.000000
    194       0.000000   0.000000   0.000000   0.000000   0.000000   0.000000
    195       0.000000   0.000000   0.000000   0.000000   0.000000   0.000000
    196       0.000000   0.000000   0.000000   0.000000   0.000000   0.000000
    197       0.000000   0.000000   0.000000   0.000000   0.000000   0.000000
    198       0.000000   0.000000   0.000000   0.000000   0.000000   0.000000
    199       0.000000   0.000000   0.000000   0.000000   0.000000   0.000000
    200       0.000000   0.000000   0.000000   0.000000   0.000000   0.000000
    201       0.000000   0.000000   0.000000   0.000000   0.000000   0.000000
    202       0.000000   0.000000   0.000000   0.000000   0.000000   0.000000
    203       0.000000   0.000000   0.000000   0.000000   0.000000   0.000000
    204       0.000000   0.000000   0.000000   0.000000   0.000000   0.000000
    205       0.000000   0.000000   0.000000   0.000000   0.000000   0.000000
    206       0.000000   0.000000   0.000000   0.000000   0.000000   0.000000
    207       0.000000   0.000000   0.000000   0.000000   0.000000   0.000000
    208       0.000000   0.000000   0.000000   0.000000   0.000000   0.000000
    209       0.000000   0.000000   0.000000   0.000000   0.000000   0.000000
    210       0.000000   0.000000   0.000000   0.000000   0.000000   0.000000
    211       0.000000   0.000000   0.000000   0.000000   0.000000   0.000000
    212       0.000000   0.000000   0.000000   0.000000   0.000000   0.000000
    213       0.000000   0.000000   0.000000   0.000000   0.000000   0.000000
    214       0.000000   0.000000   0.000000   0.000000   0.000000   0.000000
    215       0.000000   0.000000   0.000000   0.000000   0.000000   0.000000
    216       0.000000   0.000000   0.000000   0.000000   0.000000   0.000000
    217       0.000000   0.000000   0.000000   0.000000   0.000000   0.000000
    218       0.000000   0.000000   0.000000   0.000000   0.000000   0.000000
    219       0.000000   0.000000   0.000000   0.000000   0.000000   0.000000
    220       0.000000   0.000000   0.000000   0.000000   0.000000   0.000000
    221       0.000000   0.000000   0.000000   0.000000   0.000000   0.000000
    222       0.000000   0.000000   0.000000   0.000000   0.000000   0.000000
    223       0.000000   0.000000   0.000000   0.000000   0.000000   0.000000
    224       0.000000   0.000000   0.000000   0.000000   0.000000   0.000000
    225       0.000000   0.000000   0.000000   0.000000   0.000000   0.000000
    226       0.000000   0.000000   0.000000   0.000000   0.000000   0.000000
    227       0.000000   0.000000   0.000000   0.000000   0.000000   0.000000
    228       0.000000   0.000000   0.000000   0.000000   0.000000   0.000000
    229       0.000000   0.000000   0.000000   0.000000   0.000000   0.000000
    230       0.000000   0.000000   0.000000   0.000000   0.000000   0.000000
    231       0.000000   0.000000   0.000000   0.000000   0.000000   0.000000
    232       0.000000   0.000000   0.000000   0.000000   0.000000   0.000000
    233       0.000000   0.000000   0.000000   0.000000   0.000000   0.000000
    234       0.000000   0.000000   0.000000   0.000000   0.000000   0.000000
    235       0.000000   0.000000   0.000000   0.000000   0.000000   0.000000
    236       0.000000   0.000000   0.000000   0.000000   0.000000   0.000000
    237       0.000000   0.000000   0.000000   0.000000   0.000000   0.000000
    238       0.000000   0.000000   0.000000   0.000000   0.000000   0.000000
    239       0.000000   0.000000   0.000000   0.000000   0.000000   0.000000
    240       0.000000   0.000000   0.000000   0.000000   0.000000   0.000000
    241       0.000000   0.000000   0.000000   0.000000   0.000000   0.000000
    242       0.000000   0.000000   0.000000   0.000000   0.000000   0.000000
    243       0.000000   0.000000   0.000000   0.000000   0.000000   0.000000
    244       0.000000   0.000000   0.000000   0.000000   0.000000   0.000000
    245       0.000000   0.000000   0.000000   0.000000   0.000000   0.000000
                  6          7          8          9         10         11    
      0       0.004811  -0.022409   0.034759   0.015757   0.016495  -0.011410
      1       0.010670  -0.053523   0.001992   0.014177  -0.009862   0.019600
      2       0.003589   0.016727  -0.043285  -0.004661  -0.007196  -0.006741
      3      -0.019406  -0.029861   0.014738   0.024242  -0.001238   0.016114
      4       0.018870  -0.057800  -0.029326   0.015890  -0.070901   0.047553
      5      -0.042022   0.012478  -0.018630   0.005205   0.069012  -0.016305
      6      -0.043052  -0.035699  -0.012341  -0.007440   0.011380  -0.031327
      7       0.049916  -0.062100   0.002945  -0.026958  -0.013735  -0.001454
      8       0.053896   0.022824  -0.011465  -0.010412   0.000887  -0.003457
      9      -0.028948  -0.021203   0.029007   0.003827   0.003287  -0.002617
     10       0.040698  -0.083393  -0.027166  -0.030336   0.000853  -0.003202
     11       0.009575   0.060678   0.021160   0.040349  -0.027675  -0.007338
     12      -0.019962  -0.033531   0.010762   0.007214   0.017974  -0.010468
     13       0.031668  -0.058915   0.001627  -0.009723  -0.016739   0.002242
     14       0.024279   0.026107  -0.019386   0.006332  -0.003566  -0.005442
     15      -0.020235  -0.035396   0.013621   0.017208   0.021162   0.008075
     16       0.032191  -0.057589  -0.000475  -0.017944  -0.018682  -0.012375
     17       0.017359   0.039773  -0.001718   0.038870  -0.009017   0.000612
     18      -0.020435  -0.033342   0.014393   0.009913   0.019286   0.001441
     19       0.034717  -0.061472  -0.008493  -0.029546  -0.015351  -0.023025
     20       0.024468   0.021534  -0.020217   0.055329   0.007896   0.019087
     21      -0.012371  -0.043028   0.004652   0.059385   0.032064   0.045568
     22       0.025314  -0.030523   0.033138  -0.002277  -0.040895  -0.020530
     23       0.014207   0.053296   0.015416   0.046866  -0.019867  -0.002983
     24      -0.015587  -0.037302  -0.009204   0.097821  -0.005992   0.079315
     25       0.022139  -0.023273   0.031211   0.017409  -0.065469  -0.006809
     26       0.003322   0.082859   0.048149   0.050488  -0.056248  -0.022481
     27      -0.025288  -0.031898  -0.015567   0.087100  -0.036551   0.068096
     28       0.023069  -0.038845   0.003663   0.016567  -0.063495   0.005353
     29      -0.002648   0.094892   0.060465   0.045062  -0.074149  -0.035519
     30      -0.006556  -0.040704  -0.013776   0.155132  -0.004384   0.130995
     31       0.016809   0.003800   0.066043   0.041689  -0.093115  -0.008579
     32       0.000737   0.095759   0.064815   0.060973  -0.069579  -0.024325
     33      -0.009461  -0.036604  -0.023975   0.187460  -0.034657   0.159264
     34       0.014144   0.009120   0.064493   0.058609  -0.112620   0.003633
     35      -0.007704   0.118820   0.090967   0.063797  -0.098820  -0.040317
     36       0.005983  -0.049408  -0.004387   0.173244   0.035534   0.147970
     37       0.014835   0.023786   0.102882   0.046125  -0.096066  -0.024378
     38       0.008763   0.079279   0.048308   0.068309  -0.045766  -0.005857
     39       0.013133  -0.052871  -0.007236   0.219704   0.037081   0.189813
     40       0.010708   0.044426   0.130152   0.067000  -0.117523  -0.023794
     41       0.006691   0.089042   0.061163   0.077047  -0.055855  -0.006537
     42       0.009272  -0.053603   0.009200   0.131267   0.074269   0.110669
     43       0.018190   0.017285   0.105076   0.023996  -0.070729  -0.040682
     44       0.019643   0.049976   0.015393   0.064442  -0.008698   0.013572
     45       0.019072  -0.060582   0.017297   0.144864   0.106758   0.123097
     46       0.016648   0.032838   0.134442   0.027172  -0.071977  -0.053502
     47       0.026065   0.036822   0.002472   0.070152   0.010369   0.028174
     48       0.000049  -0.049828   0.014049   0.074643   0.071936   0.059681
     49       0.023369  -0.009322   0.070522  -0.000214  -0.043635  -0.038824
     50       0.022276   0.037309  -0.000681   0.054198   0.004000   0.015342
     51       0.002636  -0.052983   0.026693   0.044796   0.102192   0.033161
     52       0.025910  -0.014206   0.073293  -0.015600  -0.024093  -0.049879
     53       0.030593   0.014734  -0.025750   0.052508   0.032980   0.031902
     54      -0.049237  -0.027619  -0.007420  -0.013975   0.016087  -0.071869
     55       0.054360  -0.067272  -0.000897  -0.024426  -0.015916   0.023375
     56       0.066321   0.006270  -0.038313  -0.044445  -0.002254   0.009425
     57       0.049323   0.004877   0.149672  -0.064121   0.150465  -0.089791
     58      -0.002045  -0.060385  -0.033455   0.020555  -0.055613  -0.002117
     59       0.119121   0.007965   0.010681  -0.081406   0.047088   0.021992
     60       0.123720   0.018875   0.250812  -0.098778   0.244058  -0.064738
     61      -0.031253  -0.058783  -0.051151   0.046774  -0.072771   0.002234
     62       0.065937   0.002069  -0.048865  -0.048901  -0.008787   0.012632
     63       0.034015   0.010466   0.142010  -0.059562   0.136723  -0.125780
     64       0.005301  -0.064458  -0.032857   0.017447  -0.051324   0.016217
     65       0.117905  -0.006740  -0.024659  -0.092918   0.020719   0.030262
     66       0.061148   0.009409   0.169249  -0.070357   0.166835  -0.094115
     67      -0.016368  -0.051206  -0.032787   0.026036  -0.062935  -0.042380
     68       0.211231   0.029018   0.140257  -0.128011   0.163203   0.032016
     69      -0.069072  -0.034682  -0.040464  -0.002843  -0.012468  -0.066142
     70       0.054911  -0.082009  -0.030782  -0.013792  -0.043048   0.073002
     71      -0.054308  -0.023281  -0.208472   0.011461  -0.147655  -0.003054
     72      -0.136434  -0.058853  -0.150747   0.032846  -0.106993  -0.050135
     73       0.120346  -0.088561   0.038749  -0.064390   0.036394   0.096796
     74      -0.119558  -0.022159  -0.284611   0.058936  -0.228969  -0.019588
     75      -0.071427  -0.030915  -0.027907  -0.014086   0.004277  -0.094535
     76       0.067872  -0.087979  -0.026625  -0.020672  -0.035914   0.092671
     77      -0.009647  -0.038921  -0.169257  -0.036403  -0.088880   0.017171
     78      -0.017375  -0.019777   0.028280  -0.018263   0.040717  -0.051509
     79      -0.025584  -0.080762  -0.132975   0.052561  -0.154898   0.065672
     80      -0.120714  -0.031152  -0.294177   0.050639  -0.228985  -0.014727
     81      -0.133474  -0.043854  -0.121138   0.014846  -0.076264  -0.105197
     82       0.115756  -0.065682   0.052096  -0.079365   0.045422   0.024040
     83       0.146994   0.014981   0.050837  -0.094485   0.082231   0.025681
     84      -0.123989  -0.039986  -0.104105   0.009330  -0.061301  -0.109209
     85       0.113426  -0.055886   0.071212  -0.085548   0.064467  -0.009889
     86       0.235929   0.035526   0.177142  -0.136172   0.190369   0.037505
     87      -0.135675  -0.036358  -0.108246   0.007359  -0.061645  -0.135101
     88       0.117689  -0.070323   0.044066  -0.077268   0.037641   0.039951
     89       0.160530   0.002517   0.030075  -0.119901   0.077426   0.036768
     90      -0.205588  -0.066768  -0.237811   0.050696  -0.176441  -0.097388
     91       0.164549  -0.069499   0.082859  -0.117671   0.082825   0.043816
     92       0.106865   0.013379   0.013413  -0.066467   0.043896   0.015837
     93      -0.029453  -0.017287   0.035061  -0.015782  -0.007827  -0.000823
     94       0.014156  -0.024495  -0.006435  -0.002174  -0.003976  -0.002848
     95       0.032715   0.007752  -0.003347   0.036507  -0.011583  -0.007417
     96      -0.035779   0.010159   0.049866  -0.047262  -0.031606   0.022252
     97      -0.015646   0.021132   0.018589   0.039617  -0.007376  -0.043752
     98       0.040815   0.000510  -0.007306   0.014174  -0.017288   0.012763
     99      -0.037497   0.017963   0.059381  -0.066157  -0.046480   0.021351
    100      -0.036539   0.069032   0.027641   0.063844  -0.004471  -0.020944
    101       0.061457  -0.051551  -0.028141   0.017849  -0.000149  -0.005294
    102      -0.041778   0.038058   0.070197  -0.091234  -0.063930   0.039083
    103      -0.060210   0.105383   0.046440   0.096777  -0.006966  -0.048292
    104       0.068510  -0.059151  -0.031978   0.000642  -0.003466   0.008251
    105      -0.034702   0.003000   0.056067  -0.053836  -0.040329   0.000210
    106      -0.028615   0.071839   0.014532   0.047061   0.002405   0.032798
    107       0.072867  -0.092913  -0.043722   0.043742   0.020164  -0.039027
    108      -0.036560   0.010768   0.063907  -0.069362  -0.052559   0.000693
    109      -0.046193   0.110667   0.022952   0.067354   0.004750   0.048877
    110       0.088519  -0.131763  -0.059225   0.045862   0.032399  -0.051931
    111      -0.029256  -0.022714   0.041239  -0.021756  -0.017525  -0.018743
    112       0.001106   0.025681  -0.006861   0.002624   0.004934   0.060700
    113       0.064357  -0.083949  -0.040270   0.067323   0.025190  -0.053560
    114      -0.026828  -0.035443   0.037530  -0.010987  -0.011634  -0.034183
    115       0.008100   0.025966  -0.016559  -0.013379   0.009843   0.098990
    116       0.073133  -0.115626  -0.053390   0.088109   0.041920  -0.077303
    117      -0.026700  -0.032656   0.031043  -0.002682  -0.001520  -0.019429
    118       0.021420  -0.020809  -0.015971  -0.021144   0.000278   0.041182
    119       0.044793  -0.034491  -0.020538   0.062792   0.009292  -0.036606
    120      -0.022983  -0.051569   0.021291   0.024240   0.015531  -0.038075
    121       0.043867  -0.056135  -0.032173  -0.054505   0.000543   0.063367
    122       0.038675  -0.028276  -0.017845   0.080407   0.013577  -0.048614
    123      -0.039938   0.033449   0.055268  -0.059420  -0.042459   0.050245
    124      -0.025367   0.009643   0.034181   0.050355  -0.010026  -0.110601
    125       0.028105   0.049905   0.010584  -0.011825  -0.043229   0.055434
    126      -0.048250   0.059485   0.069262  -0.092162  -0.067901   0.078824
    127      -0.049441   0.059368   0.065112   0.083501  -0.012550  -0.159371
    128       0.037195   0.031690  -0.000795  -0.027630  -0.044110   0.077150
    129      -0.055135   0.093738   0.074837  -0.106700  -0.081721   0.126266
    130      -0.063523   0.104030   0.078829   0.101398  -0.014861  -0.151756
    131       0.034219   0.028392   0.003167  -0.000280  -0.031709   0.034530
    132      -0.051620   0.075665   0.072540  -0.100303  -0.075307   0.100658
    133      -0.052325   0.044921   0.074782   0.090654  -0.011439  -0.215515
    134       0.026636   0.068898   0.012677  -0.046102  -0.063704   0.109681
    135      -0.044552   0.030217   0.071317  -0.095037  -0.066624   0.032889
    136      -0.050542   0.065388   0.065418   0.084579  -0.012921  -0.152535
    137       0.056767  -0.013776  -0.025880  -0.049193  -0.038832   0.105108
    138      -0.035385  -0.010610   0.048061  -0.044649  -0.027233  -0.003047
    139      -0.011335  -0.049353   0.017306   0.027274  -0.008220  -0.122754
    140       0.034731   0.053672   0.004640  -0.051377  -0.061365   0.113744
    141      -0.033798  -0.045214   0.051488  -0.053433  -0.028696  -0.048586
    142      -0.011214  -0.043103   0.015795   0.028796  -0.007641  -0.112261
    143       0.051357   0.016778  -0.025327  -0.061422  -0.050997   0.149642
    144      -0.037207   0.004473   0.053302  -0.055867  -0.036433   0.014308
    145      -0.016751  -0.066397   0.032755   0.025492  -0.012701  -0.182059
    146       0.029263   0.081016   0.020044  -0.075625  -0.082033   0.134188
    147      -0.032010  -0.026077   0.033018  -0.014117  -0.003838  -0.015478
    148       0.003563  -0.080533  -0.008421   0.012679  -0.003326  -0.085628
    149       0.029526   0.065100   0.014272  -0.049164  -0.064868   0.102558
    150      -0.041695   0.081682   0.055098  -0.052657  -0.046566   0.106353
    151      -0.027137   0.004092   0.037072   0.050927  -0.009924  -0.125419
    152       0.000363   0.113710   0.045204   0.016199  -0.049881   0.020834
    153      -0.049550   0.100775   0.059649  -0.041264  -0.049403   0.116137
    154      -0.009675  -0.028475   0.017414   0.032798  -0.009610  -0.097522
    155      -0.010401   0.134165   0.057084   0.027350  -0.050346   0.005601
    156      -0.039775   0.087089   0.054155  -0.055143  -0.047357   0.115311
    157      -0.032786  -0.014649   0.045488   0.053334  -0.007295  -0.173022
    158       0.003667   0.122006   0.045261   0.010653  -0.051202   0.029514
    159      -0.038847   0.101436   0.053879  -0.055092  -0.049176   0.132011
    160      -0.042791   0.056213   0.053556   0.069561  -0.014762  -0.117835
    161      -0.013479   0.130911   0.058026   0.032090  -0.050720   0.000321
    162       0.000142  -0.008030   0.012184   0.013854  -0.001318   0.000612
    163       0.005855  -0.037141  -0.021239   0.010557  -0.026521   0.031152
    164      -0.028169   0.005264  -0.024829   0.005636   0.040033  -0.009798
    165       0.023826   0.044820  -0.015438  -0.011132  -0.015585  -0.013102
    166      -0.018586   0.011717  -0.037079  -0.005348   0.028525   0.017535
    167      -0.042191  -0.015777  -0.012809   0.016282   0.052986  -0.004645
    168       0.017191   0.076703  -0.042016  -0.048637  -0.015454  -0.022810
    169      -0.031292   0.049237  -0.068041  -0.049900   0.035551   0.005926
    170      -0.076340  -0.038008   0.008414   0.039469   0.105975   0.000803
    171      -0.005035   0.054528  -0.036296  -0.052074  -0.008676  -0.015991
    172      -0.021245   0.034167  -0.073878  -0.065042  -0.010700   0.012042
    173      -0.091208  -0.037832   0.014184   0.047155   0.136259  -0.000124
    174       0.038504   0.138652  -0.077025  -0.084676  -0.020856  -0.043239
    175      -0.057380   0.107939  -0.092726  -0.078511   0.104967  -0.015722
    176      -0.090905  -0.060369   0.022258   0.053257   0.119178   0.007791
    177       0.033044   0.164220  -0.098011  -0.115468  -0.019512  -0.051893
    178      -0.067913   0.137845  -0.117021  -0.114946   0.112191  -0.026029
    179      -0.117783  -0.077308   0.038605   0.071260   0.160577   0.012209
    180       0.066436   0.168551  -0.085535  -0.081873  -0.026016  -0.053291
    181      -0.070577   0.129022  -0.086619  -0.061048   0.167139  -0.024961
    182      -0.071150  -0.060663   0.015052   0.043966   0.079284   0.009245
    183       0.082232   0.217653  -0.113575  -0.110583  -0.027797  -0.069649
    184      -0.091982   0.176390  -0.107099  -0.084337   0.224283  -0.042589
    185      -0.082307  -0.078185   0.026025   0.054871   0.088788   0.014827
    186       0.073602   0.134510  -0.057721  -0.041722  -0.028835  -0.041926
    187      -0.057236   0.089026  -0.054254  -0.013387   0.157119  -0.011448
    188      -0.037258  -0.037912  -0.006499   0.020184   0.027463   0.003352
    189       0.095107   0.156850  -0.064195  -0.038960  -0.033960  -0.049139
    190      -0.067751   0.104505  -0.049188   0.001465   0.205376  -0.017982
    191      -0.021811  -0.037624  -0.012325   0.012409  -0.003639   0.004182
    192       0.052075   0.072918  -0.022718  -0.006908  -0.023218  -0.022278
    193      -0.031379   0.030670  -0.029476   0.013672   0.087446   0.009241
    194      -0.022491  -0.015271  -0.020625   0.006437   0.014372  -0.003540
    195       0.056972   0.047422  -0.002549   0.023006  -0.024267  -0.014298
    196      -0.021469   0.000147  -0.005667   0.049840   0.080632   0.018868
    197       0.004703   0.002776  -0.037352  -0.011434  -0.025906  -0.007929
    198      -0.021445  -0.025200   0.026092  -0.014254   0.010538   0.004784
    199       0.011945  -0.059881  -0.010006   0.011848  -0.030578  -0.031955
    200       0.023607   0.056475   0.017747  -0.003039  -0.015832   0.007147
    201      -0.047720  -0.034124  -0.010598  -0.032634   0.011366   0.008913
    202       0.002376  -0.064103  -0.024311  -0.128560  -0.011561   0.061956
    203      -0.041686  -0.010307   0.019545  -0.008622   0.003184  -0.029577
    204      -0.006439  -0.024653  -0.021398  -0.017911   0.012343   0.004265
    205       0.008075  -0.041513  -0.019021  -0.071731  -0.002585   0.019751
    206      -0.024264  -0.009998   0.013834  -0.011681   0.001947  -0.024790
    207       0.044149  -0.020979  -0.032305   0.003191   0.012678  -0.018940
    208      -0.013242   0.009617  -0.014358  -0.029379   0.009305   0.042057
    209      -0.049603  -0.035566   0.019466  -0.045991  -0.003889  -0.018838
    210       0.097247  -0.017958  -0.047788   0.018897   0.015853  -0.033211
    211      -0.025813   0.069148   0.005559   0.058493   0.013725   0.007898
    212      -0.021216  -0.046311   0.007867  -0.056401  -0.003278  -0.018861
    213       0.102121  -0.018038  -0.052626   0.015420   0.018304  -0.024603
    214      -0.022283   0.077561   0.020397   0.089709   0.005619  -0.037499
    215       0.020279  -0.034200  -0.006057  -0.034243   0.003196  -0.024178
    216       0.144286  -0.015638  -0.057022   0.039120   0.015868  -0.059972
    217      -0.043709   0.120342   0.006559   0.109369   0.028976   0.033906
    218      -0.046024  -0.074223   0.014004  -0.096969  -0.011044  -0.012966
    219       0.186307  -0.013907  -0.069324   0.051611   0.018448  -0.072361
    220      -0.054463   0.168836   0.022315   0.180312   0.032745   0.008917
    221      -0.023167  -0.083679   0.004668  -0.105896  -0.010609  -0.013797
    222       0.137650  -0.015794  -0.050545   0.042941   0.012476  -0.071226
    223      -0.047568   0.109763  -0.012741   0.070809   0.039683   0.092017
    224      -0.099777  -0.090724   0.031904  -0.126869  -0.019413  -0.006348
    225       0.174194  -0.013616  -0.057516   0.058413   0.012189  -0.091944
    226      -0.061256   0.148717  -0.012336   0.110677   0.051999   0.112242
    227      -0.118993  -0.112390   0.036693  -0.158591  -0.025560  -0.001842
    228       0.084553  -0.018593  -0.035217   0.027364   0.009473  -0.056192
    229      -0.035363   0.049932  -0.031954  -0.018865   0.034504   0.125440
    230      -0.128222  -0.079793   0.043375  -0.116014  -0.019833  -0.006009
    231       0.079557  -0.018761  -0.030150   0.030646   0.006796  -0.065414
    232      -0.039443   0.041846  -0.046633  -0.049815   0.042735   0.171980
    233      -0.169633  -0.092414   0.057171  -0.138695  -0.026294  -0.001060
    234       0.037974  -0.021367  -0.026132   0.007448   0.009599  -0.030293
    235      -0.019021   0.000809  -0.032241  -0.068824   0.019005   0.101192
    236      -0.102957  -0.052769   0.036959  -0.075957  -0.011964  -0.012477
    237      -0.003897  -0.024006  -0.013914  -0.005929   0.006933  -0.018769
    238      -0.009920  -0.045668  -0.047330  -0.137927   0.015245   0.128372
    239      -0.124376  -0.044727   0.045697  -0.068357  -0.012447  -0.012571
    240      -0.001681  -0.017932  -0.023894  -0.020651   0.012030   0.015688
    241       0.034984  -0.056393  -0.017931  -0.036765  -0.001132  -0.044421
    242       0.016821   0.010057   0.003513   0.008091   0.004194  -0.023444
    243      -0.032335  -0.026269  -0.019257  -0.025954   0.014766   0.010908
    244       0.043948  -0.067753  -0.013268  -0.046059  -0.009139  -0.034661
    245       0.031616   0.018601  -0.000623   0.014217   0.006161  -0.021468
                 12         13         14         15         16         17    
      0       0.003376   0.047757   0.048577  -0.025592  -0.027842  -0.001672
      1      -0.005359  -0.035534   0.025299   0.039803  -0.020751   0.042439
      2       0.004724  -0.037635  -0.033223   0.033881   0.003766   0.044354
      3       0.054100   0.048402   0.014966   0.004560  -0.030826   0.012329
      4       0.043354  -0.059039  -0.018779   0.091825  -0.023631   0.071060
      5      -0.011755   0.000296  -0.005771  -0.008675   0.004106   0.020314
      6       0.017536   0.013809   0.006128   0.015431   0.002621   0.006448
      7      -0.014587  -0.014439   0.024010   0.023480   0.000485  -0.028152
      8      -0.010389   0.001757  -0.006209  -0.009197  -0.001040  -0.012517
      9       0.014095   0.064364   0.031967   0.003757  -0.043697   0.039461
     10      -0.021844  -0.073846   0.013261   0.051331  -0.006978  -0.018101
     11       0.006850  -0.017970  -0.003278  -0.008150  -0.009397   0.052750
     12       0.012678   0.047041   0.032172  -0.005094  -0.018914   0.014333
     13      -0.010262  -0.036093   0.021949   0.035998  -0.009247   0.006335
     14      -0.003708  -0.034097  -0.016150   0.011889  -0.006227   0.026613
     15       0.012149   0.053992   0.037730  -0.001699  -0.031581   0.034930
     16      -0.009167  -0.039133   0.019846   0.034581  -0.002813  -0.006030
     17      -0.000929  -0.044228  -0.007522   0.001557  -0.008329   0.044341
     18       0.013679   0.060510   0.037864  -0.002338  -0.030067   0.031994
     19      -0.007606  -0.037261   0.018483   0.034950   0.004934  -0.016199
     20      -0.006624  -0.074084  -0.011873   0.005141  -0.000509   0.036678
     21       0.004083   0.011684   0.022942  -0.011389  -0.015181   0.023483
     22      -0.000739   0.004427   0.025292   0.005986   0.000673  -0.010545
     23       0.002566  -0.022493  -0.004295  -0.014435  -0.005913   0.042495
     24       0.077620   0.045064  -0.148783   0.069477  -0.005550  -0.032415
     25       0.040698   0.033653  -0.065487   0.045619   0.004981  -0.041740
     26       0.035380   0.057870  -0.040566  -0.017064  -0.009508   0.022982
     27       0.139313   0.102285  -0.243719   0.152311  -0.031792  -0.033900
     28       0.063761   0.014784  -0.119335   0.104878  -0.004899  -0.035722
     29       0.056146   0.100140  -0.062226  -0.005276  -0.018221   0.018623
     30       0.069777   0.005243  -0.206169   0.038121   0.044708  -0.097517
     31       0.052590   0.089108  -0.090767   0.005872   0.025269  -0.084647
     32       0.041068   0.085090  -0.051143  -0.035858  -0.000811   0.003959
     33       0.128112   0.032510  -0.347297   0.101597   0.055114  -0.147110
     34       0.086027   0.112117  -0.166858   0.037932   0.030182  -0.112429
     35       0.067544   0.150626  -0.080609  -0.037888  -0.003634  -0.013765
     36      -0.013871  -0.068748  -0.084792  -0.079609   0.085592  -0.104447
     37       0.021673   0.114533  -0.021339  -0.076321   0.041563  -0.095080
     38       0.013329   0.029725  -0.025221  -0.052263   0.012003   0.006330
     39      -0.021998  -0.100226  -0.129385  -0.110578   0.129295  -0.161308
     40       0.030177   0.156217  -0.042492  -0.110105   0.060312  -0.131742
     41       0.017470   0.049974  -0.034070  -0.067434   0.019813  -0.009518
     42      -0.088654  -0.103205   0.098130  -0.159914   0.069767  -0.036319
     43      -0.022015   0.084626   0.078871  -0.117535   0.033858  -0.056543
     44      -0.020415  -0.052335   0.013646  -0.050057   0.014837   0.028863
     45      -0.156432  -0.163148   0.201285  -0.255992   0.100775  -0.037784
     46      -0.048301   0.102970   0.139006  -0.185411   0.046359  -0.061981
     47      -0.042977  -0.096952   0.036029  -0.063827   0.024865   0.031307
     48      -0.078055  -0.061888   0.149037  -0.123631   0.018650   0.027248
     49      -0.032210   0.030073   0.100441  -0.074809   0.012930  -0.014573
     50      -0.025636  -0.078318   0.023561  -0.031391   0.006041   0.047055
     51      -0.138836  -0.090363   0.290815  -0.194301   0.012579   0.071951
     52      -0.066974   0.006117   0.176645  -0.110726   0.010435   0.010498
     53      -0.052709  -0.143702   0.053357  -0.031934   0.010170   0.063793
     54       0.016119  -0.048345  -0.020467   0.026196   0.011564  -0.055966
     55      -0.013503   0.024546   0.038956   0.017100  -0.001547   0.006205
     56      -0.011621   0.069409  -0.007077  -0.025628   0.048608  -0.036018
     57       0.057830  -0.130681  -0.067510   0.076143  -0.001096  -0.062528
     58      -0.025574  -0.044959   0.037777   0.027768  -0.038332   0.005404
     59       0.003556   0.097740  -0.014783  -0.023266   0.069493  -0.036650
     60       0.089681  -0.124349  -0.078711   0.101463  -0.008826  -0.009247
     61      -0.028858  -0.058507   0.045091   0.033204  -0.060530   0.039069
     62      -0.013950   0.086946  -0.004554  -0.032594   0.059680  -0.042284
     63       0.050814  -0.186036  -0.084268   0.080437  -0.001175  -0.121086
     64      -0.023085  -0.013333   0.047053   0.023605  -0.035847   0.032052
     65      -0.006501   0.151806  -0.003241  -0.047504   0.099075  -0.060016
     66       0.062742  -0.144209  -0.074492   0.082711  -0.002653  -0.066947
     67      -0.030452  -0.114687   0.016646   0.037380  -0.042830  -0.053742
     68       0.041094   0.074814  -0.040841   0.011455   0.063417  -0.008515
     69       0.007516  -0.028005  -0.008950   0.015126   0.013637  -0.053051
     70      -0.019509   0.119816   0.079813  -0.010079  -0.000817   0.063805
     71      -0.057476   0.100704   0.023486  -0.065096   0.059893  -0.068213
     72      -0.020419   0.033359   0.026815  -0.018455   0.020596  -0.045884
     73       0.002284   0.163157   0.075970   0.001003   0.021168   0.090717
     74      -0.080034   0.076107   0.032779  -0.079883   0.043212  -0.088869
     75       0.010014  -0.075492  -0.032176   0.030238   0.019735  -0.085795
     76      -0.016926   0.157512   0.091394  -0.016134   0.004097   0.085578
     77      -0.043136   0.153218   0.023010  -0.059337   0.090481  -0.048827
     78       0.026274  -0.030196  -0.014349   0.026421   0.002779  -0.029150
     79      -0.048648   0.109382   0.101756  -0.035514  -0.025769   0.051950
     80      -0.081333   0.096769   0.036514  -0.082765   0.054296  -0.086508
     81      -0.014999  -0.062206  -0.019767   0.006552   0.031334  -0.121174
     82       0.003566   0.045475   0.016471   0.022384   0.040887  -0.025501
     83       0.014499   0.090066  -0.022345  -0.012893   0.067646  -0.026593
     84      -0.010718  -0.074480  -0.026128   0.012693   0.029553  -0.125658
     85       0.006793  -0.019427  -0.010160   0.040620   0.037753  -0.073572
     86       0.048546   0.071180  -0.042456   0.016806   0.056794   0.001361
     87      -0.012952  -0.114813  -0.043431   0.020614   0.033258  -0.167448
     88       0.002368   0.076111   0.028608   0.014009   0.042930  -0.003291
     89       0.012173   0.146366  -0.020717  -0.030299   0.111114  -0.045596
     90      -0.045259  -0.009805   0.010238  -0.028790   0.045650  -0.122455
     91       0.014973   0.096894   0.013668   0.016389   0.075167  -0.022947
     92       0.002872   0.069710  -0.015666  -0.015521   0.050494  -0.028069
     93       0.001114   0.042838   0.028523   0.009128  -0.050281   0.021775
     94      -0.012125  -0.053092  -0.001904   0.015067   0.022668   0.011683
     95       0.010706  -0.017129   0.013482   0.017261  -0.026112   0.047880
     96      -0.019369   0.000941   0.015714   0.005324  -0.044641  -0.009388
     97      -0.006489  -0.039009  -0.015477  -0.006755   0.038173   0.056735
     98       0.003500  -0.033530   0.014901   0.023972  -0.029389   0.025224
     99      -0.034260  -0.029317   0.003242  -0.000045  -0.047640  -0.027954
    100       0.005803  -0.013683  -0.007226  -0.008900   0.066901   0.078854
    101       0.012364  -0.016475   0.024045   0.033086  -0.049743   0.030641
    102      -0.050219  -0.061021  -0.007256  -0.004637  -0.044758  -0.054865
    103       0.011153  -0.001255  -0.013855  -0.020098   0.082649   0.114785
    104       0.006764  -0.028172   0.023765   0.035776  -0.054433   0.011956
    105      -0.029310  -0.020171   0.005064   0.002463  -0.051517  -0.014294
    106       0.011035  -0.001811   0.006127  -0.005139   0.069286   0.056732
    107       0.028344   0.013398   0.035290   0.042487  -0.060376   0.059141
    108      -0.041150  -0.043760  -0.004846  -0.001607  -0.053365  -0.029103
    109       0.020578   0.018858   0.011506  -0.009457   0.090512   0.075606
    110       0.034580   0.024539   0.042459   0.050392  -0.074517   0.061566
    111      -0.008523   0.020438   0.021735   0.013770  -0.055128   0.016940
    112       0.002251  -0.018335   0.005846  -0.006334   0.048631   0.012639
    113       0.036664   0.029369   0.039897   0.045964  -0.054377   0.082012
    114      -0.003615   0.029478   0.025426   0.018909  -0.059023   0.028491
    115       0.004884  -0.010905   0.010713  -0.011795   0.050474  -0.005990
    116       0.049942   0.054800   0.050871   0.056601  -0.063351   0.103682
    117       0.006531   0.051512   0.033252   0.016557  -0.055570   0.035081
    118      -0.009293  -0.045212   0.001295   0.004539   0.029348  -0.006993
    119       0.027480   0.012569   0.028807   0.033230  -0.038327   0.075426
    120       0.022365   0.083062   0.045675   0.022649  -0.058314   0.062000
    121      -0.016064  -0.061108   0.004373   0.011470   0.016550  -0.042157
    122       0.033724   0.025832   0.031038   0.032444  -0.034955   0.093478
    123      -0.025671  -0.016838   0.015477   0.009520  -0.024732  -0.018622
    124      -0.014078  -0.044376  -0.037588  -0.031835  -0.006213   0.062539
    125      -0.014046  -0.076510   0.008275   0.026151   0.001390   0.002479
    126      -0.044558  -0.061515   0.007703   0.019510  -0.024203  -0.055461
    127      -0.020443  -0.039953  -0.060873  -0.090126   0.020157   0.104836
    128      -0.012898  -0.081757   0.017196   0.050445  -0.009333  -0.017100
    129      -0.049515  -0.078647   0.015340   0.034225   0.009029  -0.067671
    130      -0.019566  -0.033469  -0.061468  -0.110267   0.065515   0.132267
    131      -0.007188  -0.059778   0.009077   0.021521  -0.011211   0.014551
    132      -0.047879  -0.071535   0.010489   0.026147  -0.009738  -0.062776
    133      -0.027422  -0.044278  -0.082043  -0.118028  -0.016150   0.108358
    134      -0.025164  -0.111126   0.014575   0.055189   0.012921  -0.035107
    135      -0.050905  -0.068579  -0.008661   0.006151  -0.070866  -0.065203
    136      -0.019569  -0.038881  -0.058619  -0.089034   0.028709   0.107297
    137      -0.006133  -0.080288   0.034334   0.093499  -0.036541  -0.046875
    138      -0.018056   0.006827   0.009571   0.002126  -0.081660  -0.015806
    139      -0.013492  -0.047937  -0.035982  -0.002705  -0.078114   0.023588
    140      -0.023298  -0.111184   0.017664   0.062795   0.010315  -0.036199
    141      -0.025633   0.004501   0.003287  -0.004422  -0.145775  -0.038417
    142      -0.011517  -0.047272  -0.034459  -0.000166  -0.065069   0.027911
    143      -0.007630  -0.103405   0.025806   0.107557  -0.002914  -0.048309
    144      -0.024914  -0.007581   0.011605   0.004210  -0.066478  -0.023752
    145      -0.026305  -0.051574  -0.045543  -0.028764  -0.131564   0.010264
    146      -0.041340  -0.142525   0.019395   0.059931   0.027694  -0.056810
    147       0.002016   0.040966   0.008427   0.001832  -0.080666   0.013192
    148      -0.001566  -0.046717  -0.029066   0.040472  -0.089062   0.008381
    149      -0.028889  -0.114455   0.015566   0.048425   0.014085  -0.033282
    150      -0.021905  -0.021011   0.026396   0.012858   0.061554   0.013786
    151      -0.015710  -0.044358  -0.041802  -0.036740  -0.022279   0.058214
    152      -0.023362  -0.078787  -0.012867  -0.027912   0.039362   0.037992
    153      -0.018329  -0.011150   0.032155   0.006219   0.097987   0.025362
    154      -0.010131  -0.050200  -0.031129  -0.002095  -0.037219   0.041746
    155      -0.026208  -0.074723  -0.018815  -0.048119   0.050143   0.047924
    156      -0.022529  -0.026765   0.025805   0.015702   0.068681   0.017868
    157      -0.020054  -0.039599  -0.053384  -0.051869  -0.075048   0.041345
    158      -0.026243  -0.092214  -0.017921  -0.025243   0.042015   0.043549
    159      -0.022574  -0.032619   0.026944   0.017606   0.092209   0.028889
    160      -0.017372  -0.043949  -0.045740  -0.060946   0.036948   0.090622
    161      -0.023757  -0.066982  -0.016364  -0.049724   0.050745   0.046593
    162       0.026720   0.041675   0.024747  -0.004247  -0.029112   0.012821
    163       0.017723  -0.040742   0.000369   0.061069  -0.020305   0.055059
    164      -0.002933  -0.013638  -0.015463   0.008999   0.002651   0.031350
    165       0.011160   0.025821   0.013255   0.001719  -0.024137   0.021890
    166       0.012141  -0.018018  -0.001983   0.033527  -0.009939   0.026399
    167       0.004454  -0.002943  -0.010379   0.003260   0.001362   0.024319
    168       0.131697  -0.006380   0.052909  -0.051268  -0.007437   0.000154
    169       0.160953  -0.053111   0.047207  -0.034643   0.011316  -0.005382
    170      -0.025738   0.040461  -0.015326  -0.006552   0.000204  -0.003633
    171       0.241804  -0.018764   0.095346  -0.097944  -0.000855  -0.022712
    172       0.284975  -0.102175   0.090435  -0.062931   0.014693   0.004069
    173      -0.056031   0.064815  -0.024257  -0.008179   0.000773  -0.018285
    174       0.113265  -0.023117   0.040628  -0.048330   0.002571   0.004585
    175       0.152935  -0.026237   0.044014  -0.070848   0.030215  -0.053014
    176      -0.017495   0.053074  -0.009623  -0.013512  -0.002012  -0.013142
    177       0.210493  -0.048935   0.073746  -0.093072   0.016904  -0.014951
    178       0.272700  -0.054329   0.085320  -0.128358   0.048195  -0.080712
    179      -0.040503   0.087219  -0.013649  -0.021158  -0.002879  -0.036060
    180      -0.032750  -0.005116  -0.015545   0.012528  -0.005381   0.032740
    181      -0.012813   0.038209  -0.013832  -0.032090   0.026304  -0.065696
    182       0.021632   0.021549   0.001862  -0.011541  -0.002952   0.006281
    183      -0.049782  -0.016562  -0.026951   0.015600   0.002961   0.034565
    184      -0.023574   0.061006  -0.018971  -0.058476   0.041388  -0.103414
    185       0.028602   0.030682   0.006830  -0.017053  -0.004863  -0.000294
    186      -0.155649   0.026975  -0.056158   0.068189  -0.023596   0.057775
    187      -0.164958   0.073484  -0.064731   0.039844   0.003301  -0.030303
    188       0.052094  -0.021740   0.007117  -0.002564  -0.001393   0.033743
    189      -0.268875   0.040145  -0.099545   0.115979  -0.030063   0.080564
    190      -0.296352   0.124248  -0.110557   0.071157  -0.000182  -0.039380
    191       0.082951  -0.046576   0.016235  -0.001111  -0.002059   0.048867
    192      -0.130541   0.041858  -0.039504   0.059846  -0.032321   0.050926
    193      -0.148210   0.043962  -0.056003   0.069455  -0.014154   0.014739
    194       0.041968  -0.033554   0.000060   0.005887   0.000521   0.043334
    195      -0.225447   0.066221  -0.069734   0.100766  -0.045342   0.068551
    196      -0.268107   0.070989  -0.094856   0.123821  -0.031028   0.040981
    197       0.061725  -0.066271   0.001946   0.015340   0.001147   0.066364
    198      -0.000006   0.056312   0.039987  -0.002389  -0.044481   0.016493
    199       0.013577  -0.055017  -0.017196   0.069901  -0.013119   0.047015
    200      -0.026312  -0.038290   0.011779  -0.020297  -0.012955   0.002475
    201       0.022721   0.045708   0.008364   0.045974   0.077064   0.126953
    202      -0.007243  -0.025114  -0.121874  -0.118247   0.079381   0.114606
    203      -0.005991   0.012743   0.041307   0.032440  -0.053153  -0.132093
    204       0.018320   0.033495  -0.004178   0.020745   0.061251   0.112629
    205      -0.008705  -0.017718  -0.052230  -0.048148   0.037408  -0.026563
    206      -0.007700   0.005899   0.024185   0.009920  -0.052721  -0.114664
    207       0.010160   0.017286  -0.006244   0.005422   0.042261   0.055080
    208       0.003125   0.002027  -0.019529  -0.019034  -0.007702  -0.030906
    209      -0.007455   0.008665   0.011178   0.007839  -0.019036  -0.073322
    210       0.001719  -0.000209  -0.023003  -0.036587  -0.018985  -0.012815
    211       0.011852   0.019413   0.083878   0.116506   0.093331  -0.085597
    212      -0.013360  -0.003368  -0.018162  -0.040308  -0.069022  -0.094893
    213       0.002236   0.000011  -0.033761  -0.055474  -0.053479  -0.011439
    214       0.006730   0.012343   0.131810   0.189491   0.217112  -0.128958
    215      -0.016999  -0.012247  -0.026216  -0.071387  -0.140230  -0.151177
    216      -0.007713  -0.018748  -0.026695  -0.055795  -0.035468  -0.085394
    217       0.028558   0.047836   0.130598   0.165950   0.037110  -0.079029
    218      -0.015083  -0.004450  -0.039393  -0.051914  -0.029056  -0.046864
    219      -0.014573  -0.033269  -0.041207  -0.091059  -0.084368  -0.139705
    220       0.036486   0.063106   0.216855   0.280503   0.120766  -0.119976
    221      -0.020137  -0.014810  -0.064738  -0.093386  -0.070603  -0.064833
    222      -0.008552  -0.019151  -0.012441  -0.030445   0.012397  -0.088181
    223       0.035507   0.057358   0.068360   0.070261  -0.130039  -0.019445
    224      -0.010564   0.007307  -0.029374  -0.012024   0.064423   0.023213
    225      -0.016036  -0.033875  -0.015232  -0.044719   0.003083  -0.143492
    226       0.048792   0.080377   0.105270   0.108585  -0.181256  -0.014819
    227      -0.012032   0.006017  -0.046447  -0.021559   0.097542   0.060657
    228       0.000173  -0.000831   0.005976   0.014092   0.073338  -0.020445
    229       0.025660   0.037503  -0.041733  -0.075476  -0.233255   0.037085
    230      -0.004310   0.020304   0.002228   0.039608   0.115534   0.044547
    231      -0.000458  -0.001037   0.017959   0.035306   0.112555  -0.022857
    232       0.030987   0.044525  -0.092767  -0.154127  -0.368241   0.085711
    233      -0.000733   0.029338   0.010757   0.071932   0.190166   0.099755
    234       0.009450   0.017384   0.008820   0.031434   0.087265   0.050795
    235       0.009643   0.010049  -0.084287  -0.117213  -0.166428   0.032836
    236      -0.002834   0.021070   0.021929   0.048303   0.071095  -0.005350
    237       0.015960   0.031525   0.022250   0.065152   0.136311   0.104011
    238       0.002851  -0.003513  -0.166771  -0.225280  -0.246074   0.079091
    239       0.001565   0.030388   0.044707   0.085649   0.109834   0.010123
    240       0.019462   0.032674  -0.016319   0.005356   0.061276   0.138667
    241      -0.019370  -0.025240   0.004407   0.012611   0.021724  -0.178705
    242      -0.010469  -0.002861   0.013671  -0.014682  -0.071462  -0.119816
    243       0.022333   0.034740  -0.013137   0.011824   0.052382   0.114051
    244      -0.020065  -0.022733   0.003615   0.008671   0.025452  -0.134858
    245      -0.011914  -0.003248   0.011589  -0.019365  -0.068147  -0.120058
                 18         19         20         21         22         23    
      0      -0.092889   0.014223  -0.038936   0.038973  -0.093906   0.100869
      1      -0.009046  -0.025127   0.003977  -0.009537   0.052050   0.008674
      2       0.045336   0.006026  -0.040922  -0.056947   0.101046  -0.045293
      3      -0.086626   0.010140  -0.051701   0.047451  -0.096523  -0.159663
      4       0.019202  -0.039986  -0.000817  -0.005524   0.066140  -0.300765
      5       0.011759   0.023639  -0.050613  -0.063969   0.096964   0.119650
      6      -0.006584  -0.008594  -0.057458  -0.002603   0.008759   0.015922
      7       0.001547  -0.026465  -0.020647   0.031454   0.008550   0.050988
      8      -0.005189   0.014662  -0.021593   0.001265  -0.004091   0.010506
      9      -0.052554   0.033695  -0.036591  -0.005439   0.036082  -0.029761
     10       0.021556  -0.022923  -0.037335   0.004945   0.027867   0.097543
     11      -0.015259   0.013433   0.007099   0.016885  -0.041631  -0.028767
     12      -0.060659   0.006151  -0.048674   0.005766  -0.025488   0.052298
     13       0.001208  -0.024390  -0.016253   0.012733   0.025177   0.044820
     14       0.009820   0.012277  -0.018106  -0.023042   0.024629  -0.006057
     15      -0.067893   0.010972  -0.036759  -0.001652   0.009685   0.015927
     16       0.004604  -0.024653  -0.030184   0.018616  -0.000866   0.066168
     17      -0.008382   0.007385   0.000901   0.002541  -0.030450  -0.001041
     18      -0.069461   0.011102  -0.043601  -0.002390   0.006294   0.026468
     19       0.002554  -0.029543  -0.047428   0.013642  -0.019327   0.101738
     20      -0.005749  -0.008888   0.007512  -0.003139  -0.049567   0.022080
     21      -0.049262   0.002160  -0.017530   0.007960  -0.009093   0.011584
     22       0.007362  -0.020078  -0.018970   0.018036  -0.003250   0.038514
     23      -0.006508   0.010650   0.008261   0.003743  -0.033417  -0.016064
     24      -0.054832  -0.003274  -0.010339   0.016297  -0.016708   0.067573
     25       0.004520  -0.021579  -0.015777   0.018038  -0.003761   0.063913
     26      -0.011999   0.019860   0.007542  -0.019391  -0.019311  -0.026409
     27      -0.106107  -0.008728  -0.013079   0.023789  -0.026773   0.103995
     28      -0.020438  -0.031429  -0.015554   0.039852  -0.021713   0.096124
     29      -0.026133   0.022497   0.005930  -0.027544  -0.014948  -0.023984
     30       0.019794   0.001731  -0.000754   0.007789   0.002595   0.085167
     31       0.040854  -0.008225  -0.013980  -0.015439   0.026584   0.046907
     32       0.004264   0.026368   0.008122  -0.035963  -0.005057  -0.037016
     33       0.019336  -0.002123   0.005097   0.012688   0.000202   0.138648
     34       0.040166  -0.009191  -0.011144  -0.015810   0.027464   0.073147
     35       0.001010   0.033398   0.006794  -0.056512   0.009875  -0.044575
     36       0.103840   0.013787   0.000351  -0.013150   0.032897   0.030192
     37       0.082365   0.007112  -0.015982  -0.049709   0.059534  -0.003753
     38       0.025902   0.024002   0.009885  -0.027564  -0.007711  -0.036939
     39       0.172463   0.019921   0.006688  -0.026478   0.056989   0.040250
     40       0.116170   0.018688  -0.014699  -0.077294   0.086739  -0.018041
     41       0.040212   0.029292   0.010324  -0.040190   0.004464  -0.043878
     42       0.099342   0.018268  -0.006804  -0.016989   0.032365  -0.041453
     43       0.080834   0.008062  -0.019563  -0.048038   0.056849  -0.040299
     44       0.029659   0.014609   0.010932  -0.002760  -0.024729  -0.028703
     45       0.164701   0.028109  -0.006366  -0.032692   0.055811  -0.092315
     46       0.113782   0.020764  -0.021368  -0.075515   0.082197  -0.086006
     47       0.046884   0.012607   0.012235   0.004731  -0.026607  -0.030238
     48       0.019482   0.011745  -0.015335  -0.004613   0.008849  -0.045319
     49       0.041201  -0.006079  -0.020566  -0.011889   0.023540  -0.015277
     50       0.013121   0.008107   0.010311   0.013032  -0.038637  -0.018080
     51       0.027444   0.016902  -0.021695  -0.012184   0.017853  -0.099033
     52       0.046055  -0.004362  -0.023604  -0.012928   0.026236  -0.041559
     53       0.018466   0.001720   0.011576   0.032828  -0.052342  -0.011443
     54       0.024946  -0.009246  -0.082537   0.037649   0.007298  -0.027938
     55      -0.013206  -0.028550  -0.009383   0.012598   0.009440   0.071495
     56       0.046975  -0.004376  -0.078922   0.040276  -0.011169  -0.045291
     57       0.041251  -0.006969  -0.080910   0.031810   0.036584  -0.058739
     58      -0.042835  -0.013608   0.026207  -0.010708   0.031802   0.099970
     59       0.068756  -0.013429  -0.102173   0.054556  -0.020302  -0.068809
     60       0.035101  -0.008280  -0.071635  -0.011250   0.063697  -0.046876
     61      -0.067415  -0.006563   0.053406  -0.048866   0.055340   0.129738
     62       0.056302  -0.008405  -0.089959   0.052437  -0.019929  -0.055136
     63       0.056847  -0.004394  -0.089436   0.072156   0.026572  -0.089538
     64      -0.048895  -0.015658   0.027752  -0.027206   0.033820   0.113725
     65       0.088323  -0.022794  -0.132148   0.091882  -0.054405  -0.086490
     66       0.044309  -0.006575  -0.081382   0.033548   0.039795  -0.064690
     67      -0.027807  -0.009501   0.021015   0.026650   0.028095   0.067579
     68       0.074710  -0.014796  -0.100946   0.029858   0.005115  -0.077015
     69       0.019575  -0.009793  -0.085565   0.039892  -0.000206  -0.021122
     70      -0.049810  -0.032015   0.000710  -0.008293  -0.018442   0.121674
     71       0.048845  -0.004683  -0.097870   0.064432  -0.025933  -0.040027
     72       0.004863  -0.012062  -0.094297   0.044542  -0.020916   0.001378
     73      -0.026847  -0.044760  -0.019190  -0.033046   0.007698   0.162291
     74       0.027700   0.005297  -0.083141   0.085211  -0.050599  -0.069759
     75       0.049242  -0.009997  -0.099299   0.048371   0.024338  -0.038673
     76      -0.055948  -0.036018  -0.000766  -0.018729  -0.022089   0.143468
     77       0.082676  -0.020418  -0.129614   0.041100   0.007490   0.009015
     78       0.003161  -0.007892  -0.068267   0.031057  -0.008932  -0.028901
     79      -0.091573  -0.019045   0.026292   0.016799  -0.063845   0.082833
     80       0.038832   0.000207  -0.095468   0.080144  -0.041231  -0.052870
     81       0.055801  -0.013109  -0.113833   0.082794   0.003782  -0.064812
     82       0.042280  -0.046499  -0.056980   0.055374   0.001382   0.011561
     83       0.069807  -0.014399  -0.097929   0.048348  -0.015040  -0.069624
     84       0.058436  -0.012655  -0.114251   0.081930   0.009700  -0.068766
     85       0.062865  -0.044326  -0.067124   0.068128   0.027904  -0.017468
     86       0.065531  -0.012906  -0.089214   0.023017   0.001560  -0.064538
     87       0.079082  -0.013086  -0.127492   0.099760   0.024225  -0.096363
     88       0.033295  -0.047738  -0.052751   0.049788  -0.010917   0.024762
     89       0.110591  -0.033056  -0.131986   0.090769  -0.042213  -0.111860
     90       0.052390  -0.017053  -0.117322   0.101142  -0.025770  -0.058042
     91       0.073060  -0.062349  -0.081250   0.080187  -0.020179  -0.018097
     92       0.051609  -0.006019  -0.084172   0.037016  -0.007704  -0.051499
     93      -0.021712   0.041998  -0.024428   0.002834   0.051584  -0.018670
     94      -0.033867  -0.046219  -0.052934  -0.029000  -0.010608   0.062356
     95      -0.003648   0.024338   0.005583   0.042520  -0.030625  -0.000248
     96       0.003379   0.040377  -0.010325   0.005321   0.023515   0.011123
     97      -0.041583  -0.060147  -0.037049  -0.019369  -0.013542  -0.008682
     98       0.004696   0.028164   0.004215   0.042736  -0.040321   0.032029
     99       0.034432   0.042123   0.011241   0.023498   0.009211   0.042187
    100      -0.097630  -0.080669  -0.068346  -0.067175  -0.028191  -0.091288
    101       0.011479   0.043152   0.002409   0.059948  -0.011175   0.062292
    102       0.054678   0.040853   0.022991   0.024229  -0.012942   0.071652
    103      -0.107732  -0.096458  -0.060771  -0.066347  -0.026844  -0.170279
    104       0.019754   0.048302   0.002625   0.059549  -0.016559   0.096045
    105       0.040190   0.044908   0.017893   0.038399   0.024908   0.032025
    106      -0.142644  -0.082590  -0.110140  -0.116735  -0.049338  -0.068062
    107       0.007911   0.050902   0.002071   0.081576   0.020797   0.046420
    108       0.065276   0.047786   0.035207   0.052078   0.017419   0.056337
    109      -0.189165  -0.102310  -0.137877  -0.159458  -0.063931  -0.136211
    110       0.014763   0.062706   0.003478   0.098641   0.040649   0.070962
    111       0.016837   0.046161   0.002268   0.034299   0.054389  -0.013489
    112      -0.136123  -0.065612  -0.118798  -0.115600  -0.056770   0.054478
    113       0.000046   0.045569   0.001374   0.081169   0.030421  -0.006084
    114       0.022208   0.048865   0.007009   0.045964   0.070798  -0.028956
    115      -0.174428  -0.067518  -0.152456  -0.156908  -0.079253   0.095726
    116      -0.001362   0.051376   0.000091   0.094214   0.062786  -0.028833
    117      -0.013847   0.044442  -0.019142   0.016437   0.065560  -0.038086
    118      -0.081341  -0.046894  -0.086510  -0.064893  -0.037108   0.115276
    119      -0.006088   0.032349   0.002336   0.061830  -0.000714  -0.026082
    120      -0.031257   0.044567  -0.028811   0.019838   0.086721  -0.069928
    121      -0.070684  -0.035450  -0.091632  -0.061249  -0.048738   0.199255
    122      -0.013768   0.028829   0.001828   0.061890   0.008226  -0.060817
    123      -0.008383   0.018159  -0.012013   0.004957   0.014391   0.007773
    124       0.023448  -0.007297  -0.003880   0.006309  -0.053611   0.018905
    125      -0.001090  -0.005762   0.011829   0.052241  -0.076658   0.033169
    126       0.029529   0.032896  -0.013820  -0.027344  -0.064803   0.003506
    127      -0.016638  -0.078992   0.066352   0.150785   0.034719   0.069948
    128       0.017791   0.024049  -0.016338  -0.006984  -0.119413   0.013069
    129       0.003120  -0.000525  -0.029383  -0.049543  -0.075059  -0.036837
    130      -0.081040  -0.156222   0.088974   0.221811   0.109801   0.061531
    131      -0.000574   0.003976   0.014984   0.064672  -0.056859   0.047613
    132       0.020024   0.018753  -0.020081  -0.037395  -0.072705  -0.013109
    133       0.032582  -0.043091   0.102514   0.191491   0.019833   0.129949
    134       0.015204   0.002498  -0.016147  -0.014770  -0.148162  -0.003740
    135       0.094892   0.092314   0.005464  -0.024799  -0.107154   0.054817
    136      -0.028478  -0.090705   0.064590   0.153449   0.043746   0.062332
    137       0.053147   0.087773  -0.069880  -0.117969  -0.188854  -0.022331
    138       0.044212   0.100976  -0.019581  -0.035274  -0.032042   0.018025
    139       0.119633   0.120091  -0.046204  -0.119654  -0.179252   0.002689
    140       0.017942   0.002542  -0.017163  -0.009811  -0.134299   0.004214
    141       0.126489   0.196282  -0.017631  -0.072544  -0.111329   0.038165
    142       0.102890   0.101390  -0.048062  -0.114767  -0.163952  -0.002581
    143       0.033922   0.049631  -0.076539  -0.128267  -0.186390  -0.042626
    144       0.035974   0.077580  -0.013231  -0.018458  -0.022838   0.019162
    145       0.187124   0.186802  -0.018124  -0.100770  -0.225953   0.042470
    146       0.019102  -0.028503   0.004072   0.030955  -0.127814   0.017376
    147       0.017489   0.103470  -0.038819  -0.061117  -0.017062   0.005670
    148       0.137943   0.161821  -0.098160  -0.224655  -0.225539  -0.041834
    149       0.013819  -0.012272   0.002138   0.028425  -0.117862   0.019877
    150      -0.110526  -0.112938   0.001112   0.087362   0.133232  -0.002208
    151       0.041976   0.014931  -0.001486   0.000031  -0.074526   0.024901
    152      -0.049030  -0.087521   0.077085   0.186533   0.008125   0.073547
    153      -0.172255  -0.172666   0.021288   0.170866   0.233162  -0.006894
    154       0.067176   0.051348  -0.037310  -0.070949  -0.129909  -0.002454
    155      -0.067317  -0.111474   0.098064   0.230255   0.045161   0.086983
    156      -0.110487  -0.121476  -0.002027   0.077424   0.122721  -0.003189
    157       0.100236   0.089564   0.001166  -0.033663  -0.138675   0.038229
    158      -0.031644  -0.087422   0.070193   0.151827  -0.037726   0.075190
    159      -0.130847  -0.155706   0.001117   0.092527   0.141525  -0.003331
    160      -0.032356  -0.084318   0.037178   0.108498   0.033378   0.037457
    161      -0.080564  -0.114396   0.104562   0.257801   0.074989   0.083561
    162      -0.082037   0.009738  -0.040108   0.038201  -0.086910  -0.054324
    163       0.004554  -0.030899   0.000089  -0.008099   0.062464  -0.153570
    164       0.023188   0.017191  -0.048456  -0.064775   0.104019   0.053026
    165      -0.054753   0.010858  -0.037949   0.017385  -0.050270  -0.038286
    166      -0.001202  -0.023669   0.006629   0.001598   0.036830  -0.119742
    167       0.008390   0.018501  -0.053839  -0.054924   0.085359   0.050626
    168      -0.039935   0.016921  -0.036247   0.010772  -0.046828   0.004488
    169       0.012701  -0.016638   0.010548   0.000337   0.028676  -0.069345
    170      -0.031207   0.019153  -0.050429  -0.010335  -0.001313   0.040337
    171      -0.060894   0.016819  -0.033808   0.037133  -0.098090  -0.002594
    172       0.023569  -0.019095   0.007767  -0.013973   0.060069  -0.080784
    173      -0.045996   0.020588  -0.047812   0.008565  -0.040137   0.044363
    174       0.003503   0.024909  -0.038867  -0.031804   0.023709   0.076570
    175       0.015320  -0.005186   0.019791   0.016019  -0.019623   0.018469
    176      -0.053158   0.016938  -0.048277   0.013931  -0.045291   0.017102
    177       0.016147   0.030296  -0.036654  -0.037395   0.026146   0.123353
    178       0.027099   0.001474   0.023498   0.014135  -0.026394   0.075476
    179      -0.084643   0.016105  -0.041758   0.052903  -0.119895   0.002354
    180       0.031050   0.026436  -0.044428  -0.066715   0.089102   0.092058
    181       0.004148  -0.001690   0.024517   0.032897  -0.057937   0.038323
    182      -0.034795   0.015471  -0.053322  -0.010862   0.005048   0.011748
    183       0.065570   0.032842  -0.045561  -0.099009   0.141619   0.150833
    184       0.007788   0.008088   0.031160   0.043207  -0.093152   0.112534
    185      -0.051548   0.013715  -0.051749   0.006880  -0.026557  -0.006642
    186       0.014590   0.019324  -0.047267  -0.059099   0.085501   0.029228
    187      -0.011639  -0.010694   0.020317   0.036376  -0.050492  -0.038985
    188       0.005325   0.015742  -0.058306  -0.057476   0.094713   0.029676
    189       0.036358   0.019737  -0.050328  -0.085987   0.137189   0.033695
    190      -0.021230  -0.008376   0.023133   0.050488  -0.081342  -0.032810
    191       0.020255   0.014559  -0.061403  -0.077353   0.135120   0.027888
    192      -0.028803   0.011969  -0.044535  -0.016543   0.014066  -0.030479
    193      -0.013793  -0.021367   0.011637   0.019615  -0.001176  -0.111036
    194       0.026705   0.017503  -0.059866  -0.079968   0.135503   0.047798
    195      -0.039834   0.007407  -0.046611  -0.012271   0.012904  -0.068802
    196      -0.023857  -0.027057   0.007698   0.019339   0.008372  -0.158335
    197       0.057607   0.018019  -0.066606  -0.117581   0.207965   0.057596
    198      -0.051521   0.021512  -0.025841   0.016391   0.075195   0.035191
    199       0.039433   0.030057  -0.068467  -0.074998  -0.066905  -0.113545
    200      -0.005965  -0.008261   0.030926   0.060255   0.048459   0.106752
    201       0.140225  -0.137508   0.108339  -0.028701  -0.056918   0.022508
    202      -0.108093   0.343919   0.101590   0.028096   0.036252  -0.038993
    203      -0.023961  -0.107733   0.087419  -0.047910   0.006794  -0.016714
    204       0.093918  -0.081280   0.106655  -0.029494  -0.043530   0.015488
    205      -0.048490   0.143831   0.062303   0.036425   0.017917  -0.025762
    206      -0.054038  -0.048430   0.088495  -0.047970   0.015941  -0.021370
    207       0.046588  -0.059746   0.104396  -0.029595  -0.030801   0.006810
    208      -0.018516   0.090194   0.059537   0.020327   0.011372  -0.020123
    209      -0.033710  -0.042541   0.096718  -0.042640   0.009134  -0.018210
    210      -0.010759  -0.065520   0.118036  -0.042241  -0.012836  -0.014761
    211      -0.021937   0.176411   0.097163   0.013980   0.017454  -0.008539
    212      -0.060832  -0.063954   0.095875  -0.048068   0.016313  -0.031080
    213      -0.005669  -0.088448   0.114371  -0.043561  -0.012469  -0.016433
    214      -0.069541   0.277089   0.121822   0.013509   0.025108  -0.010006
    215      -0.095982  -0.082356   0.109981  -0.060740   0.030903  -0.047545
    216      -0.079032  -0.042976   0.134166  -0.055310   0.004741  -0.036888
    217       0.043155   0.150079   0.113162   0.015723   0.018659   0.010674
    218      -0.045558  -0.066515   0.078856  -0.040305   0.003490  -0.025916
    219      -0.127028  -0.050643   0.140066  -0.065863   0.019209  -0.055395
    220       0.044879   0.237993   0.147761   0.015304   0.026159   0.024263
    221      -0.069478  -0.088828   0.074413  -0.045384   0.008997  -0.037865
    222      -0.087467  -0.009106   0.139044  -0.054674   0.003730  -0.035240
    223       0.111388   0.005384   0.083946   0.020433   0.010557   0.014649
    224      -0.002444  -0.038739   0.069846  -0.027414  -0.016127  -0.006967
    225      -0.141497   0.011228   0.148771  -0.064374   0.016835  -0.051729
    226       0.169039  -0.026711   0.094523   0.023849   0.011246   0.031407
    227       0.006712  -0.036780   0.057345  -0.022158  -0.025917  -0.003741
    228      -0.026605   0.000281   0.129210  -0.040822  -0.014027  -0.011670
    229       0.106113  -0.098873   0.037875   0.021941   0.001734  -0.002673
    230       0.028015  -0.013122   0.074451  -0.021332  -0.023020   0.007941
    231      -0.032993   0.028830   0.133646  -0.040242  -0.014849  -0.009768
    232       0.159174  -0.218330   0.009462   0.026513  -0.004870  -0.000712
    233       0.062061   0.010976   0.063281  -0.010167  -0.038414   0.024268
    234       0.040883  -0.029315   0.112262  -0.029024  -0.031948   0.009101
    235       0.039113  -0.042173   0.030200   0.022171   0.003263  -0.019572
    236       0.012534  -0.019696   0.090497  -0.030022  -0.010272   0.001061
    237       0.087911  -0.027566   0.106375  -0.020415  -0.047658   0.026943
    238       0.041537  -0.109312   0.000927   0.028471  -0.001245  -0.030523
    239       0.033881  -0.005507   0.093783  -0.027394  -0.016647   0.011475
    240       0.075475  -0.033590   0.101968  -0.031038  -0.037435   0.013049
    241       0.005266  -0.045876   0.011273   0.063589   0.000661  -0.008066
    242      -0.098072   0.009899   0.079725  -0.049646   0.026275  -0.024683
    243       0.073002  -0.050358   0.128735  -0.044016  -0.027400  -0.002100
    244      -0.002727  -0.019444  -0.000770   0.059589   0.004955   0.003245
    245      -0.095095   0.006812   0.100917  -0.049136   0.017345  -0.024322
                 24         25         26         27         28         29    
      0      -0.008155   0.000319  -0.016029  -0.045046  -0.038514   0.005098
      1       0.013222  -0.001318   0.036482   0.057278  -0.060790   0.016553
      2       0.002973   0.032763  -0.016595  -0.012592   0.048461   0.001400
      3      -0.018965   0.099620  -0.102415  -0.116449   0.183947  -0.012403
      4      -0.015490   0.096090  -0.017043   0.003920   0.208580   0.018902
      5       0.042865   0.005764  -0.040290   0.013143  -0.115825  -0.019539
      6      -0.014020   0.044707  -0.097005   0.116875   0.015623   0.026416
      7      -0.056192  -0.033692   0.044526  -0.051817  -0.016950  -0.021128
      8      -0.038896  -0.019894   0.066057  -0.161868   0.003622  -0.029046
      9       0.042547  -0.052906   0.058973   0.033325   0.033579  -0.016045
     10      -0.067029  -0.009006   0.007197  -0.081709  -0.002603   0.011833
     11       0.041334  -0.014878   0.037404   0.030956   0.009043   0.007830
     12      -0.001640   0.028171  -0.055835   0.035345  -0.002860   0.010764
     13      -0.030690  -0.020647   0.027872  -0.005647  -0.010271  -0.000111
     14      -0.009315  -0.000661   0.033933  -0.080095   0.014611   0.001624
     15       0.033054   0.002889   0.020647   0.049115  -0.009783   0.016092
     16      -0.053577  -0.010859  -0.015308  -0.019344   0.006378  -0.003897
     17       0.027560   0.001611   0.039933  -0.015266  -0.014666   0.037749
     18       0.028521   0.012136   0.008503   0.040102  -0.000982   0.007348
     19      -0.074204   0.021585  -0.065159  -0.042030   0.013719  -0.006077
     20       0.009720   0.023331   0.022290  -0.014168  -0.048297   0.081392
     21       0.039722   0.002440   0.032358   0.067308  -0.042746   0.053675
     22      -0.035217  -0.008825  -0.010411   0.014324   0.000522  -0.004763
     23       0.044403   0.002407   0.053177   0.006134  -0.026427   0.049631
     24       0.029019  -0.010233   0.028388   0.058678  -0.043381   0.044802
     25      -0.039487  -0.013431  -0.013114   0.009020   0.000140  -0.008217
     26       0.065390   0.011920   0.060843   0.010390  -0.038248   0.069901
     27       0.043157  -0.013245   0.045164   0.076995  -0.061029   0.067333
     28      -0.047869  -0.027624  -0.011514   0.016762   0.001071  -0.011968
     29       0.077816   0.017838   0.068887   0.016815  -0.048848   0.083736
     30      -0.004175  -0.023170   0.001516   0.011389  -0.008884  -0.009734
     31      -0.039435  -0.005607  -0.026337  -0.014925   0.011596  -0.020756
     32       0.067215   0.016869   0.056409  -0.000939  -0.033894   0.068471
     33      -0.014441  -0.036793  -0.002509  -0.000850  -0.005171  -0.026910
     34      -0.043254  -0.011447  -0.028578  -0.021402   0.013130  -0.028698
     35       0.077535   0.024851   0.054803  -0.002534  -0.036852   0.074616
     36      -0.027376  -0.018417  -0.023222  -0.031500   0.031538  -0.048779
     37      -0.037610   0.008455  -0.040055  -0.034963   0.029308  -0.032343
     38       0.053582   0.011323   0.050740  -0.012850  -0.023213   0.054008
     39      -0.058912  -0.028729  -0.050682  -0.083255   0.070532  -0.103623
     40      -0.039850   0.012888  -0.053026  -0.059095   0.045979  -0.050783
     41       0.053287   0.013641   0.045279  -0.022956  -0.016339   0.046652
     42      -0.007884   0.001091  -0.009046  -0.003608   0.017943  -0.009454
     43      -0.030191   0.017277  -0.033185  -0.020601   0.024410  -0.013749
     44       0.037091   0.002827   0.048860  -0.011639  -0.017398   0.044102
     45      -0.023924   0.006557  -0.025548  -0.030023   0.047065  -0.030762
     46      -0.024403   0.029992  -0.038563  -0.032299   0.033185  -0.010559
     47       0.024693  -0.001611   0.042768  -0.019573  -0.006250   0.030241
     48       0.027757   0.011542   0.022219   0.050279  -0.025473   0.046051
     49      -0.029934   0.007453  -0.018297   0.006568   0.008794  -0.002631
     50       0.035586  -0.001423   0.053942  -0.000520  -0.022196   0.047401
     51       0.037612   0.025208   0.028832   0.063909  -0.025935   0.062838
     52      -0.026225   0.013193  -0.014169   0.013610   0.008759   0.005431
     53       0.026738  -0.009468   0.058117   0.001539  -0.019961   0.043673
     54      -0.048706   0.009645  -0.015744   0.066846  -0.007381   0.014476
     55      -0.034306  -0.013689  -0.000989  -0.010224  -0.010207  -0.012072
     56      -0.046581  -0.007137   0.045822  -0.039045  -0.013033  -0.009272
     57      -0.071820  -0.008577   0.047851  -0.026972  -0.011389  -0.011510
     58      -0.042373  -0.036655   0.055017  -0.145135  -0.008127  -0.043378
     59      -0.046559   0.003876   0.023087   0.028338  -0.016256   0.005547
     60      -0.045422   0.031650  -0.042016   0.066037   0.022826   0.024776
     61      -0.020577  -0.021175   0.019496  -0.139898   0.010207  -0.033150
     62      -0.046633  -0.006609   0.045015  -0.015203  -0.020999  -0.006216
     63      -0.117982  -0.060934   0.179564  -0.185531  -0.048051  -0.066975
     64      -0.020288  -0.011213  -0.009720  -0.062831   0.008565  -0.015570
     65      -0.051168   0.003349   0.015483   0.091425  -0.029625   0.015632
     66      -0.078317  -0.014065   0.064170  -0.049340  -0.014113  -0.018561
     67      -0.090621  -0.092824   0.199304  -0.325571  -0.046483  -0.104784
     68      -0.042248   0.022024  -0.008413   0.055551   0.002628   0.018556
     69      -0.047369   0.014964  -0.030387   0.088191  -0.007386   0.020456
     70      -0.000607   0.031930  -0.114538   0.097168   0.005652   0.020567
     71      -0.063587  -0.016618   0.052641  -0.015318  -0.017857  -0.005564
     72      -0.045260   0.032101  -0.081084   0.156746  -0.001966   0.039457
     73       0.026893   0.060332  -0.233291   0.296750   0.038347   0.073990
     74      -0.085635  -0.036593   0.140428  -0.165684  -0.043363  -0.045706
     75      -0.063643  -0.009748   0.016826   0.061093  -0.008026   0.009200
     76       0.014028   0.052002  -0.174443   0.175219   0.016814   0.042970
     77      -0.039447   0.011879  -0.083944   0.229038   0.023259   0.057678
     78      -0.034183   0.026170  -0.032550   0.060388  -0.013723   0.016773
     79      -0.021735   0.018879  -0.018917  -0.088041  -0.029986  -0.026246
     80      -0.080738  -0.028531   0.096807  -0.085006  -0.029977  -0.025252
     81      -0.065446  -0.020733   0.046771   0.070872  -0.032474   0.012208
     82      -0.031486  -0.014846   0.006252   0.081155  -0.035153   0.004144
     83      -0.038951   0.006476   0.022485   0.021087  -0.018209   0.003069
     84      -0.067401  -0.024213   0.054800   0.061264  -0.031750   0.009954
     85      -0.045929  -0.045338   0.071697   0.031249  -0.041763  -0.008323
     86      -0.038881   0.017985   0.003170   0.006006  -0.002550   0.000422
     87      -0.079233  -0.048153   0.106225   0.036469  -0.041824   0.002794
     88      -0.023278  -0.000425  -0.025051   0.106802  -0.032432   0.010513
     89      -0.019809   0.013293   0.007594   0.135676  -0.047418   0.025338
     90      -0.053239  -0.014901   0.028996   0.117703  -0.045186   0.022546
     91      -0.009727   0.000213  -0.024565   0.181617  -0.053333   0.024610
     92      -0.048650  -0.001040   0.036800  -0.028254  -0.009849  -0.006810
     93       0.039554  -0.057425   0.075106   0.013378   0.024077  -0.029578
     94      -0.052358   0.011342   0.011225  -0.057376   0.010779   0.070345
     95       0.031769  -0.030350   0.017773   0.038525   0.014878  -0.030221
     96       0.026438  -0.007864   0.068998   0.008900   0.019251  -0.013425
     97      -0.046102  -0.085857  -0.051120  -0.046729  -0.017457   0.070503
     98       0.025578   0.013888   0.033240   0.037810   0.027596  -0.028156
     99       0.004504   0.040046   0.044263  -0.008963   0.009582   0.023542
    100      -0.001201  -0.185121  -0.047517   0.009598  -0.028381  -0.024627
    101       0.015064   0.033729   0.059170   0.014553   0.049482   0.002479
    102      -0.006743   0.101479   0.041111  -0.015396   0.002919   0.042903
    103       0.008201  -0.306207  -0.115788   0.024035  -0.066964  -0.063793
    104       0.009300   0.089731   0.082427   0.007497   0.060852   0.021502
    105      -0.005393   0.006023   0.017343  -0.025887   0.001573   0.042130
    106       0.044848  -0.109416   0.067342   0.069595   0.021672  -0.101784
    107       0.005843  -0.028842   0.030884  -0.002196   0.052102   0.015171
    108      -0.024183   0.042902   0.001640  -0.047319  -0.007514   0.082463
    109       0.090139  -0.185599   0.086678   0.129804   0.019799  -0.203250
    110      -0.007350  -0.012475   0.034184  -0.023985   0.064046   0.046988
    111       0.008591  -0.082080   0.008642  -0.019220  -0.000039   0.007003
    112       0.030621   0.096493   0.173178   0.054388   0.080411  -0.037364
    113       0.014664  -0.120884  -0.008478   0.005195   0.031827  -0.015864
    114       0.002254  -0.125301  -0.017877  -0.033410  -0.010596   0.013952
    115       0.060993   0.208833   0.287606   0.099377   0.133089  -0.072550
    116       0.010432  -0.185627  -0.031013  -0.013029   0.025438  -0.012072
    117       0.033749  -0.112781   0.042475   0.005323   0.016176  -0.034005
    118      -0.029155   0.139849   0.118371  -0.018040   0.065756   0.063009
    119       0.029919  -0.116616  -0.012259   0.033721   0.019599  -0.046710
    120       0.045098  -0.183814   0.033272   0.013908   0.018169  -0.057732
    121      -0.045653   0.267274   0.165927  -0.026899   0.098161   0.096262
    122       0.037778  -0.175057  -0.030808   0.038907   0.008986  -0.063130
    123       0.013533  -0.021473   0.037937   0.005483   0.012646  -0.004629
    124      -0.031605  -0.021645  -0.047557  -0.006566  -0.004594   0.033847
    125       0.003047   0.006792  -0.046240   0.047334   0.014641  -0.032660
    126      -0.001559  -0.027261  -0.044813   0.019020  -0.014539  -0.024236
    127      -0.028662   0.077448  -0.019127   0.029324   0.028859  -0.013665
    128       0.000627  -0.033421  -0.066100   0.036010   0.000182  -0.017301
    129      -0.012394  -0.103110  -0.105728   0.012364  -0.035905  -0.068729
    130      -0.031721   0.060634  -0.024055   0.035088   0.041592  -0.073222
    131       0.009638   0.031154  -0.007816   0.046957   0.030504  -0.013812
    132      -0.007386  -0.059063  -0.075435   0.016650  -0.024836  -0.044813
    133      -0.022274   0.196440   0.017672   0.054289   0.043774   0.022081
    134      -0.012289  -0.063616  -0.132417   0.041330  -0.020566  -0.054848
    135       0.003839   0.074067  -0.014164   0.034716  -0.008997   0.028581
    136      -0.029775   0.062282  -0.024100   0.027147   0.028638  -0.023744
    137       0.001835  -0.102280  -0.078363   0.010394  -0.022258   0.027986
    138       0.057175   0.027071   0.115186   0.047431   0.034489  -0.042604
    139      -0.000302  -0.019923  -0.024341   0.020318  -0.003852   0.010415
    140      -0.025958  -0.057419  -0.131910   0.019692  -0.013150  -0.003807
    141       0.104107   0.105200   0.176550   0.128258   0.083242  -0.302386
    142      -0.010452  -0.038606  -0.037723   0.001558  -0.015586   0.073966
    143      -0.039783  -0.155970  -0.156106  -0.053883  -0.074767   0.358946
    144       0.043759   0.022324   0.086937   0.043609   0.035583  -0.095456
    145       0.049090   0.095394   0.046435   0.124797   0.067338  -0.375182
    146      -0.040408  -0.035544  -0.172196   0.040956   0.008826  -0.223712
    147       0.062564  -0.007947   0.142891   0.009524  -0.004243   0.247043
    148      -0.016280  -0.110000  -0.051245  -0.046498  -0.052872   0.311941
    149      -0.021263  -0.023159  -0.124273   0.044367   0.007438  -0.127319
    150      -0.046258  -0.096050  -0.011859  -0.064534   0.007901   0.082573
    151      -0.019496   0.000862  -0.038113   0.012045  -0.000577   0.010822
    152       0.004275   0.080371  -0.035601   0.074292   0.030578  -0.069523
    153      -0.032331  -0.109371   0.012660  -0.082587   0.082900   0.022050
    154      -0.040893  -0.052247  -0.077193  -0.007642  -0.013631   0.051862
    155       0.017391   0.108020  -0.011692   0.082931   0.041976  -0.094557
    156      -0.066413  -0.108675  -0.035204  -0.074337  -0.019225   0.127959
    157       0.028715   0.069423   0.004445   0.068730   0.000775  -0.060315
    158      -0.033446   0.068972  -0.083188   0.066173  -0.037877   0.025021
    159      -0.094636  -0.130344  -0.062687  -0.095582  -0.036903   0.177139
    160      -0.039169  -0.000210  -0.043777  -0.010115   0.019909   0.022849
    161       0.038496   0.114170   0.010925   0.090201   0.089953  -0.155926
    162      -0.012889   0.064936  -0.053726  -0.085051  -0.003781  -0.010478
    163       0.009911   0.067180   0.003743   0.026355  -0.040037  -0.000127
    164       0.029284   0.016474  -0.039097   0.009473  -0.007936  -0.006877
    165      -0.001634   0.069386  -0.042142  -0.084022  -0.145025  -0.026348
    166       0.014516   0.067979   0.005324   0.011791  -0.217206  -0.025559
    167       0.025869   0.019663  -0.056147  -0.003208   0.045008  -0.005766
    168      -0.002545   0.049181  -0.041868  -0.081969  -0.118363  -0.024670
    169       0.009184   0.041267   0.009558   0.012283  -0.182928  -0.022026
    170       0.002809   0.022014  -0.059305  -0.051743   0.057595  -0.006278
    171      -0.015720   0.057819  -0.042646  -0.116238  -0.152376  -0.029884
    172       0.020059   0.058132   0.007774   0.022030  -0.249648  -0.030232
    173      -0.008738   0.015432  -0.058574  -0.070874   0.083501  -0.003519
    174       0.012175   0.004561  -0.042420  -0.030619   0.019177  -0.007775
    175      -0.012946  -0.027079   0.022238   0.014065   0.018403   0.005577
    176      -0.008355   0.035074  -0.058518  -0.080331   0.018899  -0.011118
    177       0.010370  -0.021139  -0.038259  -0.021581   0.072423  -0.000311
    178      -0.018084  -0.059572   0.028609   0.021062   0.085726   0.015299
    179      -0.029838   0.034688  -0.051007  -0.114823   0.020090  -0.009026
    180       0.026829  -0.012784  -0.048852   0.009825   0.131163   0.004903
    181      -0.029520  -0.061567   0.027261   0.013517   0.182043   0.027479
    182       0.007680   0.048434  -0.063981  -0.063246  -0.032894  -0.018918
    183       0.035209  -0.055319  -0.047557   0.053648   0.293118   0.025876
    184      -0.047584  -0.123058   0.034934   0.020923   0.404225   0.056919
    185       0.000784   0.060577  -0.063498  -0.084125  -0.080973  -0.025048
    186       0.029888   0.025273  -0.054029  -0.006112   0.016612  -0.011102
    187      -0.022270  -0.013979   0.020632   0.000615   0.038279   0.007534
    188       0.031632   0.042825  -0.064438  -0.013208  -0.017310  -0.015846
    189       0.041947   0.015937  -0.056687   0.026175   0.069733  -0.005279
    190      -0.034841  -0.032515   0.021036  -0.008298   0.126721   0.017432
    191       0.044318   0.050096  -0.065980   0.005670  -0.048050  -0.019382
    192       0.015532   0.066053  -0.051203  -0.056616  -0.131447  -0.028173
    193       0.001088   0.049331   0.011278   0.002554  -0.176654  -0.020214
    194       0.040955   0.030501  -0.064384   0.012914   0.026628  -0.010244
    195       0.017013   0.087325  -0.055137  -0.064553  -0.179953  -0.035343
    196       0.006453   0.077413   0.004233  -0.003008  -0.240006  -0.030097
    197       0.061182   0.032965  -0.072388   0.044177   0.026461  -0.012555
    198       0.059580   0.006954   0.134314   0.027708   0.006888  -0.051128
    199      -0.108859  -0.210779  -0.172024  -0.086849   0.080325   0.107831
    200       0.079462   0.101680   0.208156   0.014144  -0.047477  -0.071131
    201       0.085779   0.003858   0.014415  -0.020152   0.007510  -0.004809
    202      -0.161766  -0.013963  -0.004549   0.029585  -0.028623   0.005846
    203       0.002717   0.005272  -0.010008   0.025099   0.006675   0.002476
    204       0.000300   0.000226   0.020829  -0.022405   0.000675  -0.007701
    205       0.157476  -0.011085  -0.023185  -0.009558  -0.001475   0.006444
    206      -0.086240   0.003337  -0.004656   0.029805  -0.000721   0.001358
    207      -0.018693  -0.003074   0.016754  -0.024015  -0.005309  -0.006810
    208       0.182647  -0.002109  -0.019551  -0.011434   0.024708  -0.002210
    209      -0.084029   0.000815  -0.003207   0.029325  -0.007940   0.003568
    210      -0.029258  -0.006487   0.002475   0.002284  -0.005006  -0.002851
    211       0.113817   0.019811  -0.012799  -0.000040   0.022606  -0.000088
    212      -0.075919  -0.005401  -0.011171   0.039713  -0.007409   0.004857
    213      -0.040756  -0.009584   0.002318   0.004384  -0.007031  -0.002774
    214       0.148571   0.033364  -0.017474   0.004267   0.030779   0.001720
    215      -0.111644  -0.007606  -0.020971   0.066633  -0.010142   0.008164
    216      -0.011725  -0.006175  -0.013483   0.030752   0.000843   0.000161
    217      -0.058723   0.028239   0.001935   0.009202  -0.001598   0.006597
    218      -0.001019  -0.010019  -0.007959   0.016418   0.000856  -0.000602
    219      -0.012974  -0.009575  -0.026421   0.054833   0.002451   0.003146
    220      -0.146217   0.050915   0.009990   0.020623  -0.009468   0.012140
    221       0.016934  -0.016493  -0.016036   0.025803   0.003320  -0.000317
    222       0.012405  -0.001157  -0.013016   0.027431   0.005875  -0.000916
    223      -0.136135   0.006821   0.007303   0.004606  -0.021158   0.008006
    224       0.056978  -0.005900   0.004624  -0.017194   0.007998  -0.006841
    225       0.032070  -0.000616  -0.024764   0.046021   0.012243   0.000620
    226      -0.287077   0.011207   0.019826   0.011994  -0.047126   0.014870
    227       0.120944  -0.008548   0.006589  -0.034413   0.016845  -0.011494
    228       0.010459   0.003795   0.002999  -0.000189   0.002063  -0.003814
    229      -0.016261  -0.020928  -0.003733  -0.010203  -0.004884   0.000463
    230       0.030875   0.002190   0.014723  -0.027237   0.002731  -0.006720
    231       0.025450   0.008476   0.004033  -0.002821   0.004842  -0.004462
    232      -0.060421  -0.040376  -0.001236  -0.016033  -0.015537   0.000389
    233       0.070665   0.006407   0.025745  -0.054211   0.006489  -0.011227
    234      -0.003324   0.001871   0.018065  -0.026826  -0.003675  -0.007295
    235       0.136884  -0.022514  -0.016389  -0.017574   0.018961  -0.004103
    236      -0.038121   0.004484   0.009678  -0.002261  -0.005353  -0.001534
    237       0.006091   0.004835   0.031115  -0.051798  -0.004135  -0.011374
    238       0.198453  -0.043725  -0.023371  -0.029450   0.023307  -0.006926
    239      -0.046246   0.010148   0.017056  -0.011141  -0.006459  -0.002794
    240      -0.066059  -0.000087   0.025225  -0.020761   0.002133  -0.011633
    241       0.449758  -0.015340  -0.038215  -0.054260  -0.006901   0.019707
    242      -0.164838  -0.000423   0.006685   0.012588   0.000537  -0.007602
    243      -0.036909   0.012961  -0.003782   0.041317   0.005184   0.000259
    244       0.200856  -0.027581  -0.004180  -0.041665  -0.019857   0.004346
    245      -0.115922  -0.007230   0.020145  -0.023018   0.000654  -0.011011
                 30         31         32         33         34         35    
      0       0.025010  -0.021094  -0.004659  -0.005432   0.007911  -0.014974
      1       0.033123  -0.041458   0.002967   0.015446   0.011236  -0.010060
      2      -0.016251   0.008006  -0.012836  -0.005628  -0.034381   0.032218
      3       0.043879   0.004847   0.012359  -0.029416   0.025475  -0.033366
      4       0.043283  -0.025249   0.003088  -0.005219  -0.008300   0.008004
      5       0.000226   0.001763   0.013427   0.008680   0.023721  -0.014858
      6      -0.025180   0.017860  -0.033302  -0.034787  -0.026451  -0.001213
      7       0.051497  -0.058453   0.006753  -0.037080   0.008524   0.012960
      8       0.027511  -0.040106   0.010138  -0.005913  -0.011043   0.045460
      9      -0.024281   0.019247   0.031677   0.042740  -0.010340   0.005248
     10      -0.028007   0.012553  -0.034576   0.029268  -0.048631  -0.012348
     11      -0.005869   0.021823  -0.011878  -0.062932   0.014044  -0.025104
     12       0.010792  -0.015085  -0.002769   0.003574   0.000615   0.001785
     13       0.026043  -0.031244  -0.006595  -0.022249  -0.000757  -0.006064
     14      -0.010313   0.001564  -0.015202  -0.002360  -0.028645   0.018970
     15       0.038675  -0.044090   0.025685   0.061117   0.004145   0.025699
     16      -0.015705   0.006996  -0.020689  -0.035217  -0.001476  -0.026401
     17       0.015183  -0.000039  -0.033316  -0.025129  -0.013948  -0.016536
     18       0.019409  -0.026794   0.024204   0.049540   0.001486   0.019315
     19      -0.043424   0.029617  -0.033410  -0.044509  -0.005283  -0.033129
     20       0.067350  -0.050314  -0.048174   0.018037  -0.009736   0.001655
     21       0.105945  -0.103752   0.018998   0.084566   0.021293   0.035978
     22       0.003018  -0.008045  -0.012075  -0.057095   0.019950  -0.041264
     23       0.039267  -0.013753  -0.039807  -0.049051  -0.010132  -0.030419
     24       0.094993  -0.094698   0.014427   0.067310   0.024676   0.026985
     25      -0.000320  -0.006593  -0.011937  -0.057397   0.021875  -0.042306
     26       0.070851  -0.041928  -0.030081   0.006438  -0.017061  -0.000656
     27       0.131710  -0.130235   0.018400   0.093815   0.031042   0.038010
     28      -0.008464   0.000597  -0.019818  -0.095061   0.033111  -0.065420
     29       0.095272  -0.065365  -0.023141   0.042210  -0.019374   0.018377
     30      -0.001108  -0.002654   0.002528  -0.003082   0.004016  -0.001754
     31      -0.022483   0.009850   0.004185  -0.009749   0.007849  -0.010509
     32       0.065972  -0.038406  -0.023349   0.033489  -0.025207   0.016916
     33      -0.028873   0.023958  -0.003331  -0.029272  -0.001688  -0.014239
     34      -0.034771   0.020915   0.003765  -0.014615   0.004705  -0.012073
     35       0.079556  -0.056466  -0.005084   0.094429  -0.027148   0.051540
     36      -0.080311   0.073855  -0.002659  -0.042109  -0.018638  -0.013166
     37      -0.044607   0.026033   0.022920   0.038727  -0.004463   0.022288
     38       0.035343  -0.005994  -0.036959  -0.015013  -0.030666  -0.007726
     39      -0.183423   0.171988  -0.011190  -0.098363  -0.046108  -0.032969
     40      -0.078922   0.055894   0.034895   0.067007  -0.021097   0.044520
     41       0.021601   0.005799  -0.031204  -0.000572  -0.037877   0.003076
     42      -0.011995   0.009277   0.003797  -0.003251  -0.000007   0.002334
     43      -0.011968  -0.004577   0.024018   0.048978   0.006623   0.024574
     44       0.019380   0.010341  -0.052186  -0.076832  -0.021320  -0.043291
     45      -0.054068   0.048566   0.002221  -0.025746  -0.007208  -0.004387
     46      -0.011121  -0.006781   0.035023   0.090328  -0.001417   0.050587
     47      -0.004812   0.033823  -0.059693  -0.114252  -0.020685  -0.062640
     48       0.091983  -0.090002   0.014788   0.062646   0.022942   0.027231
     49       0.011452  -0.022377   0.007438  -0.004394   0.022854  -0.011573
     50       0.028591   0.002217  -0.057356  -0.096467  -0.013047  -0.056536
     51       0.124567  -0.122821   0.022793   0.087441   0.032750   0.039141
     52       0.026612  -0.036822   0.008559  -0.000996   0.027956  -0.010772
     53       0.018227   0.018350  -0.077414  -0.160402  -0.011619  -0.093065
     54      -0.003990  -0.007716  -0.019948  -0.030258  -0.016431   0.007089
     55       0.049809  -0.053326  -0.003145  -0.051680   0.001639   0.012721
     56       0.004445  -0.025711   0.008121   0.010853  -0.001564   0.027578
     57       0.036042  -0.064035  -0.000563  -0.035069  -0.006576   0.032331
     58       0.100994  -0.109946   0.012321  -0.072621  -0.003654   0.066919
     59      -0.019509  -0.002565   0.001966   0.022301   0.003540  -0.000310
     60      -0.024104   0.012774  -0.072803  -0.102982  -0.167795   0.336274
     61       0.088077  -0.085029  -0.022989  -0.119122  -0.096585   0.256572
     62       0.002148  -0.024955   0.015491   0.026218   0.025029  -0.031968
     63       0.127144  -0.187004   0.084035   0.022567   0.160214  -0.248142
     64       0.055198  -0.048687  -0.027395  -0.096773  -0.078912   0.188909
     65      -0.038948   0.016559   0.019567   0.070771   0.076305  -0.180093
     66       0.047595  -0.080379   0.006841  -0.033683   0.004002   0.021512
     67       0.203342  -0.246539   0.101153  -0.017893   0.164378  -0.204561
     68      -0.042129   0.021705  -0.034745  -0.020672  -0.088626   0.189068
     69      -0.009223  -0.003774  -0.027105  -0.038123  -0.022048   0.007693
     70       0.020187  -0.014325  -0.048585  -0.104048  -0.036639   0.016736
     71      -0.000362  -0.029774   0.005838   0.007665  -0.003098   0.036063
     72      -0.025038   0.008390  -0.054405  -0.075046  -0.047580   0.023529
     73      -0.027634   0.064901  -0.128260  -0.205429  -0.144261   0.149874
     74       0.035755  -0.092170   0.065832   0.083684   0.080080  -0.069599
     75      -0.002887  -0.010462  -0.011122  -0.018315  -0.016693   0.032101
     76       0.001556   0.013269  -0.081725  -0.146491  -0.074068   0.049378
     77      -0.058963   0.062202  -0.088977  -0.114939  -0.134674   0.207653
     78      -0.003766  -0.006794  -0.020829  -0.026797  -0.007609  -0.027320
     79       0.064044  -0.092183   0.022071  -0.013483   0.068631  -0.131509
     80       0.016766  -0.064164   0.034778   0.042477   0.037471  -0.013824
     81       0.011644  -0.018574  -0.004124  -0.012688   0.002174  -0.000215
     82       0.044861  -0.039549   0.003199  -0.031811   0.032059  -0.047613
     83      -0.008487  -0.011741   0.004944   0.018371   0.009800  -0.008421
     84       0.015349  -0.020816  -0.004956  -0.017878  -0.010375   0.043169
     85       0.071814  -0.055071   0.005954  -0.050807  -0.020763   0.156827
     86      -0.013429  -0.010474  -0.006765  -0.002073  -0.030754   0.099915
     87       0.034205  -0.031671  -0.000105  -0.025335  -0.037527   0.163383
     88       0.032778  -0.031636   0.001975  -0.022942   0.057682  -0.145856
     89      -0.016926   0.007976   0.016625   0.053792   0.085620  -0.216841
     90       0.003468  -0.009192   0.005873   0.016817   0.070216  -0.213169
     91       0.032592  -0.018446   0.008376  -0.006407   0.089817  -0.217183
     92      -0.002926  -0.021990   0.003646   0.008858  -0.011707   0.052281
     93      -0.028190   0.026715   0.013998  -0.004672  -0.028332  -0.011776
     94      -0.037273   0.031846  -0.029450   0.075597  -0.022241  -0.015674
     95      -0.014871   0.015589   0.007105  -0.035528   0.013493   0.001095
     96      -0.025113   0.030158  -0.003295  -0.025034  -0.005468  -0.008683
     97      -0.023754   0.020076  -0.024672   0.050496  -0.011113  -0.015188
     98      -0.025689   0.025252   0.006471  -0.024616   0.020735   0.007049
     99      -0.018331   0.015184  -0.011155  -0.017759   0.000787  -0.009489
    100       0.013653   0.012716  -0.009529  -0.018134  -0.004941  -0.006005
    101      -0.065932   0.050328   0.005488   0.026902   0.004663  -0.000110
    102      -0.002525  -0.002386  -0.015739  -0.027951   0.004560  -0.011650
    103       0.057329  -0.013724  -0.015947  -0.061720  -0.000585  -0.004605
    104      -0.077155   0.055614   0.005685   0.037685   0.005271  -0.001069
    105      -0.022218   0.013653  -0.017389   0.004481  -0.007133  -0.014322
    106      -0.003502   0.038818   0.027087  -0.048056  -0.002392   0.007196
    107      -0.088525   0.060774   0.008366   0.084680  -0.015624  -0.003725
    108      -0.021254   0.008643  -0.033422   0.008371   0.001580  -0.018269
    109       0.026959   0.034946   0.050990  -0.126502   0.006237   0.020291
    110      -0.113131   0.069538   0.008326   0.140693  -0.032318  -0.009307
    111      -0.020184   0.012562  -0.005658   0.012656  -0.027272  -0.014397
    112      -0.060789   0.073260   0.033302   0.029379  -0.008949   0.001418
    113      -0.068922   0.048051   0.009942   0.061983  -0.018745  -0.001443
    114      -0.019153   0.008304  -0.011280   0.024545  -0.035504  -0.017593
    115      -0.085539   0.103051   0.062819   0.023570  -0.004211   0.008487
    116      -0.075619   0.048378   0.007193   0.089276  -0.037462  -0.006587
    117      -0.030019   0.024359   0.013160   0.005984  -0.034760  -0.010939
    118      -0.073667   0.068657  -0.003400   0.106699  -0.018161  -0.011561
    119      -0.037792   0.028925   0.016330   0.003322   0.000100   0.006350
    120      -0.042168   0.034605   0.023095   0.016961  -0.045272  -0.009885
    121      -0.100708   0.085410  -0.006726   0.148578  -0.015066  -0.011886
    122      -0.031082   0.025104   0.019675  -0.008048  -0.003225   0.006689
    123      -0.023696   0.029547  -0.003420  -0.009605   0.001342  -0.002604
    124      -0.023025   0.009893   0.000392   0.040858   0.005648   0.003879
    125      -0.008979   0.001902   0.028030   0.016654   0.024645   0.025859
    126       0.021248  -0.025828   0.020380   0.038542  -0.038996  -0.006260
    127      -0.020790   0.000235   0.036000   0.020521  -0.001067   0.011999
    128      -0.007299   0.001285   0.018305   0.032215   0.024340   0.024106
    129       0.079592  -0.040465  -0.057646   0.096845  -0.036593  -0.008881
    130       0.012856   0.009875  -0.033600   0.048117   0.018949   0.017172
    131      -0.042841   0.022662   0.049364  -0.008445   0.035644   0.030204
    132       0.049122  -0.035227  -0.012874   0.067990  -0.040661  -0.007832
    133      -0.063002  -0.022727   0.161777  -0.040997  -0.036456   0.010314
    134       0.047255  -0.033861  -0.012262   0.082317   0.006335   0.020937
    135      -0.023259  -0.049300   0.144289  -0.019468  -0.076979  -0.011792
    136      -0.012774   0.004025   0.014592   0.030771   0.005376   0.012991
    137      -0.021595   0.013238   0.006555   0.038580   0.031516   0.019858
    138      -0.038199   0.057733  -0.003459  -0.066563   0.045708   0.016105
    139      -0.024468   0.024092  -0.011617   0.022903   0.041355   0.020563
    140       0.006782  -0.022386   0.023507   0.077285   0.000911   0.019884
    141       0.097547   0.030395  -0.198313   0.074181  -0.015632  -0.037324
    142      -0.058905   0.032226   0.036364  -0.013874   0.059120   0.034981
    143      -0.227610   0.069637   0.306534  -0.207257   0.188304   0.143696
    144       0.012152   0.029516  -0.060087   0.011461  -0.005602  -0.013877
    145       0.193098  -0.036835  -0.304054   0.263429  -0.090403  -0.078916
    146       0.174593  -0.099625  -0.177713   0.309610  -0.144968  -0.071523
    147      -0.242758   0.139598   0.260643  -0.345013   0.210331   0.125936
    148      -0.218448   0.104314   0.210482  -0.206095   0.198892   0.121151
    149       0.087243  -0.054869  -0.071889   0.174079  -0.064121  -0.022467
    150      -0.068251   0.070953  -0.046576   0.032036   0.028272  -0.004303
    151      -0.013999   0.000073   0.013808   0.035137  -0.000674   0.005680
    152      -0.002262  -0.014303   0.069836  -0.006012   0.009673   0.030783
    153      -0.069569   0.281331  -0.415233   0.117712   0.471456   0.207607
    154      -0.023919  -0.024618   0.051307   0.064014  -0.062914  -0.030558
    155       0.003212   0.012808   0.025635  -0.017565   0.072175   0.063294
    156      -0.081625   0.006926   0.077588   0.011910  -0.122388  -0.080252
    157       0.026182  -0.044283   0.068549  -0.010932  -0.045811  -0.002772
    158      -0.024337  -0.191375   0.403128  -0.070001  -0.389016  -0.165950
    159      -0.102730  -0.025322   0.150118   0.009523  -0.212467  -0.128567
    160      -0.035971   0.060877  -0.067393   0.053608   0.105882   0.054052
    161       0.016580   0.124347  -0.183686   0.029627   0.325578   0.189225
    162       0.002825   0.008041  -0.003601  -0.014336   0.001827  -0.009281
    163       0.009697  -0.013827   0.006013   0.006544   0.005080  -0.002790
    164       0.011123  -0.005270   0.007354   0.004390   0.007566  -0.001082
    165      -0.043020   0.032842  -0.010772  -0.011748  -0.014480   0.008833
    166      -0.042078   0.019211   0.006539   0.013150   0.008577  -0.000495
    167       0.033272  -0.013506   0.012401   0.000183   0.020675  -0.015077
    168      -0.039192   0.031923  -0.010991  -0.012815  -0.014738   0.009337
    169      -0.039896   0.018640   0.004446   0.011748   0.005507   0.002483
    170       0.023722  -0.003610   0.001225  -0.011742   0.007555  -0.009861
    171      -0.057155   0.044695  -0.019612  -0.019551  -0.026029   0.016561
    172      -0.049903   0.023053   0.008545   0.017446   0.011036   0.001469
    173       0.022586  -0.001175  -0.004491  -0.017719   0.000025  -0.006562
    174       0.010317   0.001429   0.001560  -0.007734   0.003546  -0.005655
    175      -0.001279  -0.003816  -0.002456   0.002502  -0.004060   0.003732
    176       0.004449   0.008980  -0.006709  -0.016764  -0.003803  -0.001931
    177       0.023950  -0.007239   0.001703  -0.008378   0.004082  -0.006888
    178       0.013658  -0.013367  -0.003902   0.000731  -0.005810   0.003768
    179      -0.012453   0.019695  -0.019082  -0.024462  -0.022003   0.009968
    180       0.053700  -0.024343   0.013782  -0.003727   0.021176  -0.020796
    181       0.032362  -0.022655  -0.006037  -0.004734  -0.009050   0.001814
    182       0.002050   0.009664   0.000346  -0.010793   0.006121  -0.006747
    183       0.106401  -0.056885   0.023434  -0.001285   0.034990  -0.034100
    184       0.082905  -0.051669  -0.008990  -0.013372  -0.012083  -0.003185
    185      -0.016826   0.021655  -0.004930  -0.013306  -0.001238  -0.000836
    186       0.021185  -0.004151   0.012427  -0.001655   0.018256  -0.015005
    187      -0.005727   0.000536  -0.005644  -0.000370  -0.009846   0.007393
    188       0.023768  -0.006793   0.013675   0.000075   0.023739  -0.017264
    189       0.042815  -0.017602   0.021684   0.003960   0.030438  -0.022917
    190       0.007425  -0.004871  -0.009243  -0.006175  -0.015077   0.008797
    191       0.025067  -0.009223   0.019779   0.005914   0.032122  -0.021526
    192      -0.029373   0.025870  -0.000826  -0.006603  -0.000663   0.000525
    193      -0.045146   0.021790   0.001233   0.010075   0.000105   0.006115
    194       0.041670  -0.018416   0.020130   0.004124   0.032250  -0.023176
    195      -0.041527   0.033441  -0.000680  -0.005851  -0.000757   0.002141
    196      -0.058036   0.030022   0.003486   0.012106   0.003202   0.005947
    197       0.057352  -0.028077   0.031576   0.010983   0.048925  -0.034372
    198      -0.013071   0.003871   0.044589  -0.017273  -0.056128  -0.008169
    199      -0.087130   0.086482  -0.083016   0.180296   0.049122  -0.002393
    200       0.007442  -0.000914   0.013691  -0.193845  -0.093368  -0.059011
    201      -0.023904  -0.007755   0.001527   0.009693   0.006268  -0.019221
    202       0.091239   0.094756   0.013785   0.002153  -0.002618  -0.005766
    203      -0.035193  -0.016012  -0.002998   0.004002   0.003414  -0.013155
    204       0.000468  -0.002796   0.002353   0.002295   0.003076   0.002589
    205       0.015888   0.019932   0.003074   0.002095  -0.003568   0.001145
    206      -0.011089  -0.001055  -0.001101   0.000326   0.001773  -0.004537
    207       0.040346   0.038015   0.007887  -0.000770  -0.001328   0.015403
    208      -0.135993  -0.161539  -0.022199  -0.000695   0.005604  -0.001623
    209       0.029632   0.055888   0.007487   0.004226   0.001233  -0.012794
    210       0.028100   0.039831   0.006773   0.002352   0.000623   0.003456
    211      -0.131642  -0.153516  -0.021407   0.000879   0.007085  -0.005946
    212       0.023196   0.055993   0.006902   0.005473   0.002090  -0.017972
    213       0.038447   0.053144   0.008713   0.002256  -0.000020   0.003029
    214      -0.178820  -0.206446  -0.029752   0.002781   0.010733  -0.009975
    215       0.027052   0.076164   0.008296   0.008525   0.004055  -0.030200
    216      -0.016835   0.002249  -0.000443   0.005124   0.005029  -0.011818
    217      -0.000349   0.008022   0.000816   0.004822   0.001179  -0.005613
    218      -0.013367   0.000463   0.000699   0.001982   0.002449  -0.008967
    219      -0.036829  -0.009223  -0.003896   0.007057   0.007468  -0.023506
    220       0.042115   0.063691   0.008102   0.008090  -0.000430  -0.009133
    221      -0.032208  -0.016970  -0.002542   0.002234   0.003989  -0.013982
    222      -0.043688  -0.032216  -0.005010   0.004539   0.006161  -0.011338
    223       0.110983   0.142122   0.019593   0.005645  -0.004198  -0.000545
    224      -0.039129  -0.047670  -0.003563  -0.001550   0.001974   0.004693
    225      -0.089017  -0.077592  -0.012580   0.005557   0.009428  -0.020748
    226       0.260247   0.327467   0.045158   0.009583  -0.011437   0.000705
    227      -0.083686  -0.110848  -0.011333  -0.004327   0.003354   0.010825
    228      -0.006720  -0.002897   0.000918   0.002172   0.002291   0.002359
    229       0.011756   0.012858   0.001595   0.001196   0.001058   0.002986
    230      -0.000366  -0.006094   0.003110  -0.001756  -0.000940   0.010286
    231      -0.018865  -0.018821  -0.000939   0.001743   0.002441   0.003274
    232       0.065251   0.073022   0.009570   0.000827  -0.000974   0.007349
    233      -0.006778  -0.029313   0.001762  -0.005244  -0.002871   0.023098
    234       0.037073   0.034523   0.007965  -0.000604  -0.001509   0.016468
    235      -0.119211  -0.148258  -0.020531  -0.001530   0.006266   0.001941
    236       0.033971   0.048740   0.009085   0.001782  -0.000740  -0.000737
    237       0.053184   0.042043   0.011104  -0.002809  -0.003622   0.028560
    238      -0.149669  -0.192472  -0.026472  -0.003608   0.007177   0.006196
    239       0.047470   0.061209   0.011736   0.001253  -0.001877   0.003744
    240      -0.022236  -0.039515  -0.003009  -0.002146   0.004198   0.005419
    241       0.136812   0.176393   0.024082   0.007806  -0.016052   0.013680
    242      -0.028191  -0.051545  -0.007044  -0.009449   0.001090   0.018987
    243      -0.041067  -0.025146  -0.006178   0.002763   0.002344  -0.009676
    244       0.130296   0.117466   0.019840  -0.012661  -0.003610   0.014650
    245      -0.019126  -0.046519  -0.002219  -0.002389   0.002714   0.026539
                 36         37         38         39         40         41    
      0      -0.022496   0.002800  -0.000678  -0.005645   0.064943   0.001027
      1      -0.010913   0.010736   0.006137  -0.013834   0.057614   0.008415
      2       0.062655  -0.033785   0.047315   0.010436  -0.093247   0.023402
      3      -0.064614   0.018341  -0.043839   0.018515   0.077508  -0.029537
      4       0.019790  -0.004850   0.020011   0.010098  -0.018267   0.008834
      5      -0.025438   0.017222  -0.021915  -0.012451   0.030747  -0.010749
      6       0.072902   0.000583   0.037757  -0.021842  -0.023941   0.002274
      7      -0.013233  -0.008991  -0.030884   0.000042   0.025358  -0.002089
      8       0.004531  -0.017367  -0.002147  -0.000250  -0.027772   0.005763
      9       0.009071   0.024435  -0.067454  -0.047350  -0.018612   0.054928
     10       0.002428  -0.063247   0.156902   0.132394   0.084738  -0.000438
     11      -0.025652   0.038571  -0.065835  -0.069621  -0.055212   0.015603
     12       0.022014   0.004927   0.008446  -0.019533   0.007990   0.003383
     13      -0.010544  -0.010847   0.006372   0.011280   0.022665   0.008932
     14       0.023894  -0.018202   0.038692   0.016226  -0.030560   0.017209
     15       0.021874  -0.002269  -0.013850  -0.012806   0.009761   0.011029
     16      -0.032234  -0.001209   0.039046   0.008221  -0.008040   0.012557
     17      -0.004121  -0.004231   0.016156   0.008820   0.006172   0.003398
     18       0.023052  -0.000035  -0.018128  -0.023191   0.008809   0.016513
     19      -0.020933  -0.004052   0.050145   0.000800   0.000893   0.007476
     20       0.005411  -0.028505   0.067110   0.056558   0.030234  -0.033240
     21      -0.010171  -0.014552   0.035297   0.023072  -0.026946  -0.017045
     22      -0.080942   0.027910   0.031957  -0.029295  -0.082651   0.031899
     23      -0.021073   0.007368   0.001523  -0.006427  -0.005437   0.015863
     24      -0.034930  -0.007561   0.054662   0.019710  -0.075470  -0.011292
     25      -0.092900   0.030300   0.045517  -0.029081  -0.111482   0.034779
     26       0.018284  -0.013179  -0.005917   0.017337   0.034439  -0.001769
     27      -0.044150  -0.013859   0.079248   0.032771  -0.099258  -0.014673
     28      -0.136333   0.050708   0.055496  -0.054185  -0.171862   0.054085
     29       0.037167  -0.027369   0.001022   0.037328   0.053842  -0.014334
     30      -0.012737   0.003522   0.008257  -0.004115  -0.025730   0.002280
     31      -0.031919   0.009735   0.023791  -0.007597  -0.044362   0.011219
     32       0.051629  -0.026398  -0.015874   0.032440   0.073398  -0.015553
     33      -0.014426   0.008818   0.000233  -0.012598  -0.024185   0.010063
     34      -0.027950   0.009964   0.020181  -0.008675  -0.040225   0.012069
     35       0.087244  -0.044738  -0.013233   0.055715   0.098627  -0.038195
     36       0.036712   0.003110  -0.048141  -0.015470   0.064942   0.003585
     37       0.031794  -0.009439  -0.004093   0.010169   0.029032  -0.012623
     38       0.043027  -0.016174  -0.030517   0.016706   0.082607  -0.001964
     39       0.087640   0.005902  -0.111130  -0.032332   0.162348   0.009400
     40       0.094667  -0.025282  -0.041212   0.021756   0.110375  -0.030168
     41       0.071378  -0.023675  -0.046540   0.022475   0.118593  -0.010291
     42       0.001132   0.000709  -0.001225  -0.002039  -0.012872  -0.000073
     43       0.004261  -0.006830   0.023072   0.012868  -0.022501  -0.010230
     44      -0.012583   0.007010  -0.012533  -0.008129   0.018053   0.022111
     45       0.009359   0.004533  -0.013431  -0.009220  -0.009883   0.004571
     46       0.044476  -0.023619   0.013636   0.032203   0.014938  -0.027521
     47      -0.031790   0.019085  -0.013878  -0.023700  -0.002363   0.035099
     48      -0.031702  -0.007900   0.050344   0.018967  -0.073046  -0.009771
     49      -0.065824   0.018035   0.046514  -0.013658  -0.099219   0.017635
     50      -0.043378   0.017169   0.000837  -0.018164  -0.019306   0.032205
     51      -0.049387  -0.009471   0.077315   0.025301  -0.122891  -0.009932
     52      -0.080259   0.019848   0.060053  -0.013734  -0.128934   0.021278
     53      -0.082127   0.035982  -0.000433  -0.042054  -0.050767   0.057748
     54       0.035645  -0.000430   0.013687  -0.018016   0.002514  -0.002660
     55       0.022442  -0.012892  -0.037746  -0.007686   0.024634  -0.006299
     56      -0.003834  -0.020852   0.000896  -0.014183  -0.022904   0.000910
[truncated: 704,982 more chars]
