# Supplementary material for: A stereodivergent multicomponent approach for the synthesis of C–N atropisomeric peptide analogues
Source: Chem Sci. 2024 Sep 16;15(40):16743–51. doi: 10.1039/d4sc04700a (PMC11418089; doi:10.1039/d4sc04700a)
Supplement: SC-015-D4SC04700A-s001 [file SC-015-D4SC04700A-s001.zip › CompData/_2_Imine-BzOH/ImineBzOH9opt.out]

                                 *****************
                                 * O   R   C   A *
                                 *****************

                                            #,                                       
                                            ###                                      
                                            ####                                     
                                            #####                                    
                                            ######                                   
                                           ########,                                 
                                     ,,################,,,,,                         
                               ,,#################################,,                 
                          ,,##########################################,,             
                       ,#########################################, ''#####,          
                    ,#############################################,,   '####,        
                  ,##################################################,,,,####,       
                ,###########''''           ''''###############################       
              ,#####''   ,,,,##########,,,,          '''####'''          '####       
            ,##' ,,,,###########################,,,                        '##       
           ' ,,###''''                  '''############,,,                           
         ,,##''                                '''############,,,,        ,,,,,,###''
      ,#''                                            '''#######################'''  
     '                                                          ''''####''''         
             ,#######,   #######,   ,#######,      ##                                
            ,#'     '#,  ##    ##  ,#'     '#,    #''#        ######   ,####,        
            ##       ##  ##   ,#'  ##            #'  '#       #        #'  '#        
            ##       ##  #######   ##           ,######,      #####,   #    #        
            '#,     ,#'  ##    ##  '#,     ,#' ,#      #,         ##   #,  ,#        
             '#######'   ##     ##  '#######'  #'      '#     #####' # '####'        


                  #######################################################
                  #                        -***-                        #
                  #          Department of theory and spectroscopy      #
                  #    Directorship and core code : Frank Neese         #
                  #        Max Planck Institute fuer Kohlenforschung    #
                  #                Kaiser Wilhelm Platz 1               #
                  #                 D-45470 Muelheim/Ruhr               #
                  #                      Germany                        #
                  #                                                     #
                  #                  All rights reserved                #
                  #                        -***-                        #
                  #######################################################


                         Program Version 5.0.2 -  RELEASE  -


 With contributions from (in alphabetic order):
   Daniel Aravena         : Magnetic Suceptibility
   Michael Atanasov       : Ab Initio Ligand Field Theory (pilot matlab implementation)
   Alexander A. Auer      : GIAO ZORA, VPT2 properties, NMR spectrum
   Ute Becker             : Parallelization
   Giovanni Bistoni       : ED, misc. LED, open-shell LED, HFLD
   Martin Brehm           : Molecular dynamics
   Dmytro Bykov           : SCF Hessian
   Vijay G. Chilkuri      : MRCI spin determinant printing, contributions to CSF-ICE
   Dipayan Datta          : RHF DLPNO-CCSD density
   Achintya Kumar Dutta   : EOM-CC, STEOM-CC
   Dmitry Ganyushin       : Spin-Orbit,Spin-Spin,Magnetic field MRCI
   Miquel Garcia          : C-PCM and meta-GGA Hessian, CC/C-PCM, Gaussian charge scheme
   Yang Guo               : DLPNO-NEVPT2, F12-NEVPT2, CIM, IAO-localization
   Andreas Hansen         : Spin unrestricted coupled pair/coupled cluster methods
   Benjamin Helmich-Paris : MC-RPA, TRAH-SCF, COSX integrals
   Lee Huntington         : MR-EOM, pCC
   Robert Izsak           : Overlap fitted RIJCOSX, COSX-SCS-MP3, EOM
   Marcus Kettner         : VPT2
   Christian Kollmar      : KDIIS, OOCD, Brueckner-CCSD(T), CCSD density, CASPT2, CASPT2-K
   Simone Kossmann        : Meta GGA functionals, TD-DFT gradient, OOMP2, MP2 Hessian
   Martin Krupicka        : Initial AUTO-CI
   Lucas Lang             : DCDCAS
   Marvin Lechner         : AUTO-CI (C++ implementation), FIC-MRCC
   Dagmar Lenk            : GEPOL surface, SMD
   Dimitrios Liakos       : Extrapolation schemes; Compound Job, initial MDCI parallelization
   Dimitrios Manganas     : Further ROCIS development; embedding schemes
   Dimitrios Pantazis     : SARC Basis sets
   Anastasios Papadopoulos: AUTO-CI, single reference methods and gradients
   Taras Petrenko         : DFT Hessian,TD-DFT gradient, ASA, ECA, R-Raman, ABS, FL, XAS/XES, NRVS
   Peter Pinski           : DLPNO-MP2, DLPNO-MP2 Gradient
   Christoph Reimann      : Effective Core Potentials
   Marius Retegan         : Local ZFS, SOC
   Christoph Riplinger    : Optimizer, TS searches, QM/MM, DLPNO-CCSD(T), (RO)-DLPNO pert. Triples
   Tobias Risthaus        : Range-separated hybrids, TD-DFT gradient, RPA, STAB
   Michael Roemelt        : Original ROCIS implementation
   Masaaki Saitow         : Open-shell DLPNO-CCSD energy and density
   Barbara Sandhoefer     : DKH picture change effects
   Avijit Sen             : IP-ROCIS
   Kantharuban Sivalingam : CASSCF convergence, NEVPT2, FIC-MRCI
   Bernardo de Souza      : ESD, SOC TD-DFT
   Georgi Stoychev        : AutoAux, RI-MP2 NMR, DLPNO-MP2 response
   Willem Van den Heuvel  : Paramagnetic NMR
   Boris Wezisla          : Elementary symmetry handling
   Frank Wennmohs         : Technical directorship


 We gratefully acknowledge several colleagues who have allowed us to
 interface, adapt or use parts of their codes:
   Stefan Grimme, W. Hujo, H. Kruse, P. Pracht,  : VdW corrections, initial TS optimization,
                  C. Bannwarth, S. Ehlert          DFT functionals, gCP, sTDA/sTD-DF
   Ed Valeev, F. Pavosevic, A. Kumar             : LibInt (2-el integral package), F12 methods
   Garnet Chan, S. Sharma, J. Yang, R. Olivares  : DMRG
   Ulf Ekstrom                                   : XCFun DFT Library
   Mihaly Kallay                                 : mrcc  (arbitrary order and MRCC methods)
   Jiri Pittner, Ondrej Demel                    : Mk-CCSD
   Frank Weinhold                                : gennbo (NPA and NBO analysis)
   Christopher J. Cramer and Donald G. Truhlar   : smd solvation model
   Lars Goerigk                                  : TD-DFT with DH, B97 family of functionals
   V. Asgeirsson, H. Jonsson                     : NEB implementation
   FAccTs GmbH                                   : IRC, NEB, NEB-TS, DLPNO-Multilevel, CI-OPT
                                                   MM, QMMM, 2- and 3-layer-ONIOM, Crystal-QMMM,
                                                   LR-CPCM, SF, NACMEs, symmetry and pop. for TD-DFT,
                                                   nearIR, NL-DFT gradient (VV10), updates on ESD,
                                                   ML-optimized integration grids
   S Lehtola, MJT Oliveira, MAL Marques          : LibXC Library
   Liviu Ungur et al                             : ANISO software


 Your calculation uses the libint2 library for the computation of 2-el integrals
 For citations please refer to: http://libint.valeyev.net

 Your ORCA version has been built with support for libXC version: 5.1.0
 For citations please refer to: https://tddft.org/programs/libxc/

 This ORCA versions uses:
   CBLAS   interface :  Fast vector & matrix operations
   LAPACKE interface :  Fast linear algebra routines
   SCALAPACK package :  Parallel linear algebra routines
   Shared memory     :  Shared parallel matrices
   BLAS/LAPACK       :  OpenBLAS 0.3.15  USE64BITINT DYNAMIC_ARCH NO_AFFINITY Zen SINGLE_THREADED
        Core in use  :  Zen
   Copyright (c) 2011-2014, The OpenBLAS Project


Your calculation utilizes the atom-pairwise dispersion correction
with the Becke-Johnson damping scheme (D3BJ)
Cite in your paper:
S.Grimme, S.Ehrlich, L.Goerigk, J Comput Chem, (2011), 32, 1456–1465 
S.Grimme, J.Antony, S.Ehrlich and H.Krieg, J.Chem.Phys., 132, (2010), 154104 
   

Your calculation utilizes the SMD solvation module
Please cite in your paper:
A.V. Marenich, C.J. Cramer, D.G. Truhlar J. Phys. Chem. B, 113, (2009), 6378 

================================================================================

----- Orbital basis set information -----
Your calculation utilizes the basis: def2-TZVP
   F. Weigend and R. Ahlrichs, Phys. Chem. Chem. Phys. 7, 3297 (2005).

----- AuxJ basis set information -----
Your calculation utilizes the auxiliary basis: def2/J
   F. Weigend, Phys. Chem. Chem. Phys. 8, 1057 (2006).

================================================================================
                                        WARNINGS
                       Please study these warnings very carefully!
================================================================================


WARNING: Geometry Optimization
  ===> : Switching off AutoStart
         For restart on a previous wavefunction, please use MOREAD

INFO   : the flag for use of the SHARK integral package has been found!

================================================================================
                                       INPUT FILE
================================================================================
NAME = ImineBzOH9opt.inp
|  1> ! PBE0 D3 def2-tzvp Opt
|  2> %maxcore 2660
|  3> %geom
|  4> maxiter 70
|  5> MaxStep 0.15
|  6> end
|  7> %pal nprocs 20
|  8> end
|  9> %CPCM SMD TRUE
| 10>    SMDSOLVENT "2,2,2-TRIFLUOROETHANOL"
| 11> end
| 12> 
| 13> *xyz 0 1
| 14> O  2.250700  3.725400  1.084700
| 15> O  1.216200  5.462500  2.184400
| 16> N  3.513800  2.661600  2.715100
| 17> N  3.750600  5.773100  3.219000
| 18> C  3.249800  3.704400  1.994700
| 19> C  4.164900  4.961100  2.072000
| 20> H  5.166500  4.559000  2.261900
| 21> C  4.246500  5.725000  0.751700
| 22> C  3.680700  6.996600  0.565500
| 23> H  3.179800  7.506900  1.386200
| 24> C  3.748600  7.634600  -0.674700
| 25> H  3.305200  8.619300  -0.800100
| 26> C  4.387600  7.015800  -1.746100
| 27> H  4.442500  7.517300  -2.708800
| 28> C  4.965400  5.760300  -1.578700
| 29> H  5.474600  5.281500  -2.411100
| 30> C  4.897500  5.120200  -0.340100
| 31> H  5.362400  4.141300  -0.228900
| 32> C  2.730500  1.414700  2.628000
| 33> C  2.817300  0.793900  1.228400
| 34> H  2.277000  1.376800  0.477400
| 35> H  2.384800  -0.213200  1.217900
| 36> H  3.858900  0.716600  0.896300
| 37> C  1.280000  1.630900  3.071700
| 38> H  1.235500  2.165800  4.027200
| 39> H  0.760400  0.673900  3.196200
| 40> H  0.704000  2.209200  2.344600
| 41> C  3.391800  0.437200  3.620000
| 42> H  4.451900  0.290100  3.381900
| 43> H  2.902900  -0.543300  3.602800
| 44> H  3.337700  0.817200  4.646600
| 45> C  4.565700  6.591700  3.986500
| 46> C  4.103400  7.171200  5.205500
| 47> C  5.021300  7.962900  5.943300
| 48> H  4.734600  8.451800  6.869000
| 49> C  6.343500  8.151600  5.542700
| 50> H  7.015800  8.754400  6.146200
| 51> C  6.794500  7.555500  4.383100
| 52> H  7.824400  7.680700  4.063200
| 53> C  5.916600  6.784500  3.624800
| 54> H  6.320600  6.342700  2.718500
| 55> C  2.661400  6.985500  5.763100
| 56> C  2.487900  7.499000  7.222600
| 57> H  3.184100  7.002100  7.908700
| 58> H  1.473600  7.305400  7.593600
| 59> H  2.637600  8.582300  7.298400
| 60> C  1.668300  7.803700  4.910500
| 61> H  1.915700  8.872000  4.940400
| 62> H  0.643400  7.690800  5.282800
| 63> H  1.660200  7.514400  3.858200
| 64> C  2.236800  5.498400  5.823700
| 65> H  2.064200  5.045200  4.847000
| 66> H  1.292000  5.379900  6.368400
| 67> H  2.991500  4.896900  6.342200
| 68> C  1.347100  4.724400  1.220100
| 69> C  0.464600  4.782400  0.024700
| 70> C  -0.696700  5.563600  0.098300
| 71> H  -0.940600  6.103600  1.011400
| 72> C  -1.552400  5.656600  -1.000800
| 73> H  -2.452900  6.262900  -0.938500
| 74> C  -1.250300  4.974900  -2.178800
| 75> H  -1.916400  5.049900  -3.035300
| 76> C  -0.092600  4.202000  -2.262300
| 77> H  0.143800  3.677800  -3.185400
| 78> C  0.766300  4.105100  -1.165000
| 79> H  1.669400  3.507700  -1.260800
| 80> H  2.758900  6.000600  3.201500
| 81> O  6.723300  3.118000  3.684900
| 82> C  6.239900  3.352200  4.779200
| 83> C  6.969200  3.942700  5.928200
| 84> C  6.319300  4.306300  7.113900
| 85> H  5.247800  4.160900  7.222600
| 86> C  7.043300  4.876800  8.163000
| 87> H  6.533100  5.163000  9.078900
| 88> C  8.416300  5.085100  8.032200
| 89> H  8.977400  5.530800  8.849600
| 90> C  9.069000  4.726400  6.853000
| 91> H  10.138200  4.892100  6.750100
| 92> C  8.347600  4.157500  5.801600
| 93> H  8.860400  3.885700  4.881600
| 94> O  4.953000  3.094200  5.068500
| 95> H  4.528300  2.843500  4.210500
| 96> *
| 97> 
| 98>                          ****END OF INPUT****
================================================================================

                       *****************************
                       * Geometry Optimization Run *
                       *****************************

Geometry optimization settings:
Update method            Update   .... BFGS
Choice of coordinates    CoordSys .... Z-matrix Internals
Initial Hessian          InHess   .... Almoef's Model

Convergence Tolerances:
Energy Change            TolE     ....  5.0000e-06 Eh
Max. Gradient            TolMAXG  ....  3.0000e-04 Eh/bohr
RMS Gradient             TolRMSG  ....  1.0000e-04 Eh/bohr
Max. Displacement        TolMAXD  ....  4.0000e-03 bohr
RMS Displacement         TolRMSD  ....  2.0000e-03 bohr
Strict Convergence                ....  False
------------------------------------------------------------------------------
                        ORCA OPTIMIZATION COORDINATE SETUP
------------------------------------------------------------------------------

The optimization will be done in new redundant internal coordinates
Making redundant internal coordinates   ...  (new redundants) done
Evaluating the initial hessian          ...  (Almloef) done
Evaluating the coordinates              ...  done
Calculating the B-matrix                .... done
Calculating the G-matrix                .... done
Diagonalizing the G-matrix              .... done
Small eigenvalue found = 1.325e-03
Small eigenvalue found = 2.300e-03
Small eigenvalue found = 3.586e-03
Small eigenvalue found = 4.377e-03
Small eigenvalue found = 4.834e-03
Small eigenvalue found = 6.200e-03
Small eigenvalue found = 6.846e-03
Small eigenvalue found = 8.027e-03
Small eigenvalue found = 9.727e-03
Small eigenvalue found = 1.311e-02
Small eigenvalue found = 1.486e-02
Small eigenvalue found = 1.794e-02
Small eigenvalue found = 2.283e-02
Small eigenvalue found = 2.714e-02
Small eigenvalue found = 2.814e-02
The first mode is                       ....  198
The number of degrees of freedom        ....  240

    -----------------------------------------------------------------
                    Redundant Internal Coordinates


    -----------------------------------------------------------------
         Definition                    Initial Value    Approx d2E/dq
    -----------------------------------------------------------------
      1. B(C   4,O   0)                  1.3516         0.644448   
      2. B(C   4,N   2)                  1.2946         0.794345   
      3. B(C   5,N   3)                  1.4651         0.424634   
      4. B(C   5,C   4)                  1.5565         0.338927   
      5. B(H   6,C   5)                  1.0959         0.352407   
      6. B(C   7,C   5)                  1.5275         0.376959   
      7. B(C   8,C   7)                  1.4042         0.593048   
      8. B(H   9,C   8)                  1.0885         0.362076   
      9. B(C  10,C   8)                  1.3963         0.610425   
     10. B(H  11,C  10)                  1.0872         0.363848   
     11. B(C  12,C  10)                  1.3925         0.619022   
     12. B(H  13,C  12)                  1.0869         0.364251   
     13. B(C  14,C  12)                  1.3922         0.619820   
     14. B(H  15,C  14)                  1.0869         0.364180   
     15. B(C  16,C   7)                  1.4077         0.585469   
     16. B(C  16,C  14)                  1.3959         0.611455   
     17. B(H  17,C  16)                  1.0894         0.360925   
     18. B(C  18,N   2)                  1.4751         0.409366   
     19. B(C  19,C  18)                  1.5336         0.368721   
     20. B(H  20,C  19)                  1.0935         0.355526   
     21. B(H  21,C  19)                  1.0961         0.352131   
     22. B(H  22,C  19)                  1.0960         0.352261   
     23. B(C  23,C  18)                  1.5322         0.370601   
     24. B(H  24,C  23)                  1.0959         0.352331   
     25. B(H  25,C  23)                  1.0961         0.352180   
     26. B(H  26,C  23)                  1.0931         0.356014   
     27. B(C  27,C  18)                  1.5417         0.357837   
     28. B(H  28,C  27)                  1.0964         0.351703   
     29. B(H  29,C  27)                  1.0958         0.352555   
     30. B(H  30,C  27)                  1.0960         0.352239   
     31. B(C  31,N   3)                  1.3869         0.565962   
     32. B(C  32,C  31)                  1.4267         0.545971   
     33. B(C  33,C  32)                  1.4190         0.561571   
     34. B(H  34,C  33)                  1.0854         0.366208   
     35. B(C  35,C  33)                  1.3944         0.614819   
     36. B(H  36,C  35)                  1.0861         0.365325   
     37. B(C  37,C  35)                  1.3796         0.649032   
     38. B(H  38,C  37)                  1.0857         0.365858   
     39. B(C  39,C  37)                  1.3929         0.618177   
     40. B(C  39,C  31)                  1.4117         0.576898   
     41. B(H  40,C  39)                  1.0862         0.365192   
     42. B(C  41,C  32)                  1.5572         0.338093   
     43. B(C  42,C  41)                  1.5569         0.338428   
     44. B(H  43,C  42)                  1.0965         0.351588   
     45. B(H  44,C  42)                  1.0972         0.350654   
     46. B(H  45,C  42)                  1.0962         0.351967   
     47. B(C  46,C  41)                  1.5436         0.355401   
     48. B(H  47,C  46)                  1.0970         0.350983   
     49. B(H  48,C  46)                  1.0963         0.351921   
     50. B(H  49,C  46)                  1.0914         0.358288   
     51. B(C  50,C  41)                  1.5477         0.350036   
     52. B(H  51,C  50)                  1.0905         0.359479   
     53. B(H  51,H  24)                  3.1064         0.000042   
     54. B(H  52,C  50)                  1.0970         0.350971   
     55. B(H  53,C  50)                  1.0955         0.352840   
     56. B(C  54,O   1)                  1.2214         1.039626   
     57. B(C  54,O   0)                  1.3538         0.639145   
     58. B(C  55,C  54)                  1.4870         0.437513   
     59. B(C  56,C  55)                  1.4015         0.598868   
     60. B(H  57,C  56)                  1.0885         0.362086   
     61. B(H  57,H  49)                  4.1059         0.000001   
     62. B(C  58,C  56)                  1.3960         0.611114   
     63. B(H  59,C  58)                  1.0874         0.363591   
     64. B(C  60,C  58)                  1.3942         0.615336   
     65. B(H  61,C  60)                  1.0876         0.363269   
     66. B(C  62,C  60)                  1.3945         0.614564   
     67. B(H  63,C  62)                  1.0876         0.363344   
     68. B(C  64,C  62)                  1.3968         0.609289   
     69. B(C  64,C  55)                  1.4018         0.598212   
     70. B(H  65,C  64)                  1.0870         0.364038   
     71. B(H  66,N   3)                  1.0176         0.420778   
     72. B(C  68,O  67)                  1.2190         1.048716   
     73. B(C  69,C  68)                  1.4835         0.443166   
     74. B(C  70,C  69)                  1.4002         0.601897   
     75. B(H  71,H  53)                  2.5313         0.000346   
     76. B(H  71,C  70)                  1.0868         0.364398   
     77. B(C  72,C  70)                  1.3965         0.610018   
     78. B(H  73,C  72)                  1.0868         0.364387   
     79. B(C  74,C  72)                  1.3949         0.613747   
     80. B(H  75,C  74)                  1.0870         0.364056   
     81. B(C  76,C  74)                  1.3947         0.614095   
     82. B(H  77,C  76)                  1.0868         0.364297   
     83. B(C  78,H  38)                  3.9634         0.000009   
     84. B(C  78,C  76)                  1.3962         0.610620   
     85. B(C  78,C  69)                  1.4008         0.600562   
     86. B(H  79,C  78)                  1.0878         0.363065   
     87. B(O  80,C  68)                  1.3440         0.662591   
     88. B(H  81,N   2)                  1.8162         0.022386   
     89. B(H  81,O  80)                  0.9896         0.466316   
     90. A(C   4,O   0,C  54)          115.9453         0.433760   
     91. A(C  18,N   2,H  81)          115.4612         0.214576   
     92. A(C   4,N   2,C  18)          122.6651         0.415798   
     93. A(C   4,N   2,H  81)          119.4325         0.234905   
     94. A(C   5,N   3,H  66)          112.7067         0.334967   
     95. A(C  31,N   3,H  66)          116.7632         0.351493   
     96. A(C   5,N   3,C  31)          126.4523         0.394181   
     97. A(N   2,C   4,C   5)          120.1860         0.404723   
     98. A(O   0,C   4,N   2)          122.5410         0.451147   
     99. A(O   0,C   4,C   5)          117.0967         0.390127   
    100. A(N   3,C   5,C   4)          108.6690         0.362996   
    101. A(N   3,C   5,H   6)          109.0347         0.328077   
    102. A(C   4,C   5,H   6)          104.4599         0.318069   
    103. A(N   3,C   5,C   7)          114.4944         0.369671   
    104. A(C   4,C   5,C   7)          113.0942         0.357922   
    105. A(H   6,C   5,C   7)          106.5256         0.323650   
    106. A(C   5,C   7,C   8)          123.0895         0.394227   
    107. A(C   5,C   7,C  16)          118.6995         0.393339   
    108. A(C   8,C   7,C  16)          118.2008         0.426210   
    109. A(C   7,C   8,H   9)          120.6624         0.350591   
    110. A(H   9,C   8,C  10)          118.5440         0.352307   
    111. A(C   7,C   8,C  10)          120.7936         0.429411   
    112. A(C   8,C  10,H  11)          119.7657         0.352598   
    113. A(H  11,C  10,C  12)          120.0589         0.353434   
    114. A(C   8,C  10,C  12)          120.1746         0.432730   
    115. A(H  13,C  12,C  14)          120.1095         0.353577   
    116. A(C  10,C  12,H  13)          119.9753         0.353500   
    117. A(C  10,C  12,C  14)          119.9128         0.433920   
    118. A(H  15,C  14,C  16)          120.0215         0.352753   
    119. A(C  12,C  14,H  15)          119.9739         0.353565   
    120. A(C  12,C  14,C  16)          120.0035         0.432961   
    121. A(C  14,C  16,H  17)          118.8081         0.352218   
    122. A(C   7,C  16,H  17)          120.2819         0.349643   
    123. A(C   7,C  16,C  14)          120.9095         0.428551   
    124. A(N   2,C  18,C  19)          111.4703         0.365966   
    125. A(C  23,C  18,C  27)          108.0114         0.360201   
    126. A(C  19,C  18,C  27)          107.8359         0.359889   
    127. A(N   2,C  18,C  27)          105.6752         0.364094   
    128. A(C  19,C  18,C  23)          112.0241         0.362046   
    129. A(N   2,C  18,C  23)          111.4896         0.366285   
    130. A(C  18,C  19,H  21)          110.9990         0.322438   
    131. A(H  21,C  19,H  22)          107.8963         0.288822   
    132. A(C  18,C  19,H  20)          112.5225         0.322945   
    133. A(H  20,C  19,H  22)          107.4022         0.289256   
    134. A(C  18,C  19,H  22)          111.0319         0.322457   
    135. A(H  20,C  19,H  21)          106.7527         0.289240   
    136. A(H  25,C  23,H  26)          106.7190         0.289308   
    137. A(H  24,C  23,H  26)          107.4770         0.289327   
    138. A(C  18,C  23,H  26)          112.3879         0.323288   
    139. A(H  24,C  23,H  25)          107.9310         0.288837   
    140. A(C  18,C  23,H  25)          111.0071         0.322714   
    141. A(C  18,C  23,H  24)          111.0873         0.322737   
    142. A(H  29,C  27,H  30)          107.6331         0.288873   
    143. A(H  28,C  27,H  30)          107.3165         0.288764   
    144. A(C  18,C  27,H  30)          111.2041         0.320876   
    145. A(H  28,C  27,H  29)          107.9347         0.288805   
    146. A(C  18,C  27,H  29)          111.4605         0.320923   
    147. A(C  18,C  27,H  28)          111.1040         0.320796   
    148. A(N   3,C  31,C  39)          120.0802         0.418813   
    149. A(N   3,C  31,C  32)          121.4747         0.414725   
    150. A(C  32,C  31,C  39)          118.2626         0.418853   
    151. A(C  31,C  32,C  33)          117.4676         0.416849   
    152. A(C  33,C  32,C  41)          118.6436         0.383148   
    153. A(C  31,C  32,C  41)          123.8887         0.381278   
    154. A(H  34,C  33,C  35)          115.7553         0.353413   
    155. A(C  32,C  33,C  35)          122.6488         0.425781   
    156. A(C  32,C  33,H  34)          121.5916         0.348047   
    157. A(H  36,C  35,C  37)          120.2981         0.356527   
    158. A(C  33,C  35,C  37)          119.5365         0.436997   
    159. A(C  33,C  35,H  36)          120.1616         0.353268   
    160. A(C  35,C  37,H  38)          120.5263         0.356616   
    161. A(H  38,C  37,C  39)          120.0865         0.353682   
    162. A(C  35,C  37,C  39)          119.3868         0.437426   
    163. A(C  37,C  39,H  40)          116.4211         0.353573   
    164. A(C  31,C  39,H  40)          120.9411         0.349466   
    165. A(C  31,C  39,C  37)          122.6312         0.428258   
    166. A(C  46,C  41,C  50)          110.7586         0.356305   
    167. A(C  42,C  41,C  50)          104.4555         0.353361   
    168. A(C  32,C  41,C  50)          112.4982         0.353302   
    169. A(C  42,C  41,C  46)          105.7401         0.354273   
    170. A(C  32,C  41,C  46)          109.5597         0.354213   
    171. A(C  32,C  41,C  42)          113.5501         0.351292   
    172. A(H  44,C  42,H  45)          106.0945         0.288594   
    173. A(H  43,C  42,H  45)          108.5331         0.288714   
    174. A(C  41,C  42,H  45)          112.0576         0.317928   
    175. A(H  43,C  42,H  44)          107.1819         0.288545   
    176. A(C  41,C  42,H  44)          111.2103         0.317734   
    177. A(C  41,C  42,H  43)          111.4906         0.317872   
    178. A(H  48,C  46,H  49)          107.0505         0.289563   
    179. A(H  47,C  46,H  49)          106.6248         0.289442   
    180. A(C  41,C  46,H  49)          113.3810         0.321412   
    181. A(H  47,C  46,H  48)          107.5710         0.288630   
    182. A(C  41,C  46,H  48)          111.0587         0.320471   
    183. A(C  41,C  46,H  47)          110.8581         0.320331   
    184. A(H  52,C  50,H  53)          107.3974         0.288747   
    185. A(H  51,C  50,H  53)          107.7436         0.289833   
    186. A(C  41,C  50,H  53)          110.9211         0.319811   
    187. A(H  51,C  50,H  52)          105.2790         0.289591   
    188. A(C  41,C  50,H  52)          111.0703         0.319534   
    189. A(C  41,C  50,H  51)          114.0590         0.320787   
    190. A(O   1,C  54,C  55)          123.1966         0.444513   
    191. A(O   0,C  54,C  55)          110.1510         0.407446   
    192. A(O   0,C  54,O   1)          126.6140         0.473171   
    193. A(C  56,C  55,C  64)          119.4851         0.428607   
    194. A(C  54,C  55,C  64)          122.3899         0.405314   
    195. A(C  54,C  55,C  56)          118.1171         0.405392   
    196. A(H  57,C  56,C  58)          119.3436         0.352376   
    197. A(C  55,C  56,C  58)          120.2434         0.430251   
    198. A(C  55,C  56,H  57)          120.4130         0.351172   
    199. A(H  59,C  58,C  60)          120.0333         0.353034   
    200. A(C  56,C  58,C  60)          119.9897         0.432353   
    201. A(C  56,C  58,H  59)          119.9768         0.352623   
    202. A(H  61,C  60,C  62)          119.9676         0.352906   
    203. A(C  58,C  60,C  62)          120.0994         0.432791   
    204. A(C  58,C  60,H  61)          119.9324         0.352981   
    205. A(H  63,C  62,C  64)          119.9784         0.352404   
    206. A(C  60,C  62,C  64)          120.1249         0.432023   
    207. A(C  60,C  62,H  63)          119.8960         0.352919   
    208. A(C  62,C  64,H  65)          118.6681         0.352518   
    209. A(C  55,C  64,H  65)          121.2731         0.351426   
    210. A(C  55,C  64,C  62)          120.0550         0.429936   
    211. A(O  67,C  68,C  69)          125.2260         0.446251   
    212. A(C  69,C  68,O  80)          112.3591         0.410987   
    213. A(O  67,C  68,O  80)          122.4147         0.477080   
    214. A(C  68,C  69,C  70)          122.0776         0.406675   
    215. A(C  70,C  69,C  78)          119.5684         0.429297   
    216. A(C  68,C  69,C  78)          118.3460         0.406516   
    217. A(H  71,C  70,C  72)          119.3844         0.352648   
    218. A(C  69,C  70,C  72)          120.1066         0.430503   
    219. A(C  69,C  70,H  71)          120.5038         0.351850   
    220. A(H  73,C  72,C  74)          120.1196         0.353010   
    221. A(C  70,C  72,C  74)          120.0576         0.432013   
    222. A(C  70,C  72,H  73)          119.8219         0.352646   
    223. A(H  75,C  74,C  76)          119.9774         0.352990   
    224. A(C  72,C  74,C  76)          120.1012         0.432530   
    225. A(C  72,C  74,H  75)          119.9211         0.352956   
    226. A(H  77,C  76,C  78)          119.9410         0.352691   
    227. A(C  74,C  76,C  78)          119.9777         0.432133   
    228. A(C  74,C  76,H  77)          120.0811         0.353030   
    229. A(C  76,C  78,H  79)          119.6775         0.352488   
    230. A(C  69,C  78,H  79)          120.1337         0.351500   
    231. A(C  69,C  78,C  76)          120.1883         0.430407   
    232. A(C  68,O  80,H  81)          105.8381         0.367428   
    233. A(N   2,H  81,O  80)          168.2206         0.200473   
    234. D(C   5,C   4,N   2,C  18)   -176.3875         0.053702   
    235. D(C   5,C   4,O   0,C  54)    -59.3889         0.030651   
    236. D(O   0,C   4,N   2,C  18)     -1.3543         0.053702   
    237. D(N   2,C   4,O   0,C  54)    125.4334         0.030651   
    238. D(O   0,C   4,N   2,H  81)   -162.8101         0.053702   
    239. D(C   5,C   4,N   2,H  81)     22.1567         0.053702   
    240. D(C   7,C   5,C   4,O   0)    -27.1155         0.008734   
    241. D(H   6,C   5,N   3,H  66)   -167.0327         0.015374   
    242. D(N   3,C   5,C   4,O   0)    101.1886         0.008734   
    243. D(C   7,C   5,N   3,H  66)     73.7685         0.015374   
    244. D(N   3,C   5,C   4,N   2)    -83.5141         0.008734   
    245. D(H   6,C   5,C   4,O   0)   -142.5386         0.008734   
    246. D(H   6,C   5,C   4,N   2)     32.7587         0.008734   
    247. D(C   7,C   5,C   4,N   2)    148.1818         0.008734   
    248. D(C   7,C   5,N   3,C  31)    -82.5749         0.015374   
    249. D(H   6,C   5,N   3,C  31)     36.6239         0.015374   
    250. D(C   4,C   5,N   3,H  66)    -53.7427         0.015374   
    251. D(C   4,C   5,N   3,C  31)    149.9139         0.015374   
    252. D(C  16,C   7,C   5,H   6)     46.1552         0.010614   
    253. D(C   8,C   7,C   5,C   4)    110.7882         0.010614   
    254. D(C  16,C   7,C   5,C   4)    -68.0289         0.010614   
    255. D(C   8,C   7,C   5,N   3)    -14.4293         0.010614   
    256. D(C   8,C   7,C   5,H   6)   -135.0277         0.010614   
    257. D(C  16,C   7,C   5,N   3)    166.7535         0.010614   
    258. D(C  10,C   8,C   7,C  16)      0.7923         0.024216   
    259. D(H   9,C   8,C   7,C  16)   -179.1636         0.024216   
    260. D(H   9,C   8,C   7,C   5)      2.0137         0.024216   
    261. D(C  10,C   8,C   7,C   5)   -178.0304         0.024216   
    262. D(H  11,C  10,C   8,H   9)     -0.0166         0.025737   
    263. D(H  11,C  10,C   8,C   7)   -179.9733         0.025737   
    264. D(C  12,C  10,C   8,C   7)     -0.2972         0.025737   
    265. D(C  12,C  10,C   8,H   9)    179.6596         0.025737   
    266. D(C  14,C  12,C  10,H  11)    179.3919         0.026510   
    267. D(C  14,C  12,C  10,C   8)     -0.2832         0.026510   
    268. D(H  13,C  12,C  10,H  11)     -0.0466         0.026510   
    269. D(H  13,C  12,C  10,C   8)   -179.7218         0.026510   
    270. D(C  16,C  14,C  12,H  13)    179.7837         0.026583   
    271. D(C  16,C  14,C  12,C  10)      0.3459         0.026583   
    272. D(H  15,C  14,C  12,H  13)      0.1580         0.026583   
    273. D(H  15,C  14,C  12,C  10)   -179.2798         0.026583   
    274. D(H  17,C  16,C  14,H  15)      0.0554         0.025829   
    275. D(C   7,C  16,C  14,H  15)    179.7949         0.025829   
    276. D(C   7,C  16,C  14,C  12)      0.1693         0.025829   
    277. D(H  17,C  16,C   7,C   8)    179.0061         0.023571   
    278. D(H  17,C  16,C   7,C   5)     -2.1184         0.023571   
    279. D(H  17,C  16,C  14,C  12)   -179.5702         0.025829   
    280. D(C  14,C  16,C   7,C   8)     -0.7295         0.023571   
    281. D(C  14,C  16,C   7,C   5)    178.1460         0.023571   
    282. D(C  27,C  18,N   2,C   4)    178.8867         0.014297   
    283. D(C  23,C  18,N   2,H  81)     98.1262         0.014297   
    284. D(C  27,C  18,N   2,H  81)    -18.9788         0.014297   
    285. D(C  23,C  18,N   2,C   4)    -64.0082         0.014297   
    286. D(C  19,C  18,N   2,C   4)     62.0008         0.014297   
    287. D(C  19,C  18,N   2,H  81)   -135.8648         0.014297   
    288. D(H  22,C  19,C  18,C  23)    175.6984         0.010873   
    289. D(H  22,C  19,C  18,N   2)     49.9845         0.010873   
    290. D(H  21,C  19,C  18,C  27)     54.4349         0.010873   
    291. D(H  21,C  19,C  18,C  23)    -64.2859         0.010873   
    292. D(H  21,C  19,C  18,N   2)    170.0002         0.010873   
    293. D(H  20,C  19,C  18,C  27)    173.9999         0.010873   
    294. D(H  20,C  19,C  18,C  23)     55.2791         0.010873   
    295. D(H  22,C  19,C  18,C  27)    -65.5808         0.010873   
    296. D(H  20,C  19,C  18,N   2)    -70.4348         0.010873   
    297. D(H  26,C  23,C  18,C  27)   -172.4447         0.010977   
    298. D(H  26,C  23,C  18,N   2)     71.8756         0.010977   
    299. D(H  26,C  23,C  18,C  19)    -53.8277         0.010977   
    300. D(H  25,C  23,C  18,C  19)     65.6089         0.010977   
    301. D(H  25,C  23,C  18,C  27)    -53.0081         0.010977   
    302. D(H  25,C  23,C  18,N   2)   -168.6878         0.010977   
    303. D(H  24,C  23,C  18,C  27)     67.0938         0.010977   
    304. D(H  24,C  23,C  18,C  19)   -174.2892         0.010977   
    305. D(H  24,C  23,C  18,N   2)    -48.5859         0.010977   
    306. D(H  30,C  27,C  18,C  23)    -57.3187         0.010282   
    307. D(H  30,C  27,C  18,C  19)   -178.5735         0.010282   
    308. D(H  30,C  27,C  18,N   2)     62.1094         0.010282   
    309. D(H  29,C  27,C  18,C  23)     62.7894         0.010282   
    310. D(H  29,C  27,C  18,C  19)    -58.4653         0.010282   
    311. D(H  29,C  27,C  18,N   2)   -177.7825         0.010282   
    312. D(H  28,C  27,C  18,C  23)   -176.7875         0.010282   
    313. D(H  28,C  27,C  18,C  19)     61.9577         0.010282   
    314. D(H  28,C  27,C  18,N   2)    -57.3594         0.010282   
    315. D(C  39,C  31,N   3,H  66)   -150.4190         0.025613   
    316. D(C  39,C  31,N   3,C   5)      5.0891         0.025613   
    317. D(C  32,C  31,N   3,H  66)     34.5757         0.025613   
    318. D(C  32,C  31,N   3,C   5)   -169.9162         0.025613   
    319. D(C  41,C  32,C  31,C  39)   -177.0051         0.020382   
    320. D(C  41,C  32,C  31,N   3)     -1.9119         0.020382   
    321. D(C  33,C  32,C  31,C  39)      3.0765         0.020382   
    322. D(C  33,C  32,C  31,N   3)    178.1698         0.020382   
    323. D(C  35,C  33,C  32,C  41)    178.0255         0.021607   
    324. D(C  35,C  33,C  32,C  31)     -2.0517         0.021607   
    325. D(H  34,C  33,C  32,C  41)     -1.1888         0.021607   
    326. D(H  34,C  33,C  32,C  31)    178.7340         0.021607   
    327. D(C  37,C  35,C  33,H  34)    179.4424         0.026130   
    328. D(C  37,C  35,C  33,C  32)      0.1855         0.026130   
    329. D(H  36,C  35,C  33,H  34)      0.1479         0.026130   
    330. D(H  36,C  35,C  33,C  32)   -179.1090         0.026130   
    331. D(C  39,C  37,C  35,H  36)    179.8892         0.029324   
    332. D(C  39,C  37,C  35,C  33)      0.5957         0.029324   
    333. D(H  38,C  37,C  35,H  36)      0.1208         0.029324   
    334. D(H  38,C  37,C  35,C  33)   -179.1728         0.029324   
    335. D(H  40,C  39,C  37,H  38)     -0.5819         0.026434   
    336. D(H  40,C  39,C  37,C  35)    179.6486         0.026434   
    337. D(C  31,C  39,C  37,H  38)   -179.6585         0.026434   
    338. D(C  31,C  39,C  37,C  35)      0.5720         0.026434   
    339. D(H  40,C  39,C  31,C  32)    178.5086         0.022854   
    340. D(H  40,C  39,C  31,N   3)      3.3446         0.022854   
    341. D(C  37,C  39,C  31,C  32)     -2.4556         0.022854   
    342. D(C  37,C  39,C  31,N   3)   -177.6196         0.022854   
    343. D(C  50,C  41,C  32,C  33)   -128.9511         0.008696   
    344. D(C  50,C  41,C  32,C  31)     51.1314         0.008696   
    345. D(C  46,C  41,C  32,C  33)    107.3880         0.008696   
    346. D(C  46,C  41,C  32,C  31)    -72.5295         0.008696   
    347. D(C  42,C  41,C  32,C  33)    -10.5748         0.008696   
    348. D(C  42,C  41,C  32,C  31)    169.5078         0.008696   
    349. D(H  45,C  42,C  41,C  50)   -172.8692         0.009281   
    350. D(H  45,C  42,C  41,C  32)     64.2136         0.009281   
    351. D(H  44,C  42,C  41,C  50)    -54.3078         0.009281   
    352. D(H  44,C  42,C  41,C  46)     62.6243         0.009281   
    353. D(H  44,C  42,C  41,C  32)   -177.2250         0.009281   
    354. D(H  43,C  42,C  41,C  50)     65.2527         0.009281   
    355. D(H  45,C  42,C  41,C  46)    -55.9371         0.009281   
    356. D(H  43,C  42,C  41,C  46)   -177.8152         0.009281   
    357. D(H  43,C  42,C  41,C  32)    -57.6645         0.009281   
    358. D(H  47,C  46,C  41,C  50)    174.8850         0.010152   
    359. D(H  47,C  46,C  41,C  42)     62.2916         0.010152   
    360. D(H  47,C  46,C  41,C  32)    -60.4379         0.010152   
    361. D(H  49,C  46,C  41,C  50)    -65.2280         0.010152   
    362. D(H  49,C  46,C  41,C  42)   -177.8213         0.010152   
    363. D(H  49,C  46,C  41,C  32)     59.4491         0.010152   
    364. D(H  48,C  46,C  41,C  50)     55.3544         0.010152   
    365. D(H  48,C  46,C  41,C  42)    -57.2390         0.010152   
    366. D(H  48,C  46,C  41,C  32)   -179.9685         0.010152   
    367. D(H  53,C  50,C  41,C  46)    174.2875         0.009872   
    368. D(H  53,C  50,C  41,C  42)    -72.3028         0.009872   
    369. D(H  53,C  50,C  41,C  32)     51.2959         0.009872   
    370. D(H  52,C  50,C  41,C  46)    -66.3508         0.009872   
    371. D(H  52,C  50,C  41,C  42)     47.0589         0.009872   
    372. D(H  52,C  50,C  41,C  32)    170.6576         0.009872   
    373. D(H  51,C  50,C  41,C  46)     52.4181         0.009872   
    374. D(H  51,C  50,C  41,C  42)    165.8278         0.009872   
    375. D(H  51,C  50,C  41,C  32)    -70.5734         0.009872   
    376. D(C  55,C  54,O   0,C   4)    169.4333         0.030109   
    377. D(O   1,C  54,O   0,C   4)    -12.7780         0.030109   
    378. D(C  64,C  55,C  54,O   1)    168.2417         0.013065   
    379. D(C  64,C  55,C  54,O   0)    -13.8794         0.013065   
    380. D(C  56,C  55,C  54,O   1)    -10.7351         0.013065   
    381. D(C  56,C  55,C  54,O   0)    167.1438         0.013065   
    382. D(C  58,C  56,C  55,C  64)      0.5765         0.024719   
    383. D(C  58,C  56,C  55,C  54)    179.5839         0.024719   
    384. D(H  57,C  56,C  55,C  64)   -179.4090         0.024719   
    385. D(H  57,C  56,C  55,C  54)     -0.4015         0.024719   
    386. D(C  60,C  58,C  56,H  57)    179.7428         0.025798   
    387. D(C  60,C  58,C  56,C  55)     -0.2427         0.025798   
    388. D(H  59,C  58,C  56,H  57)     -0.0939         0.025798   
    389. D(H  59,C  58,C  56,C  55)    179.9205         0.025798   
    390. D(C  62,C  60,C  58,H  59)    179.6992         0.026177   
    391. D(C  62,C  60,C  58,C  56)     -0.1375         0.026177   
    392. D(H  61,C  60,C  58,H  59)     -0.0188         0.026177   
    393. D(H  61,C  60,C  58,C  56)   -179.8554         0.026177   
    394. D(C  64,C  62,C  60,H  61)    179.8974         0.026108   
    395. D(C  64,C  62,C  60,C  58)      0.1796         0.026108   
    396. D(H  63,C  62,C  60,H  61)      0.1908         0.026108   
    397. D(H  63,C  62,C  60,C  58)   -179.5270         0.026108   
    398. D(H  65,C  64,C  62,H  63)      0.5739         0.025636   
    399. D(H  65,C  64,C  62,C  60)   -179.1325         0.025636   
    400. D(C  55,C  64,C  62,H  63)    179.8646         0.025636   
    401. D(C  55,C  64,C  62,C  60)      0.1583         0.025636   
    402. D(H  65,C  64,C  55,C  56)    178.7383         0.024662   
    403. D(H  65,C  64,C  55,C  54)     -0.2250         0.024662   
    404. D(C  62,C  64,C  55,C  56)     -0.5336         0.024662   
    405. D(C  62,C  64,C  55,C  54)   -179.4969         0.024662   
    406. D(C  78,C  69,C  68,O  80)    174.7306         0.013396   
    407. D(C  78,C  69,C  68,O  67)     -5.3967         0.013396   
    408. D(C  70,C  69,C  68,O  80)     -6.3011         0.013396   
    409. D(C  70,C  69,C  68,O  67)    173.5716         0.013396   
    410. D(C  72,C  70,C  69,C  78)     -0.1251         0.024983   
    411. D(C  72,C  70,C  69,C  68)   -179.0812         0.024983   
    412. D(H  71,C  70,C  69,C  78)    179.0353         0.024983   
    413. D(H  71,C  70,C  69,C  68)      0.0792         0.024983   
    414. D(C  74,C  72,C  70,H  71)   -179.2050         0.025700   
    415. D(C  74,C  72,C  70,C  69)     -0.0352         0.025700   
    416. D(H  73,C  72,C  70,H  71)      0.4483         0.025700   
    417. D(H  73,C  72,C  70,C  69)    179.6181         0.025700   
    418. D(C  76,C  74,C  72,H  73)   -179.5440         0.026034   
    419. D(C  76,C  74,C  72,C  70)      0.1083         0.026034   
    420. D(H  75,C  74,C  72,H  73)      0.2497         0.026034   
    421. D(H  75,C  74,C  72,C  70)    179.9019         0.026034   
    422. D(C  78,C  76,C  74,H  75)   -179.8134         0.026065   
    423. D(C  78,C  76,C  74,C  72)     -0.0199         0.026065   
    424. D(H  77,C  76,C  74,H  75)     -0.0109         0.026065   
    425. D(H  77,C  76,C  74,C  72)    179.7826         0.026065   
    426. D(H  79,C  78,C  76,H  77)     -0.2099         0.027982   
    427. D(H  79,C  78,C  76,C  74)    179.5928         0.027982   
    428. D(C  69,C  78,C  76,H  77)   -179.9444         0.027982   
    429. D(C  69,C  78,C  76,C  74)     -0.1417         0.027982   
    430. D(H  79,C  78,C  69,C  70)   -179.5197         0.027013   
    431. D(H  79,C  78,C  69,C  68)     -0.5247         0.027013   
    432. D(C  76,C  78,C  69,C  70)      0.2136         0.027013   
    433. D(C  76,C  78,C  69,C  68)    179.2086         0.027013   
    434. D(H  81,O  80,C  68,C  69)    171.3040         0.032551   
    435. D(H  81,O  80,C  68,O  67)     -8.5728         0.032551   
    436. D(N   2,H  81,O  80,C  68)   -123.9478         0.230353   
    437. D(O  80,H  81,N   2,C  18)   -113.1177         0.001767   
    438. D(O  80,H  81,N   2,C   4)     49.6326         0.001767   
    -----------------------------------------------------------------

Number of atoms                         .... 82
Number of degrees of freedom            .... 438

         *************************************************************
         *                GEOMETRY OPTIMIZATION CYCLE   1            *
         *************************************************************
---------------------------------
CARTESIAN COORDINATES (ANGSTROEM)
---------------------------------
  O      2.250700    3.725400    1.084700
  O      1.216200    5.462500    2.184400
  N      3.513800    2.661600    2.715100
  N      3.750600    5.773100    3.219000
  C      3.249800    3.704400    1.994700
  C      4.164900    4.961100    2.072000
  H      5.166500    4.559000    2.261900
  C      4.246500    5.725000    0.751700
  C      3.680700    6.996600    0.565500
  H      3.179800    7.506900    1.386200
  C      3.748600    7.634600   -0.674700
  H      3.305200    8.619300   -0.800100
  C      4.387600    7.015800   -1.746100
  H      4.442500    7.517300   -2.708800
  C      4.965400    5.760300   -1.578700
  H      5.474600    5.281500   -2.411100
  C      4.897500    5.120200   -0.340100
  H      5.362400    4.141300   -0.228900
  C      2.730500    1.414700    2.628000
  C      2.817300    0.793900    1.228400
  H      2.277000    1.376800    0.477400
  H      2.384800   -0.213200    1.217900
  H      3.858900    0.716600    0.896300
  C      1.280000    1.630900    3.071700
  H      1.235500    2.165800    4.027200
  H      0.760400    0.673900    3.196200
  H      0.704000    2.209200    2.344600
  C      3.391800    0.437200    3.620000
  H      4.451900    0.290100    3.381900
  H      2.902900   -0.543300    3.602800
  H      3.337700    0.817200    4.646600
  C      4.565700    6.591700    3.986500
  C      4.103400    7.171200    5.205500
  C      5.021300    7.962900    5.943300
  H      4.734600    8.451800    6.869000
  C      6.343500    8.151600    5.542700
  H      7.015800    8.754400    6.146200
  C      6.794500    7.555500    4.383100
  H      7.824400    7.680700    4.063200
  C      5.916600    6.784500    3.624800
  H      6.320600    6.342700    2.718500
  C      2.661400    6.985500    5.763100
  C      2.487900    7.499000    7.222600
  H      3.184100    7.002100    7.908700
  H      1.473600    7.305400    7.593600
  H      2.637600    8.582300    7.298400
  C      1.668300    7.803700    4.910500
  H      1.915700    8.872000    4.940400
  H      0.643400    7.690800    5.282800
  H      1.660200    7.514400    3.858200
  C      2.236800    5.498400    5.823700
  H      2.064200    5.045200    4.847000
  H      1.292000    5.379900    6.368400
  H      2.991500    4.896900    6.342200
  C      1.347100    4.724400    1.220100
  C      0.464600    4.782400    0.024700
  C     -0.696700    5.563600    0.098300
  H     -0.940600    6.103600    1.011400
  C     -1.552400    5.656600   -1.000800
  H     -2.452900    6.262900   -0.938500
  C     -1.250300    4.974900   -2.178800
  H     -1.916400    5.049900   -3.035300
  C     -0.092600    4.202000   -2.262300
  H      0.143800    3.677800   -3.185400
  C      0.766300    4.105100   -1.165000
  H      1.669400    3.507700   -1.260800
  H      2.758900    6.000600    3.201500
  O      6.723300    3.118000    3.684900
  C      6.239900    3.352200    4.779200
  C      6.969200    3.942700    5.928200
  C      6.319300    4.306300    7.113900
  H      5.247800    4.160900    7.222600
  C      7.043300    4.876800    8.163000
  H      6.533100    5.163000    9.078900
  C      8.416300    5.085100    8.032200
  H      8.977400    5.530800    8.849600
  C      9.069000    4.726400    6.853000
  H     10.138200    4.892100    6.750100
  C      8.347600    4.157500    5.801600
  H      8.860400    3.885700    4.881600
  O      4.953000    3.094200    5.068500
  H      4.528300    2.843500    4.210500

----------------------------
CARTESIAN COORDINATES (A.U.)
----------------------------
  NO LB      ZA    FRAG     MASS         X           Y           Z
   0 O     8.0000    0    15.999    4.253207    7.039986    2.049786
   1 O     8.0000    0    15.999    2.298285   10.322629    4.127918
   2 N     7.0000    0    14.007    6.640120    5.029695    5.130795
   3 N     7.0000    0    14.007    7.087607   10.909578    6.083028
   4 C     6.0000    0    12.011    6.141232    7.000301    3.769437
   5 C     6.0000    0    12.011    7.870520    9.375120    3.915513
   6 H     1.0000    0     1.008    9.763270    8.615261    4.274372
   7 C     6.0000    0    12.011    8.024722   10.818682    1.420507
   8 C     6.0000    0    12.011    6.955515   13.221658    1.068640
   9 H     1.0000    0     1.008    6.008951   14.185985    2.619538
  10 C     6.0000    0    12.011    7.083827   14.427303   -1.274998
  11 H     1.0000    0     1.008    6.245923   16.288116   -1.511970
  12 C     6.0000    0    12.011    8.291362   13.257941   -3.299651
  13 H     1.0000    0     1.008    8.395108   14.205638   -5.118890
  14 C     6.0000    0    12.011    9.383246   10.885389   -2.983311
  15 H     1.0000    0     1.008   10.345495    9.980589   -4.556319
  16 C     6.0000    0    12.011    9.254934    9.675776   -0.642696
  17 H     1.0000    0     1.008   10.133467    7.825923   -0.432558
  18 C     6.0000    0    12.011    5.159897    2.673396    4.966200
  19 C     6.0000    0    12.011    5.323925    1.500254    2.321340
  20 H     1.0000    0     1.008    4.302906    2.601775    0.902155
  21 H     1.0000    0     1.008    4.506619   -0.402890    2.301497
  22 H     1.0000    0     1.008    7.292264    1.354178    1.693762
  23 C     6.0000    0    12.011    2.418849    3.081954    5.804672
  24 H     1.0000    0     1.008    2.334757    4.092769    7.610305
  25 H     1.0000    0     1.008    1.436948    1.273486    6.039943
  26 H     1.0000    0     1.008    1.330367    4.174783    4.430652
  27 C     6.0000    0    12.011    6.409573    0.826188    6.840809
  28 H     1.0000    0     1.008    8.412872    0.548210    6.390865
  29 H     1.0000    0     1.008    5.485686   -1.026688    6.808305
  30 H     1.0000    0     1.008    6.307339    1.544284    8.780801
  31 C     6.0000    0    12.011    8.627923   12.456508    7.533393
  32 C     6.0000    0    12.011    7.754302   13.551604    9.836969
  33 C     6.0000    0    12.011    9.488882   15.047700   11.231209
  34 H     1.0000    0     1.008    8.947097   15.971587   12.980529
  35 C     6.0000    0    12.011   11.987478   15.404292   10.474185
  36 H     1.0000    0     1.008   13.257941   16.543418   11.614635
  37 C     6.0000    0    12.011   12.839744   14.277826    8.282859
  38 H     1.0000    0     1.008   14.785973   14.514420    7.678335
  39 C     6.0000    0    12.011   11.180754   12.820847    6.849879
  40 H     1.0000    0     1.008   11.944203   11.985966    5.137220
  41 C     6.0000    0    12.011    5.029317   13.200682   10.890681
  42 C     6.0000    0    12.011    4.701450   14.171056   13.648736
  43 H     1.0000    0     1.008    6.017077   13.232051   14.945277
  44 H     1.0000    0     1.008    2.784700   13.805205   14.349824
  45 H     1.0000    0     1.008    4.984342   16.218197   13.791977
  46 C     6.0000    0    12.011    3.152630   14.746856    9.279500
  47 H     1.0000    0     1.008    3.620148   16.765650    9.336003
  48 H     1.0000    0     1.008    1.215850   14.533506    9.983045
  49 H     1.0000    0     1.008    3.137323   14.200158    7.290941
  50 C     6.0000    0    12.011    4.226939   10.390470   11.005198
  51 H     1.0000    0     1.008    3.900773    9.534046    9.159503
  52 H     1.0000    0     1.008    2.441526   10.166538   12.034532
  53 H     1.0000    0     1.008    5.653116    9.253800   11.985021
  54 C     6.0000    0    12.011    2.545650    8.927822    2.305655
  55 C     6.0000    0    12.011    0.877967    9.037426    0.046676
  56 C     6.0000    0    12.011   -1.316572   10.513680    0.185760
  57 H     1.0000    0     1.008   -1.777476   11.534132    1.911269
  58 C     6.0000    0    12.011   -2.933611   10.689425   -1.891238
  59 H     1.0000    0     1.008   -4.635309   11.835166   -1.773508
  60 C     6.0000    0    12.011   -2.362725    9.401199   -4.117335
  61 H     1.0000    0     1.008   -3.621471    9.542928   -5.735886
  62 C     6.0000    0    12.011   -0.174989    7.940629   -4.275127
  63 H     1.0000    0     1.008    0.271743    6.950035   -6.019534
  64 C     6.0000    0    12.011    1.448097    7.757515   -2.201531
  65 H     1.0000    0     1.008    3.154709    6.628592   -2.382567
  66 H     1.0000    0     1.008    5.213565   11.339491    6.049958
  67 O     8.0000    0    15.999   12.705196    5.892166    6.963452
  68 C     6.0000    0    12.011   11.791702    6.334740    9.031379
  69 C     6.0000    0    12.011   13.169879    7.450623   11.202674
  70 C     6.0000    0    12.011   11.941746    8.137728   13.443323
  71 H     1.0000    0     1.008    9.916905    7.862961   13.648736
  72 C     6.0000    0    12.011   13.309908    9.215816   15.425834
  73 H     1.0000    0     1.008   12.345770    9.756656   17.156635
  74 C     6.0000    0    12.011   15.904502    9.609446   15.178658
  75 H     1.0000    0     1.008   16.964827   10.451697   16.723320
  76 C     6.0000    0    12.011   17.137926    8.931602   12.950293
  77 H     1.0000    0     1.008   19.158421    9.244729   12.755840
  78 C     6.0000    0    12.011   15.774678    7.856536   10.963435
  79 H     1.0000    0     1.008   16.743729    7.342909    9.224887
  80 O     8.0000    0    15.999    9.359814    5.847191    9.578077
  81 H     1.0000    0     1.008    8.557247    5.373436    7.956692

--------------------------------
INTERNAL COORDINATES (ANGSTROEM)
--------------------------------
 O      0   0   0     0.000000000000     0.00000000     0.00000000
 O      1   0   0     2.301531392356     0.00000000     0.00000000
 N      1   2   0     2.320624099246   104.77026576     0.00000000
 N      2   1   3     2.755005059886    81.43307602    45.10351299
 C      3   1   2     1.294644352708    29.40507563   296.47062774
 C      4   2   1     1.465127124177    84.47124259    18.41942905
 H      6   4   2     1.095878177536   109.03473592   197.79318766
 C      6   4   2     1.527545043526   114.49439955    78.59437948
 C      8   6   4     1.404196083174   123.08954149   345.57067754
 H      9   8   6     1.088510629254   120.66236356     2.01371011
 C      9   8   6     1.396334648285   120.79359155   181.96955788
 H     11   9   8     1.087181130263   119.76574196   180.02665950
 C     11   9   8     1.392527342640   120.17459659   359.70279509
 H     13  11   9     1.086879731157   119.97529706   180.27818575
 C     13  11   9     1.392176659049   119.91278350   359.71675447
 H     15  13  11     1.086933227020   119.97393955   180.72017708
 C     15  13  11     1.395875488717   120.00347035     0.34592546
 H     17  15  13     1.089377189040   118.80808563   180.42982098
 C      3   1   2     1.475094881694    93.26660997   115.32866682
 C     19   3   1     1.533560249876   111.47034806    61.33477177
 H     20  19   3     1.093479537989   112.52252345   289.56521515
 H     20  19   3     1.096091652190   110.99903972   170.00024864
 H     20  19   3     1.095990994489   111.03185915    49.98448767
 C     19   3   1     1.532175701413   111.48963336   295.32582392
 H     24  19   3     1.095937274665   111.08729826   311.41407071
 H     24  19   3     1.096053561647   111.00705485   191.31223347
 H     24  19   3     1.093106261989   112.38792928    71.87561330
 C     19   3   1     1.541715907682   105.67518888   178.22074596
 H     28  19   3     1.096422377553   111.10402265   302.64056851
 H     28  19   3     1.095764253843   111.46046574   182.21752244
 H     28  19   3     1.096008380442   111.20406252    62.10936035
 C      4   2   1     1.386921129697   144.58756102   171.80112958
 C     32   4   2     1.426710391075   121.47468220    43.75556239
 C     33  32   4     1.419041274946   117.46762015   178.16975007
 H     34  33  32     1.085421848868   121.59161331   178.73396792
 C     34  33  32     1.394381902493   122.64884048   357.94826399
 H     36  34  33     1.086078901370   120.16163872   180.89100988
 C     36  34  33     1.379640666985   119.53648654     0.18552032
 H     38  36  34     1.085681841057   120.52630612   180.82724820
 C     38  36  34     1.392899242587   119.38682246     0.59570983
 H     40  38  36     1.086178129958   116.42108316   179.64855306
 C     33  32   4     1.557166095829   123.88873236   358.08813056
 C     42  33  32     1.556895869993   113.55005034   169.50776627
 H     43  42  33     1.096511404409   111.49062286   302.33551248
 H     43  42  33     1.097235822419   111.21026158   182.77497822
 H     43  42  33     1.096218326794   112.05763460    64.21363893
 C     42  33  32     1.543575592577   109.55972439   287.47052074
 H     47  42  33     1.096980245948   110.85809654   299.56207555
 H     47  42  33     1.096254400219   111.05867808   180.03148909
 H     47  42  33     1.091373167161   113.38101778    59.44913392
 C     42  33  32     1.547715713560   112.49824653    51.13144413
 H     51  42  33     1.090469573166   114.05899632   289.42658036
 H     51  42  33     1.096990145808   111.07031579   170.65761656
 H     51  42  33     1.095543969907   110.92114432    51.29593632
 C      2   1   3     1.221393020285    28.17407884   193.42959017
 C     55   2   1     1.486994085395   123.19655212   177.51901295
 C     56  55   2     1.401537759035   118.11713449   349.26485749
 H     57  56  55     1.088503017910   120.41302955   359.59848821
 C     57  56  55     1.396027327813   120.24341141   179.58391039
 H     59  57  56     1.087373546671   119.97682631   179.92050064
 C     59  57  56     1.394153255564   119.98969078   359.75725126
 H     61  59  57     1.087615032997   119.93237886   180.14458462
 C     61  59  57     1.394494872705   120.09942883   359.86250797
 H     63  61  59     1.087558830593   119.89604260   180.47300071
 C     63  61  59     1.396841476332   120.12485997     0.17957277
 H     65  63  61     1.087039102333   118.66807289   180.86754228
 H      4   2   1     1.017610627893    28.62716196   189.09738056
 O      7   6   4     2.554415048499   149.37771883    61.22520911
 C     68   7   6     1.219023252444    98.62815261   323.81436032
 C     69  68   7     1.483499154027   125.22600005   238.66543956
 C     70  69  68     1.400164083242   122.07761959   173.57161238
 H     71  70  69     1.086770030871   120.50380289     0.07917442
 C     71  70  69     1.396516043588   120.10657914   180.91880069
 H     73  71  70     1.086778399675   119.82192360   179.61807998
 C     73  71  70     1.394857171900   120.05757383   359.96477750
 H     75  73  71     1.087025510280   119.92109900   179.90192024
 C     75  73  71     1.394702699503   120.10118174     0.10830628
 H     77  75  73     1.086845683618   120.08106705   179.78255374
 C     77  75  73     1.396247517455   119.97766247     0.00000000
 H     79  77  75     1.087767934810   119.67749737   179.59279175
 O     69  68   7     1.344012685952   122.41472514    58.52600228
 H     81  69  68     0.989638610807   105.83811268   351.42717355

---------------------------
INTERNAL COORDINATES (A.U.)
---------------------------
 O      0   0   0     0.000000000000     0.00000000     0.00000000
 O      1   0   0     4.349264020175     0.00000000     0.00000000
 N      1   2   0     4.385344007352   104.77026576     0.00000000
 N      2   1   3     5.206205060753    81.43307602    45.10351299
 C      3   1   2     2.446523267447    29.40507563   296.47062774
 C      4   2   1     2.768689016075    84.47124259    18.41942905
 H      6   4   2     2.070909631684   109.03473592   197.79318766
 C      6   4   2     2.886641789492   114.49439955    78.59437948
 C      8   6   4     2.653546035523   123.08954149   345.57067754
 H      9   8   6     2.056986983153   120.66236356     2.01371011
 C      9   8   6     2.638690076563   120.79359155   181.96955788
 H     11   9   8     2.054474594164   119.76574196   180.02665950
 C     11   9   8     2.631495311587   120.17459659   359.70279509
 H     13  11   9     2.053905032397   119.97529706   180.27818575
 C     13  11   9     2.630832615640   119.91278350   359.71675447
 H     15  13  11     2.054006124927   119.97393955   180.72017708
 C     15  13  11     2.637822390728   120.00347035     0.34592546
 H     17  15  13     2.058624543826   118.80808563   180.42982098
 C      3   1   2     2.787525347951    93.26660997   115.32866682
 C     19   3   1     2.898008882134   111.47034806    61.33477177
 H     20  19   3     2.066376859845   112.52252345   289.56521515
 H     20  19   3     2.071313040316   110.99903972   170.00024864
 H     20  19   3     2.071122824827   111.03185915    49.98448767
 C     19   3   1     2.895392464719   111.48963336   295.32582392
 H     24  19   3     2.071021309073   111.08729826   311.41407071
 H     24  19   3     2.071241059623   111.00705485   191.31223347
 H     24  19   3     2.065671470434   112.38792928    71.87561330
 C     19   3   1     2.913420841829   105.67518888   178.22074596
 H     28  19   3     2.071938020679   111.10402265   302.64056851
 H     28  19   3     2.070694347104   111.46046574   182.21752244
 H     28  19   3     2.071155679519   111.20406252    62.10936035
 C      4   2   1     2.620901104476   144.58756102   171.80112958
 C     32   4   2     2.696091911551   121.47468220    43.75556239
 C     33  32   4     2.681599382378   117.46762015   178.16975007
 H     34  33  32     2.051150034135   121.59161331   178.73396792
 C     34  33  32     2.634999921808   122.64884048   357.94826399
 H     36  34  33     2.052391683418   120.16163872   180.89100988
 C     36  34  33     2.607143023823   119.53648654     0.18552032
 H     38  36  34     2.051641348168   120.52630612   180.82724820
 C     38  36  34     2.632198100636   119.38682246     0.59570983
 H     40  38  36     2.052579198276   116.42108316   179.64855306
 C     33  32   4     2.942617466145   123.88873236   358.08813056
 C     42  33  32     2.942106813319   113.55005034   169.50776627
 H     43  42  33     2.072106257055   111.49062286   302.33551248
 H     43  42  33     2.073475208700   111.21026158   182.77497822
 H     43  42  33     2.071552420627   112.05763460    64.21363893
 C     42  33  32     2.916935136976   109.55972439   287.47052074
 H     47  42  33     2.072992239163   110.85809654   299.56207555
 H     47  42  33     2.071620589520   111.05867808   180.03148909
 H     47  42  33     2.062396395845   113.38101778    59.44913392
 C     42  33  32     2.924758831795   112.49824653    51.13144413
 H     51  42  33     2.060688850657   114.05899632   289.42658036
 H     51  42  33     2.073010947188   111.07031579   170.65761656
 H     51  42  33     2.070278070793   110.92114432    51.29593632
 C      2   1   3     2.308098310221    28.17407884   193.42959017
 C     55   2   1     2.810011584157   123.19655212   177.51901295
 C     56  55   2     2.648522530925   118.11713449   349.26485749
 H     57  56  55     2.056972599797   120.41302955   359.59848821
 C     57  56  55     2.638109325036   120.24341141   179.58391039
 H     59  57  56     2.054838208479   119.97682631   179.92050064
 C     59  57  56     2.634567841731   119.98969078   359.75725126
 H     61  59  57     2.055294551499   119.93237886   180.14458462
 C     61  59  57     2.635213404569   120.09942883   359.86250797
 H     63  61  59     2.055188344348   119.89604260   180.47300071
 C     63  61  59     2.639647842769   120.12485997     0.17957277
 H     65  63  61     2.054206200272   118.66807289   180.86754228
 H      4   2   1     1.923005397685    28.62716196   189.09738056
 O      7   6   4     4.827144874031   149.37771883    61.22520911
 C     68   7   6     2.303620098002    98.62815261   323.81436032
 C     69  68   7     2.803407121016   125.22600005   238.66543956
 C     70  69  68     2.645926659880   122.07761959   173.57161238
 H     71  70  69     2.053697728900   120.50380289     0.07917442
 C     71  70  69     2.639032864009   120.10657914   180.91880069
 H     73  71  70     2.053713543647   119.82192360   179.61807998
 C     73  71  70     2.635898050826   120.05757383   359.96477750
 H     75  73  71     2.054180515016   119.92109900   179.90192024
 C     75  73  71     2.635606140301   120.10118174     0.10830628
 H     77  75  73     2.053840691873   120.08106705   179.78255374
 C     77  75  73     2.638525423158   119.97766247     0.00000000
 H     79  77  75     2.055583494051   119.67749737   179.59279175
 O     69  68   7     2.539815896965   122.41472514    58.52600228
 H     81  69  68     1.870145945980   105.83811268   351.42717355

---------------------
BASIS SET INFORMATION
---------------------
There are 4 groups of distinct atoms

 Group   1 Type O   : 11s6p2d1f contracted to 5s3p2d1f pattern {62111/411/11/1}
 Group   2 Type N   : 11s6p2d1f contracted to 5s3p2d1f pattern {62111/411/11/1}
 Group   3 Type C   : 11s6p2d1f contracted to 5s3p2d1f pattern {62111/411/11/1}
 Group   4 Type H   : 5s1p contracted to 3s1p pattern {311/1}

Atom   0O    basis set group =>   1
Atom   1O    basis set group =>   1
Atom   2N    basis set group =>   2
Atom   3N    basis set group =>   2
Atom   4C    basis set group =>   3
Atom   5C    basis set group =>   3
Atom   6H    basis set group =>   4
Atom   7C    basis set group =>   3
Atom   8C    basis set group =>   3
Atom   9H    basis set group =>   4
Atom  10C    basis set group =>   3
Atom  11H    basis set group =>   4
Atom  12C    basis set group =>   3
Atom  13H    basis set group =>   4
Atom  14C    basis set group =>   3
Atom  15H    basis set group =>   4
Atom  16C    basis set group =>   3
Atom  17H    basis set group =>   4
Atom  18C    basis set group =>   3
Atom  19C    basis set group =>   3
Atom  20H    basis set group =>   4
Atom  21H    basis set group =>   4
Atom  22H    basis set group =>   4
Atom  23C    basis set group =>   3
Atom  24H    basis set group =>   4
Atom  25H    basis set group =>   4
Atom  26H    basis set group =>   4
Atom  27C    basis set group =>   3
Atom  28H    basis set group =>   4
Atom  29H    basis set group =>   4
Atom  30H    basis set group =>   4
Atom  31C    basis set group =>   3
Atom  32C    basis set group =>   3
Atom  33C    basis set group =>   3
Atom  34H    basis set group =>   4
Atom  35C    basis set group =>   3
Atom  36H    basis set group =>   4
Atom  37C    basis set group =>   3
Atom  38H    basis set group =>   4
Atom  39C    basis set group =>   3
Atom  40H    basis set group =>   4
Atom  41C    basis set group =>   3
Atom  42C    basis set group =>   3
Atom  43H    basis set group =>   4
Atom  44H    basis set group =>   4
Atom  45H    basis set group =>   4
Atom  46C    basis set group =>   3
Atom  47H    basis set group =>   4
Atom  48H    basis set group =>   4
Atom  49H    basis set group =>   4
Atom  50C    basis set group =>   3
Atom  51H    basis set group =>   4
Atom  52H    basis set group =>   4
Atom  53H    basis set group =>   4
Atom  54C    basis set group =>   3
Atom  55C    basis set group =>   3
Atom  56C    basis set group =>   3
Atom  57H    basis set group =>   4
Atom  58C    basis set group =>   3
Atom  59H    basis set group =>   4
Atom  60C    basis set group =>   3
Atom  61H    basis set group =>   4
Atom  62C    basis set group =>   3
Atom  63H    basis set group =>   4
Atom  64C    basis set group =>   3
Atom  65H    basis set group =>   4
Atom  66H    basis set group =>   4
Atom  67O    basis set group =>   1
Atom  68C    basis set group =>   3
Atom  69C    basis set group =>   3
Atom  70C    basis set group =>   3
Atom  71H    basis set group =>   4
Atom  72C    basis set group =>   3
Atom  73H    basis set group =>   4
Atom  74C    basis set group =>   3
Atom  75H    basis set group =>   4
Atom  76C    basis set group =>   3
Atom  77H    basis set group =>   4
Atom  78C    basis set group =>   3
Atom  79H    basis set group =>   4
Atom  80O    basis set group =>   1
Atom  81H    basis set group =>   4
---------------------------------
AUXILIARY/J BASIS SET INFORMATION
---------------------------------
There are 4 groups of distinct atoms

 Group   1 Type O   : 12s5p4d2f1g contracted to 6s4p3d1f1g pattern {711111/2111/211/2/1}
 Group   2 Type N   : 12s5p4d2f1g contracted to 6s4p3d1f1g pattern {711111/2111/211/2/1}
 Group   3 Type C   : 12s5p4d2f1g contracted to 6s4p3d1f1g pattern {711111/2111/211/2/1}
 Group   4 Type H   : 5s2p1d contracted to 3s1p1d pattern {311/2/1}

Atom   0O    basis set group =>   1
Atom   1O    basis set group =>   1
Atom   2N    basis set group =>   2
Atom   3N    basis set group =>   2
Atom   4C    basis set group =>   3
Atom   5C    basis set group =>   3
Atom   6H    basis set group =>   4
Atom   7C    basis set group =>   3
Atom   8C    basis set group =>   3
Atom   9H    basis set group =>   4
Atom  10C    basis set group =>   3
Atom  11H    basis set group =>   4
Atom  12C    basis set group =>   3
Atom  13H    basis set group =>   4
Atom  14C    basis set group =>   3
Atom  15H    basis set group =>   4
Atom  16C    basis set group =>   3
Atom  17H    basis set group =>   4
Atom  18C    basis set group =>   3
Atom  19C    basis set group =>   3
Atom  20H    basis set group =>   4
Atom  21H    basis set group =>   4
Atom  22H    basis set group =>   4
Atom  23C    basis set group =>   3
Atom  24H    basis set group =>   4
Atom  25H    basis set group =>   4
Atom  26H    basis set group =>   4
Atom  27C    basis set group =>   3
Atom  28H    basis set group =>   4
Atom  29H    basis set group =>   4
Atom  30H    basis set group =>   4
Atom  31C    basis set group =>   3
Atom  32C    basis set group =>   3
Atom  33C    basis set group =>   3
Atom  34H    basis set group =>   4
Atom  35C    basis set group =>   3
Atom  36H    basis set group =>   4
Atom  37C    basis set group =>   3
Atom  38H    basis set group =>   4
Atom  39C    basis set group =>   3
Atom  40H    basis set group =>   4
Atom  41C    basis set group =>   3
Atom  42C    basis set group =>   3
Atom  43H    basis set group =>   4
Atom  44H    basis set group =>   4
Atom  45H    basis set group =>   4
Atom  46C    basis set group =>   3
Atom  47H    basis set group =>   4
Atom  48H    basis set group =>   4
Atom  49H    basis set group =>   4
Atom  50C    basis set group =>   3
Atom  51H    basis set group =>   4
Atom  52H    basis set group =>   4
Atom  53H    basis set group =>   4
Atom  54C    basis set group =>   3
Atom  55C    basis set group =>   3
Atom  56C    basis set group =>   3
Atom  57H    basis set group =>   4
Atom  58C    basis set group =>   3
Atom  59H    basis set group =>   4
Atom  60C    basis set group =>   3
Atom  61H    basis set group =>   4
Atom  62C    basis set group =>   3
Atom  63H    basis set group =>   4
Atom  64C    basis set group =>   3
Atom  65H    basis set group =>   4
Atom  66H    basis set group =>   4
Atom  67O    basis set group =>   1
Atom  68C    basis set group =>   3
Atom  69C    basis set group =>   3
Atom  70C    basis set group =>   3
Atom  71H    basis set group =>   4
Atom  72C    basis set group =>   3
Atom  73H    basis set group =>   4
Atom  74C    basis set group =>   3
Atom  75H    basis set group =>   4
Atom  76C    basis set group =>   3
Atom  77H    basis set group =>   4
Atom  78C    basis set group =>   3
Atom  79H    basis set group =>   4
Atom  80O    basis set group =>   1
Atom  81H    basis set group =>   4


           ************************************************************
           *        Program running with 20 parallel MPI-processes    *
           *              working on a common directory               *
           ************************************************************
------------------------------------------------------------------------------
                           ORCA GTO INTEGRAL CALCULATION
                           -- RI-GTO INTEGRALS CHOSEN --
------------------------------------------------------------------------------
------------------------------------------------------------------------------
                   ___                                                        
                  /   \      - P O W E R E D   B Y -                         
                 /     \                                                     
                 |  |  |   _    _      __       _____    __    __             
                 |  |  |  | |  | |    /  \     |  _  \  |  |  /  |          
                  \  \/   | |  | |   /    \    | | | |  |  | /  /          
                 / \  \   | |__| |  /  /\  \   | |_| |  |  |/  /          
                |  |  |   |  __  | /  /__\  \  |    /   |      \           
                |  |  |   | |  | | |   __   |  |    \   |  |\   \          
                \     /   | |  | | |  |  |  |  | |\  \  |  | \   \       
                 \___/    |_|  |_| |__|  |__|  |_| \__\ |__|  \__/        
                                                                              
                      - O R C A' S   B I G   F R I E N D -                    
                                      &                                       
                       - I N T E G R A L  F E E D E R -                       
                                                                              
 v1 FN, 2020, v2 2021                                                         
------------------------------------------------------------------------------


Reading SHARK input file ImineBzOH9opt.SHARKINP.tmp ... ok
----------------------
SHARK INTEGRAL PACKAGE
----------------------

Number of atoms                             ...     82
Number of basis functions                   ...   1542
Number of shells                            ...    622
Maximum angular momentum                    ...      3
Integral batch strategy                     ... SHARK/LIBINT Hybrid
RI-J (if used) integral strategy            ... SPLIT-RIJ (Revised 2003 algorithm where possible)
Printlevel                                  ...      1
Contraction scheme used                     ... SEGMENTED contraction
Coulomb Range Separation                    ... NOT USED
Exchange Range Separation                   ... NOT USED
Finite Nucleus Model                        ... NOT USED
Auxiliary Coulomb fitting basis             ... AVAILABLE
   # of basis functions in Aux-J            ...   2498
   # of shells in Aux-J                     ...    830
   Maximum angular momentum in Aux-J        ...      4
Auxiliary J/K fitting basis                 ... NOT available
Auxiliary Correlation fitting basis         ... NOT available
Auxiliary 'external' fitting basis          ... NOT available
Integral threshold                          ...     2.500000e-11
Primitive cut-off                           ...     2.500000e-12
Primitive pair pre-selection threshold      ...     2.500000e-12

Calculating pre-screening integrals         ... done (  0.1 sec) Dimension = 622
Organizing shell pair data                  ... done (  1.0 sec)
Shell pair information
Total number of shell pairs                 ...    193753
Shell pairs after pre-screening             ...    112365
Total number of primitive shell pairs       ...    584784
Primitive shell pairs kept                  ...    210647
          la=0 lb=0:  31186 shell pairs
          la=1 lb=0:  33724 shell pairs
          la=1 lb=1:   9189 shell pairs
          la=2 lb=0:  15193 shell pairs
          la=2 lb=1:   8359 shell pairs
          la=2 lb=2:   1903 shell pairs
          la=3 lb=0:   6884 shell pairs
          la=3 lb=1:   3872 shell pairs
          la=3 lb=2:   1669 shell pairs
          la=3 lb=3:    386 shell pairs

Calculating one electron integrals          ... done (  0.2 sec)
Calculating RI/J V-Matrix + Cholesky decomp.... done (  0.9 sec)
Calculating Nuclear repulsion               ... done (  0.0 sec) ENN=   5186.075525342538 Eh

SHARK setup successfully completed in   3.4 seconds

Maximum memory used throughout the entire GTOINT-calculation: 164.1 MB
[1710950019.695927] [node132:1273024:0]          mpool.c:43   UCX  WARN  object 0xbf38440 was not returned to mpool ucp_requests
[1710950019.695946] [node132:1273024:0]          mpool.c:43   UCX  WARN  object 0xbf38600 was not returned to mpool ucp_requests
[1710950019.695950] [node132:1273024:0]          mpool.c:43   UCX  WARN  object 0xbf387c0 was not returned to mpool ucp_requests
[1710950019.695952] [node132:1273024:0]          mpool.c:43   UCX  WARN  object 0xbf38980 was not returned to mpool ucp_requests
[1710950019.695954] [node132:1273024:0]          mpool.c:43   UCX  WARN  object 0xbf38b40 was not returned to mpool ucp_requests
[1710950019.695957] [node132:1273024:0]          mpool.c:43   UCX  WARN  object 0xbf38d00 was not returned to mpool ucp_requests
[1710950019.695959] [node132:1273024:0]          mpool.c:43   UCX  WARN  object 0xbf38ec0 was not returned to mpool ucp_requests
[1710950019.695961] [node132:1273024:0]          mpool.c:43   UCX  WARN  object 0xbf39080 was not returned to mpool ucp_requests
[1710950019.695964] [node132:1273024:0]          mpool.c:43   UCX  WARN  object 0xbf39240 was not returned to mpool ucp_requests
[1710950019.695966] [node132:1273024:0]          mpool.c:43   UCX  WARN  object 0xbf39400 was not returned to mpool ucp_requests
[1710950019.695968] [node132:1273024:0]          mpool.c:43   UCX  WARN  object 0xbf395c0 was not returned to mpool ucp_requests
[1710950019.695970] [node132:1273024:0]          mpool.c:43   UCX  WARN  object 0xbf39780 was not returned to mpool ucp_requests
[1710950019.695973] [node132:1273024:0]          mpool.c:43   UCX  WARN  object 0xbf39940 was not returned to mpool ucp_requests
[1710950019.695975] [node132:1273024:0]          mpool.c:43   UCX  WARN  object 0xbf39b00 was not returned to mpool ucp_requests
[1710950019.695977] [node132:1273024:0]          mpool.c:43   UCX  WARN  object 0xbf39cc0 was not returned to mpool ucp_requests
[1710950019.695979] [node132:1273024:0]          mpool.c:43   UCX  WARN  object 0xbf39e80 was not returned to mpool ucp_requests
[1710950019.697072] [node132:1273046:0]          mpool.c:43   UCX  WARN  object 0xb32c7c0 was not returned to mpool ucp_requests
[1710950019.697084] [node132:1273046:0]          mpool.c:43   UCX  WARN  object 0xb32c980 was not returned to mpool ucp_requests
[1710950019.697087] [node132:1273046:0]          mpool.c:43   UCX  WARN  object 0xb32cb40 was not returned to mpool ucp_requests
[1710950019.697089] [node132:1273046:0]          mpool.c:43   UCX  WARN  object 0xb32cd00 was not returned to mpool ucp_requests
[1710950019.697092] [node132:1273046:0]          mpool.c:43   UCX  WARN  object 0xb32cec0 was not returned to mpool ucp_requests
[1710950019.697094] [node132:1273046:0]          mpool.c:43   UCX  WARN  object 0xb32d080 was not returned to mpool ucp_requests
[1710950019.697096] [node132:1273046:0]          mpool.c:43   UCX  WARN  object 0xb32d240 was not returned to mpool ucp_requests
[1710950019.697099] [node132:1273046:0]          mpool.c:43   UCX  WARN  object 0xb32d400 was not returned to mpool ucp_requests
[1710950019.697101] [node132:1273046:0]          mpool.c:43   UCX  WARN  object 0xb32d5c0 was not returned to mpool ucp_requests
[1710950019.697103] [node132:1273046:0]          mpool.c:43   UCX  WARN  object 0xb32d780 was not returned to mpool ucp_requests
[1710950019.697105] [node132:1273046:0]          mpool.c:43   UCX  WARN  object 0xb32d940 was not returned to mpool ucp_requests
[1710950019.697108] [node132:1273046:0]          mpool.c:43   UCX  WARN  object 0xb32db00 was not returned to mpool ucp_requests
[1710950019.697110] [node132:1273046:0]          mpool.c:43   UCX  WARN  object 0xb32dcc0 was not returned to mpool ucp_requests
[1710950019.697112] [node132:1273046:0]          mpool.c:43   UCX  WARN  object 0xb32de80 was not returned to mpool ucp_requests
[1710950019.697115] [node132:1273046:0]          mpool.c:43   UCX  WARN  object 0xb32e040 was not returned to mpool ucp_requests
[1710950019.697465] [node132:1273012:0]          mpool.c:43   UCX  WARN  object 0xb1a0500 was not returned to mpool ucp_requests
[1710950019.697482] [node132:1273012:0]          mpool.c:43   UCX  WARN  object 0xb1a06c0 was not returned to mpool ucp_requests
[1710950019.697486] [node132:1273012:0]          mpool.c:43   UCX  WARN  object 0xb1a0880 was not returned to mpool ucp_requests
[1710950019.697488] [node132:1273012:0]          mpool.c:43   UCX  WARN  object 0xb1a0a40 was not returned to mpool ucp_requests
[1710950019.697491] [node132:1273012:0]          mpool.c:43   UCX  WARN  object 0xb1a0c00 was not returned to mpool ucp_requests
[1710950019.697493] [node132:1273012:0]          mpool.c:43   UCX  WARN  object 0xb1a0dc0 was not returned to mpool ucp_requests
[1710950019.697495] [node132:1273012:0]          mpool.c:43   UCX  WARN  object 0xb1a0f80 was not returned to mpool ucp_requests
[1710950019.697497] [node132:1273012:0]          mpool.c:43   UCX  WARN  object 0xb1a1140 was not returned to mpool ucp_requests
[1710950019.697499] [node132:1273012:0]          mpool.c:43   UCX  WARN  object 0xb1a1300 was not returned to mpool ucp_requests
[1710950019.697502] [node132:1273012:0]          mpool.c:43   UCX  WARN  object 0xb1a14c0 was not returned to mpool ucp_requests
[1710950019.697504] [node132:1273012:0]          mpool.c:43   UCX  WARN  object 0xb1a1680 was not returned to mpool ucp_requests
[1710950019.697506] [node132:1273012:0]          mpool.c:43   UCX  WARN  object 0xb1a1840 was not returned to mpool ucp_requests
[1710950019.697508] [node132:1273012:0]          mpool.c:43   UCX  WARN  object 0xb1a1a00 was not returned to mpool ucp_requests
[1710950019.697511] [node132:1273012:0]          mpool.c:43   UCX  WARN  object 0xb1a1bc0 was not returned to mpool ucp_requests
[1710950019.697513] [node132:1273012:0]          mpool.c:43   UCX  WARN  object 0xb1a1d80 was not returned to mpool ucp_requests
[1710950019.697515] [node132:1273012:0]          mpool.c:43   UCX  WARN  object 0xb1a1f40 was not returned to mpool ucp_requests
[1710950019.700127] [node132:1273043:0]          mpool.c:43   UCX  WARN  object 0xc3837c0 was not returned to mpool ucp_requests
[1710950019.700139] [node132:1273043:0]          mpool.c:43   UCX  WARN  object 0xc383980 was not returned to mpool ucp_requests
[1710950019.700143] [node132:1273043:0]          mpool.c:43   UCX  WARN  object 0xc383b40 was not returned to mpool ucp_requests
[1710950019.700148] [node132:1273043:0]          mpool.c:43   UCX  WARN  object 0xc383d00 was not returned to mpool ucp_requests
[1710950019.700151] [node132:1273043:0]          mpool.c:43   UCX  WARN  object 0xc383ec0 was not returned to mpool ucp_requests
[1710950019.700154] [node132:1273043:0]          mpool.c:43   UCX  WARN  object 0xc384080 was not returned to mpool ucp_requests
[1710950019.700157] [node132:1273043:0]          mpool.c:43   UCX  WARN  object 0xc384240 was not returned to mpool ucp_requests
[1710950019.700160] [node132:1273043:0]          mpool.c:43   UCX  WARN  object 0xc384400 was not returned to mpool ucp_requests
[1710950019.700162] [node132:1273043:0]          mpool.c:43   UCX  WARN  object 0xc3845c0 was not returned to mpool ucp_requests
[1710950019.700164] [node132:1273043:0]          mpool.c:43   UCX  WARN  object 0xc384780 was not returned to mpool ucp_requests
[1710950019.700168] [node132:1273043:0]          mpool.c:43   UCX  WARN  object 0xc384940 was not returned to mpool ucp_requests
[1710950019.700171] [node132:1273043:0]          mpool.c:43   UCX  WARN  object 0xc384b00 was not returned to mpool ucp_requests
[1710950019.700174] [node132:1273043:0]          mpool.c:43   UCX  WARN  object 0xc384cc0 was not returned to mpool ucp_requests
[1710950019.700176] [node132:1273043:0]          mpool.c:43   UCX  WARN  object 0xc384e80 was not returned to mpool ucp_requests
[1710950019.700179] [node132:1273043:0]          mpool.c:43   UCX  WARN  object 0xc385040 was not returned to mpool ucp_requests
[1710950019.701338] [node132:1273040:0]          mpool.c:43   UCX  WARN  object 0xc7148c0 was not returned to mpool ucp_requests
[1710950019.701348] [node132:1273040:0]          mpool.c:43   UCX  WARN  object 0xc714a80 was not returned to mpool ucp_requests
[1710950019.702385] [node132:1273021:0]          mpool.c:43   UCX  WARN  object 0xc6df600 was not returned to mpool ucp_requests
[1710950019.702399] [node132:1273021:0]          mpool.c:43   UCX  WARN  object 0xc6df7c0 was not returned to mpool ucp_requests
[1710950019.702404] [node132:1273021:0]          mpool.c:43   UCX  WARN  object 0xc6df980 was not returned to mpool ucp_requests
[1710950019.702407] [node132:1273021:0]          mpool.c:43   UCX  WARN  object 0xc6dfb40 was not returned to mpool ucp_requests
[1710950019.702411] [node132:1273021:0]          mpool.c:43   UCX  WARN  object 0xc6dfd00 was not returned to mpool ucp_requests
[1710950019.702415] [node132:1273021:0]          mpool.c:43   UCX  WARN  object 0xc6dfec0 was not returned to mpool ucp_requests
[1710950019.702418] [node132:1273021:0]          mpool.c:43   UCX  WARN  object 0xc6e0080 was not returned to mpool ucp_requests
[1710950019.702421] [node132:1273021:0]          mpool.c:43   UCX  WARN  object 0xc6e0240 was not returned to mpool ucp_requests
[1710950019.702424] [node132:1273021:0]          mpool.c:43   UCX  WARN  object 0xc6e0400 was not returned to mpool ucp_requests
[1710950019.702427] [node132:1273021:0]          mpool.c:43   UCX  WARN  object 0xc6e05c0 was not returned to mpool ucp_requests
[1710950019.702429] [node132:1273021:0]          mpool.c:43   UCX  WARN  object 0xc6e0780 was not returned to mpool ucp_requests
[1710950019.702433] [node132:1273021:0]          mpool.c:43   UCX  WARN  object 0xc6e0940 was not returned to mpool ucp_requests
[1710950019.702436] [node132:1273021:0]          mpool.c:43   UCX  WARN  object 0xc6e0b00 was not returned to mpool ucp_requests
[1710950019.702440] [node132:1273021:0]          mpool.c:43   UCX  WARN  object 0xc6e0cc0 was not returned to mpool ucp_requests
[1710950019.702443] [node132:1273021:0]          mpool.c:43   UCX  WARN  object 0xc6e0e80 was not returned to mpool ucp_requests
[1710950019.702446] [node132:1273021:0]          mpool.c:43   UCX  WARN  object 0xc6e1040 was not returned to mpool ucp_requests
[1710950019.704045] [node132:1273001:0]          mpool.c:43   UCX  WARN  object 0xa900b40 was not returned to mpool ucp_requests
[1710950019.704056] [node132:1273001:0]          mpool.c:43   UCX  WARN  object 0xa900d00 was not returned to mpool ucp_requests
[1710950019.704060] [node132:1273001:0]          mpool.c:43   UCX  WARN  object 0xa900ec0 was not returned to mpool ucp_requests
[1710950019.704064] [node132:1273001:0]          mpool.c:43   UCX  WARN  object 0xa901080 was not returned to mpool ucp_requests
[1710950019.704067] [node132:1273001:0]          mpool.c:43   UCX  WARN  object 0xa901240 was not returned to mpool ucp_requests
[1710950019.704070] [node132:1273001:0]          mpool.c:43   UCX  WARN  object 0xa901400 was not returned to mpool ucp_requests
[1710950019.704072] [node132:1273001:0]          mpool.c:43   UCX  WARN  object 0xa9015c0 was not returned to mpool ucp_requests
[1710950019.704075] [node132:1273001:0]          mpool.c:43   UCX  WARN  object 0xa901780 was not returned to mpool ucp_requests
[1710950019.704077] [node132:1273001:0]          mpool.c:43   UCX  WARN  object 0xa901940 was not returned to mpool ucp_requests
[1710950019.704079] [node132:1273001:0]          mpool.c:43   UCX  WARN  object 0xa901b00 was not returned to mpool ucp_requests
[1710950019.704081] [node132:1273001:0]          mpool.c:43   UCX  WARN  object 0xa901cc0 was not returned to mpool ucp_requests
[1710950019.704084] [node132:1273001:0]          mpool.c:43   UCX  WARN  object 0xa902040 was not returned to mpool ucp_requests
[1710950019.706782] [node132:1273032:0]          mpool.c:43   UCX  WARN  object 0xaf2f480 was not returned to mpool ucp_requests
[1710950019.706793] [node132:1273032:0]          mpool.c:43   UCX  WARN  object 0xaf2f640 was not returned to mpool ucp_requests
[1710950019.706797] [node132:1273032:0]          mpool.c:43   UCX  WARN  object 0xaf2f800 was not returned to mpool ucp_requests
[1710950019.706800] [node132:1273032:0]          mpool.c:43   UCX  WARN  object 0xaf2f9c0 was not returned to mpool ucp_requests
[1710950019.706803] [node132:1273032:0]          mpool.c:43   UCX  WARN  object 0xaf2fb80 was not returned to mpool ucp_requests
[1710950019.706807] [node132:1273032:0]          mpool.c:43   UCX  WARN  object 0xaf2fd40 was not returned to mpool ucp_requests
[1710950019.706810] [node132:1273032:0]          mpool.c:43   UCX  WARN  object 0xaf2ff00 was not returned to mpool ucp_requests
[1710950019.706813] [node132:1273032:0]          mpool.c:43   UCX  WARN  object 0xaf300c0 was not returned to mpool ucp_requests
[1710950019.706816] [node132:1273032:0]          mpool.c:43   UCX  WARN  object 0xaf30280 was not returned to mpool ucp_requests
[1710950019.706819] [node132:1273032:0]          mpool.c:43   UCX  WARN  object 0xaf30440 was not returned to mpool ucp_requests
[1710950019.706822] [node132:1273032:0]          mpool.c:43   UCX  WARN  object 0xaf30600 was not returned to mpool ucp_requests
[1710950019.706826] [node132:1273032:0]          mpool.c:43   UCX  WARN  object 0xaf307c0 was not returned to mpool ucp_requests
[1710950019.706830] [node132:1273032:0]          mpool.c:43   UCX  WARN  object 0xaf30980 was not returned to mpool ucp_requests
[1710950019.706833] [node132:1273032:0]          mpool.c:43   UCX  WARN  object 0xaf30b40 was not returned to mpool ucp_requests
[1710950019.706837] [node132:1273032:0]          mpool.c:43   UCX  WARN  object 0xaf30d00 was not returned to mpool ucp_requests
[1710950019.706840] [node132:1273032:0]          mpool.c:43   UCX  WARN  object 0xaf30ec0 was not returned to mpool ucp_requests
[1710950019.706843] [node132:1273032:0]          mpool.c:43   UCX  WARN  object 0xaf31080 was not returned to mpool ucp_requests
[1710950019.711241] [node132:1273015:0]          mpool.c:43   UCX  WARN  object 0xc066640 was not returned to mpool ucp_requests
[1710950019.711257] [node132:1273015:0]          mpool.c:43   UCX  WARN  object 0xc066800 was not returned to mpool ucp_requests
[1710950019.711262] [node132:1273015:0]          mpool.c:43   UCX  WARN  object 0xc0669c0 was not returned to mpool ucp_requests
[1710950019.711266] [node132:1273015:0]          mpool.c:43   UCX  WARN  object 0xc066b80 was not returned to mpool ucp_requests
[1710950019.711270] [node132:1273015:0]          mpool.c:43   UCX  WARN  object 0xc066d40 was not returned to mpool ucp_requests
[1710950019.711272] [node132:1273015:0]          mpool.c:43   UCX  WARN  object 0xc066f00 was not returned to mpool ucp_requests
[1710950019.711276] [node132:1273015:0]          mpool.c:43   UCX  WARN  object 0xc0670c0 was not returned to mpool ucp_requests
[1710950019.711280] [node132:1273015:0]          mpool.c:43   UCX  WARN  object 0xc067280 was not returned to mpool ucp_requests
[1710950019.711283] [node132:1273015:0]          mpool.c:43   UCX  WARN  object 0xc067440 was not returned to mpool ucp_requests
[1710950019.711286] [node132:1273015:0]          mpool.c:43   UCX  WARN  object 0xc067600 was not returned to mpool ucp_requests
[1710950019.711289] [node132:1273015:0]          mpool.c:43   UCX  WARN  object 0xc0677c0 was not returned to mpool ucp_requests
[1710950019.711293] [node132:1273015:0]          mpool.c:43   UCX  WARN  object 0xc067980 was not returned to mpool ucp_requests
[1710950019.711297] [node132:1273015:0]          mpool.c:43   UCX  WARN  object 0xc067b40 was not returned to mpool ucp_requests
[1710950019.711300] [node132:1273015:0]          mpool.c:43   UCX  WARN  object 0xc067d00 was not returned to mpool ucp_requests
[1710950019.711306] [node132:1273015:0]          mpool.c:43   UCX  WARN  object 0xc067ec0 was not returned to mpool ucp_requests
[1710950019.711310] [node132:1273015:0]          mpool.c:43   UCX  WARN  object 0xc068080 was not returned to mpool ucp_requests
[1710950019.715280] [node132:1273029:0]          mpool.c:43   UCX  WARN  object 0xb51c400 was not returned to mpool ucp_requests
[1710950019.715291] [node132:1273029:0]          mpool.c:43   UCX  WARN  object 0xb51c5c0 was not returned to mpool ucp_requests
[1710950019.715296] [node132:1273029:0]          mpool.c:43   UCX  WARN  object 0xb51c780 was not returned to mpool ucp_requests
[1710950019.715303] [node132:1273029:0]          mpool.c:43   UCX  WARN  object 0xb51c940 was not returned to mpool ucp_requests
[1710950019.715307] [node132:1273029:0]          mpool.c:43   UCX  WARN  object 0xb51cb00 was not returned to mpool ucp_requests
[1710950019.715310] [node132:1273029:0]          mpool.c:43   UCX  WARN  object 0xb51ccc0 was not returned to mpool ucp_requests
[1710950019.715314] [node132:1273029:0]          mpool.c:43   UCX  WARN  object 0xb51ce80 was not returned to mpool ucp_requests
[1710950019.715317] [node132:1273029:0]          mpool.c:43   UCX  WARN  object 0xb51d040 was not returned to mpool ucp_requests
[1710950019.715320] [node132:1273029:0]          mpool.c:43   UCX  WARN  object 0xb51d200 was not returned to mpool ucp_requests
[1710950019.715322] [node132:1273029:0]          mpool.c:43   UCX  WARN  object 0xb51d3c0 was not returned to mpool ucp_requests
[1710950019.715325] [node132:1273029:0]          mpool.c:43   UCX  WARN  object 0xb51d580 was not returned to mpool ucp_requests
[1710950019.715327] [node132:1273029:0]          mpool.c:43   UCX  WARN  object 0xb51d740 was not returned to mpool ucp_requests
[1710950019.715330] [node132:1273029:0]          mpool.c:43   UCX  WARN  object 0xb51d900 was not returned to mpool ucp_requests
[1710950019.715333] [node132:1273029:0]          mpool.c:43   UCX  WARN  object 0xb51dac0 was not returned to mpool ucp_requests
[1710950019.715336] [node132:1273029:0]          mpool.c:43   UCX  WARN  object 0xb51dc80 was not returned to mpool ucp_requests
[1710950019.715339] [node132:1273029:0]          mpool.c:43   UCX  WARN  object 0xb51de40 was not returned to mpool ucp_requests
[1710950019.715343] [node132:1273029:0]          mpool.c:43   UCX  WARN  object 0xb51e000 was not returned to mpool ucp_requests
[1710950019.717354] [node132:1273009:0]          mpool.c:43   UCX  WARN  object 0xba2f580 was not returned to mpool ucp_requests
[1710950019.717365] [node132:1273009:0]          mpool.c:43   UCX  WARN  object 0xba2f740 was not returned to mpool ucp_requests
[1710950019.717369] [node132:1273009:0]          mpool.c:43   UCX  WARN  object 0xba2f900 was not returned to mpool ucp_requests
[1710950019.717372] [node132:1273009:0]          mpool.c:43   UCX  WARN  object 0xba2fac0 was not returned to mpool ucp_requests
[1710950019.717375] [node132:1273009:0]          mpool.c:43   UCX  WARN  object 0xba2fc80 was not returned to mpool ucp_requests
[1710950019.717378] [node132:1273009:0]          mpool.c:43   UCX  WARN  object 0xba2fe40 was not returned to mpool ucp_requests
[1710950019.717381] [node132:1273009:0]          mpool.c:43   UCX  WARN  object 0xba30000 was not returned to mpool ucp_requests
[1710950019.717384] [node132:1273009:0]          mpool.c:43   UCX  WARN  object 0xba301c0 was not returned to mpool ucp_requests
[1710950019.717387] [node132:1273009:0]          mpool.c:43   UCX  WARN  object 0xba30380 was not returned to mpool ucp_requests
[1710950019.717390] [node132:1273009:0]          mpool.c:43   UCX  WARN  object 0xba30540 was not returned to mpool ucp_requests
[1710950019.717393] [node132:1273009:0]          mpool.c:43   UCX  WARN  object 0xba30700 was not returned to mpool ucp_requests
[1710950019.717396] [node132:1273009:0]          mpool.c:43   UCX  WARN  object 0xba308c0 was not returned to mpool ucp_requests
[1710950019.717399] [node132:1273009:0]          mpool.c:43   UCX  WARN  object 0xba30a80 was not returned to mpool ucp_requests
[1710950019.717403] [node132:1273009:0]          mpool.c:43   UCX  WARN  object 0xba30c40 was not returned to mpool ucp_requests
[1710950019.717406] [node132:1273009:0]          mpool.c:43   UCX  WARN  object 0xba30e00 was not returned to mpool ucp_requests
[1710950019.717409] [node132:1273009:0]          mpool.c:43   UCX  WARN  object 0xba30fc0 was not returned to mpool ucp_requests
[1710950019.718952] [node132:1273004:0]          mpool.c:43   UCX  WARN  object 0xc0015c0 was not returned to mpool ucp_requests
[1710950019.718964] [node132:1273004:0]          mpool.c:43   UCX  WARN  object 0xc001780 was not returned to mpool ucp_requests
[1710950019.718968] [node132:1273004:0]          mpool.c:43   UCX  WARN  object 0xc001940 was not returned to mpool ucp_requests
[1710950019.718972] [node132:1273004:0]          mpool.c:43   UCX  WARN  object 0xc001b00 was not returned to mpool ucp_requests
[1710950019.718975] [node132:1273004:0]          mpool.c:43   UCX  WARN  object 0xc001cc0 was not returned to mpool ucp_requests
[1710950019.718978] [node132:1273004:0]          mpool.c:43   UCX  WARN  object 0xc001e80 was not returned to mpool ucp_requests
[1710950019.718981] [node132:1273004:0]          mpool.c:43   UCX  WARN  object 0xc002040 was not returned to mpool ucp_requests
[1710950019.718984] [node132:1273004:0]          mpool.c:43   UCX  WARN  object 0xc002200 was not returned to mpool ucp_requests
[1710950019.718988] [node132:1273004:0]          mpool.c:43   UCX  WARN  object 0xc0023c0 was not returned to mpool ucp_requests
[1710950019.718990] [node132:1273004:0]          mpool.c:43   UCX  WARN  object 0xc002580 was not returned to mpool ucp_requests
[1710950019.718993] [node132:1273004:0]          mpool.c:43   UCX  WARN  object 0xc002740 was not returned to mpool ucp_requests
[1710950019.718997] [node132:1273004:0]          mpool.c:43   UCX  WARN  object 0xc002900 was not returned to mpool ucp_requests
[1710950019.719000] [node132:1273004:0]          mpool.c:43   UCX  WARN  object 0xc002ac0 was not returned to mpool ucp_requests
[1710950019.719004] [node132:1273004:0]          mpool.c:43   UCX  WARN  object 0xc002c80 was not returned to mpool ucp_requests
[1710950019.719007] [node132:1273004:0]          mpool.c:43   UCX  WARN  object 0xc002e40 was not returned to mpool ucp_requests
[1710950019.719011] [node132:1273004:0]          mpool.c:43   UCX  WARN  object 0xc003000 was not returned to mpool ucp_requests
[1710950019.719317] [node132:1273026:0]          mpool.c:43   UCX  WARN  object 0xb29e3c0 was not returned to mpool ucp_requests
[1710950019.719327] [node132:1273026:0]          mpool.c:43   UCX  WARN  object 0xb29e580 was not returned to mpool ucp_requests
[1710950019.719332] [node132:1273026:0]          mpool.c:43   UCX  WARN  object 0xb29e740 was not returned to mpool ucp_requests
[1710950019.719336] [node132:1273026:0]          mpool.c:43   UCX  WARN  object 0xb29e900 was not returned to mpool ucp_requests
[1710950019.719339] [node132:1273026:0]          mpool.c:43   UCX  WARN  object 0xb29eac0 was not returned to mpool ucp_requests
[1710950019.719342] [node132:1273026:0]          mpool.c:43   UCX  WARN  object 0xb29ec80 was not returned to mpool ucp_requests
[1710950019.719346] [node132:1273026:0]          mpool.c:43   UCX  WARN  object 0xb29ee40 was not returned to mpool ucp_requests
[1710950019.719349] [node132:1273026:0]          mpool.c:43   UCX  WARN  object 0xb29f000 was not returned to mpool ucp_requests
[1710950019.719352] [node132:1273026:0]          mpool.c:43   UCX  WARN  object 0xb29f1c0 was not returned to mpool ucp_requests
[1710950019.719356] [node132:1273026:0]          mpool.c:43   UCX  WARN  object 0xb29f380 was not returned to mpool ucp_requests
[1710950019.719359] [node132:1273026:0]          mpool.c:43   UCX  WARN  object 0xb29f540 was not returned to mpool ucp_requests
[1710950019.719362] [node132:1273026:0]          mpool.c:43   UCX  WARN  object 0xb29f700 was not returned to mpool ucp_requests
[1710950019.719366] [node132:1273026:0]          mpool.c:43   UCX  WARN  object 0xb29f8c0 was not returned to mpool ucp_requests
[1710950019.719370] [node132:1273026:0]          mpool.c:43   UCX  WARN  object 0xb29fa80 was not returned to mpool ucp_requests
[1710950019.719373] [node132:1273026:0]          mpool.c:43   UCX  WARN  object 0xb29fc40 was not returned to mpool ucp_requests
[1710950019.719376] [node132:1273026:0]          mpool.c:43   UCX  WARN  object 0xb29fe00 was not returned to mpool ucp_requests
[1710950019.719379] [node132:1273026:0]          mpool.c:43   UCX  WARN  object 0xb29ffc0 was not returned to mpool ucp_requests
[1710950019.726893] [node132:1272995:0]          mpool.c:43   UCX  WARN  object 0xacb7a40 was not returned to mpool ucp_requests
[1710950019.726906] [node132:1272995:0]          mpool.c:43   UCX  WARN  object 0xacb7c00 was not returned to mpool ucp_requests
[1710950019.726910] [node132:1272995:0]          mpool.c:43   UCX  WARN  object 0xacb7dc0 was not returned to mpool ucp_requests
[1710950019.726914] [node132:1272995:0]          mpool.c:43   UCX  WARN  object 0xacb7f80 was not returned to mpool ucp_requests
[1710950019.726918] [node132:1272995:0]          mpool.c:43   UCX  WARN  object 0xacb8140 was not returned to mpool ucp_requests
[1710950019.726921] [node132:1272995:0]          mpool.c:43   UCX  WARN  object 0xacb8300 was not returned to mpool ucp_requests
[1710950019.726924] [node132:1272995:0]          mpool.c:43   UCX  WARN  object 0xacb84c0 was not returned to mpool ucp_requests
[1710950019.726927] [node132:1272995:0]          mpool.c:43   UCX  WARN  object 0xacb8680 was not returned to mpool ucp_requests
[1710950019.726931] [node132:1272995:0]          mpool.c:43   UCX  WARN  object 0xacb8840 was not returned to mpool ucp_requests
[1710950019.726934] [node132:1272995:0]          mpool.c:43   UCX  WARN  object 0xacb8a00 was not returned to mpool ucp_requests
[1710950019.726937] [node132:1272995:0]          mpool.c:43   UCX  WARN  object 0xacb8bc0 was not returned to mpool ucp_requests
[1710950019.726940] [node132:1272995:0]          mpool.c:43   UCX  WARN  object 0xacb8d80 was not returned to mpool ucp_requests
[1710950019.726944] [node132:1272995:0]          mpool.c:43   UCX  WARN  object 0xacb8f40 was not returned to mpool ucp_requests
[1710950019.726947] [node132:1272995:0]          mpool.c:43   UCX  WARN  object 0xacb9100 was not returned to mpool ucp_requests
[1710950019.728389] [node132:1273018:0]          mpool.c:43   UCX  WARN  object 0xc237580 was not returned to mpool ucp_requests
[1710950019.728399] [node132:1273018:0]          mpool.c:43   UCX  WARN  object 0xc237740 was not returned to mpool ucp_requests
[1710950019.728402] [node132:1273018:0]          mpool.c:43   UCX  WARN  object 0xc237900 was not returned to mpool ucp_requests
[1710950019.728404] [node132:1273018:0]          mpool.c:43   UCX  WARN  object 0xc237ac0 was not returned to mpool ucp_requests
[1710950019.728406] [node132:1273018:0]          mpool.c:43   UCX  WARN  object 0xc237c80 was not returned to mpool ucp_requests
[1710950019.728409] [node132:1273018:0]          mpool.c:43   UCX  WARN  object 0xc237e40 was not returned to mpool ucp_requests
[1710950019.728411] [node132:1273018:0]          mpool.c:43   UCX  WARN  object 0xc238000 was not returned to mpool ucp_requests
[1710950019.728413] [node132:1273018:0]          mpool.c:43   UCX  WARN  object 0xc2381c0 was not returned to mpool ucp_requests
[1710950019.728415] [node132:1273018:0]          mpool.c:43   UCX  WARN  object 0xc238380 was not returned to mpool ucp_requests
[1710950019.728417] [node132:1273018:0]          mpool.c:43   UCX  WARN  object 0xc238540 was not returned to mpool ucp_requests
[1710950019.728419] [node132:1273018:0]          mpool.c:43   UCX  WARN  object 0xc238700 was not returned to mpool ucp_requests
[1710950019.728421] [node132:1273018:0]          mpool.c:43   UCX  WARN  object 0xc2388c0 was not returned to mpool ucp_requests
[1710950019.728424] [node132:1273018:0]          mpool.c:43   UCX  WARN  object 0xc238a80 was not returned to mpool ucp_requests
[1710950019.728426] [node132:1273018:0]          mpool.c:43   UCX  WARN  object 0xc238c40 was not returned to mpool ucp_requests
[1710950019.728428] [node132:1273018:0]          mpool.c:43   UCX  WARN  object 0xc238e00 was not returned to mpool ucp_requests
[1710950019.728430] [node132:1273018:0]          mpool.c:43   UCX  WARN  object 0xc238fc0 was not returned to mpool ucp_requests
[1710950019.731990] [node132:1273006:0]          mpool.c:43   UCX  WARN  object 0xa949540 was not returned to mpool ucp_requests
[1710950019.732000] [node132:1273006:0]          mpool.c:43   UCX  WARN  object 0xa949700 was not returned to mpool ucp_requests
[1710950019.732004] [node132:1273006:0]          mpool.c:43   UCX  WARN  object 0xa9498c0 was not returned to mpool ucp_requests
[1710950019.732007] [node132:1273006:0]          mpool.c:43   UCX  WARN  object 0xa949a80 was not returned to mpool ucp_requests
[1710950019.732010] [node132:1273006:0]          mpool.c:43   UCX  WARN  object 0xa949c40 was not returned to mpool ucp_requests
[1710950019.732013] [node132:1273006:0]          mpool.c:43   UCX  WARN  object 0xa949e00 was not returned to mpool ucp_requests
[1710950019.732016] [node132:1273006:0]          mpool.c:43   UCX  WARN  object 0xa949fc0 was not returned to mpool ucp_requests
[1710950019.732019] [node132:1273006:0]          mpool.c:43   UCX  WARN  object 0xa94a180 was not returned to mpool ucp_requests
[1710950019.732024] [node132:1273006:0]          mpool.c:43   UCX  WARN  object 0xa94a340 was not returned to mpool ucp_requests
[1710950019.732027] [node132:1273006:0]          mpool.c:43   UCX  WARN  object 0xa94a500 was not returned to mpool ucp_requests
[1710950019.732029] [node132:1273006:0]          mpool.c:43   UCX  WARN  object 0xa94a6c0 was not returned to mpool ucp_requests
[1710950019.732031] [node132:1273006:0]          mpool.c:43   UCX  WARN  object 0xa94a880 was not returned to mpool ucp_requests
[1710950019.732033] [node132:1273006:0]          mpool.c:43   UCX  WARN  object 0xa94aa40 was not returned to mpool ucp_requests
[1710950019.732035] [node132:1273006:0]          mpool.c:43   UCX  WARN  object 0xa94ac00 was not returned to mpool ucp_requests
[1710950019.732037] [node132:1273006:0]          mpool.c:43   UCX  WARN  object 0xa94adc0 was not returned to mpool ucp_requests
[1710950019.732040] [node132:1273006:0]          mpool.c:43   UCX  WARN  object 0xa94af80 was not returned to mpool ucp_requests
[1710950019.733440] [node132:1273035:0]          mpool.c:43   UCX  WARN  object 0xaf86480 was not returned to mpool ucp_requests
[1710950019.733450] [node132:1273035:0]          mpool.c:43   UCX  WARN  object 0xaf86640 was not returned to mpool ucp_requests
[1710950019.733454] [node132:1273035:0]          mpool.c:43   UCX  WARN  object 0xaf86800 was not returned to mpool ucp_requests
[1710950019.733457] [node132:1273035:0]          mpool.c:43   UCX  WARN  object 0xaf869c0 was not returned to mpool ucp_requests
[1710950019.733461] [node132:1273035:0]          mpool.c:43   UCX  WARN  object 0xaf86b80 was not returned to mpool ucp_requests
[1710950019.733464] [node132:1273035:0]          mpool.c:43   UCX  WARN  object 0xaf86d40 was not returned to mpool ucp_requests
[1710950019.733467] [node132:1273035:0]          mpool.c:43   UCX  WARN  object 0xaf86f00 was not returned to mpool ucp_requests
[1710950019.733470] [node132:1273035:0]          mpool.c:43   UCX  WARN  object 0xaf870c0 was not returned to mpool ucp_requests
[1710950019.733473] [node132:1273035:0]          mpool.c:43   UCX  WARN  object 0xaf87280 was not returned to mpool ucp_requests
[1710950019.733477] [node132:1273035:0]          mpool.c:43   UCX  WARN  object 0xaf87440 was not returned to mpool ucp_requests
[1710950019.733480] [node132:1273035:0]          mpool.c:43   UCX  WARN  object 0xaf87600 was not returned to mpool ucp_requests
[1710950019.733482] [node132:1273035:0]          mpool.c:43   UCX  WARN  object 0xaf877c0 was not returned to mpool ucp_requests
[1710950019.733485] [node132:1273035:0]          mpool.c:43   UCX  WARN  object 0xaf87980 was not returned to mpool ucp_requests
[1710950019.733488] [node132:1273035:0]          mpool.c:43   UCX  WARN  object 0xaf87b40 was not returned to mpool ucp_requests
[1710950019.733492] [node132:1273035:0]          mpool.c:43   UCX  WARN  object 0xaf87d00 was not returned to mpool ucp_requests
[1710950019.733495] [node132:1273035:0]          mpool.c:43   UCX  WARN  object 0xaf87ec0 was not returned to mpool ucp_requests
[1710950019.733498] [node132:1273035:0]          mpool.c:43   UCX  WARN  object 0xaf88080 was not returned to mpool ucp_requests
[1710950019.734914] [node132:1272998:0]          mpool.c:43   UCX  WARN  object 0xb4dc940 was not returned to mpool ucp_requests
[1710950019.734924] [node132:1272998:0]          mpool.c:43   UCX  WARN  object 0xb4dcb00 was not returned to mpool ucp_requests
[1710950019.734928] [node132:1272998:0]          mpool.c:43   UCX  WARN  object 0xb4dccc0 was not returned to mpool ucp_requests
[1710950019.734931] [node132:1272998:0]          mpool.c:43   UCX  WARN  object 0xb4dce80 was not returned to mpool ucp_requests
[1710950019.734935] [node132:1272998:0]          mpool.c:43   UCX  WARN  object 0xb4dd040 was not returned to mpool ucp_requests
[1710950019.734938] [node132:1272998:0]          mpool.c:43   UCX  WARN  object 0xb4dd200 was not returned to mpool ucp_requests
[1710950019.734941] [node132:1272998:0]          mpool.c:43   UCX  WARN  object 0xb4dd3c0 was not returned to mpool ucp_requests
[1710950019.734944] [node132:1272998:0]          mpool.c:43   UCX  WARN  object 0xb4dd580 was not returned to mpool ucp_requests
[1710950019.734947] [node132:1272998:0]          mpool.c:43   UCX  WARN  object 0xb4dd740 was not returned to mpool ucp_requests
[1710950019.734950] [node132:1272998:0]          mpool.c:43   UCX  WARN  object 0xb4dd900 was not returned to mpool ucp_requests
[1710950019.734954] [node132:1272998:0]          mpool.c:43   UCX  WARN  object 0xb4ddac0 was not returned to mpool ucp_requests
[1710950019.734957] [node132:1272998:0]          mpool.c:43   UCX  WARN  object 0xb4ddc80 was not returned to mpool ucp_requests
[1710950019.734960] [node132:1272998:0]          mpool.c:43   UCX  WARN  object 0xb4dde40 was not returned to mpool ucp_requests
[1710950019.734963] [node132:1272998:0]          mpool.c:43   UCX  WARN  object 0xb4de000 was not returned to mpool ucp_requests
[1710950019.770364] [node132:1273038:0]          mpool.c:43   UCX  WARN  object 0xa824780 was not returned to mpool ucp_requests
[1710950019.770374] [node132:1273038:0]          mpool.c:43   UCX  WARN  object 0xa824940 was not returned to mpool ucp_requests
[1710950019.770379] [node132:1273038:0]          mpool.c:43   UCX  WARN  object 0xa824b00 was not returned to mpool ucp_requests
[1710950019.770382] [node132:1273038:0]          mpool.c:43   UCX  WARN  object 0xa824cc0 was not returned to mpool ucp_requests
[1710950019.770386] [node132:1273038:0]          mpool.c:43   UCX  WARN  object 0xa824e80 was not returned to mpool ucp_requests
[1710950019.770388] [node132:1273038:0]          mpool.c:43   UCX  WARN  object 0xa825040 was not returned to mpool ucp_requests
[1710950019.770390] [node132:1273038:0]          mpool.c:43   UCX  WARN  object 0xa825200 was not returned to mpool ucp_requests
[1710950019.770392] [node132:1273038:0]          mpool.c:43   UCX  WARN  object 0xa8253c0 was not returned to mpool ucp_requests
[1710950019.770394] [node132:1273038:0]          mpool.c:43   UCX  WARN  object 0xa825580 was not returned to mpool ucp_requests
[1710950019.770396] [node132:1273038:0]          mpool.c:43   UCX  WARN  object 0xa825740 was not returned to mpool ucp_requests
[1710950019.770398] [node132:1273038:0]          mpool.c:43   UCX  WARN  object 0xa825900 was not returned to mpool ucp_requests
[1710950019.770401] [node132:1273038:0]          mpool.c:43   UCX  WARN  object 0xa825ac0 was not returned to mpool ucp_requests
[1710950019.770405] [node132:1273038:0]          mpool.c:43   UCX  WARN  object 0xa825c80 was not returned to mpool ucp_requests
[1710950019.770408] [node132:1273038:0]          mpool.c:43   UCX  WARN  object 0xa825e40 was not returned to mpool ucp_requests
[1710950019.770411] [node132:1273038:0]          mpool.c:43   UCX  WARN  object 0xa826000 was not returned to mpool ucp_requests


           ************************************************************
           *        Program running with 20 parallel MPI-processes    *
           *              working on a common directory               *
           ************************************************************
-------------------------------------------------------------------------------
                                 ORCA SCF
-------------------------------------------------------------------------------

------------
SCF SETTINGS
------------
Hamiltonian:
 Density Functional     Method          .... DFT(GTOs)
 Exchange Functional    Exchange        .... PBE
   PBE kappa parameter   XKappa         ....  0.804000
   PBE mue parameter    XMuePBE         ....  0.219520
 Correlation Functional Correlation     .... PBE
   PBE beta parameter  CBetaPBE         ....  0.066725
 LDA part of GGA corr.  LDAOpt          .... PW91-LDA
 Gradients option       PostSCFGGA      .... off
 Hybrid DFT is turned on
   Fraction HF Exchange ScalHFX         ....  0.250000
   Scaling of DF-GGA-X  ScalDFX         ....  0.750000
   Scaling of DF-GGA-C  ScalDFC         ....  1.000000
   Scaling of DF-LDA-C  ScalLDAC        ....  1.000000
   Perturbative correction              ....  0.000000
   Density functional embedding theory  .... OFF
   NL short-range parameter             ....  6.900000
 RI-approximation to the Coulomb term is turned on
   Number of AuxJ basis functions       .... 2498
   RIJ-COSX (HFX calculated with COS-X)).... on


General Settings:
 Integral files         IntName         .... ImineBzOH9opt
 Hartree-Fock type      HFTyp           .... RHF
 Total Charge           Charge          ....    0
 Multiplicity           Mult            ....    1
 Number of Electrons    NEL             ....  302
 Basis Dimension        Dim             .... 1542
 Nuclear Repulsion      ENuc            ....   5186.0755253425 Eh

Convergence Acceleration:
 DIIS                   CNVDIIS         .... on
   Start iteration      DIISMaxIt       ....    12
   Startup error        DIISStart       ....  0.200000
   # of expansion vecs  DIISMaxEq       ....     5
   Bias factor          DIISBfac        ....   1.050
   Max. coefficient     DIISMaxC        ....  10.000
 Trust-Rad. Augm. Hess. CNVTRAH         .... auto
   Auto Start mean grad. ratio tolernc. ....  1.125000
   Auto Start start iteration           ....    20
   Auto Start num. interpolation iter.  ....    10
   Max. Number of Micro iterations      ....    16
   Max. Number of Macro iterations      .... Maxiter - #DIIS iter
   Number of Davidson start vectors     ....     2
   Converg. threshold I  (grad. norm)   ....   1.000e-05
   Converg. threshold II (energy diff.) ....   1.000e-08
   Grad. Scal. Fac. for Micro threshold ....   0.100
   Minimum threshold for Micro iter.    ....   0.010
   NR start threshold (gradient norm)   ....   0.001
   Initial trust radius                 ....   0.400
   Minimum AH scaling param. (alpha)    ....   1.000
   Maximum AH scaling param. (alpha)    .... 1000.000
   Orbital update algorithm             .... Taylor
   White noise on init. David. guess    .... on
   Maximum white noise                  ....   0.010
   Quad. conv. algorithm                .... NR
 SOSCF                  CNVSOSCF        .... on
   Start iteration      SOSCFMaxIt      ....   150
   Startup grad/error   SOSCFStart      ....  0.003300
 Level Shifting         CNVShift        .... on
   Level shift para.    LevelShift      ....    0.2500
   Turn off err/grad.   ShiftErr        ....    0.0010
 Zerner damping         CNVZerner       .... off
 Static damping         CNVDamp         .... on
   Fraction old density DampFac         ....    0.7000
   Max. Damping (<1)    DampMax         ....    0.9800
   Min. Damping (>=0)   DampMin         ....    0.0000
   Turn off err/grad.   DampErr         ....    0.1000
 Fernandez-Rico         CNVRico         .... off

SCF Procedure:
 Maximum # iterations   MaxIter         ....   125
 SCF integral mode      SCFMode         .... Direct
   Integral package                     .... SHARK and LIBINT hybrid scheme
 Reset frequency        DirectResetFreq ....    20
 Integral Threshold     Thresh          ....  2.500e-11 Eh
 Primitive CutOff       TCut            ....  2.500e-12 Eh

Convergence Tolerance:
 Convergence Check Mode ConvCheckMode   .... Total+1el-Energy
 Convergence forced     ConvForced      .... 0
 Energy Change          TolE            ....  1.000e-08 Eh
 1-El. energy change                    ....  1.000e-05 Eh
 Orbital Gradient       TolG            ....  1.000e-05
 Orbital Rotation angle TolX            ....  1.000e-05
 DIIS Error             TolErr          ....  5.000e-07


Diagonalization of the overlap matrix:
Smallest eigenvalue                        ... 4.413e-06
Time for diagonalization                   ...    0.836 sec
Threshold for overlap eigenvalues          ... 1.000e-08
Number of eigenvalues below threshold      ... 0
Time for construction of square roots      ...    0.593 sec
Total time needed                          ...    1.559 sec

Time for model grid setup =    0.704 sec

------------------------------
INITIAL GUESS: MODEL POTENTIAL
------------------------------
Loading Hartree-Fock densities                     ... done
Calculating cut-offs                               ... done
Initializing the effective Hamiltonian             ... done
Setting up the integral package (SHARK)            ... done
Starting the Coulomb interaction                   ... done (   1.7 sec)
Reading the grid                                   ... done
Mapping shells                                     ... done
Starting the XC term evaluation                    ... done (   1.5 sec)
  promolecular density results
     # of electrons  =    301.959109967
     EX              =   -241.597842457
     EC              =    -10.095996213
     EX+EC           =   -251.693838669
Transforming the Hamiltonian                       ... done (   0.3 sec)
Diagonalizing the Hamiltonian                      ... done (   0.4 sec)
Back transforming the eigenvectors                 ... done (   0.1 sec)
Now organizing SCF variables                       ... done
                      ------------------
                      INITIAL GUESS DONE (   4.9 sec)
                      ------------------
-------------------
DFT GRID GENERATION
-------------------

General Integration Accuracy     IntAcc      ... 4.388
Radial Grid Type                 RadialGrid  ... OptM3 with GC (2021)
Angular Grid (max. ang.)         AngularGrid ... 4 (Lebedev-302)
Angular grid pruning method      GridPruning ... 4 (adaptive)
Weight generation scheme         WeightScheme... Becke
Basis function cutoff            BFCut       ... 1.0000e-11
Integration weight cutoff        WCut        ... 1.0000e-14
Angular grids for H and He will be reduced by one unit
Partially contracted basis set               ... off
Rotationally invariant grid construction     ... off

Total number of grid points                  ...   374923
Total number of batches                      ...     5904
Average number of points per batch           ...       63
Average number of grid points per atom       ...     4572
Time for grid setup =    3.040 sec

--------------------
COSX GRID GENERATION
--------------------

GRIDX 1
-------
General Integration Accuracy     IntAcc      ... 3.816
Radial Grid Type                 RadialGrid  ... OptM3 with GC (2021)
Angular Grid (max. ang.)         AngularGrid ... 1 (Lebedev-50)
Angular grid pruning method      GridPruning ... 4 (adaptive)
Weight generation scheme         WeightScheme... Becke
Basis function cutoff            BFCut       ... 1.0000e-11
Integration weight cutoff        WCut        ... 1.0000e-14
Angular grids for H and He will be reduced by one unit
Partially contracted basis set               ... on
Rotationally invariant grid construction     ... off

Total number of grid points                  ...    47491
Total number of batches                      ...      780
Average number of points per batch           ...       60
Average number of grid points per atom       ...      579
UseSFitting                                  ... on

GRIDX 2
-------
General Integration Accuracy     IntAcc      ... 4.020
Radial Grid Type                 RadialGrid  ... OptM3 with GC (2021)
Angular Grid (max. ang.)         AngularGrid ... 2 (Lebedev-110)
Angular grid pruning method      GridPruning ... 4 (adaptive)
Weight generation scheme         WeightScheme... Becke
Basis function cutoff            BFCut       ... 1.0000e-11
Integration weight cutoff        WCut        ... 1.0000e-14
Angular grids for H and He will be reduced by one unit
Partially contracted basis set               ... on
Rotationally invariant grid construction     ... off

Total number of grid points                  ...   100692
Total number of batches                      ...     1606
Average number of points per batch           ...       62
Average number of grid points per atom       ...     1228
UseSFitting                                  ... on

GRIDX 3
-------
General Integration Accuracy     IntAcc      ... 4.338
Radial Grid Type                 RadialGrid  ... OptM3 with GC (2021)
Angular Grid (max. ang.)         AngularGrid ... 3 (Lebedev-194)
Angular grid pruning method      GridPruning ... 4 (adaptive)
Weight generation scheme         WeightScheme... Becke
Basis function cutoff            BFCut       ... 1.0000e-11
Integration weight cutoff        WCut        ... 1.0000e-14
Angular grids for H and He will be reduced by one unit
Partially contracted basis set               ... on
Rotationally invariant grid construction     ... off

Total number of grid points                  ...   218553
Total number of batches                      ...     3457
Average number of points per batch           ...       63
Average number of grid points per atom       ...     2665
UseSFitting                                  ... on

Time for X-Grid setup             =    7.193 sec


--------------------
CPCM SOLVATION MODEL
--------------------
CPCM parameters:
  Epsilon                                         ...      26.7260
  Refrac                                          ...       1.2907
  Rsolv                                           ...       1.3000
  Surface type                                    ... GAUSSIAN VDW
  Epsilon function type                           ...         CPCM
Solvent:                                     ... 2,2,2-TRIFLUOROETHANOL
SMD-CDS solvent descriptors:
  Soln                                       ...    1.2907
  Soln25                                     ... Unavailable
  Sola                                       ...    0.5700
  Solb                                       ...    0.2500
  Solg                                       ...   42.0200
  Solc                                       ...    0.0000
  Solh                                       ...    0.5000
Radii:
 Radius for O  used is    2.8724 Bohr (=   1.5200 Ang.)
 Radius for N  used is    3.5716 Bohr (=   1.8900 Ang.)
 Radius for C  used is    3.4960 Bohr (=   1.8500 Ang.)
 Radius for H  used is    2.2677 Bohr (=   1.2000 Ang.)
Calculating surface                               ...        done! (  0.0s)
GEPOL surface points                              ...         4739
GEPOL Volume                                      ...    4004.1328
GEPOL Surface-area                                ...    2242.5712
Calculating surface distance matrix               ...        done! (  0.4s)
Performing Cholesky decomposition & store         ...        done! (  1.2s)
Overall time for CPCM initialization              ...                 1.6s
--------------
SCF ITERATIONS
--------------
ITER       Energy         Delta-E        Max-DP      RMS-DP      [F,P]     Damp
               ***  Starting incremental Fock matrix formation  ***
  0  -1803.8483045843   0.000000000000 0.05076218  0.00045658  0.2695419 0.7000
  1  -1804.3355576446  -0.487253060327 0.05904885  0.00034983  0.1162557 0.7000
                               ***Turning on DIIS***
  2  -1804.5391694827  -0.203611838169 0.07137190  0.00066506  0.0390521 0.0000
  3  -1804.8492929206  -0.310123437865 0.07054610  0.00025281  0.0564835 0.0000
  4  -1804.9190295754  -0.069736654791 0.02026777  0.00009957  0.0134291 0.0000
  5  -1804.9226433028  -0.003613727385 0.01114399  0.00004337  0.0095433 0.0000
                      *** Initiating the SOSCF procedure ***
                           *** Shutting down DIIS ***
                      *** Re-Reading the Fockian *** 
                      *** Removing any level shift *** 
ITER      Energy       Delta-E        Grad      Rot      Max-DP    RMS-DP
  6  -1804.92301827  -0.0003749674  0.000218  0.000218  0.004249  0.000017
               *** Restarting incremental Fock matrix formation ***
  7  -1804.92300151   0.0000167603  0.000120  0.000542  0.002701  0.000038
  8  -1804.92299942   0.0000020909  0.000195  0.000224  0.000947  0.000006
  9  -1804.92300694  -0.0000075183  0.000024  0.000056  0.000413  0.000006
 10  -1804.92300684   0.0000000925  0.000031  0.000037  0.000076  0.000001
 11  -1804.92300711  -0.0000002610  0.000005  0.000015  0.000127  0.000001
 12  -1804.92300710   0.0000000047  0.000007  0.000010  0.000114  0.000001
                  ***Gradient check signals convergence***
              ***Rediagonalizing the Fockian in SOSCF/NRSCF***

               *****************************************************
               *                     SUCCESS                       *
               *           SCF CONVERGED AFTER  13 CYCLES          *
               *****************************************************

Old exchange energy                            =    -61.753310895 Eh
New exchange energy                            =    -61.753284324 Eh
Exchange energy change after final integration =      0.000026570 Eh
Total energy after final integration           =  -1804.922980350 Eh
Final COS-X integration done in                =    54.197 sec

SMD CDS free energy correction energy :                 2.59769     Kcal/mol
Total Energy after SMD CDS correction =             -1804.918840667 Eh

----------------
TOTAL SCF ENERGY
----------------

Total Energy       :        -1804.91884067 Eh          -49114.33858 eV

Components:
Nuclear Repulsion  :         5186.07552534 Eh          141120.28946 eV
Electronic Energy  :        -6990.99436601 Eh         -190234.62804 eV
One Electron Energy:       -12781.02525100 Eh         -347789.37835 eV
Two Electron Energy:         5790.03088499 Eh          157554.75031 eV
Max COSX asymmetry :            0.00000220 Eh               0.00006 eV
CPCM Dielectric    :           -0.04655842 Eh              -1.26692 eV
SMD CDS (Gcds)     :            0.00413968 Eh               0.11265 eV

Virial components:
Potential Energy   :        -3600.17977994 Eh          -97965.87230 eV
Kinetic Energy     :         1795.26093927 Eh           48851.53372 eV
Virial Ratio       :            2.00537966


DFT components:
N(Alpha)           :      151.000425378461 electrons
N(Beta)            :      151.000425378461 electrons
N(Total)           :      302.000850756921 electrons
E(X)               :     -184.718867359356 Eh       
E(C)               :      -10.091848097408 Eh       
E(XC)              :     -194.810715456765 Eh       
DFET-embed. en.    :        0.000000000000 Eh       
CPCM Solvation Model Properties:
Surface-charge          :           -0.08615806
Charge-correction       :           -0.00077255 Eh              -0.02102 eV
Free-energy (cav+disp)  :            0.00413968 Eh               0.11265 eV

---------------
SCF CONVERGENCE
---------------

  Last Energy change         ...    1.8069e-07  Tolerance :   1.0000e-08
  Last MAX-Density change    ...    4.1078e-15  Tolerance :   1.0000e-07
  Last RMS-Density change    ...    1.1260e-17  Tolerance :   5.0000e-09
  Last Orbital Gradient      ...    1.7637e-06  Tolerance :   1.0000e-05
  Last Orbital Rotation      ...    4.3459e-06  Tolerance :   1.0000e-05

             **** THE GBW FILE WAS UPDATED (ImineBzOH9opt.gbw) ****
             **** DENSITY ImineBzOH9opt.scfp WAS UPDATED ****
             **** ENERGY FILE WAS UPDATED (ImineBzOH9opt.en.tmp) ****
             **** THE GBW FILE WAS UPDATED (ImineBzOH9opt.gbw) ****
             **** DENSITY ImineBzOH9opt.scfp WAS UPDATED ****
----------------
ORBITAL ENERGIES
----------------

  NO   OCC          E(Eh)            E(eV) 
   0   2.0000     -19.294342      -525.0257 
   1   2.0000     -19.238756      -523.5132 
   2   2.0000     -19.225383      -523.1493 
   3   2.0000     -19.198992      -522.4311 
   4   2.0000     -14.400144      -391.8478 
   5   2.0000     -14.388282      -391.5251 
   6   2.0000     -10.387601      -282.6610 
   7   2.0000     -10.360033      -281.9108 
   8   2.0000     -10.350047      -281.6391 
   9   2.0000     -10.287556      -279.9386 
  10   2.0000     -10.270340      -279.4701 
  11   2.0000     -10.269012      -279.4340 
  12   2.0000     -10.255397      -279.0635 
  13   2.0000     -10.246714      -278.8273 
  14   2.0000     -10.244697      -278.7724 
  15   2.0000     -10.244679      -278.7719 
  16   2.0000     -10.243422      -278.7377 
  17   2.0000     -10.243156      -278.7304 
  18   2.0000     -10.239991      -278.6443 
  19   2.0000     -10.238824      -278.6126 
  20   2.0000     -10.238016      -278.5906 
  21   2.0000     -10.236353      -278.5453 
  22   2.0000     -10.236164      -278.5402 
  23   2.0000     -10.236061      -278.5374 
  24   2.0000     -10.233785      -278.4754 
  25   2.0000     -10.232779      -278.4481 
  26   2.0000     -10.232608      -278.4434 
  27   2.0000     -10.230824      -278.3949 
  28   2.0000     -10.230538      -278.3871 
  29   2.0000     -10.228669      -278.3362 
  30   2.0000     -10.228401      -278.3289 
  31   2.0000     -10.226960      -278.2897 
  32   2.0000     -10.219463      -278.0857 
  33   2.0000     -10.217165      -278.0232 
  34   2.0000     -10.215055      -277.9658 
  35   2.0000     -10.208617      -277.7906 
  36   2.0000     -10.205393      -277.7028 
  37   2.0000     -10.205164      -277.6966 
  38   2.0000     -10.201611      -277.6000 
  39   2.0000     -10.201479      -277.5964 
  40   2.0000     -10.200748      -277.5765 
  41   2.0000     -10.197206      -277.4801 
  42   2.0000      -1.188112       -32.3302 
  43   2.0000      -1.132578       -30.8190 
  44   2.0000      -1.088714       -29.6254 
  45   2.0000      -1.042839       -28.3771 
  46   2.0000      -0.970495       -26.4085 
  47   2.0000      -0.952242       -25.9118 
  48   2.0000      -0.897249       -24.4154 
  49   2.0000      -0.891824       -24.2678 
  50   2.0000      -0.887185       -24.1415 
  51   2.0000      -0.868119       -23.6227 
  52   2.0000      -0.831031       -22.6135 
  53   2.0000      -0.830300       -22.5936 
  54   2.0000      -0.802038       -21.8246 
  55   2.0000      -0.796890       -21.6845 
  56   2.0000      -0.794217       -21.6118 
  57   2.0000      -0.780017       -21.2254 
  58   2.0000      -0.775676       -21.1072 
  59   2.0000      -0.770291       -20.9607 
  60   2.0000      -0.753153       -20.4943 
  61   2.0000      -0.750563       -20.4239 
  62   2.0000      -0.729040       -19.8382 
  63   2.0000      -0.709016       -19.2933 
  64   2.0000      -0.706791       -19.2327 
  65   2.0000      -0.700657       -19.0658 
  66   2.0000      -0.698490       -19.0069 
  67   2.0000      -0.691898       -18.8275 
  68   2.0000      -0.678718       -18.4688 
  69   2.0000      -0.645490       -17.5647 
  70   2.0000      -0.633066       -17.2266 
  71   2.0000      -0.632071       -17.1995 
  72   2.0000      -0.629724       -17.1357 
  73   2.0000      -0.626093       -17.0369 
  74   2.0000      -0.623091       -16.9552 
  75   2.0000      -0.609916       -16.5967 
  76   2.0000      -0.600858       -16.3502 
  77   2.0000      -0.590936       -16.0802 
  78   2.0000      -0.578512       -15.7421 
  79   2.0000      -0.565701       -15.3935 
  80   2.0000      -0.557966       -15.1830 
  81   2.0000      -0.548644       -14.9294 
  82   2.0000      -0.540347       -14.7036 
  83   2.0000      -0.535067       -14.5599 
  84   2.0000      -0.528342       -14.3769 
  85   2.0000      -0.519265       -14.1299 
  86   2.0000      -0.509570       -13.8661 
  87   2.0000      -0.503144       -13.6912 
  88   2.0000      -0.494209       -13.4481 
  89   2.0000      -0.492611       -13.4046 
  90   2.0000      -0.486132       -13.2283 
  91   2.0000      -0.478414       -13.0183 
  92   2.0000      -0.474330       -12.9072 
  93   2.0000      -0.473543       -12.8858 
  94   2.0000      -0.470346       -12.7988 
  95   2.0000      -0.465598       -12.6696 
  96   2.0000      -0.462381       -12.5820 
  97   2.0000      -0.459936       -12.5155 
  98   2.0000      -0.457989       -12.4625 
  99   2.0000      -0.455647       -12.3988 
 100   2.0000      -0.453662       -12.3448 
 101   2.0000      -0.448460       -12.2032 
 102   2.0000      -0.447806       -12.1854 
 103   2.0000      -0.445849       -12.1322 
 104   2.0000      -0.442383       -12.0379 
 105   2.0000      -0.438354       -11.9282 
 106   2.0000      -0.436442       -11.8762 
 107   2.0000      -0.433663       -11.8006 
 108   2.0000      -0.430477       -11.7139 
 109   2.0000      -0.427696       -11.6382 
 110   2.0000      -0.420083       -11.4310 
 111   2.0000      -0.414681       -11.2840 
 112   2.0000      -0.405028       -11.0214 
 113   2.0000      -0.402607       -10.9555 
 114   2.0000      -0.400813       -10.9067 
 115   2.0000      -0.395030       -10.7493 
 116   2.0000      -0.391364       -10.6496 
 117   2.0000      -0.387335       -10.5399 
 118   2.0000      -0.384991       -10.4761 
 119   2.0000      -0.384419       -10.4606 
 120   2.0000      -0.377739       -10.2788 
 121   2.0000      -0.376560       -10.2467 
 122   2.0000      -0.373972       -10.1763 
 123   2.0000      -0.371764       -10.1162 
 124   2.0000      -0.369675       -10.0594 
 125   2.0000      -0.368469       -10.0266 
 126   2.0000      -0.363687        -9.8964 
 127   2.0000      -0.363156        -9.8820 
 128   2.0000      -0.361301        -9.8315 
 129   2.0000      -0.358552        -9.7567 
 130   2.0000      -0.356408        -9.6984 
 131   2.0000      -0.353733        -9.6256 
 132   2.0000      -0.351073        -9.5532 
 133   2.0000      -0.340603        -9.2683 
 134   2.0000      -0.339669        -9.2429 
 135   2.0000      -0.335912        -9.1406 
 136   2.0000      -0.331605        -9.0234 
 137   2.0000      -0.325117        -8.8469 
 138   2.0000      -0.320721        -8.7273 
 139   2.0000      -0.308579        -8.3968 
 140   2.0000      -0.307145        -8.3578 
 141   2.0000      -0.304681        -8.2908 
 142   2.0000      -0.289728        -7.8839 
 143   2.0000      -0.283938        -7.7263 
 144   2.0000      -0.279166        -7.5965 
 145   2.0000      -0.278589        -7.5808 
 146   2.0000      -0.275765        -7.5040 
 147   2.0000      -0.270660        -7.3650 
 148   2.0000      -0.265496        -7.2245 
 149   2.0000      -0.253595        -6.9007 
 150   2.0000      -0.209578        -5.7029 
 151   0.0000      -0.070293        -1.9128 
 152   0.0000      -0.054073        -1.4714 
 153   0.0000      -0.029632        -0.8063 
 154   0.0000      -0.019293        -0.5250 
 155   0.0000      -0.018038        -0.4908 
 156   0.0000      -0.015504        -0.4219 
 157   0.0000      -0.008117        -0.2209 
 158   0.0000      -0.002196        -0.0598 
 159   0.0000       0.012167         0.3311 
 160   0.0000       0.036725         0.9993 
 161   0.0000       0.038331         1.0430 
 162   0.0000       0.049393         1.3441 
 163   0.0000       0.053624         1.4592 
 164   0.0000       0.061891         1.6841 
 165   0.0000       0.064848         1.7646 
 166   0.0000       0.071228         1.9382 
 167   0.0000       0.075085         2.0432 
 168   0.0000       0.079071         2.1516 
 169   0.0000       0.084633         2.3030 
 170   0.0000       0.087451         2.3797 
 171   0.0000       0.088303         2.4029 
 172   0.0000       0.090486         2.4623 
 173   0.0000       0.094044         2.5591 
 174   0.0000       0.097224         2.6456 
 175   0.0000       0.100011         2.7214 
 176   0.0000       0.103179         2.8076 
 177   0.0000       0.104674         2.8483 
 178   0.0000       0.107511         2.9255 
 179   0.0000       0.109679         2.9845 
 180   0.0000       0.112952         3.0736 
 181   0.0000       0.114775         3.1232 
 182   0.0000       0.117820         3.2061 
 183   0.0000       0.119249         3.2449 
 184   0.0000       0.124389         3.3848 
 185   0.0000       0.126584         3.4445 
 186   0.0000       0.128054         3.4845 
 187   0.0000       0.131126         3.5681 
 188   0.0000       0.132435         3.6037 
 189   0.0000       0.133520         3.6333 
 190   0.0000       0.134690         3.6651 
 191   0.0000       0.139708         3.8017 
 192   0.0000       0.141941         3.8624 
 193   0.0000       0.143843         3.9142 
 194   0.0000       0.148107         4.0302 
 195   0.0000       0.149209         4.0602 
 196   0.0000       0.150623         4.0987 
 197   0.0000       0.153716         4.1828 
 198   0.0000       0.157086         4.2745 
 199   0.0000       0.158692         4.3182 
 200   0.0000       0.160218         4.3598 
 201   0.0000       0.163472         4.4483 
 202   0.0000       0.166576         4.5328 
 203   0.0000       0.167391         4.5550 
 204   0.0000       0.168810         4.5935 
 205   0.0000       0.171681         4.6717 
 206   0.0000       0.175811         4.7840 
 207   0.0000       0.177282         4.8241 
 208   0.0000       0.178350         4.8531 
 209   0.0000       0.180258         4.9051 
 210   0.0000       0.186180         5.0662 
 211   0.0000       0.189670         5.1612 
 212   0.0000       0.191890         5.2216 
 213   0.0000       0.193909         5.2765 
 214   0.0000       0.196851         5.3566 
 215   0.0000       0.197567         5.3761 
 216   0.0000       0.199717         5.4346 
 217   0.0000       0.200609         5.4589 
 218   0.0000       0.204461         5.5637 
 219   0.0000       0.206616         5.6223 
 220   0.0000       0.208067         5.6618 
 221   0.0000       0.210441         5.7264 
 222   0.0000       0.212919         5.7938 
 223   0.0000       0.213457         5.8085 
 224   0.0000       0.215370         5.8605 
 225   0.0000       0.221103         6.0165 
 226   0.0000       0.222212         6.0467 
 227   0.0000       0.224420         6.1068 
 228   0.0000       0.229635         6.2487 
 229   0.0000       0.230835         6.2813 
 230   0.0000       0.232841         6.3359 
 231   0.0000       0.235113         6.3978 
 232   0.0000       0.235799         6.4164 
 233   0.0000       0.236381         6.4323 
 234   0.0000       0.241118         6.5611 
 235   0.0000       0.243708         6.6316 
 236   0.0000       0.244221         6.6456 
 237   0.0000       0.245667         6.6849 
 238   0.0000       0.247962         6.7474 
 239   0.0000       0.249958         6.8017 
 240   0.0000       0.252197         6.8626 
 241   0.0000       0.253893         6.9088 
 242   0.0000       0.255875         6.9627 
 243   0.0000       0.260371         7.0850 
 244   0.0000       0.262651         7.1471 
 245   0.0000       0.265021         7.2116 
 246   0.0000       0.269674         7.3382 
 247   0.0000       0.270442         7.3591 
 248   0.0000       0.272962         7.4277 
 249   0.0000       0.276069         7.5122 
 250   0.0000       0.277265         7.5448 
 251   0.0000       0.279975         7.6185 
 252   0.0000       0.283204         7.7064 
 253   0.0000       0.288232         7.8432 
 254   0.0000       0.291353         7.9281 
 255   0.0000       0.291931         7.9438 
 256   0.0000       0.294072         8.0021 
 257   0.0000       0.295997         8.0545 
 258   0.0000       0.296643         8.0721 
 259   0.0000       0.300028         8.1642 
 260   0.0000       0.303308         8.2534 
 261   0.0000       0.305348         8.3089 
 262   0.0000       0.305946         8.3252 
 263   0.0000       0.309255         8.4153 
 264   0.0000       0.311468         8.4755 
 265   0.0000       0.313945         8.5429 
 266   0.0000       0.315938         8.5971 
 267   0.0000       0.320526         8.7220 
 268   0.0000       0.322545         8.7769 
 269   0.0000       0.327355         8.9078 
 270   0.0000       0.328850         8.9485 
 271   0.0000       0.330411         8.9909 
 272   0.0000       0.333264         9.0686 
 273   0.0000       0.335496         9.1293 
 274   0.0000       0.340253         9.2588 
 275   0.0000       0.341900         9.3036 
 276   0.0000       0.343938         9.3590 
 277   0.0000       0.346160         9.4195 
 278   0.0000       0.350936         9.5495 
 279   0.0000       0.352968         9.6047 
 280   0.0000       0.353348         9.6151 
 281   0.0000       0.356937         9.7127 
 282   0.0000       0.361543         9.8381 
 283   0.0000       0.363040         9.8788 
 284   0.0000       0.365157         9.9364 
 285   0.0000       0.368367        10.0238 
 286   0.0000       0.369311        10.0495 
 287   0.0000       0.373643        10.1673 
 288   0.0000       0.374185        10.1821 
 289   0.0000       0.376452        10.2438 
 290   0.0000       0.379731        10.3330 
 291   0.0000       0.381301        10.3757 
 292   0.0000       0.383797        10.4436 
 293   0.0000       0.385819        10.4987 
 294   0.0000       0.388764        10.5788 
 295   0.0000       0.389108        10.5882 
 296   0.0000       0.391588        10.6556 
 297   0.0000       0.394507        10.7351 
 298   0.0000       0.396570        10.7912 
 299   0.0000       0.398364        10.8400 
 300   0.0000       0.401632        10.9290 
 301   0.0000       0.406909        11.0726 
 302   0.0000       0.409170        11.1341 
 303   0.0000       0.413913        11.2632 
 304   0.0000       0.414949        11.2913 
 305   0.0000       0.416641        11.3374 
 306   0.0000       0.420752        11.4492 
 307   0.0000       0.422140        11.4870 
 308   0.0000       0.424608        11.5542 
 309   0.0000       0.425334        11.5739 
 310   0.0000       0.429257        11.6807 
 311   0.0000       0.430817        11.7231 
 312   0.0000       0.433977        11.8091 
 313   0.0000       0.434222        11.8158 
 314   0.0000       0.435957        11.8630 
 315   0.0000       0.440278        11.9806 
 316   0.0000       0.441726        12.0200 
 317   0.0000       0.443141        12.0585 
 318   0.0000       0.445461        12.1216 
 319   0.0000       0.447761        12.1842 
 320   0.0000       0.450086        12.2475 
 321   0.0000       0.450840        12.2680 
 322   0.0000       0.451169        12.2769 
 323   0.0000       0.454521        12.3682 
 324   0.0000       0.456229        12.4146 
 325   0.0000       0.457368        12.4456 
 326   0.0000       0.458988        12.4897 
 327   0.0000       0.460979        12.5439 
 328   0.0000       0.463140        12.6027 
 329   0.0000       0.464775        12.6472 
 330   0.0000       0.467804        12.7296 
 331   0.0000       0.469484        12.7753 
 332   0.0000       0.474398        12.9090 
 333   0.0000       0.474944        12.9239 
 334   0.0000       0.475540        12.9401 
 335   0.0000       0.478630        13.0242 
 336   0.0000       0.479172        13.0389 
 337   0.0000       0.481784        13.1100 
 338   0.0000       0.483491        13.1565 
 339   0.0000       0.484940        13.1959 
 340   0.0000       0.487422        13.2634 
 341   0.0000       0.488897        13.3036 
 342   0.0000       0.490574        13.3492 
 343   0.0000       0.491292        13.3687 
 344   0.0000       0.494157        13.4467 
 345   0.0000       0.496059        13.4984 
 346   0.0000       0.499852        13.6017 
 347   0.0000       0.502449        13.6723 
 348   0.0000       0.502633        13.6773 
 349   0.0000       0.504821        13.7369 
 350   0.0000       0.505929        13.7670 
 351   0.0000       0.508560        13.8386 
 352   0.0000       0.511297        13.9131 
 353   0.0000       0.511538        13.9197 
 354   0.0000       0.512615        13.9490 
 355   0.0000       0.515834        14.0366 
 356   0.0000       0.517141        14.0721 
 357   0.0000       0.520930        14.1752 
 358   0.0000       0.522183        14.2093 
 359   0.0000       0.523568        14.2470 
 360   0.0000       0.525142        14.2898 
 361   0.0000       0.529634        14.4121 
 362   0.0000       0.531834        14.4719 
 363   0.0000       0.533023        14.5043 
 364   0.0000       0.537136        14.6162 
 365   0.0000       0.537549        14.6275 
 366   0.0000       0.539722        14.6866 
 367   0.0000       0.542979        14.7752 
 368   0.0000       0.548872        14.9356 
 369   0.0000       0.550508        14.9801 
 370   0.0000       0.552191        15.0259 
 371   0.0000       0.558735        15.2039 
 372   0.0000       0.559681        15.2297 
 373   0.0000       0.567084        15.4311 
 374   0.0000       0.569284        15.4910 
 375   0.0000       0.575424        15.6581 
 376   0.0000       0.577526        15.7153 
 377   0.0000       0.581764        15.8306 
 378   0.0000       0.584491        15.9048 
 379   0.0000       0.585849        15.9418 
 380   0.0000       0.589312        16.0360 
 381   0.0000       0.595998        16.2179 
 382   0.0000       0.598096        16.2750 
 383   0.0000       0.602108        16.3842 
 384   0.0000       0.604099        16.4384 
 385   0.0000       0.607523        16.5315 
 386   0.0000       0.608477        16.5575 
 387   0.0000       0.613107        16.6835 
 388   0.0000       0.615720        16.7546 
 389   0.0000       0.619999        16.8710 
 390   0.0000       0.621019        16.8988 
 391   0.0000       0.627259        17.0686 
 392   0.0000       0.632688        17.2163 
 393   0.0000       0.633336        17.2339 
 394   0.0000       0.639506        17.4019 
 395   0.0000       0.640189        17.4204 
 396   0.0000       0.643236        17.5033 
 397   0.0000       0.648473        17.6458 
 398   0.0000       0.652520        17.7560 
 399   0.0000       0.658477        17.9181 
 400   0.0000       0.660074        17.9615 
 401   0.0000       0.666594        18.1389 
 402   0.0000       0.668450        18.1894 
 403   0.0000       0.674393        18.3512 
 404   0.0000       0.675313        18.3762 
 405   0.0000       0.678149        18.4534 
 406   0.0000       0.679614        18.4932 
 407   0.0000       0.682973        18.5847 
 408   0.0000       0.686539        18.6817 
 409   0.0000       0.690565        18.7912 
 410   0.0000       0.692496        18.8438 
 411   0.0000       0.696121        18.9424 
 412   0.0000       0.701341        19.0845 
 413   0.0000       0.702243        19.1090 
 414   0.0000       0.704046        19.1581 
 415   0.0000       0.707023        19.2391 
 416   0.0000       0.708841        19.2886 
 417   0.0000       0.710875        19.3439 
 418   0.0000       0.716090        19.4858 
 419   0.0000       0.718860        19.5612 
 420   0.0000       0.720231        19.5985 
 421   0.0000       0.725826        19.7507 
 422   0.0000       0.726663        19.7735 
 423   0.0000       0.734082        19.9754 
 424   0.0000       0.735132        20.0040 
 425   0.0000       0.740648        20.1540 
 426   0.0000       0.743720        20.2376 
 427   0.0000       0.746326        20.3086 
 428   0.0000       0.747643        20.3444 
 429   0.0000       0.750684        20.4271 
 430   0.0000       0.753730        20.5100 
 431   0.0000       0.757604        20.6154 
 432   0.0000       0.758925        20.6514 
 433   0.0000       0.762610        20.7517 
 434   0.0000       0.763215        20.7681 
 435   0.0000       0.768995        20.9254 
 436   0.0000       0.770006        20.9529 
 437   0.0000       0.774937        21.0871 
 438   0.0000       0.777254        21.1502 
 439   0.0000       0.778162        21.1749 
 440   0.0000       0.782467        21.2920 
 441   0.0000       0.786368        21.3982 
 442   0.0000       0.789583        21.4857 
 443   0.0000       0.791673        21.5425 
 444   0.0000       0.795606        21.6495 
 445   0.0000       0.798845        21.7377 
 446   0.0000       0.801129        21.7998 
 447   0.0000       0.802806        21.8455 
 448   0.0000       0.806867        21.9560 
 449   0.0000       0.810905        22.0658 
 450   0.0000       0.812757        22.1163 
 451   0.0000       0.816183        22.2095 
 452   0.0000       0.822318        22.3764 
 453   0.0000       0.824829        22.4447 
 454   0.0000       0.827335        22.5129 
 455   0.0000       0.830691        22.6042 
 456   0.0000       0.832738        22.6600 
 457   0.0000       0.836536        22.7633 
 458   0.0000       0.841071        22.8867 
 459   0.0000       0.845195        22.9989 
 460   0.0000       0.846567        23.0363 
 461   0.0000       0.852274        23.1916 
 462   0.0000       0.853191        23.2165 
 463   0.0000       0.858407        23.3584 
 464   0.0000       0.861239        23.4355 
 465   0.0000       0.862689        23.4750 
 466   0.0000       0.869274        23.6541 
 467   0.0000       0.873653        23.7733 
 468   0.0000       0.874668        23.8009 
 469   0.0000       0.879068        23.9207 
 470   0.0000       0.883609        24.0442 
 471   0.0000       0.889122        24.1942 
 472   0.0000       0.894489        24.3403 
 473   0.0000       0.897289        24.4165 
 474   0.0000       0.899712        24.4824 
 475   0.0000       0.904734        24.6191 
 476   0.0000       0.907517        24.6948 
 477   0.0000       0.911426        24.8012 
 478   0.0000       0.914077        24.8733 
 479   0.0000       0.916577        24.9413 
 480   0.0000       0.919788        25.0287 
 481   0.0000       0.921822        25.0840 
 482   0.0000       0.926031        25.1986 
 483   0.0000       0.929394        25.2901 
 484   0.0000       0.932938        25.3865 
 485   0.0000       0.936154        25.4740 
 486   0.0000       0.938634        25.5415 
 487   0.0000       0.939911        25.5763 
 488   0.0000       0.947062        25.7709 
 489   0.0000       0.952502        25.9189 
 490   0.0000       0.956355        26.0237 
 491   0.0000       0.962544        26.1922 
 492   0.0000       0.963698        26.2236 
 493   0.0000       0.967497        26.3269 
 494   0.0000       0.969339        26.3770 
 495   0.0000       0.971662        26.4403 
 496   0.0000       0.975302        26.5393 
 497   0.0000       0.978396        26.6235 
 498   0.0000       0.983662        26.7668 
 499   0.0000       0.984506        26.7898 
 500   0.0000       0.990901        26.9638 
 501   0.0000       0.993010        27.0212 
 502   0.0000       0.995667        27.0935 
 503   0.0000       1.002130        27.2693 
 504   0.0000       1.010607        27.5000 
 505   0.0000       1.013552        27.5802 
 506   0.0000       1.014698        27.6113 
 507   0.0000       1.017831        27.6966 
 508   0.0000       1.025706        27.9109 
 509   0.0000       1.033300        28.1175 
 510   0.0000       1.037299        28.2264 
 511   0.0000       1.039941        28.2982 
 512   0.0000       1.042624        28.3712 
 513   0.0000       1.045478        28.4489 
 514   0.0000       1.051340        28.6084 
 515   0.0000       1.051785        28.6205 
 516   0.0000       1.061163        28.8757 
 517   0.0000       1.069344        29.0983 
 518   0.0000       1.069859        29.1123 
 519   0.0000       1.071888        29.1675 
 520   0.0000       1.075675        29.2706 
 521   0.0000       1.077024        29.3073 
 522   0.0000       1.081790        29.4370 
 523   0.0000       1.083566        29.4853 
 524   0.0000       1.096307        29.8320 
 525   0.0000       1.100559        29.9477 
 526   0.0000       1.104837        30.0642 
 527   0.0000       1.106971        30.1222 
 528   0.0000       1.110926        30.2298 
 529   0.0000       1.111347        30.2413 
 530   0.0000       1.116381        30.3783 
 531   0.0000       1.121209        30.5097 
 532   0.0000       1.124485        30.5988 
 533   0.0000       1.131511        30.7900 
 534   0.0000       1.132492        30.8167 
 535   0.0000       1.134732        30.8776 
 536   0.0000       1.140125        31.0244 
 537   0.0000       1.142155        31.0796 
 538   0.0000       1.147174        31.2162 
 539   0.0000       1.149664        31.2840 
 540   0.0000       1.154680        31.4205 
 541   0.0000       1.156340        31.4656 
 542   0.0000       1.160009        31.5655 
 543   0.0000       1.167265        31.7629 
 544   0.0000       1.170381        31.8477 
 545   0.0000       1.174326        31.9550 
 546   0.0000       1.176462        32.0132 
 547   0.0000       1.179721        32.1018 
 548   0.0000       1.181893        32.1609 
 549   0.0000       1.182807        32.1858 
 550   0.0000       1.188401        32.3380 
 551   0.0000       1.194513        32.5044 
 552   0.0000       1.199145        32.6304 
 553   0.0000       1.204590        32.7786 
 554   0.0000       1.208223        32.8774 
 555   0.0000       1.211838        32.9758 
 556   0.0000       1.214408        33.0457 
 557   0.0000       1.216576        33.1047 
 558   0.0000       1.224513        33.3207 
 559   0.0000       1.224924        33.3319 
 560   0.0000       1.228560        33.4308 
 561   0.0000       1.233746        33.5719 
 562   0.0000       1.235815        33.6282 
 563   0.0000       1.238024        33.6883 
 564   0.0000       1.240289        33.7500 
 565   0.0000       1.246156        33.9096 
 566   0.0000       1.249859        34.0104 
 567   0.0000       1.251835        34.0642 
 568   0.0000       1.256134        34.1812 
 569   0.0000       1.258504        34.2456 
 570   0.0000       1.261468        34.3263 
 571   0.0000       1.265827        34.4449 
 572   0.0000       1.267034        34.4778 
 573   0.0000       1.271172        34.5903 
 574   0.0000       1.274357        34.6770 
 575   0.0000       1.279674        34.8217 
 576   0.0000       1.281965        34.8840 
 577   0.0000       1.285012        34.9669 
 578   0.0000       1.287815        35.0432 
 579   0.0000       1.291003        35.1300 
 580   0.0000       1.292113        35.1602 
 581   0.0000       1.295849        35.2618 
 582   0.0000       1.299498        35.3611 
 583   0.0000       1.304486        35.4969 
 584   0.0000       1.307441        35.5773 
 585   0.0000       1.309165        35.6242 
 586   0.0000       1.314993        35.7828 
 587   0.0000       1.319513        35.9058 
 588   0.0000       1.322920        35.9985 
 589   0.0000       1.336366        36.3644 
 590   0.0000       1.337912        36.4064 
 591   0.0000       1.339898        36.4605 
 592   0.0000       1.342400        36.5286 
 593   0.0000       1.347897        36.6782 
 594   0.0000       1.350294        36.7434 
 595   0.0000       1.357296        36.9339 
 596   0.0000       1.362178        37.0667 
 597   0.0000       1.365002        37.1436 
 598   0.0000       1.369701        37.2715 
 599   0.0000       1.376519        37.4570 
 600   0.0000       1.380577        37.5674 
 601   0.0000       1.386461        37.7275 
 602   0.0000       1.389516        37.8106 
 603   0.0000       1.394860        37.9561 
 604   0.0000       1.400338        38.1051 
 605   0.0000       1.403302        38.1858 
 606   0.0000       1.412286        38.4302 
 607   0.0000       1.415078        38.5062 
 608   0.0000       1.417950        38.5844 
 609   0.0000       1.422034        38.6955 
 610   0.0000       1.431959        38.9656 
 611   0.0000       1.434122        39.0244 
 612   0.0000       1.435916        39.0733 
 613   0.0000       1.447360        39.3847 
 614   0.0000       1.448766        39.4229 
 615   0.0000       1.450410        39.4677 
 616   0.0000       1.455691        39.6114 
 617   0.0000       1.459766        39.7223 
 618   0.0000       1.464777        39.8586 
 619   0.0000       1.472343        40.0645 
 620   0.0000       1.475177        40.1416 
 621   0.0000       1.476616        40.1808 
 622   0.0000       1.479646        40.2632 
 623   0.0000       1.480821        40.2952 
 624   0.0000       1.482875        40.3511 
 625   0.0000       1.488004        40.4907 
 626   0.0000       1.489501        40.5314 
 627   0.0000       1.497747        40.7558 
 628   0.0000       1.503332        40.9077 
 629   0.0000       1.508090        41.0372 
 630   0.0000       1.510016        41.0896 
 631   0.0000       1.515718        41.2448 
 632   0.0000       1.517302        41.2879 
 633   0.0000       1.525870        41.5210 
 634   0.0000       1.530177        41.6382 
 635   0.0000       1.533209        41.7207 
 636   0.0000       1.539773        41.8993 
 637   0.0000       1.540834        41.9282 
 638   0.0000       1.546107        42.0717 
 639   0.0000       1.554219        42.2925 
 640   0.0000       1.561265        42.4842 
 641   0.0000       1.565705        42.6050 
 642   0.0000       1.570003        42.7220 
 643   0.0000       1.570971        42.7483 
 644   0.0000       1.575403        42.8689 
 645   0.0000       1.578934        42.9650 
 646   0.0000       1.581267        43.0285 
 647   0.0000       1.585733        43.1500 
 648   0.0000       1.588607        43.2282 
 649   0.0000       1.592809        43.3425 
 650   0.0000       1.598144        43.4877 
 651   0.0000       1.599496        43.5245 
 652   0.0000       1.603272        43.6272 
 653   0.0000       1.607086        43.7310 
 654   0.0000       1.610202        43.8158 
 655   0.0000       1.613694        43.9109 
 656   0.0000       1.614533        43.9337 
 657   0.0000       1.618879        44.0519 
 658   0.0000       1.619343        44.0646 
 659   0.0000       1.624199        44.1967 
 660   0.0000       1.625384        44.2289 
 661   0.0000       1.628550        44.3151 
 662   0.0000       1.629739        44.3474 
 663   0.0000       1.632764        44.4298 
 664   0.0000       1.636581        44.5336 
 665   0.0000       1.639453        44.6118 
 666   0.0000       1.642824        44.7035 
 667   0.0000       1.644070        44.7374 
 668   0.0000       1.645251        44.7696 
 669   0.0000       1.647821        44.8395 
 670   0.0000       1.649206        44.8772 
 671   0.0000       1.651850        44.9491 
 672   0.0000       1.656976        45.0886 
 673   0.0000       1.657712        45.1086 
 674   0.0000       1.660681        45.1894 
 675   0.0000       1.667310        45.3698 
 676   0.0000       1.670600        45.4593 
 677   0.0000       1.675165        45.5835 
 678   0.0000       1.679049        45.6892 
 679   0.0000       1.680404        45.7261 
 680   0.0000       1.682194        45.7748 
 681   0.0000       1.686818        45.9007 
 682   0.0000       1.691085        46.0168 
 683   0.0000       1.694948        46.1219 
 684   0.0000       1.698166        46.2095 
 685   0.0000       1.699832        46.2548 
 686   0.0000       1.701822        46.3089 
 687   0.0000       1.704553        46.3833 
 688   0.0000       1.707906        46.4745 
 689   0.0000       1.710030        46.5323 
 690   0.0000       1.711224        46.5648 
 691   0.0000       1.714855        46.6636 
 692   0.0000       1.716938        46.7203 
 693   0.0000       1.719812        46.7985 
 694   0.0000       1.721798        46.8525 
 695   0.0000       1.724065        46.9142 
 696   0.0000       1.726326        46.9757 
 697   0.0000       1.727601        47.0104 
 698   0.0000       1.728986        47.0481 
 699   0.0000       1.735614        47.2285 
 700   0.0000       1.739324        47.3294 
 701   0.0000       1.742293        47.4102 
 702   0.0000       1.743566        47.4449 
 703   0.0000       1.748051        47.5669 
 704   0.0000       1.751080        47.6493 
 705   0.0000       1.753013        47.7019 
 706   0.0000       1.759713        47.8842 
 707   0.0000       1.770131        48.1677 
 708   0.0000       1.770868        48.1878 
 709   0.0000       1.772546        48.2334 
 710   0.0000       1.778446        48.3940 
 711   0.0000       1.780441        48.4483 
 712   0.0000       1.787064        48.6285 
 713   0.0000       1.792636        48.7801 
 714   0.0000       1.795971        48.8709 
 715   0.0000       1.805100        49.1193 
 716   0.0000       1.811610        49.2964 
 717   0.0000       1.814981        49.3881 
 718   0.0000       1.818741        49.4905 
 719   0.0000       1.824794        49.6552 
 720   0.0000       1.835027        49.9336 
 721   0.0000       1.838575        50.0302 
 722   0.0000       1.848932        50.3120 
 723   0.0000       1.853063        50.4244 
 724   0.0000       1.858901        50.5833 
 725   0.0000       1.862122        50.6709 
 726   0.0000       1.865641        50.7667 
 727   0.0000       1.867728        50.8235 
 728   0.0000       1.871220        50.9185 
 729   0.0000       1.877493        51.0892 
 730   0.0000       1.878599        51.1193 
 731   0.0000       1.888170        51.3797 
 732   0.0000       1.896528        51.6072 
 733   0.0000       1.896933        51.6182 
 734   0.0000       1.900340        51.7109 
 735   0.0000       1.904788        51.8319 
 736   0.0000       1.906668        51.8831 
 737   0.0000       1.910284        51.9815 
 738   0.0000       1.911280        52.0086 
 739   0.0000       1.917341        52.1735 
 740   0.0000       1.925895        52.4063 
 741   0.0000       1.928787        52.4850 
 742   0.0000       1.937434        52.7203 
 743   0.0000       1.942417        52.8558 
 744   0.0000       1.944989        52.9259 
 745   0.0000       1.953091        53.1463 
 746   0.0000       1.961960        53.3876 
 747   0.0000       1.964866        53.4667 
 748   0.0000       1.971521        53.6478 
 749   0.0000       1.977203        53.8024 
 750   0.0000       1.979602        53.8677 
 751   0.0000       1.981016        53.9062 
 752   0.0000       1.988133        54.0999 
 753   0.0000       1.990048        54.1520 
 754   0.0000       1.997617        54.3579 
 755   0.0000       2.000542        54.4375 
 756   0.0000       2.003960        54.5305 
 757   0.0000       2.012648        54.7669 
 758   0.0000       2.018132        54.9162 
 759   0.0000       2.023666        55.0667 
 760   0.0000       2.024085        55.0782 
 761   0.0000       2.027640        55.1749 
 762   0.0000       2.030584        55.2550 
 763   0.0000       2.031988        55.2932 
 764   0.0000       2.036860        55.4258 
 765   0.0000       2.041263        55.5456 
 766   0.0000       2.043875        55.6167 
 767   0.0000       2.049547        55.7710 
 768   0.0000       2.055435        55.9312 
 769   0.0000       2.057585        55.9897 
 770   0.0000       2.068616        56.2899 
 771   0.0000       2.070475        56.3405 
 772   0.0000       2.074167        56.4410 
 773   0.0000       2.077179        56.5229 
 774   0.0000       2.083971        56.7077 
 775   0.0000       2.084665        56.7266 
 776   0.0000       2.088434        56.8292 
 777   0.0000       2.089690        56.8634 
 778   0.0000       2.096087        57.0374 
 779   0.0000       2.100133        57.1475 
 780   0.0000       2.100847        57.1670 
 781   0.0000       2.107054        57.3358 
 782   0.0000       2.110760        57.4367 
 783   0.0000       2.116438        57.5912 
 784   0.0000       2.118114        57.6368 
 785   0.0000       2.123099        57.7725 
 786   0.0000       2.136747        58.1438 
 787   0.0000       2.139163        58.2096 
 788   0.0000       2.141573        58.2752 
 789   0.0000       2.144818        58.3635 
 790   0.0000       2.148626        58.4671 
 791   0.0000       2.154805        58.6352 
 792   0.0000       2.161075        58.8058 
 793   0.0000       2.162981        58.8577 
 794   0.0000       2.167515        58.9811 
 795   0.0000       2.170642        59.0662 
 796   0.0000       2.175801        59.2066 
 797   0.0000       2.178423        59.2779 
 798   0.0000       2.182993        59.4023 
 799   0.0000       2.188568        59.5540 
 800   0.0000       2.191560        59.6354 
 801   0.0000       2.198386        59.8211 
 802   0.0000       2.204087        59.9762 
 803   0.0000       2.208391        60.0934 
 804   0.0000       2.212785        60.2130 
 805   0.0000       2.213879        60.2427 
 806   0.0000       2.219759        60.4027 
 807   0.0000       2.221910        60.4613 
 808   0.0000       2.230255        60.6883 
 809   0.0000       2.231076        60.7107 
 810   0.0000       2.232894        60.7601 
 811   0.0000       2.236237        60.8511 
 812   0.0000       2.239349        60.9358 
 813   0.0000       2.245154        61.0938 
 814   0.0000       2.252984        61.3068 
 815   0.0000       2.257531        61.4306 
 816   0.0000       2.266265        61.6682 
 817   0.0000       2.271209        61.8027 
 818   0.0000       2.279414        62.0260 
 819   0.0000       2.282846        62.1194 
 820   0.0000       2.287988        62.2593 
 821   0.0000       2.289362        62.2967 
 822   0.0000       2.296627        62.4944 
 823   0.0000       2.302293        62.6486 
 824   0.0000       2.308022        62.8045 
 825   0.0000       2.308652        62.8216 
 826   0.0000       2.312154        62.9169 
 827   0.0000       2.314094        62.9697 
 828   0.0000       2.320822        63.1528 
 829   0.0000       2.326633        63.3109 
 830   0.0000       2.335544        63.5534 
 831   0.0000       2.338374        63.6304 
 832   0.0000       2.343672        63.7746 
 833   0.0000       2.346170        63.8425 
 834   0.0000       2.349976        63.9461 
 835   0.0000       2.357970        64.1636 
 836   0.0000       2.360299        64.2270 
 837   0.0000       2.365916        64.3798 
 838   0.0000       2.371161        64.5226 
 839   0.0000       2.375083        64.6293 
 840   0.0000       2.381341        64.7996 
 841   0.0000       2.382085        64.8198 
 842   0.0000       2.387115        64.9567 
 843   0.0000       2.388557        64.9959 
 844   0.0000       2.390805        65.0571 
 845   0.0000       2.395629        65.1884 
 846   0.0000       2.396322        65.2072 
 847   0.0000       2.400040        65.3084 
 848   0.0000       2.404891        65.4404 
 849   0.0000       2.409032        65.5531 
 850   0.0000       2.415241        65.7221 
 851   0.0000       2.425425        65.9992 
 852   0.0000       2.430989        66.1506 
 853   0.0000       2.433506        66.2191 
 854   0.0000       2.442379        66.4605 
 855   0.0000       2.443147        66.4814 
 856   0.0000       2.452822        66.7447 
 857   0.0000       2.459154        66.9170 
 858   0.0000       2.466439        67.1152 
 859   0.0000       2.467791        67.1520 
 860   0.0000       2.471130        67.2429 
 861   0.0000       2.481823        67.5338 
 862   0.0000       2.485169        67.6249 
 863   0.0000       2.486477        67.6605 
 864   0.0000       2.492120        67.8140 
 865   0.0000       2.500349        68.0380 
 866   0.0000       2.503081        68.1123 
 867   0.0000       2.505902        68.1891 
 868   0.0000       2.511562        68.3431 
 869   0.0000       2.514907        68.4341 
 870   0.0000       2.523050        68.6557 
 871   0.0000       2.526603        68.7524 
 872   0.0000       2.527907        68.7878 
 873   0.0000       2.531150        68.8761 
 874   0.0000       2.531906        68.8967 
 875   0.0000       2.537057        69.0368 
 876   0.0000       2.548678        69.3531 
 877   0.0000       2.552085        69.4458 
 878   0.0000       2.553351        69.4802 
 879   0.0000       2.556277        69.5598 
 880   0.0000       2.558687        69.6254 
 881   0.0000       2.564186        69.7751 
 882   0.0000       2.565423        69.8087 
 883   0.0000       2.566159        69.8287 
 884   0.0000       2.571623        69.9774 
 885   0.0000       2.577091        70.1262 
 886   0.0000       2.583627        70.3041 
 887   0.0000       2.584744        70.3345 
 888   0.0000       2.589550        70.4652 
 889   0.0000       2.590542        70.4922 
 890   0.0000       2.594375        70.5965 
 891   0.0000       2.595646        70.6311 
 892   0.0000       2.601622        70.7937 
 893   0.0000       2.609070        70.9964 
 894   0.0000       2.610581        71.0375 
 895   0.0000       2.614443        71.1426 
 896   0.0000       2.619835        71.2893 
 897   0.0000       2.623745        71.3957 
 898   0.0000       2.624720        71.4223 
 899   0.0000       2.625738        71.4500 
 900   0.0000       2.630505        71.5797 
 901   0.0000       2.635398        71.7128 
 902   0.0000       2.638147        71.7876 
 903   0.0000       2.639678        71.8293 
 904   0.0000       2.643989        71.9466 
 905   0.0000       2.646900        72.0258 
 906   0.0000       2.647066        72.0303 
 907   0.0000       2.648771        72.0767 
 908   0.0000       2.650690        72.1290 
 909   0.0000       2.653414        72.2031 
 910   0.0000       2.658148        72.3319 
 911   0.0000       2.661860        72.4329 
 912   0.0000       2.666818        72.5678 
 913   0.0000       2.667136        72.5765 
 914   0.0000       2.668948        72.6258 
 915   0.0000       2.673688        72.7548 
 916   0.0000       2.676014        72.8180 
 917   0.0000       2.676623        72.8346 
 918   0.0000       2.680666        72.9446 
 919   0.0000       2.682049        72.9823 
 920   0.0000       2.685651        73.0803 
 921   0.0000       2.688966        73.1705 
 922   0.0000       2.691099        73.2285 
 923   0.0000       2.693285        73.2880 
 924   0.0000       2.695285        73.3424 
 925   0.0000       2.696181        73.3668 
 926   0.0000       2.700367        73.4807 
 927   0.0000       2.702250        73.5319 
 928   0.0000       2.704640        73.5970 
 929   0.0000       2.708062        73.6901 
 930   0.0000       2.708563        73.7037 
 931   0.0000       2.711580        73.7858 
 932   0.0000       2.716031        73.9069 
 933   0.0000       2.721810        74.0642 
 934   0.0000       2.724199        74.1292 
 935   0.0000       2.727255        74.2124 
 936   0.0000       2.730393        74.2978 
 937   0.0000       2.733716        74.3882 
 938   0.0000       2.735425        74.4347 
 939   0.0000       2.738474        74.5177 
 940   0.0000       2.739240        74.5385 
 941   0.0000       2.741530        74.6008 
 942   0.0000       2.746948        74.7483 
 943   0.0000       2.751899        74.8830 
 944   0.0000       2.757520        75.0359 
 945   0.0000       2.759347        75.0856 
 946   0.0000       2.762762        75.1786 
 947   0.0000       2.766691        75.2855 
 948   0.0000       2.769637        75.3657 
 949   0.0000       2.772998        75.4571 
 950   0.0000       2.774411        75.4956 
 951   0.0000       2.778303        75.6015 
 952   0.0000       2.781697        75.6938 
 953   0.0000       2.783555        75.7444 
 954   0.0000       2.786957        75.8369 
 955   0.0000       2.792127        75.9776 
 956   0.0000       2.794320        76.0373 
 957   0.0000       2.797449        76.1225 
 958   0.0000       2.802175        76.2511 
 959   0.0000       2.809744        76.4570 
 960   0.0000       2.812010        76.5187 
 961   0.0000       2.815319        76.6087 
 962   0.0000       2.820928        76.7614 
 963   0.0000       2.826405        76.9104 
 964   0.0000       2.834010        77.1173 
 965   0.0000       2.836518        77.1856 
 966   0.0000       2.839942        77.2787 
 967   0.0000       2.842679        77.3532 
 968   0.0000       2.844146        77.3931 
 969   0.0000       2.849987        77.5521 
 970   0.0000       2.851603        77.5961 
 971   0.0000       2.853393        77.6448 
 972   0.0000       2.853796        77.6557 
 973   0.0000       2.854913        77.6861 
 974   0.0000       2.861248        77.8585 
 975   0.0000       2.863674        77.9245 
 976   0.0000       2.865545        77.9754 
 977   0.0000       2.868106        78.0451 
 978   0.0000       2.868771        78.0632 
 979   0.0000       2.872570        78.1666 
 980   0.0000       2.877157        78.2914 
 981   0.0000       2.879409        78.3527 
 982   0.0000       2.883990        78.4773 
 983   0.0000       2.889446        78.6258 
 984   0.0000       2.890463        78.6535 
 985   0.0000       2.891661        78.6861 
 986   0.0000       2.897582        78.8472 
 987   0.0000       2.903816        79.0168 
 988   0.0000       2.908028        79.1315 
 989   0.0000       2.910156        79.1894 
 990   0.0000       2.911766        79.2332 
 991   0.0000       2.916652        79.3661 
 992   0.0000       2.922083        79.5139 
 993   0.0000       2.925212        79.5991 
 994   0.0000       2.929029        79.7029 
 995   0.0000       2.932055        79.7853 
 996   0.0000       2.937475        79.9328 
 997   0.0000       2.941052        80.0301 
 998   0.0000       2.944181        80.1152 
 999   0.0000       2.947651        80.2097 
 1000   0.0000       2.950994        80.3006 
 1001   0.0000       2.955106        80.4125 
 1002   0.0000       2.958767        80.5122 
 1003   0.0000       2.967636        80.7535 
 1004   0.0000       2.970576        80.8335 
 1005   0.0000       2.977738        81.0284 
 1006   0.0000       2.980266        81.0971 
 1007   0.0000       2.984219        81.2047 
 1008   0.0000       2.989420        81.3462 
 1009   0.0000       2.992981        81.4432 
 1010   0.0000       3.000118        81.6373 
 1011   0.0000       3.005778        81.7914 
 1012   0.0000       3.011693        81.9523 
 1013   0.0000       3.016250        82.0763 
 1014   0.0000       3.022834        82.2555 
 1015   0.0000       3.030888        82.4747 
 1016   0.0000       3.032879        82.5288 
 1017   0.0000       3.034132        82.5629 
 1018   0.0000       3.039396        82.7062 
 1019   0.0000       3.041093        82.7524 
 1020   0.0000       3.044305        82.8398 
 1021   0.0000       3.048607        82.9568 
 1022   0.0000       3.052464        83.0618 
 1023   0.0000       3.062379        83.3316 
 1024   0.0000       3.064472        83.3885 
 1025   0.0000       3.069065        83.5135 
 1026   0.0000       3.074831        83.6704 
 1027   0.0000       3.077553        83.7445 
 1028   0.0000       3.079937        83.8093 
 1029   0.0000       3.089086        84.0583 
 1030   0.0000       3.092300        84.1458 
 1031   0.0000       3.104682        84.4827 
 1032   0.0000       3.107157        84.5500 
 1033   0.0000       3.112910        84.7066 
 1034   0.0000       3.115911        84.7883 
 1035   0.0000       3.122190        84.9591 
 1036   0.0000       3.124909        85.0331 
 1037   0.0000       3.128305        85.1255 
 1038   0.0000       3.131275        85.2063 
 1039   0.0000       3.133555        85.2684 
 1040   0.0000       3.136567        85.3503 
 1041   0.0000       3.139885        85.4406 
 1042   0.0000       3.142568        85.5136 
 1043   0.0000       3.145060        85.5814 
 1044   0.0000       3.148333        85.6705 
 1045   0.0000       3.151661        85.7611 
 1046   0.0000       3.155980        85.8786 
 1047   0.0000       3.158114        85.9366 
 1048   0.0000       3.159367        85.9707 
 1049   0.0000       3.166550        86.1662 
 1050   0.0000       3.167308        86.1868 
 1051   0.0000       3.171508        86.3011 
 1052   0.0000       3.171675        86.3057 
 1053   0.0000       3.177067        86.4524 
 1054   0.0000       3.179757        86.5256 
 1055   0.0000       3.181017        86.5599 
 1056   0.0000       3.187344        86.7320 
 1057   0.0000       3.191818        86.8538 
 1058   0.0000       3.195401        86.9513 
 1059   0.0000       3.196885        86.9917 
 1060   0.0000       3.198060        87.0236 
 1061   0.0000       3.201131        87.1072 
 1062   0.0000       3.204499        87.1988 
 1063   0.0000       3.206396        87.2505 
 1064   0.0000       3.211985        87.4026 
 1065   0.0000       3.213377        87.4404 
 1066   0.0000       3.214417        87.4687 
 1067   0.0000       3.216471        87.5246 
 1068   0.0000       3.222724        87.6948 
 1069   0.0000       3.225326        87.7656 
 1070   0.0000       3.228313        87.8468 
 1071   0.0000       3.234563        88.0169 
 1072   0.0000       3.236702        88.0751 
 1073   0.0000       3.240410        88.1760 
 1074   0.0000       3.242356        88.2290 
 1075   0.0000       3.243863        88.2700 
 1076   0.0000       3.247116        88.3585 
 1077   0.0000       3.251553        88.4792 
 1078   0.0000       3.253891        88.5429 
 1079   0.0000       3.259294        88.6899 
 1080   0.0000       3.260813        88.7312 
 1081   0.0000       3.262430        88.7752 
 1082   0.0000       3.267115        88.9027 
 1083   0.0000       3.269158        88.9583 
 1084   0.0000       3.271440        89.0204 
 1085   0.0000       3.274405        89.1011 
 1086   0.0000       3.279485        89.2393 
 1087   0.0000       3.285072        89.3914 
 1088   0.0000       3.288763        89.4918 
 1089   0.0000       3.292874        89.6037 
 1090   0.0000       3.296056        89.6902 
 1091   0.0000       3.297965        89.7422 
 1092   0.0000       3.304220        89.9124 
 1093   0.0000       3.306096        89.9634 
 1094   0.0000       3.307953        90.0140 
 1095   0.0000       3.309913        90.0673 
 1096   0.0000       3.313799        90.1731 
 1097   0.0000       3.318080        90.2895 
 1098   0.0000       3.322196        90.4016 
 1099   0.0000       3.323770        90.4444 
 1100   0.0000       3.325906        90.5025 
 1101   0.0000       3.328237        90.5659 
 1102   0.0000       3.330602        90.6303 
 1103   0.0000       3.332070        90.6702 
 1104   0.0000       3.336532        90.7916 
 1105   0.0000       3.342120        90.9437 
 1106   0.0000       3.342874        90.9642 
 1107   0.0000       3.349068        91.1328 
 1108   0.0000       3.349770        91.1519 
 1109   0.0000       3.353914        91.2646 
 1110   0.0000       3.358898        91.4003 
 1111   0.0000       3.359646        91.4206 
 1112   0.0000       3.362037        91.4857 
 1113   0.0000       3.365360        91.5761 
 1114   0.0000       3.366996        91.6206 
 1115   0.0000       3.368023        91.6486 
 1116   0.0000       3.373010        91.7843 
 1117   0.0000       3.376641        91.8831 
 1118   0.0000       3.379915        91.9722 
 1119   0.0000       3.381710        92.0210 
 1120   0.0000       3.383702        92.0752 
 1121   0.0000       3.385704        92.1297 
 1122   0.0000       3.386918        92.1627 
 1123   0.0000       3.388855        92.2154 
 1124   0.0000       3.390100        92.2493 
 1125   0.0000       3.391670        92.2920 
 1126   0.0000       3.396401        92.4208 
 1127   0.0000       3.397170        92.4417 
 1128   0.0000       3.399854        92.5147 
 1129   0.0000       3.401756        92.5665 
 1130   0.0000       3.406890        92.7062 
 1131   0.0000       3.408476        92.7494 
 1132   0.0000       3.410237        92.7973 
 1133   0.0000       3.410880        92.8148 
 1134   0.0000       3.414497        92.9132 
 1135   0.0000       3.417742        93.0015 
 1136   0.0000       3.421422        93.1016 
 1137   0.0000       3.423627        93.1616 
 1138   0.0000       3.428257        93.2876 
 1139   0.0000       3.430577        93.3507 
 1140   0.0000       3.433083        93.4189 
 1141   0.0000       3.438487        93.5660 
 1142   0.0000       3.444146        93.7200 
 1143   0.0000       3.445948        93.7690 
 1144   0.0000       3.449156        93.8563 
 1145   0.0000       3.451807        93.9285 
 1146   0.0000       3.456406        94.0536 
 1147   0.0000       3.457612        94.0864 
 1148   0.0000       3.461289        94.1865 
 1149   0.0000       3.461914        94.2035 
 1150   0.0000       3.469892        94.4206 
 1151   0.0000       3.471591        94.4668 
 1152   0.0000       3.476070        94.5887 
 1153   0.0000       3.478362        94.6511 
 1154   0.0000       3.481029        94.7236 
 1155   0.0000       3.486644        94.8764 
 1156   0.0000       3.491936        95.0204 
 1157   0.0000       3.494088        95.0790 
 1158   0.0000       3.499046        95.2139 
 1159   0.0000       3.500655        95.2577 
 1160   0.0000       3.502684        95.3129 
 1161   0.0000       3.507634        95.4476 
 1162   0.0000       3.511066        95.5410 
 1163   0.0000       3.513345        95.6030 
 1164   0.0000       3.516042        95.6764 
 1165   0.0000       3.519261        95.7640 
 1166   0.0000       3.529420        96.0404 
 1167   0.0000       3.532803        96.1324 
 1168   0.0000       3.536769        96.2404 
 1169   0.0000       3.544464        96.4498 
 1170   0.0000       3.545255        96.4713 
 1171   0.0000       3.547196        96.5241 
 1172   0.0000       3.550772        96.6214 
 1173   0.0000       3.557308        96.7993 
 1174   0.0000       3.558454        96.8305 
 1175   0.0000       3.562126        96.9304 
 1176   0.0000       3.564482        96.9945 
 1177   0.0000       3.570897        97.1690 
 1178   0.0000       3.573247        97.2330 
 1179   0.0000       3.577819        97.3574 
 1180   0.0000       3.580488        97.4300 
 1181   0.0000       3.582065        97.4729 
 1182   0.0000       3.589487        97.6749 
 1183   0.0000       3.593472        97.7833 
 1184   0.0000       3.597254        97.8863 
 1185   0.0000       3.599828        97.9563 
 1186   0.0000       3.604698        98.0888 
 1187   0.0000       3.606630        98.1414 
 1188   0.0000       3.609910        98.2306 
 1189   0.0000       3.614757        98.3625 
 1190   0.0000       3.620402        98.5162 
 1191   0.0000       3.624233        98.6204 
 1192   0.0000       3.630015        98.7777 
 1193   0.0000       3.635007        98.9136 
 1194   0.0000       3.640380        99.0598 
 1195   0.0000       3.644798        99.1800 
 1196   0.0000       3.649905        99.3190 
 1197   0.0000       3.655083        99.4599 
 1198   0.0000       3.656767        99.5057 
 1199   0.0000       3.662179        99.6530 
 1200   0.0000       3.670566        99.8812 
 1201   0.0000       3.672253        99.9271 
 1202   0.0000       3.676676       100.0474 
 1203   0.0000       3.687650       100.3460 
 1204   0.0000       3.693018       100.4921 
 1205   0.0000       3.702863       100.7600 
 1206   0.0000       3.708710       100.9191 
 1207   0.0000       3.713016       101.0363 
 1208   0.0000       3.714864       101.0866 
 1209   0.0000       3.717985       101.1715 
 1210   0.0000       3.724691       101.3540 
 1211   0.0000       3.729174       101.4760 
 1212   0.0000       3.732865       101.5764 
 1213   0.0000       3.739457       101.7558 
 1214   0.0000       3.741630       101.8149 
 1215   0.0000       3.753705       102.1435 
 1216   0.0000       3.756871       102.2297 
 1217   0.0000       3.757103       102.2360 
 1218   0.0000       3.767989       102.5322 
 1219   0.0000       3.773699       102.6876 
 1220   0.0000       3.776832       102.7728 
 1221   0.0000       3.783702       102.9598 
 1222   0.0000       3.787928       103.0747 
 1223   0.0000       3.796446       103.3065 
 1224   0.0000       3.800952       103.4292 
 1225   0.0000       3.802823       103.4801 
 1226   0.0000       3.810520       103.6895 
 1227   0.0000       3.815541       103.8262 
 1228   0.0000       3.823891       104.0534 
 1229   0.0000       3.833344       104.3106 
 1230   0.0000       3.835479       104.3687 
 1231   0.0000       3.841933       104.5443 
 1232   0.0000       3.844816       104.6228 
 1233   0.0000       3.864535       105.1594 
 1234   0.0000       3.865899       105.1964 
 1235   0.0000       3.877454       105.5109 
 1236   0.0000       3.881696       105.6263 
 1237   0.0000       3.883406       105.6728 
 1238   0.0000       3.896278       106.0231 
 1239   0.0000       3.901551       106.1666 
 1240   0.0000       3.914450       106.5176 
 1241   0.0000       3.922353       106.7326 
 1242   0.0000       3.924290       106.7854 
 1243   0.0000       3.935867       107.1004 
 1244   0.0000       3.947265       107.4105 
 1245   0.0000       3.951750       107.5326 
 1246   0.0000       3.953130       107.5701 
 1247   0.0000       3.963885       107.8628 
 1248   0.0000       3.969400       108.0129 
 1249   0.0000       3.972366       108.0936 
 1250   0.0000       3.976036       108.1934 
 1251   0.0000       3.985122       108.4407 
 1252   0.0000       3.990601       108.5898 
 1253   0.0000       4.005535       108.9962 
 1254   0.0000       4.012295       109.1801 
 1255   0.0000       4.018071       109.3373 
 1256   0.0000       4.026864       109.5766 
 1257   0.0000       4.034480       109.7838 
 1258   0.0000       4.038143       109.8835 
 1259   0.0000       4.043973       110.0421 
 1260   0.0000       4.047072       110.1264 
 1261   0.0000       4.056112       110.3724 
 1262   0.0000       4.058511       110.4377 
 1263   0.0000       4.066210       110.6472 
 1264   0.0000       4.071509       110.7914 
 1265   0.0000       4.075260       110.8935 
 1266   0.0000       4.077961       110.9670 
 1267   0.0000       4.082099       111.0796 
 1268   0.0000       4.083392       111.1147 
 1269   0.0000       4.100198       111.5721 
 1270   0.0000       4.104430       111.6872 
 1271   0.0000       4.106078       111.7321 
 1272   0.0000       4.112630       111.9103 
 1273   0.0000       4.115120       111.9781 
 1274   0.0000       4.125831       112.2696 
 1275   0.0000       4.132010       112.4377 
 1276   0.0000       4.142543       112.7243 
 1277   0.0000       4.143206       112.7424 
 1278   0.0000       4.149839       112.9229 
 1279   0.0000       4.153401       113.0198 
 1280   0.0000       4.160728       113.2192 
 1281   0.0000       4.166997       113.3897 
 1282   0.0000       4.169702       113.4634 
 1283   0.0000       4.171501       113.5123 
 1284   0.0000       4.174884       113.6044 
 1285   0.0000       4.183883       113.8492 
 1286   0.0000       4.186080       113.9090 
 1287   0.0000       4.194408       114.1356 
 1288   0.0000       4.198229       114.2396 
 1289   0.0000       4.202662       114.3602 
 1290   0.0000       4.203310       114.3779 
 1291   0.0000       4.208243       114.5121 
 1292   0.0000       4.212411       114.6255 
 1293   0.0000       4.213022       114.6422 
 1294   0.0000       4.214790       114.6903 
 1295   0.0000       4.218403       114.7886 
 1296   0.0000       4.221025       114.8599 
 1297   0.0000       4.222867       114.9100 
 1298   0.0000       4.225094       114.9707 
 1299   0.0000       4.231723       115.1510 
 1300   0.0000       4.235494       115.2537 
 1301   0.0000       4.237749       115.3150 
 1302   0.0000       4.239879       115.3730 
 1303   0.0000       4.241366       115.4134 
 1304   0.0000       4.245701       115.5314 
 1305   0.0000       4.248656       115.6118 
 1306   0.0000       4.249920       115.6462 
 1307   0.0000       4.255749       115.8048 
 1308   0.0000       4.260785       115.9419 
 1309   0.0000       4.266474       116.0966 
 1310   0.0000       4.273046       116.2755 
 1311   0.0000       4.279428       116.4492 
 1312   0.0000       4.282573       116.5347 
 1313   0.0000       4.286427       116.6396 
 1314   0.0000       4.289133       116.7133 
 1315   0.0000       4.299510       116.9956 
 1316   0.0000       4.306273       117.1797 
 1317   0.0000       4.318619       117.5156 
 1318   0.0000       4.320497       117.5667 
 1319   0.0000       4.324666       117.6802 
 1320   0.0000       4.334964       117.9604 
 1321   0.0000       4.335461       117.9739 
 1322   0.0000       4.339962       118.0964 
 1323   0.0000       4.344685       118.2249 
 1324   0.0000       4.350158       118.3738 
 1325   0.0000       4.354680       118.4969 
 1326   0.0000       4.357800       118.5818 
 1327   0.0000       4.368824       118.8817 
 1328   0.0000       4.378098       119.1341 
 1329   0.0000       4.383664       119.2856 
 1330   0.0000       4.389955       119.4567 
 1331   0.0000       4.392019       119.5129 
 1332   0.0000       4.398704       119.6948 
 1333   0.0000       4.402648       119.8021 
 1334   0.0000       4.426672       120.4559 
 1335   0.0000       4.432043       120.6020 
 1336   0.0000       4.434750       120.6757 
 1337   0.0000       4.442723       120.8927 
 1338   0.0000       4.447811       121.0311 
 1339   0.0000       4.453937       121.1978 
 1340   0.0000       4.458756       121.3289 
 1341   0.0000       4.470749       121.6553 
 1342   0.0000       4.474825       121.7662 
 1343   0.0000       4.483937       122.0141 
 1344   0.0000       4.490430       122.1908 
 1345   0.0000       4.494803       122.3098 
 1346   0.0000       4.496830       122.3650 
 1347   0.0000       4.514639       122.8496 
 1348   0.0000       4.519296       122.9763 
 1349   0.0000       4.526440       123.1707 
 1350   0.0000       4.549495       123.7980 
 1351   0.0000       4.552797       123.8879 
 1352   0.0000       4.565928       124.2452 
 1353   0.0000       4.569664       124.3469 
 1354   0.0000       4.575497       124.5056 
 1355   0.0000       4.583312       124.7183 
 1356   0.0000       4.594335       125.0182 
 1357   0.0000       4.610503       125.4582 
 1358   0.0000       4.619002       125.6894 
 1359   0.0000       4.629160       125.9659 
 1360   0.0000       4.639719       126.2532 
 1361   0.0000       4.644502       126.3833 
 1362   0.0000       4.650338       126.5421 
 1363   0.0000       4.653046       126.6158 
 1364   0.0000       4.657293       126.7314 
 1365   0.0000       4.659580       126.7936 
 1366   0.0000       4.667452       127.0078 
 1367   0.0000       4.681411       127.3877 
 1368   0.0000       4.691627       127.6657 
 1369   0.0000       4.702538       127.9626 
 1370   0.0000       4.719157       128.4148 
 1371   0.0000       4.720577       128.4534 
 1372   0.0000       4.730746       128.7301 
 1373   0.0000       4.745924       129.1432 
 1374   0.0000       4.746704       129.1644 
 1375   0.0000       4.756158       129.4216 
 1376   0.0000       4.758789       129.4932 
 1377   0.0000       4.765607       129.6788 
 1378   0.0000       4.772528       129.8671 
 1379   0.0000       4.778742       130.0362 
 1380   0.0000       4.803127       130.6997 
 1381   0.0000       4.831503       131.4719 
 1382   0.0000       4.837010       131.6217 
 1383   0.0000       4.858381       132.2033 
 1384   0.0000       4.872611       132.5905 
 1385   0.0000       4.874155       132.6325 
 1386   0.0000       4.879530       132.7788 
 1387   0.0000       4.889953       133.0624 
 1388   0.0000       4.893269       133.1526 
 1389   0.0000       4.901699       133.3820 
 1390   0.0000       4.905362       133.4817 
 1391   0.0000       4.916477       133.7841 
 1392   0.0000       4.930748       134.1725 
 1393   0.0000       4.936575       134.3310 
 1394   0.0000       4.956955       134.8856 
 1395   0.0000       4.964746       135.0976 
 1396   0.0000       4.980557       135.5279 
 1397   0.0000       4.981674       135.5582 
 1398   0.0000       4.985928       135.6740 
 1399   0.0000       4.993823       135.8888 
 1400   0.0000       5.002897       136.1358 
 1401   0.0000       5.015467       136.4778 
 1402   0.0000       5.032866       136.9512 
 1403   0.0000       5.053829       137.5217 
 1404   0.0000       5.057313       137.6165 
 1405   0.0000       5.068999       137.9345 
 1406   0.0000       5.082910       138.3130 
 1407   0.0000       5.096750       138.6896 
 1408   0.0000       5.121028       139.3503 
 1409   0.0000       5.134056       139.7048 
 1410   0.0000       5.139597       139.8555 
 1411   0.0000       5.152347       140.2025 
 1412   0.0000       5.162246       140.4719 
 1413   0.0000       5.175047       140.8202 
 1414   0.0000       5.182846       141.0324 
 1415   0.0000       5.190069       141.2290 
 1416   0.0000       5.204968       141.6344 
 1417   0.0000       5.207823       141.7121 
 1418   0.0000       5.212360       141.8355 
 1419   0.0000       5.216855       141.9578 
 1420   0.0000       5.224549       142.1672 
 1421   0.0000       5.227512       142.2478 
 1422   0.0000       5.239333       142.5695 
 1423   0.0000       5.246852       142.7741 
 1424   0.0000       5.258273       143.0849 
 1425   0.0000       5.267034       143.3233 
 1426   0.0000       5.288856       143.9171 
 1427   0.0000       5.318123       144.7135 
 1428   0.0000       5.324734       144.8934 
 1429   0.0000       5.326563       144.9431 
 1430   0.0000       5.338418       145.2657 
 1431   0.0000       5.348318       145.5351 
 1432   0.0000       5.351252       145.6150 
 1433   0.0000       5.373578       146.2225 
 1434   0.0000       5.375097       146.2638 
 1435   0.0000       5.389795       146.6638 
 1436   0.0000       5.404736       147.0703 
 1437   0.0000       5.426957       147.6750 
 1438   0.0000       5.433496       147.8529 
 1439   0.0000       5.447356       148.2301 
 1440   0.0000       5.453622       148.4006 
 1441   0.0000       5.468440       148.8038 
 1442   0.0000       5.473299       148.9360 
 1443   0.0000       5.503030       149.7451 
 1444   0.0000       5.524292       150.3236 
 1445   0.0000       5.525998       150.3701 
 1446   0.0000       5.531316       150.5148 
 1447   0.0000       5.534894       150.6121 
 1448   0.0000       5.555607       151.1758 
 1449   0.0000       5.560118       151.2985 
 1450   0.0000       5.566809       151.4806 
 1451   0.0000       5.607314       152.5828 
 1452   0.0000       5.609978       152.6553 
 1453   0.0000       5.620014       152.9284 
 1454   0.0000       5.635143       153.3400 
 1455   0.0000       5.658157       153.9663 
 1456   0.0000       5.676108       154.4547 
 1457   0.0000       5.708071       155.3245 
 1458   0.0000       5.730749       155.9416 
 1459   0.0000       5.776020       157.1735 
 1460   0.0000       5.837351       158.8424 
 1461   0.0000       5.858843       159.4272 
 1462   0.0000       5.874571       159.8552 
 1463   0.0000       5.908794       160.7865 
 1464   0.0000       5.934431       161.4841 
 1465   0.0000       6.009095       163.5158 
 1466   0.0000       6.040171       164.3614 
 1467   0.0000       6.050089       164.6313 
 1468   0.0000       6.068910       165.1434 
 1469   0.0000       6.082962       165.5258 
 1470   0.0000       6.176723       168.0772 
 1471   0.0000       6.209529       168.9699 
 1472   0.0000       6.235807       169.6849 
 1473   0.0000       6.318251       171.9283 
 1474   0.0000       6.365356       173.2101 
 1475   0.0000       6.388202       173.8318 
 1476   0.0000       6.432798       175.0453 
 1477   0.0000       6.443680       175.3415 
 1478   0.0000       6.496693       176.7840 
 1479   0.0000       6.517370       177.3466 
 1480   0.0000       6.534063       177.8009 
 1481   0.0000       6.557301       178.4332 
 1482   0.0000       6.633661       180.5111 
 1483   0.0000       6.767279       184.1470 
 1484   0.0000       6.774117       184.3331 
 1485   0.0000       6.788278       184.7184 
 1486   0.0000       6.795544       184.9162 
 1487   0.0000       6.874826       187.0735 
 1488   0.0000       6.882575       187.2844 
 1489   0.0000       6.924224       188.4177 
 1490   0.0000       6.938482       188.8057 
 1491   0.0000       7.043481       191.6629 
 1492   0.0000       7.050875       191.8641 
 1493   0.0000       7.133005       194.0989 
 1494   0.0000       7.171966       195.1591 
 1495   0.0000       7.207045       196.1137 
 1496   0.0000       7.236614       196.9183 
 1497   0.0000       7.403464       201.4585 
 1498   0.0000       7.467772       203.2084 
 1499   0.0000       7.525055       204.7672 
 1500   0.0000      22.189865       603.8169 
 1501   0.0000      22.212929       604.4445 
 1502   0.0000      22.277794       606.2096 
 1503   0.0000      22.419501       610.0657 
 1504   0.0000      22.493431       612.0774 
 1505   0.0000      22.507328       612.4555 
 1506   0.0000      22.539351       613.3269 
 1507   0.0000      22.546632       613.5250 
 1508   0.0000      22.564049       613.9990 
 1509   0.0000      22.600562       614.9926 
 1510   0.0000      22.632727       615.8678 
 1511   0.0000      22.651186       616.3701 
 1512   0.0000      22.664898       616.7432 
 1513   0.0000      22.667141       616.8043 
 1514   0.0000      22.673943       616.9894 
 1515   0.0000      22.687451       617.3569 
 1516   0.0000      22.727276       618.4406 
 1517   0.0000      22.792520       620.2160 
 1518   0.0000      22.804499       620.5420 
 1519   0.0000      22.806315       620.5914 
 1520   0.0000      22.830495       621.2494 
 1521   0.0000      22.864822       622.1834 
 1522   0.0000      22.869864       622.3206 
 1523   0.0000      22.875349       622.4699 
 1524   0.0000      22.888953       622.8401 
 1525   0.0000      22.901687       623.1866 
 1526   0.0000      22.980561       625.3329 
 1527   0.0000      23.008295       626.0875 
 1528   0.0000      23.043329       627.0409 
 1529   0.0000      23.232407       632.1859 
 1530   0.0000      23.246238       632.5623 
 1531   0.0000      23.300182       634.0302 
 1532   0.0000      23.314985       634.4330 
 1533   0.0000      23.436240       637.7325 
 1534   0.0000      23.532919       640.3633 
 1535   0.0000      23.547458       640.7589 
 1536   0.0000      32.900083       895.2568 
 1537   0.0000      33.045508       899.2140 
 1538   0.0000      44.079693      1199.4694 
 1539   0.0000      44.231835      1203.6094 
 1540   0.0000      44.256237      1204.2734 
 1541   0.0000      44.576355      1212.9843 

                    ********************************
                    * MULLIKEN POPULATION ANALYSIS *
                    ********************************

-----------------------
MULLIKEN ATOMIC CHARGES
-----------------------
   0 O :   -0.222523
   1 O :   -0.441150
   2 N :   -0.323631
   3 N :   -0.211145
   4 C :    0.246432
   5 C :    0.084931
   6 H :    0.153209
   7 C :    0.129313
   8 C :   -0.234970
   9 H :    0.162377
  10 C :   -0.169021
  11 H :    0.158038
  12 C :   -0.145445
  13 H :    0.159077
  14 C :   -0.146460
  15 H :    0.158383
  16 C :   -0.282734
  17 H :    0.153996
  18 C :    0.190081
  19 C :   -0.445208
  20 H :    0.147438
  21 H :    0.149751
  22 H :    0.142912
  23 C :   -0.446422
  24 H :    0.145626
  25 H :    0.148978
  26 H :    0.143645
  27 C :   -0.433112
  28 H :    0.139894
  29 H :    0.148345
  30 H :    0.145057
  31 C :    0.215456
  32 C :   -0.033172
  33 C :   -0.212901
  34 H :    0.153949
  35 C :   -0.222541
  36 H :    0.146639
  37 C :   -0.185165
  38 H :    0.149636
  39 C :   -0.333231
  40 H :    0.148569
  41 C :    0.103102
  42 C :   -0.462984
  43 H :    0.145650
  44 H :    0.150957
  45 H :    0.143235
  46 C :   -0.435266
  47 H :    0.139663
  48 H :    0.139462
  49 H :    0.143153
  50 C :   -0.442644
  51 H :    0.131730
  52 H :    0.139758
  53 H :    0.137245
  54 C :    0.459439
  55 C :    0.112955
  56 C :   -0.237329
  57 H :    0.167433
  58 C :   -0.138239
  59 H :    0.166260
  60 C :   -0.131422
  61 H :    0.166958
  62 C :   -0.138183
  63 H :    0.166122
  64 C :   -0.241209
  65 H :    0.176311
  66 H :    0.258196
  67 O :   -0.469658
  68 C :    0.397572
  69 C :    0.129334
  70 C :   -0.230221
  71 H :    0.177949
  72 C :   -0.144778
  73 H :    0.163036
  74 C :   -0.143243
  75 H :    0.164041
  76 C :   -0.136863
  77 H :    0.164081
  78 C :   -0.229771
  79 H :    0.157705
  80 O :   -0.400633
  81 H :    0.348199
Sum of atomic charges:    0.0000000

--------------------------------
MULLIKEN REDUCED ORBITAL CHARGES
--------------------------------
  0 O s       :     3.773228  s :     3.773228
      pz      :     1.547401  p :     4.402851
      px      :     1.335893
      py      :     1.519558
      dz2     :     0.008467  d :     0.044217
      dxz     :     0.010583
      dyz     :     0.006651
      dx2y2   :     0.008783
      dxy     :     0.009734
      f0      :     0.000209  f :     0.002228
      f+1     :     0.000418
      f-1     :     0.000143
      f+2     :     0.000295
      f-2     :     0.000379
      f+3     :     0.000396
      f-3     :     0.000388
  1 O s       :     3.873675  s :     3.873675
      pz      :     1.436683  p :     4.536289
      px      :     1.637386
      py      :     1.462219
      dz2     :     0.008260  d :     0.029381
      dxz     :     0.005812
      dyz     :     0.007898
      dx2y2   :     0.003985
      dxy     :     0.003426
      f0      :     0.000368  f :     0.001806
      f+1     :     0.000188
      f-1     :     0.000424
      f+2     :     0.000337
      f-2     :     0.000336
      f+3     :     0.000079
      f-3     :     0.000075
  2 N s       :     3.599369  s :     3.599369
      pz      :     1.242809  p :     3.660868
      px      :     1.364728
      py      :     1.053331
      dz2     :     0.011589  d :     0.059727
      dxz     :     0.006445
      dyz     :     0.013569
      dx2y2   :     0.011980
      dxy     :     0.016144
      f0      :     0.000293  f :     0.003668
      f+1     :     0.000158
      f-1     :     0.000885
      f+2     :     0.000409
      f-2     :     0.000548
      f+3     :     0.000755
      f-3     :     0.000620
  3 N s       :     3.382101  s :     3.382101
      pz      :     1.299599  p :     3.763595
      px      :     1.097561
      py      :     1.366435
      dz2     :     0.016561  d :     0.061603
      dxz     :     0.010105
      dyz     :     0.011489
      dx2y2   :     0.013072
      dxy     :     0.010377
      f0      :     0.000471  f :     0.003846
      f+1     :     0.000454
      f-1     :     0.000854
      f+2     :     0.000638
      f-2     :     0.000665
      f+3     :     0.000383
      f-3     :     0.000380
  4 C s       :     3.155250  s :     3.155250
      pz      :     0.701515  p :     2.367485
      px      :     0.734110
      py      :     0.931860
      dz2     :     0.049216  d :     0.211457
      dxz     :     0.028467
      dyz     :     0.037950
      dx2y2   :     0.044130
      dxy     :     0.051694
      f0      :     0.001969  f :     0.019377
      f+1     :     0.002601
      f-1     :     0.002762
      f+2     :     0.002514
      f-2     :     0.004052
      f+3     :     0.002515
      f-3     :     0.002964
  5 C s       :     3.079398  s :     3.079398
      pz      :     0.809730  p :     2.665142
      px      :     1.009791
      py      :     0.845621
      dz2     :     0.056164  d :     0.160506
      dxz     :     0.023593
      dyz     :     0.031078
      dx2y2   :     0.022757
      dxy     :     0.026914
      f0      :     0.002035  f :     0.010023
      f+1     :     0.001143
      f-1     :     0.001990
      f+2     :     0.001391
      f-2     :     0.001484
      f+3     :     0.000843
      f-3     :     0.001137
  6 H s       :     0.823777  s :     0.823777
      pz      :     0.004163  p :     0.023014
      px      :     0.013381
      py      :     0.005469
  7 C s       :     3.249861  s :     3.249861
      pz      :     0.740571  p :     2.475098
      px      :     0.893872
      py      :     0.840655
      dz2     :     0.030489  d :     0.136205
      dxz     :     0.022582
      dyz     :     0.040640
      dx2y2   :     0.021429
      dxy     :     0.021065
      f0      :     0.001972  f :     0.009523
      f+1     :     0.001041
      f-1     :     0.001401
      f+2     :     0.001485
      f-2     :     0.001416
      f+3     :     0.000786
      f-3     :     0.001422
  8 C s       :     3.243545  s :     3.243545
      pz      :     0.992190  p :     2.887047
      px      :     0.942774
      py      :     0.952082
      dz2     :     0.019827  d :     0.097179
      dxz     :     0.018399
      dyz     :     0.030508
      dx2y2   :     0.014469
      dxy     :     0.013976
      f0      :     0.001398  f :     0.007199
      f+1     :     0.001025
      f-1     :     0.000899
      f+2     :     0.000722
      f-2     :     0.001207
      f+3     :     0.000634
      f-3     :     0.001315
  9 H s       :     0.815135  s :     0.815135
      pz      :     0.009941  p :     0.022488
      px      :     0.006488
      py      :     0.006060
 10 C s       :     3.204802  s :     3.204802
      pz      :     0.917745  p :     2.863220
      px      :     0.968832
      py      :     0.976643
      dz2     :     0.030933  d :     0.093849
      dxz     :     0.020629
      dyz     :     0.021456
      dx2y2   :     0.010529
      dxy     :     0.010301
      f0      :     0.001638  f :     0.007150
      f+1     :     0.001139
      f-1     :     0.000973
      f+2     :     0.001201
      f-2     :     0.001016
      f+3     :     0.000709
      f-3     :     0.000474
 11 H s       :     0.820024  s :     0.820024
      pz      :     0.003750  p :     0.021938
      px      :     0.006028
      py      :     0.012159
 12 C s       :     3.180609  s :     3.180609
      pz      :     0.972574  p :     2.864200
      px      :     0.951000
      py      :     0.940626
      dz2     :     0.020840  d :     0.093507
      dxz     :     0.010524
      dyz     :     0.028027
      dx2y2   :     0.017814
      dxy     :     0.016302
      f0      :     0.001262  f :     0.007129
      f+1     :     0.000622
      f-1     :     0.001039
      f+2     :     0.001164
      f-2     :     0.000912
      f+3     :     0.000714
      f-3     :     0.001415
 13 H s       :     0.818981  s :     0.818981
      pz      :     0.011658  p :     0.021942
      px      :     0.004342
      py      :     0.005942
 14 C s       :     3.183151  s :     3.183151
      pz      :     0.954494  p :     2.861884
      px      :     0.967388
      py      :     0.940002
      dz2     :     0.018320  d :     0.094252
      dxz     :     0.018247
      dyz     :     0.028593
      dx2y2   :     0.014412
      dxy     :     0.014679
      f0      :     0.001422  f :     0.007173
      f+1     :     0.001064
      f-1     :     0.000801
      f+2     :     0.000688
      f-2     :     0.001224
      f+3     :     0.000620
      f-3     :     0.001353
 15 H s       :     0.819648  s :     0.819648
      pz      :     0.009672  p :     0.021970
      px      :     0.006553
      py      :     0.005745
 16 C s       :     3.284736  s :     3.284736
      pz      :     0.951321  p :     2.896378
      px      :     0.962980
      py      :     0.982077
      dz2     :     0.029956  d :     0.094419
      dxz     :     0.022014
      dyz     :     0.021642
      dx2y2   :     0.010548
      dxy     :     0.010258
      f0      :     0.001686  f :     0.007202
      f+1     :     0.001170
      f-1     :     0.000996
      f+2     :     0.001158
      f-2     :     0.001062
      f+3     :     0.000699
      f-3     :     0.000431
 17 H s       :     0.824020  s :     0.824020
      pz      :     0.003746  p :     0.021985
      px      :     0.006217
      py      :     0.012021
 18 C s       :     3.044011  s :     3.044011
      pz      :     0.903784  p :     2.547286
      px      :     0.852986
      py      :     0.790517
      dz2     :     0.042169  d :     0.205833
      dxz     :     0.038533
      dyz     :     0.040377
      dx2y2   :     0.040915
      dxy     :     0.043839
      f0      :     0.001958  f :     0.012789
      f+1     :     0.001696
      f-1     :     0.001609
      f+2     :     0.001481
      f-2     :     0.001738
      f+3     :     0.001709
      f-3     :     0.002597
 19 C s       :     3.276567  s :     3.276567
      pz      :     0.956010  p :     3.108140
      px      :     1.088512
      py      :     1.063618
      dz2     :     0.012833  d :     0.057113
      dxz     :     0.015520
      dyz     :     0.011548
      dx2y2   :     0.010408
      dxy     :     0.006804
      f0      :     0.000759  f :     0.003388
      f+1     :     0.000508
      f-1     :     0.000862
      f+2     :     0.000303
      f-2     :     0.000379
      f+3     :     0.000546
      f-3     :     0.000030
 20 H s       :     0.830937  s :     0.830937
      pz      :     0.008470  p :     0.021625
      px      :     0.006397
      py      :     0.006757
 21 H s       :     0.829008  s :     0.829008
      pz      :     0.004265  p :     0.021240
      px      :     0.005661
      py      :     0.011314
 22 H s       :     0.836071  s :     0.836071
      pz      :     0.005215  p :     0.021017
      px      :     0.011408
      py      :     0.004394
 23 C s       :     3.274836  s :     3.274836
      pz      :     1.075847  p :     3.111212
      px      :     0.946309
      py      :     1.089055
      dz2     :     0.009776  d :     0.056976
      dxz     :     0.013551
      dyz     :     0.009047
      dx2y2   :     0.006597
      dxy     :     0.018005
      f0      :     0.000250  f :     0.003397
      f+1     :     0.000509
      f-1     :     0.000592
      f+2     :     0.000484
      f-2     :     0.000280
      f+3     :     0.000727
      f-3     :     0.000554
 24 H s       :     0.833278  s :     0.833278
      pz      :     0.010527  p :     0.021096
      px      :     0.004224
      py      :     0.006345
 25 H s       :     0.829780  s :     0.829780
      pz      :     0.004584  p :     0.021243
      px      :     0.006431
      py      :     0.010228
 26 H s       :     0.834772  s :     0.834772
      pz      :     0.007844  p :     0.021583
      px      :     0.006913
      py      :     0.006827
 27 C s       :     3.269331  s :     3.269331
      pz      :     1.016220  p :     3.103577
      px      :     1.059027
      py      :     1.028330
      dz2     :     0.021212  d :     0.056743
      dxz     :     0.004378
      dyz     :     0.006967
      dx2y2   :     0.014780
      dxy     :     0.009405
      f0      :     0.000493  f :     0.003462
      f+1     :     0.000246
      f-1     :     0.000965
      f+2     :     0.000447
      f-2     :     0.000300
      f+3     :     0.000761
      f-3     :     0.000251
 28 H s       :     0.839177  s :     0.839177
      pz      :     0.004592  p :     0.020929
      px      :     0.011932
      py      :     0.004405
 29 H s       :     0.830622  s :     0.830622
      pz      :     0.004323  p :     0.021033
      px      :     0.005734
      py      :     0.010975
 30 H s       :     0.833915  s :     0.833915
      pz      :     0.011581  p :     0.021028
      px      :     0.004432
      py      :     0.005015
 31 C s       :     2.996701  s :     2.996701
      pz      :     0.832985  p :     2.600092
      px      :     0.869965
      py      :     0.897143
      dz2     :     0.044569  d :     0.174723
      dxz     :     0.042769
      dyz     :     0.018965
      dx2y2   :     0.035226
      dxy     :     0.033195
      f0      :     0.001637  f :     0.013028
      f+1     :     0.002369
      f-1     :     0.001814
      f+2     :     0.002280
      f-2     :     0.001773
      f+3     :     0.001482
      f-3     :     0.001673
 32 C s       :     3.349806  s :     3.349806
      pz      :     0.845790  p :     2.550069
      px      :     0.810538
      py      :     0.893741
      dz2     :     0.027719  d :     0.124297
      dxz     :     0.031522
      dyz     :     0.016799
      dx2y2   :     0.023760
      dxy     :     0.024498
      f0      :     0.001249  f :     0.008999
      f+1     :     0.001630
      f-1     :     0.001057
      f+2     :     0.001731
      f-2     :     0.001151
      f+3     :     0.001089
      f-3     :     0.001092
 33 C s       :     3.232874  s :     3.232874
      pz      :     0.960745  p :     2.874750
      px      :     0.969948
      py      :     0.944057
      dz2     :     0.017429  d :     0.097989
      dxz     :     0.024130
      dyz     :     0.010138
      dx2y2   :     0.022667
      dxy     :     0.023625
      f0      :     0.000442  f :     0.007287
      f+1     :     0.001306
      f-1     :     0.000918
      f+2     :     0.001329
      f-2     :     0.000896
      f+3     :     0.001035
      f-3     :     0.001361
 34 H s       :     0.823012  s :     0.823012
      pz      :     0.011639  p :     0.023039
      px      :     0.004965
      py      :     0.006436
 35 C s       :     3.207726  s :     3.207726
      pz      :     0.969169  p :     2.913512
      px      :     0.950010
      py      :     0.994333
      dz2     :     0.017903  d :     0.094098
      dxz     :     0.030436
      dyz     :     0.012700
      dx2y2   :     0.011613
      dxy     :     0.021446
      f0      :     0.001272  f :     0.007204
      f+1     :     0.001038
      f-1     :     0.000662
      f+2     :     0.001336
      f-2     :     0.001104
      f+3     :     0.000664
      f-3     :     0.001129
 36 H s       :     0.831315  s :     0.831315
      pz      :     0.007002  p :     0.022046
      px      :     0.007447
      py      :     0.007597
 37 C s       :     3.205221  s :     3.205221
      pz      :     0.949366  p :     2.875627
      px      :     0.962917
      py      :     0.963345
      dz2     :     0.027641  d :     0.097037
      dxz     :     0.019999
      dyz     :     0.017464
      dx2y2   :     0.022400
      dxy     :     0.009532
      f0      :     0.001179  f :     0.007280
      f+1     :     0.001042
      f-1     :     0.000994
      f+2     :     0.001605
      f-2     :     0.000894
      f+3     :     0.000982
      f-3     :     0.000584
 38 H s       :     0.828505  s :     0.828505
      pz      :     0.004744  p :     0.021859
      px      :     0.012693
      py      :     0.004422
 39 C s       :     3.337880  s :     3.337880
      pz      :     0.971640  p :     2.896630
      px      :     0.905764
      py      :     1.019226
      dz2     :     0.016678  d :     0.091395
      dxz     :     0.022851
      dyz     :     0.011011
      dx2y2   :     0.019671
      dxy     :     0.021184
      f0      :     0.000506  f :     0.007326
      f+1     :     0.001289
      f-1     :     0.000882
      f+2     :     0.001408
      f-2     :     0.000820
      f+3     :     0.001070
      f-3     :     0.001350
 40 H s       :     0.828620  s :     0.828620
      pz      :     0.011183  p :     0.022811
      px      :     0.005122
      py      :     0.006505
 41 C s       :     2.995775  s :     2.995775
      pz      :     0.925741  p :     2.712222
      px      :     0.881904
      py      :     0.904577
      dz2     :     0.035791  d :     0.179201
      dxz     :     0.034783
      dyz     :     0.034659
      dx2y2   :     0.039790
      dxy     :     0.034178
      f0      :     0.001537  f :     0.009701
      f+1     :     0.001646
      f-1     :     0.001116
      f+2     :     0.001537
      f-2     :     0.000878
      f+3     :     0.001448
      f-3     :     0.001538
 42 C s       :     3.295884  s :     3.295884
      pz      :     0.943862  p :     3.103099
      px      :     1.095103
      py      :     1.064134
      dz2     :     0.011991  d :     0.060581
      dxz     :     0.018747
      dyz     :     0.011840
      dx2y2   :     0.013868
      dxy     :     0.004137
      f0      :     0.000905  f :     0.003419
      f+1     :     0.000628
      f-1     :     0.000738
      f+2     :     0.000279
      f-2     :     0.000249
      f+3     :     0.000213
      f-3     :     0.000406
 43 H s       :     0.833490  s :     0.833490
      pz      :     0.007654  p :     0.020860
      px      :     0.007503
      py      :     0.005703
 44 H s       :     0.827848  s :     0.827848
      pz      :     0.005420  p :     0.021195
      px      :     0.011058
      py      :     0.004718
 45 H s       :     0.835634  s :     0.835634
      pz      :     0.004381  p :     0.021132
      px      :     0.004663
      py      :     0.012087
 46 C s       :     3.268875  s :     3.268875
      pz      :     1.040695  p :     3.103435
      px      :     1.021751
      py      :     1.040990
      dz2     :     0.020193  d :     0.059653
      dxz     :     0.006918
      dyz     :     0.004571
      dx2y2   :     0.022718
      dxy     :     0.005253
      f0      :     0.000560  f :     0.003303
      f+1     :     0.000390
      f-1     :     0.000545
      f+2     :     0.000530
      f-2     :     0.000210
      f+3     :     0.000632
      f-3     :     0.000436
 47 H s       :     0.839304  s :     0.839304
      pz      :     0.004404  p :     0.021033
      px      :     0.004591
      py      :     0.012039
 48 H s       :     0.839363  s :     0.839363
      pz      :     0.005136  p :     0.021175
      px      :     0.011600
      py      :     0.004439
 49 H s       :     0.834827  s :     0.834827
      pz      :     0.012414  p :     0.022019
      px      :     0.004572
      py      :     0.005034
 50 C s       :     3.262463  s :     3.262463
      pz      :     1.093154  p :     3.117455
      px      :     1.075599
      py      :     0.948702
      dz2     :     0.005080  d :     0.059417
      dxz     :     0.009471
      dyz     :     0.018218
      dx2y2   :     0.011694
      dxy     :     0.014954
      f0      :     0.000531  f :     0.003309
      f+1     :     0.000129
      f-1     :     0.000432
      f+2     :     0.000632
      f-2     :     0.000227
      f+3     :     0.000654
      f-3     :     0.000706
 51 H s       :     0.845508  s :     0.845508
      pz      :     0.011630  p :     0.022762
      px      :     0.004986
      py      :     0.006146
 52 H s       :     0.839038  s :     0.839038
      pz      :     0.006519  p :     0.021204
      px      :     0.010223
      py      :     0.004462
 53 H s       :     0.841494  s :     0.841494
      pz      :     0.006226  p :     0.021261
      px      :     0.007978
      py      :     0.007057
 54 C s       :     3.092810  s :     3.092810
      pz      :     0.726581  p :     2.159739
      px      :     0.755613
      py      :     0.677544
      dz2     :     0.064901  d :     0.263611
      dxz     :     0.063947
      dyz     :     0.039416
      dx2y2   :     0.050337
      dxy     :     0.045010
      f0      :     0.005422  f :     0.024401
      f+1     :     0.002387
      f-1     :     0.003232
      f+2     :     0.001991
      f-2     :     0.005694
      f+3     :     0.002702
      f-3     :     0.002973
 55 C s       :     3.239965  s :     3.239965
      pz      :     0.760108  p :     2.507771
      px      :     0.818777
      py      :     0.928886
      dz2     :     0.027650  d :     0.129436
      dxz     :     0.039024
      dyz     :     0.021826
      dx2y2   :     0.022440
      dxy     :     0.018497
      f0      :     0.002218  f :     0.009873
      f+1     :     0.001482
      f-1     :     0.000975
      f+2     :     0.001050
      f-2     :     0.001898
      f+3     :     0.001535
      f-3     :     0.000716
 56 C s       :     3.262175  s :     3.262175
      pz      :     1.000852  p :     2.871736
      px      :     0.932693
      py      :     0.938192
      dz2     :     0.021804  d :     0.096193
      dxz     :     0.019926
      dyz     :     0.019741
      dx2y2   :     0.019832
      dxy     :     0.014889
      f0      :     0.001315  f :     0.007225
      f+1     :     0.000742
      f-1     :     0.000890
      f+2     :     0.000580
      f-2     :     0.001574
      f+3     :     0.001444
      f-3     :     0.000681
 57 H s       :     0.810240  s :     0.810240
      pz      :     0.011395  p :     0.022327
      px      :     0.004326
      py      :     0.006606
 58 C s       :     3.177994  s :     3.177994
      pz      :     0.922363  p :     2.860639
      px      :     0.974988
      py      :     0.963288
      dz2     :     0.030799  d :     0.092461
      dxz     :     0.020270
      dyz     :     0.018548
      dx2y2   :     0.008693
      dxy     :     0.014151
      f0      :     0.001663  f :     0.007146
      f+1     :     0.001084
      f-1     :     0.000869
      f+2     :     0.000958
      f-2     :     0.001399
      f+3     :     0.000435
      f-3     :     0.000739
 59 H s       :     0.811709  s :     0.811709
      pz      :     0.003667  p :     0.022031
      px      :     0.010963
      py      :     0.007401
 60 C s       :     3.191187  s :     3.191187
      pz      :     0.967393  p :     2.838678
      px      :     0.950122
      py      :     0.921163
      dz2     :     0.017967  d :     0.094465
      dxz     :     0.030430
      dyz     :     0.014895
      dx2y2   :     0.018072
      dxy     :     0.013102
      f0      :     0.001389  f :     0.007092
      f+1     :     0.001013
      f-1     :     0.000620
      f+2     :     0.000793
      f-2     :     0.001290
      f+3     :     0.001398
      f-3     :     0.000588
 61 H s       :     0.811150  s :     0.811150
      pz      :     0.010150  p :     0.021892
      px      :     0.007684
      py      :     0.004057
 62 C s       :     3.181899  s :     3.181899
      pz      :     0.969956  p :     2.857225
      px      :     0.931143
      py      :     0.956126
      dz2     :     0.020000  d :     0.091914
      dxz     :     0.021258
      dyz     :     0.018040
      dx2y2   :     0.018073
      dxy     :     0.014543
      f0      :     0.001290  f :     0.007146
      f+1     :     0.000754
      f-1     :     0.000872
      f+2     :     0.000571
      f-2     :     0.001577
      f+3     :     0.001409
      f-3     :     0.000673
 63 H s       :     0.811859  s :     0.811859
      pz      :     0.011169  p :     0.022020
      px      :     0.004261
      py      :     0.006590
 64 C s       :     3.267180  s :     3.267180
      pz      :     0.920732  p :     2.867281
      px      :     0.991360
      py      :     0.955189
      dz2     :     0.032154  d :     0.099504
      dxz     :     0.022732
      dyz     :     0.020469
      dx2y2   :     0.008906
      dxy     :     0.015244
      f0      :     0.001664  f :     0.007244
      f+1     :     0.001144
      f-1     :     0.000904
      f+2     :     0.000989
      f-2     :     0.001396
      f+3     :     0.000420
      f-3     :     0.000726
 65 H s       :     0.801310  s :     0.801310
      pz      :     0.003805  p :     0.022379
      px      :     0.011312
      py      :     0.007262
 66 H s       :     0.696095  s :     0.696095
      pz      :     0.009495  p :     0.045710
      px      :     0.025997
      py      :     0.010217
 67 O s       :     3.832207  s :     3.832207
      pz      :     1.390000  p :     4.606761
      px      :     1.708529
      py      :     1.508232
      dz2     :     0.009620  d :     0.028862
      dxz     :     0.007565
      dyz     :     0.007915
      dx2y2   :     0.001690
      dxy     :     0.002073
      f0      :     0.000521  f :     0.001828
      f+1     :     0.000446
      f-1     :     0.000335
      f+2     :     0.000215
      f-2     :     0.000253
      f+3     :     0.000033
      f-3     :     0.000025
 68 C s       :     3.066690  s :     3.066690
      pz      :     0.794762  p :     2.251373
      px      :     0.723152
      py      :     0.733458
      dz2     :     0.054283  d :     0.259640
      dxz     :     0.077364
      dyz     :     0.047388
      dx2y2   :     0.033417
      dxy     :     0.047187
      f0      :     0.005849  f :     0.024725
      f+1     :     0.004189
      f-1     :     0.003373
      f+2     :     0.004321
      f-2     :     0.002127
      f+3     :     0.002087
      f-3     :     0.002780
 69 C s       :     3.189968  s :     3.189968
      pz      :     0.812301  p :     2.542314
      px      :     0.790738
      py      :     0.939275
      dz2     :     0.026359  d :     0.128545
      dxz     :     0.041757
      dyz     :     0.018640
      dx2y2   :     0.019117
      dxy     :     0.022672
      f0      :     0.002134  f :     0.009839
      f+1     :     0.001193
      f-1     :     0.001251
      f+2     :     0.002050
      f-2     :     0.000977
      f+3     :     0.000881
      f-3     :     0.001352
 70 C s       :     3.247030  s :     3.247030
      pz      :     0.924231  p :     2.876846
      px      :     1.022759
      py      :     0.929855
      dz2     :     0.032102  d :     0.099099
      dxz     :     0.021331
      dyz     :     0.019424
      dx2y2   :     0.017187
      dxy     :     0.009054
      f0      :     0.001594  f :     0.007247
      f+1     :     0.001061
      f-1     :     0.000970
      f+2     :     0.001513
      f-2     :     0.000930
      f+3     :     0.000738
      f-3     :     0.000442
 71 H s       :     0.799519  s :     0.799519
      pz      :     0.003844  p :     0.022532
      px      :     0.014223
      py      :     0.004466
 72 C s       :     3.188634  s :     3.188634
      pz      :     0.972961  p :     2.856678
      px      :     0.927665
      py      :     0.956052
      dz2     :     0.019396  d :     0.092315
      dxz     :     0.029785
      dyz     :     0.008403
      dx2y2   :     0.015187
      dxy     :     0.019544
      f0      :     0.001162  f :     0.007150
      f+1     :     0.000961
      f-1     :     0.000695
      f+2     :     0.001636
      f-2     :     0.000597
      f+3     :     0.000818
      f-3     :     0.001280
 73 H s       :     0.814906  s :     0.814906
      pz      :     0.011091  p :     0.022058
      px      :     0.005872
      py      :     0.005094
 74 C s       :     3.197845  s :     3.197845
      pz      :     0.965171  p :     2.843953
      px      :     0.940361
      py      :     0.938422
      dz2     :     0.017302  d :     0.094351
      dxz     :     0.033283
      dyz     :     0.012018
      dx2y2   :     0.012776
      dxy     :     0.018971
      f0      :     0.001377  f :     0.007094
      f+1     :     0.000794
      f-1     :     0.000817
      f+2     :     0.001404
      f-2     :     0.000757
      f+3     :     0.000730
      f-3     :     0.001215
 75 H s       :     0.814039  s :     0.814039
      pz      :     0.009580  p :     0.021920
      px      :     0.006386
      py      :     0.005955
 76 C s       :     3.179141  s :     3.179141
      pz      :     0.925632  p :     2.858156
      px      :     0.975061
      py      :     0.957463
      dz2     :     0.029724  d :     0.092420
      dxz     :     0.020282
      dyz     :     0.018155
      dx2y2   :     0.015549
      dxy     :     0.008710
      f0      :     0.001565  f :     0.007145
      f+1     :     0.001001
      f-1     :     0.000942
      f+2     :     0.001517
      f-2     :     0.000916
      f+3     :     0.000724
      f-3     :     0.000480
 77 H s       :     0.813890  s :     0.813890
      pz      :     0.003788  p :     0.022030
      px      :     0.013621
      py      :     0.004621
 78 C s       :     3.266289  s :     3.266289
      pz      :     0.976275  p :     2.859543
      px      :     0.939542
      py      :     0.943727
      dz2     :     0.021693  d :     0.096699
      dxz     :     0.029990
      dyz     :     0.008851
      dx2y2   :     0.015410
      dxy     :     0.020755
      f0      :     0.001214  f :     0.007240
      f+1     :     0.000979
      f-1     :     0.000687
      f+2     :     0.001626
      f-2     :     0.000586
      f+3     :     0.000843
      f-3     :     0.001304
 79 H s       :     0.819896  s :     0.819896
      pz      :     0.011577  p :     0.022400
      px      :     0.005923
      py      :     0.004899
 80 O s       :     3.776890  s :     3.776890
      pz      :     1.559730  p :     4.591546
      px      :     1.320995
      py      :     1.710821
      dz2     :     0.007844  d :     0.030601
      dxz     :     0.009129
      dyz     :     0.003184
      dx2y2   :     0.005762
      dxy     :     0.004683
      f0      :     0.000074  f :     0.001596
      f+1     :     0.000332
      f-1     :     0.000102
      f+2     :     0.000225
      f-2     :     0.000134
      f+3     :     0.000371
      f-3     :     0.000356
 81 H s       :     0.596948  s :     0.596948
      pz      :     0.027838  p :     0.054853
      px      :     0.014151
      py      :     0.012864


                     *******************************
                     * LOEWDIN POPULATION ANALYSIS *
                     *******************************

----------------------
LOEWDIN ATOMIC CHARGES
----------------------
   0 O :    0.380373
   1 O :    0.096159
   2 N :    0.159985
   3 N :    0.143032
   4 C :   -0.278699
   5 C :   -0.203416
   6 H :    0.184911
   7 C :   -0.133733
   8 C :   -0.113963
   9 H :    0.160022
  10 C :   -0.146938
  11 H :    0.156259
  12 C :   -0.150199
  13 H :    0.155161
  14 C :   -0.147845
  15 H :    0.156035
  16 C :   -0.108656
  17 H :    0.162340
  18 C :   -0.393230
  19 C :   -0.268078
  20 H :    0.126556
  21 H :    0.135471
  22 H :    0.131893
  23 C :   -0.266469
  24 H :    0.131989
  25 H :    0.135522
  26 H :    0.129073
  27 C :   -0.277358
  28 H :    0.127646
  29 H :    0.130516
  30 H :    0.126275
  31 C :   -0.195912
  32 C :   -0.074368
  33 C :   -0.126884
  34 H :    0.159487
  35 C :   -0.194199
  36 H :    0.149927
  37 C :   -0.170331
  38 H :    0.153332
  39 C :   -0.142556
  40 H :    0.158839
  41 C :   -0.293753
  42 C :   -0.274776
  43 H :    0.127096
  44 H :    0.129531
  45 H :    0.125099
  46 C :   -0.269775
  47 H :    0.129504
  48 H :    0.130223
  49 H :    0.119292
  50 C :   -0.276982
  51 H :    0.117879
  52 H :    0.128874
  53 H :    0.126495
  54 C :   -0.389286
  55 C :   -0.132957
  56 C :   -0.080499
  57 H :    0.164280
  58 C :   -0.134027
  59 H :    0.159301
  60 C :   -0.120445
  61 H :    0.159884
  62 C :   -0.133889
  63 H :    0.159512
  64 C :   -0.086981
  65 H :    0.163665
  66 H :    0.179210
  67 O :    0.025488
  68 C :   -0.466675
  69 C :   -0.141693
  70 C :   -0.092659
  71 H :    0.160480
  72 C :   -0.138656
  73 H :    0.157994
  74 C :   -0.127717
  75 H :    0.158316
  76 C :   -0.139174
  77 H :    0.157632
  78 C :   -0.087586
  79 H :    0.161756
  80 O :    0.107709
  81 H :    0.180339

-------------------------------
LOEWDIN REDUCED ORBITAL CHARGES
-------------------------------
  0 O s       :     3.204200  s :     3.204200
      pz      :     1.485179  p :     4.292069
      px      :     1.339323
      py      :     1.467567
      dz2     :     0.020049  d :     0.115924
      dxz     :     0.029112
      dyz     :     0.014156
      dx2y2   :     0.022392
      dxy     :     0.030215
      f0      :     0.000887  f :     0.007434
      f+1     :     0.001274
      f-1     :     0.000568
      f+2     :     0.000957
      f-2     :     0.001591
      f+3     :     0.000978
      f-3     :     0.001179
  1 O s       :     3.394082  s :     3.394082
      pz      :     1.486204  p :     4.438453
      px      :     1.495681
      py      :     1.456568
      dz2     :     0.017331  d :     0.065501
      dxz     :     0.010693
      dyz     :     0.023428
      dx2y2   :     0.006976
      dxy     :     0.007073
      f0      :     0.000949  f :     0.005805
      f+1     :     0.000465
      f-1     :     0.001765
      f+2     :     0.001129
      f-2     :     0.001018
      f+3     :     0.000259
      f-3     :     0.000220
  2 N s       :     3.048363  s :     3.048363
      pz      :     1.201372  p :     3.580021
      px      :     1.260482
      py      :     1.118167
      dz2     :     0.025006  d :     0.196418
      dxz     :     0.017478
      dyz     :     0.054979
      dx2y2   :     0.050491
      dxy     :     0.048464
      f0      :     0.001517  f :     0.015212
      f+1     :     0.000741
      f-1     :     0.002670
      f+2     :     0.002203
      f-2     :     0.002937
      f+3     :     0.002246
      f-3     :     0.002898
  3 N s       :     2.922321  s :     2.922321
      pz      :     1.251377  p :     3.707126
      px      :     1.145643
      py      :     1.310107
      dz2     :     0.050322  d :     0.213727
      dxz     :     0.037801
      dyz     :     0.039431
      dx2y2   :     0.048355
      dxy     :     0.037817
      f0      :     0.001942  f :     0.013794
      f+1     :     0.001983
      f-1     :     0.002374
      f+2     :     0.002183
      f-2     :     0.002131
      f+3     :     0.001426
      f-3     :     0.001755
  4 C s       :     2.747243  s :     2.747243
      pz      :     0.842306  p :     2.665098
      px      :     0.839638
      py      :     0.983154
      dz2     :     0.154329  d :     0.752929
      dxz     :     0.144505
      dyz     :     0.136990
      dx2y2   :     0.145000
      dxy     :     0.172105
      f0      :     0.011545  f :     0.113429
      f+1     :     0.016829
      f-1     :     0.013948
      f+2     :     0.015612
      f-2     :     0.023195
      f+3     :     0.014596
      f-3     :     0.017704
  5 C s       :     2.728494  s :     2.728494
      pz      :     0.927399  p :     2.865914
      px      :     1.002703
      py      :     0.935811
      dz2     :     0.165477  d :     0.546065
      dxz     :     0.075986
      dyz     :     0.125725
      dx2y2   :     0.075095
      dxy     :     0.103784
      f0      :     0.011860  f :     0.062944
      f+1     :     0.009483
      f-1     :     0.009975
      f+2     :     0.009570
      f-2     :     0.009411
      f+3     :     0.005569
      f-3     :     0.007076
  6 H s       :     0.754264  s :     0.754264
      pz      :     0.011276  p :     0.060825
      px      :     0.034514
      py      :     0.015035
  7 C s       :     2.715695  s :     2.715695
      pz      :     0.961864  p :     2.858611
      px      :     0.899491
      py      :     0.997257
      dz2     :     0.117884  d :     0.505443
      dxz     :     0.080125
      dyz     :     0.147405
      dx2y2   :     0.078288
      dxy     :     0.081741
      f0      :     0.011428  f :     0.053984
      f+1     :     0.006899
      f-1     :     0.008018
      f+2     :     0.008371
      f-2     :     0.008810
      f+3     :     0.005403
      f-3     :     0.005055
  8 C s       :     2.763570  s :     2.763570
      pz      :     1.015097  p :     2.926666
      px      :     0.908272
      py      :     1.003297
      dz2     :     0.079977  d :     0.382247
      dxz     :     0.066199
      dyz     :     0.123814
      dx2y2   :     0.053488
      dxy     :     0.058768
      f0      :     0.009445  f :     0.041480
      f+1     :     0.005621
      f-1     :     0.006568
      f+2     :     0.004804
      f-2     :     0.005270
      f+3     :     0.004447
      f-3     :     0.005324
  9 H s       :     0.778277  s :     0.778277
      pz      :     0.026753  p :     0.061701
      px      :     0.018150
      py      :     0.016798
 10 C s       :     2.769413  s :     2.769413
      pz      :     1.053491  p :     2.947723
      px      :     0.918253
      py      :     0.975979
      dz2     :     0.133727  d :     0.387525
      dxz     :     0.082407
      dyz     :     0.092569
      dx2y2   :     0.037495
      dxy     :     0.041328
      f0      :     0.009839  f :     0.042277
      f+1     :     0.006390
      f-1     :     0.007247
      f+2     :     0.007560
      f-2     :     0.006901
      f+3     :     0.002942
      f-3     :     0.001399
 11 H s       :     0.783604  s :     0.783604
      pz      :     0.011105  p :     0.060138
      px      :     0.016735
      py      :     0.032297
 12 C s       :     2.769010  s :     2.769010
      pz      :     0.999261  p :     2.949287
      px      :     0.929411
      py      :     1.020615
      dz2     :     0.091238  d :     0.389276
      dxz     :     0.041342
      dyz     :     0.120161
      dx2y2   :     0.068964
      dxy     :     0.067570
      f0      :     0.008317  f :     0.042627
      f+1     :     0.004644
      f-1     :     0.006424
      f+2     :     0.006691
      f-2     :     0.006175
      f+3     :     0.005279
      f-3     :     0.005097
 13 H s       :     0.784748  s :     0.784748
      pz      :     0.031022  p :     0.060091
      px      :     0.012466
      py      :     0.016604
 14 C s       :     2.769419  s :     2.769419
      pz      :     1.011001  p :     2.948355
      px      :     0.915773
      py      :     1.021580
      dz2     :     0.077913  d :     0.387728
      dxz     :     0.067966
      dyz     :     0.126516
      dx2y2   :     0.055801
      dxy     :     0.059531
      f0      :     0.009537  f :     0.042343
      f+1     :     0.005776
      f-1     :     0.006539
      f+2     :     0.004855
      f-2     :     0.005592
      f+3     :     0.004479
      f-3     :     0.005566
 15 H s       :     0.783808  s :     0.783808
      pz      :     0.025982  p :     0.060156
      px      :     0.018061
      py      :     0.016113
 16 C s       :     2.763930  s :     2.763930
      pz      :     1.036338  p :     2.923383
      px      :     0.914228
      py      :     0.972817
      dz2     :     0.128966  d :     0.380126
      dxz     :     0.080334
      dyz     :     0.091644
      dx2y2   :     0.037083
      dxy     :     0.042099
      f0      :     0.009457  f :     0.041216
      f+1     :     0.006344
      f-1     :     0.007107
      f+2     :     0.007335
      f-2     :     0.006773
      f+3     :     0.002912
      f-3     :     0.001287
 17 H s       :     0.777317  s :     0.777317
      pz      :     0.010900  p :     0.060343
      px      :     0.017214
      py      :     0.032230
 18 C s       :     2.708562  s :     2.708562
      pz      :     1.015700  p :     2.895870
      px      :     0.983936
      py      :     0.896234
      dz2     :     0.144265  d :     0.706028
      dxz     :     0.120562
      dyz     :     0.143466
      dx2y2   :     0.136214
      dxy     :     0.161521
      f0      :     0.011453  f :     0.082770
      f+1     :     0.011540
      f-1     :     0.009645
      f+2     :     0.010743
      f-2     :     0.012762
      f+3     :     0.011005
      f-3     :     0.015622
 19 C s       :     2.830431  s :     2.830431
      pz      :     1.018075  p :     3.158434
      px      :     1.076060
      py      :     1.064300
      dz2     :     0.066059  d :     0.255739
      dxz     :     0.064428
      dyz     :     0.054901
      dx2y2   :     0.042191
      dxy     :     0.028160
      f0      :     0.004831  f :     0.023474
      f+1     :     0.004182
      f-1     :     0.004683
      f+2     :     0.002367
      f-2     :     0.003912
      f+3     :     0.002868
      f-3     :     0.000632
 20 H s       :     0.809646  s :     0.809646
      pz      :     0.023416  p :     0.063798
      px      :     0.019470
      py      :     0.020911
 21 H s       :     0.802388  s :     0.802388
      pz      :     0.012364  p :     0.062141
      px      :     0.017118
      py      :     0.032659
 22 H s       :     0.805775  s :     0.805775
      pz      :     0.014563  p :     0.062332
      px      :     0.034228
      py      :     0.013540
 23 C s       :     2.829663  s :     2.829663
      pz      :     1.069842  p :     3.156478
      px      :     1.013457
      py      :     1.073179
      dz2     :     0.043620  d :     0.256725
      dxz     :     0.059609
      dyz     :     0.039892
      dx2y2   :     0.040374
      dxy     :     0.073230
      f0      :     0.002028  f :     0.023603
      f+1     :     0.004506
      f-1     :     0.002748
      f+2     :     0.003479
      f-2     :     0.002508
      f+3     :     0.004608
      f-3     :     0.003726
 24 H s       :     0.805684  s :     0.805684
      pz      :     0.030899  p :     0.062327
      px      :     0.012355
      py      :     0.019074
 25 H s       :     0.802366  s :     0.802366
      pz      :     0.013874  p :     0.062112
      px      :     0.017269
      py      :     0.030969
 26 H s       :     0.807357  s :     0.807357
      pz      :     0.024173  p :     0.063571
      px      :     0.018981
      py      :     0.020417
 27 C s       :     2.837097  s :     2.837097
      pz      :     1.045461  p :     3.159934
      px      :     1.062821
      py      :     1.051652
      dz2     :     0.090306  d :     0.257104
      dxz     :     0.021790
      dyz     :     0.037718
      dx2y2   :     0.061909
      dxy     :     0.045381
      f0      :     0.002575  f :     0.023223
      f+1     :     0.002710
      f-1     :     0.005125
      f+2     :     0.003808
      f-2     :     0.003376
      f+3     :     0.003975
      f-3     :     0.001654
 28 H s       :     0.810154  s :     0.810154
      pz      :     0.014150  p :     0.062199
      px      :     0.034678
      py      :     0.013372
 29 H s       :     0.807571  s :     0.807571
      pz      :     0.012959  p :     0.061913
      px      :     0.017800
      py      :     0.031154
 30 H s       :     0.811242  s :     0.811242
      pz      :     0.033224  p :     0.062483
      px      :     0.013383
      py      :     0.015875
 31 C s       :     2.703044  s :     2.703044
      pz      :     0.934590  p :     2.789749
      px      :     0.987450
      py      :     0.867709
      dz2     :     0.145161  d :     0.628543
      dxz     :     0.159665
      dyz     :     0.083389
      dx2y2   :     0.113574
      dxy     :     0.126754
      f0      :     0.008915  f :     0.074575
      f+1     :     0.015365
      f-1     :     0.010056
      f+2     :     0.012391
      f-2     :     0.008749
      f+3     :     0.008796
      f-3     :     0.010304
 32 C s       :     2.716747  s :     2.716747
      pz      :     0.959968  p :     2.839207
      px      :     0.950068
      py      :     0.929171
      dz2     :     0.105787  d :     0.469301
      dxz     :     0.122290
      dyz     :     0.070264
      dx2y2   :     0.087591
      dxy     :     0.083368
      f0      :     0.006159  f :     0.049114
      f+1     :     0.010382
      f-1     :     0.006335
      f+2     :     0.007913
      f-2     :     0.006499
      f+3     :     0.005252
      f-3     :     0.006573
 33 C s       :     2.762614  s :     2.762614
      pz      :     0.965611  p :     2.932938
      px      :     1.036816
      py      :     0.930510
      dz2     :     0.069931  d :     0.390583
      dxz     :     0.099763
      dyz     :     0.041977
      dx2y2   :     0.087022
      dxy     :     0.091890
      f0      :     0.003066  f :     0.040750
      f+1     :     0.008527
      f-1     :     0.004202
      f+2     :     0.006953
      f-2     :     0.005046
      f+3     :     0.004880
      f-3     :     0.008075
 34 H s       :     0.778469  s :     0.778469
      pz      :     0.030721  p :     0.062044
      px      :     0.013546
      py      :     0.017776
 35 C s       :     2.763812  s :     2.763812
      pz      :     1.010547  p :     2.989033
      px      :     1.026387
      py      :     0.952099
      dz2     :     0.074452  d :     0.397696
      dxz     :     0.129240
      dyz     :     0.056932
      dx2y2   :     0.054886
      dxy     :     0.082188
      f0      :     0.007319  f :     0.043658
      f+1     :     0.007625
      f-1     :     0.005342
      f+2     :     0.007652
      f-2     :     0.004648
      f+3     :     0.004601
      f-3     :     0.006470
 36 H s       :     0.789662  s :     0.789662
      pz      :     0.019271  p :     0.060411
      px      :     0.020415
      py      :     0.020725
 37 C s       :     2.765499  s :     2.765499
      pz      :     1.018178  p :     2.954075
      px      :     0.988352
      py      :     0.947544
      dz2     :     0.105833  d :     0.406501
      dxz     :     0.095261
      dyz     :     0.076414
      dx2y2   :     0.086876
      dxy     :     0.042118
      f0      :     0.006200  f :     0.044256
      f+1     :     0.008250
      f-1     :     0.006834
      f+2     :     0.007550
      f-2     :     0.006297
      f+3     :     0.004867
      f-3     :     0.004258
 38 H s       :     0.786785  s :     0.786785
      pz      :     0.013648  p :     0.059883
      px      :     0.033469
      py      :     0.012766
 39 C s       :     2.759822  s :     2.759822
      pz      :     0.979599  p :     2.969239
      px      :     1.023616
      py      :     0.966024
      dz2     :     0.068538  d :     0.372629
      dxz     :     0.096640
      dyz     :     0.043547
      dx2y2   :     0.081574
      dxy     :     0.082331
      f0      :     0.003331  f :     0.040866
      f+1     :     0.008192
      f-1     :     0.004199
      f+2     :     0.007138
      f-2     :     0.004995
      f+3     :     0.005288
      f-3     :     0.007723
 40 H s       :     0.778730  s :     0.778730
      pz      :     0.029534  p :     0.062431
      px      :     0.014727
      py      :     0.018170
 41 C s       :     2.699143  s :     2.699143
      pz      :     0.979780  p :     2.921294
      px      :     0.952175
      py      :     0.989339
      dz2     :     0.128569  d :     0.609543
      dxz     :     0.117363
      dyz     :     0.113189
      dx2y2   :     0.137341
      dxy     :     0.113081
      f0      :     0.009536  f :     0.063773
      f+1     :     0.010380
      f-1     :     0.007991
      f+2     :     0.009541
      f-2     :     0.008113
      f+3     :     0.009019
      f-3     :     0.009193
 42 C s       :     2.834949  s :     2.834949
      pz      :     1.011495  p :     3.153943
      px      :     1.076521
      py      :     1.065927
      dz2     :     0.061074  d :     0.263138
      dxz     :     0.072688
      dyz     :     0.052677
      dx2y2   :     0.060917
      dxy     :     0.015782
      f0      :     0.004966  f :     0.022746
      f+1     :     0.003713
      f-1     :     0.004923
      f+2     :     0.001987
      f-2     :     0.003903
      f+3     :     0.001248
      f-3     :     0.002006
 43 H s       :     0.810670  s :     0.810670
      pz      :     0.021289  p :     0.062234
      px      :     0.022887
      py      :     0.018058
 44 H s       :     0.808530  s :     0.808530
      pz      :     0.014816  p :     0.061939
      px      :     0.032945
      py      :     0.014178
 45 H s       :     0.812426  s :     0.812426
      pz      :     0.012671  p :     0.062475
      px      :     0.014131
      py      :     0.035674
 46 C s       :     2.829225  s :     2.829225
      pz      :     1.051974  p :     3.151082
      px      :     1.043194
      py      :     1.055914
      dz2     :     0.089206  d :     0.266143
      dxz     :     0.035409
      dyz     :     0.025235
      dx2y2   :     0.089639
      dxy     :     0.026654
      f0      :     0.002749  f :     0.023325
      f+1     :     0.002768
      f-1     :     0.003933
      f+2     :     0.004060
      f-2     :     0.003350
      f+3     :     0.003759
      f-3     :     0.002707
 47 H s       :     0.808716  s :     0.808716
      pz      :     0.013251  p :     0.061780
      px      :     0.014115
      py      :     0.034413
 48 H s       :     0.807741  s :     0.807741
      pz      :     0.015913  p :     0.062036
      px      :     0.032671
      py      :     0.013452
 49 H s       :     0.816849  s :     0.816849
      pz      :     0.034649  p :     0.063858
      px      :     0.013692
      py      :     0.015517
 50 C s       :     2.828167  s :     2.828167
      pz      :     1.079132  p :     3.161315
      px      :     1.067922
      py      :     1.014261
      dz2     :     0.030183  d :     0.264288
      dxz     :     0.038443
      dyz     :     0.078131
      dx2y2   :     0.056197
      dxy     :     0.061334
      f0      :     0.003303  f :     0.023213
      f+1     :     0.000841
      f-1     :     0.003409
      f+2     :     0.004110
      f-2     :     0.002712
      f+3     :     0.004297
      f-3     :     0.004540
 51 H s       :     0.816051  s :     0.816051
      pz      :     0.034312  p :     0.066070
      px      :     0.014874
      py      :     0.016884
 52 H s       :     0.809193  s :     0.809193
      pz      :     0.019620  p :     0.061934
      px      :     0.029743
      py      :     0.012571
 53 H s       :     0.810939  s :     0.810939
      pz      :     0.018952  p :     0.062566
      px      :     0.024377
      py      :     0.019238
 54 C s       :     2.737191  s :     2.737191
      pz      :     0.953325  p :     2.583238
      px      :     0.813160
      py      :     0.816753
      dz2     :     0.216775  d :     0.921676
      dxz     :     0.194977
      dyz     :     0.184330
      dx2y2   :     0.152869
      dxy     :     0.172725
      f0      :     0.031662  f :     0.147182
      f+1     :     0.015476
      f-1     :     0.020694
      f+2     :     0.013970
      f-2     :     0.030602
      f+3     :     0.018438
      f-3     :     0.016339
 55 C s       :     2.708440  s :     2.708440
      pz      :     0.970471  p :     2.880609
      px      :     0.968958
      py      :     0.941181
      dz2     :     0.110426  d :     0.489403
      dxz     :     0.146044
      dyz     :     0.081276
      dx2y2   :     0.079362
      dxy     :     0.072296
      f0      :     0.012738  f :     0.054504
      f+1     :     0.008726
      f-1     :     0.006192
      f+2     :     0.005473
      f-2     :     0.010374
      f+3     :     0.006325
      f-3     :     0.004676
 56 C s       :     2.763962  s :     2.763962
      pz      :     1.000569  p :     2.895567
      px      :     0.990015
      py      :     0.904983
      dz2     :     0.082132  d :     0.379153
      dxz     :     0.090835
      dyz     :     0.071933
      dx2y2   :     0.070690
      dxy     :     0.063564
      f0      :     0.008302  f :     0.041816
      f+1     :     0.006195
      f-1     :     0.004425
      f+2     :     0.004125
      f-2     :     0.007915
      f+3     :     0.005815
      f-3     :     0.005039
 57 H s       :     0.774440  s :     0.774440
      pz      :     0.030599  p :     0.061280
      px      :     0.012351
      py      :     0.018329
 58 C s       :     2.769913  s :     2.769913
      pz      :     1.045146  p :     2.942969
      px      :     0.970266
      py      :     0.927556
      dz2     :     0.129110  d :     0.379265
      dxz     :     0.089691
      dyz     :     0.075174
      dx2y2   :     0.027837
      dxy     :     0.057452
      f0      :     0.009289  f :     0.041881
      f+1     :     0.007696
      f-1     :     0.005566
      f+2     :     0.006751
      f-2     :     0.007988
      f+3     :     0.001539
      f-3     :     0.003052
 59 H s       :     0.780378  s :     0.780378
      pz      :     0.010780  p :     0.060321
      px      :     0.029316
      py      :     0.020224
 60 C s       :     2.772131  s :     2.772131
      pz      :     1.003397  p :     2.918702
      px      :     0.986427
      py      :     0.928878
      dz2     :     0.077811  d :     0.387258
      dxz     :     0.123736
      dyz     :     0.060701
      dx2y2   :     0.067489
      dxy     :     0.057522
      f0      :     0.009274  f :     0.042354
      f+1     :     0.005962
      f-1     :     0.005170
      f+2     :     0.003919
      f-2     :     0.007563
      f+3     :     0.005971
      f-3     :     0.004494
 61 H s       :     0.780105  s :     0.780105
      pz      :     0.027349  p :     0.060012
      px      :     0.021005
      py      :     0.011658
 62 C s       :     2.770166  s :     2.770166
      pz      :     0.995841  p :     2.942962
      px      :     1.014629
      py      :     0.932492
      dz2     :     0.081353  d :     0.378951
      dxz     :     0.096556
      dyz     :     0.070062
      dx2y2   :     0.068280
      dxy     :     0.062701
      f0      :     0.008321  f :     0.041810
      f+1     :     0.006319
      f-1     :     0.004255
      f+2     :     0.004204
      f-2     :     0.008162
      f+3     :     0.005477
      f-3     :     0.005073
 63 H s       :     0.780134  s :     0.780134
      pz      :     0.029885  p :     0.060354
      px      :     0.012309
      py      :     0.018160
 64 C s       :     2.764804  s :     2.764804
      pz      :     1.026347  p :     2.901069
      px      :     0.971196
      py      :     0.903526
      dz2     :     0.125029  d :     0.379317
      dxz     :     0.089832
      dyz     :     0.078542
      dx2y2   :     0.028775
      dxy     :     0.057140
      f0      :     0.009051  f :     0.041791
      f+1     :     0.007795
      f-1     :     0.005442
      f+2     :     0.007090
      f-2     :     0.007812
      f+3     :     0.001486
      f-3     :     0.003115
 65 H s       :     0.774679  s :     0.774679
      pz      :     0.011067  p :     0.061656
      px      :     0.030430
      py      :     0.020159
 66 H s       :     0.696202  s :     0.696202
      pz      :     0.025968  p :     0.124588
      px      :     0.068836
      py      :     0.029783
 67 O s       :     3.403266  s :     3.403266
      pz      :     1.490793  p :     4.500803
      px      :     1.599147
      py      :     1.410862
      dz2     :     0.023578  d :     0.064600
      dxz     :     0.020497
      dyz     :     0.013013
      dx2y2   :     0.004332
      dxy     :     0.003179
      f0      :     0.001536  f :     0.005843
      f+1     :     0.001835
      f-1     :     0.000919
      f+2     :     0.000794
      f-2     :     0.000610
      f+3     :     0.000077
      f-3     :     0.000071
 68 C s       :     2.749632  s :     2.749632
      pz      :     0.981793  p :     2.619569
      px      :     0.878842
      py      :     0.758933
      dz2     :     0.223354  d :     0.944868
      dxz     :     0.284389
      dyz     :     0.150687
      dx2y2   :     0.143420
      dxy     :     0.143018
      f0      :     0.035184  f :     0.152607
      f+1     :     0.027280
      f-1     :     0.020828
      f+2     :     0.026431
      f-2     :     0.012503
      f+3     :     0.014353
      f-3     :     0.016029
 69 C s       :     2.710140  s :     2.710140
      pz      :     0.976922  p :     2.887270
      px      :     1.020304
      py      :     0.890044
      dz2     :     0.107259  d :     0.489748
      dxz     :     0.159956
      dyz     :     0.067430
      dx2y2   :     0.073185
      dxy     :     0.081917
      f0      :     0.011998  f :     0.054536
      f+1     :     0.008047
      f-1     :     0.007053
      f+2     :     0.010777
      f-2     :     0.005198
      f+3     :     0.005442
      f-3     :     0.006020
 70 C s       :     2.764410  s :     2.764410
      pz      :     1.018720  p :     2.906094
      px      :     1.000818
      py      :     0.886556
      dz2     :     0.122777  d :     0.380278
      dxz     :     0.090004
      dyz     :     0.073714
      dx2y2   :     0.064482
      dxy     :     0.029300
      f0      :     0.008272  f :     0.041876
      f+1     :     0.007776
      f-1     :     0.005857
      f+2     :     0.007882
      f-2     :     0.006817
      f+3     :     0.003117
      f-3     :     0.002156
 71 H s       :     0.777779  s :     0.777779
      pz      :     0.011138  p :     0.061741
      px      :     0.037792
      py      :     0.012810
 72 C s       :     2.770119  s :     2.770119
      pz      :     0.989977  p :     2.946182
      px      :     1.047330
      py      :     0.908874
      dz2     :     0.078646  d :     0.380498
      dxz     :     0.130110
      dyz     :     0.032162
      dx2y2   :     0.065928
      dxy     :     0.073652
      f0      :     0.007425  f :     0.041858
      f+1     :     0.006453
      f-1     :     0.004342
      f+2     :     0.008434
      f-2     :     0.004247
      f+3     :     0.004624
      f-3     :     0.006334
 73 H s       :     0.781613  s :     0.781613
      pz      :     0.029567  p :     0.060393
      px      :     0.016453
      py      :     0.014374
 74 C s       :     2.771753  s :     2.771753
      pz      :     1.000850  p :     2.926090
      px      :     1.046217
      py      :     0.879024
      dz2     :     0.074305  d :     0.387574
      dxz     :     0.139897
      dyz     :     0.046073
      dx2y2   :     0.057104
      dxy     :     0.070194
      f0      :     0.008965  f :     0.042299
      f+1     :     0.006199
      f-1     :     0.005089
      f+2     :     0.007818
      f-2     :     0.003593
      f+3     :     0.005007
      f-3     :     0.005629
 75 H s       :     0.781608  s :     0.781608
      pz      :     0.025849  p :     0.060076
      px      :     0.017752
      py      :     0.016475
 76 C s       :     2.769860  s :     2.769860
      pz      :     1.040602  p :     2.946726
      px      :     0.994718
      py      :     0.911406
      dz2     :     0.124540  d :     0.380706
      dxz     :     0.090986
      dyz     :     0.072893
      dx2y2   :     0.063569
      dxy     :     0.028718
      f0      :     0.008414  f :     0.041882
      f+1     :     0.007673
      f-1     :     0.005965
      f+2     :     0.008097
      f-2     :     0.006562
      f+3     :     0.002924
      f-3     :     0.002247
 77 H s       :     0.782037  s :     0.782037
      pz      :     0.011105  p :     0.060331
      px      :     0.036106
      py      :     0.013120
 78 C s       :     2.763916  s :     2.763916
      pz      :     0.993804  p :     2.901589
      px      :     1.025505
      py      :     0.882280
      dz2     :     0.081176  d :     0.380226
      dxz     :     0.124889
      dyz     :     0.033203
      dx2y2   :     0.065447
      dxy     :     0.075511
      f0      :     0.007537  f :     0.041855
      f+1     :     0.006449
      f-1     :     0.004358
      f+2     :     0.008180
      f-2     :     0.004208
      f+3     :     0.004639
      f-3     :     0.006483
 79 H s       :     0.776927  s :     0.776927
      pz      :     0.030973  p :     0.061317
      px      :     0.016444
      py      :     0.013901
 80 O s       :     3.330145  s :     3.330145
      pz      :     1.510512  p :     4.490517
      px      :     1.383376
      py      :     1.596629
      dz2     :     0.012534  d :     0.066832
      dxz     :     0.023149
      dyz     :     0.003920
      dx2y2   :     0.016009
      dxy     :     0.011221
      f0      :     0.000605  f :     0.004797
      f+1     :     0.001283
      f-1     :     0.000252
      f+2     :     0.000712
      f-2     :     0.000294
      f+3     :     0.000840
      f-3     :     0.000811
 81 H s       :     0.639730  s :     0.639730
      pz      :     0.102065  p :     0.179931
      px      :     0.040327
      py      :     0.037538


                      *****************************
                      * MAYER POPULATION ANALYSIS *
                      *****************************

  NA   - Mulliken gross atomic population
  ZA   - Total nuclear charge
  QA   - Mulliken gross atomic charge
  VA   - Mayer's total valence
  BVA  - Mayer's bonded valence
  FA   - Mayer's free valence

  ATOM       NA         ZA         QA         VA         BVA        FA
  0 O      8.2225     8.0000    -0.2225     2.2035     2.2035    -0.0000
  1 O      8.4412     8.0000    -0.4412     2.0475     2.0475     0.0000
  2 N      7.3236     7.0000    -0.3236     2.9925     2.9925    -0.0000
  3 N      7.2111     7.0000    -0.2111     3.0675     3.0675    -0.0000
  4 C      5.7536     6.0000     0.2464     4.0191     4.0191    -0.0000
  5 C      5.9151     6.0000     0.0849     3.8287     3.8287     0.0000
  6 H      0.8468     1.0000     0.1532     0.9943     0.9943     0.0000
  7 C      5.8707     6.0000     0.1293     3.5853     3.5853     0.0000
  8 C      6.2350     6.0000    -0.2350     3.9219     3.9219     0.0000
  9 H      0.8376     1.0000     0.1624     0.9665     0.9665     0.0000
 10 C      6.1690     6.0000    -0.1690     3.9113     3.9113     0.0000
 11 H      0.8420     1.0000     0.1580     0.9625     0.9625     0.0000
 12 C      6.1454     6.0000    -0.1454     3.8675     3.8675    -0.0000
 13 H      0.8409     1.0000     0.1591     0.9592     0.9592    -0.0000
 14 C      6.1465     6.0000    -0.1465     3.8793     3.8793    -0.0000
 15 H      0.8416     1.0000     0.1584     0.9612     0.9612    -0.0000
 16 C      6.2827     6.0000    -0.2827     3.9533     3.9533    -0.0000
 17 H      0.8460     1.0000     0.1540     0.9679     0.9679     0.0000
 18 C      5.8099     6.0000     0.1901     3.8974     3.8974    -0.0000
 19 C      6.4452     6.0000    -0.4452     3.8693     3.8693    -0.0000
 20 H      0.8526     1.0000     0.1474     0.9794     0.9794     0.0000
 21 H      0.8502     1.0000     0.1498     0.9692     0.9692    -0.0000
 22 H      0.8571     1.0000     0.1429     0.9756     0.9756     0.0000
 23 C      6.4464     6.0000    -0.4464     3.8924     3.8924    -0.0000
 24 H      0.8544     1.0000     0.1456     0.9730     0.9730    -0.0000
 25 H      0.8510     1.0000     0.1490     0.9691     0.9691    -0.0000
 26 H      0.8564     1.0000     0.1436     0.9752     0.9752    -0.0000
 27 C      6.4331     6.0000    -0.4331     3.8324     3.8324    -0.0000
 28 H      0.8601     1.0000     0.1399     0.9798     0.9798     0.0000
 29 H      0.8517     1.0000     0.1483     0.9720     0.9720    -0.0000
 30 H      0.8549     1.0000     0.1451     0.9751     0.9751     0.0000
 31 C      5.7845     6.0000     0.2155     3.8180     3.8180     0.0000
 32 C      6.0332     6.0000    -0.0332     3.7358     3.7358     0.0000
 33 C      6.2129     6.0000    -0.2129     3.7938     3.7938     0.0000
 34 H      0.8461     1.0000     0.1539     0.9619     0.9619     0.0000
 35 C      6.2225     6.0000    -0.2225     3.9028     3.9028    -0.0000
 36 H      0.8534     1.0000     0.1466     0.9635     0.9635    -0.0000
 37 C      6.1852     6.0000    -0.1852     3.8775     3.8775    -0.0000
 38 H      0.8504     1.0000     0.1496     0.9637     0.9637    -0.0000
 39 C      6.3332     6.0000    -0.3332     3.9453     3.9453     0.0000
 40 H      0.8514     1.0000     0.1486     0.9795     0.9795     0.0000
 41 C      5.8969     6.0000     0.1031     3.8873     3.8873     0.0000
 42 C      6.4630     6.0000    -0.4630     3.8708     3.8708    -0.0000
 43 H      0.8544     1.0000     0.1456     0.9694     0.9694    -0.0000
 44 H      0.8490     1.0000     0.1510     0.9701     0.9701     0.0000
 45 H      0.8568     1.0000     0.1432     0.9663     0.9663    -0.0000
 46 C      6.4353     6.0000    -0.4353     3.8649     3.8649     0.0000
 47 H      0.8603     1.0000     0.1397     0.9722     0.9722     0.0000
 48 H      0.8605     1.0000     0.1395     0.9702     0.9702     0.0000
 49 H      0.8568     1.0000     0.1432     0.9829     0.9829     0.0000
 50 C      6.4426     6.0000    -0.4426     3.8688     3.8688    -0.0000
 51 H      0.8683     1.0000     0.1317     0.9922     0.9922    -0.0000
 52 H      0.8602     1.0000     0.1398     0.9711     0.9711     0.0000
 53 H      0.8628     1.0000     0.1372     0.9833     0.9833     0.0000
 54 C      5.5406     6.0000     0.4594     3.9717     3.9717     0.0000
 55 C      5.8870     6.0000     0.1130     3.6106     3.6106     0.0000
 56 C      6.2373     6.0000    -0.2373     3.9698     3.9698     0.0000
 57 H      0.8326     1.0000     0.1674     0.9759     0.9759    -0.0000
 58 C      6.1382     6.0000    -0.1382     3.8935     3.8935     0.0000
 59 H      0.8337     1.0000     0.1663     0.9596     0.9596     0.0000
 60 C      6.1314     6.0000    -0.1314     3.9108     3.9108    -0.0000
 61 H      0.8330     1.0000     0.1670     0.9577     0.9577    -0.0000
 62 C      6.1382     6.0000    -0.1382     3.8933     3.8933    -0.0000
 63 H      0.8339     1.0000     0.1661     0.9602     0.9602    -0.0000
 64 C      6.2412     6.0000    -0.2412     3.9565     3.9565    -0.0000
 65 H      0.8237     1.0000     0.1763     0.9690     0.9690    -0.0000
 66 H      0.7418     1.0000     0.2582     0.9345     0.9345     0.0000
 67 O      8.4697     8.0000    -0.4697     2.0246     2.0246     0.0000
 68 C      5.6024     6.0000     0.3976     4.1793     4.1793    -0.0000
 69 C      5.8707     6.0000     0.1293     3.5498     3.5498    -0.0000
 70 C      6.2302     6.0000    -0.2302     3.9573     3.9573     0.0000
 71 H      0.8221     1.0000     0.1779     0.9641     0.9641    -0.0000
 72 C      6.1448     6.0000    -0.1448     3.8883     3.8883     0.0000
 73 H      0.8370     1.0000     0.1630     0.9610     0.9610    -0.0000
 74 C      6.1432     6.0000    -0.1432     3.9092     3.9092     0.0000
 75 H      0.8360     1.0000     0.1640     0.9584     0.9584     0.0000
 76 C      6.1369     6.0000    -0.1369     3.8780     3.8780     0.0000
 77 H      0.8359     1.0000     0.1641     0.9587     0.9587    -0.0000
 78 C      6.2298     6.0000    -0.2298     3.9603     3.9603     0.0000
 79 H      0.8423     1.0000     0.1577     0.9840     0.9840     0.0000
 80 O      8.4006     8.0000    -0.4006     2.0655     2.0655     0.0000
 81 H      0.6518     1.0000     0.3482     0.9476     0.9476    -0.0000

  Mayer bond orders larger than 0.100000
B(  0-O ,  4-C ) :   0.9724 B(  0-O , 54-C ) :   1.0860 B(  1-O , 54-C ) :   1.8104 
B(  2-N ,  4-C ) :   1.8750 B(  2-N , 18-C ) :   0.8856 B(  2-N , 81-H ) :   0.1543 
B(  3-N ,  5-C ) :   0.9525 B(  3-N , 31-C ) :   1.0788 B(  3-N , 66-H ) :   0.8612 
B(  4-C ,  5-C ) :   0.9285 B(  5-C ,  6-H ) :   0.9468 B(  5-C ,  7-C ) :   0.8874 
B(  7-C ,  8-C ) :   1.3288 B(  7-C , 16-C ) :   1.3409 B(  8-C ,  9-H ) :   0.9727 
B(  8-C , 10-C ) :   1.4155 B( 10-C , 11-H ) :   0.9767 B( 10-C , 12-C ) :   1.3877 
B( 12-C , 13-H ) :   0.9694 B( 12-C , 14-C ) :   1.3768 B( 14-C , 15-H ) :   0.9746 
B( 14-C , 16-C ) :   1.4182 B( 16-C , 17-H ) :   0.9857 B( 18-C , 19-C ) :   0.9721 
B( 18-C , 23-C ) :   0.9743 B( 18-C , 27-C ) :   0.9629 B( 19-C , 20-H ) :   0.9644 
B( 19-C , 21-H ) :   0.9604 B( 19-C , 22-H ) :   0.9646 B( 23-C , 24-H ) :   0.9650 
B( 23-C , 25-H ) :   0.9590 B( 23-C , 26-H ) :   0.9638 B( 27-C , 28-H ) :   0.9684 
B( 27-C , 29-H ) :   0.9629 B( 27-C , 30-H ) :   0.9662 B( 31-C , 32-C ) :   1.3165 
B( 31-C , 39-C ) :   1.3532 B( 32-C , 33-C ) :   1.3003 B( 32-C , 41-C ) :   0.9946 
B( 33-C , 34-H ) :   0.9782 B( 33-C , 35-C ) :   1.3949 B( 35-C , 36-H ) :   0.9866 
B( 35-C , 37-C ) :   1.3878 B( 37-C , 38-H ) :   0.9780 B( 37-C , 39-C ) :   1.3918 
B( 39-C , 40-H ) :   0.9935 B( 41-C , 42-C ) :   0.9466 B( 41-C , 46-C ) :   0.9628 
B( 41-C , 50-C ) :   0.9586 B( 42-C , 43-H ) :   0.9731 B( 42-C , 44-H ) :   0.9654 
B( 42-C , 45-H ) :   0.9618 B( 46-C , 47-H ) :   0.9680 B( 46-C , 48-H ) :   0.9618 
B( 46-C , 49-H ) :   0.9563 B( 50-C , 51-H ) :   0.9585 B( 50-C , 52-H ) :   0.9631 
B( 50-C , 53-H ) :   0.9732 B( 54-C , 55-C ) :   0.9879 B( 55-C , 56-C ) :   1.3215 
B( 55-C , 64-C ) :   1.3422 B( 56-C , 57-H ) :   0.9630 B( 56-C , 58-C ) :   1.4354 
B( 58-C , 59-H ) :   0.9677 B( 58-C , 60-C ) :   1.3865 B( 60-C , 61-H ) :   0.9632 
B( 60-C , 62-C ) :   1.3880 B( 62-C , 63-H ) :   0.9675 B( 62-C , 64-C ) :   1.4295 
B( 64-C , 65-H ) :   0.9571 B( 67-O , 68-C ) :   1.8870 B( 68-C , 69-C ) :   0.9939 
B( 68-C , 80-O ) :   1.2679 B( 69-C , 70-C ) :   1.3463 B( 69-C , 78-C ) :   1.3247 
B( 70-C , 71-H ) :   0.9506 B( 70-C , 72-C ) :   1.4226 B( 72-C , 73-H ) :   0.9709 
B( 72-C , 74-C ) :   1.3860 B( 74-C , 75-H ) :   0.9668 B( 74-C , 76-C ) :   1.3833 
B( 76-C , 77-H ) :   0.9702 B( 76-C , 78-C ) :   1.4214 B( 78-C , 79-H ) :   0.9681 
B( 80-O , 81-H ) :   0.7534 

-------
TIMINGS
-------

Total SCF time: 0 days 0 hours 7 min 42 sec 

Total time                  ....     462.331 sec
Sum of individual times     ....     450.284 sec  ( 97.4%)

Fock matrix formation       ....     421.634 sec  ( 91.2%)
  Split-RI-J                ....      32.619 sec  (  7.7% of F)
  Chain of spheres X        ....     287.566 sec  ( 68.2% of F)
  XC integration            ....      38.205 sec  (  9.1% of F)
    Basis function eval.    ....       3.565 sec  (  9.3% of XC)
    Density eval.           ....      10.784 sec  ( 28.2% of XC)
    XC-Functional eval.     ....       0.291 sec  (  0.8% of XC)
    XC-Potential eval.      ....       5.568 sec  ( 14.6% of XC)
Diagonalization             ....       3.968 sec  (  0.9%)
Density matrix formation    ....       0.779 sec  (  0.2%)
Population analysis         ....       1.464 sec  (  0.3%)
Initial guess               ....       4.185 sec  (  0.9%)
Orbital Transformation      ....       0.000 sec  (  0.0%)
Orbital Orthonormalization  ....       0.000 sec  (  0.0%)
DIIS solution               ....       3.510 sec  (  0.8%)
SOSCF solution              ....       3.806 sec  (  0.8%)
Grid generation             ....      10.937 sec  (  2.4%)

Maximum memory used throughout the entire SCF-calculation: 591.0 MB
[1710950485.087090] [node132:1273600:0]          mpool.c:43   UCX  WARN  object 0x13c04200 was not returned to mpool ucp_requests
[1710950485.087107] [node132:1273600:0]          mpool.c:43   UCX  WARN  object 0x13c043c0 was not returned to mpool ucp_requests
[1710950485.087111] [node132:1273600:0]          mpool.c:43   UCX  WARN  object 0x13c04580 was not returned to mpool ucp_requests
[1710950485.087116] [node132:1273600:0]          mpool.c:43   UCX  WARN  object 0x13c04740 was not returned to mpool ucp_requests
[1710950485.087119] [node132:1273600:0]          mpool.c:43   UCX  WARN  object 0x13c04900 was not returned to mpool ucp_requests
[1710950485.087124] [node132:1273600:0]          mpool.c:43   UCX  WARN  object 0x13c04ac0 was not returned to mpool ucp_requests
[1710950485.087127] [node132:1273600:0]          mpool.c:43   UCX  WARN  object 0x13c04c80 was not returned to mpool ucp_requests
[1710950485.087130] [node132:1273600:0]          mpool.c:43   UCX  WARN  object 0x13c04e40 was not returned to mpool ucp_requests
[1710950485.087134] [node132:1273600:0]          mpool.c:43   UCX  WARN  object 0x13c05000 was not returned to mpool ucp_requests
[1710950485.090519] [node132:1273593:0]          mpool.c:43   UCX  WARN  object 0x1368e1c0 was not returned to mpool ucp_requests
[1710950485.090536] [node132:1273593:0]          mpool.c:43   UCX  WARN  object 0x1368e380 was not returned to mpool ucp_requests
[1710950485.090542] [node132:1273593:0]          mpool.c:43   UCX  WARN  object 0x1368e540 was not returned to mpool ucp_requests
[1710950485.090545] [node132:1273593:0]          mpool.c:43   UCX  WARN  object 0x1368e700 was not returned to mpool ucp_requests
[1710950485.090548] [node132:1273593:0]          mpool.c:43   UCX  WARN  object 0x1368e8c0 was not returned to mpool ucp_requests
[1710950485.090552] [node132:1273593:0]          mpool.c:43   UCX  WARN  object 0x1368ea80 was not returned to mpool ucp_requests
[1710950485.090555] [node132:1273593:0]          mpool.c:43   UCX  WARN  object 0x1368ec40 was not returned to mpool ucp_requests
[1710950485.090558] [node132:1273593:0]          mpool.c:43   UCX  WARN  object 0x1368ee00 was not returned to mpool ucp_requests
[1710950485.090561] [node132:1273593:0]          mpool.c:43   UCX  WARN  object 0x1368efc0 was not returned to mpool ucp_requests
[1710950485.091599] [node132:1273590:0]          mpool.c:43   UCX  WARN  object 0x134f6e80 was not returned to mpool ucp_requests
[1710950485.091611] [node132:1273590:0]          mpool.c:43   UCX  WARN  object 0x134f7040 was not returned to mpool ucp_requests
[1710950485.091614] [node132:1273590:0]          mpool.c:43   UCX  WARN  object 0x134f7200 was not returned to mpool ucp_requests
[1710950485.091617] [node132:1273590:0]          mpool.c:43   UCX  WARN  object 0x134f73c0 was not returned to mpool ucp_requests
[1710950485.091619] [node132:1273590:0]          mpool.c:43   UCX  WARN  object 0x134f7580 was not returned to mpool ucp_requests
[1710950485.091622] [node132:1273590:0]          mpool.c:43   UCX  WARN  object 0x134f7740 was not returned to mpool ucp_requests
[1710950485.091624] [node132:1273590:0]          mpool.c:43   UCX  WARN  object 0x134f7900 was not returned to mpool ucp_requests
[1710950485.091626] [node132:1273590:0]          mpool.c:43   UCX  WARN  object 0x134f7ac0 was not returned to mpool ucp_requests
[1710950485.091629] [node132:1273590:0]          mpool.c:43   UCX  WARN  object 0x134f7c80 was not returned to mpool ucp_requests
[1710950485.091631] [node132:1273590:0]          mpool.c:43   UCX  WARN  object 0x134f7e40 was not returned to mpool ucp_requests
[1710950485.091633] [node132:1273590:0]          mpool.c:43   UCX  WARN  object 0x134f8000 was not returned to mpool ucp_requests
[1710950485.092092] [node132:1273570:0]          mpool.c:43   UCX  WARN  object 0x147c4fc0 was not returned to mpool ucp_requests
[1710950485.092106] [node132:1273570:0]          mpool.c:43   UCX  WARN  object 0x147c5180 was not returned to mpool ucp_requests
[1710950485.092111] [node132:1273570:0]          mpool.c:43   UCX  WARN  object 0x147c5340 was not returned to mpool ucp_requests
[1710950485.092114] [node132:1273570:0]          mpool.c:43   UCX  WARN  object 0x147c5500 was not returned to mpool ucp_requests
[1710950485.092117] [node132:1273570:0]          mpool.c:43   UCX  WARN  object 0x147c56c0 was not returned to mpool ucp_requests
[1710950485.092121] [node132:1273570:0]          mpool.c:43   UCX  WARN  object 0x147c5880 was not returned to mpool ucp_requests
[1710950485.092124] [node132:1273570:0]          mpool.c:43   UCX  WARN  object 0x147c5a40 was not returned to mpool ucp_requests
[1710950485.092127] [node132:1273570:0]          mpool.c:43   UCX  WARN  object 0x147c5c00 was not returned to mpool ucp_requests
[1710950485.092131] [node132:1273570:0]          mpool.c:43   UCX  WARN  object 0x147c5dc0 was not returned to mpool ucp_requests
[1710950485.092133] [node132:1273570:0]          mpool.c:43   UCX  WARN  object 0x147c5f80 was not returned to mpool ucp_requests
[1710950485.094102] [node132:1273586:0]          mpool.c:43   UCX  WARN  object 0x1427de00 was not returned to mpool ucp_requests
[1710950485.094123] [node132:1273586:0]          mpool.c:43   UCX  WARN  object 0x1427dfc0 was not returned to mpool ucp_requests
[1710950485.094129] [node132:1273586:0]          mpool.c:43   UCX  WARN  object 0x1427e180 was not returned to mpool ucp_requests
[1710950485.094133] [node132:1273586:0]          mpool.c:43   UCX  WARN  object 0x1427e340 was not returned to mpool ucp_requests
[1710950485.094136] [node132:1273586:0]          mpool.c:43   UCX  WARN  object 0x1427e500 was not returned to mpool ucp_requests
[1710950485.094140] [node132:1273586:0]          mpool.c:43   UCX  WARN  object 0x1427e6c0 was not returned to mpool ucp_requests
[1710950485.094143] [node132:1273586:0]          mpool.c:43   UCX  WARN  object 0x1427e880 was not returned to mpool ucp_requests
[1710950485.094145] [node132:1273586:0]          mpool.c:43   UCX  WARN  object 0x1427ea40 was not returned to mpool ucp_requests
[1710950485.094149] [node132:1273586:0]          mpool.c:43   UCX  WARN  object 0x1427ec00 was not returned to mpool ucp_requests
[1710950485.094151] [node132:1273586:0]          mpool.c:43   UCX  WARN  object 0x1427edc0 was not returned to mpool ucp_requests
[1710950485.094154] [node132:1273586:0]          mpool.c:43   UCX  WARN  object 0x1427ef80 was not returned to mpool ucp_requests
[1710950485.093429] [node132:1273595:0]          mpool.c:43   UCX  WARN  object 0x13b71280 was not returned to mpool ucp_requests
[1710950485.093439] [node132:1273595:0]          mpool.c:43   UCX  WARN  object 0x13b71440 was not returned to mpool ucp_requests
[1710950485.093442] [node132:1273595:0]          mpool.c:43   UCX  WARN  object 0x13b71600 was not returned to mpool ucp_requests
[1710950485.093445] [node132:1273595:0]          mpool.c:43   UCX  WARN  object 0x13b717c0 was not returned to mpool ucp_requests
[1710950485.093447] [node132:1273595:0]          mpool.c:43   UCX  WARN  object 0x13b71980 was not returned to mpool ucp_requests
[1710950485.093450] [node132:1273595:0]          mpool.c:43   UCX  WARN  object 0x13b71b40 was not returned to mpool ucp_requests
[1710950485.093452] [node132:1273595:0]          mpool.c:43   UCX  WARN  object 0x13b71d00 was not returned to mpool ucp_requests
[1710950485.093454] [node132:1273595:0]          mpool.c:43   UCX  WARN  object 0x13b71ec0 was not returned to mpool ucp_requests
[1710950485.093457] [node132:1273595:0]          mpool.c:43   UCX  WARN  object 0x13b72080 was not returned to mpool ucp_requests
[1710950485.095152] [node132:1273557:0]          mpool.c:43   UCX  WARN  object 0x12fe70c0 was not returned to mpool ucp_requests
[1710950485.095167] [node132:1273557:0]          mpool.c:43   UCX  WARN  object 0x12fe7280 was not returned to mpool ucp_requests
[1710950485.095172] [node132:1273557:0]          mpool.c:43   UCX  WARN  object 0x12fe7440 was not returned to mpool ucp_requests
[1710950485.095174] [node132:1273557:0]          mpool.c:43   UCX  WARN  object 0x12fe7600 was not returned to mpool ucp_requests
[1710950485.095177] [node132:1273557:0]          mpool.c:43   UCX  WARN  object 0x12fe77c0 was not returned to mpool ucp_requests
[1710950485.095179] [node132:1273557:0]          mpool.c:43   UCX  WARN  object 0x12fe7980 was not returned to mpool ucp_requests
[1710950485.095181] [node132:1273557:0]          mpool.c:43   UCX  WARN  object 0x12fe7b40 was not returned to mpool ucp_requests
[1710950485.095184] [node132:1273557:0]          mpool.c:43   UCX  WARN  object 0x12fe7d00 was not returned to mpool ucp_requests
[1710950485.095187] [node132:1273557:0]          mpool.c:43   UCX  WARN  object 0x12fe7ec0 was not returned to mpool ucp_requests
[1710950485.095190] [node132:1273557:0]          mpool.c:43   UCX  WARN  object 0x12fe8080 was not returned to mpool ucp_requests
[1710950485.100259] [node132:1273551:0]          mpool.c:43   UCX  WARN  object 0x134e7080 was not returned to mpool ucp_requests
[1710950485.100278] [node132:1273551:0]          mpool.c:43   UCX  WARN  object 0x134e7240 was not returned to mpool ucp_requests
[1710950485.100284] [node132:1273551:0]          mpool.c:43   UCX  WARN  object 0x134e7400 was not returned to mpool ucp_requests
[1710950485.100288] [node132:1273551:0]          mpool.c:43   UCX  WARN  object 0x134e7780 was not returned to mpool ucp_requests
[1710950485.100292] [node132:1273551:0]          mpool.c:43   UCX  WARN  object 0x134e7940 was not returned to mpool ucp_requests
[1710950485.100295] [node132:1273551:0]          mpool.c:43   UCX  WARN  object 0x134e7b00 was not returned to mpool ucp_requests
[1710950485.100299] [node132:1273551:0]          mpool.c:43   UCX  WARN  object 0x134e7cc0 was not returned to mpool ucp_requests
[1710950485.100304] [node132:1273551:0]          mpool.c:43   UCX  WARN  object 0x134e7e80 was not returned to mpool ucp_requests
[1710950485.100308] [node132:1273551:0]          mpool.c:43   UCX  WARN  object 0x134e8040 was not returned to mpool ucp_requests
[1710950485.101055] [node132:1273583:0]          mpool.c:43   UCX  WARN  object 0x12bbde00 was not returned to mpool ucp_requests
[1710950485.101070] [node132:1273583:0]          mpool.c:43   UCX  WARN  object 0x12bbdfc0 was not returned to mpool ucp_requests
[1710950485.101075] [node132:1273583:0]          mpool.c:43   UCX  WARN  object 0x12bbe180 was not returned to mpool ucp_requests
[1710950485.101079] [node132:1273583:0]          mpool.c:43   UCX  WARN  object 0x12bbe340 was not returned to mpool ucp_requests
[1710950485.101081] [node132:1273583:0]          mpool.c:43   UCX  WARN  object 0x12bbe500 was not returned to mpool ucp_requests
[1710950485.101086] [node132:1273583:0]          mpool.c:43   UCX  WARN  object 0x12bbe6c0 was not returned to mpool ucp_requests
[1710950485.101089] [node132:1273583:0]          mpool.c:43   UCX  WARN  object 0x12bbe880 was not returned to mpool ucp_requests
[1710950485.101092] [node132:1273583:0]          mpool.c:43   UCX  WARN  object 0x12bbea40 was not returned to mpool ucp_requests
[1710950485.101096] [node132:1273583:0]          mpool.c:43   UCX  WARN  object 0x12bbec00 was not returned to mpool ucp_requests
[1710950485.101100] [node132:1273583:0]          mpool.c:43   UCX  WARN  object 0x12bbedc0 was not returned to mpool ucp_requests
[1710950485.101104] [node132:1273583:0]          mpool.c:43   UCX  WARN  object 0x12bbef80 was not returned to mpool ucp_requests
[1710950485.102328] [node132:1273563:0]          mpool.c:43   UCX  WARN  object 0x13cfefc0 was not returned to mpool ucp_requests
[1710950485.102339] [node132:1273563:0]          mpool.c:43   UCX  WARN  object 0x13cff180 was not returned to mpool ucp_requests
[1710950485.102344] [node132:1273563:0]          mpool.c:43   UCX  WARN  object 0x13cff340 was not returned to mpool ucp_requests
[1710950485.102348] [node132:1273563:0]          mpool.c:43   UCX  WARN  object 0x13cff500 was not returned to mpool ucp_requests
[1710950485.102352] [node132:1273563:0]          mpool.c:43   UCX  WARN  object 0x13cff6c0 was not returned to mpool ucp_requests
[1710950485.102354] [node132:1273563:0]          mpool.c:43   UCX  WARN  object 0x13cff880 was not returned to mpool ucp_requests
[1710950485.102358] [node132:1273563:0]          mpool.c:43   UCX  WARN  object 0x13cffa40 was not returned to mpool ucp_requests
[1710950485.102361] [node132:1273563:0]          mpool.c:43   UCX  WARN  object 0x13cffc00 was not returned to mpool ucp_requests
[1710950485.102365] [node132:1273563:0]          mpool.c:43   UCX  WARN  object 0x13cffdc0 was not returned to mpool ucp_requests
[1710950485.102368] [node132:1273563:0]          mpool.c:43   UCX  WARN  object 0x13cfff80 was not returned to mpool ucp_requests
[1710950485.103247] [node132:1273576:0]          mpool.c:43   UCX  WARN  object 0x13bd5000 was not returned to mpool ucp_requests
[1710950485.103258] [node132:1273576:0]          mpool.c:43   UCX  WARN  object 0x13bd51c0 was not returned to mpool ucp_requests
[1710950485.103261] [node132:1273576:0]          mpool.c:43   UCX  WARN  object 0x13bd5380 was not returned to mpool ucp_requests
[1710950485.103264] [node132:1273576:0]          mpool.c:43   UCX  WARN  object 0x13bd5540 was not returned to mpool ucp_requests
[1710950485.103266] [node132:1273576:0]          mpool.c:43   UCX  WARN  object 0x13bd5700 was not returned to mpool ucp_requests
[1710950485.103269] [node132:1273576:0]          mpool.c:43   UCX  WARN  object 0x13bd58c0 was not returned to mpool ucp_requests
[1710950485.103271] [node132:1273576:0]          mpool.c:43   UCX  WARN  object 0x13bd5a80 was not returned to mpool ucp_requests
[1710950485.103273] [node132:1273576:0]          mpool.c:43   UCX  WARN  object 0x13bd5c40 was not returned to mpool ucp_requests
[1710950485.103275] [node132:1273576:0]          mpool.c:43   UCX  WARN  object 0x13bd5e00 was not returned to mpool ucp_requests
[1710950485.103278] [node132:1273576:0]          mpool.c:43   UCX  WARN  object 0x13bd5fc0 was not returned to mpool ucp_requests
[1710950485.105414] [node132:1273597:0]          mpool.c:43   UCX  WARN  object 0x1492c280 was not returned to mpool ucp_requests
[1710950485.105430] [node132:1273597:0]          mpool.c:43   UCX  WARN  object 0x1492c440 was not returned to mpool ucp_requests
[1710950485.105435] [node132:1273597:0]          mpool.c:43   UCX  WARN  object 0x1492c600 was not returned to mpool ucp_requests
[1710950485.105438] [node132:1273597:0]          mpool.c:43   UCX  WARN  object 0x1492c7c0 was not returned to mpool ucp_requests
[1710950485.105442] [node132:1273597:0]          mpool.c:43   UCX  WARN  object 0x1492c980 was not returned to mpool ucp_requests
[1710950485.105445] [node132:1273597:0]          mpool.c:43   UCX  WARN  object 0x1492cb40 was not returned to mpool ucp_requests
[1710950485.105447] [node132:1273597:0]          mpool.c:43   UCX  WARN  object 0x1492cd00 was not returned to mpool ucp_requests
[1710950485.105449] [node132:1273597:0]          mpool.c:43   UCX  WARN  object 0x1492cec0 was not returned to mpool ucp_requests
[1710950485.105452] [node132:1273597:0]          mpool.c:43   UCX  WARN  object 0x1492d080 was not returned to mpool ucp_requests
[1710950485.108083] [node132:1273573:0]          mpool.c:43   UCX  WARN  object 0x14456040 was not returned to mpool ucp_requests
[1710950485.108097] [node132:1273573:0]          mpool.c:43   UCX  WARN  object 0x14456200 was not returned to mpool ucp_requests
[1710950485.108100] [node132:1273573:0]          mpool.c:43   UCX  WARN  object 0x144563c0 was not returned to mpool ucp_requests
[1710950485.108102] [node132:1273573:0]          mpool.c:43   UCX  WARN  object 0x14456580 was not returned to mpool ucp_requests
[1710950485.108105] [node132:1273573:0]          mpool.c:43   UCX  WARN  object 0x14456740 was not returned to mpool ucp_requests
[1710950485.108107] [node132:1273573:0]          mpool.c:43   UCX  WARN  object 0x14456900 was not returned to mpool ucp_requests
[1710950485.108109] [node132:1273573:0]          mpool.c:43   UCX  WARN  object 0x14456ac0 was not returned to mpool ucp_requests
[1710950485.108112] [node132:1273573:0]          mpool.c:43   UCX  WARN  object 0x14456c80 was not returned to mpool ucp_requests
[1710950485.108114] [node132:1273573:0]          mpool.c:43   UCX  WARN  object 0x14456e40 was not returned to mpool ucp_requests
[1710950485.108116] [node132:1273573:0]          mpool.c:43   UCX  WARN  object 0x14457000 was not returned to mpool ucp_requests
[1710950485.109830] [node132:1273558:0]          mpool.c:43   UCX  WARN  object 0x12ee9000 was not returned to mpool ucp_requests
[1710950485.109844] [node132:1273558:0]          mpool.c:43   UCX  WARN  object 0x12ee91c0 was not returned to mpool ucp_requests
[1710950485.109849] [node132:1273558:0]          mpool.c:43   UCX  WARN  object 0x12ee9380 was not returned to mpool ucp_requests
[1710950485.109853] [node132:1273558:0]          mpool.c:43   UCX  WARN  object 0x12ee9540 was not returned to mpool ucp_requests
[1710950485.109856] [node132:1273558:0]          mpool.c:43   UCX  WARN  object 0x12ee9700 was not returned to mpool ucp_requests
[1710950485.109861] [node132:1273558:0]          mpool.c:43   UCX  WARN  object 0x12ee98c0 was not returned to mpool ucp_requests
[1710950485.109864] [node132:1273558:0]          mpool.c:43   UCX  WARN  object 0x12ee9a80 was not returned to mpool ucp_requests
[1710950485.109868] [node132:1273558:0]          mpool.c:43   UCX  WARN  object 0x12ee9c40 was not returned to mpool ucp_requests
[1710950485.109871] [node132:1273558:0]          mpool.c:43   UCX  WARN  object 0x12ee9e00 was not returned to mpool ucp_requests
[1710950485.109875] [node132:1273558:0]          mpool.c:43   UCX  WARN  object 0x12ee9fc0 was not returned to mpool ucp_requests
[1710950485.111401] [node132:1273555:0]          mpool.c:43   UCX  WARN  object 0x148df0c0 was not returned to mpool ucp_requests
[1710950485.111413] [node132:1273555:0]          mpool.c:43   UCX  WARN  object 0x148df280 was not returned to mpool ucp_requests
[1710950485.111418] [node132:1273555:0]          mpool.c:43   UCX  WARN  object 0x148df440 was not returned to mpool ucp_requests
[1710950485.111422] [node132:1273555:0]          mpool.c:43   UCX  WARN  object 0x148df600 was not returned to mpool ucp_requests
[1710950485.111425] [node132:1273555:0]          mpool.c:43   UCX  WARN  object 0x148df7c0 was not returned to mpool ucp_requests
[1710950485.111429] [node132:1273555:0]          mpool.c:43   UCX  WARN  object 0x148df980 was not returned to mpool ucp_requests
[1710950485.111432] [node132:1273555:0]          mpool.c:43   UCX  WARN  object 0x148dfb40 was not returned to mpool ucp_requests
[1710950485.111436] [node132:1273555:0]          mpool.c:43   UCX  WARN  object 0x148dfd00 was not returned to mpool ucp_requests
[1710950485.111439] [node132:1273555:0]          mpool.c:43   UCX  WARN  object 0x148dfec0 was not returned to mpool ucp_requests
[1710950485.111443] [node132:1273555:0]          mpool.c:43   UCX  WARN  object 0x148e0080 was not returned to mpool ucp_requests
[1710950485.111135] [node132:1273566:0]          mpool.c:43   UCX  WARN  object 0x13220040 was not returned to mpool ucp_requests
[1710950485.111148] [node132:1273566:0]          mpool.c:43   UCX  WARN  object 0x13220200 was not returned to mpool ucp_requests
[1710950485.111151] [node132:1273566:0]          mpool.c:43   UCX  WARN  object 0x132203c0 was not returned to mpool ucp_requests
[1710950485.111153] [node132:1273566:0]          mpool.c:43   UCX  WARN  object 0x13220580 was not returned to mpool ucp_requests
[1710950485.111156] [node132:1273566:0]          mpool.c:43   UCX  WARN  object 0x13220740 was not returned to mpool ucp_requests
[1710950485.111158] [node132:1273566:0]          mpool.c:43   UCX  WARN  object 0x13220900 was not returned to mpool ucp_requests
[1710950485.111160] [node132:1273566:0]          mpool.c:43   UCX  WARN  object 0x13220ac0 was not returned to mpool ucp_requests
[1710950485.111163] [node132:1273566:0]          mpool.c:43   UCX  WARN  object 0x13220c80 was not returned to mpool ucp_requests
[1710950485.111165] [node132:1273566:0]          mpool.c:43   UCX  WARN  object 0x13220e40 was not returned to mpool ucp_requests
[1710950485.111167] [node132:1273566:0]          mpool.c:43   UCX  WARN  object 0x13221000 was not returned to mpool ucp_requests
[1710950485.127059] [node132:1273553:0]          mpool.c:43   UCX  WARN  object 0x149a4080 was not returned to mpool ucp_requests
[1710950485.127071] [node132:1273553:0]          mpool.c:43   UCX  WARN  object 0x149a4240 was not returned to mpool ucp_requests
[1710950485.127075] [node132:1273553:0]          mpool.c:43   UCX  WARN  object 0x149a4400 was not returned to mpool ucp_requests
[1710950485.127077] [node132:1273553:0]          mpool.c:43   UCX  WARN  object 0x149a45c0 was not returned to mpool ucp_requests
[1710950485.127079] [node132:1273553:0]          mpool.c:43   UCX  WARN  object 0x149a4780 was not returned to mpool ucp_requests
[1710950485.127082] [node132:1273553:0]          mpool.c:43   UCX  WARN  object 0x149a4940 was not returned to mpool ucp_requests
[1710950485.127084] [node132:1273553:0]          mpool.c:43   UCX  WARN  object 0x149a4b00 was not returned to mpool ucp_requests
[1710950485.127086] [node132:1273553:0]          mpool.c:43   UCX  WARN  object 0x149a4cc0 was not returned to mpool ucp_requests
[1710950485.127089] [node132:1273553:0]          mpool.c:43   UCX  WARN  object 0x149a5040 was not returned to mpool ucp_requests
[1710950485.152841] [node132:1273579:0]          mpool.c:43   UCX  WARN  object 0x14636e00 was not returned to mpool ucp_requests
[1710950485.152854] [node132:1273579:0]          mpool.c:43   UCX  WARN  object 0x14636fc0 was not returned to mpool ucp_requests
[1710950485.152858] [node132:1273579:0]          mpool.c:43   UCX  WARN  object 0x14637180 was not returned to mpool ucp_requests
[1710950485.152860] [node132:1273579:0]          mpool.c:43   UCX  WARN  object 0x14637340 was not returned to mpool ucp_requests
[1710950485.152862] [node132:1273579:0]          mpool.c:43   UCX  WARN  object 0x14637500 was not returned to mpool ucp_requests
[1710950485.152865] [node132:1273579:0]          mpool.c:43   UCX  WARN  object 0x146376c0 was not returned to mpool ucp_requests
[1710950485.152867] [node132:1273579:0]          mpool.c:43   UCX  WARN  object 0x14637880 was not returned to mpool ucp_requests
[1710950485.152869] [node132:1273579:0]          mpool.c:43   UCX  WARN  object 0x14637a40 was not returned to mpool ucp_requests
[1710950485.152871] [node132:1273579:0]          mpool.c:43   UCX  WARN  object 0x14637c00 was not returned to mpool ucp_requests
[1710950485.152874] [node132:1273579:0]          mpool.c:43   UCX  WARN  object 0x14637dc0 was not returned to mpool ucp_requests
[1710950485.152876] [node132:1273579:0]          mpool.c:43   UCX  WARN  object 0x14637f80 was not returned to mpool ucp_requests
[1710950485.156105] [node132:1273561:0]          mpool.c:43   UCX  WARN  object 0x13ca4fc0 was not returned to mpool ucp_requests
[1710950485.156117] [node132:1273561:0]          mpool.c:43   UCX  WARN  object 0x13ca5180 was not returned to mpool ucp_requests
[1710950485.156120] [node132:1273561:0]          mpool.c:43   UCX  WARN  object 0x13ca5340 was not returned to mpool ucp_requests
[1710950485.156122] [node132:1273561:0]          mpool.c:43   UCX  WARN  object 0x13ca5500 was not returned to mpool ucp_requests
[1710950485.156125] [node132:1273561:0]          mpool.c:43   UCX  WARN  object 0x13ca56c0 was not returned to mpool ucp_requests
[1710950485.156127] [node132:1273561:0]          mpool.c:43   UCX  WARN  object 0x13ca5880 was not returned to mpool ucp_requests
[1710950485.156129] [node132:1273561:0]          mpool.c:43   UCX  WARN  object 0x13ca5a40 was not returned to mpool ucp_requests
[1710950485.156131] [node132:1273561:0]          mpool.c:43   UCX  WARN  object 0x13ca5c00 was not returned to mpool ucp_requests
[1710950485.156134] [node132:1273561:0]          mpool.c:43   UCX  WARN  object 0x13ca5dc0 was not returned to mpool ucp_requests
[1710950485.156136] [node132:1273561:0]          mpool.c:43   UCX  WARN  object 0x13ca5f80 was not returned to mpool ucp_requests


-------------------------------------------------------------------------------
                          DFT DISPERSION CORRECTION                            
                                                                               
                              DFTD3 V3.1  Rev 1                                
                          USING Becke-Johnson damping                          
-------------------------------------------------------------------------------
The PBE0 functional is recognized
Active option DFTDOPT                   ...         4   

molecular C6(AA) [au] = 70579.015028 


            DFT-D V3
 parameters
 s6 scaling factor         :     1.0000 
 a1 scaling factor         :     0.4145 
 s8 scaling factor         :     1.2177 
 a2 scaling factor         :     4.8593 
 ad hoc parameters k1-k3   :    16.0000     1.3333    -4.0000 

 Edisp/kcal,au: -70.107662259800  -0.111723659449 
 E6   /kcal   : -45.311822328 
 E8   /kcal   : -24.795839932 
 % E8         :  35.368230993 

-------------------------   ----------------
Dispersion correction           -0.111723659
-------------------------   ----------------


-------------------------   --------------------
FINAL SINGLE POINT ENERGY     -1805.030564326438
-------------------------   --------------------


           ************************************************************
           *        Program running with 20 parallel MPI-processes    *
           *              working on a common directory               *
           ************************************************************
------------------------------------------------------------------------------
                         ORCA SCF GRADIENT CALCULATION
------------------------------------------------------------------------------

 ... reading COSX grid (gridx3)
Gradient of the Kohn-Sham DFT energy:
Kohn-Sham wavefunction type      ... RKS
Hartree-Fock exchange scaling    ...    0.250
Number of operators              ...    1
Number of atoms                  ...   82
Basis set dimensions             ... 1542
Integral neglect threshold       ... 2.5e-11
Integral primitive cutoff        ... 2.5e-12
SHARK Integral package           ... ON

Nuc. rep. gradient       (SHARK) ... done (  0.0 sec)
HCore & Overlap gradient (SHARK) ... done (  2.0 sec)
RI-J gradient            (SHARK) ... done (  7.4 sec)
COSX-gradient                    ... done ( 71.6 sec)
Exchange-correlation gradient    ... done
Dispersion correction            ... done

------------------
CARTESIAN GRADIENT
------------------

   1   O   :    0.008205527   -0.011381191   -0.004955325
   2   O   :   -0.010313109    0.024510935    0.017131722
   3   N   :    0.010019919   -0.036800009    0.030608608
   4   N   :    0.004501671    0.001367320    0.004258539
   5   C   :   -0.034002142    0.028978232   -0.039684710
   6   C   :    0.004056141   -0.011079354   -0.010960128
   7   H   :    0.003629221   -0.000367096   -0.002974386
   8   C   :    0.002068114   -0.000093520    0.012171405
   9   C   :   -0.002053597    0.005367659    0.000241489
  10   H   :   -0.001616986    0.003396525    0.000885484
  11   C   :   -0.003281059    0.005989366   -0.001655880
  12   H   :   -0.000665135    0.001953039   -0.000694687
  13   C   :    0.001067142   -0.000613862   -0.002314594
  14   H   :    0.000200431    0.000934770   -0.001372625
  15   C   :    0.001788807    0.000176656   -0.007273895
  16   H   :    0.000799877   -0.000292102   -0.001806783
  17   C   :    0.003471337   -0.005907306   -0.000593988
  18   H   :    0.001999199   -0.001789197   -0.001648933
  19   C   :    0.000137602    0.012483105   -0.007802199
  20   C   :    0.001236792   -0.003408418    0.003956639
  21   H   :   -0.000492908   -0.000558015   -0.001992153
  22   H   :   -0.001208257   -0.002354566   -0.003385245
  23   H   :    0.001337237    0.000163045   -0.002298196
  24   C   :    0.002768880   -0.003206576    0.002335162
  25   H   :   -0.001593112    0.001812535    0.001301281
  26   H   :   -0.003683844   -0.000827904    0.000194695
  27   H   :   -0.001330366    0.000415358   -0.000054169
  28   C   :   -0.001056172   -0.002697450   -0.000065467
  29   H   :    0.002129980   -0.000689923    0.000955474
  30   H   :    0.000235226   -0.003225758    0.001673773
  31   H   :    0.000866901   -0.000365966    0.001861635
  32   C   :   -0.010255009    0.007124373   -0.000944091
  33   C   :   -0.000690274   -0.010035569   -0.016384342
  34   C   :    0.003170585    0.008811649    0.012558025
  35   H   :    0.004829612    0.003921331    0.002302634
  36   C   :    0.003229426   -0.001335343   -0.003945042
  37   H   :    0.001623302    0.000214784   -0.000077219
  38   C   :    0.007566726    0.006542423    0.003182249
  39   H   :    0.001140593    0.000980181    0.000868120
  40   C   :   -0.002785622   -0.003328520   -0.000099820
  41   H   :    0.005043052    0.001396768   -0.000035689
  42   C   :    0.007753263   -0.000533379   -0.005504993
  43   C   :   -0.008563755   -0.001960761    0.006629151
  44   H   :    0.000639421   -0.001324911    0.001282767
  45   H   :   -0.002254829    0.001997909    0.005740070
  46   H   :   -0.001791314    0.002100446    0.000236451
  47   C   :   -0.001910390    0.000604565    0.000252931
  48   H   :   -0.000523586    0.002514094   -0.001275312
  49   H   :   -0.001953234    0.001153734   -0.000512880
  50   H   :   -0.000251272    0.001136315    0.000682654
  51   C   :   -0.000341600    0.000241006    0.003776167
  52   H   :   -0.002540854   -0.000857945   -0.000116139
  53   H   :   -0.002600442   -0.004291793   -0.000687870
  54   H   :    0.000667505   -0.001317493    0.000741138
  55   C   :    0.025423414   -0.014496012    0.011751883
  56   C   :    0.002160399   -0.002480441    0.000514761
  57   C   :    0.003620063   -0.000398361    0.006270828
  58   H   :   -0.002414743    0.002735189    0.001898724
  59   C   :   -0.006408926    0.002439886   -0.003700537
  60   H   :   -0.002261496    0.001423160   -0.000487179
  61   C   :   -0.002767165    0.000635889   -0.002869912
  62   H   :   -0.001403416    0.000293779   -0.001836261
  63   C   :   -0.001519251   -0.002640836   -0.007044164
  64   H   :   -0.000190362   -0.001110951   -0.002695391
  65   C   :    0.004442281   -0.000260044    0.004382501
  66   H   :    0.001809921   -0.001952627   -0.002695351
  67   H   :   -0.010116579    0.004320414   -0.001714751
  68   O   :    0.000733229   -0.003147982   -0.008297046
  69   C   :    0.013122847    0.001442159   -0.006882830
  70   C   :   -0.008127807   -0.001950263   -0.000369417
  71   C   :   -0.003719640   -0.002589162   -0.003024976
  72   H   :   -0.002923679    0.000271242    0.001278105
  73   C   :   -0.000647594    0.002511367    0.007359885
  74   H   :   -0.000696201    0.000681251    0.001916964
  75   C   :    0.002808202    0.001715413    0.003052353
  76   H   :    0.000939740    0.000766513    0.001431066
  77   C   :    0.006606735    0.002368812    0.003122329
  78   H   :    0.002089924    0.000489094    0.000062904
  79   C   :   -0.001668839   -0.003549175   -0.006765375
  80   H   :    0.002729676   -0.000089556   -0.001851553
  81   O   :   -0.019224315   -0.004299564    0.005923187
  82   H   :    0.008701670    0.001513577    0.006968657

Difference to translation invariance:
           :   -0.0004772906    0.0002869636    0.0004109077

Difference to rotation invariance:
           :    0.0027335706   -0.0056262127    0.0037201073

Norm of the cartesian gradient     ...    0.1103550775
RMS gradient                       ...    0.0070359828
MAX gradient                       ...    0.0396847103

-------
TIMINGS
-------

Total SCF gradient time            ...      111.099 sec

One electron gradient       ....       2.026 sec  (  1.8%)
RI-J Coulomb gradient       ....       7.447 sec  (  6.7%)
COSX gradient               ....      71.609 sec  ( 64.5%)
XC gradient                 ....      11.080 sec  ( 10.0%)
CPCM gradient               ....       3.587 sec  (  3.2%)
   A-Matrix (El+Nuc)        ....       0.907 sec  (  0.8%)
   Potential                ....       2.680 sec  (  2.4%)

Maximum memory used throughout the entire SCFGRAD-calculation: 361.3 MB
------------------------------------------------------------------------------
                         ORCA GEOMETRY RELAXATION STEP
------------------------------------------------------------------------------

Reading the OPT-File                    .... done
Getting information on internals        .... done
Copying old internal coords+grads       .... done
Making the new internal coordinates     .... (new redundants).... done
Validating the new internal coordinates .... (new redundants).... done
Calculating the B-matrix                .... done
Calculating the G,G- and P matrices     .... done
Transforming gradient to internals      .... done
Projecting the internal gradient        .... done
Number of atoms                         ....  82
Number of internal coordinates          .... 438
Current Energy                          .... -1805.030564326 Eh
Current gradient norm                   ....     0.110355077 Eh/bohr
Maximum allowed component of the step   ....  0.150
Current trust radius                    ....  0.300
Evaluating the initial hessian          ....  (Almloef) done
Projecting the Hessian                  .... done
Forming the augmented Hessian           .... done
Diagonalizing the augmented Hessian     .... done
Last element of RFO vector              ....  0.943869164
Lowest eigenvalues of augmented Hessian:
 -0.024770057  0.000192439  0.000719473  0.001010310  0.002048836
Length of the computed step             ....  0.349963275
Warning: the length of the step is outside the trust region - taking restricted step instead
The input lambda is                     ....    -0.024770
   iter:   1  x=   -0.032942  g=    3.973914 f(x)=     0.032474
   iter:   2  x=   -0.036327  g=    2.300891 f(x)=     0.007788
   iter:   3  x=   -0.036690  g=    1.909869 f(x)=     0.000693
   iter:   4  x=   -0.036693  g=    1.874107 f(x)=     0.000007
   iter:   5  x=   -0.036693  g=    1.873769 f(x)=     0.000000
   iter:   6  x=   -0.036693  g=    1.873769 f(x)=     0.000000
The output lambda is                    ....    -0.036693 (6 iterations)
The final length of the internal step   ....  0.300000000
Converting the step to cartesian space:
 Initial RMS(Int)=    0.0143345545
Transforming coordinates:
 Iter   0:  RMS(Cart)=    0.1155903061 RMS(Int)=    0.5194293574
 Iter   1:  RMS(Cart)=    0.0049703960 RMS(Int)=    0.0013444683
 Iter   2:  RMS(Cart)=    0.0003441472 RMS(Int)=    0.0000557146
 Iter   3:  RMS(Cart)=    0.0000377390 RMS(Int)=    0.0000089946
 Iter   4:  RMS(Cart)=    0.0000025629 RMS(Int)=    0.0000005383
 Iter   5:  RMS(Cart)=    0.0000003252 RMS(Int)=    0.0000000695
 Iter   6:  RMS(Cart)=    0.0000000199 RMS(Int)=    0.0000000052
done
Storing new coordinates                 .... done

                                .--------------------.
          ----------------------|Geometry convergence|-------------------------
          Item                value                   Tolerance       Converged
          ---------------------------------------------------------------------
          RMS gradient        0.0051422072            0.0001000000      NO
          MAX gradient        0.0507580025            0.0003000000      NO
          RMS step            0.0143345545            0.0020000000      NO
          MAX step            0.0653709320            0.0040000000      NO
          ........................................................
          Max(Bonds)      0.0343      Max(Angles)    2.50
          Max(Dihed)        3.75      Max(Improp)    0.00
          ---------------------------------------------------------------------

The optimization has not yet converged - more geometry cycles are needed


    ---------------------------------------------------------------------------
                         Redundant Internal Coordinates
                            (Angstroem and degrees)

        Definition                    Value    dE/dq     Step     New-Value
    ----------------------------------------------------------------------------
     1. B(C   4,O   0)                1.3516 -0.021680  0.0171    1.3686   
     2. B(C   4,N   2)                1.2946  0.050758 -0.0331    1.2616   
     3. B(C   5,N   3)                1.4651  0.021274 -0.0250    1.4401   
     4. B(C   5,C   4)                1.5565  0.016284 -0.0240    1.5325   
     5. B(H   6,C   5)                1.0959  0.002942 -0.0040    1.0919   
     6. B(C   7,C   5)                1.5275  0.008313 -0.0106    1.5169   
     7. B(C   8,C   7)                1.4042  0.014772 -0.0126    1.3916   
     8. B(H   9,C   8)                1.0885  0.002998 -0.0040    1.0845   
     9. B(C  10,C   8)                1.3963  0.007565 -0.0062    1.3902   
    10. B(H  11,C  10)                1.0872  0.002118 -0.0028    1.0844   
    11. B(C  12,C  10)                1.3925  0.005671 -0.0044    1.3881   
    12. B(H  13,C  12)                1.0869  0.001661 -0.0022    1.0847   
    13. B(C  14,C  12)                1.3922  0.003851 -0.0029    1.3892   
    14. B(H  15,C  14)                1.0869  0.001893 -0.0025    1.0844   
    15. B(C  16,C   7)                1.4077  0.013553 -0.0117    1.3960   
    16. B(C  16,C  14)                1.3959  0.009601 -0.0078    1.3880   
    17. B(H  17,C  16)                1.0894  0.002295 -0.0031    1.0863   
    18. B(C  18,N   2)                1.4751  0.001305 -0.0026    1.4725   
    19. B(C  19,C  18)                1.5336  0.005966 -0.0078    1.5258   
    20. B(H  20,C  19)                1.0935  0.001310 -0.0018    1.0917   
    21. B(H  21,C  19)                1.0961  0.002672 -0.0036    1.0925   
    22. B(H  22,C  19)                1.0960  0.001969 -0.0027    1.0933   
    23. B(C  23,C  18)                1.5322  0.004360 -0.0057    1.5265   
    24. B(H  24,C  23)                1.0959  0.003001 -0.0032    1.0927   
    25. B(H  25,C  23)                1.0961  0.002492 -0.0034    1.0927   
    26. B(H  26,C  23)                1.0931  0.000951 -0.0013    1.0918   
    27. B(C  27,C  18)                1.5417  0.008222 -0.0110    1.5307   
    28. B(H  28,C  27)                1.0964  0.001958 -0.0027    1.0938   
    29. B(H  29,C  27)                1.0958  0.002753 -0.0037    1.0920   
    30. B(H  30,C  27)                1.0960  0.001567 -0.0021    1.0939   
    31. B(C  31,N   3)                1.3869  0.014167 -0.0127    1.3742   
    32. B(C  32,C  31)                1.4267  0.010131 -0.0100    1.4168   
    33. B(C  33,C  32)                1.4190  0.023168 -0.0208    1.3983   
    34. B(H  34,C  33)                1.0854  0.002449 -0.0032    1.0822   
    35. B(C  35,C  33)                1.3944  0.004585 -0.0036    1.3908   
    36. B(H  36,C  35)                1.0861  0.001079 -0.0014    1.0847   
    37. B(C  37,C  35)                1.3796 -0.003916  0.0034    1.3830   
    38. B(H  38,C  37)                1.0857  0.000746 -0.0010    1.0846   
    39. B(C  39,C  37)                1.3929  0.008712 -0.0069    1.3860   
    40. B(C  39,C  31)                1.4117  0.010988 -0.0097    1.4021   
    41. B(H  40,C  39)                1.0862  0.001343 -0.0018    1.0844   
    42. B(C  41,C  32)                1.5572  0.015121 -0.0216    1.5356   
    43. B(C  42,C  41)                1.5569  0.014596 -0.0206    1.5363   
    44. B(H  43,C  42)                1.0965  0.001810 -0.0025    1.0940   
    45. B(H  44,C  42)                1.0972  0.003670 -0.0050    1.0922   
    46. B(H  45,C  42)                1.0962  0.001842 -0.0025    1.0937   
    47. B(C  46,C  41)                1.5436  0.004667 -0.0066    1.5370   
    48. B(H  47,C  46)                1.0970  0.002289 -0.0031    1.0939   
    49. B(H  48,C  46)                1.0963  0.001530 -0.0021    1.0942   
    50. B(H  49,C  46)                1.0914 -0.003019  0.0037    1.0951   
    51. B(C  50,C  41)                1.5477  0.008845 -0.0109    1.5368   
    52. B(H  51,C  50)                1.0905  0.001783 -0.0016    1.0889   
    53. B(H  51,H  24)                3.1064  0.001378 -0.0066    3.0998   
    54. B(H  52,C  50)                1.0970  0.002355 -0.0032    1.0938   
    55. B(H  53,C  50)                1.0955  0.002827 -0.0033    1.0922   
    56. B(C  54,O   1)                1.2214  0.029435 -0.0145    1.2069   
    57. B(C  54,O   0)                1.3538  0.001825 -0.0014    1.3524   
    58. B(C  55,C  54)                1.4870  0.012008 -0.0131    1.4739   
    59. B(C  56,C  55)                1.4015  0.009421 -0.0078    1.3938   
    60. B(H  57,C  56)                1.0885  0.001831 -0.0027    1.0858   
    61. B(H  57,H  49)                4.1059 -0.002705  0.0343    4.1403   
    62. B(C  58,C  56)                1.3960  0.012021 -0.0098    1.3862   
    63. B(H  59,C  58)                1.0874  0.002629 -0.0035    1.0839   
    64. B(C  60,C  58)                1.3942  0.004364 -0.0035    1.3906   
    65. B(H  61,C  60)                1.0876  0.002326 -0.0031    1.0845   
    66. B(C  62,C  60)                1.3945  0.004895 -0.0040    1.3905   
    67. B(H  63,C  62)                1.0876  0.002791 -0.0037    1.0839   
    68. B(C  64,C  62)                1.3968  0.011626 -0.0095    1.3873   
    69. B(C  64,C  55)                1.4018  0.009027 -0.0076    1.3943   
    70. B(H  65,C  64)                1.0870  0.002824 -0.0037    1.0833   
    71. B(H  66,N   3)                1.0176  0.010849 -0.0125    1.0051   
    72. B(C  68,O  67)                1.2190  0.008352 -0.0041    1.2150   
    73. B(C  69,C  68)                1.4835  0.002869 -0.0035    1.4800   
    74. B(C  70,C  69)                1.4002  0.007418 -0.0062    1.3940   
    75. B(H  71,H  53)                2.5313  0.001373 -0.0138    2.5175   
    76. B(H  71,C  70)                1.0868  0.004072 -0.0049    1.0818   
    77. B(C  72,C  70)                1.3965  0.010736 -0.0088    1.3877   
    78. B(H  73,C  72)                1.0868  0.002114 -0.0028    1.0840   
    79. B(C  74,C  72)                1.3949  0.006300 -0.0051    1.3898   
    80. B(H  75,C  74)                1.0870  0.001876 -0.0025    1.0845   
    81. B(C  76,C  74)                1.3947  0.005816 -0.0047    1.3900   
    82. B(H  77,C  76)                1.0868  0.002132 -0.0028    1.0840   
    83. B(C  78,H  38)                3.9634  0.001850 -0.0208    3.9426   
    84. B(C  78,C  76)                1.3962  0.011235 -0.0092    1.3871   
    85. B(C  78,C  69)                1.4008  0.007466 -0.0063    1.3945   
    86. B(H  79,C  78)                1.0878  0.002883 -0.0038    1.0840   
    87. B(O  80,C  68)                1.3440  0.011862 -0.0092    1.3349   
    88. B(H  81,N   2)                1.8162  0.001566 -0.0180    1.7982   
    89. B(H  81,O  80)                0.9896 -0.008675  0.0088    0.9984   
    90. A(C   4,O   0,C  54)          115.95 -0.016567    2.30    118.24   
    91. A(C  18,N   2,H  81)          115.46 -0.000988    0.64    116.10   
    92. A(C   4,N   2,C  18)          122.67 -0.000951    0.37    123.03   
    93. A(C   4,N   2,H  81)          119.43  0.001681   -1.06    118.38   
    94. A(C   5,N   3,H  66)          112.71 -0.003760    0.47    113.18   
    95. A(C  31,N   3,H  66)          116.76 -0.004912    0.60    117.36   
    96. A(C   5,N   3,C  31)          126.45  0.009855   -1.42    125.04   
    97. A(N   2,C   4,C   5)          120.19  0.000798   -0.69    119.49   
    98. A(O   0,C   4,N   2)          122.54 -0.001242    0.30    122.84   
    99. A(O   0,C   4,C   5)          117.10  0.000589    0.29    117.39   
   100. A(N   3,C   5,C   4)          108.67 -0.004548    0.20    108.87   
   101. A(N   3,C   5,H   6)          109.03  0.003258   -0.64    108.40   
   102. A(C   4,C   5,H   6)          104.46 -0.001136    0.01    104.47   
   103. A(N   3,C   5,C   7)          114.49 -0.003530    1.05    115.54   
   104. A(C   4,C   5,C   7)          113.09  0.009243   -1.48    111.62   
   105. A(H   6,C   5,C   7)          106.53 -0.003066    0.78    107.31   
   106. A(C   5,C   7,C   8)          123.09  0.004264   -0.52    122.56   
   107. A(C   5,C   7,C  16)          118.70  0.000540   -0.03    118.67   
   108. A(C   8,C   7,C  16)          118.20 -0.004802    0.55    118.75   
   109. A(C   7,C   8,H   9)          120.66  0.001764   -0.26    120.40   
   110. A(H   9,C   8,C  10)          118.54 -0.003204    0.47    119.02   
   111. A(C   7,C   8,C  10)          120.79  0.001440   -0.21    120.58   
   112. A(C   8,C  10,H  11)          119.77  0.000469   -0.09    119.68   
   113. A(H  11,C  10,C  12)          120.06 -0.000545    0.06    120.12   
   114. A(C   8,C  10,C  12)          120.17  0.000074    0.02    120.20   
   115. A(H  13,C  12,C  14)          120.11 -0.000889    0.08    120.19   
   116. A(C  10,C  12,H  13)          119.98 -0.001107    0.11    120.09   
   117. A(C  10,C  12,C  14)          119.91  0.001995   -0.20    119.72   
   118. A(H  15,C  14,C  16)          120.02  0.000403   -0.08    119.94   
   119. A(C  12,C  14,H  15)          119.97 -0.000940    0.12    120.09   
   120. A(C  12,C  14,C  16)          120.00  0.000536   -0.04    119.96   
   121. A(C  14,C  16,H  17)          118.81 -0.002549    0.38    119.19   
   122. A(C   7,C  16,H  17)          120.28  0.001796   -0.26    120.02   
   123. A(C   7,C  16,C  14)          120.91  0.000753   -0.13    120.78   
   124. A(N   2,C  18,C  19)          111.47  0.001514   -0.46    111.01   
   125. A(C  23,C  18,C  27)          108.01 -0.000241    0.35    108.36   
   126. A(C  19,C  18,C  27)          107.84 -0.001972    0.53    108.36   
   127. A(N   2,C  18,C  27)          105.68  0.000607    0.02    105.69   
   128. A(C  19,C  18,C  23)          112.02  0.001621   -0.36    111.66   
   129. A(N   2,C  18,C  23)          111.49 -0.001681    0.01    111.50   
   130. A(C  18,C  19,H  21)          111.00  0.004103   -0.73    110.27   
   131. A(H  21,C  19,H  22)          107.90 -0.001935    0.17    108.06   
   132. A(C  18,C  19,H  20)          112.52  0.000921   -0.09    112.43   
   133. A(H  20,C  19,H  22)          107.40 -0.001747    0.41    107.81   
   134. A(C  18,C  19,H  22)          111.03  0.001141   -0.21    110.82   
   135. A(H  20,C  19,H  21)          106.75 -0.002916    0.53    107.28   
   136. A(H  25,C  23,H  26)          106.72 -0.002195    0.40    107.12   
   137. A(H  24,C  23,H  26)          107.48 -0.001491    0.40    107.87   
   138. A(C  18,C  23,H  26)          112.39  0.000112    0.05    112.44   
   139. A(H  24,C  23,H  25)          107.93 -0.001220    0.07    108.00   
   140. A(C  18,C  23,H  25)          111.01  0.003756   -0.66    110.35   
   141. A(C  18,C  23,H  24)          111.09  0.000726   -0.21    110.88   
   142. A(H  29,C  27,H  30)          107.63 -0.001864    0.27    107.91   
   143. A(H  28,C  27,H  30)          107.32 -0.001582    0.37    107.69   
   144. A(C  18,C  27,H  30)          111.20  0.000924   -0.13    111.07   
   145. A(H  28,C  27,H  29)          107.93 -0.001798    0.24    108.17   
   146. A(C  18,C  27,H  29)          111.46  0.002988   -0.54    110.92   
   147. A(C  18,C  27,H  28)          111.10  0.001009   -0.15    110.95   
   148. A(N   3,C  31,C  39)          120.08  0.000745    0.07    120.15   
   149. A(N   3,C  31,C  32)          121.47  0.005407   -0.69    120.79   
   150. A(C  32,C  31,C  39)          118.26 -0.006408    0.82    119.08   
   151. A(C  31,C  32,C  33)          117.47 -0.000725    0.02    117.49   
   152. A(C  33,C  32,C  41)          118.64 -0.001775    0.36    119.01   
   153. A(C  31,C  32,C  41)          123.89  0.002502   -0.38    123.50   
   154. A(H  34,C  33,C  35)          115.76 -0.005685    0.87    116.62   
   155. A(C  32,C  33,C  35)          122.65 -0.001223    0.12    122.77   
   156. A(C  32,C  33,H  34)          121.59  0.006902   -0.99    120.60   
   157. A(H  36,C  35,C  37)          120.30 -0.002430    0.30    120.60   
   158. A(C  33,C  35,C  37)          119.54  0.002362   -0.24    119.30   
   159. A(C  33,C  35,H  36)          120.16  0.000059   -0.06    120.10   
   160. A(C  35,C  37,H  38)          120.53 -0.001534    0.18    120.71   
   161. A(H  38,C  37,C  39)          120.09  0.000956   -0.20    119.89   
   162. A(C  35,C  37,C  39)          119.39  0.000575    0.01    119.40   
   163. A(C  37,C  39,H  40)          116.42 -0.007865    1.11    117.53   
   164. A(C  31,C  39,H  40)          120.94  0.002517   -0.42    120.52   
   165. A(C  31,C  39,C  37)          122.63  0.005352   -0.70    121.93   
   166. A(C  46,C  41,C  50)          110.76  0.004469   -0.64    110.12   
   167. A(C  42,C  41,C  50)          104.46 -0.004008    1.07    105.53   
   168. A(C  32,C  41,C  50)          112.50 -0.001472    0.11    112.61   
   169. A(C  42,C  41,C  46)          105.74 -0.003042    0.93    106.67   
   170. A(C  32,C  41,C  46)          109.56 -0.002420    0.41    109.97   
   171. A(C  32,C  41,C  42)          113.55  0.006567   -1.86    111.69   
   172. A(H  44,C  42,H  45)          106.09 -0.003767    0.67    106.77   
   173. A(H  43,C  42,H  45)          108.53  0.000698   -0.08    108.46   
   174. A(C  41,C  42,H  45)          112.06 -0.000654    0.13    112.19   
   175. A(H  43,C  42,H  44)          107.18 -0.002941    0.42    107.60   
   176. A(C  41,C  42,H  44)          111.21  0.007460   -1.25    109.96   
   177. A(C  41,C  42,H  43)          111.49 -0.001111    0.16    111.65   
   178. A(H  48,C  46,H  49)          107.05 -0.000260   -0.05    107.00   
   179. A(H  47,C  46,H  49)          106.62 -0.001422    0.42    107.05   
   180. A(C  41,C  46,H  49)          113.38 -0.001042    0.17    113.55   
   181. A(H  47,C  46,H  48)          107.57 -0.001762    0.22    107.79   
   182. A(C  41,C  46,H  48)          111.06  0.002482   -0.49    110.57   
   183. A(C  41,C  46,H  47)          110.86  0.001740   -0.23    110.62   
   184. A(H  52,C  50,H  53)          107.40 -0.001806    0.20    107.59   
   185. A(H  51,C  50,H  53)          107.74 -0.000615    0.05    107.80   
   186. A(C  41,C  50,H  53)          110.92 -0.000921    0.02    110.94   
   187. A(H  51,C  50,H  52)          105.28 -0.004518    0.82    106.10   
   188. A(C  41,C  50,H  52)          111.07  0.005353   -0.91    110.16   
   189. A(C  41,C  50,H  51)          114.06  0.002021   -0.11    113.95   
   190. A(O   1,C  54,C  55)          123.20 -0.004227    0.46    123.66   
   191. A(O   0,C  54,C  55)          110.15 -0.017706    2.06    112.21   
   192. A(O   0,C  54,O   1)          126.61  0.021903   -2.50    124.11   
   193. A(C  56,C  55,C  64)          119.49 -0.004836    0.56    120.05   
   194. A(C  54,C  55,C  64)          122.39 -0.000487    0.01    122.40   
   195. A(C  54,C  55,C  56)          118.12  0.005330   -0.58    117.54   
   196. A(H  57,C  56,C  58)          119.34 -0.004956    0.69    120.03   
   197. A(C  55,C  56,C  58)          120.24  0.001582   -0.21    120.03   
   198. A(C  55,C  56,H  57)          120.41  0.003374   -0.47    119.94   
   199. A(H  59,C  58,C  60)          120.03 -0.001170    0.15    120.19   
   200. A(C  56,C  58,C  60)          119.99  0.001032   -0.11    119.88   
   201. A(C  56,C  58,H  59)          119.98  0.000138   -0.04    119.94   
   202. A(H  61,C  60,C  62)          119.97  0.000322   -0.05    119.91   
   203. A(C  58,C  60,C  62)          120.10 -0.000535    0.09    120.19   
   204. A(C  58,C  60,H  61)          119.93  0.000213   -0.04    119.89   
   205. A(H  63,C  62,C  64)          119.98  0.000750   -0.12    119.86   
   206. A(C  60,C  62,C  64)          120.12  0.000306   -0.02    120.10   
   207. A(C  60,C  62,H  63)          119.90 -0.001056    0.14    120.04   
   208. A(C  62,C  64,H  65)          118.67 -0.003826    0.54    119.21   
   209. A(C  55,C  64,H  65)          121.27  0.001374   -0.23    121.04   
   210. A(C  55,C  64,C  62)          120.05  0.002453   -0.31    119.75   
   211. A(O  67,C  68,C  69)          125.23  0.007972   -0.92    124.31   
   212. A(C  69,C  68,O  80)          112.36 -0.008898    1.00    113.36   
   213. A(O  67,C  68,O  80)          122.41  0.000924   -0.08    122.34   
   214. A(C  68,C  69,C  70)          122.08  0.000357   -0.12    121.96   
   215. A(C  70,C  69,C  78)          119.57 -0.000997    0.14    119.71   
   216. A(C  68,C  69,C  78)          118.35  0.000635   -0.02    118.32   
   217. A(H  71,C  70,C  72)          119.38 -0.001170    0.19    119.57   
   218. A(C  69,C  70,C  72)          120.11  0.000654   -0.10    120.01   
   219. A(C  69,C  70,H  71)          120.50  0.000514   -0.09    120.41   
   220. A(H  73,C  72,C  74)          120.12 -0.000296    0.04    120.16   
   221. A(C  70,C  72,C  74)          120.06 -0.000133    0.02    120.08   
   222. A(C  70,C  72,H  73)          119.82  0.000428   -0.06    119.76   
   223. A(H  75,C  74,C  76)          119.98 -0.000011   -0.01    119.97   
   224. A(C  72,C  74,C  76)          120.10  0.000078    0.00    120.11   
   225. A(C  72,C  74,H  75)          119.92 -0.000067    0.00    119.92   
   226. A(H  77,C  76,C  78)          119.94  0.000113   -0.02    119.92   
   227. A(C  74,C  76,C  78)          119.98  0.000399   -0.05    119.93   
   228. A(C  74,C  76,H  77)          120.08 -0.000512    0.07    120.15   
   229. A(C  76,C  78,H  79)          119.68 -0.001664    0.25    119.93   
   230. A(C  69,C  78,H  79)          120.13  0.001666   -0.24    119.90   
   231. A(C  69,C  78,C  76)          120.19 -0.000002   -0.02    120.17   
   232. A(C  68,O  80,H  81)          105.84 -0.011062    1.64    107.47   
   233. A(N   2,H  81,O  80)          168.22 -0.005438    0.39    168.61   
   234. D(C   5,C   4,N   2,C  18)   -176.39  0.000427   -0.79   -177.17   
   235. D(C   5,C   4,O   0,C  54)    -59.39  0.002689   -2.24    -61.63   
   236. D(O   0,C   4,N   2,C  18)     -1.35  0.002496   -2.12     -3.47   
   237. D(N   2,C   4,O   0,C  54)    125.43  0.000667   -0.90    124.53   
   238. D(O   0,C   4,N   2,H  81)   -162.81  0.003608   -2.02   -164.83   
   239. D(C   5,C   4,N   2,H  81)     22.16  0.001539   -0.69     21.47   
   240. D(C   7,C   5,C   4,O   0)    -27.12 -0.000244    1.62    -25.49   
   241. D(H   6,C   5,N   3,H  66)   -167.03 -0.000408    0.44   -166.59   
   242. D(N   3,C   5,C   4,O   0)    101.19 -0.001533    2.05    103.24   
   243. D(C   7,C   5,N   3,H  66)     73.77  0.003471   -0.78     72.99   
   244. D(N   3,C   5,C   4,N   2)    -83.51  0.000336    0.79    -82.72   
   245. D(H   6,C   5,C   4,O   0)   -142.54 -0.000427    1.41   -141.13   
   246. D(H   6,C   5,C   4,N   2)     32.76  0.001442    0.15     32.91   
   247. D(C   7,C   5,C   4,N   2)    148.18  0.001625    0.37    148.55   
   248. D(C   7,C   5,N   3,C  31)    -82.57  0.001822   -0.03    -82.61   
   249. D(H   6,C   5,N   3,C  31)     36.62 -0.002057    1.19     37.82   
   250. D(C   4,C   5,N   3,H  66)    -53.74 -0.002432    0.22    -53.52   
   251. D(C   4,C   5,N   3,C  31)    149.91 -0.004081    0.98    150.89   
   252. D(C  16,C   7,C   5,H   6)     46.16  0.000375    0.07     46.22   
   253. D(C   8,C   7,C   5,C   4)    110.79 -0.001125    0.23    111.02   
   254. D(C  16,C   7,C   5,C   4)    -68.03 -0.001193    0.35    -67.68   
   255. D(C   8,C   7,C   5,N   3)    -14.43  0.000216    0.33    -14.10   
   256. D(C   8,C   7,C   5,H   6)   -135.03  0.000443   -0.06   -135.09   
   257. D(C  16,C   7,C   5,N   3)    166.75  0.000148    0.46    167.21   
   258. D(C  10,C   8,C   7,C  16)      0.79  0.000318   -0.30      0.49   
   259. D(H   9,C   8,C   7,C  16)   -179.16  0.000229   -0.22   -179.39   
   260. D(H   9,C   8,C   7,C   5)      2.01  0.000103   -0.10      1.92   
   261. D(C  10,C   8,C   7,C   5)   -178.03  0.000192   -0.17   -178.20   
   262. D(H  11,C  10,C   8,H   9)     -0.02  0.000031   -0.03     -0.05   
   263. D(H  11,C  10,C   8,C   7)   -179.97 -0.000059    0.04   -179.93   
   264. D(C  12,C  10,C   8,C   7)     -0.30 -0.000275    0.24     -0.06   
   265. D(C  12,C  10,C   8,H   9)    179.66 -0.000185    0.16    179.82   
   266. D(C  14,C  12,C  10,H  11)    179.39 -0.000144    0.12    179.51   
   267. D(C  14,C  12,C  10,C   8)     -0.28  0.000070   -0.07     -0.36   
   268. D(H  13,C  12,C  10,H  11)     -0.05  0.000004   -0.00     -0.05   
   269. D(H  13,C  12,C  10,C   8)   -179.72  0.000217   -0.20   -179.92   
   270. D(C  16,C  14,C  12,H  13)    179.78 -0.000128    0.11    179.90   
   271. D(C  16,C  14,C  12,C  10)      0.35  0.000020   -0.01      0.33   
   272. D(H  15,C  14,C  12,H  13)      0.16  0.000004   -0.00      0.16   
   273. D(H  15,C  14,C  12,C  10)   -179.28  0.000152   -0.13   -179.41   
   274. D(H  17,C  16,C  14,H  15)      0.06  0.000085   -0.07     -0.02   
   275. D(C   7,C  16,C  14,H  15)    179.79 -0.000044    0.05    179.85   
   276. D(C   7,C  16,C  14,C  12)      0.17  0.000093   -0.06      0.11   
   277. D(H  17,C  16,C   7,C   8)    179.01 -0.000366    0.34    179.35   
   278. D(H  17,C  16,C   7,C   5)     -2.12 -0.000197    0.21     -1.91   
   279. D(H  17,C  16,C  14,C  12)   -179.57  0.000222   -0.19   -179.76   
   280. D(C  14,C  16,C   7,C   8)     -0.73 -0.000225    0.21     -0.52   
   281. D(C  14,C  16,C   7,C   5)    178.15 -0.000056    0.08    178.23   
   282. D(C  27,C  18,N   2,C   4)    178.89  0.000114    0.25    179.14   
   283. D(C  23,C  18,N   2,H  81)     98.13 -0.001297    0.30     98.42   
   284. D(C  27,C  18,N   2,H  81)    -18.98 -0.000497   -0.13    -19.11   
   285. D(C  23,C  18,N   2,C   4)    -64.01 -0.000686    0.68    -63.33   
   286. D(C  19,C  18,N   2,C   4)     62.00  0.001331   -0.15     61.85   
   287. D(C  19,C  18,N   2,H  81)   -135.86  0.000720   -0.53   -136.40   
   288. D(H  22,C  19,C  18,C  23)    175.70 -0.000435   -0.04    175.65   
   289. D(H  22,C  19,C  18,N   2)     49.98 -0.000641    0.58     50.57   
   290. D(H  21,C  19,C  18,C  27)     54.43  0.000017    0.08     54.52   
   291. D(H  21,C  19,C  18,C  23)    -64.29  0.000615   -0.46    -64.75   
   292. D(H  21,C  19,C  18,N   2)    170.00  0.000409    0.16    170.16   
   293. D(H  20,C  19,C  18,C  27)    174.00 -0.000233    0.19    174.19   
   294. D(H  20,C  19,C  18,C  23)     55.28  0.000366   -0.36     54.92   
   295. D(H  22,C  19,C  18,C  27)    -65.58 -0.001034    0.50    -65.08   
   296. D(H  20,C  19,C  18,N   2)    -70.43  0.000160    0.27    -70.16   
   297. D(H  26,C  23,C  18,C  27)   -172.44  0.000264   -0.16   -172.60   
   298. D(H  26,C  23,C  18,N   2)     71.88  0.000599   -0.39     71.49   
   299. D(H  26,C  23,C  18,C  19)    -53.83 -0.001357    0.50    -53.33   
   300. D(H  25,C  23,C  18,C  19)     65.61 -0.001488    0.59     66.20   
   301. D(H  25,C  23,C  18,C  27)    -53.01  0.000133   -0.07    -53.08   
   302. D(H  25,C  23,C  18,N   2)   -168.69  0.000468   -0.30   -168.99   
   303. D(H  24,C  23,C  18,C  27)     67.09  0.001587   -0.56     66.54   
   304. D(H  24,C  23,C  18,C  19)   -174.29 -0.000034    0.10   -174.19   
   305. D(H  24,C  23,C  18,N   2)    -48.59  0.001922   -0.79    -49.38   
   306. D(H  30,C  27,C  18,C  23)    -57.32  0.000504    0.06    -57.26   
   307. D(H  30,C  27,C  18,C  19)   -178.57 -0.000165   -0.01   -178.58   
   308. D(H  30,C  27,C  18,N   2)     62.11 -0.001256    0.25     62.36   
   309. D(H  29,C  27,C  18,C  23)     62.79  0.000786   -0.05     62.74   
   310. D(H  29,C  27,C  18,C  19)    -58.47  0.000117   -0.12    -58.59   
   311. D(H  29,C  27,C  18,N   2)   -177.78 -0.000975    0.14   -177.64   
   312. D(H  28,C  27,C  18,C  23)   -176.79  0.001217   -0.22   -177.01   
   313. D(H  28,C  27,C  18,C  19)     61.96  0.000548   -0.29     61.67   
   314. D(H  28,C  27,C  18,N   2)    -57.36 -0.000544   -0.03    -57.39   
   315. D(C  39,C  31,N   3,H  66)   -150.42 -0.000167   -0.05   -150.47   
   316. D(C  39,C  31,N   3,C   5)      5.09  0.001959   -0.88      4.21   
   317. D(C  32,C  31,N   3,H  66)     34.58  0.003647   -2.92     31.66   
   318. D(C  32,C  31,N   3,C   5)   -169.92  0.005773   -3.75   -173.66   
   319. D(C  41,C  32,C  31,C  39)   -177.01  0.002754   -2.03   -179.03   
   320. D(C  41,C  32,C  31,N   3)     -1.91 -0.000660    0.75     -1.16   
   321. D(C  33,C  32,C  31,C  39)      3.08  0.001320   -0.95      2.12   
   322. D(C  33,C  32,C  31,N   3)    178.17 -0.002094    1.83    180.00   
   323. D(C  35,C  33,C  32,C  41)    178.03 -0.002147    1.36    179.39   
   324. D(C  35,C  33,C  32,C  31)     -2.05 -0.000787    0.34     -1.71   
   325. D(H  34,C  33,C  32,C  41)     -1.19 -0.001573    1.20      0.02   
   326. D(H  34,C  33,C  32,C  31)    178.73 -0.000213    0.19    178.92   
   327. D(C  37,C  35,C  33,H  34)    179.44 -0.000807    0.44    179.89   
   328. D(C  37,C  35,C  33,C  32)      0.19 -0.000355    0.31      0.49   
   329. D(H  36,C  35,C  33,H  34)      0.15  0.000122   -0.18     -0.03   
   330. D(H  36,C  35,C  33,C  32)   -179.11  0.000574   -0.31   -179.42   
   331. D(C  39,C  37,C  35,H  36)    179.89 -0.000312    0.33    180.22   
   332. D(C  39,C  37,C  35,C  33)      0.60  0.000601   -0.28      0.31   
   333. D(H  38,C  37,C  35,H  36)      0.12  0.000638   -0.47     -0.35   
   334. D(H  38,C  37,C  35,C  33)   -179.17  0.001551   -1.09   -180.27   
   335. D(H  40,C  39,C  37,H  38)     -0.58 -0.000314    0.17     -0.41   
   336. D(H  40,C  39,C  37,C  35)    179.65  0.000638   -0.64    179.01   
   337. D(C  31,C  39,C  37,H  38)   -179.66 -0.000632    0.40   -179.26   
   338. D(C  31,C  39,C  37,C  35)      0.57  0.000320   -0.41      0.16   
   339. D(H  40,C  39,C  31,C  32)    178.51 -0.001562    1.26    179.77   
   340. D(H  40,C  39,C  31,N   3)      3.34  0.001559   -1.44      1.91   
   341. D(C  37,C  39,C  31,C  32)     -2.46 -0.001322    1.04     -1.41   
   342. D(C  37,C  39,C  31,N   3)   -177.62  0.001799   -1.66   -179.28   
   343. D(C  50,C  41,C  32,C  33)   -128.95  0.001021    0.96   -128.00   
   344. D(C  50,C  41,C  32,C  31)     51.13 -0.000430    2.04     53.17   
   345. D(C  46,C  41,C  32,C  33)    107.39 -0.001935    1.40    108.79   
   346. D(C  46,C  41,C  32,C  31)    -72.53 -0.003386    2.49    -70.04   
   347. D(C  42,C  41,C  32,C  33)    -10.57 -0.000608    1.12     -9.45   
   348. D(C  42,C  41,C  32,C  31)    169.51 -0.002059    2.21    171.72   
   349. D(H  45,C  42,C  41,C  50)   -172.87 -0.000759   -0.34   -173.21   
   350. D(H  45,C  42,C  41,C  32)     64.21 -0.000054   -0.13     64.09   
   351. D(H  44,C  42,C  41,C  50)    -54.31 -0.000943   -0.24    -54.55   
   352. D(H  44,C  42,C  41,C  46)     62.62  0.000979   -0.08     62.54   
   353. D(H  44,C  42,C  41,C  32)   -177.23 -0.000238   -0.03   -177.25   
   354. D(H  43,C  42,C  41,C  50)     65.25 -0.000392   -0.45     64.80   
   355. D(H  45,C  42,C  41,C  46)    -55.94  0.001163   -0.18    -56.12   
   356. D(H  43,C  42,C  41,C  46)   -177.82  0.001530   -0.29   -178.11   
   357. D(H  43,C  42,C  41,C  32)    -57.66  0.000313   -0.24    -57.90   
   358. D(H  47,C  46,C  41,C  50)    174.88 -0.000867    0.51    175.39   
   359. D(H  47,C  46,C  41,C  42)     62.29  0.003340   -0.94     61.35   
   360. D(H  47,C  46,C  41,C  32)    -60.44 -0.001351    0.50    -59.94   
   361. D(H  49,C  46,C  41,C  50)    -65.23 -0.002168    1.00    -64.22   
   362. D(H  49,C  46,C  41,C  42)   -177.82  0.002039   -0.44   -178.26   
   363. D(H  49,C  46,C  41,C  32)     59.45 -0.002652    0.99     60.44   
   364. D(H  48,C  46,C  41,C  50)     55.35 -0.001427    0.71     56.06   
   365. D(H  48,C  46,C  41,C  42)    -57.24  0.002780   -0.74    -57.98   
   366. D(H  48,C  46,C  41,C  32)   -179.97 -0.001911    0.70   -179.27   
   367. D(H  53,C  50,C  41,C  46)    174.29  0.000516   -0.10    174.19   
   368. D(H  53,C  50,C  41,C  42)    -72.30 -0.003122    1.26    -71.04   
   369. D(H  53,C  50,C  41,C  32)     51.30  0.001417   -0.24     51.06   
   370. D(H  52,C  50,C  41,C  46)    -66.35  0.001150   -0.43    -66.78   
   371. D(H  52,C  50,C  41,C  42)     47.06 -0.002487    0.93     47.99   
   372. D(H  52,C  50,C  41,C  32)    170.66  0.002052   -0.57    170.09   
   373. D(H  51,C  50,C  41,C  46)     52.42  0.000557   -0.10     52.32   
   374. D(H  51,C  50,C  41,C  42)    165.83 -0.003080    1.26    167.08   
   375. D(H  51,C  50,C  41,C  32)    -70.57  0.001459   -0.24    -70.82   
   376. D(C  55,C  54,O   0,C   4)    169.43  0.003412   -2.80    166.63   
   377. D(O   1,C  54,O   0,C   4)    -12.78  0.002321   -2.23    -15.01   
   378. D(C  64,C  55,C  54,O   1)    168.24 -0.000731    0.70    168.94   
   379. D(C  64,C  55,C  54,O   0)    -13.88 -0.001073    1.17    -12.71   
   380. D(C  56,C  55,C  54,O   1)    -10.74 -0.001128    1.09     -9.64   
   381. D(C  56,C  55,C  54,O   0)    167.14 -0.001469    1.56    168.70   
   382. D(C  58,C  56,C  55,C  64)      0.58 -0.000207    0.16      0.74   
   383. D(C  58,C  56,C  55,C  54)    179.58  0.000219   -0.22    179.36   
   384. D(H  57,C  56,C  55,C  64)   -179.41 -0.000469    0.36   -179.05   
   385. D(H  57,C  56,C  55,C  54)     -0.40 -0.000042   -0.03     -0.43   
   386. D(C  60,C  58,C  56,H  57)    179.74  0.000402   -0.34    179.40   
   387. D(C  60,C  58,C  56,C  55)     -0.24  0.000143   -0.14     -0.39   
   388. D(H  59,C  58,C  56,H  57)     -0.09  0.000328   -0.27     -0.37   
   389. D(H  59,C  58,C  56,C  55)    179.92  0.000069   -0.08    179.84   
   390. D(C  62,C  60,C  58,H  59)    179.70  0.000121   -0.10    179.60   
   391. D(C  62,C  60,C  58,C  56)     -0.14  0.000045   -0.03     -0.17   
   392. D(H  61,C  60,C  58,H  59)     -0.02  0.000051   -0.04     -0.06   
   393. D(H  61,C  60,C  58,C  56)   -179.86 -0.000025    0.02   -179.83   
   394. D(C  64,C  62,C  60,H  61)    179.90 -0.000140    0.13    180.03   
   395. D(C  64,C  62,C  60,C  58)      0.18 -0.000209    0.19      0.37   
   396. D(H  63,C  62,C  60,H  61)      0.19 -0.000038    0.03      0.22   
   397. D(H  63,C  62,C  60,C  58)   -179.53 -0.000108    0.09   -179.44   
   398. D(H  65,C  64,C  62,H  63)      0.57 -0.000023    0.01      0.58   
   399. D(H  65,C  64,C  62,C  60)   -179.13  0.000084   -0.09   -179.23   
   400. D(C  55,C  64,C  62,H  63)    179.86  0.000077   -0.07    179.79   
   401. D(C  55,C  64,C  62,C  60)      0.16  0.000184   -0.17     -0.01   
   402. D(H  65,C  64,C  55,C  56)    178.74  0.000105   -0.08    178.66   
   403. D(H  65,C  64,C  55,C  54)     -0.22 -0.000398    0.33      0.10   
   404. D(C  62,C  64,C  55,C  56)     -0.53  0.000040   -0.01     -0.54   
   405. D(C  62,C  64,C  55,C  54)   -179.50 -0.000463    0.40   -179.09   
   406. D(C  78,C  69,C  68,O  80)    174.73  0.001355   -0.90    173.83   
   407. D(C  78,C  69,C  68,O  67)     -5.40 -0.000228   -0.08     -5.48   
   408. D(C  70,C  69,C  68,O  80)     -6.30  0.001027   -0.80     -7.10   
   409. D(C  70,C  69,C  68,O  67)    173.57 -0.000557    0.02    173.59   
   410. D(C  72,C  70,C  69,C  78)     -0.13 -0.000469    0.33      0.21   
   411. D(C  72,C  70,C  69,C  68)   -179.08 -0.000154    0.23   -178.85   
   412. D(H  71,C  70,C  69,C  78)    179.04 -0.000694    0.46    179.49   
   413. D(H  71,C  70,C  69,C  68)      0.08 -0.000378    0.35      0.43   
   414. D(C  74,C  72,C  70,H  71)   -179.20  0.000407   -0.27   -179.48   
   415. D(C  74,C  72,C  70,C  69)     -0.04  0.000199   -0.15     -0.19   
   416. D(H  73,C  72,C  70,H  71)      0.45  0.000262   -0.17      0.28   
   417. D(H  73,C  72,C  70,C  69)    179.62  0.000054   -0.05    179.57   
   418. D(C  76,C  74,C  72,H  73)   -179.54  0.000252   -0.17   -179.72   
   419. D(C  76,C  74,C  72,C  70)      0.11  0.000110   -0.07      0.04   
   420. D(H  75,C  74,C  72,H  73)      0.25  0.000084   -0.06      0.19   
   421. D(H  75,C  74,C  72,C  70)    179.90 -0.000058    0.05    179.95   
   422. D(C  78,C  76,C  74,H  75)   -179.81  0.000023   -0.01   -179.82   
   423. D(C  78,C  76,C  74,C  72)     -0.02 -0.000145    0.11      0.09   
   424. D(H  77,C  76,C  74,H  75)     -0.01  0.000001   -0.00     -0.01   
   425. D(H  77,C  76,C  74,C  72)    179.78 -0.000167    0.12    179.90   
   426. D(H  79,C  78,C  76,H  77)     -0.21  0.000043   -0.04     -0.25   
   427. D(H  79,C  78,C  76,C  74)    179.59  0.000020   -0.04    179.56   
   428. D(C  69,C  78,C  76,H  77)   -179.94 -0.000108    0.06   -179.88   
   429. D(C  69,C  78,C  76,C  74)     -0.14 -0.000131    0.07     -0.07   
   430. D(H  79,C  78,C  69,C  70)   -179.52  0.000291   -0.18   -179.70   
   431. D(H  79,C  78,C  69,C  68)     -0.52 -0.000016   -0.09     -0.61   
   432. D(C  76,C  78,C  69,C  70)      0.21  0.000434   -0.29     -0.08   
   433. D(C  76,C  78,C  69,C  68)    179.21  0.000127   -0.19    179.02   
   434. D(H  81,O  80,C  68,C  69)    171.30 -0.003320    1.56    172.86   
   435. D(H  81,O  80,C  68,O  67)     -8.57 -0.001799    0.77     -7.80   
   436. D(N   2,H  81,O  80,C  68)   -123.95  0.003661   -0.36   -124.30   
   437. D(O  80,H  81,N   2,C  18)   -113.12  0.002093   -1.05   -114.17   
   438. D(O  80,H  81,N   2,C   4)     49.63  0.001020   -1.16     48.47   
    ----------------------------------------------------------------------------

         *************************************************************
         *                GEOMETRY OPTIMIZATION CYCLE   2            *
         *************************************************************
---------------------------------
CARTESIAN COORDINATES (ANGSTROEM)
---------------------------------
  O      2.237263    3.719904    1.094515
  O      1.076695    5.325666    2.185988
  N      3.502937    2.684334    2.726420
  N      3.727187    5.714040    3.285980
  C      3.231224    3.704173    2.035297
  C      4.126297    4.943992    2.136371
  H      5.125886    4.544639    2.319502
  C      4.177584    5.704833    0.825071
  C      3.598911    6.960172    0.664344
  H      3.111720    7.450973    1.499790
  C      3.638300    7.604757   -0.566709
  H      3.183679    8.583239   -0.675249
  C      4.258750    7.000664   -1.651608
  H      4.289589    7.505735   -2.611035
  C      4.847361    5.751390   -1.500455
  H      5.342120    5.278095   -2.341409
  C      4.806953    5.110299   -0.270009
  H      5.274681    4.135481   -0.164858
  C      2.733112    1.431703    2.645794
  C      2.810527    0.831214    1.245293
  H      2.258052    1.418324    0.509150
  H      2.386922   -0.175762    1.241373
  H      3.848435    0.763590    0.908385
  C      1.287708    1.633837    3.093023
  H      1.246241    2.157115    4.051405
  H      0.788762    0.669192    3.213124
  H      0.704742    2.209553    2.371371
  C      3.409490    0.466432    3.622405
  H      4.465524    0.332199    3.371263
  H      2.926879   -0.512895    3.599713
  H      3.357044    0.843508    4.647895
  C      4.561732    6.516298    4.026463
  C      4.106472    7.129960    5.219539
  C      5.013072    7.932219    5.919305
  H      4.713409    8.438954    6.827374
  C      6.329435    8.114531    5.509172
  H      6.998786    8.739382    6.090562
  C      6.771952    7.490290    4.357117
  H      7.792644    7.620060    4.013897
  C      5.894029    6.701171    3.630712
  H      6.268252    6.239408    2.723697
  C      2.676618    6.977979    5.758497
  C      2.532008    7.582413    7.163482
  H      3.227231    7.124451    7.873319
  H      1.519789    7.416023    7.538550
  H      2.695951    8.663761    7.166864
  C      1.690648    7.730678    4.850947
  H      1.938935    8.795257    4.811655
  H      0.669601    7.639468    5.233506
  H      1.679751    7.365238    3.818719
  C      2.250384    5.507915    5.897114
  H      2.087110    5.003422    4.946014
  H      1.305033    5.439336    6.442963
  H      2.995681    4.936304    6.454562
  C      1.273977    4.663706    1.196267
  C      0.463128    4.766306   -0.030332
  C     -0.704858    5.524387    0.030695
  H     -0.990068    6.006450    0.960864
  C     -1.499451    5.666438   -1.096268
  H     -2.408752    6.254246   -1.046390
  C     -1.124787    5.057945   -2.289256
  H     -1.744842    5.171173   -3.171828
  C      0.046017    4.310689   -2.355547
  H      0.340389    3.845041   -3.288973
  C      0.841775    4.162743   -1.228825
  H      1.757298    3.588023   -1.300063
  H      2.747119    5.936700    3.292126
  O      6.739965    3.170839    3.687752
  C      6.249188    3.405750    4.774058
  C      6.993824    3.971883    5.921031
  C      6.356116    4.344456    7.103306
  H      5.287045    4.219303    7.211855
  C      7.090663    4.893464    8.144851
  H      6.589575    5.188191    9.059771
  C      8.462969    5.068995    8.012514
  H      9.034495    5.499045    8.827781
  C      9.103392    4.696040    6.836505
  H     10.173486    4.834151    6.731862
  C      8.371032    4.149554    5.792973
  H      8.869261    3.865367    4.873213
  O      4.966468    3.156769    5.046956
  H      4.523873    2.892436    4.191934

----------------------------
CARTESIAN COORDINATES (A.U.)
----------------------------
  NO LB      ZA    FRAG     MASS         X           Y           Z
   0 O     8.0000    0    15.999    4.227815    7.029600    2.068334
   1 O     8.0000    0    15.999    2.034658   10.064051    4.130918
   2 N     7.0000    0    14.007    6.619592    5.072656    5.152187
   3 N     7.0000    0    14.007    7.043362   10.797970    6.209602
   4 C     6.0000    0    12.011    6.106129    6.999872    3.846153
   5 C     6.0000    0    12.011    7.797572    9.342791    4.037156
   6 H     1.0000    0     1.008    9.686520    8.588124    4.383224
   7 C     6.0000    0    12.011    7.894490   10.780572    1.559159
   8 C     6.0000    0    12.011    6.800957   13.152820    1.255428
   9 H     1.0000    0     1.008    5.880298   14.080298    2.834192
  10 C     6.0000    0    12.011    6.875391   14.370909   -1.070924
  11 H     1.0000    0     1.008    6.016282   16.219971   -1.276036
  12 C     6.0000    0    12.011    8.047871   13.229337   -3.121087
  13 H     1.0000    0     1.008    8.106149   14.183783   -4.934141
  14 C     6.0000    0    12.011    9.160185   10.868552   -2.835449
  15 H     1.0000    0     1.008   10.095143    9.974155   -4.424621
  16 C     6.0000    0    12.011    9.083826    9.657066   -0.510242
  17 H     1.0000    0     1.008    9.967702    7.814926   -0.311537
  18 C     6.0000    0    12.011    5.164834    2.705527    4.999826
  19 C     6.0000    0    12.011    5.311127    1.570767    2.353264
  20 H     1.0000    0     1.008    4.267100    2.680245    0.962153
  21 H     1.0000    0     1.008    4.510628   -0.332142    2.345854
  22 H     1.0000    0     1.008    7.272488    1.442976    1.716600
  23 C     6.0000    0    12.011    2.433416    3.087504    5.844967
  24 H     1.0000    0     1.008    2.355055    4.076356    7.656047
  25 H     1.0000    0     1.008    1.490545    1.264589    6.071925
  26 H     1.0000    0     1.008    1.331770    4.175450    4.481241
  27 C     6.0000    0    12.011    6.443003    0.881429    6.845354
  28 H     1.0000    0     1.008    8.438618    0.627765    6.370765
  29 H     1.0000    0     1.008    5.531000   -0.969232    6.802472
  30 H     1.0000    0     1.008    6.343893    1.593998    8.783249
  31 C     6.0000    0    12.011    8.620424   12.314018    7.608913
  32 C     6.0000    0    12.011    7.760108   13.473671    9.863500
  33 C     6.0000    0    12.011    9.473333   14.989721   11.185865
  34 H     1.0000    0     1.008    8.907052   15.947311   12.901867
  35 C     6.0000    0    12.011   11.960900   15.334241   10.410826
  36 H     1.0000    0     1.008   13.225788   16.515039   11.509493
  37 C     6.0000    0    12.011   12.797135   14.154596    8.233759
  38 H     1.0000    0     1.008   14.725963   14.399826    7.585165
  39 C     6.0000    0    12.011   11.138101   12.663378    6.861052
  40 H     1.0000    0     1.008   11.845280   11.790773    5.147041
  41 C     6.0000    0    12.011    5.058075   13.186469   10.881983
  42 C     6.0000    0    12.011    4.784802   14.328683   13.537019
  43 H     1.0000    0     1.008    6.098582   13.463261   14.878418
  44 H     1.0000    0     1.008    2.871985   14.014253   14.245795
  45 H     1.0000    0     1.008    5.094609   16.372136   13.543410
  46 C     6.0000    0    12.011    3.194861   14.608865    9.166961
  47 H     1.0000    0     1.008    3.664055   16.620628    9.092710
  48 H     1.0000    0     1.008    1.265362   14.436502    9.889893
  49 H     1.0000    0     1.008    3.174270   13.918283    7.216333
  50 C     6.0000    0    12.011    4.252610   10.408450   11.143930
  51 H     1.0000    0     1.008    3.944066    9.455097    9.346613
  52 H     1.0000    0     1.008    2.466154   10.278856   12.175435
  53 H     1.0000    0     1.008    5.661018    9.328263   12.197354
  54 C     6.0000    0    12.011    2.407468    8.813128    2.260617
  55 C     6.0000    0    12.011    0.875185    9.007013   -0.057320
  56 C     6.0000    0    12.011   -1.331988   10.439579    0.058005
  57 H     1.0000    0     1.008   -1.870957   11.350545    1.815769
  58 C     6.0000    0    12.011   -2.833551   10.708016   -2.071646
  59 H     1.0000    0     1.008   -4.551882   11.818811   -1.977391
  60 C     6.0000    0    12.011   -2.125539    9.558131   -4.326067
  61 H     1.0000    0     1.008   -3.297274    9.772101   -5.993887
  62 C     6.0000    0    12.011    0.086959    8.146022   -4.451339
  63 H     1.0000    0     1.008    0.643242    7.266075   -6.215258
  64 C     6.0000    0    12.011    1.590723    7.866443   -2.322143
  65 H     1.0000    0     1.008    3.320812    6.780381   -2.456763
  66 H     1.0000    0     1.008    5.191303   11.218738    6.221217
  67 O     8.0000    0    15.999   12.736689    5.992016    6.968841
  68 C     6.0000    0    12.011   11.809254    6.435935    9.021663
  69 C     6.0000    0    12.011   13.216412    7.505771   11.189126
  70 C     6.0000    0    12.011   12.011319    8.209832   13.423302
  71 H     1.0000    0     1.008    9.991067    7.973328   13.628431
  72 C     6.0000    0    12.011   13.399410    9.247306   15.391538
  73 H     1.0000    0     1.008   12.452492    9.804260   17.120486
  74 C     6.0000    0    12.011   15.992693    9.579013   15.141456
  75 H     1.0000    0     1.008   17.072721   10.391689   16.682089
  76 C     6.0000    0    12.011   17.202918    8.874229   12.919122
  77 H     1.0000    0     1.008   19.225102    9.135221   12.721375
  78 C     6.0000    0    12.011   15.818957    7.841520   10.947132
  79 H     1.0000    0     1.008   16.760473    7.304485    9.209038
  80 O     8.0000    0    15.999    9.385265    5.965428    9.537364
  81 H     1.0000    0     1.008    8.548881    5.465912    7.921607

--------------------------------
INTERNAL COORDINATES (ANGSTROEM)
--------------------------------
 O      0   0   0     0.000000000000     0.00000000     0.00000000
 O      1   0   0     2.262013340774     0.00000000     0.00000000
 N      1   2   0     2.310291949581   104.97770386     0.00000000
 N      2   1   3     2.895845849870    78.98264443    45.87031826
 C      3   1   2     1.261566789283    29.85203418   294.03836634
 C      4   2   1     1.440091422540    83.03380494    17.31836299
 H      6   4   2     1.091877654349   108.38501816   198.96487706
 C      6   4   2     1.516910116403   115.54708386    78.54577033
 C      8   6   4     1.391607881534   122.56399226   345.91217486
 H      9   8   6     1.084532378907   120.40167766     1.91762102
 C      9   8   6     1.390155177646   120.58200705   181.79808231
 H     11   9   8     1.084383218751   119.67995784   180.07022851
 C     11   9   8     1.388126320579   120.19774066   359.94057900
 H     13  11   9     1.084687714348   120.09073236   180.07902535
 C     13  11   9     1.389242601795   119.71475392   359.64165843
 H     15  13  11     1.084434033347   120.09273955   180.59453843
 C     15  13  11     1.388030313040   119.96378770     0.33440204
 H     17  15  13     1.086322442830   119.19176752   180.24105002
 C      3   1   2     1.472485913779    93.22307979   111.12090500
 C     19   3   1     1.525772429095   111.01023097    60.12077013
 H     20  19   3     1.091711933787   112.43334770   289.83740828
 H     20  19   3     1.092455115065   110.26666361   170.16528222
 H     20  19   3     1.093312435792   110.81567798    50.56803694
 C     19   3   1     1.526455050545   111.49100543   294.94140126
 H     24  19   3     1.092719297862   110.87393676   310.62698540
 H     24  19   3     1.092662886298   110.34577702   191.01231513
 H     24  19   3     1.091824556672   112.44272938    71.48544630
 C     19   3   1     1.530687795256   105.69432286   177.40795335
 H     28  19   3     1.093754419972   110.94881177   302.60876515
 H     28  19   3     1.092021221244   110.91560167   182.35637631
 H     28  19   3     1.093876685981   111.07352432    62.35807124
 C      4   2   1     1.374190555221   147.01625519   168.24358578
 C     32   4   2     1.416782698059   120.76307687    42.44608049
 C     33  32   4     1.398289497677   117.48999984   179.98621900
 H     34  33  32     1.082205211329   120.59974018   178.92117314
 C     34  33  32     1.390776674561   122.77248537   358.28664556
 H     36  34  33     1.084658015358   120.10182886   180.58277422
 C     36  34  33     1.383013744749   119.29631175     0.49517289
 H     38  36  34     1.084644372811   120.70977605   179.73364254
 C     38  36  34     1.386044869018   119.39795623     0.31604971
 H     40  38  36     1.084409961860   117.52924757   179.00735052
 C     33  32   4     1.535596694694   123.49716676   358.83824127
 C     42  33  32     1.536305529641   111.69606958   171.71573480
 H     43  42  33     1.094043962120   111.64505594   302.09810736
 H     43  42  33     1.092222270398   109.95875569   182.74588357
 H     43  42  33     1.093710679241   112.19155760    64.08680154
 C     42  33  32     1.536990815760   109.97497364   289.95823887
 H     47  42  33     1.093855148820   110.62300993   300.05992628
 H     47  42  33     1.094170337373   110.56992128   180.72738917
 H     47  42  33     1.095061544860   113.54983077    60.44057762
 C     42  33  32     1.536873283668   112.61679617    53.16649297
 H     51  42  33     1.088926618056   113.95130964   289.18325210
 H     51  42  33     1.093774923766   110.16278555   170.08684668
 H     51  42  33     1.092224725419   110.93947140    51.05738773
 C      2   1   3     1.206921272322    29.66878130   191.59604529
 C     55   2   1     1.473956605723   123.66391929   178.15824633
 C     56  55   2     1.393772587510   117.54355941   350.35180248
 H     57  56  55     1.085791361326   119.94125709   359.57176145
 C     57  56  55     1.386218485679   120.03244181   179.36085689
 H     59  57  56     1.083898205372   119.93629766   179.84412875
 C     59  57  56     1.390631797503   119.87827721   359.61464073
 H     61  59  57     1.084538233825   119.89436065   180.16835310
 C     61  59  57     1.390527278751   120.19131507   359.83052430
 H     63  61  59     1.083866640530   120.04018957   180.56206719
 C     63  61  59     1.387307001857   120.10274536     0.36944636
 H     65  63  61     1.083309919112   119.20444402   180.77532173
 H      4   2   1     1.005060930950    30.62964958   187.26231214
 O      7   6   4     2.522833500344   151.14474488    58.29282542
 C     68   7   6     1.214951372278    96.96080933   325.90612018
 C     69  68   7     1.480045262399   124.30700077   235.40132377
 C     70  69  68     1.394006894688   121.95995972   173.58865599
 H     71  70  69     1.081831880769   120.41418543     0.43212230
 C     71  70  69     1.387726389921   120.00899386   181.14816836
 H     73  71  70     1.083988676994   119.75956964   179.57112148
 C     73  71  70     1.389801787507   120.07627529   359.81138481
 H     75  73  71     1.084548869363   119.92327155   179.95036223
 C     75  73  71     1.390048257182   120.10538349     0.04113189
 H     77  75  73     1.084031988576   120.15098961   179.89781814
 C     77  75  73     1.387068388570   119.92972083     0.08830656
 H     79  77  75     1.083952071441   119.93233913   179.55658301
 O     69  68   7     1.334854227294   122.33710373    56.14908763
 H     81  69  68     0.998410726322   107.47502607   352.19232604

---------------------------
INTERNAL COORDINATES (A.U.)
---------------------------
 O      0   0   0     0.000000000000     0.00000000     0.00000000
 O      1   0   0     4.274585725340     0.00000000     0.00000000
 N      1   2   0     4.365819074111   104.97770386     0.00000000
 N      2   1   3     5.472355582306    78.98264443    45.87031826
 C      3   1   2     2.384015731396    29.85203418   294.03836634
 C      4   2   1     2.721378396410    83.03380494    17.31836299
 H      6   4   2     2.063349738468   108.38501816   198.96487706
 C      6   4   2     2.866544689775   115.54708386    78.54577033
 C      8   6   4     2.629757781905   122.56399226   345.91217486
 H      9   8   6     2.049469179505   120.40167766     1.91762102
 C      9   8   6     2.627012569403   120.58200705   181.79808231
 H     11   9   8     2.049187307660   119.67995784   180.07022851
 C     11   9   8     2.623178585181   120.19774066   359.94057900
 H     13  11   9     2.049762720947   120.09073236   180.07902535
 C     13  11   9     2.625288050969   119.71475392   359.64165843
 H     15  13  11     2.049283333329   120.09273955   180.59453843
 C     15  13  11     2.622997157227   119.96378770     0.33440204
 H     17  15  13     2.052851910082   119.19176752   180.24105002
 C      3   1   2     2.782595113100    93.22307979   111.12090500
 C     19   3   1     2.883292033677   111.01023097    60.12077013
 H     20  19   3     2.063036571990   112.43334770   289.83740828
 H     20  19   3     2.064440981073   110.26666361   170.16528222
 H     20  19   3     2.066061082457   110.81567798    50.56803694
 C     19   3   1     2.884582001270   111.49100543   294.94140126
 H     24  19   3     2.064940214211   110.87393676   310.62698540
 H     24  19   3     2.064833611803   110.34577702   191.01231513
 H     24  19   3     2.063249398400   112.44272938    71.48544630
 C     19   3   1     2.892580729570   105.69432286   177.40795335
 H     28  19   3     2.066896311513   110.94881177   302.60876515
 H     28  19   3     2.063621040582   110.91560167   182.35637631
 H     28  19   3     2.067127360786   111.07352432    62.35807124
 C      4   2   1     2.596843805188   147.01625519   168.24358578
 C     32   4   2     2.677331290610   120.76307687    42.44608049
 C     33  32   4     2.642384206548   117.48999984   179.98621900
 H     34  33  32     2.045071470115   120.59974018   178.92117314
 C     34  33  32     2.628187028366   122.77248537   358.28664556
 H     36  34  33     2.049706597988   120.10182886   180.58277422
 C     36  34  33     2.613517217024   119.29631175     0.49517289
 H     38  36  34     2.049680817312   120.70977605   179.73364254
 C     38  36  34     2.619245211771   119.39795623     0.31604971
 H     40  38  36     2.049237844812   117.52924757   179.00735052
 C     33  32   4     2.901857205126   123.49716676   358.83824127
 C     42  33  32     2.903196709051   111.69606958   171.71573480
 H     43  42  33     2.067443466877   111.64505594   302.09810736
 H     43  42  33     2.064000968422   109.95875569   182.74588357
 H     43  42  33     2.066813653510   112.19155760    64.08680154
 C     42  33  32     2.904491712139   109.97497364   289.95823887
 H     47  42  33     2.067086661450   110.62300993   300.05992628
 H     47  42  33     2.067682281494   110.56992128   180.72738917
 H     47  42  33     2.069366419574   113.54983077    60.44057762
 C     42  33  32     2.904269608673   112.61679617    53.16649297
 H     51  42  33     2.057773088062   113.95130964   289.18325210
 H     51  42  33     2.066935058068   110.16278555   170.08684668
 H     51  42  33     2.064005607740   110.93947140    51.05738773
 C      2   1   3     2.280750669892    29.66878130   191.59604529
 C     55   2   1     2.785374318100   123.66391929   178.15824633
 C     56  55   2     2.633848483360   117.54355941   350.35180248
 H     57  56  55     2.051848311484   119.94125709   359.57176145
 C     57  56  55     2.619573299713   120.03244181   179.36085689
 H     59  57  56     2.048270765201   119.93629766   179.84412875
 C     59  57  56     2.627913250403   119.87827721   359.61464073
 H     61  59  57     2.049480243697   119.89436065   180.16835310
 C     61  59  57     2.627715738587   120.19131507   359.83052430
 H     63  61  59     2.048211116295   120.04018957   180.56206719
 C     63  61  59     2.621630297181   120.10274536     0.36944636
 H     65  63  61     2.047159065283   119.20444402   180.77532173
 H      4   2   1     1.899289907400    30.62964958   187.26231214
 O      7   6   4     4.767464397132   151.14474488    58.29282542
 C     68   7   6     2.295925359638    96.96080933   325.90612018
 C     69  68   7     2.796880211742   124.30700077   235.40132377
 C     70  69  68     2.634291259758   121.95995972   173.58865599
 H     71  70  69     2.044365977599   120.41418543     0.43212230
 C     71  70  69     2.622422825765   120.00899386   181.14816836
 H     73  71  70     2.048441731791   119.75956964   179.57112148
 C     73  71  70     2.626344758823   120.07627529   359.81138481
 H     75  73  71     2.049500341951   119.92327155   179.95036223
 C     75  73  71     2.626810519009   120.10538349     0.04113189
 H     77  75  73     2.048523578818   120.15098961   179.89781814
 C     77  75  73     2.621179383418   119.92972083     0.08830656
 H     79  77  75     2.048372557321   119.93233913   179.55658301
 O     69  68   7     2.522508918293   122.33710373    56.14908763
 H     81  69  68     1.886722841919   107.47502607   352.19232604


           ************************************************************
           *        Program running with 20 parallel MPI-processes    *
           *              working on a common directory               *
           ************************************************************
------------------------------------------------------------------------------
                   ___                                                        
                  /   \      - P O W E R E D   B Y -                         
                 /     \                                                     
                 |  |  |   _    _      __       _____    __    __             
                 |  |  |  | |  | |    /  \     |  _  \  |  |  /  |          
                  \  \/   | |  | |   /    \    | | | |  |  | /  /          
                 / \  \   | |__| |  /  /\  \   | |_| |  |  |/  /          
                |  |  |   |  __  | /  /__\  \  |    /   |      \           
                |  |  |   | |  | | |   __   |  |    \   |  |\   \          
                \     /   | |  | | |  |  |  |  | |\  \  |  | \   \       
                 \___/    |_|  |_| |__|  |__|  |_| \__\ |__|  \__/        
                                                                              
                      - O R C A' S   B I G   F R I E N D -                    
                                      &                                       
                       - I N T E G R A L  F E E D E R -                       
                                                                              
 v1 FN, 2020, v2 2021                                                         
------------------------------------------------------------------------------


Reading SHARK input file ImineBzOH9opt.SHARKINP.tmp ... ok
----------------------
SHARK INTEGRAL PACKAGE
----------------------

Number of atoms                             ...     82
Number of basis functions                   ...   1542
Number of shells                            ...    622
Maximum angular momentum                    ...      3
Integral batch strategy                     ... SHARK/LIBINT Hybrid
RI-J (if used) integral strategy            ... SPLIT-RIJ (Revised 2003 algorithm where possible)
Printlevel                                  ...      1
Contraction scheme used                     ... SEGMENTED contraction
Coulomb Range Separation                    ... NOT USED
Exchange Range Separation                   ... NOT USED
Finite Nucleus Model                        ... NOT USED
Auxiliary Coulomb fitting basis             ... AVAILABLE
   # of basis functions in Aux-J            ...   2498
   # of shells in Aux-J                     ...    830
   Maximum angular momentum in Aux-J        ...      4
Auxiliary J/K fitting basis                 ... NOT available
Auxiliary Correlation fitting basis         ... NOT available
Auxiliary 'external' fitting basis          ... NOT available
Integral threshold                          ...     2.500000e-11
Primitive cut-off                           ...     2.500000e-12
Primitive pair pre-selection threshold      ...     2.500000e-12

Calculating pre-screening integrals         ... done (  0.1 sec) Dimension = 622
Organizing shell pair data                  ... done (  1.0 sec)
Shell pair information
Total number of shell pairs                 ...    193753
Shell pairs after pre-screening             ...    113143
Total number of primitive shell pairs       ...    584784
Primitive shell pairs kept                  ...    212416
          la=0 lb=0:  31382 shell pairs
          la=1 lb=0:  33926 shell pairs
          la=1 lb=1:   9236 shell pairs
          la=2 lb=0:  15316 shell pairs
          la=2 lb=1:   8435 shell pairs
          la=2 lb=2:   1935 shell pairs
          la=3 lb=0:   6938 shell pairs
          la=3 lb=1:   3902 shell pairs
          la=3 lb=2:   1680 shell pairs
          la=3 lb=3:    393 shell pairs

Calculating one electron integrals          ... done (  0.2 sec)
Calculating RI/J V-Matrix + Cholesky decomp.... done (  0.8 sec)
Calculating Nuclear repulsion               ... done (  0.0 sec) ENN=   5219.367894993730 Eh

SHARK setup successfully completed in   3.4 seconds

Maximum memory used throughout the entire GTOINT-calculation: 165.1 MB
[1710950605.137050] [node132:1275587:0]          mpool.c:43   UCX  WARN  object 0xb80b5c0 was not returned to mpool ucp_requests
[1710950605.137070] [node132:1275587:0]          mpool.c:43   UCX  WARN  object 0xb80b780 was not returned to mpool ucp_requests
[1710950605.137074] [node132:1275587:0]          mpool.c:43   UCX  WARN  object 0xb80b940 was not returned to mpool ucp_requests
[1710950605.137076] [node132:1275587:0]          mpool.c:43   UCX  WARN  object 0xb80bb00 was not returned to mpool ucp_requests
[1710950605.137079] [node132:1275587:0]          mpool.c:43   UCX  WARN  object 0xb80bcc0 was not returned to mpool ucp_requests
[1710950605.137081] [node132:1275587:0]          mpool.c:43   UCX  WARN  object 0xb80be80 was not returned to mpool ucp_requests
[1710950605.137084] [node132:1275587:0]          mpool.c:43   UCX  WARN  object 0xb80c040 was not returned to mpool ucp_requests
[1710950605.137087] [node132:1275587:0]          mpool.c:43   UCX  WARN  object 0xb80c200 was not returned to mpool ucp_requests
[1710950605.137089] [node132:1275587:0]          mpool.c:43   UCX  WARN  object 0xb80c3c0 was not returned to mpool ucp_requests
[1710950605.137091] [node132:1275587:0]          mpool.c:43   UCX  WARN  object 0xb80c580 was not returned to mpool ucp_requests
[1710950605.137094] [node132:1275587:0]          mpool.c:43   UCX  WARN  object 0xb80c740 was not returned to mpool ucp_requests
[1710950605.137097] [node132:1275587:0]          mpool.c:43   UCX  WARN  object 0xb80c900 was not returned to mpool ucp_requests
[1710950605.137099] [node132:1275587:0]          mpool.c:43   UCX  WARN  object 0xb80cac0 was not returned to mpool ucp_requests
[1710950605.137102] [node132:1275587:0]          mpool.c:43   UCX  WARN  object 0xb80cc80 was not returned to mpool ucp_requests
[1710950605.139125] [node132:1275590:0]          mpool.c:43   UCX  WARN  object 0xb70c500 was not returned to mpool ucp_requests
[1710950605.139144] [node132:1275590:0]          mpool.c:43   UCX  WARN  object 0xb70c6c0 was not returned to mpool ucp_requests
[1710950605.139148] [node132:1275590:0]          mpool.c:43   UCX  WARN  object 0xb70c880 was not returned to mpool ucp_requests
[1710950605.139150] [node132:1275590:0]          mpool.c:43   UCX  WARN  object 0xb70ca40 was not returned to mpool ucp_requests
[1710950605.139153] [node132:1275590:0]          mpool.c:43   UCX  WARN  object 0xb70cc00 was not returned to mpool ucp_requests
[1710950605.139155] [node132:1275590:0]          mpool.c:43   UCX  WARN  object 0xb70cdc0 was not returned to mpool ucp_requests
[1710950605.139158] [node132:1275590:0]          mpool.c:43   UCX  WARN  object 0xb70cf80 was not returned to mpool ucp_requests
[1710950605.139160] [node132:1275590:0]          mpool.c:43   UCX  WARN  object 0xb70d140 was not returned to mpool ucp_requests
[1710950605.139163] [node132:1275590:0]          mpool.c:43   UCX  WARN  object 0xb70d300 was not returned to mpool ucp_requests
[1710950605.139165] [node132:1275590:0]          mpool.c:43   UCX  WARN  object 0xb70d4c0 was not returned to mpool ucp_requests
[1710950605.139168] [node132:1275590:0]          mpool.c:43   UCX  WARN  object 0xb70d680 was not returned to mpool ucp_requests
[1710950605.139170] [node132:1275590:0]          mpool.c:43   UCX  WARN  object 0xb70d840 was not returned to mpool ucp_requests
[1710950605.139172] [node132:1275590:0]          mpool.c:43   UCX  WARN  object 0xb70da00 was not returned to mpool ucp_requests
[1710950605.139175] [node132:1275590:0]          mpool.c:43   UCX  WARN  object 0xb70dbc0 was not returned to mpool ucp_requests
[1710950605.139177] [node132:1275590:0]          mpool.c:43   UCX  WARN  object 0xb70dd80 was not returned to mpool ucp_requests
[1710950605.139180] [node132:1275590:0]          mpool.c:43   UCX  WARN  object 0xb70df40 was not returned to mpool ucp_requests
[1710950605.140148] [node132:1275593:0]          mpool.c:43   UCX  WARN  object 0xaeee280 was not returned to mpool ucp_requests
[1710950605.140161] [node132:1275593:0]          mpool.c:43   UCX  WARN  object 0xaeee440 was not returned to mpool ucp_requests
[1710950605.140167] [node132:1275593:0]          mpool.c:43   UCX  WARN  object 0xaeee600 was not returned to mpool ucp_requests
[1710950605.140171] [node132:1275593:0]          mpool.c:43   UCX  WARN  object 0xaeee7c0 was not returned to mpool ucp_requests
[1710950605.140175] [node132:1275593:0]          mpool.c:43   UCX  WARN  object 0xaeee980 was not returned to mpool ucp_requests
[1710950605.140177] [node132:1275593:0]          mpool.c:43   UCX  WARN  object 0xaeeeb40 was not returned to mpool ucp_requests
[1710950605.140180] [node132:1275593:0]          mpool.c:43   UCX  WARN  object 0xaeeed00 was not returned to mpool ucp_requests
[1710950605.140184] [node132:1275593:0]          mpool.c:43   UCX  WARN  object 0xaeeeec0 was not returned to mpool ucp_requests
[1710950605.140187] [node132:1275593:0]          mpool.c:43   UCX  WARN  object 0xaeef080 was not returned to mpool ucp_requests
[1710950605.140190] [node132:1275593:0]          mpool.c:43   UCX  WARN  object 0xaeef240 was not returned to mpool ucp_requests
[1710950605.140193] [node132:1275593:0]          mpool.c:43   UCX  WARN  object 0xaeef400 was not returned to mpool ucp_requests
[1710950605.140196] [node132:1275593:0]          mpool.c:43   UCX  WARN  object 0xaeef5c0 was not returned to mpool ucp_requests
[1710950605.140199] [node132:1275593:0]          mpool.c:43   UCX  WARN  object 0xaeef780 was not returned to mpool ucp_requests
[1710950605.140202] [node132:1275593:0]          mpool.c:43   UCX  WARN  object 0xaeef940 was not returned to mpool ucp_requests
[1710950605.140206] [node132:1275593:0]          mpool.c:43   UCX  WARN  object 0xaeefb00 was not returned to mpool ucp_requests
[1710950605.140210] [node132:1275593:0]          mpool.c:43   UCX  WARN  object 0xaeefcc0 was not returned to mpool ucp_requests
[1710950605.140214] [node132:1275593:0]          mpool.c:43   UCX  WARN  object 0xaeefe80 was not returned to mpool ucp_requests
[1710950605.141357] [node132:1275585:0]          mpool.c:43   UCX  WARN  object 0xbaa8840 was not returned to mpool ucp_requests
[1710950605.141368] [node132:1275585:0]          mpool.c:43   UCX  WARN  object 0xbaa8a00 was not returned to mpool ucp_requests
[1710950605.141374] [node132:1275585:0]          mpool.c:43   UCX  WARN  object 0xbaa8bc0 was not returned to mpool ucp_requests
[1710950605.141377] [node132:1275585:0]          mpool.c:43   UCX  WARN  object 0xbaa8d80 was not returned to mpool ucp_requests
[1710950605.141381] [node132:1275585:0]          mpool.c:43   UCX  WARN  object 0xbaa8f40 was not returned to mpool ucp_requests
[1710950605.141384] [node132:1275585:0]          mpool.c:43   UCX  WARN  object 0xbaa9100 was not returned to mpool ucp_requests
[1710950605.141388] [node132:1275585:0]          mpool.c:43   UCX  WARN  object 0xbaa92c0 was not returned to mpool ucp_requests
[1710950605.141391] [node132:1275585:0]          mpool.c:43   UCX  WARN  object 0xbaa9480 was not returned to mpool ucp_requests
[1710950605.141394] [node132:1275585:0]          mpool.c:43   UCX  WARN  object 0xbaa9640 was not returned to mpool ucp_requests
[1710950605.141397] [node132:1275585:0]          mpool.c:43   UCX  WARN  object 0xbaa9800 was not returned to mpool ucp_requests
[1710950605.141401] [node132:1275585:0]          mpool.c:43   UCX  WARN  object 0xbaa99c0 was not returned to mpool ucp_requests
[1710950605.141404] [node132:1275585:0]          mpool.c:43   UCX  WARN  object 0xbaa9b80 was not returned to mpool ucp_requests
[1710950605.141407] [node132:1275585:0]          mpool.c:43   UCX  WARN  object 0xbaa9d40 was not returned to mpool ucp_requests
[1710950605.141410] [node132:1275585:0]          mpool.c:43   UCX  WARN  object 0xbaa9f00 was not returned to mpool ucp_requests
[1710950605.141905] [node132:1275584:0]          mpool.c:43   UCX  WARN  object 0xb5dfc80 was not returned to mpool ucp_requests
[1710950605.141923] [node132:1275584:0]          mpool.c:43   UCX  WARN  object 0xb5dfe40 was not returned to mpool ucp_requests
[1710950605.141930] [node132:1275584:0]          mpool.c:43   UCX  WARN  object 0xb5e0000 was not returned to mpool ucp_requests
[1710950605.141934] [node132:1275584:0]          mpool.c:43   UCX  WARN  object 0xb5e01c0 was not returned to mpool ucp_requests
[1710950605.141937] [node132:1275584:0]          mpool.c:43   UCX  WARN  object 0xb5e0380 was not returned to mpool ucp_requests
[1710950605.141940] [node132:1275584:0]          mpool.c:43   UCX  WARN  object 0xb5e0540 was not returned to mpool ucp_requests
[1710950605.141944] [node132:1275584:0]          mpool.c:43   UCX  WARN  object 0xb5e0700 was not returned to mpool ucp_requests
[1710950605.141947] [node132:1275584:0]          mpool.c:43   UCX  WARN  object 0xb5e08c0 was not returned to mpool ucp_requests
[1710950605.141950] [node132:1275584:0]          mpool.c:43   UCX  WARN  object 0xb5e0a80 was not returned to mpool ucp_requests
[1710950605.141954] [node132:1275584:0]          mpool.c:43   UCX  WARN  object 0xb5e0c40 was not returned to mpool ucp_requests
[1710950605.141957] [node132:1275584:0]          mpool.c:43   UCX  WARN  object 0xb5e0e00 was not returned to mpool ucp_requests
[1710950605.141960] [node132:1275584:0]          mpool.c:43   UCX  WARN  object 0xb5e0fc0 was not returned to mpool ucp_requests
[1710950605.143091] [node132:1275595:0]          mpool.c:43   UCX  WARN  object 0xb1bd380 was not returned to mpool ucp_requests
[1710950605.143103] [node132:1275595:0]          mpool.c:43   UCX  WARN  object 0xb1bd540 was not returned to mpool ucp_requests
[1710950605.143108] [node132:1275595:0]          mpool.c:43   UCX  WARN  object 0xb1bd700 was not returned to mpool ucp_requests
[1710950605.143111] [node132:1275595:0]          mpool.c:43   UCX  WARN  object 0xb1bd8c0 was not returned to mpool ucp_requests
[1710950605.143116] [node132:1275595:0]          mpool.c:43   UCX  WARN  object 0xb1bda80 was not returned to mpool ucp_requests
[1710950605.143118] [node132:1275595:0]          mpool.c:43   UCX  WARN  object 0xb1bdc40 was not returned to mpool ucp_requests
[1710950605.143120] [node132:1275595:0]          mpool.c:43   UCX  WARN  object 0xb1bde00 was not returned to mpool ucp_requests
[1710950605.143123] [node132:1275595:0]          mpool.c:43   UCX  WARN  object 0xb1bdfc0 was not returned to mpool ucp_requests
[1710950605.143125] [node132:1275595:0]          mpool.c:43   UCX  WARN  object 0xb1be180 was not returned to mpool ucp_requests
[1710950605.143128] [node132:1275595:0]          mpool.c:43   UCX  WARN  object 0xb1be340 was not returned to mpool ucp_requests
[1710950605.143131] [node132:1275595:0]          mpool.c:43   UCX  WARN  object 0xb1be500 was not returned to mpool ucp_requests
[1710950605.143133] [node132:1275595:0]          mpool.c:43   UCX  WARN  object 0xb1be6c0 was not returned to mpool ucp_requests
[1710950605.143135] [node132:1275595:0]          mpool.c:43   UCX  WARN  object 0xb1be880 was not returned to mpool ucp_requests
[1710950605.143138] [node132:1275595:0]          mpool.c:43   UCX  WARN  object 0xb1bea40 was not returned to mpool ucp_requests
[1710950605.143140] [node132:1275595:0]          mpool.c:43   UCX  WARN  object 0xb1bec00 was not returned to mpool ucp_requests
[1710950605.143143] [node132:1275595:0]          mpool.c:43   UCX  WARN  object 0xb1bedc0 was not returned to mpool ucp_requests
[1710950605.143145] [node132:1275595:0]          mpool.c:43   UCX  WARN  object 0xb1bef80 was not returned to mpool ucp_requests
[1710950605.143202] [node132:1275583:0]          mpool.c:43   UCX  WARN  object 0xb14a980 was not returned to mpool ucp_requests
[1710950605.143213] [node132:1275583:0]          mpool.c:43   UCX  WARN  object 0xb14ab40 was not returned to mpool ucp_requests
[1710950605.143218] [node132:1275583:0]          mpool.c:43   UCX  WARN  object 0xb14ad00 was not returned to mpool ucp_requests
[1710950605.143221] [node132:1275583:0]          mpool.c:43   UCX  WARN  object 0xb14aec0 was not returned to mpool ucp_requests
[1710950605.143224] [node132:1275583:0]          mpool.c:43   UCX  WARN  object 0xb14b080 was not returned to mpool ucp_requests
[1710950605.143226] [node132:1275583:0]          mpool.c:43   UCX  WARN  object 0xb14b240 was not returned to mpool ucp_requests
[1710950605.143229] [node132:1275583:0]          mpool.c:43   UCX  WARN  object 0xb14b400 was not returned to mpool ucp_requests
[1710950605.143231] [node132:1275583:0]          mpool.c:43   UCX  WARN  object 0xb14b5c0 was not returned to mpool ucp_requests
[1710950605.143234] [node132:1275583:0]          mpool.c:43   UCX  WARN  object 0xb14b780 was not returned to mpool ucp_requests
[1710950605.143239] [node132:1275583:0]          mpool.c:43   UCX  WARN  object 0xb14b940 was not returned to mpool ucp_requests
[1710950605.143244] [node132:1275583:0]          mpool.c:43   UCX  WARN  object 0xb14bb00 was not returned to mpool ucp_requests
[1710950605.143247] [node132:1275583:0]          mpool.c:43   UCX  WARN  object 0xb14bcc0 was not returned to mpool ucp_requests
[1710950605.143252] [node132:1275583:0]          mpool.c:43   UCX  WARN  object 0xb14be80 was not returned to mpool ucp_requests
[1710950605.143255] [node132:1275583:0]          mpool.c:43   UCX  WARN  object 0xb14c040 was not returned to mpool ucp_requests
[1710950605.145168] [node132:1275594:0]          mpool.c:43   UCX  WARN  object 0xc6a63c0 was not returned to mpool ucp_requests
[1710950605.145181] [node132:1275594:0]          mpool.c:43   UCX  WARN  object 0xc6a6580 was not returned to mpool ucp_requests
[1710950605.145187] [node132:1275594:0]          mpool.c:43   UCX  WARN  object 0xc6a6740 was not returned to mpool ucp_requests
[1710950605.145190] [node132:1275594:0]          mpool.c:43   UCX  WARN  object 0xc6a6900 was not returned to mpool ucp_requests
[1710950605.145194] [node132:1275594:0]          mpool.c:43   UCX  WARN  object 0xc6a6ac0 was not returned to mpool ucp_requests
[1710950605.145197] [node132:1275594:0]          mpool.c:43   UCX  WARN  object 0xc6a6c80 was not returned to mpool ucp_requests
[1710950605.145201] [node132:1275594:0]          mpool.c:43   UCX  WARN  object 0xc6a6e40 was not returned to mpool ucp_requests
[1710950605.145204] [node132:1275594:0]          mpool.c:43   UCX  WARN  object 0xc6a7000 was not returned to mpool ucp_requests
[1710950605.145207] [node132:1275594:0]          mpool.c:43   UCX  WARN  object 0xc6a71c0 was not returned to mpool ucp_requests
[1710950605.145210] [node132:1275594:0]          mpool.c:43   UCX  WARN  object 0xc6a7380 was not returned to mpool ucp_requests
[1710950605.145212] [node132:1275594:0]          mpool.c:43   UCX  WARN  object 0xc6a7540 was not returned to mpool ucp_requests
[1710950605.145215] [node132:1275594:0]          mpool.c:43   UCX  WARN  object 0xc6a7700 was not returned to mpool ucp_requests
[1710950605.145218] [node132:1275594:0]          mpool.c:43   UCX  WARN  object 0xc6a78c0 was not returned to mpool ucp_requests
[1710950605.145221] [node132:1275594:0]          mpool.c:43   UCX  WARN  object 0xc6a7a80 was not returned to mpool ucp_requests
[1710950605.145223] [node132:1275594:0]          mpool.c:43   UCX  WARN  object 0xc6a7c40 was not returned to mpool ucp_requests
[1710950605.145226] [node132:1275594:0]          mpool.c:43   UCX  WARN  object 0xc6a7e00 was not returned to mpool ucp_requests
[1710950605.145229] [node132:1275594:0]          mpool.c:43   UCX  WARN  object 0xc6a7fc0 was not returned to mpool ucp_requests
[1710950605.145793] [node132:1275591:0]          mpool.c:43   UCX  WARN  object 0xb90c740 was not returned to mpool ucp_requests
[1710950605.145804] [node132:1275591:0]          mpool.c:43   UCX  WARN  object 0xb90c900 was not returned to mpool ucp_requests
[1710950605.145809] [node132:1275591:0]          mpool.c:43   UCX  WARN  object 0xb90cac0 was not returned to mpool ucp_requests
[1710950605.145812] [node132:1275591:0]          mpool.c:43   UCX  WARN  object 0xb90cc80 was not returned to mpool ucp_requests
[1710950605.145816] [node132:1275591:0]          mpool.c:43   UCX  WARN  object 0xb90ce40 was not returned to mpool ucp_requests
[1710950605.145818] [node132:1275591:0]          mpool.c:43   UCX  WARN  object 0xb90d000 was not returned to mpool ucp_requests
[1710950605.145823] [node132:1275591:0]          mpool.c:43   UCX  WARN  object 0xb90d1c0 was not returned to mpool ucp_requests
[1710950605.145826] [node132:1275591:0]          mpool.c:43   UCX  WARN  object 0xb90d380 was not returned to mpool ucp_requests
[1710950605.145829] [node132:1275591:0]          mpool.c:43   UCX  WARN  object 0xb90d540 was not returned to mpool ucp_requests
[1710950605.145833] [node132:1275591:0]          mpool.c:43   UCX  WARN  object 0xb90d700 was not returned to mpool ucp_requests
[1710950605.145837] [node132:1275591:0]          mpool.c:43   UCX  WARN  object 0xb90d8c0 was not returned to mpool ucp_requests
[1710950605.145839] [node132:1275591:0]          mpool.c:43   UCX  WARN  object 0xb90da80 was not returned to mpool ucp_requests
[1710950605.145842] [node132:1275591:0]          mpool.c:43   UCX  WARN  object 0xb90dc40 was not returned to mpool ucp_requests
[1710950605.145845] [node132:1275591:0]          mpool.c:43   UCX  WARN  object 0xb90de00 was not returned to mpool ucp_requests
[1710950605.145848] [node132:1275591:0]          mpool.c:43   UCX  WARN  object 0xb90dfc0 was not returned to mpool ucp_requests
[1710950605.145851] [node132:1275591:0]          mpool.c:43   UCX  WARN  object 0xb90e180 was not returned to mpool ucp_requests
[1710950605.147655] [node132:1275589:0]          mpool.c:43   UCX  WARN  object 0xb72dc80 was not returned to mpool ucp_requests
[1710950605.147667] [node132:1275589:0]          mpool.c:43   UCX  WARN  object 0xb72de40 was not returned to mpool ucp_requests
[1710950605.147671] [node132:1275589:0]          mpool.c:43   UCX  WARN  object 0xb72e000 was not returned to mpool ucp_requests
[1710950605.147674] [node132:1275589:0]          mpool.c:43   UCX  WARN  object 0xb72e1c0 was not returned to mpool ucp_requests
[1710950605.147677] [node132:1275589:0]          mpool.c:43   UCX  WARN  object 0xb72e380 was not returned to mpool ucp_requests
[1710950605.147680] [node132:1275589:0]          mpool.c:43   UCX  WARN  object 0xb72e540 was not returned to mpool ucp_requests
[1710950605.147683] [node132:1275589:0]          mpool.c:43   UCX  WARN  object 0xb72e700 was not returned to mpool ucp_requests
[1710950605.147686] [node132:1275589:0]          mpool.c:43   UCX  WARN  object 0xb72e8c0 was not returned to mpool ucp_requests
[1710950605.147689] [node132:1275589:0]          mpool.c:43   UCX  WARN  object 0xb72ea80 was not returned to mpool ucp_requests
[1710950605.147692] [node132:1275589:0]          mpool.c:43   UCX  WARN  object 0xb72ec40 was not returned to mpool ucp_requests
[1710950605.147695] [node132:1275589:0]          mpool.c:43   UCX  WARN  object 0xb72ee00 was not returned to mpool ucp_requests
[1710950605.147698] [node132:1275589:0]          mpool.c:43   UCX  WARN  object 0xb72efc0 was not returned to mpool ucp_requests
[1710950605.147701] [node132:1275589:0]          mpool.c:43   UCX  WARN  object 0xb72f180 was not returned to mpool ucp_requests
[1710950605.158909] [node132:1275598:0]          mpool.c:43   UCX  WARN  object 0xa7d5680 was not returned to mpool ucp_requests
[1710950605.158923] [node132:1275598:0]          mpool.c:43   UCX  WARN  object 0xa7d5840 was not returned to mpool ucp_requests
[1710950605.158928] [node132:1275598:0]          mpool.c:43   UCX  WARN  object 0xa7d5a00 was not returned to mpool ucp_requests
[1710950605.158932] [node132:1275598:0]          mpool.c:43   UCX  WARN  object 0xa7d5bc0 was not returned to mpool ucp_requests
[1710950605.158936] [node132:1275598:0]          mpool.c:43   UCX  WARN  object 0xa7d5d80 was not returned to mpool ucp_requests
[1710950605.158939] [node132:1275598:0]          mpool.c:43   UCX  WARN  object 0xa7d5f40 was not returned to mpool ucp_requests
[1710950605.158942] [node132:1275598:0]          mpool.c:43   UCX  WARN  object 0xa7d6100 was not returned to mpool ucp_requests
[1710950605.158946] [node132:1275598:0]          mpool.c:43   UCX  WARN  object 0xa7d62c0 was not returned to mpool ucp_requests
[1710950605.158949] [node132:1275598:0]          mpool.c:43   UCX  WARN  object 0xa7d6480 was not returned to mpool ucp_requests
[1710950605.158954] [node132:1275598:0]          mpool.c:43   UCX  WARN  object 0xa7d6640 was not returned to mpool ucp_requests
[1710950605.158957] [node132:1275598:0]          mpool.c:43   UCX  WARN  object 0xa7d6800 was not returned to mpool ucp_requests
[1710950605.158960] [node132:1275598:0]          mpool.c:43   UCX  WARN  object 0xa7d69c0 was not returned to mpool ucp_requests
[1710950605.158963] [node132:1275598:0]          mpool.c:43   UCX  WARN  object 0xa7d6b80 was not returned to mpool ucp_requests
[1710950605.158966] [node132:1275598:0]          mpool.c:43   UCX  WARN  object 0xa7d6d40 was not returned to mpool ucp_requests
[1710950605.158969] [node132:1275598:0]          mpool.c:43   UCX  WARN  object 0xa7d6f00 was not returned to mpool ucp_requests
[1710950605.159722] [node132:1275599:0]          mpool.c:43   UCX  WARN  object 0xbbd1900 was not returned to mpool ucp_requests
[1710950605.159734] [node132:1275599:0]          mpool.c:43   UCX  WARN  object 0xbbd1ac0 was not returned to mpool ucp_requests
[1710950605.159737] [node132:1275599:0]          mpool.c:43   UCX  WARN  object 0xbbd1c80 was not returned to mpool ucp_requests
[1710950605.159740] [node132:1275599:0]          mpool.c:43   UCX  WARN  object 0xbbd1e40 was not returned to mpool ucp_requests
[1710950605.159742] [node132:1275599:0]          mpool.c:43   UCX  WARN  object 0xbbd2000 was not returned to mpool ucp_requests
[1710950605.159745] [node132:1275599:0]          mpool.c:43   UCX  WARN  object 0xbbd21c0 was not returned to mpool ucp_requests
[1710950605.159747] [node132:1275599:0]          mpool.c:43   UCX  WARN  object 0xbbd2380 was not returned to mpool ucp_requests
[1710950605.159749] [node132:1275599:0]          mpool.c:43   UCX  WARN  object 0xbbd2540 was not returned to mpool ucp_requests
[1710950605.159752] [node132:1275599:0]          mpool.c:43   UCX  WARN  object 0xbbd2700 was not returned to mpool ucp_requests
[1710950605.159754] [node132:1275599:0]          mpool.c:43   UCX  WARN  object 0xbbd28c0 was not returned to mpool ucp_requests
[1710950605.159757] [node132:1275599:0]          mpool.c:43   UCX  WARN  object 0xbbd2a80 was not returned to mpool ucp_requests
[1710950605.159759] [node132:1275599:0]          mpool.c:43   UCX  WARN  object 0xbbd2c40 was not returned to mpool ucp_requests
[1710950605.159762] [node132:1275599:0]          mpool.c:43   UCX  WARN  object 0xbbd2e00 was not returned to mpool ucp_requests
[1710950605.159764] [node132:1275599:0]          mpool.c:43   UCX  WARN  object 0xbbd2fc0 was not returned to mpool ucp_requests
[1710950605.159767] [node132:1275599:0]          mpool.c:43   UCX  WARN  object 0xbbd3180 was not returned to mpool ucp_requests
[1710950605.161188] [node132:1275586:0]          mpool.c:43   UCX  WARN  object 0xc0bdfc0 was not returned to mpool ucp_requests
[1710950605.161199] [node132:1275586:0]          mpool.c:43   UCX  WARN  object 0xc0be180 was not returned to mpool ucp_requests
[1710950605.161207] [node132:1275586:0]          mpool.c:43   UCX  WARN  object 0xc0be340 was not returned to mpool ucp_requests
[1710950605.161210] [node132:1275586:0]          mpool.c:43   UCX  WARN  object 0xc0be500 was not returned to mpool ucp_requests
[1710950605.161213] [node132:1275586:0]          mpool.c:43   UCX  WARN  object 0xc0be6c0 was not returned to mpool ucp_requests
[1710950605.161217] [node132:1275586:0]          mpool.c:43   UCX  WARN  object 0xc0be880 was not returned to mpool ucp_requests
[1710950605.161221] [node132:1275586:0]          mpool.c:43   UCX  WARN  object 0xc0bea40 was not returned to mpool ucp_requests
[1710950605.161223] [node132:1275586:0]          mpool.c:43   UCX  WARN  object 0xc0bec00 was not returned to mpool ucp_requests
[1710950605.161225] [node132:1275586:0]          mpool.c:43   UCX  WARN  object 0xc0bedc0 was not returned to mpool ucp_requests
[1710950605.161228] [node132:1275586:0]          mpool.c:43   UCX  WARN  object 0xc0bef80 was not returned to mpool ucp_requests
[1710950605.162524] [node132:1275600:0]          mpool.c:43   UCX  WARN  object 0xbd83700 was not returned to mpool ucp_requests
[1710950605.162536] [node132:1275600:0]          mpool.c:43   UCX  WARN  object 0xbd838c0 was not returned to mpool ucp_requests
[1710950605.162541] [node132:1275600:0]          mpool.c:43   UCX  WARN  object 0xbd83a80 was not returned to mpool ucp_requests
[1710950605.162545] [node132:1275600:0]          mpool.c:43   UCX  WARN  object 0xbd83c40 was not returned to mpool ucp_requests
[1710950605.162549] [node132:1275600:0]          mpool.c:43   UCX  WARN  object 0xbd83e00 was not returned to mpool ucp_requests
[1710950605.162552] [node132:1275600:0]          mpool.c:43   UCX  WARN  object 0xbd83fc0 was not returned to mpool ucp_requests
[1710950605.162555] [node132:1275600:0]          mpool.c:43   UCX  WARN  object 0xbd84180 was not returned to mpool ucp_requests
[1710950605.162559] [node132:1275600:0]          mpool.c:43   UCX  WARN  object 0xbd84340 was not returned to mpool ucp_requests
[1710950605.162562] [node132:1275600:0]          mpool.c:43   UCX  WARN  object 0xbd84500 was not returned to mpool ucp_requests
[1710950605.162565] [node132:1275600:0]          mpool.c:43   UCX  WARN  object 0xbd846c0 was not returned to mpool ucp_requests
[1710950605.162569] [node132:1275600:0]          mpool.c:43   UCX  WARN  object 0xbd84880 was not returned to mpool ucp_requests
[1710950605.162572] [node132:1275600:0]          mpool.c:43   UCX  WARN  object 0xbd84a40 was not returned to mpool ucp_requests
[1710950605.162575] [node132:1275600:0]          mpool.c:43   UCX  WARN  object 0xbd84c00 was not returned to mpool ucp_requests
[1710950605.162580] [node132:1275600:0]          mpool.c:43   UCX  WARN  object 0xbd84dc0 was not returned to mpool ucp_requests
[1710950605.162583] [node132:1275600:0]          mpool.c:43   UCX  WARN  object 0xbd84f80 was not returned to mpool ucp_requests
[1710950605.166440] [node132:1275582:0]          mpool.c:43   UCX  WARN  object 0xc709980 was not returned to mpool ucp_requests
[1710950605.166452] [node132:1275582:0]          mpool.c:43   UCX  WARN  object 0xc709b40 was not returned to mpool ucp_requests
[1710950605.166457] [node132:1275582:0]          mpool.c:43   UCX  WARN  object 0xc709d00 was not returned to mpool ucp_requests
[1710950605.166460] [node132:1275582:0]          mpool.c:43   UCX  WARN  object 0xc709ec0 was not returned to mpool ucp_requests
[1710950605.166464] [node132:1275582:0]          mpool.c:43   UCX  WARN  object 0xc70a080 was not returned to mpool ucp_requests
[1710950605.166467] [node132:1275582:0]          mpool.c:43   UCX  WARN  object 0xc70a240 was not returned to mpool ucp_requests
[1710950605.166470] [node132:1275582:0]          mpool.c:43   UCX  WARN  object 0xc70a400 was not returned to mpool ucp_requests
[1710950605.166474] [node132:1275582:0]          mpool.c:43   UCX  WARN  object 0xc70a5c0 was not returned to mpool ucp_requests
[1710950605.166477] [node132:1275582:0]          mpool.c:43   UCX  WARN  object 0xc70a780 was not returned to mpool ucp_requests
[1710950605.166480] [node132:1275582:0]          mpool.c:43   UCX  WARN  object 0xc70a940 was not returned to mpool ucp_requests
[1710950605.166484] [node132:1275582:0]          mpool.c:43   UCX  WARN  object 0xc70ab00 was not returned to mpool ucp_requests
[1710950605.166487] [node132:1275582:0]          mpool.c:43   UCX  WARN  object 0xc70acc0 was not returned to mpool ucp_requests
[1710950605.166490] [node132:1275582:0]          mpool.c:43   UCX  WARN  object 0xc70ae80 was not returned to mpool ucp_requests
[1710950605.166545] [node132:1275596:0]          mpool.c:43   UCX  WARN  object 0xb1b03c0 was not returned to mpool ucp_requests
[1710950605.166559] [node132:1275596:0]          mpool.c:43   UCX  WARN  object 0xb1b0580 was not returned to mpool ucp_requests
[1710950605.166564] [node132:1275596:0]          mpool.c:43   UCX  WARN  object 0xb1b0740 was not returned to mpool ucp_requests
[1710950605.166568] [node132:1275596:0]          mpool.c:43   UCX  WARN  object 0xb1b0900 was not returned to mpool ucp_requests
[1710950605.166572] [node132:1275596:0]          mpool.c:43   UCX  WARN  object 0xb1b0ac0 was not returned to mpool ucp_requests
[1710950605.166576] [node132:1275596:0]          mpool.c:43   UCX  WARN  object 0xb1b0c80 was not returned to mpool ucp_requests
[1710950605.166579] [node132:1275596:0]          mpool.c:43   UCX  WARN  object 0xb1b0e40 was not returned to mpool ucp_requests
[1710950605.166582] [node132:1275596:0]          mpool.c:43   UCX  WARN  object 0xb1b1000 was not returned to mpool ucp_requests
[1710950605.166586] [node132:1275596:0]          mpool.c:43   UCX  WARN  object 0xb1b11c0 was not returned to mpool ucp_requests
[1710950605.166589] [node132:1275596:0]          mpool.c:43   UCX  WARN  object 0xb1b1380 was not returned to mpool ucp_requests
[1710950605.166592] [node132:1275596:0]          mpool.c:43   UCX  WARN  object 0xb1b1540 was not returned to mpool ucp_requests
[1710950605.166597] [node132:1275596:0]          mpool.c:43   UCX  WARN  object 0xb1b1700 was not returned to mpool ucp_requests
[1710950605.166600] [node132:1275596:0]          mpool.c:43   UCX  WARN  object 0xb1b18c0 was not returned to mpool ucp_requests
[1710950605.166603] [node132:1275596:0]          mpool.c:43   UCX  WARN  object 0xb1b1a80 was not returned to mpool ucp_requests
[1710950605.166607] [node132:1275596:0]          mpool.c:43   UCX  WARN  object 0xb1b1c40 was not returned to mpool ucp_requests
[1710950605.166610] [node132:1275596:0]          mpool.c:43   UCX  WARN  object 0xb1b1e00 was not returned to mpool ucp_requests
[1710950605.166614] [node132:1275596:0]          mpool.c:43   UCX  WARN  object 0xb1b1fc0 was not returned to mpool ucp_requests
[1710950605.168744] [node132:1275592:0]          mpool.c:43   UCX  WARN  object 0xc44c5c0 was not returned to mpool ucp_requests
[1710950605.168755] [node132:1275592:0]          mpool.c:43   UCX  WARN  object 0xc44c780 was not returned to mpool ucp_requests
[1710950605.168759] [node132:1275592:0]          mpool.c:43   UCX  WARN  object 0xc44c940 was not returned to mpool ucp_requests
[1710950605.168763] [node132:1275592:0]          mpool.c:43   UCX  WARN  object 0xc44cb00 was not returned to mpool ucp_requests
[1710950605.168768] [node132:1275592:0]          mpool.c:43   UCX  WARN  object 0xc44ccc0 was not returned to mpool ucp_requests
[1710950605.168771] [node132:1275592:0]          mpool.c:43   UCX  WARN  object 0xc44ce80 was not returned to mpool ucp_requests
[1710950605.168775] [node132:1275592:0]          mpool.c:43   UCX  WARN  object 0xc44d040 was not returned to mpool ucp_requests
[1710950605.168779] [node132:1275592:0]          mpool.c:43   UCX  WARN  object 0xc44d200 was not returned to mpool ucp_requests
[1710950605.168782] [node132:1275592:0]          mpool.c:43   UCX  WARN  object 0xc44d3c0 was not returned to mpool ucp_requests
[1710950605.168785] [node132:1275592:0]          mpool.c:43   UCX  WARN  object 0xc44d580 was not returned to mpool ucp_requests
[1710950605.168789] [node132:1275592:0]          mpool.c:43   UCX  WARN  object 0xc44d740 was not returned to mpool ucp_requests
[1710950605.168792] [node132:1275592:0]          mpool.c:43   UCX  WARN  object 0xc44d900 was not returned to mpool ucp_requests
[1710950605.168795] [node132:1275592:0]          mpool.c:43   UCX  WARN  object 0xc44dac0 was not returned to mpool ucp_requests
[1710950605.168798] [node132:1275592:0]          mpool.c:43   UCX  WARN  object 0xc44dc80 was not returned to mpool ucp_requests
[1710950605.168802] [node132:1275592:0]          mpool.c:43   UCX  WARN  object 0xc44de40 was not returned to mpool ucp_requests
[1710950605.168806] [node132:1275592:0]          mpool.c:43   UCX  WARN  object 0xc44e000 was not returned to mpool ucp_requests
[1710950605.170570] [node132:1275588:0]          mpool.c:43   UCX  WARN  object 0xb1bcb40 was not returned to mpool ucp_requests
[truncated: 5,145,382 more chars]
