# Supplementary material for: A stereodivergent multicomponent approach for the synthesis of C–N atropisomeric peptide analogues
Source: Chem Sci. 2024 Sep 16;15(40):16743–51. doi: 10.1039/d4sc04700a (PMC11418089; doi:10.1039/d4sc04700a)
Supplement: SC-015-D4SC04700A-s001 [file SC-015-D4SC04700A-s001.zip › CompData/_2_Imine-BzOH/ImineBzOH9opt.xyz]

82
Coordinates from ORCA-job ImineBzOH9opt
  O   2.19760256883721      3.70618816768282      1.07866101777101
  O   0.96275674414860      5.29560974050356      2.04263470157443
  N   3.38059886022371      2.83585868772594      2.85550916386609
  N   3.58183407014322      5.88067092717078      3.22822085293483
  C   3.13996953391830      3.79007023247394      2.08046240969762
  C   3.97625265022086      5.07058447100606      2.11108531479324
  H   4.99338183539105      4.70807183774397      2.28743596447378
  C   3.97507341717429      5.77172722468231      0.76615263186502
  C   3.35847822094085      7.00052317654009      0.58314223522890
  H   2.88999383135759      7.49090941329759      1.42878193997683
  C   3.33549152389836      7.59296011494065     -0.67358091402166
  H   2.84678064259359      8.55190565443390     -0.80638337903873
  C   3.92999183476868      6.95961925979805     -1.75417451365374
  H   3.90743724924019      7.41978241082632     -2.73578506179126
  C   4.56025723319174      5.73381771408112     -1.57269706132548
  H   5.03317842302265      5.23552646370488     -2.41175801737825
  C   4.58331104437535      5.14587990995164     -0.31910791009255
  H   5.07029744807009      4.18504392571001     -0.17907526547701
  C   2.62562639006639      1.56852745028509      2.90435444775973
  C   2.86277131920702      0.78193717132912      1.61905108341247
  H   2.44965291102302      1.29225416350676      0.74842424024679
  H   2.38468759814139     -0.19683148388455      1.70140297146833
  H   3.93190681045550      0.62503558670974      1.45664984377501
  C   1.13777607340364      1.81478827279322      3.14014885427111
  H   0.98912871906023      2.49906353057706      3.97886438523622
  H   0.65567363555661      0.86672656423759      3.38928381633539
  H   0.63638427152417      2.22163702442719      2.26238173436653
  C   3.19000698569825      0.78465655963419      4.08348564154656
  H   4.26323506420375      0.61796214614540      3.96301957321942
  H   2.69693311436156     -0.18671980223867      4.15391140655704
  H   3.02739606988597      1.31943058908979      5.02264799828632
  C   4.47328551568364      6.52997002607337      4.04914397372339
  C   4.11107700387305      6.97478936496610      5.34932595744698
  C   5.09931206517297      7.61052488141937      6.09543823411708
  H   4.86149875783979      7.95020517592414      7.09429140074184
  C   6.39344369605241      7.82061427843730      5.63487116595896
  H   7.12348351709027      8.30950561388791      6.26960821762081
  C   6.72505327552631      7.39478390149879      4.36207171140393
  H   7.72317309349059      7.54884117675118      3.96627901766900
  C   5.77301181813708      6.76593343995348      3.57982728566976
  H   6.04045364913225      6.45783902582053      2.57665597812488
  C   2.71192520407018      6.76752155921493      5.94238014663205
  C   2.60631953917031      7.33544400777740      7.35778549809532
  H   3.30197814339412      6.85155124663703      8.04769539479248
  H   1.59433697117104      7.15859206956019      7.73031520888985
  H   2.78555354646147      8.41314112240991      7.38513177671292
  C   1.65056113431741      7.50416436672357      5.11184775169539
  H   1.87120440602118      8.57455795570238      5.08263294615359
  H   0.66871361830503      7.37464899760584      5.57565045117208
  H   1.56198228887280      7.16471269966804      4.07919167632118
  C   2.37740487291500      5.27311707892887      6.06086631060511
  H   2.42753775236562      4.72808930430891      5.11897852798483
  H   1.36449571656200      5.15559396393334      6.45616090384557
  H   3.06765439885694      4.78653854168936      6.75457086267926
  C   1.23455177070804      4.65998600750956      1.05308213260269
  C   0.58551605313368      4.78804306024199     -0.25593416627195
  C   -0.50317591445714      5.65172073018816     -0.36507098571467
  H   -0.85421969967420      6.17890189671505      0.51400303923975
  C   -1.11905008221651      5.82980157549601     -1.59009382999508
  H   -1.96557542163533      6.50074122069598     -1.67783828627132
  C   -0.64788233873021      5.15029781534843     -2.70744138700668
  H   -1.12948982400586      5.29328525784268     -3.66839758870728
  C   0.43828034544473      4.29165118434646     -2.60033722230992
  H   0.80508178540671      3.76705248637056     -3.47479662266062
  C   1.05873791580563      4.10741386658569     -1.37641151642586
  H   1.91141842275361      3.44635307718495     -1.29031312386936
  H   2.63208571266009      5.77543086936804      3.52669983886716
  O   6.76900825265689      3.36932402140325      3.48968860103518
  C   6.28729877108701      3.55515678318725      4.59611976837073
  C   7.07522097130077      4.07113422242826      5.74206015010612
  C   6.47807173287283      4.32143978136105      6.97502980060392
  H   5.42617717435476      4.10936016976989      7.11740952404174
  C   7.22784334870707      4.85241028045800      8.01230602603041
  H   6.75884948534211      5.05345774655729      8.96876838266706
  C   8.57425469684522      5.13311885065019      7.82370471322137
  H   9.15876937399966      5.55219113483295      8.63530096964895
  C   9.17406714971161      4.87976399798102      6.59608424050197
  H   10.22530475757818      5.09963580549292      6.44876327589184
  C   8.42659824828532      4.35173759502119      5.55748361458354
  H   8.88061003239300      4.16021818801971      4.59241568821536
  O   5.02556365570157      3.33008847840802      4.87721148710682
  H   4.48615754538498      3.09138699275730      4.04163297255750
