# Supplementary material for: A stereodivergent multicomponent approach for the synthesis of C–N atropisomeric peptide analogues
Source: Chem Sci. 2024 Sep 16;15(40):16743–51. doi: 10.1039/d4sc04700a (PMC11418089; doi:10.1039/d4sc04700a)
Supplement: SC-015-D4SC04700A-s001 [file SC-015-D4SC04700A-s001.zip › CompData/_2_Imine-BzOH/ImineBzOH9_single_point.out]

                                 *****************
                                 * O   R   C   A *
                                 *****************

                                            #,                                       
                                            ###                                      
                                            ####                                     
                                            #####                                    
                                            ######                                   
                                           ########,                                 
                                     ,,################,,,,,                         
                               ,,#################################,,                 
                          ,,##########################################,,             
                       ,#########################################, ''#####,          
                    ,#############################################,,   '####,        
                  ,##################################################,,,,####,       
                ,###########''''           ''''###############################       
              ,#####''   ,,,,##########,,,,          '''####'''          '####       
            ,##' ,,,,###########################,,,                        '##       
           ' ,,###''''                  '''############,,,                           
         ,,##''                                '''############,,,,        ,,,,,,###''
      ,#''                                            '''#######################'''  
     '                                                          ''''####''''         
             ,#######,   #######,   ,#######,      ##                                
            ,#'     '#,  ##    ##  ,#'     '#,    #''#        ######   ,####,        
            ##       ##  ##   ,#'  ##            #'  '#       #        #'  '#        
            ##       ##  #######   ##           ,######,      #####,   #    #        
            '#,     ,#'  ##    ##  '#,     ,#' ,#      #,         ##   #,  ,#        
             '#######'   ##     ##  '#######'  #'      '#     #####' # '####'        


                  #######################################################
                  #                        -***-                        #
                  #          Department of theory and spectroscopy      #
                  #    Directorship and core code : Frank Neese         #
                  #        Max Planck Institute fuer Kohlenforschung    #
                  #                Kaiser Wilhelm Platz 1               #
                  #                 D-45470 Muelheim/Ruhr               #
                  #                      Germany                        #
                  #                                                     #
                  #                  All rights reserved                #
                  #                        -***-                        #
                  #######################################################


                         Program Version 5.0.2 -  RELEASE  -


 With contributions from (in alphabetic order):
   Daniel Aravena         : Magnetic Suceptibility
   Michael Atanasov       : Ab Initio Ligand Field Theory (pilot matlab implementation)
   Alexander A. Auer      : GIAO ZORA, VPT2 properties, NMR spectrum
   Ute Becker             : Parallelization
   Giovanni Bistoni       : ED, misc. LED, open-shell LED, HFLD
   Martin Brehm           : Molecular dynamics
   Dmytro Bykov           : SCF Hessian
   Vijay G. Chilkuri      : MRCI spin determinant printing, contributions to CSF-ICE
   Dipayan Datta          : RHF DLPNO-CCSD density
   Achintya Kumar Dutta   : EOM-CC, STEOM-CC
   Dmitry Ganyushin       : Spin-Orbit,Spin-Spin,Magnetic field MRCI
   Miquel Garcia          : C-PCM and meta-GGA Hessian, CC/C-PCM, Gaussian charge scheme
   Yang Guo               : DLPNO-NEVPT2, F12-NEVPT2, CIM, IAO-localization
   Andreas Hansen         : Spin unrestricted coupled pair/coupled cluster methods
   Benjamin Helmich-Paris : MC-RPA, TRAH-SCF, COSX integrals
   Lee Huntington         : MR-EOM, pCC
   Robert Izsak           : Overlap fitted RIJCOSX, COSX-SCS-MP3, EOM
   Marcus Kettner         : VPT2
   Christian Kollmar      : KDIIS, OOCD, Brueckner-CCSD(T), CCSD density, CASPT2, CASPT2-K
   Simone Kossmann        : Meta GGA functionals, TD-DFT gradient, OOMP2, MP2 Hessian
   Martin Krupicka        : Initial AUTO-CI
   Lucas Lang             : DCDCAS
   Marvin Lechner         : AUTO-CI (C++ implementation), FIC-MRCC
   Dagmar Lenk            : GEPOL surface, SMD
   Dimitrios Liakos       : Extrapolation schemes; Compound Job, initial MDCI parallelization
   Dimitrios Manganas     : Further ROCIS development; embedding schemes
   Dimitrios Pantazis     : SARC Basis sets
   Anastasios Papadopoulos: AUTO-CI, single reference methods and gradients
   Taras Petrenko         : DFT Hessian,TD-DFT gradient, ASA, ECA, R-Raman, ABS, FL, XAS/XES, NRVS
   Peter Pinski           : DLPNO-MP2, DLPNO-MP2 Gradient
   Christoph Reimann      : Effective Core Potentials
   Marius Retegan         : Local ZFS, SOC
   Christoph Riplinger    : Optimizer, TS searches, QM/MM, DLPNO-CCSD(T), (RO)-DLPNO pert. Triples
   Tobias Risthaus        : Range-separated hybrids, TD-DFT gradient, RPA, STAB
   Michael Roemelt        : Original ROCIS implementation
   Masaaki Saitow         : Open-shell DLPNO-CCSD energy and density
   Barbara Sandhoefer     : DKH picture change effects
   Avijit Sen             : IP-ROCIS
   Kantharuban Sivalingam : CASSCF convergence, NEVPT2, FIC-MRCI
   Bernardo de Souza      : ESD, SOC TD-DFT
   Georgi Stoychev        : AutoAux, RI-MP2 NMR, DLPNO-MP2 response
   Willem Van den Heuvel  : Paramagnetic NMR
   Boris Wezisla          : Elementary symmetry handling
   Frank Wennmohs         : Technical directorship


 We gratefully acknowledge several colleagues who have allowed us to
 interface, adapt or use parts of their codes:
   Stefan Grimme, W. Hujo, H. Kruse, P. Pracht,  : VdW corrections, initial TS optimization,
                  C. Bannwarth, S. Ehlert          DFT functionals, gCP, sTDA/sTD-DF
   Ed Valeev, F. Pavosevic, A. Kumar             : LibInt (2-el integral package), F12 methods
   Garnet Chan, S. Sharma, J. Yang, R. Olivares  : DMRG
   Ulf Ekstrom                                   : XCFun DFT Library
   Mihaly Kallay                                 : mrcc  (arbitrary order and MRCC methods)
   Jiri Pittner, Ondrej Demel                    : Mk-CCSD
   Frank Weinhold                                : gennbo (NPA and NBO analysis)
   Christopher J. Cramer and Donald G. Truhlar   : smd solvation model
   Lars Goerigk                                  : TD-DFT with DH, B97 family of functionals
   V. Asgeirsson, H. Jonsson                     : NEB implementation
   FAccTs GmbH                                   : IRC, NEB, NEB-TS, DLPNO-Multilevel, CI-OPT
                                                   MM, QMMM, 2- and 3-layer-ONIOM, Crystal-QMMM,
                                                   LR-CPCM, SF, NACMEs, symmetry and pop. for TD-DFT,
                                                   nearIR, NL-DFT gradient (VV10), updates on ESD,
                                                   ML-optimized integration grids
   S Lehtola, MJT Oliveira, MAL Marques          : LibXC Library
   Liviu Ungur et al                             : ANISO software


 Your calculation uses the libint2 library for the computation of 2-el integrals
 For citations please refer to: http://libint.valeyev.net

 Your ORCA version has been built with support for libXC version: 5.1.0
 For citations please refer to: https://tddft.org/programs/libxc/

 This ORCA versions uses:
   CBLAS   interface :  Fast vector & matrix operations
   LAPACKE interface :  Fast linear algebra routines
   SCALAPACK package :  Parallel linear algebra routines
   Shared memory     :  Shared parallel matrices
   BLAS/LAPACK       :  OpenBLAS 0.3.15  USE64BITINT DYNAMIC_ARCH NO_AFFINITY Zen SINGLE_THREADED
        Core in use  :  Zen
   Copyright (c) 2011-2014, The OpenBLAS Project


Your calculation utilizes the DFT-NL dispersion correction.
Cite in your paper:
Vydrov, O. A.; Van Voorhis, T. J. Chem. Phys. 2010, 133, 244103
Hujo, W.; Grimme, S. J. Chem. Theory Comput. 2011, 7, 3866 
   

Your calculation utilizes the SMD solvation module
Please cite in your paper:
A.V. Marenich, C.J. Cramer, D.G. Truhlar J. Phys. Chem. B, 113, (2009), 6378 

================================================================================

----- Orbital basis set information -----
Your calculation utilizes the basis: def2-QZVPP
   F. Weigend and R. Ahlrichs, Phys. Chem. Chem. Phys. 7, 3297 (2005).

----- AuxJ basis set information -----
Your calculation utilizes the auxiliary basis: def2/J
   F. Weigend, Phys. Chem. Chem. Phys. 8, 1057 (2006).

================================================================================
                                        WARNINGS
                       Please study these warnings very carefully!
================================================================================


INFO   : the flag for use of the SHARK integral package has been found!

================================================================================
                                       INPUT FILE
================================================================================
NAME = ImineBzOH9Aa.inp
|  1> ! wB97M-V def2-QZVPP
|  2> %maxcore 2660
|  3> %pal nprocs 20
|  4> end
|  5> %CPCM SMD TRUE
|  6>    SMDSOLVENT "2,2,2-TRIFLUOROETHANOL"
|  7> end
|  8> 
|  9> *xyz 0 1
| 10> O  2.197603  3.706188  1.078661
| 11> O  0.962757  5.295610  2.042635
| 12> N  3.380599  2.835859  2.855509
| 13> N  3.581834  5.880671  3.228221
| 14> C  3.139970  3.790070  2.080462
| 15> C  3.976253  5.070584  2.111085
| 16> H  4.993382  4.708072  2.287436
| 17> C  3.975073  5.771727  0.766153
| 18> C  3.358478  7.000523  0.583142
| 19> H  2.889994  7.490909  1.428782
| 20> C  3.335492  7.592960  -0.673581
| 21> H  2.846781  8.551906  -0.806383
| 22> C  3.929992  6.959619  -1.754175
| 23> H  3.907437  7.419782  -2.735785
| 24> C  4.560257  5.733818  -1.572697
| 25> H  5.033178  5.235526  -2.411758
| 26> C  4.583311  5.145880  -0.319108
| 27> H  5.070297  4.185044  -0.179075
| 28> C  2.625626  1.568527  2.904354
| 29> C  2.862771  0.781937  1.619051
| 30> H  2.449653  1.292254  0.748424
| 31> H  2.384688  -0.196831  1.701403
| 32> H  3.931907  0.625036  1.456650
| 33> C  1.137776  1.814788  3.140149
| 34> H  0.989129  2.499064  3.978864
| 35> H  0.655674  0.866727  3.389284
| 36> H  0.636384  2.221637  2.262382
| 37> C  3.190007  0.784657  4.083486
| 38> H  4.263235  0.617962  3.963020
| 39> H  2.696933  -0.186720  4.153911
| 40> H  3.027396  1.319431  5.022648
| 41> C  4.473286  6.529970  4.049144
| 42> C  4.111077  6.974789  5.349326
| 43> C  5.099312  7.610525  6.095438
| 44> H  4.861499  7.950205  7.094291
| 45> C  6.393444  7.820614  5.634871
| 46> H  7.123484  8.309506  6.269608
| 47> C  6.725053  7.394784  4.362072
| 48> H  7.723173  7.548841  3.966279
| 49> C  5.773012  6.765933  3.579827
| 50> H  6.040454  6.457839  2.576656
| 51> C  2.711925  6.767522  5.942380
| 52> C  2.606320  7.335444  7.357785
| 53> H  3.301978  6.851551  8.047695
| 54> H  1.594337  7.158592  7.730315
| 55> H  2.785554  8.413141  7.385132
| 56> C  1.650561  7.504164  5.111848
| 57> H  1.871204  8.574558  5.082633
| 58> H  0.668714  7.374649  5.575650
| 59> H  1.561982  7.164713  4.079192
| 60> C  2.377405  5.273117  6.060866
| 61> H  2.427538  4.728089  5.118979
| 62> H  1.364496  5.155594  6.456161
| 63> H  3.067654  4.786539  6.754571
| 64> C  1.234552  4.659986  1.053082
| 65> C  0.585516  4.788043  -0.255934
| 66> C  -0.503176  5.651721  -0.365071
| 67> H  -0.854220  6.178902  0.514003
| 68> C  -1.119050  5.829802  -1.590094
| 69> H  -1.965575  6.500741  -1.677838
| 70> C  -0.647882  5.150298  -2.707441
| 71> H  -1.129490  5.293285  -3.668398
| 72> C  0.438280  4.291651  -2.600337
| 73> H  0.805082  3.767052  -3.474797
| 74> C  1.058738  4.107414  -1.376412
| 75> H  1.911418  3.446353  -1.290313
| 76> H  2.632086  5.775431  3.526700
| 77> O  6.769008  3.369324  3.489689
| 78> C  6.287299  3.555157  4.596120
| 79> C  7.075221  4.071134  5.742060
| 80> C  6.478072  4.321440  6.975030
| 81> H  5.426177  4.109360  7.117410
| 82> C  7.227843  4.852410  8.012306
| 83> H  6.758849  5.053458  8.968768
| 84> C  8.574255  5.133119  7.823705
| 85> H  9.158769  5.552191  8.635301
| 86> C  9.174067  4.879764  6.596084
| 87> H  10.225305  5.099636  6.448763
| 88> C  8.426598  4.351738  5.557484
| 89> H  8.880610  4.160218  4.592416
| 90> O  5.025564  3.330088  4.877211
| 91> H  4.486158  3.091387  4.041633
| 92> *
| 93> 
| 94>                          ****END OF INPUT****
================================================================================

                       ****************************
                       * Single Point Calculation *
                       ****************************

---------------------------------
CARTESIAN COORDINATES (ANGSTROEM)
---------------------------------
  O      2.197603    3.706188    1.078661
  O      0.962757    5.295610    2.042635
  N      3.380599    2.835859    2.855509
  N      3.581834    5.880671    3.228221
  C      3.139970    3.790070    2.080462
  C      3.976253    5.070584    2.111085
  H      4.993382    4.708072    2.287436
  C      3.975073    5.771727    0.766153
  C      3.358478    7.000523    0.583142
  H      2.889994    7.490909    1.428782
  C      3.335492    7.592960   -0.673581
  H      2.846781    8.551906   -0.806383
  C      3.929992    6.959619   -1.754175
  H      3.907437    7.419782   -2.735785
  C      4.560257    5.733818   -1.572697
  H      5.033178    5.235526   -2.411758
  C      4.583311    5.145880   -0.319108
  H      5.070297    4.185044   -0.179075
  C      2.625626    1.568527    2.904354
  C      2.862771    0.781937    1.619051
  H      2.449653    1.292254    0.748424
  H      2.384688   -0.196831    1.701403
  H      3.931907    0.625036    1.456650
  C      1.137776    1.814788    3.140149
  H      0.989129    2.499064    3.978864
  H      0.655674    0.866727    3.389284
  H      0.636384    2.221637    2.262382
  C      3.190007    0.784657    4.083486
  H      4.263235    0.617962    3.963020
  H      2.696933   -0.186720    4.153911
  H      3.027396    1.319431    5.022648
  C      4.473286    6.529970    4.049144
  C      4.111077    6.974789    5.349326
  C      5.099312    7.610525    6.095438
  H      4.861499    7.950205    7.094291
  C      6.393444    7.820614    5.634871
  H      7.123484    8.309506    6.269608
  C      6.725053    7.394784    4.362072
  H      7.723173    7.548841    3.966279
  C      5.773012    6.765933    3.579827
  H      6.040454    6.457839    2.576656
  C      2.711925    6.767522    5.942380
  C      2.606320    7.335444    7.357785
  H      3.301978    6.851551    8.047695
  H      1.594337    7.158592    7.730315
  H      2.785554    8.413141    7.385132
  C      1.650561    7.504164    5.111848
  H      1.871204    8.574558    5.082633
  H      0.668714    7.374649    5.575650
  H      1.561982    7.164713    4.079192
  C      2.377405    5.273117    6.060866
  H      2.427538    4.728089    5.118979
  H      1.364496    5.155594    6.456161
  H      3.067654    4.786539    6.754571
  C      1.234552    4.659986    1.053082
  C      0.585516    4.788043   -0.255934
  C     -0.503176    5.651721   -0.365071
  H     -0.854220    6.178902    0.514003
  C     -1.119050    5.829802   -1.590094
  H     -1.965575    6.500741   -1.677838
  C     -0.647882    5.150298   -2.707441
  H     -1.129490    5.293285   -3.668398
  C      0.438280    4.291651   -2.600337
  H      0.805082    3.767052   -3.474797
  C      1.058738    4.107414   -1.376412
  H      1.911418    3.446353   -1.290313
  H      2.632086    5.775431    3.526700
  O      6.769008    3.369324    3.489689
  C      6.287299    3.555157    4.596120
  C      7.075221    4.071134    5.742060
  C      6.478072    4.321440    6.975030
  H      5.426177    4.109360    7.117410
  C      7.227843    4.852410    8.012306
  H      6.758849    5.053458    8.968768
  C      8.574255    5.133119    7.823705
  H      9.158769    5.552191    8.635301
  C      9.174067    4.879764    6.596084
  H     10.225305    5.099636    6.448763
  C      8.426598    4.351738    5.557484
  H      8.880610    4.160218    4.592416
  O      5.025564    3.330088    4.877211
  H      4.486158    3.091387    4.041633

----------------------------
CARTESIAN COORDINATES (A.U.)
----------------------------
  NO LB      ZA    FRAG     MASS         X           Y           Z
   0 O     8.0000    0    15.999    4.152868    7.003680    2.038374
   1 O     8.0000    0    15.999    1.819347   10.007253    3.860021
   2 N     7.0000    0    14.007    6.388406    5.358997    5.396130
   3 N     7.0000    0    14.007    6.768685   11.112858    6.100454
   4 C     6.0000    0    12.011    5.933683    7.162194    3.931503
   5 C     6.0000    0    12.011    7.514029    9.582015    3.989372
   6 H     1.0000    0     1.008    9.436124    8.896967    4.322628
   7 C     6.0000    0    12.011    7.511799   10.906983    1.447819
   8 C     6.0000    0    12.011    6.346604   13.229071    1.101979
   9 H     1.0000    0     1.008    5.461297   14.155767    2.700007
  10 C     6.0000    0    12.011    6.303166   14.348615   -1.272884
  11 H     1.0000    0     1.008    5.379636   16.160760   -1.523843
  12 C     6.0000    0    12.011    7.426609   13.151774   -3.314910
  13 H     1.0000    0     1.008    7.383986   14.021356   -5.169884
  14 C     6.0000    0    12.011    8.617637   10.835346   -2.971967
  15 H     1.0000    0     1.008    9.511328    9.893710   -4.557562
  16 C     6.0000    0    12.011    8.661203    9.724304   -0.603027
  17 H     1.0000    0     1.008    9.581473    7.908587   -0.338403
  18 C     6.0000    0    12.011    4.961714    2.964086    5.488434
  19 C     6.0000    0    12.011    5.409853    1.477647    3.059563
  20 H     1.0000    0     1.008    4.629173    2.442006    1.414316
  21 H     1.0000    0     1.008    4.506407   -0.371957    3.215186
  22 H     1.0000    0     1.008    7.430227    1.181147    2.752670
  23 C     6.0000    0    12.011    2.150085    3.429452    5.934022
  24 H     1.0000    0     1.008    1.869183    4.722547    7.518963
  25 H     1.0000    0     1.008    1.239044    1.637877    6.404819
  26 H     1.0000    0     1.008    1.202591    4.198285    4.275282
  27 C     6.0000    0    12.011    6.028240    1.482787    7.716670
  28 H     1.0000    0     1.008    8.056347    1.167779    7.489022
  29 H     1.0000    0     1.008    5.096465   -0.352850    7.849754
  30 H     1.0000    0     1.008    5.720949    2.493363    9.491429
  31 C     6.0000    0    12.011    8.453285   12.339855    7.651773
  32 C     6.0000    0    12.011    7.768810   13.180441   10.108761
  33 C     6.0000    0    12.011    9.636303   14.381808   11.518708
  34 H     1.0000    0     1.008    9.186902   15.023710   13.406267
  35 C     6.0000    0    12.011   12.081858   14.778819   10.648363
  36 H     1.0000    0     1.008   13.461434   15.702691   11.847842
  37 C     6.0000    0    12.011   12.708508   13.974117    8.243121
  38 H     1.0000    0     1.008   14.594682   14.265242    7.495181
  39 C     6.0000    0    12.011   10.909412   12.785760    6.764893
  40 H     1.0000    0     1.008   11.414804   12.203547    4.869174
  41 C     6.0000    0    12.011    5.124796   12.788763   11.229471
  42 C     6.0000    0    12.011    4.925231   13.861980   13.904199
  43 H     1.0000    0     1.008    6.239834   12.947555   15.207940
  44 H     1.0000    0     1.008    3.012860   13.527778   14.608178
  45 H     1.0000    0     1.008    5.263934   15.898532   13.955877
  46 C     6.0000    0    12.011    3.119108   14.180815    9.659993
  47 H     1.0000    0     1.008    3.536063   16.203566    9.604784
  48 H     1.0000    0     1.008    1.263686   13.936067   10.536452
  49 H     1.0000    0     1.008    2.951718   13.539345    7.708556
  50 C     6.0000    0    12.011    4.492644    9.964747   11.453377
  51 H     1.0000    0     1.008    4.587382    8.934793    9.673468
  52 H     1.0000    0     1.008    2.578524    9.742661   12.200376
  53 H     1.0000    0     1.008    5.797026    9.045248   12.764289
  54 C     6.0000    0    12.011    2.332965    8.806097    1.990037
  55 C     6.0000    0    12.011    1.106465    9.048090   -0.483645
  56 C     6.0000    0    12.011   -0.950865   10.680205   -0.689884
  57 H     1.0000    0     1.008   -1.614242   11.676433    0.971325
  58 C     6.0000    0    12.011   -2.114698   11.016729   -3.004842
  59 H     1.0000    0     1.008   -3.714398   12.284620   -3.170654
  60 C     6.0000    0    12.011   -1.224320    9.732653   -5.116322
  61 H     1.0000    0     1.008   -2.134427   10.002859   -6.932268
  62 C     6.0000    0    12.011    0.828229    8.110045   -4.913925
  63 H     1.0000    0     1.008    1.521384    7.118697   -6.566415
  64 C     6.0000    0    12.011    2.000725    7.761888   -2.601042
  65 H     1.0000    0     1.008    3.612057    6.512663   -2.438338
  66 H     1.0000    0     1.008    4.973922   10.913983    6.664497
  67 O     8.0000    0    15.999   12.791571    6.367100    6.594557
  68 C     6.0000    0    12.011   11.881273    6.718273    8.685408
  69 C     6.0000    0    12.011   13.370230    7.693328   10.850921
  70 C     6.0000    0    12.011   12.241782    8.166338   13.180896
  71 H     1.0000    0     1.008   10.253988    7.765565   13.449956
  72 C     6.0000    0    12.011   13.658644    9.169726   15.141064
  73 H     1.0000    0     1.008   12.772374    9.549652   16.948515
  74 C     6.0000    0    12.011   16.202994    9.700189   14.784660
  75 H     1.0000    0     1.008   17.307565   10.492120   16.318354
  76 C     6.0000    0    12.011   17.336474    9.221418   12.464792
  77 H     1.0000    0     1.008   19.323026    9.636915   12.186396
  78 C     6.0000    0    12.011   15.923962    8.223593   10.502123
  79 H     1.0000    0     1.008   16.781921    7.861673    8.678409
  80 O     8.0000    0    15.999    9.496940    6.292954    9.216593
  81 H     1.0000    0     1.008    8.477610    5.841875    7.637580

--------------------------------
INTERNAL COORDINATES (ANGSTROEM)
--------------------------------
 O      0   0   0     0.000000000000     0.00000000     0.00000000
 O      1   0   0     2.231670408119     0.00000000     0.00000000
 N      1   2   0     2.305242052228   102.70336754     0.00000000
 N      2   1   3     2.933849837508    79.78282365    46.95529930
 C      3   1   2     1.252644722326    30.33546174   292.90607398
 C      4   2   1     1.435200382395    79.52677595    17.58295409
 H      6   4   2     1.094105126570   108.48393188   198.07382866
 C      6   4   2     1.516721788422   115.40914507    77.72441317
 C      8   6   4     1.386947017648   121.79729877   346.22894202
 H      9   8   6     1.084003088949   119.34036072     1.92658177
 C      9   8   6     1.389554840189   120.29332425   182.28043742
 H     11   9   8     1.084459424617   119.68377994   179.72862914
 C     11   9   8     1.386446704752   120.20129352   359.96305710
 H     13  11   9     1.084350914923   120.18391894   179.68425676
 C     13  11   9     1.390236068555   119.69821335   359.42609168
 H     15  13  11     1.084422681073   120.12292961   180.40610892
 C     15  13  11     1.384806109057   120.00413218     0.50011890
 H     17  15  13     1.086264435661   119.98020982   179.60443285
 C      3   1   2     1.475974411356    95.00186570   107.67358900
 C     19   3   1     1.525439405855   109.59404579    64.48701091
 H     20  19   3     1.090450042662   111.87055404   294.27202281
 H     20  19   3     1.092397365713   109.29644085   174.35905953
 H     20  19   3     1.092723109986   110.57109168    55.47272574
 C     19   3   1     1.526414552029   111.41805114   300.72992356
 H     24  19   3     1.092598931910   110.62395672   310.98020967
 H     24  19   3     1.092387406715   108.98930597   192.42391214
 H     24  19   3     1.089676535837   112.60061083    72.93420507
 C     19   3   1     1.524247474489   106.12749271   182.29610822
 H     28  19   3     1.092756889782   110.90505140   301.89427361
 H     28  19   3     1.091629482118   109.89377237   182.10571675
 H     28  19   3     1.092909342371   110.97921348    62.43667061
 C      4   2   1     1.374841966058   156.10769392   183.89087059
 C     32   4   2     1.421102577426   121.92831509    35.76194017
 C     33  32   4     1.391923774301   116.89919800   179.47509407
 H     34  33  32     1.081501197862   118.84221239   180.79529057
 C     34  33  32     1.389617567115   123.54454135   359.86085939
 H     36  34  33     1.083911826872   120.08914373   180.91123418
 C     36  34  33     1.382502445633   118.81265838     0.84655390
 H     38  36  34     1.084725399582   120.85653953   179.51516129
 C     38  36  34     1.383380961958   119.70484758   359.63428635
 H     40  38  36     1.082958536344   118.89249783   178.63002331
 C     33  32   4     1.533720631441   122.95569070     0.16776623
 C     42  33  32     1.528744297826   111.76641504   179.56516672
 H     43  42  33     1.092734321101   112.09025397   298.92763928
 H     43  42  33     1.092778487660   108.63135759   180.14227215
 H     43  42  33     1.092841941442   112.22138965    61.25538053
 C     42  33  32     1.535877071801   110.88550800   297.53488753
 H     47  42  33     1.093288692391   110.15523996   300.83699866
 H     47  42  33     1.093576683108   109.52991917   182.22623236
 H     47  42  33     1.090619839806   114.76262619    61.92334819
 C     42  33  32     1.535965125457   111.09985346    61.43751677
 H     51  42  33     1.089366769845   114.20849958   302.43000075
 H     51  42  33     1.093642736379   109.52078576   181.76766734
 H     51  42  33     1.092899107471   110.15637479    63.22061717
 C      2   1   3     1.207106263429    31.38146525   185.94495315
 C     55   2   1     1.466686473927   125.87599372   178.68515620
 C     56  55   2     1.393951521150   118.00738141   355.43280943
 H     57  56  55     1.083477177504   119.40586956   358.37759150
 C     57  56  55     1.382640581267   119.80555993   178.16350064
 H     59  57  56     1.083726315488   119.96118151   180.00673893
 C     59  57  56     1.390032117848   119.88411105   359.81531916
 H     61  59  57     1.084356907887   119.82451455   180.20915442
 C     61  59  57     1.388702209860   120.35626940     0.05910923
 H     63  61  59     1.083710343960   120.11956365   180.26013049
 C     63  61  59     1.384522953063   120.06383947     0.00000000
 H     65  63  61     1.082348310814   120.30752386   180.58075278
 H      4   2   1     1.001092620363    41.63413109   226.95495337
 O      7   6   4     2.527945049915   154.83732890    65.81741166
 C     68   7   6     1.220969705738    94.20071596   322.72683246
 C     69  68   7     1.483317843961   122.91900178   231.90665056
 C     70  69  68     1.392643185722   121.24702087   177.36750767
 H     71  70  69     1.082466203549   119.86223828     1.92290401
 C     71  70  69     1.385650458636   119.97435261   182.51618835
 H     73  71  70     1.084064217555   119.83103332   179.53011505
 C     73  71  70     1.388233825271   120.03832239   359.90559706
 H     75  73  71     1.084419671804   119.94956547   179.76532665
 C     75  73  71     1.389610201103   120.11851535   359.85344986
 H     77  75  73     1.084042668011   120.10965947   179.95912409
 C     77  75  73     1.384272849780   119.95338995     0.26979865
 H     79  77  75     1.083588044954   120.62372525   179.31681547
 O     69  68   7     1.312114101466   123.18919292    51.21504604
 H     81  69  68     1.022803790725   111.84826268   353.31791414

---------------------------
INTERNAL COORDINATES (A.U.)
---------------------------
 O      0   0   0     0.000000000000     0.00000000     0.00000000
 O      1   0   0     4.217245892522     0.00000000     0.00000000
 N      1   2   0     4.356276151110   102.70336754     0.00000000
 N      2   1   3     5.544172710940    79.78282365    46.95529930
 C      3   1   2     2.367155468298    30.33546174   292.90607398
 C      4   2   1     2.712135670025    79.52677595    17.58295409
 H      6   4   2     2.067559050936   108.48393188   198.07382866
 C      6   4   2     2.866188801468   115.40914507    77.72441317
 C      8   6   4     2.620950025613   121.79729877   346.22894202
 H      9   8   6     2.048468966439   119.34036072     1.92658177
 C      9   8   6     2.625878096023   120.29332425   182.28043742
 H     11   9   8     2.049331315876   119.68377994   179.72862914
 C     11   9   8     2.620004571258   120.20129352   359.96305710
 H     13  11   9     2.049126262271   120.18391894   179.68425676
 C     13  11   9     2.627165431067   119.69821335   359.42609168
 H     15  13  11     2.049261880641   120.12292961   180.40610892
 C     15  13  11     2.616904294698   120.00413218     0.50011890
 H     17  15  13     2.052742292417   119.98020982   179.60443285
 C      3   1   2     2.789187418139    95.00186570   107.67358900
 C     19   3   1     2.882662710957   109.59404579    64.48701091
 H     20  19   3     2.060651943354   111.87055404   294.27202281
 H     20  19   3     2.064331850615   109.29644085   174.35905953
 H     20  19   3     2.064947418081   110.57109168    55.47272574
 C     19   3   1     2.884505470167   111.41805114   300.72992356
 H     24  19   3     2.064712755524   110.62395672   310.98020967
 H     24  19   3     2.064313030836   108.98930597   192.42391214
 H     24  19   3     2.059190227292   112.60061083    72.93420507
 C     19   3   1     2.880410287105   106.12749271   182.29610822
 H     28  19   3     2.065011252643   110.90505140   301.89427361
 H     28  19   3     2.062880760918   109.89377237   182.10571675
 H     28  19   3     2.065299346284   110.97921348    62.43667061
 C      4   2   1     2.598074793271   156.10769392   183.89087059
 C     32   4   2     2.685494679544   121.92831509    35.76194017
 C     33  32   4     2.630354732723   116.89919800   179.47509407
 H     34  33  32     2.043741077468   118.84221239   180.79529057
 C     34  33  32     2.625996632733   123.54454135   359.86085939
 H     36  34  33     2.048296506106   120.08914373   180.91123418
 C     36  34  33     2.612551001723   118.81265838     0.84655390
 H     38  36  34     2.049833935718   120.85653953   179.51516129
 C     38  36  34     2.614211156981   119.70484758   359.63428635
 H     40  38  36     2.046495048083   118.89249783   178.63002331
 C     33  32   4     2.898311959369   122.95569070     0.16776623
 C     42  33  32     2.888908051684   111.76641504   179.56516672
 H     43  42  33     2.064968604018   112.09025397   298.92763928
 H     43  42  33     2.065052066718   108.63135759   180.14227215
 H     43  42  33     2.065171976988   112.22138965    61.25538053
 C     42  33  32     2.902387041073   110.88550800   297.53488753
 H     47  42  33     2.066016213932   110.15523996   300.83699866
 H     47  42  33     2.066560437517   109.52991917   182.22623236
 H     47  42  33     2.060972813454   114.76262619    61.92334819
 C     42  33  32     2.902553438368   111.09985346    61.43751677
 H     51  42  33     2.058604854401   114.20849958   302.43000075
 H     51  42  33     2.066685260109   109.52078576   181.76766734
 H     51  42  33     2.065280005126   110.15637479    63.22061717
 C      2   1   3     2.281100252422    31.38146525   185.94495315
 C     55   2   1     2.771635760049   125.87599372   178.68515620
 C     56  55   2     2.634186618937   118.00738141   355.43280943
 H     57  56  55     2.047475137837   119.40586956   358.37759150
 C     57  56  55     2.612812040240   119.80555993   178.16350064
 H     59  57  56     2.047945940397   119.96118151   180.00673893
 C     59  57  56     2.626780020087   119.88411105   359.81531916
 H     61  59  57     2.049137587332   119.82451455   180.20915442
 C     61  59  57     2.624266858206   120.35626940     0.05910923
 H     63  61  59     2.047915758581   120.11956365   180.26013049
 C     63  61  59     2.616369207417   120.06383947     0.00000000
 H     65  63  61     2.045341888951   120.30752386   180.58075278
 H      4   2   1     1.891790887175    41.63413109   226.95495337
 O      7   6   4     4.777123825941   154.83732890    65.81741166
 C     68   7   6     2.307298361660    94.20071596   322.72683246
 C     69  68   7     2.803064494645   122.91900178   231.90665056
 C     70  69  68     2.631714223286   121.24702087   177.36750767
 H     71  70  69     2.045564673932   119.86223828     1.92290401
 C     71  70  69     2.618499884164   119.97435261   182.51618835
 H     73  71  70     2.048584482763   119.83103332   179.53011505
 C     73  71  70     2.623381739608   120.03832239   359.90559706
 H     75  73  71     2.049256193947   119.94956547   179.76532665
 C     75  73  71     2.625982712988   120.11851535   359.85344986
 H     77  75  73     2.048543760027   120.10965947   179.95912409
 C     77  75  73     2.615896580706   119.95338995     0.26979865
 H     79  77  75     2.047684646955   120.62372525   179.31681547
 O     69  68   7     2.479536308228   123.18919292    51.21504604
 H     81  69  68     1.932819053206   111.84826268   353.31791414

---------------------
BASIS SET INFORMATION
---------------------
There are 4 groups of distinct atoms

 Group   1 Type O   : 15s8p3d2f1g contracted to 7s4p3d2f1g pattern {8211111/5111/111/11/1}
 Group   2 Type N   : 15s8p3d2f1g contracted to 7s4p3d2f1g pattern {8211111/5111/111/11/1}
 Group   3 Type C   : 15s8p3d2f1g contracted to 7s4p3d2f1g pattern {8211111/5111/111/11/1}
 Group   4 Type H   : 7s3p2d1f contracted to 4s3p2d1f pattern {4111/111/11/1}

Atom   0O    basis set group =>   1
Atom   1O    basis set group =>   1
Atom   2N    basis set group =>   2
Atom   3N    basis set group =>   2
Atom   4C    basis set group =>   3
Atom   5C    basis set group =>   3
Atom   6H    basis set group =>   4
Atom   7C    basis set group =>   3
Atom   8C    basis set group =>   3
Atom   9H    basis set group =>   4
Atom  10C    basis set group =>   3
Atom  11H    basis set group =>   4
Atom  12C    basis set group =>   3
Atom  13H    basis set group =>   4
Atom  14C    basis set group =>   3
Atom  15H    basis set group =>   4
Atom  16C    basis set group =>   3
Atom  17H    basis set group =>   4
Atom  18C    basis set group =>   3
Atom  19C    basis set group =>   3
Atom  20H    basis set group =>   4
Atom  21H    basis set group =>   4
Atom  22H    basis set group =>   4
Atom  23C    basis set group =>   3
Atom  24H    basis set group =>   4
Atom  25H    basis set group =>   4
Atom  26H    basis set group =>   4
Atom  27C    basis set group =>   3
Atom  28H    basis set group =>   4
Atom  29H    basis set group =>   4
Atom  30H    basis set group =>   4
Atom  31C    basis set group =>   3
Atom  32C    basis set group =>   3
Atom  33C    basis set group =>   3
Atom  34H    basis set group =>   4
Atom  35C    basis set group =>   3
Atom  36H    basis set group =>   4
Atom  37C    basis set group =>   3
Atom  38H    basis set group =>   4
Atom  39C    basis set group =>   3
Atom  40H    basis set group =>   4
Atom  41C    basis set group =>   3
Atom  42C    basis set group =>   3
Atom  43H    basis set group =>   4
Atom  44H    basis set group =>   4
Atom  45H    basis set group =>   4
Atom  46C    basis set group =>   3
Atom  47H    basis set group =>   4
Atom  48H    basis set group =>   4
Atom  49H    basis set group =>   4
Atom  50C    basis set group =>   3
Atom  51H    basis set group =>   4
Atom  52H    basis set group =>   4
Atom  53H    basis set group =>   4
Atom  54C    basis set group =>   3
Atom  55C    basis set group =>   3
Atom  56C    basis set group =>   3
Atom  57H    basis set group =>   4
Atom  58C    basis set group =>   3
Atom  59H    basis set group =>   4
Atom  60C    basis set group =>   3
Atom  61H    basis set group =>   4
Atom  62C    basis set group =>   3
Atom  63H    basis set group =>   4
Atom  64C    basis set group =>   3
Atom  65H    basis set group =>   4
Atom  66H    basis set group =>   4
Atom  67O    basis set group =>   1
Atom  68C    basis set group =>   3
Atom  69C    basis set group =>   3
Atom  70C    basis set group =>   3
Atom  71H    basis set group =>   4
Atom  72C    basis set group =>   3
Atom  73H    basis set group =>   4
Atom  74C    basis set group =>   3
Atom  75H    basis set group =>   4
Atom  76C    basis set group =>   3
Atom  77H    basis set group =>   4
Atom  78C    basis set group =>   3
Atom  79H    basis set group =>   4
Atom  80O    basis set group =>   1
Atom  81H    basis set group =>   4
---------------------------------
AUXILIARY/J BASIS SET INFORMATION
---------------------------------
There are 4 groups of distinct atoms

 Group   1 Type O   : 12s5p4d2f1g contracted to 6s4p3d1f1g pattern {711111/2111/211/2/1}
 Group   2 Type N   : 12s5p4d2f1g contracted to 6s4p3d1f1g pattern {711111/2111/211/2/1}
 Group   3 Type C   : 12s5p4d2f1g contracted to 6s4p3d1f1g pattern {711111/2111/211/2/1}
 Group   4 Type H   : 5s2p1d contracted to 3s1p1d pattern {311/2/1}

Atom   0O    basis set group =>   1
Atom   1O    basis set group =>   1
Atom   2N    basis set group =>   2
Atom   3N    basis set group =>   2
Atom   4C    basis set group =>   3
Atom   5C    basis set group =>   3
Atom   6H    basis set group =>   4
Atom   7C    basis set group =>   3
Atom   8C    basis set group =>   3
Atom   9H    basis set group =>   4
Atom  10C    basis set group =>   3
Atom  11H    basis set group =>   4
Atom  12C    basis set group =>   3
Atom  13H    basis set group =>   4
Atom  14C    basis set group =>   3
Atom  15H    basis set group =>   4
Atom  16C    basis set group =>   3
Atom  17H    basis set group =>   4
Atom  18C    basis set group =>   3
Atom  19C    basis set group =>   3
Atom  20H    basis set group =>   4
Atom  21H    basis set group =>   4
Atom  22H    basis set group =>   4
Atom  23C    basis set group =>   3
Atom  24H    basis set group =>   4
Atom  25H    basis set group =>   4
Atom  26H    basis set group =>   4
Atom  27C    basis set group =>   3
Atom  28H    basis set group =>   4
Atom  29H    basis set group =>   4
Atom  30H    basis set group =>   4
Atom  31C    basis set group =>   3
Atom  32C    basis set group =>   3
Atom  33C    basis set group =>   3
Atom  34H    basis set group =>   4
Atom  35C    basis set group =>   3
Atom  36H    basis set group =>   4
Atom  37C    basis set group =>   3
Atom  38H    basis set group =>   4
Atom  39C    basis set group =>   3
Atom  40H    basis set group =>   4
Atom  41C    basis set group =>   3
Atom  42C    basis set group =>   3
Atom  43H    basis set group =>   4
Atom  44H    basis set group =>   4
Atom  45H    basis set group =>   4
Atom  46C    basis set group =>   3
Atom  47H    basis set group =>   4
Atom  48H    basis set group =>   4
Atom  49H    basis set group =>   4
Atom  50C    basis set group =>   3
Atom  51H    basis set group =>   4
Atom  52H    basis set group =>   4
Atom  53H    basis set group =>   4
Atom  54C    basis set group =>   3
Atom  55C    basis set group =>   3
Atom  56C    basis set group =>   3
Atom  57H    basis set group =>   4
Atom  58C    basis set group =>   3
Atom  59H    basis set group =>   4
Atom  60C    basis set group =>   3
Atom  61H    basis set group =>   4
Atom  62C    basis set group =>   3
Atom  63H    basis set group =>   4
Atom  64C    basis set group =>   3
Atom  65H    basis set group =>   4
Atom  66H    basis set group =>   4
Atom  67O    basis set group =>   1
Atom  68C    basis set group =>   3
Atom  69C    basis set group =>   3
Atom  70C    basis set group =>   3
Atom  71H    basis set group =>   4
Atom  72C    basis set group =>   3
Atom  73H    basis set group =>   4
Atom  74C    basis set group =>   3
Atom  75H    basis set group =>   4
Atom  76C    basis set group =>   3
Atom  77H    basis set group =>   4
Atom  78C    basis set group =>   3
Atom  79H    basis set group =>   4
Atom  80O    basis set group =>   1
Atom  81H    basis set group =>   4


           ************************************************************
           *        Program running with 20 parallel MPI-processes    *
           *              working on a common directory               *
           ************************************************************
------------------------------------------------------------------------------
                           ORCA GTO INTEGRAL CALCULATION
                           -- RI-GTO INTEGRALS CHOSEN --
------------------------------------------------------------------------------
------------------------------------------------------------------------------
                   ___                                                        
                  /   \      - P O W E R E D   B Y -                         
                 /     \                                                     
                 |  |  |   _    _      __       _____    __    __             
                 |  |  |  | |  | |    /  \     |  _  \  |  |  /  |          
                  \  \/   | |  | |   /    \    | | | |  |  | /  /          
                 / \  \   | |__| |  /  /\  \   | |_| |  |  |/  /          
                |  |  |   |  __  | /  /__\  \  |    /   |      \           
                |  |  |   | |  | | |   __   |  |    \   |  |\   \          
                \     /   | |  | | |  |  |  |  | |\  \  |  | \   \       
                 \___/    |_|  |_| |__|  |__|  |_| \__\ |__|  \__/        
                                                                              
                      - O R C A' S   B I G   F R I E N D -                    
                                      &                                       
                       - I N T E G R A L  F E E D E R -                       
                                                                              
 v1 FN, 2020, v2 2021                                                         
------------------------------------------------------------------------------


Reading SHARK input file ImineBzOH9Aa.SHARKINP.tmp ... ok
----------------------
SHARK INTEGRAL PACKAGE
----------------------

Number of atoms                             ...     82
Number of basis functions                   ...   3594
Number of shells                            ...   1114
Maximum angular momentum                    ...      4
Integral batch strategy                     ... SHARK/LIBINT Hybrid
RI-J (if used) integral strategy            ... SPLIT-RIJ (Revised 2003 algorithm where possible)
Printlevel                                  ...      1
Contraction scheme used                     ... SEGMENTED contraction
Coulomb Range Separation                    ... NOT USED
Exchange Range Separation                   ... Long Range
   Mu parameter                             ...  0.300000
   Scaling (regular/separated)              ...  0.150000  0.850000
Finite Nucleus Model                        ... NOT USED
Auxiliary Coulomb fitting basis             ... AVAILABLE
   # of basis functions in Aux-J            ...   2498
   # of shells in Aux-J                     ...    830
   Maximum angular momentum in Aux-J        ...      4
Auxiliary J/K fitting basis                 ... NOT available
Auxiliary Correlation fitting basis         ... NOT available
Auxiliary 'external' fitting basis          ... NOT available
Integral threshold                          ...     1.000000e-10
Primitive cut-off                           ...     1.000000e-11
Primitive pair pre-selection threshold      ...     1.000000e-11

Calculating pre-screening integrals         ... done (  0.6 sec) Dimension = 1114
Organizing shell pair data                  ... done (  3.8 sec)
Shell pair information
Total number of shell pairs                 ...    621055
Shell pairs after pre-screening             ...    289030
Total number of primitive shell pairs       ...   1513069
Primitive shell pairs kept                  ...    466668
          la=0 lb=0:  48071 shell pairs
          la=1 lb=0:  68868 shell pairs
          la=1 lb=1:  24496 shell pairs
          la=2 lb=0:  39893 shell pairs
          la=2 lb=1:  29742 shell pairs
          la=2 lb=2:   8423 shell pairs
          la=3 lb=0:  22351 shell pairs
          la=3 lb=1:  16888 shell pairs
          la=3 lb=2:   9128 shell pairs
          la=3 lb=3:   2530 shell pairs
          la=4 lb=0:   7677 shell pairs
          la=4 lb=1:   5817 shell pairs
          la=4 lb=2:   3113 shell pairs
          la=4 lb=3:   1715 shell pairs
          la=4 lb=4:    318 shell pairs

Calculating one electron integrals          ... done (  1.2 sec)
Calculating RI/J V-Matrix + Cholesky decomp.... done (  1.5 sec)
Calculating Nuclear repulsion               ... done (  0.0 sec) ENN=   5260.128575793045 Eh

SHARK setup successfully completed in  11.8 seconds

Maximum memory used throughout the entire GTOINT-calculation: 515.5 MB
[1720887874.090714] [node129:990938:0]          mpool.c:43   UCX  WARN  object 0xad3e540 was not returned to mpool ucp_requests
[1720887874.090729] [node129:990938:0]          mpool.c:43   UCX  WARN  object 0xad3e700 was not returned to mpool ucp_requests
[1720887874.090733] [node129:990938:0]          mpool.c:43   UCX  WARN  object 0xad3e8c0 was not returned to mpool ucp_requests
[1720887874.090737] [node129:990938:0]          mpool.c:43   UCX  WARN  object 0xad3ea80 was not returned to mpool ucp_requests
[1720887874.090739] [node129:990938:0]          mpool.c:43   UCX  WARN  object 0xad3ec40 was not returned to mpool ucp_requests
[1720887874.090743] [node129:990938:0]          mpool.c:43   UCX  WARN  object 0xad3ee00 was not returned to mpool ucp_requests
[1720887874.090746] [node129:990938:0]          mpool.c:43   UCX  WARN  object 0xad3efc0 was not returned to mpool ucp_requests
[1720887874.090748] [node129:990938:0]          mpool.c:43   UCX  WARN  object 0xad3f180 was not returned to mpool ucp_requests
[1720887874.090751] [node129:990938:0]          mpool.c:43   UCX  WARN  object 0xad3f340 was not returned to mpool ucp_requests
[1720887874.090755] [node129:990938:0]          mpool.c:43   UCX  WARN  object 0xad3f500 was not returned to mpool ucp_requests
[1720887874.090758] [node129:990938:0]          mpool.c:43   UCX  WARN  object 0xad3f6c0 was not returned to mpool ucp_requests
[1720887874.090760] [node129:990938:0]          mpool.c:43   UCX  WARN  object 0xad3f880 was not returned to mpool ucp_requests
[1720887874.090763] [node129:990938:0]          mpool.c:43   UCX  WARN  object 0xad3fa40 was not returned to mpool ucp_requests
[1720887874.090767] [node129:990938:0]          mpool.c:43   UCX  WARN  object 0xad3fc00 was not returned to mpool ucp_requests
[1720887874.090770] [node129:990938:0]          mpool.c:43   UCX  WARN  object 0xad3fdc0 was not returned to mpool ucp_requests
[1720887874.090773] [node129:990938:0]          mpool.c:43   UCX  WARN  object 0xad3ff80 was not returned to mpool ucp_requests
[1720887874.090776] [node129:990938:0]          mpool.c:43   UCX  WARN  object 0xad40140 was not returned to mpool ucp_requests
[1720887874.094494] [node129:990926:0]          mpool.c:43   UCX  WARN  object 0xbd5d480 was not returned to mpool ucp_requests
[1720887874.094505] [node129:990926:0]          mpool.c:43   UCX  WARN  object 0xbd5d640 was not returned to mpool ucp_requests
[1720887874.094509] [node129:990926:0]          mpool.c:43   UCX  WARN  object 0xbd5d800 was not returned to mpool ucp_requests
[1720887874.094511] [node129:990926:0]          mpool.c:43   UCX  WARN  object 0xbd5d9c0 was not returned to mpool ucp_requests
[1720887874.094513] [node129:990926:0]          mpool.c:43   UCX  WARN  object 0xbd5db80 was not returned to mpool ucp_requests
[1720887874.094516] [node129:990926:0]          mpool.c:43   UCX  WARN  object 0xbd5dd40 was not returned to mpool ucp_requests
[1720887874.094518] [node129:990926:0]          mpool.c:43   UCX  WARN  object 0xbd5df00 was not returned to mpool ucp_requests
[1720887874.094520] [node129:990926:0]          mpool.c:43   UCX  WARN  object 0xbd5e0c0 was not returned to mpool ucp_requests
[1720887874.094522] [node129:990926:0]          mpool.c:43   UCX  WARN  object 0xbd5e280 was not returned to mpool ucp_requests
[1720887874.094525] [node129:990926:0]          mpool.c:43   UCX  WARN  object 0xbd5e440 was not returned to mpool ucp_requests
[1720887874.094528] [node129:990926:0]          mpool.c:43   UCX  WARN  object 0xbd5e600 was not returned to mpool ucp_requests
[1720887874.094532] [node129:990926:0]          mpool.c:43   UCX  WARN  object 0xbd5e7c0 was not returned to mpool ucp_requests
[1720887874.094535] [node129:990926:0]          mpool.c:43   UCX  WARN  object 0xbd5e980 was not returned to mpool ucp_requests
[1720887874.094538] [node129:990926:0]          mpool.c:43   UCX  WARN  object 0xbd5eb40 was not returned to mpool ucp_requests
[1720887874.094541] [node129:990926:0]          mpool.c:43   UCX  WARN  object 0xbd5ed00 was not returned to mpool ucp_requests
[1720887874.094545] [node129:990926:0]          mpool.c:43   UCX  WARN  object 0xbd5eec0 was not returned to mpool ucp_requests
[1720887874.097371] [node129:990940:0]          mpool.c:43   UCX  WARN  object 0xb753900 was not returned to mpool ucp_requests
[1720887874.097383] [node129:990940:0]          mpool.c:43   UCX  WARN  object 0xb753ac0 was not returned to mpool ucp_requests
[1720887874.097386] [node129:990940:0]          mpool.c:43   UCX  WARN  object 0xb753c80 was not returned to mpool ucp_requests
[1720887874.097388] [node129:990940:0]          mpool.c:43   UCX  WARN  object 0xb753e40 was not returned to mpool ucp_requests
[1720887874.097390] [node129:990940:0]          mpool.c:43   UCX  WARN  object 0xb754000 was not returned to mpool ucp_requests
[1720887874.097393] [node129:990940:0]          mpool.c:43   UCX  WARN  object 0xb7541c0 was not returned to mpool ucp_requests
[1720887874.097395] [node129:990940:0]          mpool.c:43   UCX  WARN  object 0xb754380 was not returned to mpool ucp_requests
[1720887874.097397] [node129:990940:0]          mpool.c:43   UCX  WARN  object 0xb754540 was not returned to mpool ucp_requests
[1720887874.097399] [node129:990940:0]          mpool.c:43   UCX  WARN  object 0xb754700 was not returned to mpool ucp_requests
[1720887874.097402] [node129:990940:0]          mpool.c:43   UCX  WARN  object 0xb7548c0 was not returned to mpool ucp_requests
[1720887874.097404] [node129:990940:0]          mpool.c:43   UCX  WARN  object 0xb754a80 was not returned to mpool ucp_requests
[1720887874.097406] [node129:990940:0]          mpool.c:43   UCX  WARN  object 0xb754c40 was not returned to mpool ucp_requests
[1720887874.097408] [node129:990940:0]          mpool.c:43   UCX  WARN  object 0xb754e00 was not returned to mpool ucp_requests
[1720887874.097411] [node129:990940:0]          mpool.c:43   UCX  WARN  object 0xb754fc0 was not returned to mpool ucp_requests
[1720887874.097413] [node129:990940:0]          mpool.c:43   UCX  WARN  object 0xb755180 was not returned to mpool ucp_requests
[1720887874.099344] [node129:990939:0]          mpool.c:43   UCX  WARN  object 0xbd9e780 was not returned to mpool ucp_requests
[1720887874.099361] [node129:990939:0]          mpool.c:43   UCX  WARN  object 0xbd9e940 was not returned to mpool ucp_requests
[1720887874.099364] [node129:990939:0]          mpool.c:43   UCX  WARN  object 0xbd9eb00 was not returned to mpool ucp_requests
[1720887874.099366] [node129:990939:0]          mpool.c:43   UCX  WARN  object 0xbd9ecc0 was not returned to mpool ucp_requests
[1720887874.099368] [node129:990939:0]          mpool.c:43   UCX  WARN  object 0xbd9ee80 was not returned to mpool ucp_requests
[1720887874.099371] [node129:990939:0]          mpool.c:43   UCX  WARN  object 0xbd9f040 was not returned to mpool ucp_requests
[1720887874.099373] [node129:990939:0]          mpool.c:43   UCX  WARN  object 0xbd9f200 was not returned to mpool ucp_requests
[1720887874.099375] [node129:990939:0]          mpool.c:43   UCX  WARN  object 0xbd9f3c0 was not returned to mpool ucp_requests
[1720887874.099378] [node129:990939:0]          mpool.c:43   UCX  WARN  object 0xbd9f580 was not returned to mpool ucp_requests
[1720887874.099380] [node129:990939:0]          mpool.c:43   UCX  WARN  object 0xbd9f740 was not returned to mpool ucp_requests
[1720887874.099382] [node129:990939:0]          mpool.c:43   UCX  WARN  object 0xbd9f900 was not returned to mpool ucp_requests
[1720887874.099384] [node129:990939:0]          mpool.c:43   UCX  WARN  object 0xbd9fac0 was not returned to mpool ucp_requests
[1720887874.099387] [node129:990939:0]          mpool.c:43   UCX  WARN  object 0xbd9fc80 was not returned to mpool ucp_requests
[1720887874.099389] [node129:990939:0]          mpool.c:43   UCX  WARN  object 0xbd9fe40 was not returned to mpool ucp_requests
[1720887874.099391] [node129:990939:0]          mpool.c:43   UCX  WARN  object 0xbda0000 was not returned to mpool ucp_requests
[1720887874.100614] [node129:990942:0]          mpool.c:43   UCX  WARN  object 0xbc0c800 was not returned to mpool ucp_requests
[1720887874.100625] [node129:990942:0]          mpool.c:43   UCX  WARN  object 0xbc0cd40 was not returned to mpool ucp_requests
[1720887874.100628] [node129:990942:0]          mpool.c:43   UCX  WARN  object 0xbc0d440 was not returned to mpool ucp_requests
[1720887874.100631] [node129:990942:0]          mpool.c:43   UCX  WARN  object 0xbc0d980 was not returned to mpool ucp_requests
[1720887874.100633] [node129:990942:0]          mpool.c:43   UCX  WARN  object 0xbc0db40 was not returned to mpool ucp_requests
[1720887874.100635] [node129:990942:0]          mpool.c:43   UCX  WARN  object 0xbc0dd00 was not returned to mpool ucp_requests
[1720887874.100638] [node129:990942:0]          mpool.c:43   UCX  WARN  object 0xbc0dec0 was not returned to mpool ucp_requests
[1720887874.101358] [node129:990937:0]          mpool.c:43   UCX  WARN  object 0xbf74280 was not returned to mpool ucp_requests
[1720887874.101370] [node129:990937:0]          mpool.c:43   UCX  WARN  object 0xbf74440 was not returned to mpool ucp_requests
[1720887874.101374] [node129:990937:0]          mpool.c:43   UCX  WARN  object 0xbf74600 was not returned to mpool ucp_requests
[1720887874.101377] [node129:990937:0]          mpool.c:43   UCX  WARN  object 0xbf747c0 was not returned to mpool ucp_requests
[1720887874.101381] [node129:990937:0]          mpool.c:43   UCX  WARN  object 0xbf74980 was not returned to mpool ucp_requests
[1720887874.101385] [node129:990937:0]          mpool.c:43   UCX  WARN  object 0xbf74b40 was not returned to mpool ucp_requests
[1720887874.101388] [node129:990937:0]          mpool.c:43   UCX  WARN  object 0xbf74d00 was not returned to mpool ucp_requests
[1720887874.101391] [node129:990937:0]          mpool.c:43   UCX  WARN  object 0xbf74ec0 was not returned to mpool ucp_requests
[1720887874.101394] [node129:990937:0]          mpool.c:43   UCX  WARN  object 0xbf75080 was not returned to mpool ucp_requests
[1720887874.101397] [node129:990937:0]          mpool.c:43   UCX  WARN  object 0xbf75240 was not returned to mpool ucp_requests
[1720887874.101400] [node129:990937:0]          mpool.c:43   UCX  WARN  object 0xbf75400 was not returned to mpool ucp_requests
[1720887874.101402] [node129:990937:0]          mpool.c:43   UCX  WARN  object 0xbf755c0 was not returned to mpool ucp_requests
[1720887874.101405] [node129:990937:0]          mpool.c:43   UCX  WARN  object 0xbf75780 was not returned to mpool ucp_requests
[1720887874.101408] [node129:990937:0]          mpool.c:43   UCX  WARN  object 0xbf75940 was not returned to mpool ucp_requests
[1720887874.101411] [node129:990937:0]          mpool.c:43   UCX  WARN  object 0xbf75b00 was not returned to mpool ucp_requests
[1720887874.101414] [node129:990937:0]          mpool.c:43   UCX  WARN  object 0xbf75cc0 was not returned to mpool ucp_requests
[1720887874.101417] [node129:990937:0]          mpool.c:43   UCX  WARN  object 0xbf75e80 was not returned to mpool ucp_requests
[1720887874.101391] [node129:990934:0]          mpool.c:43   UCX  WARN  object 0xc14f380 was not returned to mpool ucp_requests
[1720887874.101400] [node129:990934:0]          mpool.c:43   UCX  WARN  object 0xc14f540 was not returned to mpool ucp_requests
[1720887874.101405] [node129:990934:0]          mpool.c:43   UCX  WARN  object 0xc14f700 was not returned to mpool ucp_requests
[1720887874.101408] [node129:990934:0]          mpool.c:43   UCX  WARN  object 0xc14f8c0 was not returned to mpool ucp_requests
[1720887874.101411] [node129:990934:0]          mpool.c:43   UCX  WARN  object 0xc14fa80 was not returned to mpool ucp_requests
[1720887874.101417] [node129:990934:0]          mpool.c:43   UCX  WARN  object 0xc14fc40 was not returned to mpool ucp_requests
[1720887874.101419] [node129:990934:0]          mpool.c:43   UCX  WARN  object 0xc14fe00 was not returned to mpool ucp_requests
[1720887874.101423] [node129:990934:0]          mpool.c:43   UCX  WARN  object 0xc14ffc0 was not returned to mpool ucp_requests
[1720887874.101427] [node129:990934:0]          mpool.c:43   UCX  WARN  object 0xc150180 was not returned to mpool ucp_requests
[1720887874.101430] [node129:990934:0]          mpool.c:43   UCX  WARN  object 0xc150340 was not returned to mpool ucp_requests
[1720887874.101433] [node129:990934:0]          mpool.c:43   UCX  WARN  object 0xc150500 was not returned to mpool ucp_requests
[1720887874.101436] [node129:990934:0]          mpool.c:43   UCX  WARN  object 0xc1506c0 was not returned to mpool ucp_requests
[1720887874.101439] [node129:990934:0]          mpool.c:43   UCX  WARN  object 0xc150880 was not returned to mpool ucp_requests
[1720887874.101444] [node129:990934:0]          mpool.c:43   UCX  WARN  object 0xc150a40 was not returned to mpool ucp_requests
[1720887874.101447] [node129:990934:0]          mpool.c:43   UCX  WARN  object 0xc150c00 was not returned to mpool ucp_requests
[1720887874.101450] [node129:990934:0]          mpool.c:43   UCX  WARN  object 0xc150dc0 was not returned to mpool ucp_requests
[1720887874.101454] [node129:990934:0]          mpool.c:43   UCX  WARN  object 0xc150f80 was not returned to mpool ucp_requests
[1720887874.102317] [node129:990931:0]          mpool.c:43   UCX  WARN  object 0xb212640 was not returned to mpool ucp_requests
[1720887874.102334] [node129:990931:0]          mpool.c:43   UCX  WARN  object 0xb212800 was not returned to mpool ucp_requests
[1720887874.102340] [node129:990931:0]          mpool.c:43   UCX  WARN  object 0xb2129c0 was not returned to mpool ucp_requests
[1720887874.102344] [node129:990931:0]          mpool.c:43   UCX  WARN  object 0xb212b80 was not returned to mpool ucp_requests
[1720887874.102348] [node129:990931:0]          mpool.c:43   UCX  WARN  object 0xb212d40 was not returned to mpool ucp_requests
[1720887874.102352] [node129:990931:0]          mpool.c:43   UCX  WARN  object 0xb212f00 was not returned to mpool ucp_requests
[1720887874.102355] [node129:990931:0]          mpool.c:43   UCX  WARN  object 0xb2130c0 was not returned to mpool ucp_requests
[1720887874.102358] [node129:990931:0]          mpool.c:43   UCX  WARN  object 0xb213280 was not returned to mpool ucp_requests
[1720887874.102362] [node129:990931:0]          mpool.c:43   UCX  WARN  object 0xb213440 was not returned to mpool ucp_requests
[1720887874.102365] [node129:990931:0]          mpool.c:43   UCX  WARN  object 0xb213600 was not returned to mpool ucp_requests
[1720887874.102368] [node129:990931:0]          mpool.c:43   UCX  WARN  object 0xb2137c0 was not returned to mpool ucp_requests
[1720887874.102371] [node129:990931:0]          mpool.c:43   UCX  WARN  object 0xb213980 was not returned to mpool ucp_requests
[1720887874.102374] [node129:990931:0]          mpool.c:43   UCX  WARN  object 0xb213b40 was not returned to mpool ucp_requests
[1720887874.102377] [node129:990931:0]          mpool.c:43   UCX  WARN  object 0xb213d00 was not returned to mpool ucp_requests
[1720887874.102381] [node129:990931:0]          mpool.c:43   UCX  WARN  object 0xb213ec0 was not returned to mpool ucp_requests
[1720887874.102384] [node129:990931:0]          mpool.c:43   UCX  WARN  object 0xb214080 was not returned to mpool ucp_requests
[1720887874.108688] [node129:990922:0]          mpool.c:43   UCX  WARN  object 0xbe8da00 was not returned to mpool ucp_requests
[1720887874.108705] [node129:990922:0]          mpool.c:43   UCX  WARN  object 0xbe8dbc0 was not returned to mpool ucp_requests
[1720887874.108708] [node129:990922:0]          mpool.c:43   UCX  WARN  object 0xbe8dd80 was not returned to mpool ucp_requests
[1720887874.108711] [node129:990922:0]          mpool.c:43   UCX  WARN  object 0xbe8df40 was not returned to mpool ucp_requests
[1720887874.108713] [node129:990922:0]          mpool.c:43   UCX  WARN  object 0xbe8e100 was not returned to mpool ucp_requests
[1720887874.108715] [node129:990922:0]          mpool.c:43   UCX  WARN  object 0xbe8e2c0 was not returned to mpool ucp_requests
[1720887874.108717] [node129:990922:0]          mpool.c:43   UCX  WARN  object 0xbe8e480 was not returned to mpool ucp_requests
[1720887874.108719] [node129:990922:0]          mpool.c:43   UCX  WARN  object 0xbe8e640 was not returned to mpool ucp_requests
[1720887874.108721] [node129:990922:0]          mpool.c:43   UCX  WARN  object 0xbe8e800 was not returned to mpool ucp_requests
[1720887874.108724] [node129:990922:0]          mpool.c:43   UCX  WARN  object 0xbe8e9c0 was not returned to mpool ucp_requests
[1720887874.108726] [node129:990922:0]          mpool.c:43   UCX  WARN  object 0xbe8eb80 was not returned to mpool ucp_requests
[1720887874.108728] [node129:990922:0]          mpool.c:43   UCX  WARN  object 0xbe8ed40 was not returned to mpool ucp_requests
[1720887874.108730] [node129:990922:0]          mpool.c:43   UCX  WARN  object 0xbe8ef00 was not returned to mpool ucp_requests
[1720887874.108732] [node129:990922:0]          mpool.c:43   UCX  WARN  object 0xbe8f0c0 was not returned to mpool ucp_requests
[1720887874.108734] [node129:990922:0]          mpool.c:43   UCX  WARN  object 0xbe8f280 was not returned to mpool ucp_requests
[1720887874.108724] [node129:990923:0]          mpool.c:43   UCX  WARN  object 0xaf10bc0 was not returned to mpool ucp_requests
[1720887874.108741] [node129:990923:0]          mpool.c:43   UCX  WARN  object 0xaf10d80 was not returned to mpool ucp_requests
[1720887874.108746] [node129:990923:0]          mpool.c:43   UCX  WARN  object 0xaf10f40 was not returned to mpool ucp_requests
[1720887874.108749] [node129:990923:0]          mpool.c:43   UCX  WARN  object 0xaf11100 was not returned to mpool ucp_requests
[1720887874.108753] [node129:990923:0]          mpool.c:43   UCX  WARN  object 0xaf112c0 was not returned to mpool ucp_requests
[1720887874.108756] [node129:990923:0]          mpool.c:43   UCX  WARN  object 0xaf11480 was not returned to mpool ucp_requests
[1720887874.108759] [node129:990923:0]          mpool.c:43   UCX  WARN  object 0xaf11640 was not returned to mpool ucp_requests
[1720887874.108762] [node129:990923:0]          mpool.c:43   UCX  WARN  object 0xaf11800 was not returned to mpool ucp_requests
[1720887874.108765] [node129:990923:0]          mpool.c:43   UCX  WARN  object 0xaf119c0 was not returned to mpool ucp_requests
[1720887874.108768] [node129:990923:0]          mpool.c:43   UCX  WARN  object 0xaf11b80 was not returned to mpool ucp_requests
[1720887874.108771] [node129:990923:0]          mpool.c:43   UCX  WARN  object 0xaf11d40 was not returned to mpool ucp_requests
[1720887874.108774] [node129:990923:0]          mpool.c:43   UCX  WARN  object 0xaf11f00 was not returned to mpool ucp_requests
[1720887874.111110] [node129:990924:0]          mpool.c:43   UCX  WARN  object 0xad08480 was not returned to mpool ucp_requests
[1720887874.111129] [node129:990924:0]          mpool.c:43   UCX  WARN  object 0xad08640 was not returned to mpool ucp_requests
[1720887874.111132] [node129:990924:0]          mpool.c:43   UCX  WARN  object 0xad08800 was not returned to mpool ucp_requests
[1720887874.111137] [node129:990924:0]          mpool.c:43   UCX  WARN  object 0xad089c0 was not returned to mpool ucp_requests
[1720887874.111140] [node129:990924:0]          mpool.c:43   UCX  WARN  object 0xad08b80 was not returned to mpool ucp_requests
[1720887874.111144] [node129:990924:0]          mpool.c:43   UCX  WARN  object 0xad08d40 was not returned to mpool ucp_requests
[1720887874.111147] [node129:990924:0]          mpool.c:43   UCX  WARN  object 0xad08f00 was not returned to mpool ucp_requests
[1720887874.111149] [node129:990924:0]          mpool.c:43   UCX  WARN  object 0xad090c0 was not returned to mpool ucp_requests
[1720887874.111151] [node129:990924:0]          mpool.c:43   UCX  WARN  object 0xad09280 was not returned to mpool ucp_requests
[1720887874.111154] [node129:990924:0]          mpool.c:43   UCX  WARN  object 0xad09440 was not returned to mpool ucp_requests
[1720887874.111156] [node129:990924:0]          mpool.c:43   UCX  WARN  object 0xad09600 was not returned to mpool ucp_requests
[1720887874.111158] [node129:990924:0]          mpool.c:43   UCX  WARN  object 0xad097c0 was not returned to mpool ucp_requests
[1720887874.111161] [node129:990924:0]          mpool.c:43   UCX  WARN  object 0xad09980 was not returned to mpool ucp_requests
[1720887874.111163] [node129:990924:0]          mpool.c:43   UCX  WARN  object 0xad09b40 was not returned to mpool ucp_requests
[1720887874.111166] [node129:990924:0]          mpool.c:43   UCX  WARN  object 0xad09d00 was not returned to mpool ucp_requests
[1720887874.111168] [node129:990924:0]          mpool.c:43   UCX  WARN  object 0xad09ec0 was not returned to mpool ucp_requests
[1720887874.110026] [node129:990925:0]          mpool.c:43   UCX  WARN  object 0xc4ba700 was not returned to mpool ucp_requests
[1720887874.110036] [node129:990925:0]          mpool.c:43   UCX  WARN  object 0xc4ba8c0 was not returned to mpool ucp_requests
[1720887874.110039] [node129:990925:0]          mpool.c:43   UCX  WARN  object 0xc4baa80 was not returned to mpool ucp_requests
[1720887874.110042] [node129:990925:0]          mpool.c:43   UCX  WARN  object 0xc4bac40 was not returned to mpool ucp_requests
[1720887874.110044] [node129:990925:0]          mpool.c:43   UCX  WARN  object 0xc4bae00 was not returned to mpool ucp_requests
[1720887874.110046] [node129:990925:0]          mpool.c:43   UCX  WARN  object 0xc4bafc0 was not returned to mpool ucp_requests
[1720887874.110048] [node129:990925:0]          mpool.c:43   UCX  WARN  object 0xc4bb180 was not returned to mpool ucp_requests
[1720887874.110050] [node129:990925:0]          mpool.c:43   UCX  WARN  object 0xc4bb340 was not returned to mpool ucp_requests
[1720887874.110052] [node129:990925:0]          mpool.c:43   UCX  WARN  object 0xc4bb500 was not returned to mpool ucp_requests
[1720887874.110055] [node129:990925:0]          mpool.c:43   UCX  WARN  object 0xc4bb6c0 was not returned to mpool ucp_requests
[1720887874.110057] [node129:990925:0]          mpool.c:43   UCX  WARN  object 0xc4bb880 was not returned to mpool ucp_requests
[1720887874.110059] [node129:990925:0]          mpool.c:43   UCX  WARN  object 0xc4bba40 was not returned to mpool ucp_requests
[1720887874.110061] [node129:990925:0]          mpool.c:43   UCX  WARN  object 0xc4bbc00 was not returned to mpool ucp_requests
[1720887874.110063] [node129:990925:0]          mpool.c:43   UCX  WARN  object 0xc4bbdc0 was not returned to mpool ucp_requests
[1720887874.110065] [node129:990925:0]          mpool.c:43   UCX  WARN  object 0xc4bbf80 was not returned to mpool ucp_requests
[1720887874.110067] [node129:990925:0]          mpool.c:43   UCX  WARN  object 0xc4bc140 was not returned to mpool ucp_requests
[1720887874.112162] [node129:990941:0]          mpool.c:43   UCX  WARN  object 0xb869780 was not returned to mpool ucp_requests
[1720887874.112172] [node129:990941:0]          mpool.c:43   UCX  WARN  object 0xb869940 was not returned to mpool ucp_requests
[1720887874.112176] [node129:990941:0]          mpool.c:43   UCX  WARN  object 0xb869b00 was not returned to mpool ucp_requests
[1720887874.112179] [node129:990941:0]          mpool.c:43   UCX  WARN  object 0xb869cc0 was not returned to mpool ucp_requests
[1720887874.112183] [node129:990941:0]          mpool.c:43   UCX  WARN  object 0xb869e80 was not returned to mpool ucp_requests
[1720887874.112186] [node129:990941:0]          mpool.c:43   UCX  WARN  object 0xb86a040 was not returned to mpool ucp_requests
[1720887874.112189] [node129:990941:0]          mpool.c:43   UCX  WARN  object 0xb86a200 was not returned to mpool ucp_requests
[1720887874.112192] [node129:990941:0]          mpool.c:43   UCX  WARN  object 0xb86a3c0 was not returned to mpool ucp_requests
[1720887874.112195] [node129:990941:0]          mpool.c:43   UCX  WARN  object 0xb86a580 was not returned to mpool ucp_requests
[1720887874.112198] [node129:990941:0]          mpool.c:43   UCX  WARN  object 0xb86a740 was not returned to mpool ucp_requests
[1720887874.112201] [node129:990941:0]          mpool.c:43   UCX  WARN  object 0xb86a900 was not returned to mpool ucp_requests
[1720887874.112204] [node129:990941:0]          mpool.c:43   UCX  WARN  object 0xb86aac0 was not returned to mpool ucp_requests
[1720887874.112207] [node129:990941:0]          mpool.c:43   UCX  WARN  object 0xb86ac80 was not returned to mpool ucp_requests
[1720887874.112210] [node129:990941:0]          mpool.c:43   UCX  WARN  object 0xb86ae40 was not returned to mpool ucp_requests
[1720887874.112213] [node129:990941:0]          mpool.c:43   UCX  WARN  object 0xb86b000 was not returned to mpool ucp_requests
[1720887874.113862] [node129:990933:0]          mpool.c:43   UCX  WARN  object 0xc6bb640 was not returned to mpool ucp_requests
[1720887874.113873] [node129:990933:0]          mpool.c:43   UCX  WARN  object 0xc6bb800 was not returned to mpool ucp_requests
[1720887874.113876] [node129:990933:0]          mpool.c:43   UCX  WARN  object 0xc6bb9c0 was not returned to mpool ucp_requests
[1720887874.113878] [node129:990933:0]          mpool.c:43   UCX  WARN  object 0xc6bbb80 was not returned to mpool ucp_requests
[1720887874.113880] [node129:990933:0]          mpool.c:43   UCX  WARN  object 0xc6bbd40 was not returned to mpool ucp_requests
[1720887874.113883] [node129:990933:0]          mpool.c:43   UCX  WARN  object 0xc6bbf00 was not returned to mpool ucp_requests
[1720887874.113885] [node129:990933:0]          mpool.c:43   UCX  WARN  object 0xc6bc0c0 was not returned to mpool ucp_requests
[1720887874.113887] [node129:990933:0]          mpool.c:43   UCX  WARN  object 0xc6bc280 was not returned to mpool ucp_requests
[1720887874.113889] [node129:990933:0]          mpool.c:43   UCX  WARN  object 0xc6bc440 was not returned to mpool ucp_requests
[1720887874.113892] [node129:990933:0]          mpool.c:43   UCX  WARN  object 0xc6bc600 was not returned to mpool ucp_requests
[1720887874.113894] [node129:990933:0]          mpool.c:43   UCX  WARN  object 0xc6bc7c0 was not returned to mpool ucp_requests
[1720887874.113896] [node129:990933:0]          mpool.c:43   UCX  WARN  object 0xc6bc980 was not returned to mpool ucp_requests
[1720887874.113898] [node129:990933:0]          mpool.c:43   UCX  WARN  object 0xc6bcb40 was not returned to mpool ucp_requests
[1720887874.113900] [node129:990933:0]          mpool.c:43   UCX  WARN  object 0xc6bcd00 was not returned to mpool ucp_requests
[1720887874.113903] [node129:990933:0]          mpool.c:43   UCX  WARN  object 0xc6bcec0 was not returned to mpool ucp_requests
[1720887874.113905] [node129:990933:0]          mpool.c:43   UCX  WARN  object 0xc6bd080 was not returned to mpool ucp_requests
[1720887874.115580] [node129:990927:0]          mpool.c:43   UCX  WARN  object 0xb3f3480 was not returned to mpool ucp_requests
[1720887874.115593] [node129:990927:0]          mpool.c:43   UCX  WARN  object 0xb3f3640 was not returned to mpool ucp_requests
[1720887874.115597] [node129:990927:0]          mpool.c:43   UCX  WARN  object 0xb3f3800 was not returned to mpool ucp_requests
[1720887874.115600] [node129:990927:0]          mpool.c:43   UCX  WARN  object 0xb3f39c0 was not returned to mpool ucp_requests
[1720887874.115604] [node129:990927:0]          mpool.c:43   UCX  WARN  object 0xb3f3b80 was not returned to mpool ucp_requests
[1720887874.115608] [node129:990927:0]          mpool.c:43   UCX  WARN  object 0xb3f3d40 was not returned to mpool ucp_requests
[1720887874.115611] [node129:990927:0]          mpool.c:43   UCX  WARN  object 0xb3f3f00 was not returned to mpool ucp_requests
[1720887874.115614] [node129:990927:0]          mpool.c:43   UCX  WARN  object 0xb3f40c0 was not returned to mpool ucp_requests
[1720887874.115616] [node129:990927:0]          mpool.c:43   UCX  WARN  object 0xb3f4280 was not returned to mpool ucp_requests
[1720887874.115619] [node129:990927:0]          mpool.c:43   UCX  WARN  object 0xb3f4440 was not returned to mpool ucp_requests
[1720887874.115622] [node129:990927:0]          mpool.c:43   UCX  WARN  object 0xb3f4600 was not returned to mpool ucp_requests
[1720887874.115624] [node129:990927:0]          mpool.c:43   UCX  WARN  object 0xb3f47c0 was not returned to mpool ucp_requests
[1720887874.115627] [node129:990927:0]          mpool.c:43   UCX  WARN  object 0xb3f4980 was not returned to mpool ucp_requests
[1720887874.115630] [node129:990927:0]          mpool.c:43   UCX  WARN  object 0xb3f4b40 was not returned to mpool ucp_requests
[1720887874.115632] [node129:990927:0]          mpool.c:43   UCX  WARN  object 0xb3f4d00 was not returned to mpool ucp_requests
[1720887874.115635] [node129:990927:0]          mpool.c:43   UCX  WARN  object 0xb3f4ec0 was not returned to mpool ucp_requests
[1720887874.116409] [node129:990929:0]          mpool.c:43   UCX  WARN  object 0xaf59440 was not returned to mpool ucp_requests
[1720887874.116419] [node129:990929:0]          mpool.c:43   UCX  WARN  object 0xaf59600 was not returned to mpool ucp_requests
[1720887874.116422] [node129:990929:0]          mpool.c:43   UCX  WARN  object 0xaf597c0 was not returned to mpool ucp_requests
[1720887874.116425] [node129:990929:0]          mpool.c:43   UCX  WARN  object 0xaf59980 was not returned to mpool ucp_requests
[1720887874.116427] [node129:990929:0]          mpool.c:43   UCX  WARN  object 0xaf59b40 was not returned to mpool ucp_requests
[1720887874.116429] [node129:990929:0]          mpool.c:43   UCX  WARN  object 0xaf59d00 was not returned to mpool ucp_requests
[1720887874.116431] [node129:990929:0]          mpool.c:43   UCX  WARN  object 0xaf59ec0 was not returned to mpool ucp_requests
[1720887874.116434] [node129:990929:0]          mpool.c:43   UCX  WARN  object 0xaf5a080 was not returned to mpool ucp_requests
[1720887874.116436] [node129:990929:0]          mpool.c:43   UCX  WARN  object 0xaf5a240 was not returned to mpool ucp_requests
[1720887874.116438] [node129:990929:0]          mpool.c:43   UCX  WARN  object 0xaf5a400 was not returned to mpool ucp_requests
[1720887874.116440] [node129:990929:0]          mpool.c:43   UCX  WARN  object 0xaf5a5c0 was not returned to mpool ucp_requests
[1720887874.116442] [node129:990929:0]          mpool.c:43   UCX  WARN  object 0xaf5a780 was not returned to mpool ucp_requests
[1720887874.116445] [node129:990929:0]          mpool.c:43   UCX  WARN  object 0xaf5a940 was not returned to mpool ucp_requests
[1720887874.116447] [node129:990929:0]          mpool.c:43   UCX  WARN  object 0xaf5ab00 was not returned to mpool ucp_requests
[1720887874.116449] [node129:990929:0]          mpool.c:43   UCX  WARN  object 0xaf5acc0 was not returned to mpool ucp_requests
[1720887874.116451] [node129:990929:0]          mpool.c:43   UCX  WARN  object 0xaf5ae80 was not returned to mpool ucp_requests
[1720887874.117186] [node129:990935:0]          mpool.c:43   UCX  WARN  object 0xc005580 was not returned to mpool ucp_requests
[1720887874.117197] [node129:990935:0]          mpool.c:43   UCX  WARN  object 0xc005740 was not returned to mpool ucp_requests
[1720887874.117201] [node129:990935:0]          mpool.c:43   UCX  WARN  object 0xc005900 was not returned to mpool ucp_requests
[1720887874.117205] [node129:990935:0]          mpool.c:43   UCX  WARN  object 0xc005ac0 was not returned to mpool ucp_requests
[1720887874.117209] [node129:990935:0]          mpool.c:43   UCX  WARN  object 0xc005c80 was not returned to mpool ucp_requests
[1720887874.117212] [node129:990935:0]          mpool.c:43   UCX  WARN  object 0xc005e40 was not returned to mpool ucp_requests
[1720887874.117218] [node129:990935:0]          mpool.c:43   UCX  WARN  object 0xc006000 was not returned to mpool ucp_requests
[1720887874.117221] [node129:990935:0]          mpool.c:43   UCX  WARN  object 0xc0061c0 was not returned to mpool ucp_requests
[1720887874.117225] [node129:990935:0]          mpool.c:43   UCX  WARN  object 0xc006380 was not returned to mpool ucp_requests
[1720887874.117228] [node129:990935:0]          mpool.c:43   UCX  WARN  object 0xc006540 was not returned to mpool ucp_requests
[1720887874.117231] [node129:990935:0]          mpool.c:43   UCX  WARN  object 0xc006700 was not returned to mpool ucp_requests
[1720887874.117235] [node129:990935:0]          mpool.c:43   UCX  WARN  object 0xc0068c0 was not returned to mpool ucp_requests
[1720887874.117238] [node129:990935:0]          mpool.c:43   UCX  WARN  object 0xc006a80 was not returned to mpool ucp_requests
[1720887874.117242] [node129:990935:0]          mpool.c:43   UCX  WARN  object 0xc006c40 was not returned to mpool ucp_requests
[1720887874.117245] [node129:990935:0]          mpool.c:43   UCX  WARN  object 0xc006e00 was not returned to mpool ucp_requests
[1720887874.117248] [node129:990935:0]          mpool.c:43   UCX  WARN  object 0xc006fc0 was not returned to mpool ucp_requests
[1720887874.117251] [node129:990935:0]          mpool.c:43   UCX  WARN  object 0xc007180 was not returned to mpool ucp_requests
[1720887874.117273] [node129:990932:0]          mpool.c:43   UCX  WARN  object 0xbb7b7c0 was not returned to mpool ucp_requests
[1720887874.117285] [node129:990932:0]          mpool.c:43   UCX  WARN  object 0xbb7b980 was not returned to mpool ucp_requests
[1720887874.117288] [node129:990932:0]          mpool.c:43   UCX  WARN  object 0xbb7bb40 was not returned to mpool ucp_requests
[1720887874.117291] [node129:990932:0]          mpool.c:43   UCX  WARN  object 0xbb7bd00 was not returned to mpool ucp_requests
[1720887874.117294] [node129:990932:0]          mpool.c:43   UCX  WARN  object 0xbb7bec0 was not returned to mpool ucp_requests
[1720887874.117297] [node129:990932:0]          mpool.c:43   UCX  WARN  object 0xbb7c080 was not returned to mpool ucp_requests
[1720887874.117300] [node129:990932:0]          mpool.c:43   UCX  WARN  object 0xbb7c240 was not returned to mpool ucp_requests
[1720887874.117302] [node129:990932:0]          mpool.c:43   UCX  WARN  object 0xbb7c400 was not returned to mpool ucp_requests
[1720887874.117305] [node129:990932:0]          mpool.c:43   UCX  WARN  object 0xbb7c5c0 was not returned to mpool ucp_requests
[1720887874.117308] [node129:990932:0]          mpool.c:43   UCX  WARN  object 0xbb7c780 was not returned to mpool ucp_requests
[1720887874.117311] [node129:990932:0]          mpool.c:43   UCX  WARN  object 0xbb7c940 was not returned to mpool ucp_requests
[1720887874.117313] [node129:990932:0]          mpool.c:43   UCX  WARN  object 0xbb7cb00 was not returned to mpool ucp_requests
[1720887874.117316] [node129:990932:0]          mpool.c:43   UCX  WARN  object 0xbb7ccc0 was not returned to mpool ucp_requests
[1720887874.117318] [node129:990932:0]          mpool.c:43   UCX  WARN  object 0xbb7ce80 was not returned to mpool ucp_requests
[1720887874.117322] [node129:990932:0]          mpool.c:43   UCX  WARN  object 0xbb7d040 was not returned to mpool ucp_requests
[1720887874.117324] [node129:990932:0]          mpool.c:43   UCX  WARN  object 0xbb7d200 was not returned to mpool ucp_requests
[1720887874.129374] [node129:990921:0]          mpool.c:43   UCX  WARN  object 0xba50880 was not returned to mpool ucp_requests
[1720887874.129391] [node129:990921:0]          mpool.c:43   UCX  WARN  object 0xba50a40 was not returned to mpool ucp_requests
[1720887874.129397] [node129:990921:0]          mpool.c:43   UCX  WARN  object 0xba50c00 was not returned to mpool ucp_requests
[1720887874.129401] [node129:990921:0]          mpool.c:43   UCX  WARN  object 0xba50dc0 was not returned to mpool ucp_requests
[1720887874.129404] [node129:990921:0]          mpool.c:43   UCX  WARN  object 0xba50f80 was not returned to mpool ucp_requests
[1720887874.129407] [node129:990921:0]          mpool.c:43   UCX  WARN  object 0xba51140 was not returned to mpool ucp_requests
[1720887874.129410] [node129:990921:0]          mpool.c:43   UCX  WARN  object 0xba51300 was not returned to mpool ucp_requests
[1720887874.129413] [node129:990921:0]          mpool.c:43   UCX  WARN  object 0xba514c0 was not returned to mpool ucp_requests
[1720887874.129417] [node129:990921:0]          mpool.c:43   UCX  WARN  object 0xba51680 was not returned to mpool ucp_requests
[1720887874.129420] [node129:990921:0]          mpool.c:43   UCX  WARN  object 0xba51840 was not returned to mpool ucp_requests
[1720887874.129424] [node129:990921:0]          mpool.c:43   UCX  WARN  object 0xba51a00 was not returned to mpool ucp_requests
[1720887874.129427] [node129:990921:0]          mpool.c:43   UCX  WARN  object 0xba51bc0 was not returned to mpool ucp_requests
[1720887874.129430] [node129:990921:0]          mpool.c:43   UCX  WARN  object 0xba51d80 was not returned to mpool ucp_requests
[1720887874.129433] [node129:990921:0]          mpool.c:43   UCX  WARN  object 0xba51f40 was not returned to mpool ucp_requests
[1720887874.129437] [node129:990921:0]          mpool.c:43   UCX  WARN  object 0xba52100 was not returned to mpool ucp_requests


           ************************************************************
           *        Program running with 20 parallel MPI-processes    *
           *              working on a common directory               *
           ************************************************************
-------------------------------------------------------------------------------
                                 ORCA SCF
-------------------------------------------------------------------------------

------------
SCF SETTINGS
------------
Hamiltonian:
 Density Functional     Method          .... DFT(GTOs)
 Exchange Functional    Exchange        .... WB97M-V
 Correlation Functional Correlation     .... WB97M-V
 Gradients option       PostSCFGGA      .... off
 Hybrid DFT is turned on
   Fraction HF Exchange ScalHFX         ....  0.150000
   Scaling of DF-GGA-X  ScalDFX         ....  0.000000
   Scaling of DF-GGA-C  ScalDFC         ....  1.000000
   Scaling of DF-LDA-C  ScalLDAC        ....  1.000000
   Perturbative correction              ....  0.000000
   Density functional embedding theory  .... OFF
 Long-range corrected/Screened/Range-Separated Hybrid DFT is turned on
   Amount of maximum screened exact exchange              ....  0.850000
   Range separation parameter mu (erf(mu*r12)/r12)        ....  0.300000
   NL short-range parameter             ....  6.000000
   NL long-range parameter              ....  0.010000
 RI-approximation to the Coulomb term is turned on
   Number of AuxJ basis functions       .... 2498
   RIJ-COSX (HFX calculated with COS-X)).... on


General Settings:
 Integral files         IntName         .... ImineBzOH9Aa
 Hartree-Fock type      HFTyp           .... RHF
 Total Charge           Charge          ....    0
 Multiplicity           Mult            ....    1
 Number of Electrons    NEL             ....  302
 Basis Dimension        Dim             .... 3594
 Nuclear Repulsion      ENuc            ....   5260.1285757930 Eh

Convergence Acceleration:
 DIIS                   CNVDIIS         .... on
   Start iteration      DIISMaxIt       ....    12
   Startup error        DIISStart       ....  0.200000
   # of expansion vecs  DIISMaxEq       ....     5
   Bias factor          DIISBfac        ....   1.050
   Max. coefficient     DIISMaxC        ....  10.000
 Trust-Rad. Augm. Hess. CNVTRAH         .... auto
   Auto Start mean grad. ratio tolernc. ....  1.125000
   Auto Start start iteration           ....    20
   Auto Start num. interpolation iter.  ....    10
   Max. Number of Micro iterations      ....    16
   Max. Number of Macro iterations      .... Maxiter - #DIIS iter
   Number of Davidson start vectors     ....     2
   Converg. threshold I  (grad. norm)   ....   5.000e-05
   Converg. threshold II (energy diff.) ....   1.000e-06
   Grad. Scal. Fac. for Micro threshold ....   0.100
   Minimum threshold for Micro iter.    ....   0.010
   NR start threshold (gradient norm)   ....   0.001
   Initial trust radius                 ....   0.400
   Minimum AH scaling param. (alpha)    ....   1.000
   Maximum AH scaling param. (alpha)    .... 1000.000
   Orbital update algorithm             .... Taylor
   White noise on init. David. guess    .... on
   Maximum white noise                  ....   0.010
   Quad. conv. algorithm                .... NR
 SOSCF                  CNVSOSCF        .... on
   Start iteration      SOSCFMaxIt      ....   150
   Startup grad/error   SOSCFStart      ....  0.003300
 Level Shifting         CNVShift        .... on
   Level shift para.    LevelShift      ....    0.2500
   Turn off err/grad.   ShiftErr        ....    0.0010
 Zerner damping         CNVZerner       .... off
 Static damping         CNVDamp         .... on
   Fraction old density DampFac         ....    0.7000
   Max. Damping (<1)    DampMax         ....    0.9800
   Min. Damping (>=0)   DampMin         ....    0.0000
   Turn off err/grad.   DampErr         ....    0.1000
 Fernandez-Rico         CNVRico         .... off

SCF Procedure:
 Maximum # iterations   MaxIter         ....   125
 SCF integral mode      SCFMode         .... Direct
   Integral package                     .... SHARK and LIBINT hybrid scheme
 Reset frequency        DirectResetFreq ....    20
 Integral Threshold     Thresh          ....  1.000e-10 Eh
 Primitive CutOff       TCut            ....  1.000e-11 Eh

Convergence Tolerance:
 Convergence Check Mode ConvCheckMode   .... Total+1el-Energy
 Convergence forced     ConvForced      .... 0
 Energy Change          TolE            ....  1.000e-06 Eh
 1-El. energy change                    ....  1.000e-03 Eh
 Orbital Gradient       TolG            ....  5.000e-05
 Orbital Rotation angle TolX            ....  5.000e-05
 DIIS Error             TolErr          ....  1.000e-06


Diagonalization of the overlap matrix:
Smallest eigenvalue                        ... 1.969e-06
Time for diagonalization                   ...    2.064 sec
Threshold for overlap eigenvalues          ... 1.000e-08
Number of eigenvalues below threshold      ... 0
Time for construction of square roots      ...    2.000 sec
Total time needed                          ...    4.097 sec

Time for model grid setup =    0.993 sec

------------------------------
INITIAL GUESS: MODEL POTENTIAL
------------------------------
Loading Hartree-Fock densities                     ... done
Calculating cut-offs                               ... done
Initializing the effective Hamiltonian             ... done
Setting up the integral package (SHARK)            ... done
Starting the Coulomb interaction                   ... done (   5.1 sec)
Reading the grid                                   ... done
Mapping shells                                     ... done
Starting the XC term evaluation                    ... done (   1.9 sec)
  promolecular density results
     # of electrons  =    301.981355583
     EX              =   -241.785407907
     EC              =    -10.135598894
     EX+EC           =   -251.921006802
Transforming the Hamiltonian                       ... done (   1.1 sec)
Diagonalizing the Hamiltonian                      ... done (   2.2 sec)
Back transforming the eigenvectors                 ... done (   0.7 sec)
Now organizing SCF variables                       ... done
                      ------------------
                      INITIAL GUESS DONE (  12.5 sec)
                      ------------------
-------------------
DFT GRID GENERATION
-------------------

General Integration Accuracy     IntAcc      ... 4.388
Radial Grid Type                 RadialGrid  ... OptM3 with GC (2021)
Angular Grid (max. ang.)         AngularGrid ... 4 (Lebedev-302)
Angular grid pruning method      GridPruning ... 4 (adaptive)
Weight generation scheme         WeightScheme... Becke
Basis function cutoff            BFCut       ... 1.0000e-10
Integration weight cutoff        WCut        ... 1.0000e-14
Angular grids for H and He will be reduced by one unit
Partially contracted basis set               ... off
Rotationally invariant grid construction     ... off

Total number of grid points                  ...   382549
Total number of batches                      ...     6021
Average number of points per batch           ...       63
Average number of grid points per atom       ...     4665
Time for grid setup =    3.744 sec

--------------------
COSX GRID GENERATION
--------------------

GRIDX 1
-------
General Integration Accuracy     IntAcc      ... 3.816
Radial Grid Type                 RadialGrid  ... OptM3 with GC (2021)
Angular Grid (max. ang.)         AngularGrid ... 1 (Lebedev-50)
Angular grid pruning method      GridPruning ... 4 (adaptive)
Weight generation scheme         WeightScheme... Becke
Basis function cutoff            BFCut       ... 1.0000e-10
Integration weight cutoff        WCut        ... 1.0000e-14
Angular grids for H and He will be reduced by one unit
Partially contracted basis set               ... on
Rotationally invariant grid construction     ... off

Total number of grid points                  ...    48457
Total number of batches                      ...      792
Average number of points per batch           ...       61
Average number of grid points per atom       ...      591
UseSFitting                                  ... on

GRIDX 2
-------
General Integration Accuracy     IntAcc      ... 4.020
Radial Grid Type                 RadialGrid  ... OptM3 with GC (2021)
Angular Grid (max. ang.)         AngularGrid ... 2 (Lebedev-110)
Angular grid pruning method      GridPruning ... 4 (adaptive)
Weight generation scheme         WeightScheme... Becke
Basis function cutoff            BFCut       ... 1.0000e-10
Integration weight cutoff        WCut        ... 1.0000e-14
Angular grids for H and He will be reduced by one unit
Partially contracted basis set               ... on
Rotationally invariant grid construction     ... off

Total number of grid points                  ...   108410
Total number of batches                      ...     1736
Average number of points per batch           ...       62
Average number of grid points per atom       ...     1322
UseSFitting                                  ... on

GRIDX 3
-------
General Integration Accuracy     IntAcc      ... 4.338
Radial Grid Type                 RadialGrid  ... OptM3 with GC (2021)
Angular Grid (max. ang.)         AngularGrid ... 3 (Lebedev-194)
Angular grid pruning method      GridPruning ... 4 (adaptive)
Weight generation scheme         WeightScheme... Becke
Basis function cutoff            BFCut       ... 1.0000e-10
Integration weight cutoff        WCut        ... 1.0000e-14
Angular grids for H and He will be reduced by one unit
Partially contracted basis set               ... on
Rotationally invariant grid construction     ... off

Total number of grid points                  ...   233448
Total number of batches                      ...     3692
Average number of points per batch           ...       63
Average number of grid points per atom       ...     2847
UseSFitting                                  ... on

Time for X-Grid setup             =   25.144 sec


--------------------
CPCM SOLVATION MODEL
--------------------
CPCM parameters:
  Epsilon                                         ...      26.7260
  Refrac                                          ...       1.2907
  Rsolv                                           ...       1.3000
  Surface type                                    ... GAUSSIAN VDW
  Epsilon function type                           ...         CPCM
Solvent:                                     ... 2,2,2-TRIFLUOROETHANOL
SMD-CDS solvent descriptors:
  Soln                                       ...    1.2907
  Soln25                                     ... Unavailable
  Sola                                       ...    0.5700
  Solb                                       ...    0.2500
  Solg                                       ...   42.0200
  Solc                                       ...    0.0000
  Solh                                       ...    0.5000
Radii:
 Radius for O  used is    2.8724 Bohr (=   1.5200 Ang.)
 Radius for N  used is    3.5716 Bohr (=   1.8900 Ang.)
 Radius for C  used is    3.4960 Bohr (=   1.8500 Ang.)
 Radius for H  used is    2.2677 Bohr (=   1.2000 Ang.)
Calculating surface                               ...        done! (  0.0s)
GEPOL surface points                              ...         4725
GEPOL Volume                                      ...    3956.3020
GEPOL Surface-area                                ...    2181.5937
Calculating surface distance matrix               ...        done! (  0.3s)
Performing Cholesky decomposition & store         ...        done! (  1.4s)
Overall time for CPCM initialization              ...                 1.7s
--------------
SCF ITERATIONS
--------------
ITER       Energy         Delta-E        Max-DP      RMS-DP      [F,P]     Damp
               ***  Starting incremental Fock matrix formation  ***
  0  -1806.4056412779   0.000000000000 0.09197254  0.00017477  0.3073870 0.7000
  1  -1806.8790533681  -0.473412090140 0.06363376  0.00014366  0.1502269 0.7000
                               ***Turning on DIIS***
  2  -1807.1242888135  -0.245235445458 0.13955321  0.00035787  0.0879867 0.0000
  3  -1807.5373552347  -0.413066421182 0.02852142  0.00009928  0.0718472 0.0000
  4  -1807.5912333662  -0.053878131529 0.01281083  0.00004170  0.0144535 0.0000
  5  -1807.5926505546  -0.001417188364 0.00545238  0.00001643  0.0111602 0.0000
                      *** Initiating the SOSCF procedure ***
                           *** Shutting down DIIS ***
                      *** Re-Reading the Fockian *** 
                      *** Removing any level shift *** 
ITER      Energy       Delta-E        Grad      Rot      Max-DP    RMS-DP
  6  -1807.59301599  -0.0003654393  0.000447  0.000447  0.002460  0.000008
               *** Restarting incremental Fock matrix formation ***
  7  -1807.59306777  -0.0000517765  0.000225  0.000613  0.052451  0.000178
  8  -1807.59309038  -0.0000226128  0.000162  0.000426  0.009542  0.000053
  9  -1807.59309259  -0.0000022069  0.000084  0.000082  0.007185  0.000041
 10  -1807.59309544  -0.0000028475  0.000028  0.000069  0.001968  0.000007
                  ***Gradient check signals convergence***
              ***Rediagonalizing the Fockian in SOSCF/NRSCF***

               *****************************************************
               *                     SUCCESS                       *
               *           SCF CONVERGED AFTER  11 CYCLES          *
               *****************************************************

Old exchange energy                            =    -77.254775747 Eh
New exchange energy                            =    -77.254743833 Eh
Exchange energy change after final integration =      0.000031914 Eh
Total energy after final integration           =  -1807.593063843 Eh
Final COS-X integration done in                =   332.282 sec

------------------
NL GRID GENERATION
------------------

General Integration Accuracy     IntAcc      ... 4.004
Radial Grid Type                 RadialGrid  ... OptM3 with GC (2021)
Angular Grid (max. ang.)         AngularGrid ... 2 (Lebedev-110)
Angular grid pruning method      GridPruning ... 4 (adaptive)
Weight generation scheme         WeightScheme... Becke
Basis function cutoff            BFCut       ... 1.0000e-10
Integration weight cutoff        WCut        ... 1.0000e-14
Angular grids for H and He will be reduced by one unit
Partially contracted basis set               ... off
Rotationally invariant grid construction     ... off

Total number of grid points                  ...   121441
Total number of batches                      ...     1943
Average number of points per batch           ...       62
Average number of grid points per atom       ...     1481
Final grid set up in    1.4 sec

-------------------------------------------------------------------------------
                    post-SCF DFT-NL dispersion correction                      
-------------------------------------------------------------------------------

SCF Energy:   -1807.593063843 
NL    Energy:  1.089705902 
SC+NL Energy: -1806.503357941 
NL done in:   15.1 sec
-------------------------------------------------------------------------------

SMD CDS free energy correction energy :                 2.44773     Kcal/mol
Total Energy after SMD CDS correction =             -1806.499457242 Eh

----------------
TOTAL SCF ENERGY
----------------

Total Energy       :        -1806.49945724 Eh          -49157.34934 eV

Components:
Nuclear Repulsion  :         5260.12857579 Eh          143135.37541 eV
Electronic Energy  :        -7066.62803304 Eh         -192292.72475 eV
One Electron Energy:       -12927.20613371 Eh         -351767.16240 eV
Two Electron Energy:         5860.57810067 Eh          159474.43764 eV
Max COSX asymmetry :            0.00000157 Eh               0.00004 eV
CPCM Dielectric    :           -0.04530486 Eh              -1.23281 eV
SMD CDS (Gcds)     :            0.00390070 Eh               0.10614 eV

Virial components:
Potential Energy   :        -3607.63339606 Eh          -98168.69551 eV
Kinetic Energy     :         1801.13393882 Eh           49011.34616 eV
Virial Ratio       :            2.00297897


DFT components:
N(Alpha)           :      150.999986767072 electrons
N(Beta)            :      150.999986767072 electrons
N(Total)           :      301.999973534145 electrons
E(X)               :     -172.797656340406 Eh       
E(C)               :       -9.610232306390 Eh       
NL Energy, E(C,NL) :        1.089705902193 Eh       
E(XC)              :     -181.318182744603 Eh       
DFET-embed. en.    :        0.000000000000 Eh       
CPCM Solvation Model Properties:
Surface-charge          :           -0.09312111
Charge-correction       :           -0.00070870 Eh              -0.01928 eV
Free-energy (cav+disp)  :            0.00390070 Eh               0.10614 eV

---------------
SCF CONVERGENCE
---------------

  Last Energy change         ...   -3.1934e-07  Tolerance :   1.0000e-06
  Last MAX-Density change    ...    2.6645e-15  Tolerance :   1.0000e-05
  Last RMS-Density change    ...    3.9002e-18  Tolerance :   1.0000e-06
  Last Orbital Gradient      ...    1.1178e-05  Tolerance :   5.0000e-05
  Last Orbital Rotation      ...    2.9552e-05  Tolerance :   5.0000e-05

             **** THE GBW FILE WAS UPDATED (ImineBzOH9Aa.gbw) ****
             **** DENSITY ImineBzOH9Aa.scfp WAS UPDATED ****
             **** ENERGY FILE WAS UPDATED (ImineBzOH9Aa.en.tmp) ****
             **** THE GBW FILE WAS UPDATED (ImineBzOH9Aa.gbw) ****
             **** DENSITY ImineBzOH9Aa.scfp WAS UPDATED ****
----------------
ORBITAL ENERGIES
----------------

  NO   OCC          E(Eh)            E(eV) 
   0   2.0000     -19.404676      -528.0281 
   1   2.0000     -19.356956      -526.7295 
   2   2.0000     -19.345502      -526.4179 
   3   2.0000     -19.318049      -525.6708 
   4   2.0000     -14.519548      -395.0970 
   5   2.0000     -14.509389      -394.8205 
   6   2.0000     -10.506961      -285.9089 
   7   2.0000     -10.481747      -285.2228 
   8   2.0000     -10.471280      -284.9380 
   9   2.0000     -10.403622      -283.0969 
  10   2.0000     -10.392390      -282.7913 
  11   2.0000     -10.389261      -282.7062 
  12   2.0000     -10.372736      -282.2565 
  13   2.0000     -10.363611      -282.0082 
  14   2.0000     -10.362596      -281.9806 
  15   2.0000     -10.361663      -281.9552 
  16   2.0000     -10.360387      -281.9205 
  17   2.0000     -10.358673      -281.8738 
  18   2.0000     -10.358618      -281.8723 
  19   2.0000     -10.355120      -281.7772 
  20   2.0000     -10.355026      -281.7746 
  21   2.0000     -10.354998      -281.7738 
  22   2.0000     -10.354522      -281.7609 
  23   2.0000     -10.354162      -281.7511 
  24   2.0000     -10.350133      -281.6414 
  25   2.0000     -10.349927      -281.6358 
  26   2.0000     -10.348531      -281.5978 
  27   2.0000     -10.348012      -281.5837 
  28   2.0000     -10.347864      -281.5797 
  29   2.0000     -10.346925      -281.5542 
  30   2.0000     -10.346705      -281.5482 
  31   2.0000     -10.346680      -281.5475 
  32   2.0000     -10.339207      -281.3441 
  33   2.0000     -10.336677      -281.2753 
  34   2.0000     -10.332700      -281.1671 
  35   2.0000     -10.328715      -281.0586 
  36   2.0000     -10.326260      -280.9918 
  37   2.0000     -10.326210      -280.9904 
  38   2.0000     -10.323376      -280.9134 
  39   2.0000     -10.322762      -280.8966 
  40   2.0000     -10.320868      -280.8451 
  41   2.0000     -10.320048      -280.8228 
  42   2.0000      -1.279926       -34.8286 
  43   2.0000      -1.232249       -33.5312 
  44   2.0000      -1.185661       -32.2635 
  45   2.0000      -1.139763       -31.0145 
  46   2.0000      -1.085911       -29.5491 
  47   2.0000      -1.065576       -28.9958 
  48   2.0000      -1.003070       -27.2949 
  49   2.0000      -0.994753       -27.0686 
  50   2.0000      -0.993496       -27.0344 
  51   2.0000      -0.975204       -26.5366 
  52   2.0000      -0.939019       -25.5520 
  53   2.0000      -0.938269       -25.5316 
  54   2.0000      -0.905912       -24.6511 
  55   2.0000      -0.902387       -24.5552 
  56   2.0000      -0.893269       -24.3071 
  57   2.0000      -0.883942       -24.0533 
  58   2.0000      -0.876920       -23.8622 
  59   2.0000      -0.872681       -23.7469 
  60   2.0000      -0.857008       -23.3204 
  61   2.0000      -0.853706       -23.2305 
  62   2.0000      -0.825214       -22.4552 
  63   2.0000      -0.811528       -22.0828 
  64   2.0000      -0.809229       -22.0202 
  65   2.0000      -0.803736       -21.8708 
  66   2.0000      -0.801967       -21.8226 
  67   2.0000      -0.795387       -21.6436 
  68   2.0000      -0.775997       -21.1159 
  69   2.0000      -0.746109       -20.3027 
  70   2.0000      -0.736357       -20.0373 
  71   2.0000      -0.730823       -19.8867 
  72   2.0000      -0.728979       -19.8365 
  73   2.0000      -0.725810       -19.7503 
  74   2.0000      -0.721169       -19.6240 
  75   2.0000      -0.709087       -19.2952 
  76   2.0000      -0.699943       -19.0464 
  77   2.0000      -0.690646       -18.7934 
  78   2.0000      -0.680127       -18.5072 
  79   2.0000      -0.666662       -18.1408 
  80   2.0000      -0.651279       -17.7222 
  81   2.0000      -0.648574       -17.6486 
  82   2.0000      -0.635185       -17.2843 
  83   2.0000      -0.632078       -17.1997 
  84   2.0000      -0.627017       -17.0620 
  85   2.0000      -0.613861       -16.7040 
  86   2.0000      -0.603996       -16.4356 
  87   2.0000      -0.600045       -16.3281 
  88   2.0000      -0.595416       -16.2021 
  89   2.0000      -0.585767       -15.9395 
  90   2.0000      -0.582160       -15.8414 
  91   2.0000      -0.576519       -15.6879 
  92   2.0000      -0.569573       -15.4989 
  93   2.0000      -0.567518       -15.4429 
  94   2.0000      -0.564096       -15.3498 
  95   2.0000      -0.560172       -15.2431 
  96   2.0000      -0.557220       -15.1627 
  97   2.0000      -0.555589       -15.1184 
  98   2.0000      -0.551913       -15.0183 
  99   2.0000      -0.549059       -14.9407 
 100   2.0000      -0.548170       -14.9165 
 101   2.0000      -0.545625       -14.8472 
 102   2.0000      -0.544084       -14.8053 
 103   2.0000      -0.538889       -14.6639 
 104   2.0000      -0.537208       -14.6182 
 105   2.0000      -0.530426       -14.4336 
 106   2.0000      -0.529926       -14.4200 
 107   2.0000      -0.527835       -14.3631 
 108   2.0000      -0.525779       -14.3072 
 109   2.0000      -0.522197       -14.2097 
 110   2.0000      -0.510374       -13.8880 
 111   2.0000      -0.506089       -13.7714 
 112   2.0000      -0.501280       -13.6405 
 113   2.0000      -0.498154       -13.5555 
 114   2.0000      -0.491171       -13.3654 
 115   2.0000      -0.489550       -13.3213 
 116   2.0000      -0.486882       -13.2487 
 117   2.0000      -0.480741       -13.0816 
 118   2.0000      -0.477718       -12.9994 
 119   2.0000      -0.476257       -12.9596 
 120   2.0000      -0.468437       -12.7468 
 121   2.0000      -0.466633       -12.6977 
 122   2.0000      -0.463707       -12.6181 
 123   2.0000      -0.461319       -12.5531 
 124   2.0000      -0.460459       -12.5297 
 125   2.0000      -0.457127       -12.4391 
 126   2.0000      -0.455711       -12.4005 
 127   2.0000      -0.449820       -12.2402 
 128   2.0000      -0.448843       -12.2136 
 129   2.0000      -0.445454       -12.1214 
 130   2.0000      -0.442991       -12.0544 
 131   2.0000      -0.442521       -12.0416 
 132   2.0000      -0.438573       -11.9342 
 133   2.0000      -0.430070       -11.7028 
 134   2.0000      -0.426638       -11.6094 
 135   2.0000      -0.424410       -11.5488 
 136   2.0000      -0.418382       -11.3848 
 137   2.0000      -0.412317       -11.2197 
 138   2.0000      -0.409421       -11.1409 
 139   2.0000      -0.400617       -10.9013 
 140   2.0000      -0.395240       -10.7550 
 141   2.0000      -0.392022       -10.6675 
 142   2.0000      -0.378612       -10.3026 
 143   2.0000      -0.361380        -9.8337 
 144   2.0000      -0.359803        -9.7907 
 145   2.0000      -0.355995        -9.6871 
 146   2.0000      -0.353247        -9.6123 
 147   2.0000      -0.347586        -9.4583 
 148   2.0000      -0.342420        -9.3177 
 149   2.0000      -0.331716        -9.0264 
 150   2.0000      -0.283775        -7.7219 
 151   0.0000       0.005708         0.1553 
 152   0.0000       0.023357         0.6356 
 153   0.0000       0.052032         1.4158 
 154   0.0000       0.053845         1.4652 
 155   0.0000       0.054850         1.4926 
 156   0.0000       0.059030         1.6063 
 157   0.0000       0.060895         1.6570 
 158   0.0000       0.067292         1.8311 
 159   0.0000       0.069599         1.8939 
 160   0.0000       0.071440         1.9440 
 161   0.0000       0.073957         2.0125 
 162   0.0000       0.076318         2.0767 
 163   0.0000       0.082828         2.2539 
 164   0.0000       0.085173         2.3177 
 165   0.0000       0.088780         2.4158 
 166   0.0000       0.092697         2.5224 
 167   0.0000       0.095146         2.5891 
 168   0.0000       0.096998         2.6395 
 169   0.0000       0.099664         2.7120 
 170   0.0000       0.102043         2.7767 
 171   0.0000       0.107185         2.9166 
 172   0.0000       0.108903         2.9634 
 173   0.0000       0.112037         3.0487 
 174   0.0000       0.113831         3.0975 
 175   0.0000       0.115863         3.1528 
 176   0.0000       0.119078         3.2403 
 177   0.0000       0.121621         3.3095 
 178   0.0000       0.124198         3.3796 
 179   0.0000       0.124309         3.3826 
 180   0.0000       0.129664         3.5283 
 181   0.0000       0.131259         3.5717 
 182   0.0000       0.134107         3.6492 
 183   0.0000       0.138064         3.7569 
 184   0.0000       0.140591         3.8257 
 185   0.0000       0.141285         3.8446 
 186   0.0000       0.143679         3.9097 
 187   0.0000       0.145616         3.9624 
 188   0.0000       0.148695         4.0462 
 189   0.0000       0.151037         4.1099 
 190   0.0000       0.151568         4.1244 
 191   0.0000       0.154981         4.2172 
 192   0.0000       0.159099         4.3293 
 193   0.0000       0.163891         4.4597 
 194   0.0000       0.165069         4.4918 
 195   0.0000       0.167118         4.5475 
 196   0.0000       0.172175         4.6851 
 197   0.0000       0.174906         4.7594 
 198   0.0000       0.175561         4.7772 
 199   0.0000       0.177038         4.8175 
 200   0.0000       0.177674         4.8347 
 201   0.0000       0.183603         4.9961 
 202   0.0000       0.188541         5.1305 
 203   0.0000       0.189469         5.1557 
 204   0.0000       0.193353         5.2614 
 205   0.0000       0.194279         5.2866 
 206   0.0000       0.198212         5.3936 
 207   0.0000       0.200732         5.4622 
 208   0.0000       0.202732         5.5166 
 209   0.0000       0.204315         5.5597 
 210   0.0000       0.207905         5.6574 
 211   0.0000       0.209285         5.6949 
 212   0.0000       0.210535         5.7290 
 213   0.0000       0.212781         5.7901 
 214   0.0000       0.214290         5.8311 
 215   0.0000       0.215942         5.8761 
 216   0.0000       0.218300         5.9402 
 217   0.0000       0.220544         6.0013 
 218   0.0000       0.221783         6.0350 
 219   0.0000       0.222885         6.0650 
 220   0.0000       0.226469         6.1625 
 221   0.0000       0.229371         6.2415 
 222   0.0000       0.231177         6.2906 
 223   0.0000       0.233236         6.3467 
 224   0.0000       0.235045         6.3959 
 225   0.0000       0.238654         6.4941 
 226   0.0000       0.241029         6.5587 
 227   0.0000       0.243242         6.6189 
 228   0.0000       0.246093         6.6965 
 229   0.0000       0.246734         6.7140 
 230   0.0000       0.247922         6.7463 
 231   0.0000       0.249253         6.7825 
 232   0.0000       0.252529         6.8717 
 233   0.0000       0.254604         6.9281 
 234   0.0000       0.258099         7.0232 
 235   0.0000       0.263845         7.1796 
 236   0.0000       0.265103         7.2138 
 237   0.0000       0.266523         7.2525 
 238   0.0000       0.269751         7.3403 
 239   0.0000       0.274754         7.4764 
 240   0.0000       0.275492         7.4965 
 241   0.0000       0.276900         7.5348 
 242   0.0000       0.278880         7.5887 
 243   0.0000       0.280116         7.6223 
 244   0.0000       0.283184         7.7058 
 245   0.0000       0.285345         7.7646 
 246   0.0000       0.287165         7.8142 
 247   0.0000       0.290512         7.9052 
 248   0.0000       0.292978         7.9723 
 249   0.0000       0.294328         8.0091 
 250   0.0000       0.295421         8.0388 
 251   0.0000       0.297686         8.1004 
 252   0.0000       0.300312         8.1719 
 253   0.0000       0.300809         8.1854 
 254   0.0000       0.305095         8.3020 
 255   0.0000       0.307376         8.3641 
 256   0.0000       0.309189         8.4134 
 257   0.0000       0.311994         8.4898 
 258   0.0000       0.313185         8.5222 
 259   0.0000       0.315767         8.5924 
 260   0.0000       0.316486         8.6120 
 261   0.0000       0.319576         8.6961 
 262   0.0000       0.321532         8.7493 
 263   0.0000       0.323660         8.8072 
 264   0.0000       0.325553         8.8587 
 265   0.0000       0.326401         8.8818 
 266   0.0000       0.327413         8.9094 
 267   0.0000       0.330127         8.9832 
 268   0.0000       0.333486         9.0746 
 269   0.0000       0.334500         9.1022 
 270   0.0000       0.336740         9.1632 
 271   0.0000       0.338039         9.1985 
 272   0.0000       0.338277         9.2050 
 273   0.0000       0.340014         9.2523 
 274   0.0000       0.341338         9.2883 
 275   0.0000       0.342909         9.3310 
 276   0.0000       0.345013         9.3883 
 277   0.0000       0.346846         9.4382 
 278   0.0000       0.347109         9.4453 
 279   0.0000       0.348986         9.4964 
 280   0.0000       0.351193         9.5564 
 281   0.0000       0.353723         9.6253 
 282   0.0000       0.354997         9.6600 
 283   0.0000       0.355418         9.6714 
 284   0.0000       0.358365         9.7516 
 285   0.0000       0.358898         9.7661 
 286   0.0000       0.361097         9.8260 
 287   0.0000       0.363049         9.8791 
 288   0.0000       0.366020         9.9599 
 289   0.0000       0.367102         9.9894 
 290   0.0000       0.367656        10.0044 
 291   0.0000       0.369067        10.0428 
 292   0.0000       0.370763        10.0890 
 293   0.0000       0.372298        10.1307 
 294   0.0000       0.373042        10.1510 
 295   0.0000       0.376076        10.2335 
 296   0.0000       0.376643        10.2490 
 297   0.0000       0.377162        10.2631 
 298   0.0000       0.380302        10.3486 
 299   0.0000       0.381692        10.3864 
 300   0.0000       0.383512        10.4359 
 301   0.0000       0.384292        10.4571 
 302   0.0000       0.385499        10.4900 
 303   0.0000       0.387282        10.5385 
 304   0.0000       0.390578        10.6282 
 305   0.0000       0.392234        10.6732 
 306   0.0000       0.393108        10.6970 
 307   0.0000       0.395013        10.7488 
 308   0.0000       0.395428        10.7601 
 309   0.0000       0.396834        10.7984 
 310   0.0000       0.398840        10.8530 
 311   0.0000       0.401425        10.9233 
 312   0.0000       0.403932        10.9916 
 313   0.0000       0.405568        11.0361 
 314   0.0000       0.406371        11.0579 
 315   0.0000       0.409623        11.1464 
 316   0.0000       0.410705        11.1758 
 317   0.0000       0.412467        11.2238 
 318   0.0000       0.414487        11.2788 
 319   0.0000       0.415727        11.3125 
 320   0.0000       0.417042        11.3483 
 321   0.0000       0.419301        11.4097 
 322   0.0000       0.420378        11.4391 
 323   0.0000       0.423037        11.5114 
 324   0.0000       0.423503        11.5241 
 325   0.0000       0.424006        11.5378 
 326   0.0000       0.424834        11.5603 
 327   0.0000       0.427493        11.6327 
 328   0.0000       0.432097        11.7580 
 329   0.0000       0.433041        11.7836 
 330   0.0000       0.434310        11.8182 
 331   0.0000       0.435606        11.8534 
 332   0.0000       0.437395        11.9021 
 333   0.0000       0.438839        11.9414 
 334   0.0000       0.441899        12.0247 
 335   0.0000       0.444839        12.1047 
 336   0.0000       0.446781        12.1575 
 337   0.0000       0.447604        12.1799 
 338   0.0000       0.449950        12.2438 
 339   0.0000       0.451907        12.2970 
 340   0.0000       0.454519        12.3681 
 341   0.0000       0.455276        12.3887 
 342   0.0000       0.458250        12.4696 
 343   0.0000       0.460161        12.5216 
 344   0.0000       0.463916        12.6238 
 345   0.0000       0.466439        12.6924 
 346   0.0000       0.466890        12.7047 
 347   0.0000       0.469382        12.7725 
 348   0.0000       0.469996        12.7893 
 349   0.0000       0.473236        12.8774 
 350   0.0000       0.475088        12.9278 
 351   0.0000       0.478008        13.0073 
 352   0.0000       0.480832        13.0841 
 353   0.0000       0.483619        13.1599 
 354   0.0000       0.484500        13.1839 
 355   0.0000       0.485924        13.2227 
 356   0.0000       0.488081        13.2814 
 357   0.0000       0.490417        13.3449 
 358   0.0000       0.493745        13.4355 
 359   0.0000       0.496573        13.5124 
 360   0.0000       0.498198        13.5566 
 361   0.0000       0.500246        13.6124 
 362   0.0000       0.501751        13.6534 
 363   0.0000       0.504019        13.7151 
 364   0.0000       0.507060        13.7978 
 365   0.0000       0.511514        13.9190 
 366   0.0000       0.513157        13.9637 
 367   0.0000       0.514833        14.0093 
 368   0.0000       0.517007        14.0685 
 369   0.0000       0.517961        14.0944 
 370   0.0000       0.522316        14.2129 
 371   0.0000       0.523876        14.2554 
 372   0.0000       0.525577        14.3017 
 373   0.0000       0.527342        14.3497 
 374   0.0000       0.529763        14.4156 
 375   0.0000       0.531127        14.4527 
 376   0.0000       0.531707        14.4685 
 377   0.0000       0.532390        14.4871 
 378   0.0000       0.538227        14.6459 
 379   0.0000       0.541050        14.7227 
 380   0.0000       0.543050        14.7772 
 381   0.0000       0.546798        14.8791 
 382   0.0000       0.547364        14.8945 
 383   0.0000       0.549783        14.9604 
 384   0.0000       0.550796        14.9879 
 385   0.0000       0.552793        15.0423 
 386   0.0000       0.555589        15.1183 
 387   0.0000       0.557946        15.1825 
 388   0.0000       0.561800        15.2873 
 389   0.0000       0.563616        15.3368 
 390   0.0000       0.565861        15.3979 
 391   0.0000       0.567880        15.4528 
 392   0.0000       0.570498        15.5240 
 393   0.0000       0.570784        15.5318 
 394   0.0000       0.574266        15.6266 
 395   0.0000       0.577933        15.7263 
 396   0.0000       0.579119        15.7586 
 397   0.0000       0.581607        15.8263 
 398   0.0000       0.583224        15.8703 
 399   0.0000       0.586559        15.9611 
 400   0.0000       0.587873        15.9968 
 401   0.0000       0.590751        16.0751 
 402   0.0000       0.596041        16.2191 
 403   0.0000       0.597607        16.2617 
 404   0.0000       0.601135        16.3577 
 405   0.0000       0.603218        16.4144 
 406   0.0000       0.605775        16.4840 
 407   0.0000       0.607662        16.5353 
 408   0.0000       0.609454        16.5841 
 409   0.0000       0.611917        16.6511 
 410   0.0000       0.613927        16.7058 
 411   0.0000       0.617275        16.7969 
 412   0.0000       0.618373        16.8268 
 413   0.0000       0.623662        16.9707 
 414   0.0000       0.626367        17.0443 
 415   0.0000       0.628325        17.0976 
 416   0.0000       0.630490        17.1565 
 417   0.0000       0.632225        17.2037 
 418   0.0000       0.635049        17.2806 
 419   0.0000       0.636435        17.3183 
 420   0.0000       0.636992        17.3334 
 421   0.0000       0.640331        17.4243 
 422   0.0000       0.642192        17.4749 
 423   0.0000       0.647246        17.6125 
 424   0.0000       0.647946        17.6315 
 425   0.0000       0.650168        17.6920 
 426   0.0000       0.653588        17.7850 
 427   0.0000       0.655336        17.8326 
 428   0.0000       0.660867        17.9831 
 429   0.0000       0.661560        18.0020 
 430   0.0000       0.662744        18.0342 
 431   0.0000       0.666260        18.1299 
 432   0.0000       0.671053        18.2603 
 433   0.0000       0.672846        18.3091 
 434   0.0000       0.674615        18.3572 
 435   0.0000       0.675434        18.3795 
 436   0.0000       0.677393        18.4328 
 437   0.0000       0.677798        18.4438 
 438   0.0000       0.680631        18.5209 
 439   0.0000       0.684228        18.6188 
 440   0.0000       0.687325        18.7031 
 441   0.0000       0.691196        18.8084 
 442   0.0000       0.693250        18.8643 
 443   0.0000       0.694123        18.8881 
 444   0.0000       0.698498        19.0071 
 445   0.0000       0.698978        19.0202 
 446   0.0000       0.699392        19.0314 
 447   0.0000       0.702996        19.1295 
 448   0.0000       0.704991        19.1838 
 449   0.0000       0.708070        19.2676 
 450   0.0000       0.710188        19.3252 
 451   0.0000       0.711655        19.3651 
 452   0.0000       0.714652        19.4467 
 453   0.0000       0.716975        19.5099 
 454   0.0000       0.718958        19.5639 
 455   0.0000       0.720048        19.5935 
 456   0.0000       0.722866        19.6702 
 457   0.0000       0.726239        19.7620 
 458   0.0000       0.727972        19.8091 
 459   0.0000       0.730869        19.8880 
 460   0.0000       0.732742        19.9389 
 461   0.0000       0.736881        20.0515 
 462   0.0000       0.738716        20.1015 
 463   0.0000       0.740951        20.1623 
 464   0.0000       0.743341        20.2273 
 465   0.0000       0.746568        20.3151 
 466   0.0000       0.748307        20.3625 
 467   0.0000       0.750799        20.4303 
 468   0.0000       0.753303        20.4984 
 469   0.0000       0.754965        20.5436 
 470   0.0000       0.755605        20.5610 
 471   0.0000       0.757594        20.6152 
 472   0.0000       0.761491        20.7212 
 473   0.0000       0.763503        20.7760 
 474   0.0000       0.765348        20.8262 
 475   0.0000       0.767988        20.8980 
 476   0.0000       0.770404        20.9638 
 477   0.0000       0.770844        20.9757 
 478   0.0000       0.773987        21.0612 
 479   0.0000       0.775967        21.1151 
 480   0.0000       0.780855        21.2481 
 481   0.0000       0.783310        21.3149 
 482   0.0000       0.786128        21.3916 
 483   0.0000       0.787414        21.4266 
 484   0.0000       0.788156        21.4468 
 485   0.0000       0.789956        21.4958 
 486   0.0000       0.792603        21.5678 
 487   0.0000       0.795514        21.6470 
 488   0.0000       0.798208        21.7203 
 489   0.0000       0.799504        21.7556 
 490   0.0000       0.802204        21.8291 
 491   0.0000       0.803126        21.8542 
 492   0.0000       0.806230        21.9386 
 493   0.0000       0.808790        22.0083 
 494   0.0000       0.811474        22.0813 
 495   0.0000       0.812465        22.1083 
 496   0.0000       0.816965        22.2307 
 497   0.0000       0.817521        22.2459 
 498   0.0000       0.818201        22.2644 
 499   0.0000       0.820020        22.3139 
 500   0.0000       0.822011        22.3681 
 501   0.0000       0.824309        22.4306 
 502   0.0000       0.824780        22.4434 
 503   0.0000       0.828331        22.5400 
 504   0.0000       0.831809        22.6347 
 505   0.0000       0.834189        22.6994 
 506   0.0000       0.835026        22.7222 
 507   0.0000       0.836387        22.7592 
 508   0.0000       0.838269        22.8105 
 509   0.0000       0.839213        22.8362 
 510   0.0000       0.842152        22.9161 
 511   0.0000       0.845561        23.0089 
 512   0.0000       0.846926        23.0460 
 513   0.0000       0.848584        23.0912 
 514   0.0000       0.850186        23.1347 
 515   0.0000       0.851355        23.1666 
 516   0.0000       0.853935        23.2367 
 517   0.0000       0.856866        23.3165 
 518   0.0000       0.858494        23.3608 
 519   0.0000       0.861463        23.4416 
 520   0.0000       0.863271        23.4908 
 521   0.0000       0.865402        23.5488 
 522   0.0000       0.867354        23.6019 
 523   0.0000       0.868130        23.6230 
 524   0.0000       0.869194        23.6520 
 525   0.0000       0.871112        23.7042 
 526   0.0000       0.874188        23.7879 
 527   0.0000       0.876382        23.8476 
 528   0.0000       0.880047        23.9473 
 529   0.0000       0.882014        24.0008 
 530   0.0000       0.886406        24.1203 
 531   0.0000       0.886779        24.1305 
 532   0.0000       0.888869        24.1873 
 533   0.0000       0.891769        24.2663 
 534   0.0000       0.892751        24.2930 
 535   0.0000       0.893691        24.3186 
 536   0.0000       0.895206        24.3598 
 537   0.0000       0.897584        24.4245 
 538   0.0000       0.899236        24.4695 
 539   0.0000       0.899940        24.4886 
 540   0.0000       0.902312        24.5532 
 541   0.0000       0.907130        24.6843 
 542   0.0000       0.908923        24.7330 
 543   0.0000       0.909899        24.7596 
 544   0.0000       0.910957        24.7884 
 545   0.0000       0.913136        24.8477 
 546   0.0000       0.916226        24.9318 
 547   0.0000       0.918342        24.9894 
 548   0.0000       0.919600        25.0236 
 549   0.0000       0.921247        25.0684 
 550   0.0000       0.922491        25.1023 
 551   0.0000       0.925732        25.1905 
 552   0.0000       0.926430        25.2095 
 553   0.0000       0.928189        25.2573 
 554   0.0000       0.931113        25.3369 
 555   0.0000       0.932813        25.3831 
 556   0.0000       0.934235        25.4218 
 557   0.0000       0.937401        25.5080 
 558   0.0000       0.939271        25.5589 
 559   0.0000       0.941875        25.6297 
 560   0.0000       0.942783        25.6544 
 561   0.0000       0.945965        25.7410 
 562   0.0000       0.947428        25.7808 
 563   0.0000       0.949015        25.8240 
 564   0.0000       0.949374        25.8338 
 565   0.0000       0.952679        25.9237 
 566   0.0000       0.954676        25.9781 
 567   0.0000       0.957061        26.0430 
 568   0.0000       0.957723        26.0610 
 569   0.0000       0.960588        26.1389 
 570   0.0000       0.961412        26.1614 
 571   0.0000       0.964635        26.2490 
 572   0.0000       0.967117        26.3166 
 573   0.0000       0.967374        26.3236 
 574   0.0000       0.970274        26.4025 
 575   0.0000       0.971498        26.4358 
 576   0.0000       0.973256        26.4837 
 577   0.0000       0.975935        26.5566 
 578   0.0000       0.978050        26.6141 
 579   0.0000       0.979811        26.6620 
 580   0.0000       0.981497        26.7079 
 581   0.0000       0.982756        26.7422 
 582   0.0000       0.983136        26.7525 
 583   0.0000       0.986595        26.8466 
 584   0.0000       0.988817        26.9071 
 585   0.0000       0.991036        26.9674 
 586   0.0000       0.993269        27.0282 
 587   0.0000       0.995268        27.0826 
 588   0.0000       0.996043        27.1037 
 589   0.0000       0.997844        27.1527 
 590   0.0000       0.999539        27.1988 
 591   0.0000       1.001609        27.2552 
 592   0.0000       1.004458        27.3327 
 593   0.0000       1.005709        27.3667 
 594   0.0000       1.006420        27.3861 
 595   0.0000       1.006907        27.3993 
 596   0.0000       1.011209        27.5164 
 597   0.0000       1.012911        27.5627 
 598   0.0000       1.015070        27.6215 
 599   0.0000       1.016044        27.6480 
 600   0.0000       1.019231        27.7347 
 601   0.0000       1.020463        27.7682 
 602   0.0000       1.022942        27.8357 
 603   0.0000       1.023828        27.8598 
 604   0.0000       1.026815        27.9411 
 605   0.0000       1.028917        27.9983 
 606   0.0000       1.030402        28.0387 
 607   0.0000       1.033639        28.1267 
 608   0.0000       1.034685        28.1552 
 609   0.0000       1.036867        28.2146 
 610   0.0000       1.041488        28.3403 
 611   0.0000       1.042512        28.3682 
 612   0.0000       1.043112        28.3845 
 613   0.0000       1.045139        28.4397 
 614   0.0000       1.047192        28.4955 
 615   0.0000       1.049065        28.5465 
 616   0.0000       1.052273        28.6338 
 617   0.0000       1.054597        28.6970 
 618   0.0000       1.056737        28.7553 
 619   0.0000       1.057908        28.7871 
 620   0.0000       1.058708        28.8089 
 621   0.0000       1.060609        28.8606 
 622   0.0000       1.062237        28.9049 
 623   0.0000       1.064694        28.9718 
 624   0.0000       1.065477        28.9931 
 625   0.0000       1.066345        29.0167 
 626   0.0000       1.071149        29.1474 
 627   0.0000       1.073422        29.2093 
 628   0.0000       1.077299        29.3148 
 629   0.0000       1.078709        29.3532 
 630   0.0000       1.081075        29.4175 
 631   0.0000       1.082257        29.4497 
 632   0.0000       1.084606        29.5136 
 633   0.0000       1.087090        29.5812 
 634   0.0000       1.091422        29.6991 
 635   0.0000       1.092171        29.7195 
 636   0.0000       1.094178        29.7741 
 637   0.0000       1.096482        29.8368 
 638   0.0000       1.097925        29.8760 
 639   0.0000       1.098870        29.9018 
 640   0.0000       1.103579        30.0299 
 641   0.0000       1.105616        30.0854 
 642   0.0000       1.106599        30.1121 
 643   0.0000       1.107814        30.1451 
 644   0.0000       1.113672        30.3046 
 645   0.0000       1.115812        30.3628 
 646   0.0000       1.117894        30.4194 
 647   0.0000       1.120118        30.4800 
 648   0.0000       1.123993        30.5854 
 649   0.0000       1.124429        30.5973 
 650   0.0000       1.126681        30.6585 
 651   0.0000       1.128902        30.7190 
 652   0.0000       1.130883        30.7729 
 653   0.0000       1.133655        30.8483 
 654   0.0000       1.134041        30.8588 
 655   0.0000       1.138147        30.9706 
 656   0.0000       1.140865        31.0445 
 657   0.0000       1.141683        31.0668 
 658   0.0000       1.145599        31.1733 
 659   0.0000       1.146610        31.2008 
 660   0.0000       1.149361        31.2757 
 661   0.0000       1.150976        31.3197 
 662   0.0000       1.152917        31.3725 
 663   0.0000       1.155114        31.4323 
 664   0.0000       1.158188        31.5159 
 665   0.0000       1.161760        31.6131 
 666   0.0000       1.164161        31.6784 
 667   0.0000       1.167339        31.7649 
 668   0.0000       1.169168        31.8147 
 669   0.0000       1.172627        31.9088 
 670   0.0000       1.173416        31.9303 
 671   0.0000       1.174492        31.9595 
 672   0.0000       1.175850        31.9965 
 673   0.0000       1.179436        32.0941 
 674   0.0000       1.182070        32.1657 
 675   0.0000       1.184084        32.2206 
 676   0.0000       1.186847        32.2958 
 677   0.0000       1.188334        32.3362 
 678   0.0000       1.190544        32.3963 
 679   0.0000       1.192156        32.4402 
 680   0.0000       1.194611        32.5070 
 681   0.0000       1.197498        32.5856 
 682   0.0000       1.199048        32.6278 
 683   0.0000       1.202984        32.7349 
 684   0.0000       1.206360        32.8267 
 685   0.0000       1.209210        32.9043 
 686   0.0000       1.210564        32.9411 
 687   0.0000       1.212806        33.0021 
 688   0.0000       1.214280        33.0422 
 689   0.0000       1.217231        33.1225 
 690   0.0000       1.220083        33.2001 
 691   0.0000       1.221376        33.2353 
 692   0.0000       1.222349        33.2618 
 693   0.0000       1.226185        33.3662 
 694   0.0000       1.227677        33.4068 
 695   0.0000       1.231559        33.5124 
 696   0.0000       1.234123        33.5822 
 697   0.0000       1.235233        33.6124 
 698   0.0000       1.236965        33.6595 
 699   0.0000       1.240482        33.7552 
 700   0.0000       1.242548        33.8114 
 701   0.0000       1.243626        33.8408 
 702   0.0000       1.245542        33.8929 
 703   0.0000       1.248004        33.9599 
 704   0.0000       1.248736        33.9798 
 705   0.0000       1.251489        34.0547 
 706   0.0000       1.254732        34.1430 
 707   0.0000       1.257144        34.2086 
 708   0.0000       1.258964        34.2581 
 709   0.0000       1.260761        34.3070 
 710   0.0000       1.265894        34.4467 
 711   0.0000       1.267584        34.4927 
 712   0.0000       1.272102        34.6157 
 713   0.0000       1.275091        34.6970 
 714   0.0000       1.276964        34.7480 
 715   0.0000       1.278188        34.7813 
 716   0.0000       1.279822        34.8257 
 717   0.0000       1.280620        34.8474 
 718   0.0000       1.282582        34.9008 
 719   0.0000       1.283858        34.9356 
 720   0.0000       1.287140        35.0249 
 721   0.0000       1.290423        35.1142 
 722   0.0000       1.292124        35.1605 
 723   0.0000       1.294040        35.2126 
 724   0.0000       1.295038        35.2398 
 725   0.0000       1.301853        35.4252 
 726   0.0000       1.303100        35.4591 
 727   0.0000       1.306270        35.5454 
 728   0.0000       1.307907        35.5900 
 729   0.0000       1.309030        35.6205 
 730   0.0000       1.314076        35.7578 
 731   0.0000       1.314733        35.7757 
 732   0.0000       1.318811        35.8867 
 733   0.0000       1.320270        35.9264 
 734   0.0000       1.322276        35.9810 
 735   0.0000       1.325114        36.0582 
 736   0.0000       1.326912        36.1071 
 737   0.0000       1.328761        36.1574 
 738   0.0000       1.330875        36.2150 
 739   0.0000       1.337884        36.4057 
 740   0.0000       1.339023        36.4367 
 741   0.0000       1.342460        36.5302 
 742   0.0000       1.344786        36.5935 
 743   0.0000       1.345742        36.6195 
 744   0.0000       1.347188        36.6588 
 745   0.0000       1.348983        36.7077 
 746   0.0000       1.355571        36.8870 
 747   0.0000       1.356743        36.9189 
 748   0.0000       1.358853        36.9763 
 749   0.0000       1.361869        37.0583 
 750   0.0000       1.364472        37.1292 
 751   0.0000       1.366817        37.1930 
 752   0.0000       1.374263        37.3956 
 753   0.0000       1.375009        37.4159 
 754   0.0000       1.378702        37.5164 
 755   0.0000       1.381537        37.5935 
 756   0.0000       1.385475        37.7007 
 757   0.0000       1.386667        37.7331 
 758   0.0000       1.388393        37.7801 
 759   0.0000       1.390047        37.8251 
 760   0.0000       1.395514        37.9739 
 761   0.0000       1.397749        38.0347 
 762   0.0000       1.401223        38.1292 
 763   0.0000       1.403768        38.1985 
 764   0.0000       1.406198        38.2646 
 765   0.0000       1.409156        38.3451 
 766   0.0000       1.410677        38.3865 
 767   0.0000       1.413645        38.4672 
 768   0.0000       1.415899        38.5286 
 769   0.0000       1.418993        38.6128 
 770   0.0000       1.420640        38.6576 
 771   0.0000       1.425012        38.7765 
 772   0.0000       1.427475        38.8436 
 773   0.0000       1.432457        38.9791 
 774   0.0000       1.434273        39.0286 
 775   0.0000       1.438425        39.1415 
 776   0.0000       1.441746        39.2319 
 777   0.0000       1.444378        39.3035 
 778   0.0000       1.445130        39.3240 
 779   0.0000       1.449626        39.4463 
 780   0.0000       1.453357        39.5478 
 781   0.0000       1.453903        39.5627 
 782   0.0000       1.455594        39.6087 
 783   0.0000       1.460450        39.7409 
 784   0.0000       1.463292        39.8182 
 785   0.0000       1.467204        39.9246 
 786   0.0000       1.467803        39.9410 
 787   0.0000       1.470092        40.0032 
 788   0.0000       1.472170        40.0598 
 789   0.0000       1.476828        40.1865 
 790   0.0000       1.479072        40.2476 
 791   0.0000       1.482996        40.3544 
 792   0.0000       1.487252        40.4702 
 793   0.0000       1.489783        40.5390 
 794   0.0000       1.490734        40.5649 
 795   0.0000       1.495449        40.6932 
 796   0.0000       1.499035        40.7908 
 797   0.0000       1.500343        40.8264 
 798   0.0000       1.505008        40.9533 
 799   0.0000       1.506879        41.0043 
 800   0.0000       1.508272        41.0422 
 801   0.0000       1.511963        41.1426 
 802   0.0000       1.513932        41.1962 
 803   0.0000       1.517580        41.2954 
 804   0.0000       1.518006        41.3070 
 805   0.0000       1.519239        41.3406 
 806   0.0000       1.523798        41.4646 
 807   0.0000       1.527264        41.5590 
 808   0.0000       1.530527        41.6477 
 809   0.0000       1.533665        41.7331 
 810   0.0000       1.537227        41.8301 
 811   0.0000       1.543209        41.9929 
 812   0.0000       1.544096        42.0170 
 813   0.0000       1.547431        42.1077 
 814   0.0000       1.549224        42.1565 
 815   0.0000       1.556253        42.3478 
 816   0.0000       1.557036        42.3691 
 817   0.0000       1.560256        42.4567 
 818   0.0000       1.563302        42.5396 
 819   0.0000       1.567023        42.6409 
 820   0.0000       1.571097        42.7517 
 821   0.0000       1.573377        42.8138 
 822   0.0000       1.575235        42.8643 
 823   0.0000       1.577979        42.9390 
 824   0.0000       1.579259        42.9738 
 825   0.0000       1.581953        43.0471 
 826   0.0000       1.583418        43.0870 
 827   0.0000       1.587946        43.2102 
 828   0.0000       1.589797        43.2606 
 829   0.0000       1.598183        43.4888 
 830   0.0000       1.599607        43.5275 
 831   0.0000       1.602406        43.6037 
 832   0.0000       1.604712        43.6664 
 833   0.0000       1.607807        43.7507 
 834   0.0000       1.611143        43.8414 
 835   0.0000       1.613271        43.8993 
 836   0.0000       1.613845        43.9149 
 837   0.0000       1.618742        44.0482 
 838   0.0000       1.620751        44.1029 
 839   0.0000       1.624377        44.2015 
 840   0.0000       1.629217        44.3333 
 841   0.0000       1.631690        44.4005 
 842   0.0000       1.633752        44.4567 
 843   0.0000       1.635460        44.5031 
 844   0.0000       1.637805        44.5669 
 845   0.0000       1.639190        44.6046 
 846   0.0000       1.643598        44.7246 
 847   0.0000       1.645312        44.7712 
 848   0.0000       1.646248        44.7967 
 849   0.0000       1.650414        44.9100 
 850   0.0000       1.652461        44.9657 
 851   0.0000       1.656487        45.0753 
 852   0.0000       1.658147        45.1205 
 853   0.0000       1.660453        45.1832 
 854   0.0000       1.663767        45.2734 
 855   0.0000       1.665075        45.3090 
 856   0.0000       1.667536        45.3760 
 857   0.0000       1.670487        45.4563 
 858   0.0000       1.674564        45.5672 
 859   0.0000       1.678072        45.6627 
 860   0.0000       1.680796        45.7368 
 861   0.0000       1.684374        45.8341 
 862   0.0000       1.688113        45.9359 
 863   0.0000       1.692290        46.0495 
 864   0.0000       1.694379        46.1064 
 865   0.0000       1.694951        46.1220 
 866   0.0000       1.700581        46.2752 
 867   0.0000       1.701652        46.3043 
 868   0.0000       1.702915        46.3387 
 869   0.0000       1.706914        46.4475 
 870   0.0000       1.709921        46.5293 
 871   0.0000       1.713966        46.6394 
 872   0.0000       1.717689        46.7407 
 873   0.0000       1.724455        46.9248 
 874   0.0000       1.725440        46.9516 
 875   0.0000       1.726540        46.9816 
 876   0.0000       1.728549        47.0362 
 877   0.0000       1.732061        47.1318 
 878   0.0000       1.734035        47.1855 
 879   0.0000       1.736231        47.2453 
 880   0.0000       1.742092        47.4047 
 881   0.0000       1.744265        47.4639 
 882   0.0000       1.746456        47.5235 
 883   0.0000       1.750010        47.6202 
 884   0.0000       1.751926        47.6723 
 885   0.0000       1.754204        47.7343 
 886   0.0000       1.756723        47.8029 
 887   0.0000       1.762177        47.9513 
 888   0.0000       1.762938        47.9720 
 889   0.0000       1.766596        48.0715 
 890   0.0000       1.768866        48.1333 
 891   0.0000       1.770983        48.1909 
 892   0.0000       1.772799        48.2403 
 893   0.0000       1.778931        48.4072 
 894   0.0000       1.781432        48.4752 
 895   0.0000       1.782242        48.4973 
 896   0.0000       1.784688        48.5638 
 897   0.0000       1.786510        48.6134 
 898   0.0000       1.788781        48.6752 
 899   0.0000       1.793738        48.8101 
 900   0.0000       1.795470        48.8572 
 901   0.0000       1.799863        48.9768 
 902   0.0000       1.805954        49.1425 
 903   0.0000       1.807156        49.1752 
 904   0.0000       1.810428        49.2643 
 905   0.0000       1.811669        49.2980 
 906   0.0000       1.815629        49.4058 
 907   0.0000       1.817785        49.4645 
 908   0.0000       1.820600        49.5410 
 909   0.0000       1.822570        49.5947 
 910   0.0000       1.826067        49.6898 
 911   0.0000       1.828994        49.7694 
 912   0.0000       1.831226        49.8302 
 913   0.0000       1.835561        49.9481 
 914   0.0000       1.839655        50.0596 
 915   0.0000       1.841854        50.1194 
 916   0.0000       1.843291        50.1585 
 917   0.0000       1.848426        50.2982 
 918   0.0000       1.851573        50.3839 
 919   0.0000       1.852933        50.4209 
 920   0.0000       1.855789        50.4986 
 921   0.0000       1.858316        50.5674 
 922   0.0000       1.864154        50.7262 
 923   0.0000       1.866031        50.7773 
 924   0.0000       1.867232        50.8100 
 925   0.0000       1.871655        50.9303 
 926   0.0000       1.874123        50.9975 
 927   0.0000       1.875018        51.0218 
 928   0.0000       1.879948        51.1560 
 929   0.0000       1.880743        51.1776 
 930   0.0000       1.883863        51.2625 
 931   0.0000       1.886012        51.3210 
 932   0.0000       1.888417        51.3864 
 933   0.0000       1.891507        51.4705 
 934   0.0000       1.892320        51.4926 
 935   0.0000       1.896261        51.5999 
 936   0.0000       1.899242        51.6810 
 937   0.0000       1.902308        51.7644 
 938   0.0000       1.902907        51.7807 
 939   0.0000       1.906239        51.8714 
 940   0.0000       1.908915        51.9442 
 941   0.0000       1.911335        52.0101 
 942   0.0000       1.913712        52.0747 
 943   0.0000       1.915261        52.1169 
 944   0.0000       1.918359        52.2012 
 945   0.0000       1.921414        52.2843 
 946   0.0000       1.924363        52.3646 
 947   0.0000       1.927752        52.4568 
 948   0.0000       1.929490        52.5041 
 949   0.0000       1.932065        52.5742 
 950   0.0000       1.933179        52.6045 
 951   0.0000       1.936888        52.7054 
 952   0.0000       1.941017        52.8178 
 953   0.0000       1.942262        52.8516 
 954   0.0000       1.945738        52.9462 
 955   0.0000       1.947338        52.9898 
 956   0.0000       1.950101        53.0650 
 957   0.0000       1.952586        53.1326 
 958   0.0000       1.954182        53.1760 
 959   0.0000       1.955729        53.2181 
 960   0.0000       1.958164        53.2843 
 961   0.0000       1.963041        53.4171 
 962   0.0000       1.965784        53.4917 
 963   0.0000       1.967816        53.5470 
 964   0.0000       1.969946        53.6050 
 965   0.0000       1.972246        53.6675 
 966   0.0000       1.976259        53.7767 
 967   0.0000       1.980277        53.8861 
 968   0.0000       1.982488        53.9462 
 969   0.0000       1.985207        54.0202 
 970   0.0000       1.987222        54.0751 
 971   0.0000       1.991624        54.1948 
 972   0.0000       1.992303        54.2133 
 973   0.0000       1.994820        54.2818 
 974   0.0000       1.996539        54.3286 
 975   0.0000       1.998347        54.3778 
 976   0.0000       1.999833        54.4182 
 977   0.0000       2.003438        54.5163 
 978   0.0000       2.005269        54.5661 
 979   0.0000       2.008025        54.6411 
 980   0.0000       2.010103        54.6977 
 981   0.0000       2.015443        54.8430 
 982   0.0000       2.017175        54.8901 
 983   0.0000       2.021189        54.9994 
 984   0.0000       2.023413        55.0599 
 985   0.0000       2.024467        55.0885 
 986   0.0000       2.025628        55.1201 
 987   0.0000       2.030179        55.2440 
 988   0.0000       2.031762        55.2871 
 989   0.0000       2.033986        55.3476 
 990   0.0000       2.036341        55.4116 
 991   0.0000       2.042408        55.5768 
 992   0.0000       2.044165        55.6245 
 993   0.0000       2.045546        55.6621 
 994   0.0000       2.046765        55.6953 
 995   0.0000       2.050090        55.7858 
 996   0.0000       2.051629        55.8277 
 997   0.0000       2.055369        55.9294 
 998   0.0000       2.057863        55.9973 
 999   0.0000       2.058745        56.0213 
 1000   0.0000       2.061036        56.0836 
 1001   0.0000       2.064230        56.1705 
 1002   0.0000       2.067322        56.2547 
 1003   0.0000       2.071129        56.3583 
 1004   0.0000       2.072721        56.4016 
 1005   0.0000       2.075103        56.4664 
 1006   0.0000       2.075887        56.4878 
 1007   0.0000       2.076442        56.5029 
 1008   0.0000       2.079670        56.5907 
 1009   0.0000       2.081512        56.6408 
 1010   0.0000       2.084184        56.7135 
 1011   0.0000       2.086135        56.7666 
 1012   0.0000       2.089343        56.8539 
 1013   0.0000       2.090586        56.8877 
 1014   0.0000       2.092116        56.9294 
 1015   0.0000       2.095606        57.0243 
 1016   0.0000       2.097319        57.0710 
 1017   0.0000       2.100470        57.1567 
 1018   0.0000       2.102348        57.2078 
 1019   0.0000       2.102808        57.2203 
 1020   0.0000       2.106056        57.3087 
 1021   0.0000       2.108890        57.3858 
 1022   0.0000       2.111044        57.4444 
 1023   0.0000       2.111933        57.4686 
 1024   0.0000       2.115996        57.5792 
 1025   0.0000       2.116691        57.5981 
 1026   0.0000       2.119029        57.6617 
 1027   0.0000       2.124277        57.8045 
 1028   0.0000       2.124988        57.8239 
 1029   0.0000       2.129898        57.9575 
 1030   0.0000       2.132675        58.0330 
 1031   0.0000       2.133790        58.0634 
 1032   0.0000       2.135499        58.1099 
 1033   0.0000       2.136544        58.1383 
 1034   0.0000       2.139166        58.2097 
 1035   0.0000       2.141747        58.2799 
 1036   0.0000       2.143511        58.3279 
 1037   0.0000       2.147235        58.4292 
 1038   0.0000       2.148577        58.4657 
 1039   0.0000       2.149630        58.4944 
 1040   0.0000       2.152742        58.5791 
 1041   0.0000       2.153111        58.5891 
 1042   0.0000       2.155612        58.6572 
 1043   0.0000       2.158590        58.7382 
 1044   0.0000       2.162504        58.8447 
 1045   0.0000       2.165311        58.9211 
 1046   0.0000       2.168941        59.0199 
 1047   0.0000       2.169439        59.0334 
 1048   0.0000       2.171007        59.0761 
 1049   0.0000       2.175461        59.1973 
 1050   0.0000       2.179329        59.3026 
 1051   0.0000       2.180045        59.3220 
 1052   0.0000       2.181976        59.3746 
 1053   0.0000       2.184709        59.4490 
 1054   0.0000       2.186916        59.5090 
 1055   0.0000       2.188867        59.5621 
 1056   0.0000       2.190939        59.6185 
 1057   0.0000       2.192031        59.6482 
 1058   0.0000       2.195878        59.7529 
 1059   0.0000       2.196812        59.7783 
 1060   0.0000       2.199324        59.8467 
 1061   0.0000       2.199991        59.8648 
 1062   0.0000       2.202315        59.9280 
 1063   0.0000       2.203325        59.9555 
 1064   0.0000       2.207249        60.0623 
 1065   0.0000       2.210105        60.1400 
 1066   0.0000       2.216290        60.3083 
 1067   0.0000       2.217951        60.3535 
 1068   0.0000       2.218615        60.3716 
 1069   0.0000       2.219579        60.3978 
 1070   0.0000       2.225223        60.5514 
 1071   0.0000       2.226012        60.5729 
 1072   0.0000       2.228740        60.6471 
 1073   0.0000       2.230684        60.7000 
 1074   0.0000       2.233903        60.7876 
 1075   0.0000       2.235276        60.8249 
 1076   0.0000       2.237412        60.8831 
 1077   0.0000       2.240458        60.9660 
 1078   0.0000       2.242820        61.0302 
 1079   0.0000       2.245046        61.0908 
 1080   0.0000       2.246088        61.1192 
 1081   0.0000       2.247760        61.1647 
 1082   0.0000       2.250439        61.2376 
 1083   0.0000       2.252117        61.2832 
 1084   0.0000       2.253048        61.3086 
 1085   0.0000       2.258370        61.4534 
 1086   0.0000       2.260888        61.5219 
 1087   0.0000       2.262411        61.5633 
 1088   0.0000       2.265200        61.6392 
 1089   0.0000       2.265451        61.6461 
 1090   0.0000       2.268374        61.7256 
 1091   0.0000       2.269421        61.7541 
 1092   0.0000       2.272529        61.8386 
 1093   0.0000       2.274548        61.8936 
 1094   0.0000       2.276798        61.9548 
 1095   0.0000       2.277189        61.9655 
 1096   0.0000       2.278132        61.9911 
 1097   0.0000       2.281493        62.0826 
 1098   0.0000       2.284465        62.1635 
 1099   0.0000       2.285304        62.1863 
 1100   0.0000       2.288350        62.2692 
 1101   0.0000       2.289350        62.2964 
 1102   0.0000       2.290298        62.3222 
 1103   0.0000       2.293827        62.4182 
 1104   0.0000       2.294365        62.4328 
 1105   0.0000       2.297353        62.5142 
 1106   0.0000       2.300129        62.5897 
 1107   0.0000       2.302673        62.6589 
 1108   0.0000       2.306840        62.7723 
 1109   0.0000       2.307084        62.7790 
 1110   0.0000       2.308481        62.8170 
 1111   0.0000       2.311054        62.8870 
 1112   0.0000       2.313424        62.9515 
 1113   0.0000       2.316385        63.0320 
 1114   0.0000       2.318967        63.1023 
 1115   0.0000       2.321945        63.1833 
 1116   0.0000       2.323077        63.2141 
 1117   0.0000       2.325200        63.2719 
 1118   0.0000       2.326929        63.3189 
 1119   0.0000       2.328301        63.3563 
 1120   0.0000       2.330666        63.4207 
 1121   0.0000       2.331300        63.4379 
 1122   0.0000       2.335633        63.5558 
 1123   0.0000       2.337416        63.6043 
 1124   0.0000       2.338612        63.6369 
 1125   0.0000       2.341312        63.7103 
 1126   0.0000       2.342819        63.7513 
 1127   0.0000       2.346423        63.8494 
 1128   0.0000       2.346940        63.8635 
 1129   0.0000       2.349844        63.9425 
 1130   0.0000       2.351103        63.9768 
 1131   0.0000       2.352124        64.0046 
 1132   0.0000       2.354857        64.0789 
 1133   0.0000       2.357763        64.1580 
 1134   0.0000       2.358862        64.1879 
 1135   0.0000       2.360257        64.2258 
 1136   0.0000       2.363422        64.3120 
 1137   0.0000       2.367357        64.4191 
 1138   0.0000       2.371054        64.5197 
 1139   0.0000       2.372322        64.5542 
 1140   0.0000       2.373294        64.5806 
 1141   0.0000       2.374364        64.6097 
 1142   0.0000       2.378064        64.7104 
 1143   0.0000       2.381452        64.8026 
 1144   0.0000       2.381877        64.8142 
 1145   0.0000       2.382812        64.8396 
 1146   0.0000       2.385164        64.9036 
 1147   0.0000       2.386708        64.9456 
 1148   0.0000       2.392938        65.1151 
 1149   0.0000       2.395433        65.1831 
 1150   0.0000       2.397014        65.2261 
 1151   0.0000       2.398472        65.2657 
 1152   0.0000       2.399229        65.2864 
 1153   0.0000       2.401298        65.3426 
 1154   0.0000       2.402299        65.3699 
 1155   0.0000       2.406135        65.4742 
 1156   0.0000       2.408461        65.5375 
 1157   0.0000       2.410469        65.5922 
 1158   0.0000       2.414164        65.6927 
 1159   0.0000       2.415035        65.7164 
 1160   0.0000       2.416042        65.7438 
 1161   0.0000       2.419163        65.8288 
 1162   0.0000       2.421185        65.8838 
 1163   0.0000       2.423368        65.9432 
 1164   0.0000       2.426362        66.0247 
 1165   0.0000       2.427852        66.0652 
 1166   0.0000       2.432875        66.2019 
 1167   0.0000       2.433496        66.2188 
 1168   0.0000       2.437702        66.3332 
 1169   0.0000       2.439841        66.3914 
 1170   0.0000       2.444019        66.5051 
 1171   0.0000       2.446041        66.5602 
 1172   0.0000       2.448012        66.6138 
 1173   0.0000       2.454650        66.7944 
 1174   0.0000       2.455898        66.8284 
 1175   0.0000       2.457727        66.8782 
 1176   0.0000       2.460220        66.9460 
 1177   0.0000       2.462111        66.9974 
 1178   0.0000       2.464164        67.0533 
 1179   0.0000       2.464978        67.0755 
 1180   0.0000       2.469234        67.1913 
 1181   0.0000       2.469840        67.2078 
 1182   0.0000       2.473301        67.3019 
 1183   0.0000       2.474588        67.3370 
 1184   0.0000       2.478218        67.4357 
 1185   0.0000       2.480841        67.5071 
 1186   0.0000       2.483851        67.5890 
 1187   0.0000       2.485047        67.6216 
 1188   0.0000       2.487681        67.6932 
 1189   0.0000       2.491345        67.7929 
 1190   0.0000       2.494047        67.8665 
 1191   0.0000       2.496768        67.9405 
 1192   0.0000       2.497698        67.9658 
 1193   0.0000       2.499338        68.0104 
 1194   0.0000       2.504199        68.1427 
 1195   0.0000       2.505077        68.1666 
 1196   0.0000       2.507282        68.2266 
 1197   0.0000       2.510186        68.3056 
 1198   0.0000       2.512540        68.3697 
 1199   0.0000       2.512810        68.3770 
 1200   0.0000       2.515872        68.4603 
 1201   0.0000       2.518173        68.5230 
 1202   0.0000       2.520661        68.5907 
 1203   0.0000       2.523679        68.6728 
 1204   0.0000       2.526167        68.7405 
 1205   0.0000       2.527731        68.7831 
 1206   0.0000       2.529035        68.8185 
 1207   0.0000       2.529439        68.8295 
 1208   0.0000       2.533938        68.9520 
 1209   0.0000       2.537053        69.0367 
 1210   0.0000       2.538428        69.0741 
 1211   0.0000       2.539293        69.0977 
 1212   0.0000       2.541541        69.1588 
 1213   0.0000       2.545442        69.2650 
 1214   0.0000       2.546076        69.2822 
 1215   0.0000       2.548649        69.3523 
 1216   0.0000       2.549783        69.3831 
 1217   0.0000       2.552402        69.4544 
 1218   0.0000       2.555589        69.5411 
 1219   0.0000       2.557408        69.5906 
 1220   0.0000       2.559781        69.6552 
 1221   0.0000       2.561466        69.7010 
 1222   0.0000       2.564650        69.7877 
 1223   0.0000       2.566981        69.8511 
 1224   0.0000       2.570250        69.9401 
 1225   0.0000       2.572129        69.9912 
 1226   0.0000       2.574477        70.0551 
 1227   0.0000       2.576634        70.1138 
 1228   0.0000       2.578047        70.1522 
 1229   0.0000       2.580439        70.2173 
 1230   0.0000       2.584690        70.3330 
 1231   0.0000       2.587266        70.4031 
 1232   0.0000       2.587785        70.4172 
 1233   0.0000       2.590585        70.4934 
 1234   0.0000       2.593132        70.5627 
 1235   0.0000       2.595497        70.6271 
 1236   0.0000       2.595967        70.6399 
 1237   0.0000       2.600295        70.7576 
 1238   0.0000       2.605339        70.8949 
 1239   0.0000       2.606639        70.9302 
 1240   0.0000       2.606744        70.9331 
 1241   0.0000       2.609074        70.9965 
 1242   0.0000       2.614383        71.1410 
 1243   0.0000       2.618000        71.2394 
 1244   0.0000       2.619551        71.2816 
 1245   0.0000       2.621889        71.3452 
 1246   0.0000       2.624180        71.4076 
 1247   0.0000       2.625595        71.4461 
 1248   0.0000       2.627916        71.5092 
 1249   0.0000       2.628935        71.5370 
 1250   0.0000       2.630981        71.5926 
 1251   0.0000       2.634040        71.6759 
 1252   0.0000       2.637697        71.7754 
 1253   0.0000       2.639315        71.8194 
 1254   0.0000       2.643124        71.9230 
 1255   0.0000       2.645437        71.9860 
 1256   0.0000       2.646298        72.0094 
 1257   0.0000       2.647835        72.0512 
 1258   0.0000       2.651548        72.1523 
 1259   0.0000       2.654104        72.2218 
 1260   0.0000       2.655982        72.2729 
 1261   0.0000       2.658925        72.3530 
 1262   0.0000       2.661773        72.4305 
 1263   0.0000       2.662266        72.4440 
 1264   0.0000       2.664729        72.5110 
 1265   0.0000       2.668299        72.6081 
 1266   0.0000       2.670593        72.6705 
 1267   0.0000       2.671313        72.6901 
 1268   0.0000       2.673610        72.7526 
 1269   0.0000       2.675800        72.8122 
 1270   0.0000       2.678026        72.8728 
 1271   0.0000       2.682236        72.9873 
 1272   0.0000       2.684397        73.0461 
 1273   0.0000       2.684854        73.0586 
 1274   0.0000       2.687028        73.1177 
 1275   0.0000       2.688755        73.1647 
 1276   0.0000       2.689685        73.1901 
 1277   0.0000       2.694249        73.3142 
 1278   0.0000       2.696666        73.3800 
 1279   0.0000       2.697586        73.4051 
 1280   0.0000       2.699674        73.4619 
 1281   0.0000       2.701741        73.5181 
 1282   0.0000       2.703049        73.5537 
 1283   0.0000       2.704715        73.5990 
 1284   0.0000       2.707146        73.6652 
 1285   0.0000       2.708869        73.7121 
 1286   0.0000       2.712014        73.7976 
 1287   0.0000       2.713841        73.8474 
 1288   0.0000       2.717872        73.9571 
 1289   0.0000       2.719177        73.9926 
 1290   0.0000       2.720954        74.0409 
 1291   0.0000       2.723581        74.1124 
 1292   0.0000       2.725852        74.1742 
 1293   0.0000       2.726682        74.1968 
 1294   0.0000       2.728577        74.2484 
 1295   0.0000       2.733877        74.3926 
 1296   0.0000       2.735899        74.4476 
 1297   0.0000       2.737076        74.4796 
 1298   0.0000       2.738611        74.5214 
 1299   0.0000       2.740926        74.5844 
 1300   0.0000       2.744998        74.6952 
 1301   0.0000       2.745764        74.7160 
 1302   0.0000       2.749812        74.8262 
 1303   0.0000       2.753224        74.9190 
 1304   0.0000       2.754105        74.9430 
 1305   0.0000       2.756836        75.0173 
 1306   0.0000       2.758662        75.0670 
 1307   0.0000       2.763782        75.2063 
 1308   0.0000       2.763983        75.2118 
 1309   0.0000       2.765509        75.2533 
 1310   0.0000       2.767080        75.2961 
 1311   0.0000       2.769510        75.3622 
 1312   0.0000       2.772529        75.4444 
 1313   0.0000       2.775773        75.5326 
 1314   0.0000       2.776966        75.5651 
 1315   0.0000       2.780633        75.6649 
 1316   0.0000       2.784816        75.7787 
 1317   0.0000       2.787226        75.8443 
 1318   0.0000       2.788928        75.8906 
 1319   0.0000       2.791086        75.9493 
 1320   0.0000       2.796120        76.0863 
 1321   0.0000       2.797780        76.1315 
 1322   0.0000       2.798295        76.1455 
 1323   0.0000       2.799839        76.1875 
 1324   0.0000       2.802018        76.2468 
 1325   0.0000       2.804408        76.3118 
 1326   0.0000       2.805669        76.3461 
 1327   0.0000       2.807310        76.3908 
 1328   0.0000       2.809822        76.4591 
 1329   0.0000       2.811266        76.4984 
 1330   0.0000       2.813811        76.5677 
 1331   0.0000       2.814672        76.5911 
 1332   0.0000       2.818146        76.6857 
 1333   0.0000       2.822647        76.8081 
 1334   0.0000       2.824602        76.8613 
 1335   0.0000       2.826067        76.9012 
 1336   0.0000       2.829468        76.9937 
 1337   0.0000       2.830865        77.0318 
 1338   0.0000       2.832851        77.0858 
 1339   0.0000       2.833867        77.1135 
 1340   0.0000       2.835825        77.1667 
 1341   0.0000       2.838849        77.2490 
 1342   0.0000       2.840210        77.2860 
 1343   0.0000       2.841609        77.3241 
 1344   0.0000       2.845045        77.4176 
 1345   0.0000       2.846104        77.4464 
 1346   0.0000       2.848456        77.5104 
 1347   0.0000       2.850372        77.5626 
 1348   0.0000       2.852213        77.6127 
 1349   0.0000       2.854578        77.6770 
 1350   0.0000       2.855458        77.7010 
 1351   0.0000       2.857100        77.7456 
 1352   0.0000       2.861197        77.8571 
 1353   0.0000       2.864729        77.9532 
 1354   0.0000       2.865979        77.9872 
 1355   0.0000       2.867372        78.0252 
 1356   0.0000       2.870382        78.1071 
 1357   0.0000       2.871575        78.1395 
 1358   0.0000       2.874663        78.2236 
 1359   0.0000       2.876353        78.2696 
 1360   0.0000       2.878363        78.3242 
 1361   0.0000       2.881967        78.4223 
 1362   0.0000       2.884127        78.4811 
 1363   0.0000       2.887227        78.5654 
 1364   0.0000       2.890243        78.6475 
 1365   0.0000       2.892356        78.7050 
 1366   0.0000       2.894487        78.7630 
 1367   0.0000       2.897722        78.8510 
 1368   0.0000       2.900060        78.9146 
 1369   0.0000       2.903004        78.9947 
 1370   0.0000       2.904819        79.0441 
 1371   0.0000       2.906617        79.0931 
 1372   0.0000       2.907320        79.1122 
 1373   0.0000       2.909156        79.1622 
 1374   0.0000       2.912046        79.2408 
 1375   0.0000       2.913838        79.2896 
 1376   0.0000       2.915317        79.3298 
 1377   0.0000       2.919017        79.4305 
 1378   0.0000       2.921604        79.5009 
 1379   0.0000       2.923851        79.5620 
 1380   0.0000       2.926046        79.6218 
 1381   0.0000       2.927666        79.6658 
 1382   0.0000       2.930806        79.7513 
 1383   0.0000       2.932326        79.7926 
 1384   0.0000       2.936551        79.9076 
 1385   0.0000       2.938824        79.9695 
 1386   0.0000       2.939635        79.9915 
 1387   0.0000       2.943558        80.0983 
 1388   0.0000       2.946208        80.1704 
 1389   0.0000       2.949229        80.2526 
 1390   0.0000       2.952089        80.3304 
 1391   0.0000       2.954254        80.3893 
 1392   0.0000       2.955374        80.4198 
 1393   0.0000       2.959414        80.5298 
 1394   0.0000       2.960139        80.5495 
 1395   0.0000       2.963258        80.6343 
 1396   0.0000       2.965488        80.6950 
 1397   0.0000       2.968871        80.7871 
 1398   0.0000       2.969968        80.8169 
 1399   0.0000       2.976372        80.9912 
 1400   0.0000       2.976827        81.0036 
 1401   0.0000       2.981485        81.1303 
 1402   0.0000       2.987075        81.2824 
 1403   0.0000       2.988822        81.3300 
 1404   0.0000       2.992452        81.4288 
 1405   0.0000       2.994187        81.4760 
 1406   0.0000       2.998684        81.5983 
 1407   0.0000       3.003270        81.7231 
 1408   0.0000       3.003788        81.7372 
 1409   0.0000       3.005716        81.7897 
 1410   0.0000       3.008395        81.8626 
 1411   0.0000       3.009028        81.8798 
 1412   0.0000       3.011055        81.9350 
 1413   0.0000       3.014089        82.0175 
 1414   0.0000       3.017762        82.1175 
 1415   0.0000       3.020283        82.1861 
 1416   0.0000       3.023089        82.2624 
 1417   0.0000       3.025311        82.3229 
 1418   0.0000       3.028106        82.3990 
 1419   0.0000       3.032838        82.5277 
 1420   0.0000       3.035740        82.6067 
 1421   0.0000       3.036457        82.6262 
 1422   0.0000       3.039369        82.7054 
 1423   0.0000       3.041097        82.7525 
 1424   0.0000       3.043251        82.8111 
 1425   0.0000       3.044955        82.8574 
 1426   0.0000       3.048664        82.9584 
 1427   0.0000       3.052109        83.0521 
 1428   0.0000       3.054219        83.1095 
 1429   0.0000       3.055922        83.1559 
 1430   0.0000       3.059036        83.2406 
 1431   0.0000       3.061099        83.2967 
 1432   0.0000       3.064561        83.3909 
 1433   0.0000       3.066711        83.4495 
 1434   0.0000       3.067865        83.4809 
 1435   0.0000       3.071685        83.5848 
 1436   0.0000       3.073492        83.6340 
 1437   0.0000       3.074233        83.6541 
 1438   0.0000       3.076304        83.7105 
 1439   0.0000       3.079062        83.7855 
 1440   0.0000       3.085955        83.9731 
 1441   0.0000       3.086331        83.9833 
 1442   0.0000       3.087343        84.0109 
 1443   0.0000       3.092193        84.1429 
 1444   0.0000       3.093066        84.1666 
 1445   0.0000       3.095251        84.2261 
 1446   0.0000       3.098137        84.3046 
 1447   0.0000       3.098854        84.3241 
 1448   0.0000       3.104159        84.4684 
 1449   0.0000       3.104822        84.4865 
 1450   0.0000       3.107902        84.5703 
 1451   0.0000       3.113276        84.7166 
 1452   0.0000       3.114644        84.7538 
 1453   0.0000       3.116321        84.7994 
 1454   0.0000       3.123482        84.9943 
 1455   0.0000       3.124453        85.0207 
 1456   0.0000       3.125917        85.0605 
 1457   0.0000       3.128204        85.1228 
 1458   0.0000       3.132032        85.2269 
 1459   0.0000       3.135103        85.3105 
 1460   0.0000       3.136475        85.3478 
 1461   0.0000       3.140799        85.4655 
 1462   0.0000       3.141993        85.4980 
 1463   0.0000       3.148283        85.6691 
 1464   0.0000       3.149353        85.6983 
 1465   0.0000       3.153262        85.8046 
 1466   0.0000       3.154958        85.8508 
 1467   0.0000       3.156848        85.9022 
 1468   0.0000       3.161213        86.0210 
 1469   0.0000       3.162460        86.0549 
 1470   0.0000       3.167033        86.1793 
 1471   0.0000       3.168373        86.2158 
 1472   0.0000       3.171658        86.3052 
 1473   0.0000       3.176821        86.4457 
 1474   0.0000       3.180333        86.5413 
 1475   0.0000       3.185404        86.6793 
 1476   0.0000       3.188770        86.7709 
 1477   0.0000       3.189909        86.8018 
 1478   0.0000       3.190834        86.8270 
 1479   0.0000       3.194093        86.9157 
 1480   0.0000       3.199152        87.0533 
 1481   0.0000       3.201701        87.1227 
 1482   0.0000       3.203961        87.1842 
 1483   0.0000       3.208681        87.3127 
 1484   0.0000       3.213109        87.4332 
 1485   0.0000       3.214097        87.4600 
 1486   0.0000       3.216486        87.5250 
 1487   0.0000       3.219704        87.6126 
 1488   0.0000       3.223231        87.7086 
 1489   0.0000       3.228218        87.8443 
 1490   0.0000       3.228795        87.8600 
 1491   0.0000       3.235001        88.0289 
 1492   0.0000       3.235771        88.0498 
 1493   0.0000       3.243377        88.2568 
 1494   0.0000       3.246526        88.3425 
 1495   0.0000       3.248227        88.3887 
 1496   0.0000       3.252312        88.4999 
 1497   0.0000       3.256168        88.6048 
 1498   0.0000       3.257334        88.6366 
 1499   0.0000       3.264768        88.8388 
 1500   0.0000       3.267634        88.9168 
 1501   0.0000       3.271029        89.0092 
 1502   0.0000       3.271628        89.0255 
 1503   0.0000       3.276780        89.1657 
 1504   0.0000       3.280973        89.2798 
 1505   0.0000       3.283358        89.3447 
 1506   0.0000       3.285195        89.3947 
 1507   0.0000       3.287955        89.4698 
 1508   0.0000       3.291641        89.5701 
 1509   0.0000       3.292551        89.5949 
 1510   0.0000       3.297327        89.7248 
 1511   0.0000       3.300791        89.8191 
 1512   0.0000       3.303406        89.8902 
 1513   0.0000       3.305239        89.9401 
 1514   0.0000       3.307808        90.0100 
 1515   0.0000       3.309960        90.0686 
 1516   0.0000       3.314857        90.2018 
 1517   0.0000       3.317067        90.2620 
 1518   0.0000       3.321387        90.3795 
 1519   0.0000       3.324006        90.4508 
 1520   0.0000       3.327647        90.5499 
 1521   0.0000       3.331261        90.6482 
 1522   0.0000       3.334100        90.7255 
 1523   0.0000       3.337592        90.8205 
 1524   0.0000       3.339131        90.8624 
 1525   0.0000       3.340502        90.8997 
 1526   0.0000       3.345675        91.0404 
 1527   0.0000       3.347780        91.0977 
 1528   0.0000       3.351882        91.2093 
 1529   0.0000       3.359120        91.4063 
 1530   0.0000       3.364741        91.5593 
 1531   0.0000       3.364864        91.5626 
 1532   0.0000       3.369139        91.6789 
 1533   0.0000       3.376996        91.8927 
 1534   0.0000       3.382944        92.0546 
 1535   0.0000       3.386952        92.1636 
 1536   0.0000       3.388819        92.2144 
 1537   0.0000       3.390845        92.2696 
 1538   0.0000       3.392525        92.3153 
 1539   0.0000       3.393322        92.3370 
 1540   0.0000       3.396340        92.4191 
 1541   0.0000       3.401311        92.5544 
 1542   0.0000       3.403909        92.6251 
 1543   0.0000       3.405025        92.6555 
 1544   0.0000       3.410348        92.8003 
 1545   0.0000       3.412105        92.8481 
 1546   0.0000       3.415609        92.9434 
 1547   0.0000       3.417784        93.0026 
 1548   0.0000       3.419848        93.0588 
 1549   0.0000       3.422809        93.1394 
 1550   0.0000       3.430624        93.3520 
 1551   0.0000       3.433504        93.4304 
 1552   0.0000       3.435896        93.4955 
 1553   0.0000       3.437558        93.5407 
 1554   0.0000       3.443169        93.6934 
 1555   0.0000       3.444332        93.7250 
 1556   0.0000       3.446145        93.7744 
 1557   0.0000       3.448857        93.8482 
 1558   0.0000       3.452014        93.9341 
 1559   0.0000       3.453557        93.9761 
 1560   0.0000       3.457731        94.0896 
 1561   0.0000       3.460781        94.1726 
 1562   0.0000       3.462609        94.2224 
 1563   0.0000       3.465543        94.3022 
 1564   0.0000       3.468509        94.3829 
 1565   0.0000       3.470394        94.4342 
 1566   0.0000       3.476406        94.5978 
 1567   0.0000       3.479101        94.6712 
 1568   0.0000       3.479976        94.6950 
 1569   0.0000       3.481470        94.7356 
 1570   0.0000       3.483730        94.7971 
 1571   0.0000       3.487523        94.9003 
 1572   0.0000       3.490743        94.9879 
 1573   0.0000       3.496057        95.1325 
 1574   0.0000       3.497254        95.1651 
 1575   0.0000       3.498751        95.2058 
 1576   0.0000       3.500696        95.2588 
 1577   0.0000       3.502806        95.3162 
 1578   0.0000       3.509919        95.5097 
 1579   0.0000       3.510993        95.5390 
 1580   0.0000       3.511838        95.5620 
 1581   0.0000       3.517985        95.7292 
 1582   0.0000       3.520293        95.7920 
 1583   0.0000       3.522117        95.8417 
 1584   0.0000       3.523586        95.8816 
 1585   0.0000       3.528600        96.0181 
 1586   0.0000       3.529514        96.0430 
 1587   0.0000       3.531501        96.0970 
 1588   0.0000       3.534212        96.1708 
 1589   0.0000       3.536585        96.2354 
 1590   0.0000       3.539887        96.3252 
 1591   0.0000       3.541408        96.3666 
 1592   0.0000       3.544264        96.4443 
 1593   0.0000       3.546343        96.5009 
 1594   0.0000       3.550664        96.6185 
 1595   0.0000       3.552274        96.6623 
 1596   0.0000       3.555288        96.7443 
 1597   0.0000       3.556924        96.7888 
 1598   0.0000       3.561942        96.9254 
 1599   0.0000       3.563641        96.9716 
 1600   0.0000       3.564853        97.0046 
 1601   0.0000       3.570645        97.1622 
 1602   0.0000       3.572598        97.2153 
 1603   0.0000       3.576744        97.3282 
 1604   0.0000       3.577619        97.3520 
 1605   0.0000       3.580114        97.4199 
 1606   0.0000       3.581921        97.4690 
 1607   0.0000       3.588975        97.6610 
 1608   0.0000       3.589165        97.6661 
 1609   0.0000       3.591385        97.7265 
 1610   0.0000       3.594480        97.8108 
 1611   0.0000       3.596268        97.8594 
 1612   0.0000       3.600005        97.9611 
 1613   0.0000       3.602776        98.0365 
 1614   0.0000       3.604879        98.0937 
 1615   0.0000       3.605903        98.1216 
 1616   0.0000       3.609480        98.2190 
 1617   0.0000       3.611624        98.2773 
 1618   0.0000       3.614403        98.3529 
 1619   0.0000       3.619069        98.4799 
 1620   0.0000       3.624657        98.6319 
 1621   0.0000       3.628006        98.7231 
 1622   0.0000       3.628716        98.7424 
 1623   0.0000       3.631494        98.8180 
 1624   0.0000       3.634153        98.8903 
 1625   0.0000       3.638191        99.0002 
 1626   0.0000       3.640659        99.0674 
 1627   0.0000       3.644699        99.1773 
 1628   0.0000       3.647758        99.2605 
 1629   0.0000       3.654615        99.4471 
 1630   0.0000       3.658261        99.5463 
 1631   0.0000       3.659410        99.5776 
 1632   0.0000       3.665581        99.7455 
 1633   0.0000       3.666927        99.7822 
 1634   0.0000       3.668726        99.8311 
 1635   0.0000       3.670922        99.8909 
 1636   0.0000       3.674687        99.9933 
 1637   0.0000       3.676187       100.0341 
 1638   0.0000       3.677682       100.0748 
 1639   0.0000       3.683885       100.2436 
 1640   0.0000       3.686328       100.3101 
 1641   0.0000       3.688372       100.3657 
 1642   0.0000       3.692417       100.4758 
 1643   0.0000       3.694706       100.5381 
 1644   0.0000       3.697802       100.6223 
 1645   0.0000       3.701256       100.7163 
 1646   0.0000       3.706578       100.8611 
 1647   0.0000       3.709765       100.9478 
 1648   0.0000       3.712449       101.0209 
 1649   0.0000       3.714974       101.0896 
 1650   0.0000       3.723150       101.3121 
 1651   0.0000       3.725672       101.3807 
 1652   0.0000       3.728379       101.4544 
 1653   0.0000       3.730868       101.5221 
 1654   0.0000       3.735852       101.6577 
 1655   0.0000       3.743496       101.8657 
 1656   0.0000       3.746794       101.9554 
 1657   0.0000       3.751829       102.0925 
 1658   0.0000       3.753568       102.1398 
 1659   0.0000       3.755199       102.1841 
 1660   0.0000       3.763623       102.4134 
 1661   0.0000       3.766561       102.4933 
 1662   0.0000       3.771518       102.6282 
 1663   0.0000       3.775223       102.7290 
 1664   0.0000       3.778073       102.8066 
 1665   0.0000       3.782031       102.9143 
 1666   0.0000       3.786322       103.0311 
 1667   0.0000       3.787236       103.0559 
 1668   0.0000       3.790003       103.1312 
 1669   0.0000       3.791213       103.1641 
 1670   0.0000       3.794809       103.2620 
 1671   0.0000       3.799251       103.3829 
 1672   0.0000       3.802736       103.4777 
 1673   0.0000       3.803595       103.5011 
 1674   0.0000       3.810683       103.6939 
 1675   0.0000       3.812664       103.7479 
 1676   0.0000       3.817100       103.8686 
 1677   0.0000       3.823146       104.0331 
 1678   0.0000       3.825985       104.1103 
 1679   0.0000       3.829825       104.2148 
 1680   0.0000       3.832077       104.2761 
 1681   0.0000       3.834307       104.3368 
 1682   0.0000       3.840868       104.5153 
 1683   0.0000       3.845167       104.6323 
 1684   0.0000       3.849872       104.7603 
 1685   0.0000       3.853679       104.8639 
 1686   0.0000       3.858735       105.0015 
 1687   0.0000       3.862786       105.1118 
 1688   0.0000       3.864342       105.1541 
 1689   0.0000       3.870355       105.3177 
 1690   0.0000       3.871759       105.3559 
 1691   0.0000       3.878774       105.5468 
 1692   0.0000       3.883784       105.6831 
 1693   0.0000       3.884519       105.7031 
 1694   0.0000       3.888863       105.8213 
 1695   0.0000       3.893876       105.9577 
 1696   0.0000       3.898086       106.0723 
 1697   0.0000       3.899031       106.0980 
 1698   0.0000       3.907365       106.3248 
 1699   0.0000       3.911681       106.4422 
 1700   0.0000       3.916318       106.5684 
 1701   0.0000       3.919868       106.6650 
 1702   0.0000       3.922592       106.7392 
 1703   0.0000       3.923735       106.7703 
 1704   0.0000       3.930545       106.9556 
 1705   0.0000       3.934495       107.0630 
 1706   0.0000       3.935892       107.1011 
 1707   0.0000       3.939529       107.2000 
 1708   0.0000       3.943964       107.3207 
 1709   0.0000       3.944969       107.3481 
 1710   0.0000       3.952475       107.5523 
 1711   0.0000       3.955692       107.6399 
 1712   0.0000       3.956618       107.6650 
 1713   0.0000       3.960744       107.7773 
 1714   0.0000       3.965782       107.9144 
 1715   0.0000       3.969820       108.0243 
 1716   0.0000       3.975254       108.1722 
 1717   0.0000       3.977256       108.2266 
 1718   0.0000       3.981863       108.3520 
 1719   0.0000       3.986160       108.4689 
 1720   0.0000       3.991769       108.6216 
 1721   0.0000       3.994332       108.6913 
 1722   0.0000       3.995935       108.7349 
 1723   0.0000       4.002221       108.9060 
 1724   0.0000       4.005534       108.9961 
 1725   0.0000       4.008867       109.0868 
 1726   0.0000       4.015279       109.2613 
 1727   0.0000       4.020380       109.4001 
 1728   0.0000       4.021645       109.4345 
 1729   0.0000       4.023127       109.4749 
 1730   0.0000       4.026929       109.5783 
 1731   0.0000       4.029995       109.6617 
 1732   0.0000       4.035875       109.8217 
 1733   0.0000       4.040311       109.9424 
 1734   0.0000       4.042762       110.0091 
 1735   0.0000       4.043281       110.0233 
 1736   0.0000       4.047748       110.1448 
 1737   0.0000       4.050300       110.2143 
 1738   0.0000       4.056049       110.3707 
 1739   0.0000       4.060211       110.4840 
 1740   0.0000       4.060625       110.4952 
 1741   0.0000       4.068350       110.7054 
 1742   0.0000       4.073699       110.8510 
 1743   0.0000       4.078558       110.9832 
 1744   0.0000       4.080724       111.0421 
 1745   0.0000       4.081334       111.0587 
 1746   0.0000       4.085451       111.1708 
 1747   0.0000       4.089008       111.2676 
 1748   0.0000       4.092030       111.3498 
 1749   0.0000       4.095830       111.4532 
 1750   0.0000       4.100755       111.5872 
 1751   0.0000       4.104742       111.6957 
 1752   0.0000       4.109148       111.8156 
 1753   0.0000       4.116084       112.0043 
 1754   0.0000       4.119497       112.0972 
 1755   0.0000       4.123931       112.2179 
 1756   0.0000       4.131969       112.4366 
 1757   0.0000       4.135145       112.5230 
 1758   0.0000       4.141124       112.6857 
 1759   0.0000       4.141979       112.7090 
 1760   0.0000       4.146588       112.8344 
 1761   0.0000       4.150855       112.9505 
 1762   0.0000       4.153726       113.0286 
 1763   0.0000       4.155590       113.0793 
 1764   0.0000       4.159127       113.1756 
 1765   0.0000       4.161608       113.2431 
 1766   0.0000       4.168525       113.4313 
 1767   0.0000       4.175715       113.6270 
 1768   0.0000       4.178293       113.6971 
 1769   0.0000       4.180829       113.7661 
 1770   0.0000       4.185247       113.8864 
 1771   0.0000       4.188760       113.9819 
 1772   0.0000       4.190495       114.0292 
 1773   0.0000       4.197833       114.2288 
 1774   0.0000       4.206319       114.4598 
 1775   0.0000       4.207401       114.4892 
 1776   0.0000       4.210003       114.5600 
 1777   0.0000       4.218711       114.7970 
 1778   0.0000       4.223287       114.9215 
 1779   0.0000       4.226265       115.0025 
 1780   0.0000       4.232606       115.1751 
 1781   0.0000       4.240209       115.3820 
 1782   0.0000       4.242639       115.4481 
 1783   0.0000       4.250752       115.6688 
 1784   0.0000       4.257361       115.8487 
 1785   0.0000       4.263641       116.0196 
 1786   0.0000       4.265802       116.0784 
 1787   0.0000       4.269593       116.1815 
 1788   0.0000       4.274304       116.3097 
 1789   0.0000       4.281055       116.4934 
 1790   0.0000       4.287459       116.6677 
 1791   0.0000       4.296138       116.9039 
 1792   0.0000       4.298685       116.9732 
 1793   0.0000       4.304526       117.1321 
 1794   0.0000       4.313193       117.3679 
 1795   0.0000       4.318680       117.5173 
 1796   0.0000       4.324186       117.6671 
 1797   0.0000       4.332355       117.8894 
 1798   0.0000       4.334113       117.9372 
 1799   0.0000       4.339157       118.0745 
 1800   0.0000       4.349923       118.3674 
 1801   0.0000       4.357143       118.5639 
 1802   0.0000       4.366347       118.8143 
 1803   0.0000       4.366656       118.8227 
 1804   0.0000       4.370331       118.9228 
 1805   0.0000       4.373141       118.9992 
 1806   0.0000       4.375784       119.0711 
 1807   0.0000       4.385559       119.3371 
 1808   0.0000       4.389745       119.4510 
 1809   0.0000       4.393504       119.5533 
 1810   0.0000       4.401071       119.7592 
 1811   0.0000       4.409542       119.9897 
 1812   0.0000       4.411771       120.0504 
 1813   0.0000       4.419807       120.2691 
 1814   0.0000       4.427144       120.4687 
 1815   0.0000       4.434346       120.6647 
 1816   0.0000       4.449311       121.0719 
 1817   0.0000       4.460887       121.3869 
 1818   0.0000       4.465369       121.5089 
 1819   0.0000       4.473864       121.7400 
 1820   0.0000       4.476610       121.8147 
 1821   0.0000       4.478627       121.8696 
 1822   0.0000       4.493718       122.2803 
 1823   0.0000       4.496031       122.3432 
 1824   0.0000       4.503630       122.5500 
 1825   0.0000       4.507380       122.6520 
 1826   0.0000       4.509798       122.7178 
 1827   0.0000       4.517786       122.9352 
 1828   0.0000       4.522870       123.0735 
 1829   0.0000       4.526915       123.1836 
 1830   0.0000       4.537196       123.4634 
 1831   0.0000       4.543566       123.6367 
 1832   0.0000       4.546637       123.7203 
 1833   0.0000       4.556065       123.9768 
 1834   0.0000       4.561639       124.1285 
 1835   0.0000       4.563889       124.1897 
 1836   0.0000       4.567660       124.2923 
 1837   0.0000       4.569474       124.3417 
 1838   0.0000       4.577957       124.5725 
 1839   0.0000       4.589351       124.8826 
 1840   0.0000       4.590657       124.9181 
 1841   0.0000       4.598179       125.1228 
 1842   0.0000       4.600613       125.1890 
 1843   0.0000       4.602469       125.2396 
 1844   0.0000       4.611370       125.4818 
 1845   0.0000       4.616440       125.6197 
 1846   0.0000       4.619133       125.6930 
 1847   0.0000       4.625628       125.8697 
 1848   0.0000       4.633380       126.0807 
 1849   0.0000       4.637729       126.1990 
 1850   0.0000       4.643899       126.3669 
 1851   0.0000       4.649149       126.5098 
 1852   0.0000       4.654454       126.6541 
 1853   0.0000       4.655384       126.6794 
 1854   0.0000       4.664431       126.9256 
 1855   0.0000       4.666763       126.9891 
 1856   0.0000       4.678482       127.3080 
 1857   0.0000       4.688455       127.5793 
 1858   0.0000       4.697658       127.8298 
 1859   0.0000       4.701514       127.9347 
 1860   0.0000       4.707603       128.1004 
 1861   0.0000       4.716731       128.3488 
 1862   0.0000       4.719844       128.4335 
 1863   0.0000       4.722127       128.4956 
 1864   0.0000       4.736643       128.8906 
 1865   0.0000       4.749667       129.2450 
 1866   0.0000       4.754842       129.3858 
 1867   0.0000       4.758618       129.4886 
 1868   0.0000       4.760479       129.5392 
 1869   0.0000       4.766514       129.7034 
 1870   0.0000       4.773670       129.8982 
 1871   0.0000       4.777119       129.9920 
 1872   0.0000       4.790317       130.3511 
 1873   0.0000       4.807518       130.8192 
 1874   0.0000       4.808480       130.8454 
 1875   0.0000       4.812785       130.9625 
 1876   0.0000       4.815296       131.0309 
 1877   0.0000       4.820172       131.1635 
 1878   0.0000       4.823204       131.2461 
 1879   0.0000       4.828777       131.3977 
 1880   0.0000       4.837125       131.6249 
 1881   0.0000       4.843175       131.7895 
 1882   0.0000       4.846414       131.8776 
 1883   0.0000       4.851139       132.0062 
 1884   0.0000       4.860283       132.2550 
 1885   0.0000       4.861373       132.2847 
 1886   0.0000       4.866827       132.4331 
 1887   0.0000       4.869841       132.5151 
 1888   0.0000       4.884205       132.9060 
 1889   0.0000       4.887871       133.0057 
 1890   0.0000       4.891816       133.1131 
 1891   0.0000       4.903201       133.4229 
 1892   0.0000       4.906087       133.5014 
 1893   0.0000       4.915824       133.7664 
 1894   0.0000       4.921423       133.9187 
 1895   0.0000       4.926288       134.0511 
 1896   0.0000       4.934191       134.2662 
 1897   0.0000       4.937743       134.3628 
 1898   0.0000       4.945829       134.5828 
 1899   0.0000       4.951316       134.7321 
 1900   0.0000       4.957882       134.9108 
 1901   0.0000       4.964763       135.0981 
 1902   0.0000       4.968994       135.2132 
 1903   0.0000       4.971228       135.2740 
 1904   0.0000       4.972333       135.3041 
 1905   0.0000       4.972920       135.3200 
 1906   0.0000       4.987353       135.7128 
 1907   0.0000       4.989704       135.7768 
 1908   0.0000       4.994114       135.8967 
 1909   0.0000       5.001336       136.0933 
 1910   0.0000       5.004056       136.1673 
 1911   0.0000       5.007324       136.2562 
 1912   0.0000       5.014803       136.4597 
 1913   0.0000       5.016523       136.5065 
 1914   0.0000       5.030991       136.9002 
 1915   0.0000       5.031617       136.9173 
 1916   0.0000       5.034372       136.9922 
 1917   0.0000       5.040828       137.1679 
 1918   0.0000       5.042057       137.2014 
 1919   0.0000       5.052908       137.4966 
 1920   0.0000       5.056893       137.6051 
 1921   0.0000       5.064457       137.8109 
 1922   0.0000       5.071901       138.0134 
 1923   0.0000       5.076963       138.1512 
 1924   0.0000       5.078749       138.1998 
 1925   0.0000       5.081763       138.2818 
 1926   0.0000       5.091416       138.5445 
 1927   0.0000       5.101487       138.8185 
 1928   0.0000       5.108599       139.0121 
 1929   0.0000       5.111466       139.0901 
 1930   0.0000       5.115799       139.2080 
 1931   0.0000       5.121718       139.3690 
 1932   0.0000       5.122732       139.3966 
 1933   0.0000       5.127661       139.5308 
 1934   0.0000       5.131919       139.6466 
 1935   0.0000       5.135760       139.7511 
 1936   0.0000       5.144473       139.9882 
 1937   0.0000       5.145328       140.0115 
 1938   0.0000       5.147596       140.0732 
 1939   0.0000       5.154054       140.2489 
 1940   0.0000       5.156023       140.3025 
 1941   0.0000       5.163338       140.5016 
 1942   0.0000       5.167034       140.6021 
 1943   0.0000       5.171777       140.7312 
 1944   0.0000       5.179564       140.9431 
 1945   0.0000       5.184902       141.0884 
 1946   0.0000       5.185311       141.0995 
 1947   0.0000       5.193752       141.3292 
 1948   0.0000       5.196695       141.4093 
 1949   0.0000       5.204215       141.6139 
 1950   0.0000       5.206730       141.6823 
 1951   0.0000       5.210042       141.7724 
 1952   0.0000       5.213817       141.8752 
 1953   0.0000       5.217891       141.9860 
 1954   0.0000       5.225279       142.1871 
 1955   0.0000       5.227328       142.2428 
 1956   0.0000       5.233148       142.4012 
 1957   0.0000       5.234458       142.4368 
 1958   0.0000       5.243035       142.6702 
 1959   0.0000       5.246511       142.7648 
 1960   0.0000       5.253175       142.9462 
 1961   0.0000       5.256149       143.0271 
 1962   0.0000       5.258793       143.0990 
 1963   0.0000       5.261190       143.1643 
 1964   0.0000       5.264822       143.2631 
 1965   0.0000       5.267335       143.3315 
 1966   0.0000       5.269167       143.3813 
 1967   0.0000       5.277171       143.5991 
 1968   0.0000       5.279561       143.6642 
 1969   0.0000       5.284245       143.7916 
 1970   0.0000       5.287916       143.8915 
 1971   0.0000       5.292275       144.0101 
 1972   0.0000       5.298345       144.1753 
 1973   0.0000       5.300004       144.2204 
 1974   0.0000       5.305469       144.3691 
 1975   0.0000       5.312533       144.5614 
 1976   0.0000       5.313832       144.5967 
 1977   0.0000       5.316375       144.6659 
 1978   0.0000       5.322265       144.8262 
 1979   0.0000       5.327996       144.9822 
 1980   0.0000       5.334563       145.1608 
 1981   0.0000       5.336775       145.2210 
 1982   0.0000       5.339430       145.2933 
 1983   0.0000       5.341054       145.3375 
 1984   0.0000       5.345679       145.4633 
 1985   0.0000       5.350748       145.6013 
 1986   0.0000       5.354825       145.7122 
 1987   0.0000       5.357735       145.7914 
 1988   0.0000       5.359799       145.8475 
 1989   0.0000       5.364446       145.9740 
 1990   0.0000       5.367145       146.0474 
 1991   0.0000       5.371168       146.1569 
 1992   0.0000       5.375848       146.2843 
 1993   0.0000       5.377142       146.3195 
 1994   0.0000       5.386356       146.5702 
 1995   0.0000       5.391895       146.7209 
 1996   0.0000       5.394578       146.7939 
 1997   0.0000       5.398404       146.8980 
 1998   0.0000       5.407509       147.1458 
 1999   0.0000       5.409397       147.1972 
 2000   0.0000       5.413601       147.3116 
 2001   0.0000       5.414496       147.3359 
 2002   0.0000       5.417551       147.4191 
 2003   0.0000       5.421141       147.5167 
 2004   0.0000       5.424402       147.6055 
 2005   0.0000       5.432369       147.8223 
 2006   0.0000       5.437236       147.9547 
 2007   0.0000       5.439228       148.0089 
 2008   0.0000       5.443426       148.1232 
 2009   0.0000       5.446404       148.2042 
 2010   0.0000       5.447809       148.2424 
 2011   0.0000       5.455227       148.4443 
 2012   0.0000       5.458380       148.5301 
 2013   0.0000       5.462806       148.6505 
 2014   0.0000       5.466678       148.7559 
 2015   0.0000       5.469510       148.8329 
 2016   0.0000       5.471312       148.8820 
 2017   0.0000       5.480582       149.1342 
 2018   0.0000       5.483720       149.2196 
 2019   0.0000       5.488312       149.3446 
 2020   0.0000       5.495666       149.5447 
 2021   0.0000       5.500597       149.6789 
 2022   0.0000       5.504774       149.7925 
 2023   0.0000       5.509789       149.9290 
 2024   0.0000       5.512252       149.9960 
 2025   0.0000       5.516293       150.1060 
 2026   0.0000       5.522736       150.2813 
 2027   0.0000       5.525753       150.3634 
 2028   0.0000       5.530093       150.4815 
 2029   0.0000       5.533979       150.5872 
 2030   0.0000       5.535873       150.6388 
 2031   0.0000       5.541760       150.7990 
 2032   0.0000       5.544974       150.8864 
 2033   0.0000       5.547695       150.9605 
 2034   0.0000       5.551084       151.0527 
 2035   0.0000       5.555641       151.1767 
 2036   0.0000       5.557063       151.2154 
 2037   0.0000       5.562452       151.3620 
 2038   0.0000       5.563535       151.3915 
 2039   0.0000       5.564815       151.4263 
 2040   0.0000       5.567635       151.5031 
 2041   0.0000       5.574572       151.6918 
 2042   0.0000       5.576386       151.7412 
 2043   0.0000       5.580788       151.8610 
 2044   0.0000       5.584506       151.9621 
 2045   0.0000       5.588166       152.0617 
 2046   0.0000       5.590459       152.1241 
 2047   0.0000       5.592450       152.1783 
 2048   0.0000       5.595546       152.2626 
 2049   0.0000       5.599069       152.3584 
 2050   0.0000       5.607233       152.5806 
 2051   0.0000       5.609081       152.6308 
 2052   0.0000       5.610731       152.6758 
 2053   0.0000       5.611470       152.6959 
 2054   0.0000       5.617973       152.8728 
 2055   0.0000       5.619167       152.9053 
 2056   0.0000       5.624198       153.0422 
 2057   0.0000       5.626869       153.1149 
 2058   0.0000       5.629068       153.1747 
 2059   0.0000       5.634353       153.3185 
 2060   0.0000       5.639516       153.4590 
 2061   0.0000       5.642787       153.5480 
 2062   0.0000       5.646497       153.6490 
 2063   0.0000       5.648525       153.7042 
 2064   0.0000       5.654610       153.8698 
 2065   0.0000       5.654731       153.8731 
 2066   0.0000       5.659336       153.9983 
 2067   0.0000       5.660253       154.0233 
 2068   0.0000       5.667072       154.2089 
 2069   0.0000       5.669994       154.2884 
 2070   0.0000       5.671883       154.3398 
 2071   0.0000       5.672506       154.3567 
 2072   0.0000       5.674227       154.4036 
 2073   0.0000       5.680154       154.5649 
 2074   0.0000       5.685021       154.6973 
 2075   0.0000       5.688213       154.7842 
 2076   0.0000       5.691566       154.8754 
 2077   0.0000       5.696315       155.0046 
 2078   0.0000       5.698890       155.0747 
 2079   0.0000       5.701045       155.1333 
 2080   0.0000       5.705569       155.2564 
 2081   0.0000       5.708314       155.3311 
 2082   0.0000       5.711313       155.4127 
 2083   0.0000       5.715108       155.5160 
 2084   0.0000       5.718527       155.6090 
 2085   0.0000       5.722103       155.7063 
 2086   0.0000       5.728801       155.8886 
 2087   0.0000       5.731171       155.9531 
 2088   0.0000       5.735031       156.0581 
 2089   0.0000       5.737650       156.1294 
 2090   0.0000       5.740550       156.2083 
 2091   0.0000       5.742297       156.2558 
 2092   0.0000       5.746892       156.3809 
 2093   0.0000       5.748444       156.4231 
 2094   0.0000       5.753492       156.5605 
 2095   0.0000       5.756647       156.6463 
 2096   0.0000       5.762636       156.8093 
 2097   0.0000       5.763886       156.8433 
 2098   0.0000       5.764651       156.8641 
 2099   0.0000       5.768295       156.9633 
 2100   0.0000       5.774379       157.1288 
 2101   0.0000       5.779664       157.2726 
 2102   0.0000       5.787264       157.4795 
 2103   0.0000       5.791921       157.6062 
 2104   0.0000       5.796731       157.7371 
 2105   0.0000       5.799191       157.8040 
 2106   0.0000       5.801079       157.8554 
 2107   0.0000       5.804056       157.9364 
 2108   0.0000       5.809717       158.0904 
 2109   0.0000       5.811778       158.1465 
 2110   0.0000       5.819548       158.3579 
 2111   0.0000       5.821538       158.4121 
 2112   0.0000       5.824528       158.4935 
 2113   0.0000       5.825583       158.5222 
 2114   0.0000       5.831208       158.6752 
 2115   0.0000       5.834657       158.7691 
 2116   0.0000       5.838944       158.8857 
 2117   0.0000       5.839773       158.9083 
 2118   0.0000       5.847577       159.1207 
 2119   0.0000       5.856230       159.3561 
 2120   0.0000       5.861833       159.5086 
 2121   0.0000       5.865987       159.6216 
 2122   0.0000       5.867070       159.6511 
 2123   0.0000       5.871557       159.7732 
 2124   0.0000       5.874161       159.8441 
 2125   0.0000       5.879122       159.9790 
 2126   0.0000       5.880642       160.0204 
 2127   0.0000       5.885481       160.1521 
 2128   0.0000       5.888611       160.2372 
 2129   0.0000       5.890305       160.2834 
 2130   0.0000       5.893330       160.3657 
 2131   0.0000       5.900431       160.5589 
 2132   0.0000       5.902579       160.6173 
 2133   0.0000       5.904801       160.6778 
 2134   0.0000       5.908286       160.7726 
 2135   0.0000       5.910599       160.8356 
 2136   0.0000       5.912355       160.8834 
 2137   0.0000       5.918452       161.0493 
 2138   0.0000       5.921044       161.1198 
 2139   0.0000       5.923055       161.1745 
 2140   0.0000       5.926190       161.2598 
 2141   0.0000       5.927985       161.3087 
 2142   0.0000       5.929363       161.3462 
 2143   0.0000       5.930552       161.3785 
 2144   0.0000       5.931522       161.4049 
 2145   0.0000       5.936034       161.5277 
 2146   0.0000       5.936736       161.5468 
 2147   0.0000       5.939417       161.6198 
 2148   0.0000       5.941504       161.6765 
 2149   0.0000       5.948085       161.8556 
 2150   0.0000       5.949706       161.8997 
 2151   0.0000       5.952030       161.9630 
 2152   0.0000       5.952665       161.9803 
 2153   0.0000       5.955574       162.0594 
 2154   0.0000       5.956714       162.0904 
 2155   0.0000       5.959489       162.1659 
 2156   0.0000       5.963628       162.2786 
 2157   0.0000       5.967937       162.3958 
 2158   0.0000       5.970444       162.4640 
 2159   0.0000       5.971436       162.4910 
 2160   0.0000       5.972186       162.5114 
 2161   0.0000       5.977954       162.6684 
 2162   0.0000       5.980435       162.7359 
 2163   0.0000       5.985891       162.8844 
 2164   0.0000       5.987054       162.9160 
 2165   0.0000       5.988143       162.9456 
 2166   0.0000       5.990967       163.0225 
 2167   0.0000       5.994965       163.1313 
 2168   0.0000       5.995711       163.1516 
 2169   0.0000       5.997510       163.2005 
 2170   0.0000       5.999604       163.2575 
 2171   0.0000       6.001369       163.3056 
 2172   0.0000       6.004145       163.3811 
 2173   0.0000       6.004924       163.4023 
 2174   0.0000       6.009758       163.5338 
 2175   0.0000       6.012875       163.6186 
 2176   0.0000       6.014085       163.6516 
 2177   0.0000       6.017003       163.7310 
 2178   0.0000       6.018381       163.7685 
 2179   0.0000       6.020642       163.8300 
 2180   0.0000       6.023514       163.9081 
 2181   0.0000       6.026730       163.9956 
 2182   0.0000       6.029816       164.0796 
 2183   0.0000       6.034399       164.2043 
 2184   0.0000       6.036819       164.2702 
 2185   0.0000       6.038252       164.3092 
 2186   0.0000       6.039798       164.3513 
 2187   0.0000       6.041647       164.4016 
 2188   0.0000       6.042247       164.4179 
 2189   0.0000       6.045122       164.4961 
 2190   0.0000       6.047268       164.5545 
 2191   0.0000       6.049132       164.6053 
 2192   0.0000       6.054227       164.7439 
 2193   0.0000       6.055597       164.7812 
 2194   0.0000       6.058126       164.8500 
 2195   0.0000       6.060027       164.9017 
 2196   0.0000       6.064251       165.0167 
 2197   0.0000       6.065468       165.0498 
 2198   0.0000       6.067645       165.1090 
 2199   0.0000       6.068783       165.1400 
 2200   0.0000       6.070852       165.1963 
 2201   0.0000       6.074802       165.3038 
 2202   0.0000       6.075279       165.3168 
 2203   0.0000       6.079882       165.4420 
 2204   0.0000       6.080955       165.4712 
 2205   0.0000       6.082429       165.5113 
 2206   0.0000       6.084188       165.5592 
 2207   0.0000       6.087774       165.6567 
 2208   0.0000       6.089538       165.7047 
 2209   0.0000       6.094362       165.8360 
 2210   0.0000       6.096323       165.8894 
 2211   0.0000       6.099463       165.9748 
 2212   0.0000       6.102690       166.0626 
 2213   0.0000       6.104425       166.1098 
 2214   0.0000       6.109129       166.2379 
 2215   0.0000       6.111429       166.3004 
 2216   0.0000       6.112417       166.3273 
 2217   0.0000       6.116679       166.4433 
 2218   0.0000       6.118393       166.4899 
 2219   0.0000       6.120265       166.5409 
 2220   0.0000       6.122066       166.5899 
 2221   0.0000       6.128733       166.7713 
 2222   0.0000       6.131277       166.8405 
 2223   0.0000       6.132284       166.8679 
 2224   0.0000       6.132966       166.8865 
 2225   0.0000       6.139989       167.0776 
 2226   0.0000       6.140884       167.1020 
 2227   0.0000       6.142659       167.1502 
 2228   0.0000       6.145871       167.2377 
 2229   0.0000       6.147071       167.2703 
 2230   0.0000       6.148968       167.3219 
 2231   0.0000       6.152303       167.4127 
 2232   0.0000       6.153556       167.4468 
 2233   0.0000       6.157456       167.5529 
 2234   0.0000       6.160357       167.6318 
 2235   0.0000       6.162448       167.6887 
 2236   0.0000       6.164533       167.7455 
 2237   0.0000       6.166806       167.8073 
 2238   0.0000       6.169059       167.8686 
 2239   0.0000       6.169885       167.8911 
 2240   0.0000       6.175743       168.0505 
 2241   0.0000       6.176238       168.0640 
 2242   0.0000       6.179124       168.1425 
 2243   0.0000       6.180733       168.1863 
 2244   0.0000       6.183140       168.2518 
 2245   0.0000       6.184067       168.2770 
 2246   0.0000       6.188268       168.3913 
 2247   0.0000       6.189285       168.4190 
 2248   0.0000       6.191887       168.4898 
 2249   0.0000       6.193385       168.5306 
 2250   0.0000       6.196303       168.6100 
 2251   0.0000       6.198926       168.6813 
 2252   0.0000       6.200063       168.7123 
 2253   0.0000       6.200868       168.7342 
 2254   0.0000       6.202139       168.7688 
 2255   0.0000       6.203185       168.7972 
 2256   0.0000       6.207186       168.9061 
 2257   0.0000       6.211137       169.0136 
 2258   0.0000       6.216317       169.1546 
 2259   0.0000       6.216678       169.1644 
 2260   0.0000       6.218705       169.2196 
 2261   0.0000       6.220890       169.2790 
 2262   0.0000       6.223255       169.3434 
 2263   0.0000       6.228046       169.4738 
 2264   0.0000       6.230292       169.5349 
 2265   0.0000       6.232383       169.5918 
 2266   0.0000       6.235402       169.6739 
 2267   0.0000       6.237923       169.7425 
 2268   0.0000       6.241183       169.8312 
 2269   0.0000       6.242573       169.8690 
 2270   0.0000       6.243341       169.8900 
 2271   0.0000       6.243726       169.9004 
 2272   0.0000       6.246678       169.9808 
 2273   0.0000       6.247438       170.0014 
 2274   0.0000       6.251287       170.1062 
 2275   0.0000       6.253844       170.1757 
 2276   0.0000       6.255808       170.2292 
 2277   0.0000       6.257083       170.2639 
 2278   0.0000       6.260853       170.3665 
 2279   0.0000       6.262197       170.4030 
 2280   0.0000       6.263144       170.4288 
 2281   0.0000       6.265326       170.4882 
 2282   0.0000       6.266629       170.5236 
 2283   0.0000       6.268674       170.5793 
 2284   0.0000       6.272105       170.6727 
 2285   0.0000       6.273625       170.7140 
 2286   0.0000       6.277546       170.8207 
 2287   0.0000       6.280463       170.9001 
 2288   0.0000       6.283093       170.9716 
 2289   0.0000       6.286440       171.0627 
 2290   0.0000       6.288933       171.1306 
 2291   0.0000       6.290700       171.1786 
 2292   0.0000       6.292630       171.2312 
 2293   0.0000       6.293562       171.2565 
 2294   0.0000       6.296129       171.3264 
 2295   0.0000       6.299668       171.4227 
 2296   0.0000       6.301161       171.4633 
 2297   0.0000       6.303106       171.5162 
 2298   0.0000       6.304472       171.5534 
 2299   0.0000       6.306100       171.5977 
 2300   0.0000       6.308779       171.6706 
 2301   0.0000       6.311054       171.7325 
 2302   0.0000       6.312968       171.7846 
 2303   0.0000       6.314876       171.8365 
 2304   0.0000       6.316375       171.8773 
 2305   0.0000       6.321529       172.0176 
 2306   0.0000       6.324954       172.1107 
 2307   0.0000       6.325836       172.1348 
 2308   0.0000       6.328493       172.2070 
 2309   0.0000       6.330571       172.2636 
 2310   0.0000       6.333570       172.3452 
 2311   0.0000       6.335256       172.3911 
 2312   0.0000       6.336231       172.4176 
 2313   0.0000       6.336958       172.4374 
 2314   0.0000       6.340771       172.5412 
 2315   0.0000       6.341052       172.5488 
 2316   0.0000       6.343072       172.6038 
 2317   0.0000       6.347491       172.7240 
 2318   0.0000       6.350712       172.8117 
 2319   0.0000       6.352224       172.8528 
 2320   0.0000       6.354251       172.9079 
 2321   0.0000       6.355679       172.9468 
 2322   0.0000       6.357819       173.0050 
 2323   0.0000       6.360592       173.0805 
 2324   0.0000       6.363917       173.1710 
 2325   0.0000       6.365312       173.2089 
 2326   0.0000       6.366192       173.2329 
 2327   0.0000       6.371511       173.3776 
 2328   0.0000       6.374855       173.4686 
 2329   0.0000       6.377502       173.5407 
 2330   0.0000       6.380800       173.6304 
 2331   0.0000       6.382416       173.6744 
 2332   0.0000       6.385364       173.7546 
 2333   0.0000       6.387187       173.8042 
 2334   0.0000       6.388724       173.8460 
 2335   0.0000       6.391610       173.9245 
 2336   0.0000       6.392951       173.9610 
 2337   0.0000       6.394831       174.0122 
 2338   0.0000       6.397620       174.0881 
 2339   0.0000       6.399199       174.1311 
 2340   0.0000       6.400536       174.1674 
 2341   0.0000       6.405196       174.2942 
 2342   0.0000       6.406006       174.3163 
 2343   0.0000       6.407249       174.3501 
 2344   0.0000       6.408541       174.3853 
 2345   0.0000       6.412340       174.4886 
 2346   0.0000       6.414413       174.5451 
 2347   0.0000       6.415001       174.5610 
 2348   0.0000       6.416650       174.6059 
 2349   0.0000       6.420913       174.7219 
 2350   0.0000       6.422970       174.7779 
 2351   0.0000       6.424669       174.8241 
 2352   0.0000       6.426546       174.8752 
 2353   0.0000       6.428140       174.9186 
 2354   0.0000       6.431586       175.0123 
 2355   0.0000       6.436167       175.1370 
 2356   0.0000       6.437633       175.1769 
 2357   0.0000       6.441484       175.2817 
 2358   0.0000       6.443179       175.3278 
 2359   0.0000       6.443765       175.3437 
 2360   0.0000       6.447911       175.4566 
 2361   0.0000       6.449649       175.5039 
 2362   0.0000       6.451531       175.5551 
 2363   0.0000       6.456068       175.6785 
 2364   0.0000       6.456689       175.6954 
 2365   0.0000       6.457417       175.7152 
 2366   0.0000       6.462006       175.8401 
 2367   0.0000       6.464467       175.9071 
 2368   0.0000       6.467400       175.9869 
 2369   0.0000       6.469377       176.0407 
 2370   0.0000       6.473324       176.1481 
 2371   0.0000       6.476648       176.2386 
 2372   0.0000       6.478553       176.2904 
 2373   0.0000       6.479284       176.3103 
 2374   0.0000       6.484608       176.4552 
 2375   0.0000       6.486127       176.4965 
 2376   0.0000       6.490500       176.6155 
 2377   0.0000       6.492482       176.6694 
 2378   0.0000       6.496765       176.7860 
 2379   0.0000       6.496824       176.7876 
 2380   0.0000       6.498906       176.8442 
 2381   0.0000       6.503473       176.9685 
 2382   0.0000       6.504012       176.9832 
 2383   0.0000       6.507160       177.0688 
 2384   0.0000       6.510970       177.1725 
 2385   0.0000       6.512706       177.2197 
 2386   0.0000       6.514315       177.2635 
 2387   0.0000       6.519331       177.4000 
 2388   0.0000       6.522877       177.4965 
 2389   0.0000       6.526424       177.5930 
 2390   0.0000       6.530638       177.7077 
 2391   0.0000       6.532695       177.7637 
 2392   0.0000       6.533965       177.7982 
 2393   0.0000       6.536378       177.8639 
 2394   0.0000       6.539524       177.9495 
 2395   0.0000       6.540694       177.9813 
 2396   0.0000       6.541546       178.0045 
 2397   0.0000       6.545669       178.1167 
 2398   0.0000       6.550033       178.2355 
 2399   0.0000       6.550913       178.2594 
 2400   0.0000       6.554712       178.3628 
 2401   0.0000       6.557003       178.4251 
 2402   0.0000       6.559288       178.4873 
 2403   0.0000       6.562292       178.5690 
 2404   0.0000       6.566780       178.6912 
 2405   0.0000       6.569362       178.7614 
 2406   0.0000       6.571850       178.8291 
 2407   0.0000       6.574143       178.8915 
 2408   0.0000       6.581382       179.0885 
 2409   0.0000       6.584325       179.1686 
 2410   0.0000       6.586344       179.2235 
 2411   0.0000       6.589756       179.3164 
 2412   0.0000       6.592953       179.4034 
 2413   0.0000       6.595252       179.4659 
 2414   0.0000       6.597125       179.5169 
 2415   0.0000       6.604386       179.7145 
 2416   0.0000       6.606212       179.7642 
 2417   0.0000       6.611139       179.8982 
 2418   0.0000       6.613547       179.9638 
 2419   0.0000       6.618278       180.0925 
 2420   0.0000       6.621983       180.1933 
 2421   0.0000       6.624360       180.2580 
 2422   0.0000       6.627389       180.3404 
 2423   0.0000       6.629574       180.3999 
 2424   0.0000       6.631621       180.4556 
 2425   0.0000       6.635995       180.5746 
 2426   0.0000       6.637318       180.6106 
 2427   0.0000       6.641584       180.7267 
 2428   0.0000       6.644996       180.8195 
 2429   0.0000       6.645246       180.8263 
 2430   0.0000       6.646751       180.8673 
 2431   0.0000       6.648939       180.9268 
 2432   0.0000       6.653015       181.0377 
 2433   0.0000       6.653211       181.0431 
 2434   0.0000       6.656447       181.1311 
 2435   0.0000       6.657472       181.1590 
 2436   0.0000       6.658812       181.1955 
 2437   0.0000       6.661488       181.2683 
 2438   0.0000       6.665314       181.3724 
 2439   0.0000       6.669336       181.4819 
 2440   0.0000       6.672539       181.5690 
 2441   0.0000       6.673790       181.6031 
 2442   0.0000       6.676553       181.6782 
 2443   0.0000       6.677725       181.7101 
 2444   0.0000       6.682276       181.8340 
 2445   0.0000       6.686926       181.9605 
 2446   0.0000       6.689064       182.0187 
 2447   0.0000       6.691707       182.0906 
 2448   0.0000       6.694416       182.1643 
 2449   0.0000       6.696898       182.2319 
 2450   0.0000       6.699255       182.2960 
 2451   0.0000       6.700278       182.3238 
 2452   0.0000       6.701494       182.3569 
 2453   0.0000       6.705747       182.4726 
 2454   0.0000       6.707237       182.5132 
 2455   0.0000       6.710144       182.5923 
 2456   0.0000       6.712318       182.6515 
 2457   0.0000       6.715933       182.7498 
 2458   0.0000       6.718284       182.8138 
 2459   0.0000       6.723893       182.9664 
 2460   0.0000       6.725387       183.0071 
 2461   0.0000       6.727949       183.0768 
 2462   0.0000       6.730138       183.1364 
 2463   0.0000       6.735462       183.2812 
 2464   0.0000       6.737606       183.3396 
 2465   0.0000       6.740856       183.4280 
 2466   0.0000       6.741143       183.4358 
 2467   0.0000       6.744551       183.5286 
 2468   0.0000       6.746870       183.5917 
 2469   0.0000       6.749191       183.6548 
 2470   0.0000       6.751089       183.7065 
 2471   0.0000       6.752229       183.7375 
 2472   0.0000       6.758824       183.9170 
 2473   0.0000       6.761475       183.9891 
 2474   0.0000       6.762185       184.0084 
 2475   0.0000       6.766297       184.1203 
 2476   0.0000       6.769481       184.2069 
 2477   0.0000       6.771013       184.2486 
 2478   0.0000       6.774503       184.3436 
 2479   0.0000       6.777595       184.4277 
 2480   0.0000       6.778927       184.4640 
 2481   0.0000       6.782045       184.5488 
 2482   0.0000       6.782905       184.5722 
 2483   0.0000       6.785232       184.6355 
 2484   0.0000       6.790620       184.7822 
 2485   0.0000       6.792852       184.8429 
 2486   0.0000       6.793254       184.8538 
 2487   0.0000       6.795322       184.9101 
 2488   0.0000       6.798170       184.9876 
 2489   0.0000       6.799992       185.0372 
 2490   0.0000       6.801907       185.0893 
 2491   0.0000       6.804015       185.1467 
 2492   0.0000       6.808514       185.2691 
 2493   0.0000       6.810755       185.3301 
 2494   0.0000       6.813343       185.4005 
 2495   0.0000       6.819203       185.5600 
 2496   0.0000       6.822884       185.6601 
 2497   0.0000       6.827850       185.7952 
 2498   0.0000       6.828804       185.8212 
 2499   0.0000       6.829964       185.8528 
 2500   0.0000       6.831128       185.8844 
 2501   0.0000       6.832434       185.9200 
 2502   0.0000       6.840084       186.1281 
 2503   0.0000       6.842926       186.2055 
 2504   0.0000       6.845008       186.2621 
 2505   0.0000       6.848195       186.3489 
 2506   0.0000       6.852757       186.4730 
 2507   0.0000       6.854468       186.5196 
 2508   0.0000       6.861251       186.7041 
 2509   0.0000       6.863198       186.7571 
 2510   0.0000       6.866269       186.8407 
 2511   0.0000       6.867575       186.8762 
 2512   0.0000       6.871346       186.9788 
 2513   0.0000       6.874503       187.0647 
 2514   0.0000       6.877009       187.1329 
 2515   0.0000       6.881345       187.2509 
 2516   0.0000       6.885472       187.3632 
 2517   0.0000       6.889774       187.4803 
 2518   0.0000       6.894589       187.6113 
 2519   0.0000       6.895608       187.6390 
 2520   0.0000       6.900353       187.7682 
 2521   0.0000       6.903204       187.8457 
 2522   0.0000       6.905471       187.9074 
 2523   0.0000       6.909755       188.0240 
 2524   0.0000       6.912114       188.0882 
 2525   0.0000       6.915315       188.1753 
 2526   0.0000       6.920353       188.3124 
 2527   0.0000       6.922896       188.3816 
 2528   0.0000       6.928526       188.5348 
 2529   0.0000       6.930249       188.5817 
 2530   0.0000       6.933151       188.6606 
 2531   0.0000       6.941627       188.8913 
 2532   0.0000       6.945494       188.9965 
 2533   0.0000       6.949983       189.1187 
 2534   0.0000       6.956193       189.2876 
 2535   0.0000       6.965568       189.5427 
 2536   0.0000       6.966542       189.5693 
 2537   0.0000       6.972684       189.7364 
 2538   0.0000       6.977177       189.8586 
 2539   0.0000       6.980534       189.9500 
 2540   0.0000       6.985228       190.0777 
 2541   0.0000       6.990345       190.2170 
 2542   0.0000       6.993690       190.3080 
 2543   0.0000       6.994454       190.3288 
 2544   0.0000       7.000286       190.4875 
 2545   0.0000       7.002590       190.5502 
 2546   0.0000       7.004578       190.6043 
 2547   0.0000       7.006749       190.6633 
 2548   0.0000       7.012182       190.8112 
 2549   0.0000       7.016841       190.9380 
 2550   0.0000       7.021470       191.0639 
 2551   0.0000       7.026053       191.1886 
 2552   0.0000       7.028109       191.2446 
 2553   0.0000       7.032206       191.3561 
 2554   0.0000       7.032999       191.3776 
 2555   0.0000       7.037323       191.4953 
 2556   0.0000       7.037503       191.5002 
 2557   0.0000       7.042068       191.6244 
 2558   0.0000       7.046557       191.7466 
 2559   0.0000       7.048274       191.7933 
 2560   0.0000       7.053027       191.9226 
 2561   0.0000       7.054438       191.9610 
 2562   0.0000       7.057138       192.0345 
 2563   0.0000       7.058763       192.0787 
 2564   0.0000       7.059215       192.0910 
 2565   0.0000       7.063406       192.2050 
 2566   0.0000       7.069217       192.3632 
 2567   0.0000       7.073255       192.4730 
 2568   0.0000       7.078558       192.6173 
 2569   0.0000       7.079044       192.6306 
 2570   0.0000       7.082636       192.7283 
 2571   0.0000       7.086636       192.8372 
 2572   0.0000       7.088573       192.8899 
 2573   0.0000       7.092130       192.9867 
 2574   0.0000       7.095535       193.0793 
 2575   0.0000       7.099012       193.1740 
 2576   0.0000       7.102119       193.2585 
 2577   0.0000       7.109292       193.4537 
 2578   0.0000       7.112168       193.5319 
 2579   0.0000       7.115572       193.6245 
 2580   0.0000       7.120268       193.7523 
 2581   0.0000       7.122550       193.8145 
 2582   0.0000       7.124864       193.8774 
 2583   0.0000       7.134411       194.1372 
 2584   0.0000       7.137269       194.2150 
 2585   0.0000       7.139139       194.2658 
 2586   0.0000       7.142348       194.3532 
 2587   0.0000       7.147147       194.4838 
 2588   0.0000       7.148801       194.5288 
 2589   0.0000       7.151823       194.6110 
 2590   0.0000       7.155456       194.7099 
 2591   0.0000       7.156977       194.7512 
 2592   0.0000       7.162774       194.9090 
 2593   0.0000       7.165211       194.9753 
 2594   0.0000       7.168688       195.0699 
 2595   0.0000       7.169277       195.0859 
 2596   0.0000       7.174425       195.2260 
 2597   0.0000       7.175201       195.2471 
 2598   0.0000       7.180770       195.3987 
 2599   0.0000       7.183792       195.4809 
 2600   0.0000       7.186469       195.5538 
 2601   0.0000       7.190817       195.6721 
 2602   0.0000       7.195886       195.8100 
 2603   0.0000       7.200061       195.9236 
 2604   0.0000       7.202489       195.9897 
 2605   0.0000       7.204784       196.0521 
 2606   0.0000       7.213112       196.2788 
 2607   0.0000       7.220497       196.4797 
 2608   0.0000       7.226600       196.6458 
 2609   0.0000       7.228261       196.6910 
 2610   0.0000       7.231205       196.7711 
 2611   0.0000       7.236552       196.9166 
 2612   0.0000       7.245216       197.1523 
 2613   0.0000       7.250602       197.2989 
 2614   0.0000       7.251748       197.3301 
 2615   0.0000       7.254616       197.4081 
 2616   0.0000       7.256022       197.4464 
 2617   0.0000       7.265025       197.6914 
 2618   0.0000       7.267768       197.7660 
 2619   0.0000       7.268995       197.7994 
 2620   0.0000       7.270793       197.8483 
 2621   0.0000       7.276170       197.9947 
 2622   0.0000       7.279634       198.0889 
 2623   0.0000       7.283516       198.1945 
 2624   0.0000       7.284774       198.2288 
 2625   0.0000       7.287214       198.2952 
 2626   0.0000       7.294525       198.4941 
 2627   0.0000       7.296194       198.5395 
 2628   0.0000       7.299069       198.6178 
 2629   0.0000       7.305099       198.7818 
 2630   0.0000       7.311193       198.9477 
 2631   0.0000       7.312806       198.9916 
 2632   0.0000       7.317610       199.1223 
 2633   0.0000       7.324064       199.2979 
 2634   0.0000       7.328857       199.4283 
 2635   0.0000       7.334862       199.5918 
 2636   0.0000       7.342533       199.8005 
 2637   0.0000       7.344567       199.8558 
 2638   0.0000       7.355224       200.1458 
 2639   0.0000       7.358767       200.2422 
 2640   0.0000       7.362686       200.3489 
 2641   0.0000       7.366088       200.4414 
 2642   0.0000       7.369088       200.5231 
 2643   0.0000       7.375120       200.6872 
 2644   0.0000       7.382411       200.8856 
 2645   0.0000       7.383707       200.9209 
 2646   0.0000       7.389694       201.0838 
 2647   0.0000       7.395749       201.2486 
 2648   0.0000       7.397730       201.3025 
 2649   0.0000       7.402619       201.4355 
 2650   0.0000       7.404626       201.4901 
 2651   0.0000       7.407887       201.5789 
 2652   0.0000       7.410740       201.6565 
 2653   0.0000       7.415156       201.7766 
 2654   0.0000       7.424178       202.0222 
 2655   0.0000       7.426233       202.0781 
 2656   0.0000       7.429615       202.1701 
 2657   0.0000       7.437591       202.3871 
 2658   0.0000       7.439380       202.4358 
 2659   0.0000       7.443123       202.5377 
 2660   0.0000       7.447665       202.6613 
 2661   0.0000       7.451983       202.7788 
 2662   0.0000       7.454936       202.8591 
 2663   0.0000       7.461919       203.0491 
 2664   0.0000       7.462979       203.0780 
 2665   0.0000       7.471969       203.3226 
 2666   0.0000       7.473733       203.3706 
 2667   0.0000       7.476043       203.4335 
 2668   0.0000       7.477761       203.4802 
 2669   0.0000       7.478904       203.5113 
 2670   0.0000       7.483266       203.6300 
 2671   0.0000       7.485820       203.6995 
 2672   0.0000       7.488794       203.7805 
 2673   0.0000       7.491493       203.8539 
 2674   0.0000       7.495570       203.9648 
 2675   0.0000       7.497741       204.0239 
 2676   0.0000       7.500545       204.1002 
 2677   0.0000       7.502863       204.1633 
 2678   0.0000       7.507095       204.2785 
 2679   0.0000       7.507840       204.2987 
 2680   0.0000       7.516327       204.5297 
 2681   0.0000       7.518123       204.5785 
 2682   0.0000       7.522774       204.7051 
 2683   0.0000       7.523315       204.7198 
 2684   0.0000       7.527616       204.8368 
 2685   0.0000       7.530636       204.9190 
 2686   0.0000       7.533202       204.9889 
 2687   0.0000       7.536007       205.0652 
 2688   0.0000       7.538100       205.1221 
 2689   0.0000       7.542704       205.2474 
 2690   0.0000       7.543669       205.2737 
 2691   0.0000       7.546718       205.3566 
 2692   0.0000       7.552251       205.5072 
 2693   0.0000       7.553890       205.5518 
 2694   0.0000       7.554277       205.5623 
 2695   0.0000       7.558791       205.6852 
 2696   0.0000       7.565442       205.8661 
 2697   0.0000       7.566494       205.8948 
 2698   0.0000       7.568342       205.9450 
 2699   0.0000       7.569610       205.9796 
 2700   0.0000       7.576424       206.1650 
 2701   0.0000       7.579716       206.2546 
 2702   0.0000       7.580907       206.2870 
 2703   0.0000       7.586302       206.4338 
 2704   0.0000       7.592241       206.5954 
 2705   0.0000       7.594260       206.6503 
 2706   0.0000       7.596076       206.6997 
 2707   0.0000       7.598854       206.7753 
 2708   0.0000       7.603908       206.9129 
 2709   0.0000       7.605178       206.9474 
 2710   0.0000       7.608046       207.0255 
 2711   0.0000       7.610161       207.0830 
 2712   0.0000       7.615785       207.2361 
 2713   0.0000       7.616674       207.2602 
 2714   0.0000       7.619000       207.3235 
 2715   0.0000       7.619589       207.3396 
 2716   0.0000       7.623627       207.4494 
 2717   0.0000       7.630084       207.6251 
 2718   0.0000       7.635467       207.7716 
 2719   0.0000       7.639887       207.8919 
 2720   0.0000       7.642001       207.9494 
 2721   0.0000       7.643902       208.0012 
 2722   0.0000       7.646665       208.0763 
 2723   0.0000       7.650833       208.1897 
 2724   0.0000       7.656016       208.3308 
 2725   0.0000       7.660123       208.4425 
 2726   0.0000       7.662969       208.5200 
 2727   0.0000       7.665847       208.5983 
 2728   0.0000       7.667568       208.6451 
 2729   0.0000       7.672700       208.7848 
 2730   0.0000       7.677383       208.9122 
 2731   0.0000       7.681426       209.0222 
 2732   0.0000       7.685263       209.1266 
 2733   0.0000       7.688091       209.2036 
 2734   0.0000       7.691076       209.2848 
 2735   0.0000       7.697619       209.4629 
 2736   0.0000       7.702500       209.5957 
 2737   0.0000       7.705830       209.6863 
 2738   0.0000       7.708587       209.7613 
 2739   0.0000       7.710940       209.8253 
 2740   0.0000       7.711215       209.8328 
 2741   0.0000       7.718092       210.0200 
 2742   0.0000       7.720848       210.0950 
 2743   0.0000       7.722940       210.1519 
 2744   0.0000       7.726023       210.2358 
 2745   0.0000       7.734846       210.4759 
 2746   0.0000       7.738044       210.5629 
 2747   0.0000       7.739215       210.5948 
 2748   0.0000       7.741832       210.6660 
 2749   0.0000       7.743870       210.7214 
 2750   0.0000       7.748747       210.8541 
 2751   0.0000       7.750439       210.9002 
 2752   0.0000       7.752163       210.9471 
 2753   0.0000       7.758993       211.1329 
 2754   0.0000       7.761289       211.1954 
 2755   0.0000       7.766480       211.3367 
 2756   0.0000       7.772392       211.4975 
 2757   0.0000       7.774446       211.5534 
 2758   0.0000       7.777156       211.6272 
 2759   0.0000       7.782093       211.7615 
 2760   0.0000       7.784391       211.8240 
 2761   0.0000       7.784875       211.8372 
 2762   0.0000       7.790208       211.9823 
 2763   0.0000       7.791527       212.0182 
 2764   0.0000       7.796212       212.1457 
 2765   0.0000       7.797621       212.1841 
 2766   0.0000       7.804153       212.3618 
 2767   0.0000       7.808818       212.4887 
 2768   0.0000       7.810134       212.5245 
 2769   0.0000       7.813394       212.6133 
 2770   0.0000       7.822273       212.8549 
 2771   0.0000       7.824426       212.9134 
 2772   0.0000       7.832449       213.1318 
 2773   0.0000       7.833363       213.1566 
 2774   0.0000       7.838789       213.3043 
 2775   0.0000       7.845914       213.4982 
 2776   0.0000       7.848352       213.5645 
 2777   0.0000       7.851750       213.6570 
 2778   0.0000       7.857119       213.8031 
 2779   0.0000       7.861399       213.9195 
 2780   0.0000       7.863763       213.9839 
 2781   0.0000       7.867306       214.0803 
 2782   0.0000       7.869262       214.1335 
 2783   0.0000       7.872465       214.2207 
 2784   0.0000       7.876349       214.3264 
 2785   0.0000       7.878229       214.3775 
 2786   0.0000       7.882848       214.5032 
 2787   0.0000       7.884886       214.5586 
 2788   0.0000       7.888193       214.6486 
 2789   0.0000       7.890147       214.7018 
 2790   0.0000       7.893747       214.7998 
 2791   0.0000       7.899363       214.9526 
 2792   0.0000       7.907271       215.1678 
 2793   0.0000       7.911074       215.2713 
 2794   0.0000       7.911378       215.2795 
 2795   0.0000       7.914360       215.3607 
 2796   0.0000       7.917097       215.4352 
 2797   0.0000       7.922688       215.5873 
 2798   0.0000       7.925734       215.6702 
 2799   0.0000       7.930121       215.7896 
 2800   0.0000       7.932850       215.8638 
 2801   0.0000       7.935806       215.9443 
 2802   0.0000       7.939808       216.0532 
 2803   0.0000       7.941514       216.0996 
 2804   0.0000       7.944576       216.1829 
 2805   0.0000       7.944959       216.1933 
 2806   0.0000       7.947496       216.2624 
 2807   0.0000       7.953847       216.4352 
 2808   0.0000       7.957733       216.5409 
 2809   0.0000       7.958696       216.5671 
 2810   0.0000       7.965193       216.7439 
 2811   0.0000       7.967264       216.8003 
 2812   0.0000       7.972858       216.9525 
 2813   0.0000       7.974513       216.9975 
 2814   0.0000       7.975985       217.0376 
 2815   0.0000       7.978805       217.1143 
 2816   0.0000       7.983097       217.2311 
 2817   0.0000       7.984923       217.2808 
 2818   0.0000       7.990573       217.4346 
 2819   0.0000       7.995363       217.5649 
 2820   0.0000       7.996931       217.6076 
 2821   0.0000       7.998794       217.6583 
 2822   0.0000       8.003781       217.7940 
 2823   0.0000       8.009536       217.9506 
 2824   0.0000       8.010775       217.9843 
 2825   0.0000       8.011862       218.0138 
 2826   0.0000       8.014386       218.0825 
 2827   0.0000       8.017611       218.1703 
 2828   0.0000       8.021004       218.2626 
 2829   0.0000       8.023681       218.3355 
 2830   0.0000       8.024528       218.3585 
 2831   0.0000       8.030489       218.5207 
 2832   0.0000       8.035004       218.6436 
 2833   0.0000       8.035770       218.6644 
 2834   0.0000       8.040155       218.7837 
 2835   0.0000       8.042282       218.8416 
 2836   0.0000       8.043721       218.8808 
 2837   0.0000       8.047935       218.9954 
 2838   0.0000       8.051723       219.0985 
 2839   0.0000       8.054310       219.1689 
 2840   0.0000       8.058297       219.2774 
 2841   0.0000       8.061908       219.3757 
 2842   0.0000       8.065518       219.4739 
 2843   0.0000       8.068155       219.5457 
 2844   0.0000       8.074716       219.7242 
 2845   0.0000       8.080621       219.8849 
 2846   0.0000       8.087089       220.0609 
 2847   0.0000       8.088550       220.1006 
 2848   0.0000       8.091416       220.1786 
 2849   0.0000       8.093778       220.2429 
 2850   0.0000       8.096285       220.3111 
 2851   0.0000       8.104195       220.5264 
 2852   0.0000       8.110607       220.7008 
 2853   0.0000       8.116731       220.8675 
 2854   0.0000       8.119262       220.9364 
 2855   0.0000       8.123477       221.0510 
 2856   0.0000       8.130118       221.2318 
 2857   0.0000       8.132861       221.3064 
 2858   0.0000       8.135998       221.3918 
 2859   0.0000       8.140017       221.5011 
 2860   0.0000       8.141435       221.5397 
 2861   0.0000       8.145276       221.6442 
 2862   0.0000       8.148084       221.7206 
 2863   0.0000       8.149341       221.7548 
 2864   0.0000       8.155436       221.9207 
 2865   0.0000       8.157574       221.9789 
 2866   0.0000       8.158960       222.0166 
 2867   0.0000       8.164782       222.1750 
 2868   0.0000       8.165943       222.2066 
 2869   0.0000       8.167587       222.2513 
 2870   0.0000       8.172048       222.3727 
 2871   0.0000       8.174086       222.4282 
 2872   0.0000       8.177541       222.5222 
 2873   0.0000       8.180631       222.6063 
 2874   0.0000       8.185473       222.7380 
 2875   0.0000       8.188620       222.8237 
 2876   0.0000       8.189430       222.8457 
 2877   0.0000       8.191096       222.8910 
 2878   0.0000       8.194011       222.9704 
 2879   0.0000       8.196295       223.0325 
 2880   0.0000       8.200680       223.1519 
 2881   0.0000       8.202382       223.1982 
 2882   0.0000       8.204285       223.2499 
 2883   0.0000       8.205856       223.2927 
 2884   0.0000       8.206411       223.3078 
 2885   0.0000       8.210822       223.4278 
 2886   0.0000       8.213686       223.5057 
 2887   0.0000       8.216732       223.5886 
 2888   0.0000       8.221900       223.7293 
 2889   0.0000       8.224316       223.7950 
 2890   0.0000       8.227273       223.8755 
 2891   0.0000       8.228024       223.8959 
 2892   0.0000       8.231659       223.9948 
 2893   0.0000       8.235321       224.0945 
 2894   0.0000       8.238005       224.1675 
 2895   0.0000       8.239761       224.2153 
 2896   0.0000       8.241583       224.2649 
 2897   0.0000       8.249934       224.4921 
 2898   0.0000       8.253761       224.5963 
 2899   0.0000       8.256262       224.6643 
 2900   0.0000       8.259135       224.7425 
 2901   0.0000       8.267257       224.9635 
 2902   0.0000       8.269163       225.0154 
 2903   0.0000       8.273981       225.1465 
 2904   0.0000       8.276239       225.2079 
 2905   0.0000       8.276385       225.2119 
 2906   0.0000       8.279194       225.2883 
 2907   0.0000       8.289296       225.5632 
 2908   0.0000       8.295376       225.7287 
 2909   0.0000       8.299100       225.8300 
 2910   0.0000       8.304551       225.9783 
 2911   0.0000       8.307897       226.0694 
 2912   0.0000       8.309921       226.1245 
 2913   0.0000       8.313260       226.2153 
 2914   0.0000       8.317375       226.3273 
 2915   0.0000       8.319422       226.3830 
 2916   0.0000       8.321122       226.4292 
 2917   0.0000       8.324907       226.5322 
 2918   0.0000       8.329482       226.6567 
 2919   0.0000       8.332905       226.7499 
 2920   0.0000       8.339368       226.9257 
 2921   0.0000       8.342257       227.0044 
 2922   0.0000       8.346664       227.1243 
 2923   0.0000       8.347820       227.1557 
 2924   0.0000       8.352754       227.2900 
 2925   0.0000       8.354982       227.3506 
 2926   0.0000       8.355673       227.3694 
 2927   0.0000       8.361472       227.5272 
 2928   0.0000       8.362910       227.5664 
 2929   0.0000       8.365284       227.6309 
 2930   0.0000       8.367128       227.6811 
 2931   0.0000       8.371815       227.8087 
 2932   0.0000       8.372543       227.8285 
 2933   0.0000       8.374633       227.8854 
 2934   0.0000       8.375898       227.9198 
 2935   0.0000       8.380225       228.0375 
 2936   0.0000       8.382117       228.0890 
 2937   0.0000       8.383239       228.1195 
 2938   0.0000       8.387954       228.2478 
 2939   0.0000       8.389996       228.3034 
 2940   0.0000       8.392098       228.3606 
 2941   0.0000       8.393283       228.3928 
 2942   0.0000       8.396601       228.4831 
 2943   0.0000       8.400803       228.5975 
 2944   0.0000       8.401935       228.6283 
 2945   0.0000       8.403768       228.6781 
 2946   0.0000       8.405842       228.7346 
 2947   0.0000       8.410367       228.8577 
 2948   0.0000       8.413729       228.9492 
 2949   0.0000       8.416461       229.0235 
 2950   0.0000       8.418932       229.0908 
 2951   0.0000       8.421906       229.1717 
 2952   0.0000       8.422953       229.2002 
 2953   0.0000       8.426776       229.3042 
 2954   0.0000       8.429390       229.3754 
 2955   0.0000       8.430770       229.4129 
 2956   0.0000       8.431401       229.4301 
 2957   0.0000       8.433927       229.4988 
 2958   0.0000       8.436253       229.5621 
 2959   0.0000       8.437227       229.5886 
 2960   0.0000       8.444349       229.7824 
 2961   0.0000       8.446694       229.8462 
 2962   0.0000       8.448413       229.8930 
 2963   0.0000       8.450282       229.9439 
 2964   0.0000       8.453668       230.0360 
 2965   0.0000       8.456693       230.1183 
 2966   0.0000       8.459485       230.1943 
 2967   0.0000       8.465693       230.3632 
 2968   0.0000       8.466742       230.3917 
 2969   0.0000       8.468766       230.4468 
 2970   0.0000       8.469041       230.4543 
 2971   0.0000       8.475063       230.6182 
 2972   0.0000       8.477695       230.6898 
 2973   0.0000       8.479802       230.7472 
 2974   0.0000       8.480730       230.7724 
 2975   0.0000       8.485137       230.8923 
 2976   0.0000       8.486004       230.9159 
 2977   0.0000       8.488773       230.9913 
 2978   0.0000       8.494156       231.1377 
 2979   0.0000       8.496030       231.1887 
 2980   0.0000       8.497573       231.2307 
 2981   0.0000       8.502430       231.3629 
 2982   0.0000       8.503591       231.3945 
 2983   0.0000       8.507553       231.5023 
 2984   0.0000       8.513320       231.6592 
 2985   0.0000       8.514800       231.6995 
 2986   0.0000       8.517984       231.7861 
 2987   0.0000       8.519325       231.8226 
 2988   0.0000       8.521014       231.8686 
 2989   0.0000       8.525215       231.9829 
 2990   0.0000       8.529981       232.1126 
 2991   0.0000       8.531415       232.1516 
 2992   0.0000       8.536861       232.2998 
 2993   0.0000       8.539820       232.3803 
 2994   0.0000       8.542852       232.4628 
 2995   0.0000       8.545418       232.5327 
 2996   0.0000       8.546089       232.5509 
 2997   0.0000       8.547880       232.5996 
 2998   0.0000       8.551269       232.6919 
 2999   0.0000       8.553708       232.7582 
 3000   0.0000       8.555205       232.7990 
 3001   0.0000       8.557124       232.8512 
 3002   0.0000       8.559047       232.9035 
 3003   0.0000       8.561478       232.9696 
 3004   0.0000       8.567329       233.1289 
 3005   0.0000       8.572272       233.2634 
 3006   0.0000       8.572583       233.2718 
 3007   0.0000       8.577963       233.4183 
 3008   0.0000       8.581810       233.5229 
 3009   0.0000       8.582713       233.5475 
 3010   0.0000       8.585026       233.6104 
 3011   0.0000       8.591215       233.7789 
 3012   0.0000       8.592795       233.8218 
 3013   0.0000       8.598512       233.9774 
 3014   0.0000       8.599272       233.9981 
 3015   0.0000       8.601940       234.0707 
 3016   0.0000       8.605183       234.1589 
 3017   0.0000       8.610141       234.2938 
 3018   0.0000       8.614198       234.4042 
 3019   0.0000       8.615692       234.4449 
 3020   0.0000       8.618565       234.5231 
 3021   0.0000       8.623010       234.6440 
 3022   0.0000       8.625887       234.7223 
 3023   0.0000       8.629645       234.8246 
 3024   0.0000       8.631001       234.8615 
 3025   0.0000       8.635048       234.9716 
 3026   0.0000       8.638690       235.0707 
 3027   0.0000       8.641004       235.1337 
 3028   0.0000       8.645723       235.2621 
 3029   0.0000       8.647078       235.2989 
 3030   0.0000       8.650619       235.3953 
 3031   0.0000       8.653925       235.4853 
 3032   0.0000       8.655711       235.5339 
 3033   0.0000       8.657486       235.5822 
 3034   0.0000       8.659430       235.6351 
 3035   0.0000       8.662950       235.7309 
 3036   0.0000       8.667997       235.8682 
 3037   0.0000       8.670009       235.9229 
 3038   0.0000       8.676240       236.0925 
 3039   0.0000       8.680737       236.2149 
 3040   0.0000       8.682589       236.2653 
 3041   0.0000       8.683236       236.2829 
 3042   0.0000       8.687514       236.3993 
 3043   0.0000       8.691000       236.4941 
 3044   0.0000       8.696137       236.6339 
 3045   0.0000       8.699632       236.7290 
 3046   0.0000       8.700247       236.7458 
 3047   0.0000       8.706317       236.9109 
 3048   0.0000       8.708882       236.9807 
 3049   0.0000       8.710585       237.0271 
 3050   0.0000       8.714822       237.1424 
 3051   0.0000       8.720659       237.3012 
 3052   0.0000       8.725745       237.4396 
 3053   0.0000       8.728254       237.5079 
 3054   0.0000       8.734468       237.6770 
 3055   0.0000       8.736142       237.7225 
 3056   0.0000       8.741923       237.8798 
 3057   0.0000       8.743524       237.9234 
 3058   0.0000       8.746226       237.9969 
 3059   0.0000       8.751418       238.1382 
 3060   0.0000       8.752724       238.1737 
 3061   0.0000       8.754933       238.2338 
 3062   0.0000       8.760998       238.3989 
 3063   0.0000       8.765275       238.5153 
 3064   0.0000       8.768577       238.6051 
 3065   0.0000       8.769044       238.6178 
 3066   0.0000       8.774168       238.7572 
 3067   0.0000       8.779022       238.8893 
 3068   0.0000       8.782014       238.9708 
 3069   0.0000       8.786412       239.0904 
 3070   0.0000       8.790692       239.2069 
 3071   0.0000       8.792860       239.2659 
 3072   0.0000       8.794414       239.3082 
 3073   0.0000       8.800741       239.4803 
 3074   0.0000       8.805143       239.6001 
 3075   0.0000       8.809039       239.7061 
 3076   0.0000       8.816776       239.9167 
 3077   0.0000       8.817475       239.9357 
 3078   0.0000       8.825014       240.1408 
 3079   0.0000       8.827262       240.2020 
 3080   0.0000       8.829084       240.2516 
 3081   0.0000       8.835917       240.4375 
 3082   0.0000       8.839163       240.5258 
 3083   0.0000       8.845677       240.7031 
 3084   0.0000       8.846761       240.7326 
 3085   0.0000       8.854840       240.9525 
 3086   0.0000       8.858374       241.0486 
 3087   0.0000       8.863956       241.2005 
 3088   0.0000       8.865790       241.2504 
 3089   0.0000       8.876711       241.5476 
 3090   0.0000       8.881228       241.6705 
 3091   0.0000       8.887178       241.8324 
 3092   0.0000       8.889548       241.8969 
 3093   0.0000       8.897456       242.1121 
 3094   0.0000       8.899065       242.1559 
 3095   0.0000       8.901231       242.2148 
 3096   0.0000       8.905561       242.3326 
 3097   0.0000       8.905864       242.3409 
 3098   0.0000       8.909674       242.4446 
 3099   0.0000       8.913537       242.5497 
 3100   0.0000       8.921541       242.7675 
 3101   0.0000       8.925495       242.8751 
 3102   0.0000       8.927204       242.9216 
 3103   0.0000       8.932700       243.0711 
 3104   0.0000       8.939846       243.2656 
 3105   0.0000       8.942335       243.3333 
 3106   0.0000       8.948447       243.4996 
 3107   0.0000       8.950542       243.5566 
 3108   0.0000       8.951637       243.5864 
 3109   0.0000       8.953298       243.6316 
 3110   0.0000       8.954807       243.6727 
 3111   0.0000       8.957785       243.7537 
 3112   0.0000       8.958057       243.7611 
 3113   0.0000       8.961879       243.8651 
 3114   0.0000       8.966452       243.9896 
 3115   0.0000       8.968398       244.0425 
 3116   0.0000       8.970702       244.1052 
 3117   0.0000       8.975810       244.2442 
 3118   0.0000       8.978388       244.3144 
 3119   0.0000       8.981218       244.3914 
 3120   0.0000       8.987287       244.5565 
 3121   0.0000       8.987944       244.5744 
 3122   0.0000       8.992504       244.6985 
 3123   0.0000       8.994844       244.7622 
 3124   0.0000       8.996301       244.8018 
 3125   0.0000       9.000329       244.9114 
 3126   0.0000       9.007350       245.1025 
 3127   0.0000       9.009466       245.1600 
 3128   0.0000       9.012161       245.2334 
 3129   0.0000       9.020101       245.4494 
 3130   0.0000       9.022774       245.5222 
 3131   0.0000       9.024666       245.5736 
 3132   0.0000       9.027230       245.6434 
 3133   0.0000       9.036641       245.8995 
 3134   0.0000       9.038910       245.9612 
 3135   0.0000       9.045397       246.1378 
 3136   0.0000       9.049824       246.2582 
 3137   0.0000       9.052892       246.3417 
 3138   0.0000       9.056387       246.4368 
 3139   0.0000       9.060479       246.5482 
 3140   0.0000       9.063903       246.6413 
 3141   0.0000       9.071065       246.8362 
 3142   0.0000       9.072026       246.8624 
 3143   0.0000       9.076242       246.9771 
 3144   0.0000       9.078693       247.0438 
 3145   0.0000       9.083835       247.1837 
 3146   0.0000       9.086933       247.2680 
 3147   0.0000       9.094143       247.4642 
 3148   0.0000       9.096204       247.5203 
 3149   0.0000       9.106432       247.7986 
 3150   0.0000       9.107495       247.8275 
 3151   0.0000       9.108166       247.8458 
 3152   0.0000       9.115623       248.0487 
 3153   0.0000       9.119252       248.1475 
 3154   0.0000       9.121908       248.2197 
 3155   0.0000       9.125368       248.3139 
 3156   0.0000       9.131247       248.4739 
 3157   0.0000       9.136186       248.6082 
 3158   0.0000       9.136451       248.6155 
 3159   0.0000       9.146420       248.8867 
 3160   0.0000       9.151810       249.0334 
 3161   0.0000       9.161171       249.2881 
 3162   0.0000       9.162467       249.3234 
 3163   0.0000       9.170492       249.5418 
 3164   0.0000       9.177787       249.7403 
 3165   0.0000       9.179781       249.7945 
 3166   0.0000       9.183061       249.8838 
 3167   0.0000       9.193276       250.1618 
 3168   0.0000       9.197952       250.2890 
 3169   0.0000       9.204888       250.4777 
 3170   0.0000       9.208595       250.5786 
 3171   0.0000       9.219174       250.8665 
 3172   0.0000       9.247326       251.6325 
 3173   0.0000       9.260612       251.9941 
 3174   0.0000       9.280267       252.5289 
 3175   0.0000       9.281577       252.5646 
 3176   0.0000       9.289715       252.7860 
 3177   0.0000       9.305747       253.2222 
 3178   0.0000       9.314636       253.4641 
 3179   0.0000       9.321245       253.6440 
 3180   0.0000       9.329596       253.8712 
 3181   0.0000       9.351789       254.4751 
 3182   0.0000       9.361588       254.7418 
 3183   0.0000       9.367496       254.9025 
 3184   0.0000       9.373460       255.0648 
 3185   0.0000       9.379685       255.2342 
 3186   0.0000       9.390372       255.5250 
 3187   0.0000       9.397481       255.7185 
 3188   0.0000       9.400684       255.8056 
 3189   0.0000       9.411849       256.1094 
 3190   0.0000       9.415211       256.2009 
 3191   0.0000       9.424914       256.4650 
 3192   0.0000       9.436842       256.7895 
 3193   0.0000       9.441296       256.9107 
 3194   0.0000       9.466543       257.5977 
 3195   0.0000       9.467900       257.6347 
 3196   0.0000       9.476755       257.8756 
 3197   0.0000       9.488958       258.2077 
 3198   0.0000       9.494040       258.3460 
 3199   0.0000       9.510760       258.8009 
 3200   0.0000       9.524063       259.1629 
 3201   0.0000       9.525888       259.2126 
 3202   0.0000       9.542634       259.6683 
 3203   0.0000       9.551676       259.9143 
 3204   0.0000       9.556104       260.0348 
 3205   0.0000       9.558849       260.1095 
 3206   0.0000       9.564631       260.2669 
 3207   0.0000       9.568625       260.3755 
 3208   0.0000       9.580477       260.6980 
 3209   0.0000       9.586791       260.8699 
 3210   0.0000       9.588370       260.9128 
 3211   0.0000       9.592523       261.0258 
 3212   0.0000       9.607179       261.4246 
 3213   0.0000       9.609110       261.4772 
 3214   0.0000       9.612314       261.5643 
 3215   0.0000       9.628246       261.9979 
 3216   0.0000       9.631942       262.0985 
 3217   0.0000       9.637061       262.2378 
 3218   0.0000       9.657662       262.7983 
 3219   0.0000       9.670908       263.1588 
 3220   0.0000       9.686554       263.5845 
 3221   0.0000       9.696309       263.8500 
 3222   0.0000       9.696943       263.8672 
 3223   0.0000       9.700633       263.9676 
 3224   0.0000       9.710527       264.2369 
 3225   0.0000       9.715217       264.3645 
 3226   0.0000       9.719573       264.4830 
 3227   0.0000       9.725913       264.6555 
 3228   0.0000       9.729613       264.7562 
 3229   0.0000       9.735613       264.9195 
 3230   0.0000       9.739973       265.0381 
 3231   0.0000       9.740506       265.0526 
 3232   0.0000       9.744089       265.1502 
 3233   0.0000       9.747947       265.2551 
 3234   0.0000       9.750028       265.3118 
 3235   0.0000       9.754706       265.4390 
 3236   0.0000       9.760964       265.6093 
 3237   0.0000       9.764720       265.7115 
 3238   0.0000       9.776235       266.0249 
 3239   0.0000       9.779435       266.1120 
 3240   0.0000       9.782613       266.1984 
 3241   0.0000       9.788176       266.3498 
 3242   0.0000       9.794427       266.5199 
 3243   0.0000       9.798768       266.6380 
 3244   0.0000       9.806835       266.8575 
 3245   0.0000       9.807901       266.8865 
 3246   0.0000       9.810642       266.9611 
 3247   0.0000       9.811958       266.9969 
 3248   0.0000       9.814280       267.0601 
 3249   0.0000       9.818609       267.1779 
 3250   0.0000       9.819512       267.2025 
 3251   0.0000       9.825894       267.3762 
 3252   0.0000       9.830675       267.5063 
 3253   0.0000       9.833862       267.5930 
 3254   0.0000       9.837186       267.6834 
 3255   0.0000       9.839335       267.7419 
 3256   0.0000       9.843459       267.8541 
 3257   0.0000       9.849441       268.0169 
 3258   0.0000       9.851888       268.0835 
 3259   0.0000       9.852252       268.0934 
 3260   0.0000       9.859271       268.2844 
 3261   0.0000       9.873956       268.6840 
 3262   0.0000       9.878614       268.8108 
 3263   0.0000       9.880802       268.8703 
 3264   0.0000       9.882014       268.9033 
 3265   0.0000       9.887356       269.0486 
 3266   0.0000       9.890425       269.1321 
 3267   0.0000       9.890935       269.1460 
 3268   0.0000       9.892854       269.1982 
 3269   0.0000       9.898859       269.3616 
 3270   0.0000       9.900841       269.4156 
 3271   0.0000       9.902597       269.4634 
 3272   0.0000       9.907844       269.6061 
 3273   0.0000       9.913111       269.7495 
 3274   0.0000       9.920468       269.9497 
 3275   0.0000       9.925208       270.0786 
 3276   0.0000       9.931340       270.2455 
 3277   0.0000       9.938190       270.4319 
 3278   0.0000       9.945760       270.6379 
 3279   0.0000       9.951390       270.7911 
 3280   0.0000       9.955962       270.9155 
 3281   0.0000       9.960158       271.0297 
 3282   0.0000       9.967237       271.2223 
 3283   0.0000       9.975870       271.4572 
 3284   0.0000       9.982588       271.6400 
 3285   0.0000       9.991322       271.8777 
 3286   0.0000       9.993579       271.9391 
 3287   0.0000       9.994368       271.9606 
 3288   0.0000       9.997371       272.0423 
 3289   0.0000      10.009116       272.3619 
 3290   0.0000      10.011160       272.4175 
 3291   0.0000      10.014658       272.5127 
 3292   0.0000      10.021063       272.6870 
 3293   0.0000      10.029326       272.9118 
 3294   0.0000      10.035783       273.0875 
 3295   0.0000      10.040253       273.2092 
 3296   0.0000      10.043767       273.3048 
 3297   0.0000      10.050544       273.4892 
 3298   0.0000      10.059728       273.7391 
 3299   0.0000      10.064907       273.8801 
 3300   0.0000      10.069399       274.0023 
 3301   0.0000      10.077901       274.2336 
 3302   0.0000      10.089899       274.5601 
 3303   0.0000      10.101387       274.8727 
 3304   0.0000      10.105532       274.9855 
 3305   0.0000      10.116999       275.2975 
 3306   0.0000      10.123584       275.4767 
 3307   0.0000      10.126009       275.5427 
 3308   0.0000      10.128415       275.6082 
 3309   0.0000      10.128770       275.6178 
 3310   0.0000      10.140883       275.9474 
 3311   0.0000      10.148992       276.1681 
 3312   0.0000      10.157799       276.4078 
 3313   0.0000      10.162037       276.5231 
 3314   0.0000      10.169380       276.7229 
 3315   0.0000      10.175207       276.8815 
 3316   0.0000      10.194907       277.4175 
 3317   0.0000      10.201686       277.6020 
 3318   0.0000      10.206710       277.7387 
 3319   0.0000      10.212141       277.8865 
 3320   0.0000      10.219026       278.0738 
 3321   0.0000      10.227038       278.2918 
 3322   0.0000      10.240359       278.6543 
 3323   0.0000      10.249866       278.9130 
 3324   0.0000      10.255363       279.0626 
 3325   0.0000      10.259455       279.1740 
 3326   0.0000      10.263203       279.2760 
 3327   0.0000      10.279464       279.7184 
 3328   0.0000      10.288962       279.9769 
 3329   0.0000      10.291918       280.0573 
 3330   0.0000      10.298565       280.2382 
 3331   0.0000      10.312135       280.6074 
 3332   0.0000      10.324139       280.9341 
 3333   0.0000      10.333733       281.1952 
 3334   0.0000      10.345699       281.5208 
 3335   0.0000      10.360846       281.9329 
 3336   0.0000      10.362072       281.9663 
 3337   0.0000      10.366855       282.0965 
 3338   0.0000      10.374986       282.3177 
 3339   0.0000      10.377872       282.3963 
 3340   0.0000      10.382058       282.5102 
 3341   0.0000      10.384504       282.5767 
 3342   0.0000      10.390674       282.7446 
 3343   0.0000      10.394556       282.8503 
 3344   0.0000      10.399163       282.9756 
 3345   0.0000      10.412001       283.3250 
 3346   0.0000      10.415682       283.4251 
 3347   0.0000      10.421602       283.5862 
 3348   0.0000      10.423450       283.6365 
 3349   0.0000      10.427641       283.7505 
 3350   0.0000      10.431273       283.8494 
 3351   0.0000      10.432893       283.8935 
 3352   0.0000      10.441853       284.1373 
 3353   0.0000      10.443160       284.1728 
 3354   0.0000      10.451751       284.4066 
 3355   0.0000      10.456405       284.5333 
 3356   0.0000      10.461382       284.6687 
 3357   0.0000      10.484767       285.3050 
 3358   0.0000      10.493534       285.5436 
 3359   0.0000      10.508820       285.9595 
 3360   0.0000      10.513667       286.0914 
 3361   0.0000      10.523908       286.3701 
 3362   0.0000      10.530705       286.5551 
 3363   0.0000      10.543687       286.9083 
 3364   0.0000      10.546902       286.9958 
 3365   0.0000      10.580083       287.8987 
 3366   0.0000      10.587857       288.1102 
 3367   0.0000      10.599037       288.4145 
 3368   0.0000      10.612689       288.7860 
 3369   0.0000      10.622437       289.0512 
 3370   0.0000      10.624730       289.1136 
 3371   0.0000      10.637150       289.4516 
 3372   0.0000      10.648775       289.7679 
 3373   0.0000      10.679622       290.6073 
 3374   0.0000      10.700037       291.1628 
 3375   0.0000      10.719616       291.6956 
 3376   0.0000      10.725156       291.8463 
 3377   0.0000      10.738329       292.2048 
 3378   0.0000      10.741490       292.2908 
 3379   0.0000      10.747883       292.4648 
 3380   0.0000      10.758057       292.7416 
 3381   0.0000      10.759376       292.7775 
 3382   0.0000      10.771331       293.1028 
 3383   0.0000      10.785046       293.4760 
 3384   0.0000      10.789989       293.6105 
 3385   0.0000      10.799817       293.8780 
 3386   0.0000      10.811183       294.1873 
 3387   0.0000      10.831291       294.7344 
 3388   0.0000      10.848681       295.2076 
 3389   0.0000      10.853168       295.3297 
 3390   0.0000      10.857640       295.4514 
 3391   0.0000      10.871224       295.8211 
 3392   0.0000      10.886074       296.2251 
 3393   0.0000      10.924843       297.2801 
 3394   0.0000      10.946931       297.8811 
 3395   0.0000      10.959341       298.2188 
 3396   0.0000      10.973183       298.5955 
 3397   0.0000      10.977536       298.7139 
 3398   0.0000      10.984833       298.9125 
 3399   0.0000      11.058215       300.9093 
 3400   0.0000      11.146937       303.3236 
 3401   0.0000      11.162546       303.7483 
 3402   0.0000      11.170655       303.9690 
 3403   0.0000      11.216600       305.2192 
 3404   0.0000      11.236912       305.7719 
 3405   0.0000      11.246341       306.0285 
 3406   0.0000      11.273578       306.7696 
 3407   0.0000      11.292112       307.2740 
 3408   0.0000      11.321336       308.0692 
 3409   0.0000      11.453642       311.6694 
 3410   0.0000      11.489787       312.6530 
 3411   0.0000      11.552475       314.3588 
 3412   0.0000      11.575460       314.9843 
 3413   0.0000      11.597590       315.5865 
 3414   0.0000      11.644984       316.8761 
 3415   0.0000      11.657864       317.2266 
 3416   0.0000      11.680396       317.8397 
 3417   0.0000      11.706151       318.5406 
 3418   0.0000      11.712640       318.7171 
 3419   0.0000      11.719559       318.9054 
 3420   0.0000      11.755584       319.8857 
 3421   0.0000      11.782340       320.6138 
 3422   0.0000      11.873736       323.1008 
 3423   0.0000      11.889273       323.5236 
 3424   0.0000      11.916050       324.2522 
 3425   0.0000      11.926468       324.5357 
 3426   0.0000      11.964456       325.5694 
 3427   0.0000      12.048525       327.8570 
 3428   0.0000      12.064722       328.2978 
 3429   0.0000      12.069531       328.4286 
 3430   0.0000      12.096412       329.1601 
 3431   0.0000      12.104709       329.3859 
 3432   0.0000      12.125246       329.9447 
 3433   0.0000      12.145655       330.5001 
 3434   0.0000      12.149774       330.6122 
 3435   0.0000      12.166943       331.0794 
 3436   0.0000      12.187741       331.6453 
 3437   0.0000      12.207152       332.1735 
 3438   0.0000      12.215604       332.4035 
 3439   0.0000      12.230139       332.7990 
 3440   0.0000      12.254445       333.4604 
 3441   0.0000      12.275912       334.0445 
 3442   0.0000      12.293630       334.5267 
 3443   0.0000      12.304900       334.8334 
 3444   0.0000      12.322987       335.3255 
 3445   0.0000      12.332677       335.5892 
 3446   0.0000      12.334833       335.6479 
 3447   0.0000      12.348379       336.0165 
 3448   0.0000      12.360561       336.3480 
 3449   0.0000      12.367134       336.5268 
 3450   0.0000      12.378686       336.8412 
 3451   0.0000      12.388180       337.0995 
 3452   0.0000      12.392347       337.2129 
 3453   0.0000      12.410339       337.7025 
 3454   0.0000      12.423852       338.0702 
 3455   0.0000      12.452353       338.8457 
 3456   0.0000      12.477180       339.5213 
 3457   0.0000      12.490435       339.8820 
 3458   0.0000      12.502849       340.2198 
 3459   0.0000      12.530611       340.9753 
 3460   0.0000      12.560256       341.7820 
 3461   0.0000      12.571400       342.0852 
 3462   0.0000      12.580509       342.3330 
 3463   0.0000      12.600814       342.8856 
 3464   0.0000      12.630143       343.6837 
 3465   0.0000      12.647931       344.1677 
 3466   0.0000      12.661890       344.5475 
 3467   0.0000      12.718582       346.0902 
 3468   0.0000      12.735908       346.5617 
 3469   0.0000      12.763246       347.3056 
 3470   0.0000      12.778995       347.7341 
 3471   0.0000      12.796360       348.2066 
 3472   0.0000      12.814567       348.7021 
 3473   0.0000      12.856119       349.8328 
 3474   0.0000      12.883483       350.5774 
 3475   0.0000      12.898773       350.9934 
 3476   0.0000      12.921992       351.6253 
 3477   0.0000      12.929028       351.8167 
 3478   0.0000      12.943887       352.2211 
 3479   0.0000      12.959987       352.6592 
 3480   0.0000      12.990692       353.4947 
 3481   0.0000      13.107246       356.6663 
 3482   0.0000      13.131880       357.3366 
 3483   0.0000      13.141037       357.5858 
 3484   0.0000      13.159515       358.0886 
 3485   0.0000      13.199783       359.1843 
 3486   0.0000      13.212120       359.5201 
 3487   0.0000      13.303410       362.0042 
 3488   0.0000      13.307842       362.1248 
 3489   0.0000      13.312437       362.2498 
 3490   0.0000      13.344803       363.1306 
 3491   0.0000      13.354073       363.3828 
 3492   0.0000      13.364895       363.6773 
 3493   0.0000      13.380594       364.1045 
 3494   0.0000      13.398223       364.5842 
 3495   0.0000      13.483849       366.9142 
 3496   0.0000      13.672574       372.0497 
 3497   0.0000      13.740312       373.8929 
 3498   0.0000      13.743857       373.9894 
 3499   0.0000      13.762110       374.4861 
 3500   0.0000      13.936578       379.2336 
 3501   0.0000      14.224003       387.0548 
 3502   0.0000      14.468019       393.6948 
 3503   0.0000      14.608141       397.5077 
 3504   0.0000      14.643953       398.4822 
 3505   0.0000      14.790718       402.4759 
 3506   0.0000      15.059195       409.7815 
 3507   0.0000      15.160222       412.5306 
 3508   0.0000      15.479191       421.2102 
 3509   0.0000      16.370489       445.4637 
 3510   0.0000      28.185588       766.9688 
 3511   0.0000      28.192952       767.1692 
 3512   0.0000      28.393395       772.6235 
 3513   0.0000      28.436097       773.7855 
 3514   0.0000      28.598111       778.1942 
 3515   0.0000      28.631828       779.1116 
 3516   0.0000      28.737434       781.9853 
 3517   0.0000      28.744391       782.1746 
 3518   0.0000      28.758918       782.5699 
 3519   0.0000      28.772948       782.9517 
 3520   0.0000      28.788947       783.3871 
 3521   0.0000      28.798180       783.6383 
 3522   0.0000      28.822606       784.3030 
 3523   0.0000      28.844944       784.9108 
 3524   0.0000      28.858731       785.2860 
 3525   0.0000      29.074078       791.1459 
 3526   0.0000      29.121283       792.4304 
 3527   0.0000      29.139226       792.9186 
 3528   0.0000      29.149941       793.2102 
 3529   0.0000      29.161234       793.5175 
 3530   0.0000      29.177352       793.9561 
 3531   0.0000      29.240905       795.6855 
 3532   0.0000      29.245550       795.8119 
 3533   0.0000      29.249832       795.9284 
 3534   0.0000      29.271979       796.5310 
 3535   0.0000      29.330391       798.1205 
 3536   0.0000      29.394780       799.8726 
 3537   0.0000      29.418901       800.5290 
 3538   0.0000      29.428085       800.7789 
 3539   0.0000      29.450148       801.3793 
 3540   0.0000      29.451346       801.4119 
 3541   0.0000      29.496780       802.6482 
 3542   0.0000      29.567296       804.5670 
 3543   0.0000      29.570611       804.6572 
 3544   0.0000      29.586259       805.0830 
 3545   0.0000      29.601392       805.4948 
 3546   0.0000      38.392389      1044.7100 
 3547   0.0000      38.677745      1052.4750 
 3548   0.0000      48.575620      1321.8098 
 3549   0.0000      48.693265      1325.0111 
 3550   0.0000      48.892010      1330.4192 
 3551   0.0000      48.926726      1331.3639 
 3552   0.0000     149.020351      4055.0499 
 3553   0.0000     149.030611      4055.3291 
 3554   0.0000     149.241430      4061.0658 
 3555   0.0000     149.286008      4062.2788 
 3556   0.0000     149.402031      4065.4360 
 3557   0.0000     149.456312      4066.9130 
 3558   0.0000     149.541594      4069.2336 
 3559   0.0000     149.543399      4069.2828 
 3560   0.0000     149.566083      4069.9000 
 3561   0.0000     149.581971      4070.3324 
 3562   0.0000     149.610072      4071.0970 
 3563   0.0000     149.615810      4071.2532 
 3564   0.0000     149.643779      4072.0142 
 3565   0.0000     149.675733      4072.8838 
 3566   0.0000     149.680758      4073.0205 
 3567   0.0000     149.872781      4078.2457 
 3568   0.0000     149.922122      4079.5884 
 3569   0.0000     149.923720      4079.6318 
 3570   0.0000     149.942663      4080.1473 
 3571   0.0000     149.969269      4080.8713 
 3572   0.0000     149.989054      4081.4096 
 3573   0.0000     150.018261      4082.2044 
 3574   0.0000     150.024979      4082.3872 
 3575   0.0000     150.044471      4082.9176 
 3576   0.0000     150.051599      4083.1116 
 3577   0.0000     150.210124      4087.4253 
 3578   0.0000     150.263801      4088.8859 
 3579   0.0000     150.270792      4089.0761 
 3580   0.0000     150.290937      4089.6243 
 3581   0.0000     150.299384      4089.8542 
 3582   0.0000     150.304726      4089.9995 
 3583   0.0000     150.343131      4091.0446 
 3584   0.0000     150.374372      4091.8947 
 3585   0.0000     150.376943      4091.9646 
 3586   0.0000     150.396279      4092.4908 
 3587   0.0000     150.409815      4092.8591 
 3588   0.0000     199.826003      5437.5420 
 3589   0.0000     200.130377      5445.8244 
 3590   0.0000     255.998165      6966.0642 
 3591   0.0000     256.138442      6969.8814 
 3592   0.0000     256.375302      6976.3266 
 3593   0.0000     256.398753      6976.9648 

                    ********************************
                    * MULLIKEN POPULATION ANALYSIS *
                    ********************************

-----------------------
MULLIKEN ATOMIC CHARGES
-----------------------
   0 O :   -0.389390
   1 O :   -0.438074
   2 N :   -0.362793
   3 N :   -0.461000
   4 C :    0.326410
   5 C :    0.385902
   6 H :    0.033962
   7 C :    0.021667
   8 C :   -0.169586
   9 H :    0.107992
  10 C :   -0.127433
  11 H :    0.146147
  12 C :   -0.121324
  13 H :    0.138500
  14 C :   -0.142928
  15 H :    0.140801
  16 C :   -0.174037
  17 H :    0.139665
  18 C :    0.039169
  19 C :   -0.273306
  20 H :    0.096174
  21 H :    0.123069
  22 H :    0.118716
  23 C :   -0.265565
  24 H :    0.113043
  25 H :    0.123129
  26 H :    0.092194
  27 C :   -0.293625
  28 H :    0.111511
  29 H :    0.106379
  30 H :    0.114262
  31 C :    0.160839
  32 C :    0.025603
  33 C :   -0.074115
  34 H :    0.085320
  35 C :   -0.204019
  36 H :    0.142947
  37 C :   -0.162581
  38 H :    0.149661
  39 C :   -0.140243
  40 H :    0.062962
  41 C :   -0.118716
  42 C :   -0.239221
  43 H :    0.098538
  44 H :    0.101451
  45 H :    0.103515
  46 C :   -0.237040
  47 H :    0.107874
  48 H :    0.096552
  49 H :    0.072710
  50 C :   -0.168870
  51 H :    0.022948
  52 H :    0.082576
  53 H :    0.089483
  54 C :    0.402529
  55 C :    0.050545
  56 C :   -0.069063
  57 H :    0.130919
  58 C :   -0.130135
  59 H :    0.146211
  60 C :   -0.083570
  61 H :    0.147510
  62 C :   -0.114472
  63 H :    0.151948
  64 C :   -0.123700
  65 H :    0.107289
  66 H :    0.176608
  67 O :   -0.484959
  68 C :    0.355675
  69 C :    0.022679
  70 C :   -0.128049
  71 H :    0.107111
  72 C :   -0.125412
  73 H :    0.141902
  74 C :   -0.097102
  75 H :    0.143895
  76 C :   -0.119852
  77 H :    0.145991
  78 C :   -0.066907
  79 H :    0.116390
  80 O :   -0.411703
  81 H :    0.289913
Sum of atomic charges:   -0.0000000

--------------------------------
MULLIKEN REDUCED ORBITAL CHARGES
--------------------------------
  0 O s       :     3.860001  s :     3.860001
      pz      :     1.569835  p :     4.479909
      px      :     1.352718
      py      :     1.557356
      dz2     :     0.009021  d :     0.044103
      dxz     :     0.009610
      dyz     :     0.006625
      dx2y2   :     0.007830
      dxy     :     0.011017
      f0      :     0.000527  f :     0.005123
      f+1     :     0.001101
      f-1     :     0.000310
      f+2     :     0.000621
      f-2     :     0.000831
      f+3     :     0.000893
      f-3     :     0.000840
      g0      :     0.000025  g :     0.000253
      g+1     :     0.000037
      g-1     :     0.000004
      g+2     :     0.000037
      g-2     :     0.000039
      g+3     :     0.000024
      g-3     :     0.000015
      g+4     :     0.000044
      g-4     :     0.000029
  1 O s       :     3.815617  s :     3.815617
      pz      :     1.476821  p :     4.583391
      px      :     1.603065
      py      :     1.503506
      dz2     :     0.009265  d :     0.035181
      dxz     :     0.008325
      dyz     :     0.009464
      dx2y2   :     0.004190
      dxy     :     0.003938
      f0      :     0.000715  f :     0.003681
      f+1     :     0.000591
      f-1     :     0.000755
      f+2     :     0.000743
      f-2     :     0.000632
      f+3     :     0.000109
      f-3     :     0.000136
      g0      :     0.000022  g :     0.000203
      g+1     :     0.000017
      g-1     :     0.000043
      g+2     :     0.000041
      g-2     :     0.000040
      g+3     :     0.000016
      g-3     :     0.000020
      g+4     :     0.000002
      g-4     :     0.000002
  2 N s       :     3.666837  s :     3.666837
      pz      :     1.225017  p :     3.622651
      px      :     1.365452
      py      :     1.032182
      dz2     :     0.013420  d :     0.064999
      dxz     :     0.009316
      dyz     :     0.013435
      dx2y2   :     0.012183
      dxy     :     0.016646
      f0      :     0.000817  f :     0.007755
      f+1     :     0.000414
      f-1     :     0.001639
      f+2     :     0.000876
      f-2     :     0.001324
      f+3     :     0.001425
      f-3     :     0.001260
      g0      :     0.000043  g :     0.000551
      g+1     :     0.000008
      g-1     :     0.000099
      g+2     :     0.000079
      g-2     :     0.000056
      g+3     :     0.000080
      g-3     :     0.000043
      g+4     :     0.000061
      g-4     :     0.000083
  3 N s       :     3.617128  s :     3.617128
      pz      :     1.242367  p :     3.780168
      px      :     1.068055
      py      :     1.469746
      dz2     :     0.014590  d :     0.054596
      dxz     :     0.010137
      dyz     :     0.010062
      dx2y2   :     0.009928
      dxy     :     0.009880
      f0      :     0.001052  f :     0.008614
      f+1     :     0.001028
      f-1     :     0.001791
      f+2     :     0.001766
      f-2     :     0.001484
      f+3     :     0.000688
      f-3     :     0.000805
      g0      :     0.000042  g :     0.000495
      g+1     :     0.000050
      g-1     :     0.000054
      g+2     :     0.000052
      g-2     :     0.000096
      g+3     :     0.000079
      g-3     :     0.000076
      g+4     :     0.000029
      g-4     :     0.000017
  4 C s       :     3.176117  s :     3.176117
      pz      :     0.687596  p :     2.266385
      px      :     0.748304
      py      :     0.830485
      dz2     :     0.058191  d :     0.196135
      dxz     :     0.023967
      dyz     :     0.032161
      dx2y2   :     0.036466
      dxy     :     0.045349
      f0      :     0.004315  f :     0.031659
      f+1     :     0.003887
      f-1     :     0.004710
      f+2     :     0.003086
      f-2     :     0.007474
      f+3     :     0.003206
      f-3     :     0.004981
      g0      :     0.000211  g :     0.003295
      g+1     :     0.000393
      g-1     :     0.000398
      g+2     :     0.000540
      g-2     :     0.000331
      g+3     :     0.000474
      g-3     :     0.000448
      g+4     :     0.000241
      g-4     :     0.000257
  5 C s       :     3.297596  s :     3.297596
      pz      :     0.648651  p :     2.178960
      px      :     0.877669
      py      :     0.652641
      dz2     :     0.050452  d :     0.115869
      dxz     :     0.017524
      dyz     :     0.016251
      dx2y2   :     0.015542
      dxy     :     0.016101
      f0      :     0.005494  f :     0.019930
      f+1     :     0.001866
      f-1     :     0.003189
      f+2     :     0.002726
      f-2     :     0.003150
      f+3     :     0.001763
      f-3     :     0.001741
      g0      :     0.000203  g :     0.001743
      g+1     :     0.000100
      g-1     :     0.000425
      g+2     :     0.000246
      g-2     :     0.000284
      g+3     :     0.000145
      g-3     :     0.000087
      g+4     :     0.000108
      g-4     :     0.000146
  6 H s       :     0.931240  s :     0.931240
      pz      :     0.013896  p :     0.029277
      px      :     0.008114
      py      :     0.007266
      dz2     :     0.000427  d :     0.005118
      dxz     :     0.001642
      dyz     :     0.000554
      dx2y2   :     0.000972
      dxy     :     0.001523
      f0      :     0.000048  f :     0.000402
      f+1     :     0.000049
      f-1     :     0.000016
      f+2     :     0.000039
      f-2     :     0.000069
      f+3     :     0.000099
      f-3     :     0.000083
  7 C s       :     3.301118  s :     3.301118
      pz      :     0.733381  p :     2.541941
      px      :     0.904803
      py      :     0.903757
      dz2     :     0.025923  d :     0.115163
      dxz     :     0.024491
      dyz     :     0.030036
      dx2y2   :     0.020330
      dxy     :     0.014382
      f0      :     0.005366  f :     0.018565
      f+1     :     0.001676
      f-1     :     0.002342
      f+2     :     0.002736
      f-2     :     0.002882
      f+3     :     0.000993
      f-3     :     0.002570
      g0      :     0.000163  g :     0.001547
      g+1     :     0.000110
      g-1     :     0.000348
      g+2     :     0.000234
      g-2     :     0.000241
      g+3     :     0.000135
      g-3     :     0.000089
      g+4     :     0.000135
      g-4     :     0.000092
  8 C s       :     3.261433  s :     3.261433
      pz      :     0.922350  p :     2.788079
      px      :     0.907159
      py      :     0.958569
      dz2     :     0.012519  d :     0.105521
      dxz     :     0.025118
      dyz     :     0.041308
      dx2y2   :     0.014485
      dxy     :     0.012091
      f0      :     0.003057  f :     0.013303
      f+1     :     0.002157
      f-1     :     0.001383
      f+2     :     0.001478
      f-2     :     0.002137
      f+3     :     0.000778
      f-3     :     0.002313
      g0      :     0.000186  g :     0.001250
      g+1     :     0.000108
      g-1     :     0.000265
      g+2     :     0.000147
      g-2     :     0.000204
      g+3     :     0.000085
      g-3     :     0.000030
      g+4     :     0.000138
      g-4     :     0.000088
  9 H s       :     0.859144  s :     0.859144
      pz      :     0.008288  p :     0.029059
      px      :     0.010025
      py      :     0.010745
      dz2     :     0.001064  d :     0.003493
      dxz     :     0.000621
      dyz     :     0.000809
      dx2y2   :     0.000526
      dxy     :     0.000473
      f0      :     0.000083  f :     0.000312
      f+1     :     0.000032
      f-1     :     0.000037
      f+2     :     0.000083
      f-2     :     0.000039
      f+3     :     0.000017
      f-3     :     0.000021
 10 C s       :     3.179322  s :     3.179322
      pz      :     0.892921  p :     2.809926
      px      :     0.947018
      py      :     0.969987
      dz2     :     0.051129  d :     0.124408
      dxz     :     0.026817
      dyz     :     0.019163
      dx2y2   :     0.012788
      dxy     :     0.014511
      f0      :     0.003414  f :     0.012507
      f+1     :     0.001816
      f-1     :     0.001159
      f+2     :     0.002176
      f-2     :     0.002064
      f+3     :     0.001118
      f-3     :     0.000760
      g0      :     0.000198  g :     0.001270
      g+1     :     0.000136
      g-1     :     0.000283
      g+2     :     0.000210
      g-2     :     0.000229
      g+3     :     0.000077
      g-3     :     0.000081
      g+4     :     0.000010
      g-4     :     0.000046
 11 H s       :     0.828729  s :     0.828729
      pz      :     0.006859  p :     0.021982
      px      :     0.009730
      py      :     0.005393
      dz2     :     0.000188  d :     0.002857
      dxz     :     0.000282
      dyz     :     0.000942
      dx2y2   :     0.000813
      dxy     :     0.000633
      f0      :     0.000038  f :     0.000285
      f+1     :     0.000010
      f-1     :     0.000024
      f+2     :     0.000028
      f-2     :     0.000049
      f+3     :     0.000014
      f-3     :     0.000123
 12 C s       :     3.200876  s :     3.200876
      pz      :     0.937263  p :     2.781722
      px      :     0.940234
      py      :     0.904226
      dz2     :     0.032696  d :     0.125009
      dxz     :     0.012191
      dyz     :     0.042087
      dx2y2   :     0.018276
      dxy     :     0.019759
      f0      :     0.003048  f :     0.012462
      f+1     :     0.001072
      f-1     :     0.001369
      f+2     :     0.002066
      f-2     :     0.001670
      f+3     :     0.000906
      f-3     :     0.002330
      g0      :     0.000125  g :     0.001254
      g+1     :     0.000088
      g-1     :     0.000260
      g+2     :     0.000186
      g-2     :     0.000186
      g+3     :     0.000112
      g-3     :     0.000080
      g+4     :     0.000130
      g-4     :     0.000087
 13 H s       :     0.835579  s :     0.835579
      pz      :     0.005985  p :     0.022742
      px      :     0.009506
      py      :     0.007251
      dz2     :     0.000748  d :     0.002896
      dxz     :     0.001009
      dyz     :     0.000664
      dx2y2   :     0.000215
      dxy     :     0.000259
      f0      :     0.000085  f :     0.000283
      f+1     :     0.000080
      f-1     :     0.000029
      f+2     :     0.000031
      f-2     :     0.000050
      f+3     :     0.000005
      f-3     :     0.000005
 14 C s       :     3.198157  s :     3.198157
      pz      :     0.939768  p :     2.803820
      px      :     0.952740
      py      :     0.911311
      dz2     :     0.018146  d :     0.127137
      dxz     :     0.028380
      dyz     :     0.051100
      dx2y2   :     0.017296
      dxy     :     0.012215
      f0      :     0.003026  f :     0.012543
      f+1     :     0.002079
      f-1     :     0.001024
      f+2     :     0.001165
      f-2     :     0.002157
      f+3     :     0.000792
      f-3     :     0.002300
      g0      :     0.000188  g :     0.001271
      g+1     :     0.000114
      g-1     :     0.000266
      g+2     :     0.000146
      g-2     :     0.000218
      g+3     :     0.000086
      g-3     :     0.000028
      g+4     :     0.000135
      g-4     :     0.000090
 15 H s       :     0.833878  s :     0.833878
      pz      :     0.006196  p :     0.022239
      px      :     0.008071
      py      :     0.007972
      dz2     :     0.000956  d :     0.002803
      dxz     :     0.000466
      dyz     :     0.000549
      dx2y2   :     0.000495
      dxy     :     0.000338
      f0      :     0.000075  f :     0.000278
      f+1     :     0.000032
      f-1     :     0.000037
      f+2     :     0.000075
      f-2     :     0.000024
      f+3     :     0.000015
      f-3     :     0.000020
 16 C s       :     3.218762  s :     3.218762
      pz      :     0.879289  p :     2.829323
      px      :     0.991840
      py      :     0.958194
      dz2     :     0.042971  d :     0.111298
      dxz     :     0.021126
      dyz     :     0.021053
      dx2y2   :     0.012388
      dxy     :     0.013760
      f0      :     0.003923  f :     0.013412
      f+1     :     0.002270
      f-1     :     0.001166
      f+2     :     0.002308
      f-2     :     0.001991
      f+3     :     0.000935
      f-3     :     0.000820
      g0      :     0.000195  g :     0.001242
      g+1     :     0.000141
      g-1     :     0.000271
      g+2     :     0.000205
      g-2     :     0.000228
      g+3     :     0.000067
      g-3     :     0.000079
      g+4     :     0.000009
      g-4     :     0.000047
 17 H s       :     0.833946  s :     0.833946
      pz      :     0.008635  p :     0.023071
      px      :     0.007555
      py      :     0.006881
      dz2     :     0.000218  d :     0.003027
      dxz     :     0.000321
      dyz     :     0.001102
      dx2y2   :     0.000880
      dxy     :     0.000505
      f0      :     0.000041  f :     0.000292
      f+1     :     0.000010
      f-1     :     0.000024
      f+2     :     0.000029
      f-2     :     0.000050
      f+3     :     0.000018
      f-3     :     0.000120
 18 C s       :     3.258927  s :     3.258927
      pz      :     0.940588  p :     2.534915
      px      :     0.870940
      py      :     0.723388
      dz2     :     0.029353  d :     0.141019
      dxz     :     0.022619
      dyz     :     0.035934
      dx2y2   :     0.027029
      dxy     :     0.026084
      f0      :     0.005042  f :     0.024014
      f+1     :     0.002152
      f-1     :     0.002413
      f+2     :     0.003432
      f-2     :     0.003448
      f+3     :     0.002262
      f-3     :     0.005264
      g0      :     0.000178  g :     0.001956
      g+1     :     0.000142
      g-1     :     0.000291
      g+2     :     0.000255
      g-2     :     0.000257
      g+3     :     0.000194
      g-3     :     0.000080
      g+4     :     0.000273
      g-4     :     0.000287
 19 C s       :     3.158923  s :     3.158923
      pz      :     0.967845  p :     3.035844
      px      :     1.044742
      py      :     1.023258
      dz2     :     0.019436  d :     0.071216
      dxz     :     0.011535
      dyz     :     0.013334
      dx2y2   :     0.016062
      dxy     :     0.010849
      f0      :     0.001456  f :     0.006565
      f+1     :     0.000531
      f-1     :     0.001579
      f+2     :     0.000781
      f-2     :     0.000800
      f+3     :     0.001087
      f-3     :     0.000331
      g0      :     0.000086  g :     0.000758
      g+1     :     0.000060
      g-1     :     0.000175
      g+2     :     0.000129
      g-2     :     0.000130
      g+3     :     0.000038
      g-3     :     0.000033
      g+4     :     0.000033
      g-4     :     0.000075
 20 H s       :     0.870058  s :     0.870058
      pz      :     0.007838  p :     0.029359
      px      :     0.011006
      py      :     0.010515
      dz2     :     0.001499  d :     0.004026
      dxz     :     0.000875
      dyz     :     0.000596
      dx2y2   :     0.000733
      dxy     :     0.000323
      f0      :     0.000123  f :     0.000383
      f+1     :     0.000049
      f-1     :     0.000041
      f+2     :     0.000107
      f-2     :     0.000030
      f+3     :     0.000005
      f-3     :     0.000026
 21 H s       :     0.846225  s :     0.846225
      pz      :     0.008892  p :     0.026407
      px      :     0.010073
      py      :     0.007441
      dz2     :     0.000219  d :     0.003914
      dxz     :     0.000248
      dyz     :     0.001323
      dx2y2   :     0.001340
      dxy     :     0.000784
      f0      :     0.000059  f :     0.000385
      f+1     :     0.000015
      f-1     :     0.000022
      f+2     :     0.000053
      f-2     :     0.000044
      f+3     :     0.000027
      f-3     :     0.000165
 22 H s       :     0.850152  s :     0.850152
      pz      :     0.008879  p :     0.026811
      px      :     0.007801
      py      :     0.010132
      dz2     :     0.000206  d :     0.003939
      dxz     :     0.001523
      dyz     :     0.000130
      dx2y2   :     0.000385
      dxy     :     0.001695
      f0      :     0.000056  f :     0.000382
      f+1     :     0.000029
      f-1     :     0.000010
      f+2     :     0.000080
      f-2     :     0.000030
      f+3     :     0.000030
      f-3     :     0.000148
 23 C s       :     3.170690  s :     3.170690
      pz      :     1.029838  p :     3.020459
      px      :     0.949802
      py      :     1.040819
      dz2     :     0.010621  d :     0.067263
      dxz     :     0.014836
      dyz     :     0.015302
      dx2y2   :     0.012416
      dxy     :     0.014087
      f0      :     0.000621  f :     0.006406
      f+1     :     0.000741
      f-1     :     0.000951
      f+2     :     0.001104
      f-2     :     0.000589
      f+3     :     0.001181
      f-3     :     0.001218
      g0      :     0.000053  g :     0.000747
      g+1     :     0.000090
      g-1     :     0.000037
      g+2     :     0.000100
      g-2     :     0.000093
      g+3     :     0.000084
      g-3     :     0.000049
      g+4     :     0.000119
      g-4     :     0.000122
 24 H s       :     0.855935  s :     0.855935
      pz      :     0.008741  p :     0.026759
      px      :     0.007949
      py      :     0.010070
      dz2     :     0.001421  d :     0.003882
      dxz     :     0.000916
      dyz     :     0.000365
      dx2y2   :     0.000563
      dxy     :     0.000618
      f0      :     0.000120  f :     0.000381
      f+1     :     0.000036
      f-1     :     0.000042
      f+2     :     0.000048
      f-2     :     0.000083
      f+3     :     0.000020
      f-3     :     0.000031
 25 H s       :     0.846661  s :     0.846661
      pz      :     0.010530  p :     0.025870
      px      :     0.007859
      py      :     0.007480
      dz2     :     0.000311  d :     0.003950
      dxz     :     0.000379
      dyz     :     0.001256
      dx2y2   :     0.001043
      dxy     :     0.000961
      f0      :     0.000040  f :     0.000391
      f+1     :     0.000017
      f-1     :     0.000053
      f+2     :     0.000052
      f-2     :     0.000061
      f+3     :     0.000036
      f-3     :     0.000132
 26 H s       :     0.873986  s :     0.873986
      pz      :     0.010574  p :     0.029300
      px      :     0.007697
      py      :     0.011029
      dz2     :     0.001062  d :     0.004134
      dxz     :     0.001016
      dyz     :     0.000880
      dx2y2   :     0.000675
      dxy     :     0.000500
      f0      :     0.000104  f :     0.000386
      f+1     :     0.000047
      f-1     :     0.000033
      f+2     :     0.000111
      f-2     :     0.000051
      f+3     :     0.000017
      f-3     :     0.000024
 27 C s       :     3.177873  s :     3.177873
      pz      :     0.983864  p :     3.039604
      px      :     1.027625
      py      :     1.028115
      dz2     :     0.020039  d :     0.068888
      dxz     :     0.007776
      dyz     :     0.013919
      dx2y2   :     0.015396
      dxy     :     0.011758
      f0      :     0.001420  f :     0.006499
      f+1     :     0.000316
      f-1     :     0.001634
      f+2     :     0.000810
      f-2     :     0.000665
      f+3     :     0.001042
      f-3     :     0.000612
      g0      :     0.000085  g :     0.000760
      g+1     :     0.000052
      g-1     :     0.000147
      g+2     :     0.000117
      g-2     :     0.000144
      g+3     :     0.000058
      g-3     :     0.000039
      g+4     :     0.000037
      g-4     :     0.000082
 28 H s       :     0.859052  s :     0.859052
      pz      :     0.009365  p :     0.025139
      px      :     0.007369
      py      :     0.008404
      dz2     :     0.000272  d :     0.003910
      dxz     :     0.001401
      dyz     :     0.000113
      dx2y2   :     0.000518
      dxy     :     0.001606
      f0      :     0.000053  f :     0.000388
      f+1     :     0.000034
      f-1     :     0.000012
      f+2     :     0.000069
      f-2     :     0.000026
      f+3     :     0.000042
      f-3     :     0.000152
 29 H s       :     0.862322  s :     0.862322
      pz      :     0.009040  p :     0.026923
      px      :     0.009796
      py      :     0.008087
      dz2     :     0.000184  d :     0.003986
      dxz     :     0.000288
      dyz     :     0.001429
      dx2y2   :     0.001396
      dxy     :     0.000689
      f0      :     0.000065  f :     0.000389
      f+1     :     0.000011
      f-1     :     0.000016
      f+2     :     0.000058
      f-2     :     0.000056
      f+3     :     0.000021
      f-3     :     0.000162
 30 H s       :     0.856145  s :     0.856145
      pz      :     0.005812  p :     0.025331
      px      :     0.009797
      py      :     0.009722
      dz2     :     0.001335  d :     0.003875
      dxz     :     0.001111
      dyz     :     0.000601
      dx2y2   :     0.000399
      dxy     :     0.000430
      f0      :     0.000140  f :     0.000387
      f+1     :     0.000071
      f-1     :     0.000030
      f+2     :     0.000061
      f-2     :     0.000069
      f+3     :     0.000004
      f-3     :     0.000013
 31 C s       :     3.291347  s :     3.291347
      pz      :     0.753802  p :     2.389240
      px      :     0.764498
      py      :     0.870940
      dz2     :     0.022533  d :     0.132208
      dxz     :     0.048399
      dyz     :     0.018574
      dx2y2   :     0.019846
      dxy     :     0.022856
      f0      :     0.003059  f :     0.024281
      f+1     :     0.005764
      f-1     :     0.003114
      f+2     :     0.004630
      f-2     :     0.002292
      f+3     :     0.002365
      f-3     :     0.003058
      g0      :     0.000288  g :     0.002085
      g+1     :     0.000290
      g-1     :     0.000169
      g+2     :     0.000222
      g-2     :     0.000276
      g+3     :     0.000284
      g-3     :     0.000256
      g+4     :     0.000171
      g-4     :     0.000130
 32 C s       :     3.317825  s :     3.317825
      pz      :     0.807994  p :     2.550926
      px      :     0.764110
      py      :     0.978822
      dz2     :     0.018553  d :     0.086104
      dxz     :     0.020462
      dyz     :     0.013663
      dx2y2   :     0.017750
      dxy     :     0.015676
      f0      :     0.001881  f :     0.018079
      f+1     :     0.005165
      f-1     :     0.001844
      f+2     :     0.003117
      f-2     :     0.001740
      f+3     :     0.002226
      f-3     :     0.002106
      g0      :     0.000230  g :     0.001463
      g+1     :     0.000235
      g-1     :     0.000153
      g+2     :     0.000134
      g-2     :     0.000155
      g+3     :     0.000212
      g-3     :     0.000145
      g+4     :     0.000119
      g-4     :     0.000081
 33 C s       :     3.235655  s :     3.235655
      pz      :     0.896426  p :     2.713306
      px      :     0.857207
      py      :     0.959673
      dz2     :     0.034222  d :     0.110230
      dxz     :     0.019464
      dyz     :     0.010654
      dx2y2   :     0.023932
      dxy     :     0.021959
      f0      :     0.000722  f :     0.013682
      f+1     :     0.004111
      f-1     :     0.001190
      f+2     :     0.002192
      f-2     :     0.001201
      f+3     :     0.001936
      f-3     :     0.002331
      g0      :     0.000133  g :     0.001242
      g+1     :     0.000185
      g-1     :     0.000078
      g+2     :     0.000130
      g-2     :     0.000097
      g+3     :     0.000196
      g-3     :     0.000179
      g+4     :     0.000121
      g-4     :     0.000123
 34 H s       :     0.880132  s :     0.880132
      pz      :     0.009596  p :     0.030592
      px      :     0.010605
      py      :     0.010391
      dz2     :     0.001018  d :     0.003640
      dxz     :     0.001048
      dyz     :     0.000922
      dx2y2   :     0.000378
      dxy     :     0.000274
      f0      :     0.000094  f :     0.000317
      f+1     :     0.000071
      f-1     :     0.000063
      f+2     :     0.000047
      f-2     :     0.000034
      f+3     :     0.000003
      f-3     :     0.000005
 35 C s       :     3.209229  s :     3.209229
      pz      :     0.919172  p :     2.856860
      px      :     0.915873
      py      :     1.021815
      dz2     :     0.021093  d :     0.123878
      dxz     :     0.058698
      dyz     :     0.013876
      dx2y2   :     0.008665
      dxy     :     0.021547
      f0      :     0.001826  f :     0.012805
      f+1     :     0.002949
      f-1     :     0.001451
      f+2     :     0.001957
      f-2     :     0.001567
      f+3     :     0.001051
      f-3     :     0.002003
      g0      :     0.000244  g :     0.001247
      g+1     :     0.000210
      g-1     :     0.000108
      g+2     :     0.000160
      g-2     :     0.000112
      g+3     :     0.000104
      g-3     :     0.000121
      g+4     :     0.000093
      g-4     :     0.000094
 36 H s       :     0.833285  s :     0.833285
      pz      :     0.007742  p :     0.020727
      px      :     0.006255
      py      :     0.006730
      dz2     :     0.000798  d :     0.002761
      dxz     :     0.000493
      dyz     :     0.000359
      dx2y2   :     0.000782
      dxy     :     0.000329
      f0      :     0.000023  f :     0.000281
      f+1     :     0.000065
      f-1     :     0.000029
      f+2     :     0.000067
      f-2     :     0.000020
      f+3     :     0.000055
      f-3     :     0.000021
 37 C s       :     3.213876  s :     3.213876
      pz      :     0.904759  p :     2.804805
      px      :     0.941093
      py      :     0.958953
      dz2     :     0.031601  d :     0.129854
      dxz     :     0.037793
      dyz     :     0.026809
      dx2y2   :     0.024834
      dxy     :     0.008816
      f0      :     0.001840  f :     0.012776
      f+1     :     0.003026
      f-1     :     0.001802
      f+2     :     0.002386
      f-2     :     0.001064
      f+3     :     0.001623
      f-3     :     0.001034
      g0      :     0.000227  g :     0.001270
      g+1     :     0.000216
      g-1     :     0.000139
      g+2     :     0.000117
      g-2     :     0.000169
      g+3     :     0.000178
      g-3     :     0.000115
      g+4     :     0.000066
      g-4     :     0.000043
 38 H s       :     0.828485  s :     0.828485
      pz      :     0.006164  p :     0.018944
      px      :     0.004811
      py      :     0.007969
      dz2     :     0.000468  d :     0.002634
      dxz     :     0.000728
      dyz     :     0.000202
      dx2y2   :     0.000458
      dxy     :     0.000778
      f0      :     0.000012  f :     0.000276
      f+1     :     0.000078
      f-1     :     0.000003
      f+2     :     0.000033
      f-2     :     0.000039
      f+3     :     0.000038
      f-3     :     0.000072
 39 C s       :     3.241043  s :     3.241043
      pz      :     0.916048  p :     2.788671
      px      :     0.834230
      py      :     1.038393
      dz2     :     0.027366  d :     0.096272
      dxz     :     0.020215
      dyz     :     0.007693
      dx2y2   :     0.017174
      dxy     :     0.023825
      f0      :     0.000976  f :     0.013039
      f+1     :     0.003189
      f-1     :     0.001327
      f+2     :     0.002280
      f-2     :     0.001252
      f+3     :     0.001917
      f-3     :     0.002098
      g0      :     0.000124  g :     0.001219
      g+1     :     0.000201
      g-1     :     0.000076
      g+2     :     0.000114
      g-2     :     0.000116
      g+3     :     0.000181
      g-3     :     0.000174
      g+4     :     0.000110
      g-4     :     0.000122
 40 H s       :     0.904783  s :     0.904783
      pz      :     0.004971  p :     0.028376
      px      :     0.011178
      py      :     0.012227
      dz2     :     0.000681  d :     0.003556
      dxz     :     0.001412
      dyz     :     0.000905
      dx2y2   :     0.000265
      dxy     :     0.000293
      f0      :     0.000094  f :     0.000322
      f+1     :     0.000079
      f-1     :     0.000058
      f+2     :     0.000046
      f-2     :     0.000038
      f+3     :     0.000004
      f-3     :     0.000004
 41 C s       :     3.273682  s :     3.273682
      pz      :     0.919914  p :     2.703449
      px      :     0.857651
      py      :     0.925885
      dz2     :     0.029952  d :     0.120591
      dxz     :     0.015438
      dyz     :     0.027830
      dx2y2   :     0.018924
      dxy     :     0.028448
      f0      :     0.002880  f :     0.019385
      f+1     :     0.004015
      f-1     :     0.001841
      f+2     :     0.003464
      f-2     :     0.001553
      f+3     :     0.002755
      f-3     :     0.002877
      g0      :     0.000194  g :     0.001609
      g+1     :     0.000167
      g-1     :     0.000219
      g+2     :     0.000179
      g-2     :     0.000115
      g+3     :     0.000153
      g-3     :     0.000180
      g+4     :     0.000203
      g-4     :     0.000199
 42 C s       :     3.145845  s :     3.145845
      pz      :     0.956343  p :     3.014372
      px      :     1.048943
      py      :     1.009087
      dz2     :     0.016585  d :     0.071576
      dxz     :     0.015170
      dyz     :     0.012882
      dx2y2   :     0.019740
      dxy     :     0.007199
      f0      :     0.001637  f :     0.006663
      f+1     :     0.001322
      f-1     :     0.001146
      f+2     :     0.001049
      f-2     :     0.000243
      f+3     :     0.000476
      f-3     :     0.000788
      g0      :     0.000137  g :     0.000765
      g+1     :     0.000102
      g-1     :     0.000175
      g+2     :     0.000107
      g-2     :     0.000079
      g+3     :     0.000041
      g-3     :     0.000051
      g+4     :     0.000051
      g-4     :     0.000023
 43 H s       :     0.872427  s :     0.872427
      pz      :     0.005325  p :     0.024755
      px      :     0.010252
      py      :     0.009178
      dz2     :     0.001235  d :     0.003889
      dxz     :     0.000556
      dyz     :     0.000504
      dx2y2   :     0.001143
      dxy     :     0.000452
      f0      :     0.000047  f :     0.000392
      f+1     :     0.000091
      f-1     :     0.000040
      f+2     :     0.000102
      f-2     :     0.000030
      f+3     :     0.000060
      f-3     :     0.000022
 44 H s       :     0.866896  s :     0.866896
      pz      :     0.008245  p :     0.027158
      px      :     0.008356
      py      :     0.010557
      dz2     :     0.000513  d :     0.004101
      dxz     :     0.001382
      dyz     :     0.000209
      dx2y2   :     0.000676
      dxy     :     0.001322
      f0      :     0.000024  f :     0.000394
      f+1     :     0.000103
      f-1     :     0.000005
      f+2     :     0.000069
      f-2     :     0.000042
      f+3     :     0.000065
      f-3     :     0.000087
 45 H s       :     0.867496  s :     0.867496
      pz      :     0.008991  p :     0.024705
      px      :     0.010335
      py      :     0.005378
      dz2     :     0.000161  d :     0.003892
      dxz     :     0.000072
      dyz     :     0.001567
      dx2y2   :     0.000646
      dxy     :     0.001447
      f0      :     0.000061  f :     0.000391
      f+1     :     0.000014
      f-1     :     0.000021
      f+2     :     0.000089
      f-2     :     0.000007
      f+3     :     0.000130
      f-3     :     0.000068
 46 C s       :     3.172023  s :     3.172023
      pz      :     0.982582  p :     2.986630
      px      :     0.986494
      py      :     1.017554
      dz2     :     0.020808  d :     0.071054
      dxz     :     0.012958
      dyz     :     0.007351
      dx2y2   :     0.023358
      dxy     :     0.006578
      f0      :     0.001040  f :     0.006585
      f+1     :     0.001280
      f-1     :     0.000798
      f+2     :     0.001063
      f-2     :     0.000536
      f+3     :     0.001142
      f-3     :     0.000726
      g0      :     0.000093  g :     0.000747
      g+1     :     0.000094
      g-1     :     0.000085
      g+2     :     0.000052
      g-2     :     0.000063
      g+3     :     0.000084
      g-3     :     0.000114
      g+4     :     0.000099
      g-4     :     0.000065
 47 H s       :     0.861248  s :     0.861248
      pz      :     0.010354  p :     0.026619
      px      :     0.009517
      py      :     0.006747
      dz2     :     0.000158  d :     0.003876
      dxz     :     0.000096
      dyz     :     0.001626
      dx2y2   :     0.000688
      dxy     :     0.001309
      f0      :     0.000066  f :     0.000383
      f+1     :     0.000007
      f-1     :     0.000015
      f+2     :     0.000099
      f-2     :     0.000020
      f+3     :     0.000097
      f-3     :     0.000079
 48 H s       :     0.872052  s :     0.872052
      pz      :     0.010004  p :     0.026970
      px      :     0.006742
      py      :     0.010224
      dz2     :     0.000916  d :     0.004033
      dxz     :     0.000787
      dyz     :     0.000278
      dx2y2   :     0.000784
      dxy     :     0.001269
      f0      :     0.000010  f :     0.000393
      f+1     :     0.000138
      f-1     :     0.000001
      f+2     :     0.000036
      f-2     :     0.000049
      f+3     :     0.000064
      f-3     :     0.000094
 49 H s       :     0.889796  s :     0.889796
      pz      :     0.009952  p :     0.032964
      px      :     0.011561
      py      :     0.011451
      dz2     :     0.000889  d :     0.004145
      dxz     :     0.001737
      dyz     :     0.001067
      dx2y2   :     0.000228
      dxy     :     0.000224
      f0      :     0.000103  f :     0.000384
      f+1     :     0.000149
      f-1     :     0.000055
      f+2     :     0.000038
      f-2     :     0.000033
      f+3     :     0.000003
      f-3     :     0.000002
 50 C s       :     3.166024  s :     3.166024
      pz      :     1.001917  p :     2.932382
      px      :     1.014478
      py      :     0.915986
      dz2     :     0.008450  d :     0.063134
      dxz     :     0.009704
      dyz     :     0.016400
      dx2y2   :     0.016133
      dxy     :     0.012448
      f0      :     0.001047  f :     0.006595
      f+1     :     0.000249
      f-1     :     0.001015
      f+2     :     0.001610
      f-2     :     0.000266
      f+3     :     0.001258
      f-3     :     0.001150
      g0      :     0.000048  g :     0.000735
      g+1     :     0.000018
      g-1     :     0.000125
      g+2     :     0.000100
      g-2     :     0.000057
      g+3     :     0.000057
      g-3     :     0.000082
      g+4     :     0.000123
      g-4     :     0.000125
 51 H s       :     0.937537  s :     0.937537
      pz      :     0.011091  p :     0.034807
      px      :     0.012960
      py      :     0.010756
      dz2     :     0.000937  d :     0.004317
      dxz     :     0.001456
      dyz     :     0.000924
      dx2y2   :     0.000546
      dxy     :     0.000454
      f0      :     0.000096  f :     0.000391
      f+1     :     0.000097
      f-1     :     0.000028
      f+2     :     0.000069
      f-2     :     0.000078
      f+3     :     0.000008
      f-3     :     0.000015
 52 H s       :     0.885988  s :     0.885988
      pz      :     0.010546  p :     0.026955
      px      :     0.007923
      py      :     0.008487
      dz2     :     0.000670  d :     0.004082
      dxz     :     0.001110
      dyz     :     0.000276
      dx2y2   :     0.000624
      dxy     :     0.001402
      f0      :     0.000015  f :     0.000398
      f+1     :     0.000126
      f-1     :     0.000002
      f+2     :     0.000052
      f-2     :     0.000046
      f+3     :     0.000050
      f-3     :     0.000108
 53 H s       :     0.877666  s :     0.877666
      pz      :     0.010669  p :     0.028419
      px      :     0.010877
      py      :     0.006873
      dz2     :     0.001489  d :     0.004044
      dxz     :     0.000368
      dyz     :     0.000663
      dx2y2   :     0.000974
      dxy     :     0.000550
      f0      :     0.000059  f :     0.000389
      f+1     :     0.000088
      f-1     :     0.000043
      f+2     :     0.000071
      f-2     :     0.000034
      f+3     :     0.000056
      f-3     :     0.000038
 54 C s       :     3.130394  s :     3.130394
      pz      :     0.834487  p :     2.169394
      px      :     0.697549
      py      :     0.637357
      dz2     :     0.066542  d :     0.257822
      dxz     :     0.057209
      dyz     :     0.046434
      dx2y2   :     0.049401
      dxy     :     0.038236
      f0      :     0.009814  f :     0.035463
      f+1     :     0.003963
      f-1     :     0.003879
      f+2     :     0.003002
      f-2     :     0.007565
      f+3     :     0.003693
      f-3     :     0.003548
      g0      :     0.000568  g :     0.004397
      g+1     :     0.000490
      g-1     :     0.000676
      g+2     :     0.000570
      g-2     :     0.000689
      g+3     :     0.000261
      g-3     :     0.000353
      g+4     :     0.000337
      g-4     :     0.000453
 55 C s       :     3.246917  s :     3.246917
      pz      :     0.715780  p :     2.576404
      px      :     0.910880
      py      :     0.949744
      dz2     :     0.022797  d :     0.107213
      dxz     :     0.027428
      dyz     :     0.019017
      dx2y2   :     0.025591
      dxy     :     0.012381
      f0      :     0.004774  f :     0.017384
      f+1     :     0.001906
      f-1     :     0.001785
      f+2     :     0.001472
      f-2     :     0.003699
      f+3     :     0.002514
      f-3     :     0.001233
      g0      :     0.000154  g :     0.001537
      g+1     :     0.000283
      g-1     :     0.000184
      g+2     :     0.000247
      g-2     :     0.000236
      g+3     :     0.000071
      g-3     :     0.000120
      g+4     :     0.000106
      g-4     :     0.000137
 56 C s       :     3.216858  s :     3.216858
      pz      :     0.931237  p :     2.739288
      px      :     0.895920
      py      :     0.912131
      dz2     :     0.018795  d :     0.098925
      dxz     :     0.025784
      dyz     :     0.027588
      dx2y2   :     0.019505
      dxy     :     0.007252
      f0      :     0.003227  f :     0.012742
      f+1     :     0.001061
      f-1     :     0.002025
      f+2     :     0.000823
      f-2     :     0.002559
      f+3     :     0.002102
      f-3     :     0.000946
      g0      :     0.000168  g :     0.001251
      g+1     :     0.000221
      g-1     :     0.000142
      g+2     :     0.000149
      g-2     :     0.000224
      g+3     :     0.000043
      g-3     :     0.000068
      g+4     :     0.000093
      g-4     :     0.000143
 57 H s       :     0.838547  s :     0.838547
      pz      :     0.008014  p :     0.026941
      px      :     0.009261
      py      :     0.009666
      dz2     :     0.000905  d :     0.003290
      dxz     :     0.000883
      dyz     :     0.000608
      dx2y2   :     0.000463
      dxy     :     0.000433
      f0      :     0.000089  f :     0.000303
      f+1     :     0.000041
      f-1     :     0.000026
      f+2     :     0.000067
      f-2     :     0.000049
      f+3     :     0.000013
      f-3     :     0.000017
 58 C s       :     3.199379  s :     3.199379
      pz      :     0.884377  p :     2.795860
      px      :     0.958232
      py      :     0.953251
      dz2     :     0.050593  d :     0.121143
      dxz     :     0.018420
      dyz     :     0.023695
      dx2y2   :     0.008494
      dxy     :     0.019941
      f0      :     0.003638  f :     0.012482
      f+1     :     0.001055
      f-1     :     0.001721
      f+2     :     0.001785
      f-2     :     0.002441
      f+3     :     0.000781
      f-3     :     0.001061
      g0      :     0.000196  g :     0.001270
      g+1     :     0.000229
      g-1     :     0.000179
      g+2     :     0.000235
      g-2     :     0.000227
      g+3     :     0.000067
      g-3     :     0.000079
      g+4     :     0.000041
      g-4     :     0.000017
 59 H s       :     0.827238  s :     0.827238
      pz      :     0.007085  p :     0.023389
      px      :     0.007415
      py      :     0.008889
      dz2     :     0.000136  d :     0.002881
      dxz     :     0.000782
      dyz     :     0.000505
      dx2y2   :     0.001179
      dxy     :     0.000278
      f0      :     0.000042  f :     0.000282
      f+1     :     0.000014
      f-1     :     0.000011
      f+2     :     0.000008
      f-2     :     0.000071
      f+3     :     0.000107
      f-3     :     0.000030
 60 C s       :     3.205232  s :     3.205232
      pz      :     0.936090  p :     2.741749
      px      :     0.905436
      py      :     0.900223
      dz2     :     0.027745  d :     0.123000
      dxz     :     0.039029
      dyz     :     0.019998
      dx2y2   :     0.021240
      dxy     :     0.014989
      f0      :     0.003197  f :     0.012323
      f+1     :     0.001292
      f-1     :     0.000965
      f+2     :     0.001264
      f-2     :     0.002453
      f+3     :     0.002095
      f-3     :     0.001056
      g0      :     0.000126  g :     0.001267
      g+1     :     0.000215
      g-1     :     0.000150
      g+2     :     0.000176
      g-2     :     0.000211
      g+3     :     0.000063
      g-3     :     0.000097
      g+4     :     0.000100
      g-4     :     0.000128
 61 H s       :     0.826724  s :     0.826724
      pz      :     0.006315  p :     0.022650
      px      :     0.007716
      py      :     0.008619
      dz2     :     0.000777  d :     0.002839
      dxz     :     0.000580
      dyz     :     0.000943
      dx2y2   :     0.000261
      dxy     :     0.000277
      f0      :     0.000088  f :     0.000277
      f+1     :     0.000024
      f-1     :     0.000067
      f+2     :     0.000038
      f-2     :     0.000048
      f+3     :     0.000008
      f-3     :     0.000005
 62 C s       :     3.172843  s :     3.172843
      pz      :     0.947761  p :     2.805919
      px      :     0.912357
      py      :     0.945800
      dz2     :     0.020921  d :     0.121994
      dxz     :     0.036084
      dyz     :     0.036670
      dx2y2   :     0.019182
      dxy     :     0.009137
      f0      :     0.003328  f :     0.012448
      f+1     :     0.000738
      f-1     :     0.001703
      f+2     :     0.000694
      f-2     :     0.002884
      f+3     :     0.002097
      f-3     :     0.001003
      g0      :     0.000166  g :     0.001267
      g+1     :     0.000232
      g-1     :     0.000149
      g+2     :     0.000155
      g-2     :     0.000229
      g+3     :     0.000038
      g-3     :     0.000071
      g+4     :     0.000091
      g-4     :     0.000136
 63 H s       :     0.822124  s :     0.822124
      pz      :     0.005990  p :     0.022811
      px      :     0.008634
      py      :     0.008187
      dz2     :     0.000892  d :     0.002834
      dxz     :     0.000709
      dyz     :     0.000456
      dx2y2   :     0.000430
      dxy     :     0.000348
      f0      :     0.000083  f :     0.000282
      f+1     :     0.000041
      f-1     :     0.000028
      f+2     :     0.000067
      f-2     :     0.000033
      f+3     :     0.000012
      f-3     :     0.000016
 64 C s       :     3.288335  s :     3.288335
      pz      :     0.878010  p :     2.717909
      px      :     0.909872
      py      :     0.930027
      dz2     :     0.036787  d :     0.102815
      dxz     :     0.022748
      dyz     :     0.020478
      dx2y2   :     0.008046
      dxy     :     0.014756
      f0      :     0.003923  f :     0.013391
      f+1     :     0.001271
      f-1     :     0.002022
      f+2     :     0.002064
      f-2     :     0.002418
      f+3     :     0.000726
      f-3     :     0.000966
      g0      :     0.000189  g :     0.001251
      g+1     :     0.000228
      g-1     :     0.000178
      g+2     :     0.000238
      g-2     :     0.000224
      g+3     :     0.000065
      g-3     :     0.000072
      g+4     :     0.000039
      g-4     :     0.000016
 65 H s       :     0.860412  s :     0.860412
      pz      :     0.010349  p :     0.028566
      px      :     0.010302
      py      :     0.007915
      dz2     :     0.000295  d :     0.003427
      dxz     :     0.000976
      dyz     :     0.000604
      dx2y2   :     0.001233
      dxy     :     0.000319
      f0      :     0.000048  f :     0.000306
      f+1     :     0.000015
      f-1     :     0.000013
      f+2     :     0.000009
      f-2     :     0.000077
      f+3     :     0.000112
      f-3     :     0.000032
 66 H s       :     0.733196  s :     0.733196
      pz      :     0.027965  p :     0.078948
      px      :     0.019956
      py      :     0.031028
      dz2     :     0.001330  d :     0.010325
      dxz     :     0.003165
      dyz     :     0.000781
      dx2y2   :     0.001066
      dxy     :     0.003984
      f0      :     0.000064  f :     0.000921
      f+1     :     0.000193
      f-1     :     0.000016
      f+2     :     0.000139
      f-2     :     0.000097
      f+3     :     0.000130
      f-3     :     0.000282
 67 O s       :     3.768667  s :     3.768667
      pz      :     1.420779  p :     4.680155
      px      :     1.748613
      py      :     1.510763
      dz2     :     0.010161  d :     0.032369
      dxz     :     0.009043
      dyz     :     0.009062
      dx2y2   :     0.001848
      dxy     :     0.002254
      f0      :     0.000944  f :     0.003575
      f+1     :     0.000963
      f-1     :     0.000704
      f+2     :     0.000358
      f-2     :     0.000507
      f+3     :     0.000050
      f-3     :     0.000048
      g0      :     0.000037  g :     0.000193
      g+1     :     0.000059
      g-1     :     0.000026
      g+2     :     0.000026
      g-2     :     0.000033
      g+3     :     0.000005
      g-3     :     0.000007
      g+4     :     0.000000
      g-4     :     0.000000
 68 C s       :     3.107668  s :     3.107668
      pz      :     0.822484  p :     2.239645
      px      :     0.697824
      py      :     0.719337
      dz2     :     0.057341  d :     0.259614
      dxz     :     0.073091
      dyz     :     0.042854
      dx2y2   :     0.035277
      dxy     :     0.051052
      f0      :     0.007483  f :     0.032980
      f+1     :     0.005484
      f-1     :     0.004630
      f+2     :     0.005545
      f-2     :     0.002636
      f+3     :     0.002847
      f-3     :     0.004355
      g0      :     0.000755  g :     0.004419
      g+1     :     0.000808
      g-1     :     0.000334
      g+2     :     0.000643
      g-2     :     0.000550
      g+3     :     0.000307
      g-3     :     0.000257
      g+4     :     0.000368
      g-4     :     0.000396
 69 C s       :     3.242892  s :     3.242892
      pz      :     0.824145  p :     2.610084
      px      :     0.852320
      py      :     0.933619
      dz2     :     0.020531  d :     0.105766
      dxz     :     0.036101
      dyz     :     0.017457
      dx2y2   :     0.013386
      dxy     :     0.018291
      f0      :     0.004201  f :     0.017042
      f+1     :     0.001689
      f-1     :     0.002216
      f+2     :     0.003608
      f-2     :     0.001503
      f+3     :     0.001641
      f-3     :     0.002184
      g0      :     0.000207  g :     0.001536
      g+1     :     0.000337
      g-1     :     0.000074
      g+2     :     0.000221
      g-2     :     0.000251
      g+3     :     0.000114
      g-3     :     0.000087
      g+4     :     0.000129
      g-4     :     0.000115
 70 C s       :     3.270719  s :     3.270719
      pz      :     0.893622  p :     2.746260
      px      :     0.938676
      py      :     0.913961
      dz2     :     0.028340  d :     0.096518
      dxz     :     0.021853
      dyz     :     0.021675
      dx2y2   :     0.015136
      dxy     :     0.009515
      f0      :     0.003515  f :     0.013299
      f+1     :     0.001523
      f-1     :     0.001963
      f+2     :     0.002933
      f-2     :     0.001340
      f+3     :     0.001072
      f-3     :     0.000953
      g0      :     0.000175  g :     0.001253
      g+1     :     0.000298
      g-1     :     0.000096
      g+2     :     0.000185
      g-2     :     0.000231
      g+3     :     0.000117
      g-3     :     0.000084
      g+4     :     0.000032
      g-4     :     0.000034
 71 H s       :     0.862213  s :     0.862213
      pz      :     0.010497  p :     0.027041
      px      :     0.007773
      py      :     0.008771
      dz2     :     0.000219  d :     0.003333
      dxz     :     0.001534
      dyz     :     0.000170
      dx2y2   :     0.000423
      dxy     :     0.000986
      f0      :     0.000047  f :     0.000303
      f+1     :     0.000022
      f-1     :     0.000007
      f+2     :     0.000072
      f-2     :     0.000021
      f+3     :     0.000051
      f-3     :     0.000083
 72 C s       :     3.192761  s :     3.192761
      pz      :     0.958465  p :     2.799179
      px      :     0.896198
      py      :     0.944517
      dz2     :     0.031247  d :     0.119728
      dxz     :     0.041083
      dyz     :     0.008077
      dx2y2   :     0.015793
      dxy     :     0.023529
      f0      :     0.002589  f :     0.012474
      f+1     :     0.001441
      f-1     :     0.001243
      f+2     :     0.003023
      f-2     :     0.000887
      f+3     :     0.001406
      f-3     :     0.001886
      g0      :     0.000115  g :     0.001270
      g+1     :     0.000284
      g-1     :     0.000055
      g+2     :     0.000195
      g-2     :     0.000164
      g+3     :     0.000119
      g-3     :     0.000101
      g+4     :     0.000113
      g-4     :     0.000123
 73 H s       :     0.832644  s :     0.832644
      pz      :     0.005367  p :     0.022394
      px      :     0.007358
      py      :     0.009669
      dz2     :     0.000702  d :     0.002781
      dxz     :     0.000662
      dyz     :     0.000885
      dx2y2   :     0.000272
      dxy     :     0.000260
      f0      :     0.000090  f :     0.000278
      f+1     :     0.000028
      f-1     :     0.000059
      f+2     :     0.000043
      f-2     :     0.000046
      f+3     :     0.000006
      f-3     :     0.000007
 74 C s       :     3.201572  s :     3.201572
      pz      :     0.928585  p :     2.759538
      px      :     0.910007
      py      :     0.920946
      dz2     :     0.014601  d :     0.122434
      dxz     :     0.058780
      dyz     :     0.016906
      dx2y2   :     0.011640
      dxy     :     0.020507
      f0      :     0.002881  f :     0.012293
      f+1     :     0.001094
      f-1     :     0.001736
      f+2     :     0.002384
      f-2     :     0.001267
      f+3     :     0.001132
      f-3     :     0.001800
      g0      :     0.000186  g :     0.001264
      g+1     :     0.000278
      g-1     :     0.000061
      g+2     :     0.000175
      g-2     :     0.000189
      g+3     :     0.000076
      g-3     :     0.000068
      g+4     :     0.000126
      g-4     :     0.000105
 75 H s       :     0.830113  s :     0.830113
      pz      :     0.006735  p :     0.022850
      px      :     0.006867
      py      :     0.009248
      dz2     :     0.000971  d :     0.002863
      dxz     :     0.000429
      dyz     :     0.000539
      dx2y2   :     0.000533
      dxy     :     0.000391
      f0      :     0.000068  f :     0.000279
      f+1     :     0.000040
      f-1     :     0.000030
      f+2     :     0.000074
      f-2     :     0.000027
      f+3     :     0.000026
      f-3     :     0.000015
 76 C s       :     3.188853  s :     3.188853
      pz      :     0.886729  p :     2.797517
      px      :     0.963016
      py      :     0.947773
      dz2     :     0.047706  d :     0.119798
      dxz     :     0.018111
      dyz     :     0.023300
      dx2y2   :     0.021363
      dxy     :     0.009318
      f0      :     0.003130  f :     0.012413
      f+1     :     0.001331
      f-1     :     0.001732
      f+2     :     0.002739
      f-2     :     0.001459
      f+3     :     0.001082
      f-3     :     0.000941
      g0      :     0.000177  g :     0.001270
      g+1     :     0.000301
      g-1     :     0.000092
      g+2     :     0.000198
      g-2     :     0.000230
      g+3     :     0.000116
      g-3     :     0.000087
      g+4     :     0.000034
      g-4     :     0.000035
 77 H s       :     0.827699  s :     0.827699
      pz      :     0.007377  p :     0.023134
      px      :     0.005931
      py      :     0.009826
      dz2     :     0.000167  d :     0.002893
      dxz     :     0.001148
      dyz     :     0.000107
      dx2y2   :     0.000398
      dxy     :     0.001074
      f0      :     0.000037  f :     0.000283
      f+1     :     0.000027
      f-1     :     0.000006
      f+2     :     0.000058
      f-2     :     0.000020
      f+3     :     0.000051
      f-3     :     0.000084
 78 C s       :     3.231552  s :     3.231552
      pz      :     0.921849  p :     2.723972
      px      :     0.887580
      py      :     0.914543
      dz2     :     0.023493  d :     0.097366
      dxz     :     0.033051
      dyz     :     0.008771
      dx2y2   :     0.010575
      dxy     :     0.021476
      f0      :     0.002867  f :     0.012767
      f+1     :     0.001604
      f-1     :     0.001171
      f+2     :     0.002775
      f-2     :     0.000947
      f+3     :     0.001508
      f-3     :     0.001895
      g0      :     0.000112  g :     0.001251
      g+1     :     0.000273
      g-1     :     0.000052
      g+2     :     0.000199
      g-2     :     0.000160
      g+3     :     0.000116
      g-3     :     0.000096
      g+4     :     0.000118
      g-4     :     0.000125
 79 H s       :     0.854135  s :     0.854135
      pz      :     0.008840  p :     0.025943
      px      :     0.008171
      py      :     0.008932
      dz2     :     0.000778  d :     0.003231
      dxz     :     0.000987
      dyz     :     0.000859
      dx2y2   :     0.000320
      dxy     :     0.000287
      f0      :     0.000090  f :     0.000300
      f+1     :     0.000039
      f-1     :     0.000061
      f+2     :     0.000052
      f-2     :     0.000046
      f+3     :     0.000006
      f-3     :     0.000007
 80 O s       :     3.813713  s :     3.813713
      pz      :     1.602805  p :     4.565817
      px      :     1.279872
      py      :     1.683140
      dz2     :     0.005469  d :     0.028828
      dxz     :     0.008775
      dyz     :     0.002405
      dx2y2   :     0.006186
      dxy     :     0.005993
      f0      :     0.000125  f :     0.003160
      f+1     :     0.000517
      f-1     :     0.000053
      f+2     :     0.000537
      f-2     :     0.000264
      f+3     :     0.000827
      f-3     :     0.000837
      g0      :     0.000012  g :     0.000185
      g+1     :     0.000035
      g-1     :     0.000003
      g+2     :     0.000031
      g-2     :     0.000014
      g+3     :     0.000018
      g-3     :     0.000015
      g+4     :     0.000031
      g-4     :     0.000028
 81 H s       :     0.579057  s :     0.579057
      pz      :     0.057067  p :     0.117664
      px      :     0.034479
      py      :     0.026118
      dz2     :     0.003319  d :     0.012035
      dxz     :     0.003001
      dyz     :     0.002638
      dx2y2   :     0.001578
      dxy     :     0.001498
      f0      :     0.000229  f :     0.001332
      f+1     :     0.000309
      f-1     :     0.000131
      f+2     :     0.000275
      f-2     :     0.000267
      f+3     :     0.000063
      f-3     :     0.000059


                     *******************************
                     * LOEWDIN POPULATION ANALYSIS *
                     *******************************

----------------------
LOEWDIN ATOMIC CHARGES
----------------------
   0 O :    0.602420
   1 O :    0.357969
   2 N :    0.459119
   3 N :    0.602745
   4 C :   -0.447233
   5 C :   -0.142473
   6 H :   -0.014780
   7 C :   -0.103476
   8 C :    0.080549
   9 H :   -0.047621
  10 C :    0.064226
  11 H :   -0.050944
  12 C :    0.060064
  13 H :   -0.051993
  14 C :    0.063577
  15 H :   -0.050731
  16 C :    0.086927
  17 H :   -0.037778
  18 C :   -0.379907
  19 C :    0.246566
  20 H :   -0.055776
  21 H :   -0.042361
  22 H :   -0.047454
  23 C :    0.247194
  24 H :   -0.048025
  25 H :   -0.042179
  26 H :   -0.053940
  27 C :    0.231357
  28 H :   -0.048971
  29 H :   -0.045489
  30 H :   -0.049761
  31 C :   -0.212641
  32 C :   -0.053679
  33 C :    0.065152
  34 H :   -0.051745
  35 C :    0.029903
  36 H :   -0.060968
  37 C :    0.040559
  38 H :   -0.051553
  39 C :    0.060332
  40 H :   -0.052086
  41 C :   -0.245479
  42 C :    0.232097
  43 H :   -0.047540
  44 H :   -0.044717
  45 H :   -0.047165
  46 C :    0.248553
  47 H :   -0.045977
  48 H :   -0.045901
  49 H :   -0.062438
  50 C :    0.244020
  51 H :   -0.064085
  52 H :   -0.046756
  53 H :   -0.048225
  54 C :   -0.741732
  55 C :   -0.121034
  56 C :    0.105151
  57 H :   -0.040001
  58 C :    0.075931
  59 H :   -0.047426
  60 C :    0.086119
  61 H :   -0.044738
  62 C :    0.076512
  63 H :   -0.047236
  64 C :    0.102039
  65 H :   -0.043059
  66 H :   -0.204406
  67 O :    0.253391
  68 C :   -0.805301
  69 C :   -0.129703
  70 C :    0.087505
  71 H :   -0.049541
  72 C :    0.067846
  73 H :   -0.049872
  74 C :    0.074290
  75 H :   -0.047936
  76 C :    0.067532
  77 H :   -0.050132
  78 C :    0.089886
  79 H :   -0.045795
  80 O :    0.684277
  81 H :   -0.384049

-------------------------------
LOEWDIN REDUCED ORBITAL CHARGES
-------------------------------
  0 O s       :     3.032242  s :     3.032242
      pz      :     1.405730  p :     4.150098
      px      :     1.316045
      py      :     1.428323
      dz2     :     0.032428  d :     0.183613
      dxz     :     0.046941
      dyz     :     0.026089
      dx2y2   :     0.031540
      dxy     :     0.046615
      f0      :     0.005175  f :     0.030532
      f+1     :     0.003913
      f-1     :     0.002602
      f+2     :     0.002487
      f-2     :     0.008012
      f+3     :     0.003752
      f-3     :     0.004592
      g0      :     0.000086  g :     0.001095
      g+1     :     0.000204
      g-1     :     0.000077
      g+2     :     0.000086
      g-2     :     0.000111
      g+3     :     0.000090
      g-3     :     0.000176
      g+4     :     0.000112
      g-4     :     0.000153
  1 O s       :     3.228942  s :     3.228942
      pz      :     1.480428  p :     4.293869
      px      :     1.404259
      py      :     1.409181
      dz2     :     0.031431  d :     0.096055
      dxz     :     0.017958
      dyz     :     0.027589
      dx2y2   :     0.007628
      dxy     :     0.011450
      f0      :     0.005422  f :     0.021913
      f+1     :     0.002587
      f-1     :     0.004949
      f+2     :     0.003122
      f-2     :     0.004225
      f+3     :     0.000927
      f-3     :     0.000681
      g0      :     0.000204  g :     0.001252
      g+1     :     0.000085
      g-1     :     0.000294
      g+2     :     0.000180
      g-2     :     0.000236
      g+3     :     0.000130
      g-3     :     0.000093
      g+4     :     0.000016
      g-4     :     0.000015
  2 N s       :     2.823496  s :     2.823496
      pz      :     1.125430  p :     3.357258
      px      :     1.128181
      py      :     1.103646
      dz2     :     0.039849  d :     0.299458
      dxz     :     0.036727
      dyz     :     0.083506
      dx2y2   :     0.074528
      dxy     :     0.064848
      f0      :     0.007300  f :     0.056650
      f+1     :     0.003849
      f-1     :     0.008647
      f+2     :     0.008514
      f-2     :     0.009756
      f+3     :     0.006909
      f-3     :     0.011676
      g0      :     0.000299  g :     0.004019
      g+1     :     0.000135
      g-1     :     0.000633
      g+2     :     0.000569
      g-2     :     0.000325
      g+3     :     0.000712
      g-3     :     0.000520
      g+4     :     0.000436
      g-4     :     0.000390
  3 N s       :     2.664782  s :     2.664782
      pz      :     1.096662  p :     3.345002
      px      :     1.080787
      py      :     1.167554
      dz2     :     0.076182  d :     0.328446
      dxz     :     0.075727
      dyz     :     0.057859
      dx2y2   :     0.068856
      dxy     :     0.049823
      f0      :     0.009623  f :     0.055891
      f+1     :     0.008342
      f-1     :     0.007813
      f+2     :     0.010373
      f-2     :     0.007671
      f+3     :     0.006025
      f-3     :     0.006043
      g0      :     0.000295  g :     0.003134
      g+1     :     0.000372
      g-1     :     0.000482
      g+2     :     0.000292
      g-2     :     0.000512
      g+3     :     0.000367
      g-3     :     0.000385
      g+4     :     0.000209
      g-4     :     0.000218
  4 C s       :     2.590509  s :     2.590509
      pz      :     0.831922  p :     2.593993
      px      :     0.790880
      py      :     0.971191
      dz2     :     0.211239  d :     0.935689
      dxz     :     0.180881
      dyz     :     0.184336
      dx2y2   :     0.171018
      dxy     :     0.188214
      f0      :     0.036042  f :     0.291265
      f+1     :     0.039782
      f-1     :     0.039506
      f+2     :     0.036976
      f-2     :     0.064136
      f+3     :     0.029467
      f-3     :     0.045357
      g0      :     0.002276  g :     0.035778
      g+1     :     0.006013
      g-1     :     0.003788
      g+2     :     0.005366
      g-2     :     0.004045
      g+3     :     0.004686
      g-3     :     0.005324
      g+4     :     0.002129
      g-4     :     0.002151
  5 C s       :     2.519581  s :     2.519581
      pz      :     0.871104  p :     2.677738
      px      :     0.930288
      py      :     0.876345
      dz2     :     0.212417  d :     0.733534
      dxz     :     0.100230
      dyz     :     0.174537
      dx2y2   :     0.107541
      dxy     :     0.138810
      f0      :     0.043707  f :     0.197172
      f+1     :     0.027153
      f-1     :     0.027845
      f+2     :     0.028527
      f-2     :     0.030016
      f+3     :     0.017807
      f-3     :     0.022118
      g0      :     0.001891  g :     0.014448
      g+1     :     0.001322
      g-1     :     0.002866
      g+2     :     0.001832
      g-2     :     0.001860
      g+3     :     0.001500
      g-3     :     0.001379
      g+4     :     0.000844
      g-4     :     0.000954
  6 H s       :     0.732158  s :     0.732158
      pz      :     0.045044  p :     0.199160
      px      :     0.098077
      py      :     0.056039
      dz2     :     0.006900  d :     0.073482
      dxz     :     0.019510
      dyz     :     0.005920
      dx2y2   :     0.017613
      dxy     :     0.023539
      f0      :     0.001088  f :     0.009981
      f+1     :     0.001430
      f-1     :     0.000341
      f+2     :     0.000966
      f-2     :     0.001310
      f+3     :     0.002377
      f-3     :     0.002470
  7 C s       :     2.563029  s :     2.563029
      pz      :     0.929303  p :     2.711003
      px      :     0.829895
      py      :     0.951805
      dz2     :     0.155859  d :     0.654917
      dxz     :     0.110021
      dyz     :     0.180567
      dx2y2   :     0.101214
      dxy     :     0.107257
      f0      :     0.039650  f :     0.160057
      f+1     :     0.020894
      f-1     :     0.021111
      f+2     :     0.024091
      f-2     :     0.028416
      f+3     :     0.012277
      f-3     :     0.013618
      g0      :     0.001818  g :     0.014470
      g+1     :     0.001489
      g-1     :     0.002374
      g+2     :     0.001539
      g-2     :     0.002013
      g+3     :     0.002079
      g-3     :     0.000694
      g+4     :     0.001465
      g-4     :     0.000999
  8 C s       :     2.574299  s :     2.574299
      pz      :     0.963402  p :     2.705449
      px      :     0.809461
      py      :     0.932587
      dz2     :     0.115382  d :     0.510324
      dxz     :     0.089752
      dyz     :     0.157089
      dx2y2   :     0.071559
      dxy     :     0.076542
      f0      :     0.030144  f :     0.117535
      f+1     :     0.016514
      f-1     :     0.016448
      f+2     :     0.013633
      f-2     :     0.017133
      f+3     :     0.009123
      f-3     :     0.014540
      g0      :     0.002023  g :     0.011843
      g+1     :     0.000998
      g-1     :     0.002004
      g+2     :     0.001018
      g-2     :     0.001552
      g+3     :     0.001443
      g-3     :     0.000310
      g+4     :     0.001488
      g-4     :     0.001007
  9 H s       :     0.776503  s :     0.776503
      pz      :     0.081660  p :     0.194862
      px      :     0.058774
      py      :     0.054428
      dz2     :     0.020955  d :     0.066554
      dxz     :     0.013705
      dyz     :     0.015158
      dx2y2   :     0.008504
      dxy     :     0.008232
      f0      :     0.002279  f :     0.009702
      f+1     :     0.001548
      f-1     :     0.001628
      f+2     :     0.001732
      f-2     :     0.001627
      f+3     :     0.000480
      f-3     :     0.000409
 10 C s       :     2.585699  s :     2.585699
      pz      :     0.991177  p :     2.716088
      px      :     0.815263
      py      :     0.909648
      dz2     :     0.169358  d :     0.508518
      dxz     :     0.109044
      dyz     :     0.128660
      dx2y2   :     0.043900
      dxy     :     0.057556
      f0      :     0.031830  f :     0.113843
      f+1     :     0.016626
      f-1     :     0.016900
      f+2     :     0.020955
      f-2     :     0.017964
      f+3     :     0.006821
      f-3     :     0.002747
      g0      :     0.002253  g :     0.011626
      g+1     :     0.001509
      g-1     :     0.001847
      g+2     :     0.001506
      g-2     :     0.001713
      g+3     :     0.001076
      g-3     :     0.000890
      g+4     :     0.000266
      g-4     :     0.000565
 11 H s       :     0.790204  s :     0.790204
      pz      :     0.043780  p :     0.186625
      px      :     0.059590
      py      :     0.083255
      dz2     :     0.005755  d :     0.064493
      dxz     :     0.005411
      dyz     :     0.019516
      dx2y2   :     0.017777
      dxy     :     0.016034
      f0      :     0.001285  f :     0.009621
      f+1     :     0.000429
      f-1     :     0.001213
      f+2     :     0.000910
      f-2     :     0.001548
      f+3     :     0.001724
      f-3     :     0.002512
 12 C s       :     2.586566  s :     2.586566
      pz      :     0.952202  p :     2.720471
      px      :     0.827083
      py      :     0.941186
      dz2     :     0.125883  d :     0.507594
      dxz     :     0.061087
      dyz     :     0.147421
      dx2y2   :     0.088831
      dxy     :     0.084372
      f0      :     0.026479  f :     0.113714
      f+1     :     0.011551
      f-1     :     0.015822
      f+2     :     0.018367
      f-2     :     0.018259
      f+3     :     0.010368
      f-3     :     0.012868
      g0      :     0.001070  g :     0.011591
      g+1     :     0.001185
      g-1     :     0.002067
      g+2     :     0.001159
      g-2     :     0.001262
      g+3     :     0.001863
      g-3     :     0.000589
      g+4     :     0.001411
      g-4     :     0.000984
 13 H s       :     0.791216  s :     0.791216
      pz      :     0.083700  p :     0.186739
      px      :     0.049397
      py      :     0.053642
      dz2     :     0.020476  d :     0.064407
      dxz     :     0.017614
      dyz     :     0.018013
      dx2y2   :     0.004150
      dxy     :     0.004154
      f0      :     0.003039  f :     0.009630
      f+1     :     0.001838
      f-1     :     0.002281
      f+2     :     0.001118
      f-2     :     0.001139
      f+3     :     0.000112
      f-3     :     0.000103
 14 C s       :     2.585745  s :     2.585745
      pz      :     0.960289  p :     2.716143
      px      :     0.816951
      py      :     0.938903
      dz2     :     0.110307  d :     0.508849
      dxz     :     0.092268
      dyz     :     0.159279
      dx2y2   :     0.071277
      dxy     :     0.075719
      f0      :     0.028635  f :     0.114027
      f+1     :     0.016569
      f-1     :     0.016167
      f+2     :     0.012911
      f-2     :     0.017089
      f+3     :     0.008748
      f-3     :     0.013908
      g0      :     0.002031  g :     0.011658
      g+1     :     0.001018
      g-1     :     0.001918
      g+2     :     0.001015
      g-2     :     0.001602
      g+3     :     0.001436
      g-3     :     0.000273
      g+4     :     0.001390
      g-4     :     0.000976
 15 H s       :     0.790134  s :     0.790134
      pz      :     0.072680  p :     0.186515
      px      :     0.058394
      py      :     0.055441
      dz2     :     0.020679  d :     0.064457
      dxz     :     0.013190
      dyz     :     0.013905
      dx2y2   :     0.008479
      dxy     :     0.008205
      f0      :     0.002254  f :     0.009624
      f+1     :     0.001544
      f-1     :     0.001609
      f+2     :     0.001715
      f-2     :     0.001599
      f+3     :     0.000490
      f-3     :     0.000413
 16 C s       :     2.574915  s :     2.574915
      pz      :     0.985830  p :     2.703376
      px      :     0.811873
      py      :     0.905673
      dz2     :     0.165410  d :     0.506386
      dxz     :     0.108356
      dyz     :     0.128865
      dx2y2   :     0.044767
      dxy     :     0.058988
      f0      :     0.031836  f :     0.116589
      f+1     :     0.018005
      f-1     :     0.017481
      f+2     :     0.021372
      f-2     :     0.018104
      f+3     :     0.006890
      f-3     :     0.002901
      g0      :     0.002248  g :     0.011806
      g+1     :     0.001606
      g-1     :     0.001890
      g+2     :     0.001563
      g-2     :     0.001704
      g+3     :     0.001061
      g-3     :     0.000901
      g+4     :     0.000267
      g-4     :     0.000567
 17 H s       :     0.777790  s :     0.777790
      pz      :     0.042620  p :     0.185290
      px      :     0.058273
      py      :     0.084397
      dz2     :     0.005941  d :     0.065078
      dxz     :     0.005449
      dyz     :     0.019381
      dx2y2   :     0.017951
      dxy     :     0.016357
      f0      :     0.001283  f :     0.009620
      f+1     :     0.000430
      f-1     :     0.001213
      f+2     :     0.000911
      f-2     :     0.001536
      f+3     :     0.001709
      f-3     :     0.002538
 18 C s       :     2.544385  s :     2.544385
      pz      :     0.940331  p :     2.697160
      px      :     0.916844
      py      :     0.839985
      dz2     :     0.184876  d :     0.882655
      dxz     :     0.147792
      dyz     :     0.175621
      dx2y2   :     0.174617
      dxy     :     0.199750
      f0      :     0.047293  f :     0.240185
      f+1     :     0.024567
      f-1     :     0.020484
      f+2     :     0.035888
      f-2     :     0.035781
      f+3     :     0.026144
      f-3     :     0.050029
      g0      :     0.001553  g :     0.015522
      g+1     :     0.001477
      g-1     :     0.001870
      g+2     :     0.001559
      g-2     :     0.001478
      g+3     :     0.001860
      g-3     :     0.001254
      g+4     :     0.002548
      g-4     :     0.001922
 19 C s       :     2.537997  s :     2.537997
      pz      :     0.897032  p :     2.753847
      px      :     0.937289
      py      :     0.919525
      dz2     :     0.109501  d :     0.383295
      dxz     :     0.061051
      dyz     :     0.081188
      dx2y2   :     0.076486
      dxy     :     0.055067
      f0      :     0.015547  f :     0.074444
      f+1     :     0.011810
      f-1     :     0.012363
      f+2     :     0.008644
      f-2     :     0.013100
      f+3     :     0.009583
      f-3     :     0.003399
      g0      :     0.000781  g :     0.003852
      g+1     :     0.000251
      g-1     :     0.000624
      g+2     :     0.000472
      g-2     :     0.000789
      g+3     :     0.000277
      g-3     :     0.000344
      g+4     :     0.000083
      g-4     :     0.000230
 20 H s       :     0.781505  s :     0.781505
      pz      :     0.072336  p :     0.196758
      px      :     0.059635
      py      :     0.064787
      dz2     :     0.022299  d :     0.068062
      dxz     :     0.013407
      dyz     :     0.014509
      dx2y2   :     0.011050
      dxy     :     0.006797
      f0      :     0.002440  f :     0.009452
      f+1     :     0.001302
      f-1     :     0.001541
      f+2     :     0.001965
      f-2     :     0.001388
      f+3     :     0.000241
      f-3     :     0.000573
 21 H s       :     0.775765  s :     0.775765
      pz      :     0.049489  p :     0.189784
      px      :     0.060411
      py      :     0.079884
      dz2     :     0.004897  d :     0.067388
      dxz     :     0.003349
      dyz     :     0.021276
      dx2y2   :     0.022000
      dxy     :     0.015866
      f0      :     0.001193  f :     0.009424
      f+1     :     0.000401
      f-1     :     0.000907
      f+2     :     0.001135
      f-2     :     0.000999
      f+3     :     0.001697
      f-3     :     0.003092
 22 H s       :     0.780790  s :     0.780790
      pz      :     0.050097  p :     0.190047
      px      :     0.086171
      py      :     0.053778
      dz2     :     0.005170  d :     0.067247
      dxz     :     0.022892
      dyz     :     0.002041
      dx2y2   :     0.012518
      dxy     :     0.024626
      f0      :     0.001127  f :     0.009370
      f+1     :     0.001226
      f-1     :     0.000184
      f+2     :     0.001701
      f-2     :     0.000560
      f+3     :     0.001657
      f-3     :     0.002915
 23 C s       :     2.536487  s :     2.536487
      pz      :     0.936009  p :     2.755394
      px      :     0.881539
      py      :     0.937845
      dz2     :     0.053859  d :     0.382554
      dxz     :     0.089889
      dyz     :     0.075573
      dx2y2   :     0.074250
      dxy     :     0.088985
      f0      :     0.007847  f :     0.074525
      f+1     :     0.012084
      f-1     :     0.007563
      f+2     :     0.011754
      f-2     :     0.007801
      f+3     :     0.012420
      f-3     :     0.015056
      g0      :     0.000288  g :     0.003845
      g+1     :     0.000612
      g-1     :     0.000106
      g+2     :     0.000415
      g-2     :     0.000350
      g+3     :     0.000397
      g-3     :     0.000353
      g+4     :     0.000442
      g-4     :     0.000881
 24 H s       :     0.780371  s :     0.780371
      pz      :     0.074423  p :     0.190774
      px      :     0.048962
      py      :     0.067389
      dz2     :     0.021627  d :     0.067497
      dxz     :     0.014031
      dyz     :     0.012763
      dx2y2   :     0.009630
      dxy     :     0.009446
      f0      :     0.002132  f :     0.009384
      f+1     :     0.000731
      f-1     :     0.002032
      f+2     :     0.001603
      f-2     :     0.001875
      f+3     :     0.000395
      f-3     :     0.000613
 25 H s       :     0.774602  s :     0.774602
      pz      :     0.056628  p :     0.190459
      px      :     0.054635
      py      :     0.079196
      dz2     :     0.006400  d :     0.067672
      dxz     :     0.004702
      dyz     :     0.020848
      dx2y2   :     0.019621
      dxy     :     0.016100
      f0      :     0.000971  f :     0.009445
      f+1     :     0.000389
      f-1     :     0.001311
      f+2     :     0.001209
      f-2     :     0.001246
      f+3     :     0.001618
      f-3     :     0.002702
 26 H s       :     0.778853  s :     0.778853
      pz      :     0.078210  p :     0.197216
      px      :     0.057721
      py      :     0.061285
      dz2     :     0.020245  d :     0.068388
      dxz     :     0.014475
      dyz     :     0.016998
      dx2y2   :     0.010109
      dxy     :     0.006560
      f0      :     0.002243  f :     0.009484
      f+1     :     0.001608
      f-1     :     0.001404
      f+2     :     0.001997
      f-2     :     0.001466
      f+3     :     0.000300
      f-3     :     0.000467
 27 C s       :     2.537920  s :     2.537920
      pz      :     0.902927  p :     2.758210
      px      :     0.930335
      py      :     0.924949
      dz2     :     0.119944  d :     0.393012
      dxz     :     0.040202
      dyz     :     0.082494
      dx2y2   :     0.089049
      dxy     :     0.061323
      f0      :     0.014320  f :     0.075592
      f+1     :     0.010217
      f-1     :     0.013346
      f+2     :     0.011670
      f-2     :     0.010730
      f+3     :     0.009802
      f-3     :     0.005506
      g0      :     0.000501  g :     0.003908
      g+1     :     0.000386
      g-1     :     0.000706
      g+2     :     0.000622
      g-2     :     0.000472
      g+3     :     0.000264
      g-3     :     0.000562
      g+4     :     0.000127
      g-4     :     0.000269
 28 H s       :     0.782465  s :     0.782465
      pz      :     0.050000  p :     0.189593
      px      :     0.086498
      py      :     0.053094
      dz2     :     0.005450  d :     0.067530
      dxz     :     0.022212
      dyz     :     0.001951
      dx2y2   :     0.013002
      dxy     :     0.024915
      f0      :     0.001119  f :     0.009383
      f+1     :     0.001225
      f-1     :     0.000203
      f+2     :     0.001605
      f-2     :     0.000497
      f+3     :     0.001745
      f-3     :     0.002989
 29 H s       :     0.779495  s :     0.779495
      pz      :     0.050168  p :     0.189052
      px      :     0.059872
      py      :     0.079012
      dz2     :     0.004567  d :     0.067493
      dxz     :     0.003683
      dyz     :     0.021627
      dx2y2   :     0.022533
      dxy     :     0.015083
      f0      :     0.001247  f :     0.009449
      f+1     :     0.000395
      f-1     :     0.000855
      f+2     :     0.001093
      f-2     :     0.001095
      f+3     :     0.001668
      f-3     :     0.003096
 30 H s       :     0.782820  s :     0.782820
      pz      :     0.076294  p :     0.190084
      px      :     0.053661
      py      :     0.060129
      dz2     :     0.022123  d :     0.067485
      dxz     :     0.016956
      dyz     :     0.015006
      dx2y2   :     0.007032
      dxy     :     0.006368
      f0      :     0.002882  f :     0.009372
      f+1     :     0.001328
      f-1     :     0.001835
      f+2     :     0.001456
      f-2     :     0.001432
      f+3     :     0.000142
      f-3     :     0.000296
 31 C s       :     2.557408  s :     2.557408
      pz      :     0.926837  p :     2.654725
      px      :     0.938308
      py      :     0.789580
      dz2     :     0.173742  d :     0.775812
      dxz     :     0.215712
      dyz     :     0.115258
      dx2y2   :     0.131471
      dxy     :     0.139629
      f0      :     0.024087  f :     0.203938
      f+1     :     0.054434
      f-1     :     0.024391
      f+2     :     0.034502
      f-2     :     0.023875
      f+3     :     0.020439
      f-3     :     0.022211
      g0      :     0.002229  g :     0.020758
      g+1     :     0.002502
      g-1     :     0.001849
      g+2     :     0.002959
      g-2     :     0.002790
      g+3     :     0.002709
      g-3     :     0.002092
      g+4     :     0.002059
      g-4     :     0.001568
 32 C s       :     2.561465  s :     2.561465
      pz      :     0.938176  p :     2.709729
      px      :     0.932620
      py      :     0.838933
      dz2     :     0.148599  d :     0.616777
      dxz     :     0.167634
      dyz     :     0.093712
      dx2y2   :     0.105305
      dxy     :     0.101528
      f0      :     0.018650  f :     0.152074
      f+1     :     0.042886
      f-1     :     0.017726
      f+2     :     0.021560
      f-2     :     0.018009
      f+3     :     0.016081
      f-3     :     0.017163
      g0      :     0.001732  g :     0.013634
      g+1     :     0.001862
      g-1     :     0.001380
      g+2     :     0.001798
      g-2     :     0.001830
      g+3     :     0.001374
      g-3     :     0.001342
      g+4     :     0.001280
      g-4     :     0.001036
 33 C s       :     2.571010  s :     2.571010
      pz      :     0.918264  p :     2.703468
      px      :     0.979715
      py      :     0.805489
      dz2     :     0.117415  d :     0.530906
      dxz     :     0.138225
      dyz     :     0.049292
      dx2y2   :     0.110656
      dxy     :     0.115316
      f0      :     0.009966  f :     0.117635
      f+1     :     0.032301
      f-1     :     0.009755
      f+2     :     0.019661
      f-2     :     0.014914
      f+3     :     0.012540
      f-3     :     0.018499
      g0      :     0.001028  g :     0.011829
      g+1     :     0.001318
      g-1     :     0.000775
      g+2     :     0.001380
      g-2     :     0.001285
      g+3     :     0.001649
      g-3     :     0.001501
      g+4     :     0.001367
      g-4     :     0.001526
 34 H s       :     0.770568  s :     0.770568
      pz      :     0.090503  p :     0.202595
      px      :     0.055314
      py      :     0.056779
      dz2     :     0.020104  d :     0.068736
      dxz     :     0.021502
      dyz     :     0.018230
      dx2y2   :     0.004929
      dxy     :     0.003971
      f0      :     0.002745  f :     0.009845
      f+1     :     0.002563
      f-1     :     0.002188
      f+2     :     0.001168
      f-2     :     0.000995
      f+3     :     0.000083
      f-3     :     0.000105
 35 C s       :     2.581822  s :     2.581822
      pz      :     0.959101  p :     2.752677
      px      :     0.957476
      py      :     0.836099
      dz2     :     0.110865  d :     0.509730
      dxz     :     0.175666
      dyz     :     0.078651
      dx2y2   :     0.061385
      dxy     :     0.083164
      f0      :     0.019074  f :     0.114174
      f+1     :     0.030852
      f-1     :     0.014121
      f+2     :     0.017012
      f-2     :     0.009724
      f+3     :     0.009204
      f-3     :     0.014187
      g0      :     0.001963  g :     0.011694
      g+1     :     0.001444
      g-1     :     0.001228
      g+2     :     0.002227
      g-2     :     0.001087
      g+3     :     0.000750
      g-3     :     0.000925
      g+4     :     0.001012
      g-4     :     0.001059
 36 H s       :     0.794519  s :     0.794519
      pz      :     0.061392  p :     0.191464
      px      :     0.065278
      py      :     0.064793
      dz2     :     0.016440  d :     0.065220
      dxz     :     0.012597
      dyz     :     0.010161
      dx2y2   :     0.014469
      dxy     :     0.011553
      f0      :     0.000947  f :     0.009765
      f+1     :     0.002102
      f-1     :     0.001062
      f+2     :     0.001755
      f-2     :     0.001615
      f+3     :     0.001250
      f-3     :     0.001035
 37 C s       :     2.583140  s :     2.583140
      pz      :     0.967705  p :     2.715344
      px      :     0.936740
      py      :     0.810900
      dz2     :     0.140929  d :     0.531795
      dxz     :     0.150812
      dyz     :     0.102343
      dx2y2   :     0.088562
      dxy     :     0.049149
      f0      :     0.018169  f :     0.117167
      f+1     :     0.030112
      f-1     :     0.018059
      f+2     :     0.017249
      f-2     :     0.014195
      f+3     :     0.011260
      f-3     :     0.008123
      g0      :     0.001530  g :     0.011995
      g+1     :     0.001957
      g-1     :     0.001499
      g+2     :     0.001427
      g-2     :     0.001987
      g+3     :     0.001181
      g-3     :     0.000977
      g+4     :     0.000808
      g-4     :     0.000629
 38 H s       :     0.791374  s :     0.791374
      pz      :     0.050707  p :     0.186192
      px      :     0.084782
      py      :     0.050703
      dz2     :     0.010393  d :     0.064379
      dxz     :     0.019384
      dyz     :     0.003322
      dx2y2   :     0.013281
      dxy     :     0.017999
      f0      :     0.000737  f :     0.009608
      f+1     :     0.002548
      f-1     :     0.000096
      f+2     :     0.001772
      f-2     :     0.000919
      f+3     :     0.001528
      f-3     :     0.002008
 39 C s       :     2.570365  s :     2.570365
      pz      :     0.928727  p :     2.744571
      px      :     0.967999
      py      :     0.847845
      dz2     :     0.117924  d :     0.498192
      dxz     :     0.128373
      dyz     :     0.051268
      dx2y2   :     0.101724
      dxy     :     0.098903
      f0      :     0.010194  f :     0.114916
      f+1     :     0.030918
      f-1     :     0.010120
      f+2     :     0.019225
      f-2     :     0.013918
      f+3     :     0.012872
      f-3     :     0.017669
      g0      :     0.000961  g :     0.011624
      g+1     :     0.001482
      g-1     :     0.000786
      g+2     :     0.001267
      g-2     :     0.001408
      g+3     :     0.001521
      g-3     :     0.001486
      g+4     :     0.001234
      g-4     :     0.001478
 40 H s       :     0.773004  s :     0.773004
      pz      :     0.089255  p :     0.200888
      px      :     0.047812
      py      :     0.063821
      dz2     :     0.020206  d :     0.068272
      dxz     :     0.021206
      dyz     :     0.019134
      dx2y2   :     0.003882
      dxy     :     0.003844
      f0      :     0.002899  f :     0.009921
      f+1     :     0.002546
      f-1     :     0.002203
      f+2     :     0.001143
      f-2     :     0.000971
      f+3     :     0.000084
      f-3     :     0.000075
 41 C s       :     2.530151  s :     2.530151
      pz      :     0.905679  p :     2.716208
      px      :     0.900708
      py      :     0.909821
      dz2     :     0.157275  d :     0.790214
      dxz     :     0.160460
      dyz     :     0.147806
      dx2y2   :     0.181451
      dxy     :     0.143222
      f0      :     0.028397  f :     0.197440
      f+1     :     0.039931
      f-1     :     0.018289
      f+2     :     0.032945
      f-2     :     0.020309
      f+3     :     0.029559
      f-3     :     0.028010
      g0      :     0.001481  g :     0.011466
      g+1     :     0.001341
      g-1     :     0.001141
      g+2     :     0.001303
      g-2     :     0.001209
      g+3     :     0.001206
      g-3     :     0.001169
      g+4     :     0.001283
      g-4     :     0.001333
 42 C s       :     2.530554  s :     2.530554
      pz      :     0.884864  p :     2.743735
      px      :     0.931877
      py      :     0.926994
      dz2     :     0.094450  d :     0.412584
      dxz     :     0.109910
      dyz     :     0.071981
      dx2y2   :     0.105513
      dxy     :     0.030731
      f0      :     0.016730  f :     0.077109
      f+1     :     0.015392
      f-1     :     0.013404
      f+2     :     0.009672
      f-2     :     0.010547
      f+3     :     0.004534
      f-3     :     0.006830
      g0      :     0.000937  g :     0.003920
      g+1     :     0.000734
      g-1     :     0.000432
      g+2     :     0.000577
      g-2     :     0.000586
      g+3     :     0.000146
      g-3     :     0.000268
      g+4     :     0.000184
      g-4     :     0.000057
 43 H s       :     0.779605  s :     0.779605
      pz      :     0.062414  p :     0.190607
      px      :     0.068914
      py      :     0.059280
      dz2     :     0.019167  d :     0.067949
      dxz     :     0.011513
      dyz     :     0.009974
      dx2y2   :     0.018136
      dxy     :     0.009159
      f0      :     0.001172  f :     0.009379
      f+1     :     0.001996
      f-1     :     0.000821
      f+2     :     0.001877
      f-2     :     0.001503
      f+3     :     0.001213
      f-3     :     0.000796
 44 H s       :     0.776252  s :     0.776252
      pz      :     0.052719  p :     0.190893
      px      :     0.083521
      py      :     0.054652
      dz2     :     0.009726  d :     0.068130
      dxz     :     0.020773
      dyz     :     0.002555
      dx2y2   :     0.014674
      dxy     :     0.020402
      f0      :     0.000673  f :     0.009442
      f+1     :     0.002262
      f-1     :     0.000087
      f+2     :     0.001744
      f-2     :     0.000791
      f+3     :     0.001902
      f-3     :     0.001984
 45 H s       :     0.779729  s :     0.779729
      pz      :     0.048403  p :     0.190267
      px      :     0.055183
      py      :     0.086682
      dz2     :     0.004579  d :     0.067799
      dxz     :     0.000662
      dyz     :     0.023686
      dx2y2   :     0.015335
      dxy     :     0.023537
      f0      :     0.001192  f :     0.009370
      f+1     :     0.000247
      f-1     :     0.001039
      f+2     :     0.001903
      f-2     :     0.000156
      f+3     :     0.002695
      f-3     :     0.002138
 46 C s       :     2.534439  s :     2.534439
      pz      :     0.919416  p :     2.743444
      px      :     0.903882
      py      :     0.920146
      dz2     :     0.115350  d :     0.394677
      dxz     :     0.071052
      dyz     :     0.042695
      dx2y2   :     0.123107
      dxy     :     0.042472
      f0      :     0.008745  f :     0.075084
      f+1     :     0.012333
      f-1     :     0.010916
      f+2     :     0.012304
      f-2     :     0.009119
      f+3     :     0.012765
      f-3     :     0.008902
      g0      :     0.000313  g :     0.003804
      g+1     :     0.000548
      g-1     :     0.000342
      g+2     :     0.000237
      g-2     :     0.000524
      g+3     :     0.000760
      g-3     :     0.000334
      g+4     :     0.000365
      g-4     :     0.000382
 47 H s       :     0.778662  s :     0.778662
      pz      :     0.052914  p :     0.190479
      px      :     0.052208
      py      :     0.085357
      dz2     :     0.004533  d :     0.067469
      dxz     :     0.001504
      dyz     :     0.024222
      dx2y2   :     0.015653
      dxy     :     0.021557
      f0      :     0.001272  f :     0.009367
      f+1     :     0.000219
      f-1     :     0.000996
      f+2     :     0.001788
      f-2     :     0.000389
      f+3     :     0.002446
      f-3     :     0.002257
 48 H s       :     0.777603  s :     0.777603
      pz      :     0.059144  p :     0.191192
      px      :     0.078935
      py      :     0.053113
      dz2     :     0.014147  d :     0.067721
      dxz     :     0.016330
      dyz     :     0.003992
      dx2y2   :     0.013924
      dxy     :     0.019328
      f0      :     0.000570  f :     0.009384
      f+1     :     0.002707
      f-1     :     0.000026
      f+2     :     0.001519
      f-2     :     0.001056
      f+3     :     0.001643
      f-3     :     0.001863
 49 H s       :     0.779355  s :     0.779355
      pz      :     0.086707  p :     0.204652
      px      :     0.056321
      py      :     0.061624
      dz2     :     0.019476  d :     0.069030
      dxz     :     0.024078
      dyz     :     0.018908
      dx2y2   :     0.003767
      dxy     :     0.002802
      f0      :     0.002833  f :     0.009402
      f+1     :     0.002821
      f-1     :     0.002120
      f+2     :     0.000897
      f-2     :     0.000628
      f+3     :     0.000052
      f-3     :     0.000051
 50 C s       :     2.533114  s :     2.533114
      pz      :     0.930332  p :     2.748460
      px      :     0.933904
      py      :     0.884224
      dz2     :     0.050502  d :     0.395271
      dxz     :     0.055065
      dyz     :     0.118499
      dx2y2   :     0.097778
      dxy     :     0.073427
      f0      :     0.010328  f :     0.075342
      f+1     :     0.003510
      f-1     :     0.010214
      f+2     :     0.013690
      f-2     :     0.008788
      f+3     :     0.015666
      f-3     :     0.013145
      g0      :     0.000149  g :     0.003792
      g+1     :     0.000140
      g-1     :     0.000768
      g+2     :     0.000278
      g-2     :     0.000249
      g+3     :     0.000300
      g-3     :     0.000532
      g+4     :     0.000801
      g-4     :     0.000576
 51 H s       :     0.778749  s :     0.778749
      pz      :     0.088876  p :     0.206665
      px      :     0.057864
      py      :     0.059924
      dz2     :     0.019455  d :     0.069210
      dxz     :     0.021089
      dyz     :     0.016535
      dx2y2   :     0.007270
      dxy     :     0.004860
      f0      :     0.002386  f :     0.009462
      f+1     :     0.001833
      f-1     :     0.001912
      f+2     :     0.001564
      f-2     :     0.001358
      f+3     :     0.000128
      f-3     :     0.000281
 52 H s       :     0.778575  s :     0.778575
      pz      :     0.060078  p :     0.191179
      px      :     0.082409
      py      :     0.048691
      dz2     :     0.010482  d :     0.067624
      dxz     :     0.019663
      dyz     :     0.003593
      dx2y2   :     0.013290
      dxy     :     0.020596
      f0      :     0.000636  f :     0.009378
      f+1     :     0.002340
      f-1     :     0.000044
      f+2     :     0.001656
      f-2     :     0.000953
      f+3     :     0.001637
      f-3     :     0.002111
 53 H s       :     0.779023  s :     0.779023
      pz      :     0.069256  p :     0.192009
      px      :     0.067526
      py      :     0.055227
      dz2     :     0.019740  d :     0.067784
      dxz     :     0.010965
      dyz     :     0.011274
      dx2y2   :     0.015955
      dxy     :     0.009850
      f0      :     0.001221  f :     0.009409
      f+1     :     0.001993
      f-1     :     0.000816
      f+2     :     0.001799
      f-2     :     0.001588
      f+3     :     0.001110
      f-3     :     0.000883
 54 C s       :     2.603855  s :     2.603855
      pz      :     1.011267  p :     2.574850
      px      :     0.773548
      py      :     0.790036
      dz2     :     0.299395  d :     1.148733
      dxz     :     0.238728
      dyz     :     0.237955
      dx2y2   :     0.171207
      dxy     :     0.201449
      f0      :     0.093243  f :     0.364437
      f+1     :     0.036773
      f-1     :     0.053574
      f+2     :     0.034904
      f-2     :     0.073427
      f+3     :     0.040241
      f-3     :     0.032274
      g0      :     0.006756  g :     0.049857
      g+1     :     0.003958
      g-1     :     0.008005
      g+2     :     0.004746
      g-2     :     0.007169
      g+3     :     0.003987
      g-3     :     0.004621
      g+4     :     0.004178
      g-4     :     0.006436
 55 C s       :     2.568331  s :     2.568331
      pz      :     0.946524  p :     2.753108
      px      :     0.916383
      py      :     0.890202
      dz2     :     0.162302  d :     0.628680
      dxz     :     0.161193
      dyz     :     0.114153
      dx2y2   :     0.098454
      dxy     :     0.092579
      f0      :     0.043404  f :     0.156053
      f+1     :     0.020194
      f-1     :     0.020394
      f+2     :     0.016189
      f-2     :     0.030942
      f+3     :     0.014644
      f-3     :     0.010286
      g0      :     0.002028  g :     0.014863
      g+1     :     0.002263
      g-1     :     0.002126
      g+2     :     0.001544
      g-2     :     0.001995
      g+3     :     0.000776
      g-3     :     0.001715
      g+4     :     0.001077
      g-4     :     0.001338
 56 C s       :     2.579025  s :     2.579025
      pz      :     0.966083  p :     2.679162
      px      :     0.883353
      py      :     0.829727
      dz2     :     0.116561  d :     0.507606
      dxz     :     0.123979
      dyz     :     0.112444
      dx2y2   :     0.080045
      dxy     :     0.074577
      f0      :     0.030614  f :     0.117161
      f+1     :     0.013798
      f-1     :     0.016224
      f+2     :     0.008772
      f-2     :     0.023327
      f+3     :     0.013909
      f-3     :     0.010517
      g0      :     0.001846  g :     0.011895
      g+1     :     0.001943
      g-1     :     0.001162
      g+2     :     0.000821
      g-2     :     0.001750
      g+3     :     0.000475
      g-3     :     0.001319
      g+4     :     0.001050
      g-4     :     0.001529
 57 H s       :     0.778391  s :     0.778391
      pz      :     0.080292  p :     0.186971
      px      :     0.049512
      py      :     0.057167
      dz2     :     0.020929  d :     0.064977
      dxz     :     0.015136
      dyz     :     0.014590
      dx2y2   :     0.006689
      dxy     :     0.007633
      f0      :     0.002529  f :     0.009662
      f+1     :     0.001379
      f-1     :     0.001870
      f+2     :     0.001517
      f-2     :     0.001680
      f+3     :     0.000338
      f-3     :     0.000350
 58 C s       :     2.586558  s :     2.586558
      pz      :     0.989571  p :     2.714654
      px      :     0.879195
      py      :     0.845888
      dz2     :     0.169878  d :     0.498194
      dxz     :     0.117349
      dyz     :     0.110880
      dx2y2   :     0.029481
      dxy     :     0.070606
      f0      :     0.033720  f :     0.112995
      f+1     :     0.014309
      f-1     :     0.016862
      f+2     :     0.019246
      f-2     :     0.019941
      f+3     :     0.003180
      f-3     :     0.005736
      g0      :     0.002342  g :     0.011667
      g+1     :     0.001582
      g-1     :     0.001636
      g+2     :     0.001441
      g-2     :     0.001925
      g+3     :     0.000898
      g-3     :     0.001048
      g+4     :     0.000500
      g-4     :     0.000295
 59 H s       :     0.787499  s :     0.787499
      pz      :     0.042842  p :     0.185798
      px      :     0.076337
      py      :     0.066619
      dz2     :     0.005385  d :     0.064465
      dxz     :     0.015304
      dyz     :     0.009682
      dx2y2   :     0.019893
      dxy     :     0.014201
      f0      :     0.001345  f :     0.009664
      f+1     :     0.000911
      f-1     :     0.000635
      f+2     :     0.000210
      f-2     :     0.002236
      f+3     :     0.002454
      f-3     :     0.001875
 60 C s       :     2.589323  s :     2.589323
      pz      :     0.953151  p :     2.692825
      px      :     0.890709
      py      :     0.848965
      dz2     :     0.121596  d :     0.506644
      dxz     :     0.130321
      dyz     :     0.086803
      dx2y2   :     0.088129
      dxy     :     0.079796
      f0      :     0.028465  f :     0.113528
      f+1     :     0.013247
      f-1     :     0.012536
      f+2     :     0.012631
      f-2     :     0.023416
      f+3     :     0.013713
      f-3     :     0.009520
      g0      :     0.001133  g :     0.011561
      g+1     :     0.001633
      g-1     :     0.001655
      g+2     :     0.000961
      g-2     :     0.001428
      g+3     :     0.000760
      g-3     :     0.001552
      g+4     :     0.001098
      g-4     :     0.001340
 61 H s       :     0.787159  s :     0.787159
      pz      :     0.082959  p :     0.184112
      px      :     0.054637
      py      :     0.046516
      dz2     :     0.020818  d :     0.063901
      dxz     :     0.016687
      dyz     :     0.016839
      dx2y2   :     0.004449
      dxy     :     0.005108
      f0      :     0.002989  f :     0.009567
      f+1     :     0.002123
      f-1     :     0.001681
      f+2     :     0.001138
      f-2     :     0.001345
      f+3     :     0.000125
      f-3     :     0.000166
 62 C s       :     2.586378  s :     2.586378
      pz      :     0.957200  p :     2.714538
      px      :     0.904212
      py      :     0.853127
      dz2     :     0.112262  d :     0.498015
      dxz     :     0.129682
      dyz     :     0.110665
      dx2y2   :     0.072261
      dxy     :     0.073146
      f0      :     0.030108  f :     0.112910
      f+1     :     0.013203
      f-1     :     0.015249
      f+2     :     0.008644
      f-2     :     0.023485
      f+3     :     0.012428
      f-3     :     0.009794
      g0      :     0.001819  g :     0.011646
      g+1     :     0.001936
      g-1     :     0.001147
      g+2     :     0.000801
      g-2     :     0.001767
      g+3     :     0.000446
      g-3     :     0.001376
      g+4     :     0.001005
      g-4     :     0.001350
 63 H s       :     0.787101  s :     0.787101
      pz      :     0.075381  p :     0.185927
      px      :     0.051417
      py      :     0.059129
      dz2     :     0.020928  d :     0.064540
      dxz     :     0.014579
      dyz     :     0.014244
      dx2y2   :     0.007134
      dxy     :     0.007655
      f0      :     0.002514  f :     0.009668
      f+1     :     0.001409
      f-1     :     0.001843
      f+2     :     0.001565
      f-2     :     0.001633
      f+3     :     0.000339
      f-3     :     0.000365
 64 C s       :     2.578907  s :     2.578907
      pz      :     0.985113  p :     2.683064
      px      :     0.873516
      py      :     0.824435
      dz2     :     0.164448  d :     0.507240
      dxz     :     0.123378
      dyz     :     0.118361
      dx2y2   :     0.031127
      dxy     :     0.069925
      f0      :     0.033511  f :     0.116900
      f+1     :     0.015122
      f-1     :     0.017469
      f+2     :     0.021817
      f-2     :     0.019849
      f+3     :     0.003105
      f-3     :     0.006028
      g0      :     0.002329  g :     0.011851
      g+1     :     0.001632
      g-1     :     0.001664
      g+2     :     0.001509
      g-2     :     0.001938
      g+3     :     0.000917
      g-3     :     0.001073
      g+4     :     0.000482
      g-4     :     0.000306
 65 H s       :     0.777114  s :     0.777114
      pz      :     0.046403  p :     0.190377
      px      :     0.078801
      py      :     0.065173
      dz2     :     0.006223  d :     0.065860
      dxz     :     0.015931
      dyz     :     0.009581
      dx2y2   :     0.019446
      dxy     :     0.014678
      f0      :     0.001386  f :     0.009708
      f+1     :     0.000923
      f-1     :     0.000626
      f+2     :     0.000234
      f-2     :     0.002241
      f+3     :     0.002423
      f-3     :     0.001874
 66 H s       :     0.694223  s :     0.694223
      pz      :     0.093409  p :     0.349996
      px      :     0.152743
      py      :     0.103844
      dz2     :     0.016141  d :     0.136419
      dxz     :     0.039130
      dyz     :     0.008055
      dx2y2   :     0.027358
      dxy     :     0.045735
      f0      :     0.001827  f :     0.023767
      f+1     :     0.004848
      f-1     :     0.000243
      f+2     :     0.003829
      f-2     :     0.002317
      f+3     :     0.003948
      f-3     :     0.006754
 67 O s       :     3.251173  s :     3.251173
      pz      :     1.490257  p :     4.379439
      px      :     1.536137
      py      :     1.353045
      dz2     :     0.034649  d :     0.093918
      dxz     :     0.030087
      dyz     :     0.017693
      dx2y2   :     0.006888
      dxy     :     0.004601
      f0      :     0.006276  f :     0.020911
      f+1     :     0.005569
      f-1     :     0.003372
      f+2     :     0.003050
      f-2     :     0.002068
      f+3     :     0.000303
      f-3     :     0.000271
      g0      :     0.000293  g :     0.001168
      g+1     :     0.000276
      g-1     :     0.000153
      g+2     :     0.000217
      g-2     :     0.000137
      g+3     :     0.000050
      g-3     :     0.000035
      g+4     :     0.000003
      g-4     :     0.000002
 68 C s       :     2.615676  s :     2.615676
      pz      :     1.007271  p :     2.593813
      px      :     0.889690
      py      :     0.696852
      dz2     :     0.281714  d :     1.180776
      dxz     :     0.364152
      dyz     :     0.185464
      dx2y2   :     0.169553
      dxy     :     0.179894
      f0      :     0.089818  f :     0.364182
      f+1     :     0.066236
      f-1     :     0.044750
      f+2     :     0.067527
      f-2     :     0.029196
      f+3     :     0.029969
      f-3     :     0.036686
      g0      :     0.009088  g :     0.050854
      g+1     :     0.007283
      g-1     :     0.004639
      g+2     :     0.007634
      g-2     :     0.004616
      g+3     :     0.004568
      g-3     :     0.003672
      g+4     :     0.004454
      g-4     :     0.004901
 69 C s       :     2.574045  s :     2.574045
      pz      :     0.961726  p :     2.757860
      px      :     0.981932
      py      :     0.814202
      dz2     :     0.145268  d :     0.627780
      dxz     :     0.203798
      dyz     :     0.090894
      dx2y2   :     0.089843
      dxy     :     0.097978
      f0      :     0.039125  f :     0.155364
      f+1     :     0.023147
      f-1     :     0.020231
      f+2     :     0.030570
      f-2     :     0.013442
      f+3     :     0.013498
      f-3     :     0.015350
      g0      :     0.002165  g :     0.014653
      g+1     :     0.002610
      g-1     :     0.001210
      g+2     :     0.002163
      g-2     :     0.001632
      g+3     :     0.001442
      g-3     :     0.000954
      g+4     :     0.001246
      g-4     :     0.001231
 70 C s       :     2.579113  s :     2.579113
      pz      :     0.971714  p :     2.694634
      px      :     0.946963
      py      :     0.775957
      dz2     :     0.160728  d :     0.509885
      dxz     :     0.131421
      dyz     :     0.100331
      dx2y2   :     0.074624
      dxy     :     0.042780
      f0      :     0.029033  f :     0.117026
      f+1     :     0.019859
      f-1     :     0.016246
      f+2     :     0.021900
      f-2     :     0.017579
      f+3     :     0.006719
      f-3     :     0.005691
      g0      :     0.001839  g :     0.011837
      g+1     :     0.001938
      g-1     :     0.001477
      g+2     :     0.001909
      g-2     :     0.001693
      g+3     :     0.001055
      g-3     :     0.001009
      g+4     :     0.000470
      g-4     :     0.000447
 71 H s       :     0.781519  s :     0.781519
      pz      :     0.046346  p :     0.192243
      px      :     0.094713
      py      :     0.051184
      dz2     :     0.006217  d :     0.066050
      dxz     :     0.023827
      dyz     :     0.001721
      dx2y2   :     0.014935
      dxy     :     0.019349
      f0      :     0.001283  f :     0.009730
      f+1     :     0.001478
      f-1     :     0.000210
      f+2     :     0.002004
      f-2     :     0.000465
      f+3     :     0.001974
      f-3     :     0.002316
 72 C s       :     2.585944  s :     2.585944
      pz      :     0.939345  p :     2.719364
      px      :     0.979926
      py      :     0.800092
      dz2     :     0.115991  d :     0.501959
      dxz     :     0.163180
      dyz     :     0.043906
      dx2y2   :     0.087455
      dxy     :     0.091427
      f0      :     0.023423  f :     0.113247
      f+1     :     0.017945
      f-1     :     0.010449
      f+2     :     0.024082
      f-2     :     0.011895
      f+3     :     0.010294
      f-3     :     0.015160
      g0      :     0.000877  g :     0.011639
      g+1     :     0.002256
      g-1     :     0.000923
      g+2     :     0.001456
      g-2     :     0.001146
      g+3     :     0.001330
      g-3     :     0.001183
      g+4     :     0.001163
      g-4     :     0.001307
 73 H s       :     0.789223  s :     0.789223
      pz      :     0.082058  p :     0.186420
      px      :     0.052407
      py      :     0.051955
      dz2     :     0.020208  d :     0.064572
      dxz     :     0.017824
      dyz     :     0.016467
      dx2y2   :     0.005481
      dxy     :     0.004593
      f0      :     0.002805  f :     0.009656
      f+1     :     0.002189
      f-1     :     0.001686
      f+2     :     0.001475
      f-2     :     0.001187
      f+3     :     0.000178
      f-3     :     0.000137
 74 C s       :     2.588386  s :     2.588386
      pz      :     0.951291  p :     2.703472
      px      :     0.976091
      py      :     0.776090
      dz2     :     0.105908  d :     0.508482
      dxz     :     0.179768
      dyz     :     0.066910
      dx2y2   :     0.071381
      dxy     :     0.084514
      f0      :     0.027444  f :     0.113789
      f+1     :     0.016855
      f-1     :     0.014325
      f+2     :     0.021379
      f-2     :     0.009461
      f+3     :     0.011258
      f-3     :     0.013067
      g0      :     0.001798  g :     0.011581
      g+1     :     0.001815
      g-1     :     0.000880
      g+2     :     0.001696
      g-2     :     0.001229
      g+3     :     0.001070
      g-3     :     0.000661
      g+4     :     0.001271
      g-4     :     0.001161
 75 H s       :     0.789283  s :     0.789283
      pz      :     0.071505  p :     0.185000
      px      :     0.057715
      py      :     0.055781
      dz2     :     0.019938  d :     0.064069
      dxz     :     0.013765
      dyz     :     0.012302
      dx2y2   :     0.009701
      dxy     :     0.008363
      f0      :     0.001974  f :     0.009584
      f+1     :     0.001819
      f-1     :     0.001296
      f+2     :     0.001843
      f-2     :     0.001574
      f+3     :     0.000523
      f-3     :     0.000555
 76 C s       :     2.586226  s :     2.586226
      pz      :     0.978772  p :     2.719680
      px      :     0.941209
      py      :     0.799699
      dz2     :     0.161034  d :     0.501689
      dxz     :     0.130988
      dyz     :     0.095425
      dx2y2   :     0.073838
      dxy     :     0.040404
      f0      :     0.027930  f :     0.113227
      f+1     :     0.019568
      f-1     :     0.015424
      f+2     :     0.021913
      f-2     :     0.016520
      f+3     :     0.006210
      f-3     :     0.005663
      g0      :     0.001713  g :     0.011646
      g+1     :     0.001952
      g-1     :     0.001421
      g+2     :     0.001916
      g-2     :     0.001646
      g+3     :     0.001065
      g-3     :     0.001022
      g+4     :     0.000450
      g-4     :     0.000461
 77 H s       :     0.789594  s :     0.789594
      pz      :     0.044257  p :     0.186373
      px      :     0.089855
      py      :     0.052261
      dz2     :     0.005848  d :     0.064513
      dxz     :     0.022975
      dyz     :     0.001580
      dx2y2   :     0.014706
      dxy     :     0.019405
      f0      :     0.001249  f :     0.009653
      f+1     :     0.001458
      f-1     :     0.000206
      f+2     :     0.001944
      f-2     :     0.000488
      f+3     :     0.001983
      f-3     :     0.002323
 78 C s       :     2.579294  s :     2.579294
      pz      :     0.946509  p :     2.691970
      px      :     0.970369
      py      :     0.775091
      dz2     :     0.120159  d :     0.509790
      dxz     :     0.158046
      dyz     :     0.046202
      dx2y2   :     0.090202
      dxy     :     0.095182
      f0      :     0.024107  f :     0.117189
      f+1     :     0.018693
      f-1     :     0.010956
      f+2     :     0.024047
      f-2     :     0.012110
      f+3     :     0.010977
      f-3     :     0.016299
      g0      :     0.000903  g :     0.011871
      g+1     :     0.002267
      g-1     :     0.000930
      g+2     :     0.001456
      g-2     :     0.001154
      g+3     :     0.001318
      g-3     :     0.001174
      g+4     :     0.001286
      g-4     :     0.001383
 79 H s       :     0.781927  s :     0.781927
      pz      :     0.087494  p :     0.188860
      px      :     0.051482
      py      :     0.049884
      dz2     :     0.020171  d :     0.065336
      dxz     :     0.019121
      dyz     :     0.016633
      dx2y2   :     0.005208
      dxy     :     0.004203
      f0      :     0.002850  f :     0.009672
      f+1     :     0.002251
      f-1     :     0.001709
      f+2     :     0.001454
      f-2     :     0.001123
      f+3     :     0.000163
      f-3     :     0.000122
 80 O s       :     3.025641  s :     3.025641
      pz      :     1.437383  p :     4.147328
      px      :     1.299547
      py      :     1.410398
      dz2     :     0.019455  d :     0.120696
      dxz     :     0.044607
      dyz     :     0.005832
      dx2y2   :     0.029075
      dxy     :     0.021727
      f0      :     0.003433  f :     0.021235
      f+1     :     0.004793
      f-1     :     0.000769
      f+2     :     0.004251
      f-2     :     0.001805
      f+3     :     0.002755
      f-3     :     0.003429
      g0      :     0.000071  g :     0.000823
      g+1     :     0.000080
      g-1     :     0.000019
      g+2     :     0.000116
      g-2     :     0.000062
      g+3     :     0.000121
      g-3     :     0.000073
      g+4     :     0.000120
      g-4     :     0.000160
 81 H s       :     0.625951  s :     0.625951
      pz      :     0.276703  p :     0.538084
      px      :     0.159548
      py      :     0.101832
      dz2     :     0.056861  d :     0.184709
      dxz     :     0.048091
      dyz     :     0.039879
      dx2y2   :     0.021044
      dxy     :     0.018833
      f0      :     0.007350  f :     0.035306
      f+1     :     0.008193
      f-1     :     0.004527
      f+2     :     0.006580
      f-2     :     0.006116
      f+3     :     0.001368
      f-3     :     0.001172


                      *****************************
                      * MAYER POPULATION ANALYSIS *
                      *****************************

  NA   - Mulliken gross atomic population
  ZA   - Total nuclear charge
  QA   - Mulliken gross atomic charge
  VA   - Mayer's total valence
  BVA  - Mayer's bonded valence
  FA   - Mayer's free valence

  ATOM       NA         ZA         QA         VA         BVA        FA
  0 O      8.3894     8.0000    -0.3894     1.9975     1.9975    -0.0000
  1 O      8.4381     8.0000    -0.4381     2.0587     2.0587     0.0000
  2 N      7.3628     7.0000    -0.3628     2.9876     2.9876    -0.0000
  3 N      7.4610     7.0000    -0.4610     2.8059     2.8059    -0.0000
  4 C      5.6736     6.0000     0.3264     3.6637     3.6637     0.0000
  5 C      5.6141     6.0000     0.3859     3.5902     3.5902     0.0000
  6 H      0.9660     1.0000     0.0340     0.9758     0.9758    -0.0000
  7 C      5.9783     6.0000     0.0217     3.7337     3.7337    -0.0000
  8 C      6.1696     6.0000    -0.1696     3.9296     3.9296    -0.0000
  9 H      0.8920     1.0000     0.1080     1.0157     1.0157    -0.0000
 10 C      6.1274     6.0000    -0.1274     3.9904     3.9904    -0.0000
 11 H      0.8539     1.0000     0.1461     0.9691     0.9691    -0.0000
 12 C      6.1213     6.0000    -0.1213     3.9582     3.9582     0.0000
 13 H      0.8615     1.0000     0.1385     0.9762     0.9762     0.0000
 14 C      6.1429     6.0000    -0.1429     3.9673     3.9673    -0.0000
 15 H      0.8592     1.0000     0.1408     0.9754     0.9754    -0.0000
 16 C      6.1740     6.0000    -0.1740     3.9962     3.9962    -0.0000
 17 H      0.8603     1.0000     0.1397     0.9821     0.9821     0.0000
 18 C      5.9608     6.0000     0.0392     4.2331     4.2331    -0.0000
 19 C      6.2733     6.0000    -0.2733     3.9605     3.9605     0.0000
 20 H      0.9038     1.0000     0.0962     0.9987     0.9987     0.0000
 21 H      0.8769     1.0000     0.1231     0.9840     0.9840     0.0000
 22 H      0.8813     1.0000     0.1187     0.9901     0.9901     0.0000
 23 C      6.2656     6.0000    -0.2656     3.9607     3.9607     0.0000
 24 H      0.8870     1.0000     0.1130     0.9942     0.9942    -0.0000
 25 H      0.8769     1.0000     0.1231     0.9797     0.9797     0.0000
 26 H      0.9078     1.0000     0.0922     0.9938     0.9938     0.0000
 27 C      6.2936     6.0000    -0.2936     3.9836     3.9836    -0.0000
 28 H      0.8885     1.0000     0.1115     0.9841     0.9841    -0.0000
 29 H      0.8936     1.0000     0.1064     0.9864     0.9864    -0.0000
 30 H      0.8857     1.0000     0.1143     0.9843     0.9843     0.0000
 31 C      5.8392     6.0000     0.1608     3.6408     3.6408     0.0000
 32 C      5.9744     6.0000     0.0256     3.5287     3.5287    -0.0000
 33 C      6.0741     6.0000    -0.0741     3.8662     3.8662    -0.0000
 34 H      0.9147     1.0000     0.0853     1.0099     1.0099     0.0000
 35 C      6.2040     6.0000    -0.2040     3.9237     3.9237     0.0000
 36 H      0.8571     1.0000     0.1429     0.9720     0.9720     0.0000
 37 C      6.1626     6.0000    -0.1626     3.9707     3.9707    -0.0000
 38 H      0.8503     1.0000     0.1497     0.9626     0.9626    -0.0000
 39 C      6.1402     6.0000    -0.1402     3.8939     3.8939     0.0000
 40 H      0.9370     1.0000     0.0630     1.0288     1.0288    -0.0000
 41 C      6.1187     6.0000    -0.1187     4.1308     4.1308    -0.0000
 42 C      6.2392     6.0000    -0.2392     4.0135     4.0135    -0.0000
 43 H      0.9015     1.0000     0.0985     0.9817     0.9817    -0.0000
 44 H      0.8985     1.0000     0.1015     0.9847     0.9847    -0.0000
 45 H      0.8965     1.0000     0.1035     0.9828     0.9828    -0.0000
 46 C      6.2370     6.0000    -0.2370     3.9594     3.9594    -0.0000
 47 H      0.8921     1.0000     0.1079     0.9907     0.9907    -0.0000
 48 H      0.9034     1.0000     0.0966     0.9871     0.9871    -0.0000
 49 H      0.9273     1.0000     0.0727     1.0149     1.0149     0.0000
 50 C      6.1689     6.0000    -0.1689     3.9593     3.9593    -0.0000
 51 H      0.9771     1.0000     0.0229     1.0521     1.0521    -0.0000
 52 H      0.9174     1.0000     0.0826     0.9931     0.9931     0.0000
 53 H      0.9105     1.0000     0.0895     0.9864     0.9864    -0.0000
 54 C      5.5975     6.0000     0.4025     3.9754     3.9754    -0.0000
 55 C      5.9495     6.0000     0.0505     3.8499     3.8499    -0.0000
 56 C      6.0691     6.0000    -0.0691     3.8893     3.8893    -0.0000
 57 H      0.8691     1.0000     0.1309     0.9968     0.9968     0.0000
 58 C      6.1301     6.0000    -0.1301     3.9695     3.9695    -0.0000
 59 H      0.8538     1.0000     0.1462     0.9736     0.9736    -0.0000
 60 C      6.0836     6.0000    -0.0836     3.9513     3.9513    -0.0000
 61 H      0.8525     1.0000     0.1475     0.9719     0.9719    -0.0000
 62 C      6.1145     6.0000    -0.1145     3.9747     3.9747     0.0000
 63 H      0.8481     1.0000     0.1519     0.9694     0.9694    -0.0000
 64 C      6.1237     6.0000    -0.1237     3.8945     3.8945     0.0000
 65 H      0.8927     1.0000     0.1073     1.0112     1.0112    -0.0000
 66 H      0.8234     1.0000     0.1766     1.0067     1.0067    -0.0000
 67 O      8.4850     8.0000    -0.4850     1.9988     1.9988    -0.0000
 68 C      5.6443     6.0000     0.3557     4.1247     4.1247     0.0000
 69 C      5.9773     6.0000     0.0227     3.8014     3.8014     0.0000
 70 C      6.1280     6.0000    -0.1280     3.8937     3.8937     0.0000
 71 H      0.8929     1.0000     0.1071     1.0159     1.0159     0.0000
 72 C      6.1254     6.0000    -0.1254     3.9631     3.9631    -0.0000
 73 H      0.8581     1.0000     0.1419     0.9729     0.9729     0.0000
 74 C      6.0971     6.0000    -0.0971     3.9516     3.9516    -0.0000
 75 H      0.8561     1.0000     0.1439     0.9747     0.9747     0.0000
 76 C      6.1199     6.0000    -0.1199     3.9504     3.9504    -0.0000
 77 H      0.8540     1.0000     0.1460     0.9726     0.9726    -0.0000
 78 C      6.0669     6.0000    -0.0669     3.8751     3.8751     0.0000
 79 H      0.8836     1.0000     0.1164     1.0116     1.0116     0.0000
 80 O      8.4117     8.0000    -0.4117     2.0728     2.0728     0.0000
 81 H      0.7101     1.0000     0.2899     1.0499     1.0499     0.0000

  Mayer bond orders larger than 0.100000
B(  0-O ,  4-C ) :   0.8932 B(  0-O , 54-C ) :   0.9595 B(  1-O , 54-C ) :   1.8416 
B(  2-N ,  4-C ) :   1.8476 B(  2-N , 18-C ) :   0.8940 B(  2-N , 81-H ) :   0.2229 
B(  3-N ,  5-C ) :   0.8149 B(  3-N , 31-C ) :   1.0540 B(  3-N , 66-H ) :   0.9394 
B(  4-C ,  5-C ) :   0.8731 B(  5-C ,  6-H ) :   0.9154 B(  5-C ,  7-C ) :   0.8503 
B(  7-C ,  8-C ) :   1.3445 B(  7-C , 16-C ) :   1.4463 B(  8-C ,  9-H ) :   0.9420 
B(  8-C , 10-C ) :   1.4836 B( 10-C , 11-H ) :   0.9132 B( 10-C , 12-C ) :   1.4659 
B( 12-C , 13-H ) :   0.9266 B( 12-C , 14-C ) :   1.4354 B( 14-C , 15-H ) :   0.9247 
B( 14-C , 16-C ) :   1.4802 B( 16-C , 17-H ) :   0.9083 B( 18-C , 19-C ) :   1.0701 
B( 18-C , 23-C ) :   1.0527 B( 18-C , 27-C ) :   1.0875 B( 19-C , 20-H ) :   0.9609 
B( 19-C , 21-H ) :   0.9536 B( 19-C , 22-H ) :   0.9576 B( 23-C , 24-H ) :   0.9599 
B( 23-C , 25-H ) :   0.9535 B( 23-C , 26-H ) :   0.9636 B( 27-C , 28-H ) :   0.9569 
B( 27-C , 29-H ) :   0.9603 B( 27-C , 30-H ) :   0.9574 B( 31-C , 32-C ) :   1.1786 
B( 31-C , 39-C ) :   1.3289 B( 32-C , 33-C ) :   1.4342 B( 32-C , 41-C ) :   0.8797 
B( 33-C , 34-H ) :   0.9318 B( 33-C , 35-C ) :   1.4341 B( 35-C , 36-H ) :   0.9174 
B( 35-C , 37-C ) :   1.4679 B( 37-C , 38-H ) :   0.9074 B( 37-C , 39-C ) :   1.4888 
B( 39-C , 40-H ) :   0.9516 B( 41-C , 42-C ) :   1.1178 B( 41-C , 46-C ) :   1.0573 
B( 41-C , 50-C ) :   1.0415 B( 42-C , 43-H ) :   0.9582 B( 42-C , 44-H ) :   0.9569 
B( 42-C , 45-H ) :   0.9564 B( 46-C , 47-H ) :   0.9595 B( 46-C , 48-H ) :   0.9550 
B( 46-C , 49-H ) :   0.9703 B( 50-C , 51-H ) :   0.9914 B( 50-C , 52-H ) :   0.9499 
B( 50-C , 53-H ) :   0.9612 B( 54-C , 55-C ) :   1.0685 B( 55-C , 56-C ) :   1.3531 
B( 55-C , 64-C ) :   1.3157 B( 56-C , 57-H ) :   0.9261 B( 56-C , 58-C ) :   1.4658 
B( 58-C , 59-H ) :   0.9272 B( 58-C , 60-C ) :   1.4296 B( 60-C , 61-H ) :   0.9262 
B( 60-C , 62-C ) :   1.4409 B( 62-C , 63-H ) :   0.9189 B( 62-C , 64-C ) :   1.4776 
B( 64-C , 65-H ) :   0.9470 B( 67-O , 68-C ) :   1.8709 B( 68-C , 69-C ) :   1.0141 
B( 68-C , 80-O ) :   1.2208 B( 69-C , 70-C ) :   1.3494 B( 69-C , 78-C ) :   1.3652 
B( 70-C , 71-H ) :   0.9461 B( 70-C , 72-C ) :   1.4562 B( 72-C , 73-H ) :   0.9294 
B( 72-C , 74-C ) :   1.4446 B( 74-C , 75-H ) :   0.9285 B( 74-C , 76-C ) :   1.4347 
B( 76-C , 77-H ) :   0.9275 B( 76-C , 78-C ) :   1.4508 B( 78-C , 79-H ) :   0.9296 
B( 80-O , 81-H ) :   0.7777 

-------
TIMINGS
-------

Total SCF time: 0 days 0 hours 35 min 10 sec 

Total time                  ....    2110.455 sec
Sum of individual times     ....    2057.720 sec  ( 97.5%)

Fock matrix formation       ....    1935.537 sec  ( 91.7%)
  Split-RI-J                ....      91.800 sec  (  4.7% of F)
  Chain of spheres X        ....    1579.321 sec  ( 81.6% of F)
  XC integration            ....     138.883 sec  (  7.2% of F)
    Basis function eval.    ....       5.740 sec  (  4.1% of XC)
    Density eval.           ....      62.220 sec  ( 44.8% of XC)
    XC-Functional eval.     ....       1.204 sec  (  0.9% of XC)
    XC-Potential eval.      ....      34.465 sec  ( 24.8% of XC)
Diagonalization             ....      27.254 sec  (  1.3%)
Density matrix formation    ....       3.941 sec  (  0.2%)
Population analysis         ....      10.781 sec  (  0.5%)
Initial guess               ....      11.465 sec  (  0.5%)
Orbital Transformation      ....       0.000 sec  (  0.0%)
Orbital Orthonormalization  ....       0.000 sec  (  0.0%)
DIIS solution               ....      19.208 sec  (  0.9%)
SOSCF solution              ....      18.203 sec  (  0.9%)
Grid generation             ....      31.330 sec  (  1.5%)

Maximum memory used throughout the entire SCF-calculation: 1702.4 MB
[1720889988.253326] [node129:1009578:0]          mpool.c:43   UCX  WARN  object 0x12aa8840 was not returned to mpool ucp_requests
[1720889988.253345] [node129:1009578:0]          mpool.c:43   UCX  WARN  object 0x12aa8a00 was not returned to mpool ucp_requests
[1720889988.253349] [node129:1009578:0]          mpool.c:43   UCX  WARN  object 0x12aa8bc0 was not returned to mpool ucp_requests
[1720889988.253352] [node129:1009578:0]          mpool.c:43   UCX  WARN  object 0x12aa8d80 was not returned to mpool ucp_requests
[1720889988.253355] [node129:1009578:0]          mpool.c:43   UCX  WARN  object 0x12aa8f40 was not returned to mpool ucp_requests
[1720889988.253357] [node129:1009578:0]          mpool.c:43   UCX  WARN  object 0x12aa9100 was not returned to mpool ucp_requests
[1720889988.253361] [node129:1009578:0]          mpool.c:43   UCX  WARN  object 0x12aa92c0 was not returned to mpool ucp_requests
[1720889988.253365] [node129:1009578:0]          mpool.c:43   UCX  WARN  object 0x12aa9480 was not returned to mpool ucp_requests
[1720889988.253368] [node129:1009578:0]          mpool.c:43   UCX  WARN  object 0x12aa9640 was not returned to mpool ucp_requests
[1720889988.253371] [node129:1009578:0]          mpool.c:43   UCX  WARN  object 0x12aa9800 was not returned to mpool ucp_requests
[1720889988.253374] [node129:1009578:0]          mpool.c:43   UCX  WARN  object 0x12aa99c0 was not returned to mpool ucp_requests
[1720889988.253377] [node129:1009578:0]          mpool.c:43   UCX  WARN  object 0x12aa9b80 was not returned to mpool ucp_requests
[1720889988.253381] [node129:1009578:0]          mpool.c:43   UCX  WARN  object 0x12aa9d40 was not returned to mpool ucp_requests
[1720889988.253384] [node129:1009578:0]          mpool.c:43   UCX  WARN  object 0x12aa9f00 was not returned to mpool ucp_requests
[1720889988.253387] [node129:1009578:0]          mpool.c:43   UCX  WARN  object 0x12aaa0c0 was not returned to mpool ucp_requests
[1720889988.253391] [node129:1009578:0]          mpool.c:43   UCX  WARN  object 0x12aaa280 was not returned to mpool ucp_requests
[1720889988.253395] [node129:1009578:0]          mpool.c:43   UCX  WARN  object 0x12aaa440 was not returned to mpool ucp_requests
[1720889988.253398] [node129:1009578:0]          mpool.c:43   UCX  WARN  object 0x12aaa7c0 was not returned to mpool ucp_requests
[1720889988.253401] [node129:1009578:0]          mpool.c:43   UCX  WARN  object 0x12aaa980 was not returned to mpool ucp_requests
[1720889988.253405] [node129:1009578:0]          mpool.c:43   UCX  WARN  object 0x12aaab40 was not returned to mpool ucp_requests
[1720889988.253408] [node129:1009578:0]          mpool.c:43   UCX  WARN  object 0x12aaad00 was not returned to mpool ucp_requests
[1720889988.253411] [node129:1009578:0]          mpool.c:43   UCX  WARN  object 0x12aaaec0 was not returned to mpool ucp_requests
[1720889988.253414] [node129:1009578:0]          mpool.c:43   UCX  WARN  object 0x12aab080 was not returned to mpool ucp_requests
[1720889988.258318] [node129:1009544:0]          mpool.c:43   UCX  WARN  object 0x13664ec0 was not returned to mpool ucp_requests
[1720889988.258337] [node129:1009544:0]          mpool.c:43   UCX  WARN  object 0x13665240 was not returned to mpool ucp_requests
[1720889988.258341] [node129:1009544:0]          mpool.c:43   UCX  WARN  object 0x136655c0 was not returned to mpool ucp_requests
[1720889988.258344] [node129:1009544:0]          mpool.c:43   UCX  WARN  object 0x13665940 was not returned to mpool ucp_requests
[1720889988.258347] [node129:1009544:0]          mpool.c:43   UCX  WARN  object 0x13665cc0 was not returned to mpool ucp_requests
[1720889988.258351] [node129:1009544:0]          mpool.c:43   UCX  WARN  object 0x13665e80 was not returned to mpool ucp_requests
[1720889988.258355] [node129:1009544:0]          mpool.c:43   UCX  WARN  object 0x13666040 was not returned to mpool ucp_requests
[1720889988.258358] [node129:1009544:0]          mpool.c:43   UCX  WARN  object 0x13666200 was not returned to mpool ucp_requests
[1720889988.258363] [node129:1009544:0]          mpool.c:43   UCX  WARN  object 0x136663c0 was not returned to mpool ucp_requests
[1720889988.258366] [node129:1009544:0]          mpool.c:43   UCX  WARN  object 0x13666580 was not returned to mpool ucp_requests
[1720889988.258370] [node129:1009544:0]          mpool.c:43   UCX  WARN  object 0x13666740 was not returned to mpool ucp_requests
[1720889988.258373] [node129:1009544:0]          mpool.c:43   UCX  WARN  object 0x13666900 was not returned to mpool ucp_requests
[1720889988.258376] [node129:1009544:0]          mpool.c:43   UCX  WARN  object 0x13666ac0 was not returned to mpool ucp_requests
[1720889988.258380] [node129:1009544:0]          mpool.c:43   UCX  WARN  object 0x13666c80 was not returned to mpool ucp_requests
[1720889988.258384] [node129:1009544:0]          mpool.c:43   UCX  WARN  object 0x13666e40 was not returned to mpool ucp_requests
[1720889988.263133] [node129:1009577:0]          mpool.c:43   UCX  WARN  object 0x135c3700 was not returned to mpool ucp_requests
[1720889988.263147] [node129:1009577:0]          mpool.c:43   UCX  WARN  object 0x135c3a80 was not returned to mpool ucp_requests
[1720889988.263151] [node129:1009577:0]          mpool.c:43   UCX  WARN  object 0x135c3c40 was not returned to mpool ucp_requests
[1720889988.263153] [node129:1009577:0]          mpool.c:43   UCX  WARN  object 0x135c3e00 was not returned to mpool ucp_requests
[1720889988.263156] [node129:1009577:0]          mpool.c:43   UCX  WARN  object 0x135c3fc0 was not returned to mpool ucp_requests
[1720889988.263158] [node129:1009577:0]          mpool.c:43   UCX  WARN  object 0x135c4180 was not returned to mpool ucp_requests
[1720889988.263160] [node129:1009577:0]          mpool.c:43   UCX  WARN  object 0x135c4340 was not returned to mpool ucp_requests
[1720889988.263163] [node129:1009577:0]          mpool.c:43   UCX  WARN  object 0x135c4500 was not returned to mpool ucp_requests
[1720889988.263165] [node129:1009577:0]          mpool.c:43   UCX  WARN  object 0x135c46c0 was not returned to mpool ucp_requests
[1720889988.263167] [node129:1009577:0]          mpool.c:43   UCX  WARN  object 0x135c4880 was not returned to mpool ucp_requests
[1720889988.263169] [node129:1009577:0]          mpool.c:43   UCX  WARN  object 0x135c4a40 was not returned to mpool ucp_requests
[1720889988.263172] [node129:1009577:0]          mpool.c:43   UCX  WARN  object 0x135c4c00 was not returned to mpool ucp_requests
[1720889988.263174] [node129:1009577:0]          mpool.c:43   UCX  WARN  object 0x135c4dc0 was not returned to mpool ucp_requests
[1720889988.263176] [node129:1009577:0]          mpool.c:43   UCX  WARN  object 0x135c4f80 was not returned to mpool ucp_requests
[1720889988.263179] [node129:1009577:0]          mpool.c:43   UCX  WARN  object 0x135c5140 was not returned to mpool ucp_requests
[1720889988.263181] [node129:1009577:0]          mpool.c:43   UCX  WARN  object 0x135c5300 was not returned to mpool ucp_requests
[1720889988.263184] [node129:1009577:0]          mpool.c:43   UCX  WARN  object 0x135c54c0 was not returned to mpool ucp_requests
[1720889988.263186] [node129:1009577:0]          mpool.c:43   UCX  WARN  object 0x135c5680 was not returned to mpool ucp_requests
[1720889988.263189] [node129:1009577:0]          mpool.c:43   UCX  WARN  object 0x135c5840 was not returned to mpool ucp_requests
[1720889988.263191] [node129:1009577:0]          mpool.c:43   UCX  WARN  object 0x135c5a00 was not returned to mpool ucp_requests
[1720889988.263194] [node129:1009577:0]          mpool.c:43   UCX  WARN  object 0x135c5d80 was not returned to mpool ucp_requests
[1720889988.263196] [node129:1009577:0]          mpool.c:43   UCX  WARN  object 0x135c5f40 was not returned to mpool ucp_requests
[1720889988.263199] [node129:1009577:0]          mpool.c:43   UCX  WARN  object 0x135c6100 was not returned to mpool ucp_requests
[1720889988.310790] [node129:1009566:0]          mpool.c:43   UCX  WARN  object 0x13780840 was not returned to mpool ucp_requests
[1720889988.310807] [node129:1009566:0]          mpool.c:43   UCX  WARN  object 0x13780d80 was not returned to mpool ucp_requests
[1720889988.310812] [node129:1009566:0]          mpool.c:43   UCX  WARN  object 0x13780f40 was not returned to mpool ucp_requests
[1720889988.310815] [node129:1009566:0]          mpool.c:43   UCX  WARN  object 0x13781100 was not returned to mpool ucp_requests
[1720889988.310820] [node129:1009566:0]          mpool.c:43   UCX  WARN  object 0x137812c0 was not returned to mpool ucp_requests
[1720889988.310822] [node129:1009566:0]          mpool.c:43   UCX  WARN  object 0x13781480 was not returned to mpool ucp_requests
[1720889988.310824] [node129:1009566:0]          mpool.c:43   UCX  WARN  object 0x13781640 was not returned to mpool ucp_requests
[1720889988.310827] [node129:1009566:0]          mpool.c:43   UCX  WARN  object 0x13781800 was not returned to mpool ucp_requests
[1720889988.310829] [node129:1009566:0]          mpool.c:43   UCX  WARN  object 0x137819c0 was not returned to mpool ucp_requests
[1720889988.310832] [node129:1009566:0]          mpool.c:43   UCX  WARN  object 0x13781b80 was not returned to mpool ucp_requests
[1720889988.310835] [node129:1009566:0]          mpool.c:43   UCX  WARN  object 0x13781d40 was not returned to mpool ucp_requests
[truncated: 47,150 more chars]
