# Supplementary material for: A stereodivergent multicomponent approach for the synthesis of C–N atropisomeric peptide analogues
Source: Chem Sci. 2024 Sep 16;15(40):16743–51. doi: 10.1039/d4sc04700a (PMC11418089; doi:10.1039/d4sc04700a)
Supplement: SC-015-D4SC04700A-s001 [file SC-015-D4SC04700A-s001.zip › CompData/_3_3a/IminiumBzOate1freq.out]

                                 *****************
                                 * O   R   C   A *
                                 *****************

                                            #,                                       
                                            ###                                      
                                            ####                                     
                                            #####                                    
                                            ######                                   
                                           ########,                                 
                                     ,,################,,,,,                         
                               ,,#################################,,                 
                          ,,##########################################,,             
                       ,#########################################, ''#####,          
                    ,#############################################,,   '####,        
                  ,##################################################,,,,####,       
                ,###########''''           ''''###############################       
              ,#####''   ,,,,##########,,,,          '''####'''          '####       
            ,##' ,,,,###########################,,,                        '##       
           ' ,,###''''                  '''############,,,                           
         ,,##''                                '''############,,,,        ,,,,,,###''
      ,#''                                            '''#######################'''  
     '                                                          ''''####''''         
             ,#######,   #######,   ,#######,      ##                                
            ,#'     '#,  ##    ##  ,#'     '#,    #''#        ######   ,####,        
            ##       ##  ##   ,#'  ##            #'  '#       #        #'  '#        
            ##       ##  #######   ##           ,######,      #####,   #    #        
            '#,     ,#'  ##    ##  '#,     ,#' ,#      #,         ##   #,  ,#        
             '#######'   ##     ##  '#######'  #'      '#     #####' # '####'        


                  #######################################################
                  #                        -***-                        #
                  #          Department of theory and spectroscopy      #
                  #    Directorship and core code : Frank Neese         #
                  #        Max Planck Institute fuer Kohlenforschung    #
                  #                Kaiser Wilhelm Platz 1               #
                  #                 D-45470 Muelheim/Ruhr               #
                  #                      Germany                        #
                  #                                                     #
                  #                  All rights reserved                #
                  #                        -***-                        #
                  #######################################################


                         Program Version 5.0.2 -  RELEASE  -


 With contributions from (in alphabetic order):
   Daniel Aravena         : Magnetic Suceptibility
   Michael Atanasov       : Ab Initio Ligand Field Theory (pilot matlab implementation)
   Alexander A. Auer      : GIAO ZORA, VPT2 properties, NMR spectrum
   Ute Becker             : Parallelization
   Giovanni Bistoni       : ED, misc. LED, open-shell LED, HFLD
   Martin Brehm           : Molecular dynamics
   Dmytro Bykov           : SCF Hessian
   Vijay G. Chilkuri      : MRCI spin determinant printing, contributions to CSF-ICE
   Dipayan Datta          : RHF DLPNO-CCSD density
   Achintya Kumar Dutta   : EOM-CC, STEOM-CC
   Dmitry Ganyushin       : Spin-Orbit,Spin-Spin,Magnetic field MRCI
   Miquel Garcia          : C-PCM and meta-GGA Hessian, CC/C-PCM, Gaussian charge scheme
   Yang Guo               : DLPNO-NEVPT2, F12-NEVPT2, CIM, IAO-localization
   Andreas Hansen         : Spin unrestricted coupled pair/coupled cluster methods
   Benjamin Helmich-Paris : MC-RPA, TRAH-SCF, COSX integrals
   Lee Huntington         : MR-EOM, pCC
   Robert Izsak           : Overlap fitted RIJCOSX, COSX-SCS-MP3, EOM
   Marcus Kettner         : VPT2
   Christian Kollmar      : KDIIS, OOCD, Brueckner-CCSD(T), CCSD density, CASPT2, CASPT2-K
   Simone Kossmann        : Meta GGA functionals, TD-DFT gradient, OOMP2, MP2 Hessian
   Martin Krupicka        : Initial AUTO-CI
   Lucas Lang             : DCDCAS
   Marvin Lechner         : AUTO-CI (C++ implementation), FIC-MRCC
   Dagmar Lenk            : GEPOL surface, SMD
   Dimitrios Liakos       : Extrapolation schemes; Compound Job, initial MDCI parallelization
   Dimitrios Manganas     : Further ROCIS development; embedding schemes
   Dimitrios Pantazis     : SARC Basis sets
   Anastasios Papadopoulos: AUTO-CI, single reference methods and gradients
   Taras Petrenko         : DFT Hessian,TD-DFT gradient, ASA, ECA, R-Raman, ABS, FL, XAS/XES, NRVS
   Peter Pinski           : DLPNO-MP2, DLPNO-MP2 Gradient
   Christoph Reimann      : Effective Core Potentials
   Marius Retegan         : Local ZFS, SOC
   Christoph Riplinger    : Optimizer, TS searches, QM/MM, DLPNO-CCSD(T), (RO)-DLPNO pert. Triples
   Tobias Risthaus        : Range-separated hybrids, TD-DFT gradient, RPA, STAB
   Michael Roemelt        : Original ROCIS implementation
   Masaaki Saitow         : Open-shell DLPNO-CCSD energy and density
   Barbara Sandhoefer     : DKH picture change effects
   Avijit Sen             : IP-ROCIS
   Kantharuban Sivalingam : CASSCF convergence, NEVPT2, FIC-MRCI
   Bernardo de Souza      : ESD, SOC TD-DFT
   Georgi Stoychev        : AutoAux, RI-MP2 NMR, DLPNO-MP2 response
   Willem Van den Heuvel  : Paramagnetic NMR
   Boris Wezisla          : Elementary symmetry handling
   Frank Wennmohs         : Technical directorship


 We gratefully acknowledge several colleagues who have allowed us to
 interface, adapt or use parts of their codes:
   Stefan Grimme, W. Hujo, H. Kruse, P. Pracht,  : VdW corrections, initial TS optimization,
                  C. Bannwarth, S. Ehlert          DFT functionals, gCP, sTDA/sTD-DF
   Ed Valeev, F. Pavosevic, A. Kumar             : LibInt (2-el integral package), F12 methods
   Garnet Chan, S. Sharma, J. Yang, R. Olivares  : DMRG
   Ulf Ekstrom                                   : XCFun DFT Library
   Mihaly Kallay                                 : mrcc  (arbitrary order and MRCC methods)
   Jiri Pittner, Ondrej Demel                    : Mk-CCSD
   Frank Weinhold                                : gennbo (NPA and NBO analysis)
   Christopher J. Cramer and Donald G. Truhlar   : smd solvation model
   Lars Goerigk                                  : TD-DFT with DH, B97 family of functionals
   V. Asgeirsson, H. Jonsson                     : NEB implementation
   FAccTs GmbH                                   : IRC, NEB, NEB-TS, DLPNO-Multilevel, CI-OPT
                                                   MM, QMMM, 2- and 3-layer-ONIOM, Crystal-QMMM,
                                                   LR-CPCM, SF, NACMEs, symmetry and pop. for TD-DFT,
                                                   nearIR, NL-DFT gradient (VV10), updates on ESD,
                                                   ML-optimized integration grids
   S Lehtola, MJT Oliveira, MAL Marques          : LibXC Library
   Liviu Ungur et al                             : ANISO software


 Your calculation uses the libint2 library for the computation of 2-el integrals
 For citations please refer to: http://libint.valeyev.net

 Your ORCA version has been built with support for libXC version: 5.1.0
 For citations please refer to: https://tddft.org/programs/libxc/

 This ORCA versions uses:
   CBLAS   interface :  Fast vector & matrix operations
   LAPACKE interface :  Fast linear algebra routines
   SCALAPACK package :  Parallel linear algebra routines
   Shared memory     :  Shared parallel matrices
   BLAS/LAPACK       :  OpenBLAS 0.3.15  USE64BITINT DYNAMIC_ARCH NO_AFFINITY Zen SINGLE_THREADED
        Core in use  :  Zen
   Copyright (c) 2011-2014, The OpenBLAS Project


Your calculation utilizes the atom-pairwise dispersion correction
with the Becke-Johnson damping scheme (D3BJ)
Cite in your paper:
S.Grimme, S.Ehrlich, L.Goerigk, J Comput Chem, (2011), 32, 1456–1465 
S.Grimme, J.Antony, S.Ehrlich and H.Krieg, J.Chem.Phys., 132, (2010), 154104 
   

Your calculation utilizes the SMD solvation module
Please cite in your paper:
A.V. Marenich, C.J. Cramer, D.G. Truhlar J. Phys. Chem. B, 113, (2009), 6378 

================================================================================

----- Orbital basis set information -----
Your calculation utilizes the basis: def2-TZVP
   F. Weigend and R. Ahlrichs, Phys. Chem. Chem. Phys. 7, 3297 (2005).

----- AuxJ basis set information -----
Your calculation utilizes the auxiliary basis: def2/J
   F. Weigend, Phys. Chem. Chem. Phys. 8, 1057 (2006).

================================================================================
                                        WARNINGS
                       Please study these warnings very carefully!
================================================================================

WARNING: Gradients needed for Numerical Frequencies
  ===> : Setting RunTyp to EnGrad

WARNING: The environment variable RSH_COMMAND is not set!
  ===> : All Displacements for the Numerical Hessian or Gradient calculation
         will be started on localhost

INFO   : the flag for use of the SHARK integral package has been found!

================================================================================
                                       INPUT FILE
================================================================================
NAME = IminiumBzOate1freq.inp
|  1> ! PBE0 D3 def2-tzvp NumFreq
|  2> %maxcore 2660
|  3> %pal nprocs 30
|  4> end
|  5> %CPCM SMD TRUE
|  6>    SMDSOLVENT "2,2,2-TRIFLUOROETHANOL"
|  7> end
|  8> 
|  9> *xyz 0 1
| 10> O  5.723498  5.623395  -0.159696
| 11> O  3.883239  6.201899  0.978424
| 12> N  6.885459  3.935030  0.753604
| 13> N  5.711173  5.508929  3.137576
| 14> C  6.379241  5.097077  0.870128
| 15> C  6.633401  5.921963  2.125923
| 16> H  7.634295  5.606065  2.431493
| 17> C  6.692069  7.405029  1.808360
| 18> C  7.651198  7.864660  0.909951
| 19> H  8.351336  7.164016  0.464089
| 20> C  7.705848  9.205980  0.568965
| 21> H  8.449604  9.552490  -0.139803
| 22> C  6.806403  10.102892  1.131932
| 23> H  6.845554  11.152565  0.863121
| 24> C  5.861258  9.650964  2.041035
| 25> H  5.159592  10.346581  2.487605
| 26> C  5.802396  8.305206  2.377122
| 27> H  5.052934  7.953401  3.077000
| 28> C  6.701758  2.979977  -0.369994
| 29> C  7.273245  3.572126  -1.652244
| 30> H  6.706731  4.437198  -1.995379
| 31> H  7.235952  2.809332  -2.432456
| 32> H  8.315890  3.865799  -1.511869
| 33> C  5.222096  2.646478  -0.513770
| 34> H  4.821735  2.259501  0.425686
| 35> H  5.110463  1.874328  -1.277473
| 36> H  4.632024  3.511260  -0.818345
| 37> C  7.479551  1.728473  0.008982
| 38> H  7.380871  0.994953  -0.792296
| 39> H  7.094303  1.287360  0.930364
| 40> H  8.540746  1.949164  0.143960
| 41> C  5.987476  5.580395  4.489776
| 42> C  5.027905  5.168767  5.453373
| 43> C  5.423818  5.201248  6.787190
| 44> H  4.725547  4.879636  7.547552
| 45> C  6.679380  5.625033  7.204621
| 46> H  6.931669  5.618537  8.258713
| 47> C  7.587460  6.055396  6.256629
| 48> H  8.571745  6.406722  6.546203
| 49> C  7.238734  6.038147  4.917446
| 50> H  7.960981  6.391048  4.192885
| 51> C  3.603931  4.730699  5.086274
| 52> C  2.831266  5.900941  4.458193
| 53> H  2.790696  6.742826  5.154491
| 54> H  1.804408  5.588842  4.247467
| 55> H  3.244278  6.276398  3.521068
| 56> C  3.600810  3.509909  4.155728
| 57> H  4.125118  3.665534  3.214275
| 58> H  2.567706  3.240047  3.919137
| 59> H  4.065185  2.654947  4.653155
| 60> C  2.804434  4.318273  6.322945
| 61> H  3.260060  3.472113  6.843114
| 62> H  1.803910  4.012806  6.007087
| 63> H  2.688959  5.140437  7.033317
| 64> C  4.615413  6.427399  0.056294
| 65> C  4.468776  7.460458  -0.963527
| 66> C  3.367465  8.312054  -0.870967
| 67> H  2.648644  8.169113  -0.072979
| 68> C  3.210850  9.330764  -1.791772
| 69> H  2.359050  9.996788  -1.721874
| 70> C  4.148940  9.499740  -2.803857
| 71> H  4.024849  10.300205  -3.524611
| 72> C  5.245383  8.652188  -2.896254
| 73> H  5.974576  8.790175  -3.685693
| 74> C  5.412245  7.632346  -1.976156
| 75> H  6.270919  6.976458  -2.039432
| 76> H  4.747542  5.515148  2.856071
| 77> O  6.705221  2.123897  3.552292
| 78> C  7.800592  2.696632  3.688340
| 79> C  8.455454  2.690680  5.042210
| 80> C  9.746747  3.181612  5.216222
| 81> H  10.292829  3.554518  4.357893
| 82> C  10.327001  3.199194  6.474986
| 83> H  11.334168  3.581217  6.600727
| 84> C  9.616483  2.735861  7.575124
| 85> H  10.066955  2.758240  8.561455
| 86> C  8.327191  2.247418  7.409628
| 87> H  7.766709  1.891083  8.266912
| 88> C  7.752577  2.221737  6.148252
| 89> H  6.744480  1.848282  6.012641
| 90> O  8.413399  3.306712  2.756247
| 91> H  7.500010  3.611893  1.597398
| 92> *
| 93> 
| 94>                          ****END OF INPUT****
================================================================================

                     *******************************
                     * Energy+Gradient Calculation *
                     *******************************

---------------------------------
CARTESIAN COORDINATES (ANGSTROEM)
---------------------------------
  O      5.723498    5.623395   -0.159696
  O      3.883239    6.201899    0.978424
  N      6.885459    3.935030    0.753604
  N      5.711173    5.508929    3.137576
  C      6.379241    5.097077    0.870128
  C      6.633401    5.921963    2.125923
  H      7.634295    5.606065    2.431493
  C      6.692069    7.405029    1.808360
  C      7.651198    7.864660    0.909951
  H      8.351336    7.164016    0.464089
  C      7.705848    9.205980    0.568965
  H      8.449604    9.552490   -0.139803
  C      6.806403   10.102892    1.131932
  H      6.845554   11.152565    0.863121
  C      5.861258    9.650964    2.041035
  H      5.159592   10.346581    2.487605
  C      5.802396    8.305206    2.377122
  H      5.052934    7.953401    3.077000
  C      6.701758    2.979977   -0.369994
  C      7.273245    3.572126   -1.652244
  H      6.706731    4.437198   -1.995379
  H      7.235952    2.809332   -2.432456
  H      8.315890    3.865799   -1.511869
  C      5.222096    2.646478   -0.513770
  H      4.821735    2.259501    0.425686
  H      5.110463    1.874328   -1.277473
  H      4.632024    3.511260   -0.818345
  C      7.479551    1.728473    0.008982
  H      7.380871    0.994953   -0.792296
  H      7.094303    1.287360    0.930364
  H      8.540746    1.949164    0.143960
  C      5.987476    5.580395    4.489776
  C      5.027905    5.168767    5.453373
  C      5.423818    5.201248    6.787190
  H      4.725547    4.879636    7.547552
  C      6.679380    5.625033    7.204621
  H      6.931669    5.618537    8.258713
  C      7.587460    6.055396    6.256629
  H      8.571745    6.406722    6.546203
  C      7.238734    6.038147    4.917446
  H      7.960981    6.391048    4.192885
  C      3.603931    4.730699    5.086274
  C      2.831266    5.900941    4.458193
  H      2.790696    6.742826    5.154491
  H      1.804408    5.588842    4.247467
  H      3.244278    6.276398    3.521068
  C      3.600810    3.509909    4.155728
  H      4.125118    3.665534    3.214275
  H      2.567706    3.240047    3.919137
  H      4.065185    2.654947    4.653155
  C      2.804434    4.318273    6.322945
  H      3.260060    3.472113    6.843114
  H      1.803910    4.012806    6.007087
  H      2.688959    5.140437    7.033317
  C      4.615413    6.427399    0.056294
  C      4.468776    7.460458   -0.963527
  C      3.367465    8.312054   -0.870967
  H      2.648644    8.169113   -0.072979
  C      3.210850    9.330764   -1.791772
  H      2.359050    9.996788   -1.721874
  C      4.148940    9.499740   -2.803857
  H      4.024849   10.300205   -3.524611
  C      5.245383    8.652188   -2.896254
  H      5.974576    8.790175   -3.685693
  C      5.412245    7.632346   -1.976156
  H      6.270919    6.976458   -2.039432
  H      4.747542    5.515148    2.856071
  O      6.705221    2.123897    3.552292
  C      7.800592    2.696632    3.688340
  C      8.455454    2.690680    5.042210
  C      9.746747    3.181612    5.216222
  H     10.292829    3.554518    4.357893
  C     10.327001    3.199194    6.474986
  H     11.334168    3.581217    6.600727
  C      9.616483    2.735861    7.575124
  H     10.066955    2.758240    8.561455
  C      8.327191    2.247418    7.409628
  H      7.766709    1.891083    8.266912
  C      7.752577    2.221737    6.148252
  H      6.744480    1.848282    6.012641
  O      8.413399    3.306712    2.756247
  H      7.500010    3.611893    1.597398

----------------------------
CARTESIAN COORDINATES (A.U.)
----------------------------
  NO LB      ZA    FRAG     MASS         X           Y           Z
   0 O     8.0000    0    15.999   10.815844   10.626676   -0.301782
   1 O     8.0000    0    15.999    7.338258   11.719891    1.848953
   2 N     7.0000    0    14.007   13.011632    7.436129    1.424105
   3 N     7.0000    0    14.007   10.792553   10.410367    5.929159
   4 C     6.0000    0    12.011   12.055018    9.632080    1.644304
   5 C     6.0000    0    12.011   12.535311   11.190888    4.017412
   6 H     1.0000    0     1.008   14.426727   10.593928    4.594856
   7 C     6.0000    0    12.011   12.646178   13.993477    3.417305
   8 C     6.0000    0    12.011   14.458669   14.862054    1.719558
   9 H     1.0000    0     1.008   15.781738   13.538028    0.877001
  10 C     6.0000    0    12.011   14.561942   17.396781    1.075188
  11 H     1.0000    0     1.008   15.967438   18.051590   -0.264189
  12 C     6.0000    0    12.011   12.862238   19.091699    2.139041
  13 H     1.0000    0     1.008   12.936222   21.075294    1.631062
  14 C     6.0000    0    12.011   11.076172   18.237679    3.856997
  15 H     1.0000    0     1.008    9.750216   19.552205    4.700892
  16 C     6.0000    0    12.011   10.964939   15.694565    4.492110
  17 H     1.0000    0     1.008    9.548661   15.029750    5.814687
  18 C     6.0000    0    12.011   12.664487    5.631340   -0.699187
  19 C     6.0000    0    12.011   13.744441    6.750340   -3.122289
  20 H     1.0000    0     1.008   12.673885    8.385089   -3.770720
  21 H     1.0000    0     1.008   13.673968    5.308868   -4.596676
  22 H     1.0000    0     1.008   15.714755    7.305301   -2.857018
  23 C     6.0000    0    12.011    9.868331    5.001119   -0.970885
  24 H     1.0000    0     1.008    9.111759    4.269838    0.804430
  25 H     1.0000    0     1.008    9.657375    3.541967   -2.414074
  26 H     1.0000    0     1.008    8.753257    6.635320   -1.546448
  27 C     6.0000    0    12.011   14.134303    3.266341    0.016974
  28 H     1.0000    0     1.008   13.947825    1.880189   -1.497222
  29 H     1.0000    0     1.008   13.406290    2.432758    1.758133
  30 H     1.0000    0     1.008   16.139671    3.683386    0.272045
  31 C     6.0000    0    12.011   11.314690   10.545418    8.484447
  32 C     6.0000    0    12.011    9.501363    9.767554   10.305381
  33 C     6.0000    0    12.011   10.249531    9.828934   12.825930
  34 H     1.0000    0     1.008    8.929990    9.221176   14.262806
  35 C     6.0000    0    12.011   12.622199   10.629772   13.614761
  36 H     1.0000    0     1.008   13.098956   10.617496   15.606706
  37 C     6.0000    0    12.011   14.338221   11.443040   11.823315
  38 H     1.0000    0     1.008   16.198251   12.106950   12.370531
  39 C     6.0000    0    12.011   13.679225   11.410444    9.292626
  40 H     1.0000    0     1.008   15.044074   12.077330    7.923404
  41 C     6.0000    0    12.011    6.810443    8.939726    9.611665
  42 C     6.0000    0    12.011    5.350317   11.151162    8.424764
  43 H     1.0000    0     1.008    5.273651   12.742095    9.740576
  44 H     1.0000    0     1.008    3.409837   10.561381    8.026549
  45 H     1.0000    0     1.008    6.130797   11.860673    6.653854
  46 C     6.0000    0    12.011    6.804545    6.632767    7.853188
  47 H     1.0000    0     1.008    7.795343    6.926855    6.074099
  48 H     1.0000    0     1.008    4.852261    6.122801    7.406096
  49 H     1.0000    0     1.008    7.682086    5.017123    8.793189
  50 C     6.0000    0    12.011    5.299612    8.160353   11.948634
  51 H     1.0000    0     1.008    6.160621    6.561343   12.931611
  52 H     1.0000    0     1.008    3.408896    7.583104   11.351749
  53 H     1.0000    0     1.008    5.081396    9.714018   13.291043
  54 C     6.0000    0    12.011    8.721867   12.146024    0.106380
  55 C     6.0000    0    12.011    8.444763   14.098222   -1.820802
  56 C     6.0000    0    12.011    6.363587   15.707506   -1.645889
  57 H     1.0000    0     1.008    5.005212   15.437386   -0.137910
  58 C     6.0000    0    12.011    6.067627   17.632589   -3.385958
  59 H     1.0000    0     1.008    4.457958   18.891192   -3.253870
  60 C     6.0000    0    12.011    7.840360   17.951907   -5.298522
  61 H     1.0000    0     1.008    7.605862   19.464567   -6.660550
  62 C     6.0000    0    12.011    9.912337   16.350266   -5.473127
  63 H     1.0000    0     1.008   11.290312   16.611023   -6.964950
  64 C     6.0000    0    12.011   10.227661   14.423044   -3.734394
  65 H     1.0000    0     1.008   11.850320   13.183595   -3.853968
  66 H     1.0000    0     1.008    8.971554   10.422119    5.397192
  67 O     8.0000    0    15.999   12.671031    4.013584    6.712859
  68 C     6.0000    0    12.011   14.740983    5.095896    6.969952
  69 C     6.0000    0    12.011   15.978492    5.084648    9.528396
  70 C     6.0000    0    12.011   18.418683    6.012375    9.857231
  71 H     1.0000    0     1.008   19.450628    6.717066    8.235224
  72 C     6.0000    0    12.011   19.515204    6.045601   12.235950
  73 H     1.0000    0     1.008   21.418473    6.767519   12.473566
  74 C     6.0000    0    12.011   18.172519    5.170028   14.314910
  75 H     1.0000    0     1.008   19.023788    5.212318   16.178805
  76 C     6.0000    0    12.011   15.736110    4.247005   14.002168
  77 H     1.0000    0     1.008   14.676953    3.573629   15.622200
  78 C     6.0000    0    12.011   14.650247    4.198474   11.618512
  79 H     1.0000    0     1.008   12.745220    3.492747   11.362245
  80 O     8.0000    0    15.999   15.899020    6.248780    5.208552
  81 H     1.0000    0     1.008   14.172965    6.825489    3.018645

--------------------------------
INTERNAL COORDINATES (ANGSTROEM)
--------------------------------
 O      0   0   0     0.000000000000     0.00000000     0.00000000
 O      1   0   0     2.239762755181     0.00000000     0.00000000
 N      1   2   0     2.243846391522   114.39321441     0.00000000
 N      2   1   3     2.912642698369    78.43921287    35.87731867
 C      3   1   2     1.272865953787    31.17193552   302.85076780
 C      4   2   1     1.429875295803    79.13877676    27.60935480
 H      6   4   2     1.093139227427   108.01677380   193.30006430
 C      6   4   2     1.517818485047   117.07806964    71.49495541
 C      8   6   4     1.392238422858   118.96131606   174.79497068
 H      9   8   6     1.086226567906   119.73385241   358.94856433
 C      9   8   6     1.385062243040   120.38174309   178.10233126
 H     11   9   8     1.084248239777   119.83411208   180.65967181
 C     11   9   8     1.389382699928   119.99094860     0.47231527
 H     13  11   9     1.084253458123   120.07455270   180.23102409
 C     13  11   9     1.387085524695   119.75878376     0.39642580
 H     15  13  11     1.084270700123   120.12313074   179.70384796
 C      8   6   4     1.387561490854   121.55719747   353.87473576
 H     17   8   6     1.084107587997   119.82512509     0.89391743
 C      3   1   2     1.486050051584    96.41993675   116.40358687
 C     19   3   1     1.523615073393   109.88763556    59.17895744
 H     20  19   3     1.089508745080   112.24729005   292.75693100
 H     20  19   3     1.091776634312   108.48572946   173.27857433
 H     20  19   3     1.092271746215   110.75547272    54.66906653
 C     19   3   1     1.523578929830   109.39517575   296.19423653
 H     24  19   3     1.092070375382   110.63570831   304.06245885
 H     24  19   3     1.091750805540   108.67072721   185.30937384
 H     24  19   3     1.090320504867   112.23087321    65.84699663
 C     19   3   1     1.521462132766   106.08825842   177.72995345
 H     28  19   3     1.090795932374   108.90038673   180.38275898
 H     28  19   3     1.091760729371   111.23361505    60.92830635
 H     28  19   3     1.092272130007   111.17713929   299.66985645
 C      4   2   1     1.381989716664   146.98152660   164.45135444
 C     32   4   2     1.420821344446   120.90193156    52.78275286
 C     33  32   4     1.391714736726   116.81395997   176.25717563
 H     34  33  32     1.081280277740   118.90101336   180.99043397
 C     34  33  32     1.389344558355   123.51511543     0.85333849
 H     36  34  33     1.083882780563   120.04741294   180.57283508
 C     36  34  33     1.381488483569   118.87328118     0.82920358
 H     38  36  34     1.084481452574   120.94933256   179.11582257
 C     38  36  34     1.383950309284   119.63678996   359.07643797
 H     40  38  36     1.082205381400   118.40065727   179.26239850
 C     33  32   4     1.534394734448   123.17634337   354.98813774
 C     42  33  32     1.536542639613   110.30569745   296.32893427
 H     43  42  33     1.093273608448   110.16989310   301.30694212
 H     43  42  33     1.093731495862   109.48389621   182.78000800
 H     43  42  33     1.090756680758   115.02038219    62.61537608
 C     42  33  32     1.535009388524   111.96120091    60.35111048
 H     47  42  33     1.088784538234   114.17524902   300.85920310
 H     47  42  33     1.093665705388   109.22641519   180.30055418
 H     47  42  33     1.092720358737   110.20800537    61.96279451
 C     42  33  32     1.529263162679   111.63548600   178.94272389
 H     51  42  33     1.092775176346   112.07265497   299.05176512
 H     51  42  33     1.092760101225   108.68204649   180.22686085
 H     51  42  33     1.092664860287   112.21389360    61.41998568
 C      2   1   3     1.198854767341    32.42848627   175.60005852
 C     55   2   1     1.459023022194   127.54871170   177.28783299
 C     56  55   2     1.395230812281   117.71845234     0.94470757
 H     57  56  55     1.083476168481   119.47313021   358.40687780
 C     57  56  55     1.382092677916   119.67843711   178.03077795
 H     59  57  56     1.083529851448   119.94515396   180.21498669
 C     59  57  56     1.390281188789   119.87622043     0.07439491
 H     61  59  57     1.084264322489   119.76323870   180.06688008
 C     61  59  57     1.388909230498   120.45924580   359.92373502
 H     63  61  59     1.083502089587   120.13489021   180.15124038
 C     63  61  59     1.383654928662   120.04903354   359.87228997
 H     65  63  61     1.082364984188   120.22787002   180.62363098
 H      4   2   1     1.003926513818    35.73427084   212.02742246
 O     30  28  19     2.779511718320   136.37642514   302.58510061
 C     68  30  28     1.243532092939    96.80634447   315.71018150
 C     69  68  30     1.503942699124   118.69946771   213.04046898
 C     70  69  68     1.392383573810   120.99243687   172.61681768
 H     71  70  69     1.083509625154   119.32402392   358.76225930
 C     71  70  69     1.386178429689   120.40887245   178.48279846
 H     73  71  70     1.084498841631   119.90116932   179.85460975
 C     73  71  70     1.389178504101   120.05368830   359.45655698
 H     75  73  71     1.084561977937   120.05875918   180.57548701
 C     75  73  71     1.388610583111   119.85586967     0.40507838
 H     77  75  73     1.084458648914   120.08139190   180.41707569
 C     77  75  73     1.386329750144   119.98644438     0.06746845
 H     79  77  75     1.083567506783   120.38934591   180.41962785
 O     69  68  30     1.271427302797   124.42673810    33.67481197
 H      3   1   2     1.092739111959   145.89755613   292.55922595

---------------------------
INTERNAL COORDINATES (A.U.)
---------------------------
 O      0   0   0     0.000000000000     0.00000000     0.00000000
 O      1   0   0     4.232538212249     0.00000000     0.00000000
 N      1   2   0     4.240255166564   114.39321441     0.00000000
 N      2   1   3     5.504097025882    78.43921287    35.87731867
 C      3   1   2     2.405368057849    31.17193552   302.85076780
 C      4   2   1     2.702072714728    79.13877676    27.60935480
 H      6   4   2     2.065733766084   108.01677380   193.30006430
 C      6   4   2     2.868261257741   117.07806964    71.49495541
 C      8   6   4     2.630949332325   118.96131606   174.79497068
 H      9   8   6     2.052670732731   119.73385241   358.94856433
 C      9   8   6     2.617388317781   120.38174309   178.10233126
 H     11   9   8     2.048932234365   119.83411208   180.65967181
 C     11   9   8     2.625552798071   119.99094860     0.47231527
 H     13  11   9     2.048942095609   120.07455270   180.23102409
 C     13  11   9     2.621211766000   119.75878376     0.39642580
 H     15  13  11     2.048974678267   120.12313074   179.70384796
 C      8   6   4     2.622111211690   121.55719747   353.87473576
 H     17   8   6     2.048666441021   119.82512509     0.89391743
 C      3   1   2     2.808227618794    96.41993675   116.40358687
 C     19   3   1     2.879215222227   109.88763556    59.17895744
 H     20  19   3     2.058873148713   112.24729005   292.75693100
 H     20  19   3     2.063158838263   108.48572946   173.27857433
 H     20  19   3     2.064094464166   110.75547272    54.66906653
 C     19   3   1     2.879146920791   109.39517575   296.19423653
 H     24  19   3     2.063713928440   110.63570831   304.06245885
 H     24  19   3     2.063110028959   108.67072721   185.30937384
 H     24  19   3     2.060407152397   112.23087321    65.84699663
 C     19   3   1     2.875146754060   106.08825842   177.72995345
 H     28  19   3     2.061305580182   108.90038673   180.38275898
 H     28  19   3     2.063128782282   111.23361505    60.92830635
 H     28  19   3     2.064095189428   111.17713929   299.66985645
 C      4   2   1     2.611582084390   146.98152660   164.45135444
 C     32   4   2     2.684963226233   120.90193156    52.78275286
 C     33  32   4     2.629959708954   116.81395997   176.25717563
 H     34  33  32     2.043323598938   118.90101336   180.99043397
 C     34  33  32     2.625480720944   123.51511543     0.85333849
 H     36  34  33     2.048241616537   120.04741294   180.57283508
 C     36  34  33     2.610634891111   118.87328118     0.82920358
 H     38  36  34     2.049372942682   120.94933256   179.11582257
 C     38  36  34     2.615287067502   119.63678996   359.07643797
 H     40  38  36     2.045071791502   118.40065727   179.26239850
 C     33  32   4     2.899585829437   123.17634337   354.98813774
 C     42  33  32     2.903644781962   110.30569745   296.32893427
 H     43  42  33     2.065987709411   110.16989310   301.30694212
 H     43  42  33     2.066852991224   109.48389621   182.78000800
 H     43  42  33     2.061231405377   115.02038219    62.61537608
 C     42  33  32     2.900747357308   111.96120091    60.35111048
 H     47  42  33     2.057504596111   114.17524902   300.85920310
 H     47  42  33     2.066728665244   109.22641519   180.30055418
 H     47  42  33     2.064942218973   110.20800537    61.96279451
 C     42  33  32     2.889888564157   111.63548600   178.94272389
 H     51  42  33     2.065045809241   112.07265497   299.05176512
 H     51  42  33     2.065017321391   108.68204649   180.22686085
 H     51  42  33     2.064837342101   112.21389360    61.41998568
 C      2   1   3     2.265507184620    32.42848627   175.60005852
 C     55   2   1     2.757153935032   127.54871170   177.28783299
 C     56  55   2     2.636604128819   117.71845234     0.94470757
 H     57  56  55     2.047473231059   119.47313021   358.40687780
 C     57  56  55     2.611776652960   119.67843711   178.03077795
 H     59  57  56     2.047574677166   119.94515396   180.21498669
 C     59  57  56     2.627250695954   119.87622043     0.07439491
 H     61  59  57     2.048962626285   119.76323870   180.06688008
 C     61  59  57     2.624658070516   120.45924580   359.92373502
 H     63  61  59     2.047522214850   120.13489021   180.15124038
 C     63  61  59     2.614728879022   120.04903354   359.87228997
 H     65  63  61     2.045373397061   120.22787002   180.62363098
 H      4   2   1     1.897146169699    35.73427084   212.02742246
 O     30  28  19     5.252515933649   136.37642514   302.58510061
 C     68  30  28     2.349935094397    96.80634447   315.71018150
 C     69  68  30     2.842039822454   118.69946771   213.04046898
 C     70  69  68     2.631223627872   120.99243687   172.61681768
 H     71  70  69     2.047536455008   119.32402392   358.76225930
 C     71  70  69     2.619497604862   120.40887245   178.48279846
 H     73  71  70     2.049405803237   119.90116932   179.85460975
 C     73  71  70     2.625166923882   120.05368830   359.45655698
 H     75  73  71     2.049525113564   120.05875918   180.57548701
 C     75  73  71     2.624093708745   119.85586967     0.40507838
 H     77  75  73     2.049329850010   120.08139190   180.41707569
 C     77  75  73     2.619783559079   119.98644438     0.06746845
 H     79  77  75     2.047645835435   120.38934591   180.41962785
 O     69  68  30     2.402649401477   124.42673810    33.67481197
 H      3   1   2     2.064977657428   145.89755613   292.55922595

---------------------
BASIS SET INFORMATION
---------------------
There are 4 groups of distinct atoms

 Group   1 Type O   : 11s6p2d1f contracted to 5s3p2d1f pattern {62111/411/11/1}
 Group   2 Type N   : 11s6p2d1f contracted to 5s3p2d1f pattern {62111/411/11/1}
 Group   3 Type C   : 11s6p2d1f contracted to 5s3p2d1f pattern {62111/411/11/1}
 Group   4 Type H   : 5s1p contracted to 3s1p pattern {311/1}

Atom   0O    basis set group =>   1
Atom   1O    basis set group =>   1
Atom   2N    basis set group =>   2
Atom   3N    basis set group =>   2
Atom   4C    basis set group =>   3
Atom   5C    basis set group =>   3
Atom   6H    basis set group =>   4
Atom   7C    basis set group =>   3
Atom   8C    basis set group =>   3
Atom   9H    basis set group =>   4
Atom  10C    basis set group =>   3
Atom  11H    basis set group =>   4
Atom  12C    basis set group =>   3
Atom  13H    basis set group =>   4
Atom  14C    basis set group =>   3
Atom  15H    basis set group =>   4
Atom  16C    basis set group =>   3
Atom  17H    basis set group =>   4
Atom  18C    basis set group =>   3
Atom  19C    basis set group =>   3
Atom  20H    basis set group =>   4
Atom  21H    basis set group =>   4
Atom  22H    basis set group =>   4
Atom  23C    basis set group =>   3
Atom  24H    basis set group =>   4
Atom  25H    basis set group =>   4
Atom  26H    basis set group =>   4
Atom  27C    basis set group =>   3
Atom  28H    basis set group =>   4
Atom  29H    basis set group =>   4
Atom  30H    basis set group =>   4
Atom  31C    basis set group =>   3
Atom  32C    basis set group =>   3
Atom  33C    basis set group =>   3
Atom  34H    basis set group =>   4
Atom  35C    basis set group =>   3
Atom  36H    basis set group =>   4
Atom  37C    basis set group =>   3
Atom  38H    basis set group =>   4
Atom  39C    basis set group =>   3
Atom  40H    basis set group =>   4
Atom  41C    basis set group =>   3
Atom  42C    basis set group =>   3
Atom  43H    basis set group =>   4
Atom  44H    basis set group =>   4
Atom  45H    basis set group =>   4
Atom  46C    basis set group =>   3
Atom  47H    basis set group =>   4
Atom  48H    basis set group =>   4
Atom  49H    basis set group =>   4
Atom  50C    basis set group =>   3
Atom  51H    basis set group =>   4
Atom  52H    basis set group =>   4
Atom  53H    basis set group =>   4
Atom  54C    basis set group =>   3
Atom  55C    basis set group =>   3
Atom  56C    basis set group =>   3
Atom  57H    basis set group =>   4
Atom  58C    basis set group =>   3
Atom  59H    basis set group =>   4
Atom  60C    basis set group =>   3
Atom  61H    basis set group =>   4
Atom  62C    basis set group =>   3
Atom  63H    basis set group =>   4
Atom  64C    basis set group =>   3
Atom  65H    basis set group =>   4
Atom  66H    basis set group =>   4
Atom  67O    basis set group =>   1
Atom  68C    basis set group =>   3
Atom  69C    basis set group =>   3
Atom  70C    basis set group =>   3
Atom  71H    basis set group =>   4
Atom  72C    basis set group =>   3
Atom  73H    basis set group =>   4
Atom  74C    basis set group =>   3
Atom  75H    basis set group =>   4
Atom  76C    basis set group =>   3
Atom  77H    basis set group =>   4
Atom  78C    basis set group =>   3
Atom  79H    basis set group =>   4
Atom  80O    basis set group =>   1
Atom  81H    basis set group =>   4
---------------------------------
AUXILIARY/J BASIS SET INFORMATION
---------------------------------
There are 4 groups of distinct atoms

 Group   1 Type O   : 12s5p4d2f1g contracted to 6s4p3d1f1g pattern {711111/2111/211/2/1}
 Group   2 Type N   : 12s5p4d2f1g contracted to 6s4p3d1f1g pattern {711111/2111/211/2/1}
 Group   3 Type C   : 12s5p4d2f1g contracted to 6s4p3d1f1g pattern {711111/2111/211/2/1}
 Group   4 Type H   : 5s2p1d contracted to 3s1p1d pattern {311/2/1}

Atom   0O    basis set group =>   1
Atom   1O    basis set group =>   1
Atom   2N    basis set group =>   2
Atom   3N    basis set group =>   2
Atom   4C    basis set group =>   3
Atom   5C    basis set group =>   3
Atom   6H    basis set group =>   4
Atom   7C    basis set group =>   3
Atom   8C    basis set group =>   3
Atom   9H    basis set group =>   4
Atom  10C    basis set group =>   3
Atom  11H    basis set group =>   4
Atom  12C    basis set group =>   3
Atom  13H    basis set group =>   4
Atom  14C    basis set group =>   3
Atom  15H    basis set group =>   4
Atom  16C    basis set group =>   3
Atom  17H    basis set group =>   4
Atom  18C    basis set group =>   3
Atom  19C    basis set group =>   3
Atom  20H    basis set group =>   4
Atom  21H    basis set group =>   4
Atom  22H    basis set group =>   4
Atom  23C    basis set group =>   3
Atom  24H    basis set group =>   4
Atom  25H    basis set group =>   4
Atom  26H    basis set group =>   4
Atom  27C    basis set group =>   3
Atom  28H    basis set group =>   4
Atom  29H    basis set group =>   4
Atom  30H    basis set group =>   4
Atom  31C    basis set group =>   3
Atom  32C    basis set group =>   3
Atom  33C    basis set group =>   3
Atom  34H    basis set group =>   4
Atom  35C    basis set group =>   3
Atom  36H    basis set group =>   4
Atom  37C    basis set group =>   3
Atom  38H    basis set group =>   4
Atom  39C    basis set group =>   3
Atom  40H    basis set group =>   4
Atom  41C    basis set group =>   3
Atom  42C    basis set group =>   3
Atom  43H    basis set group =>   4
Atom  44H    basis set group =>   4
Atom  45H    basis set group =>   4
Atom  46C    basis set group =>   3
Atom  47H    basis set group =>   4
Atom  48H    basis set group =>   4
Atom  49H    basis set group =>   4
Atom  50C    basis set group =>   3
Atom  51H    basis set group =>   4
Atom  52H    basis set group =>   4
Atom  53H    basis set group =>   4
Atom  54C    basis set group =>   3
Atom  55C    basis set group =>   3
Atom  56C    basis set group =>   3
Atom  57H    basis set group =>   4
Atom  58C    basis set group =>   3
Atom  59H    basis set group =>   4
Atom  60C    basis set group =>   3
Atom  61H    basis set group =>   4
Atom  62C    basis set group =>   3
Atom  63H    basis set group =>   4
Atom  64C    basis set group =>   3
Atom  65H    basis set group =>   4
Atom  66H    basis set group =>   4
Atom  67O    basis set group =>   1
Atom  68C    basis set group =>   3
Atom  69C    basis set group =>   3
Atom  70C    basis set group =>   3
Atom  71H    basis set group =>   4
Atom  72C    basis set group =>   3
Atom  73H    basis set group =>   4
Atom  74C    basis set group =>   3
Atom  75H    basis set group =>   4
Atom  76C    basis set group =>   3
Atom  77H    basis set group =>   4
Atom  78C    basis set group =>   3
Atom  79H    basis set group =>   4
Atom  80O    basis set group =>   1
Atom  81H    basis set group =>   4


           ************************************************************
           *        Program running with 30 parallel MPI-processes    *
           *              working on a common directory               *
           ************************************************************
------------------------------------------------------------------------------
                           ORCA GTO INTEGRAL CALCULATION
                           -- RI-GTO INTEGRALS CHOSEN --
------------------------------------------------------------------------------
------------------------------------------------------------------------------
                   ___                                                        
                  /   \      - P O W E R E D   B Y -                         
                 /     \                                                     
                 |  |  |   _    _      __       _____    __    __             
                 |  |  |  | |  | |    /  \     |  _  \  |  |  /  |          
                  \  \/   | |  | |   /    \    | | | |  |  | /  /          
                 / \  \   | |__| |  /  /\  \   | |_| |  |  |/  /          
                |  |  |   |  __  | /  /__\  \  |    /   |      \           
                |  |  |   | |  | | |   __   |  |    \   |  |\   \          
                \     /   | |  | | |  |  |  |  | |\  \  |  | \   \       
                 \___/    |_|  |_| |__|  |__|  |_| \__\ |__|  \__/        
                                                                              
                      - O R C A' S   B I G   F R I E N D -                    
                                      &                                       
                       - I N T E G R A L  F E E D E R -                       
                                                                              
 v1 FN, 2020, v2 2021                                                         
------------------------------------------------------------------------------


Reading SHARK input file IminiumBzOate1freq.SHARKINP.tmp ... ok
----------------------
SHARK INTEGRAL PACKAGE
----------------------

Number of atoms                             ...     82
Number of basis functions                   ...   1542
Number of shells                            ...    622
Maximum angular momentum                    ...      3
Integral batch strategy                     ... SHARK/LIBINT Hybrid
RI-J (if used) integral strategy            ... SPLIT-RIJ (Revised 2003 algorithm where possible)
Printlevel                                  ...      1
Contraction scheme used                     ... SEGMENTED contraction
Coulomb Range Separation                    ... NOT USED
Exchange Range Separation                   ... NOT USED
Finite Nucleus Model                        ... NOT USED
Auxiliary Coulomb fitting basis             ... AVAILABLE
   # of basis functions in Aux-J            ...   2498
   # of shells in Aux-J                     ...    830
   Maximum angular momentum in Aux-J        ...      4
Auxiliary J/K fitting basis                 ... NOT available
Auxiliary Correlation fitting basis         ... NOT available
Auxiliary 'external' fitting basis          ... NOT available
Integral threshold                          ...     2.500000e-11
Primitive cut-off                           ...     2.500000e-12
Primitive pair pre-selection threshold      ...     2.500000e-12

Calculating pre-screening integrals         ... done (  0.2 sec) Dimension = 622
Organizing shell pair data                  ... done (  1.1 sec)
Shell pair information
Total number of shell pairs                 ...    193753
Shell pairs after pre-screening             ...    114547
Total number of primitive shell pairs       ...    584784
Primitive shell pairs kept                  ...    215431
          la=0 lb=0:  31684 shell pairs
          la=1 lb=0:  34271 shell pairs
          la=1 lb=1:   9343 shell pairs
          la=2 lb=0:  15524 shell pairs
          la=2 lb=1:   8559 shell pairs
          la=2 lb=2:   1970 shell pairs
          la=3 lb=0:   7075 shell pairs
          la=3 lb=1:   3986 shell pairs
          la=3 lb=2:   1726 shell pairs
          la=3 lb=3:    409 shell pairs

Calculating one electron integrals          ... done (  0.3 sec)
Calculating RI/J V-Matrix + Cholesky decomp.... done (  2.4 sec)
Calculating Nuclear repulsion               ... done (  0.0 sec) ENN=   5273.865039537057 Eh

SHARK setup successfully completed in   6.9 seconds

Maximum memory used throughout the entire GTOINT-calculation: 166.8 MB
[1712132389.143432] [node050:1916013:0]          mpool.c:43   UCX  WARN  object 0xaf20940 was not returned to mpool ucp_requests
[1712132389.143452] [node050:1916013:0]          mpool.c:43   UCX  WARN  object 0xaf20b00 was not returned to mpool ucp_requests
[1712132389.143457] [node050:1916013:0]          mpool.c:43   UCX  WARN  object 0xaf20cc0 was not returned to mpool ucp_requests
[1712132389.143460] [node050:1916013:0]          mpool.c:43   UCX  WARN  object 0xaf20e80 was not returned to mpool ucp_requests
[1712132389.143462] [node050:1916013:0]          mpool.c:43   UCX  WARN  object 0xaf21040 was not returned to mpool ucp_requests
[1712132389.144499] [node050:1916039:0]          mpool.c:43   UCX  WARN  object 0xbec07c0 was not returned to mpool ucp_requests
[1712132389.144519] [node050:1916039:0]          mpool.c:43   UCX  WARN  object 0xbec0980 was not returned to mpool ucp_requests
[1712132389.144522] [node050:1916039:0]          mpool.c:43   UCX  WARN  object 0xbec0b40 was not returned to mpool ucp_requests
[1712132389.144527] [node050:1916039:0]          mpool.c:43   UCX  WARN  object 0xbec0d00 was not returned to mpool ucp_requests
[1712132389.144529] [node050:1916039:0]          mpool.c:43   UCX  WARN  object 0xbec0ec0 was not returned to mpool ucp_requests
[1712132389.144538] [node050:1916009:0]          mpool.c:43   UCX  WARN  object 0xb653800 was not returned to mpool ucp_requests
[1712132389.144556] [node050:1916009:0]          mpool.c:43   UCX  WARN  object 0xb6539c0 was not returned to mpool ucp_requests
[1712132389.144560] [node050:1916009:0]          mpool.c:43   UCX  WARN  object 0xb653b80 was not returned to mpool ucp_requests
[1712132389.144563] [node050:1916009:0]          mpool.c:43   UCX  WARN  object 0xb653d40 was not returned to mpool ucp_requests
[1712132389.144567] [node050:1916009:0]          mpool.c:43   UCX  WARN  object 0xb653f00 was not returned to mpool ucp_requests
[1712132389.146568] [node050:1915999:0]          mpool.c:43   UCX  WARN  object 0xc24c9c0 was not returned to mpool ucp_requests
[1712132389.146587] [node050:1915999:0]          mpool.c:43   UCX  WARN  object 0xc24cb80 was not returned to mpool ucp_requests
[1712132389.146590] [node050:1915999:0]          mpool.c:43   UCX  WARN  object 0xc24cd40 was not returned to mpool ucp_requests
[1712132389.146592] [node050:1915999:0]          mpool.c:43   UCX  WARN  object 0xc24cf00 was not returned to mpool ucp_requests
[1712132389.146595] [node050:1915999:0]          mpool.c:43   UCX  WARN  object 0xc24d0c0 was not returned to mpool ucp_requests
[1712132389.146597] [node050:1915999:0]          mpool.c:43   UCX  WARN  object 0xc24d280 was not returned to mpool ucp_requests
[1712132389.153606] [node050:1916046:0]          mpool.c:43   UCX  WARN  object 0xb2e1900 was not returned to mpool ucp_requests
[1712132389.153618] [node050:1916046:0]          mpool.c:43   UCX  WARN  object 0xb2e1ac0 was not returned to mpool ucp_requests
[1712132389.153623] [node050:1916046:0]          mpool.c:43   UCX  WARN  object 0xb2e1c80 was not returned to mpool ucp_requests
[1712132389.153627] [node050:1916046:0]          mpool.c:43   UCX  WARN  object 0xb2e1e40 was not returned to mpool ucp_requests
[1712132389.153629] [node050:1916046:0]          mpool.c:43   UCX  WARN  object 0xb2e2000 was not returned to mpool ucp_requests
[1712132389.154829] [node050:1916001:0]          mpool.c:43   UCX  WARN  object 0xb3d5940 was not returned to mpool ucp_requests
[1712132389.154841] [node050:1916001:0]          mpool.c:43   UCX  WARN  object 0xb3d5b00 was not returned to mpool ucp_requests
[1712132389.154846] [node050:1916001:0]          mpool.c:43   UCX  WARN  object 0xb3d5cc0 was not returned to mpool ucp_requests
[1712132389.154851] [node050:1916001:0]          mpool.c:43   UCX  WARN  object 0xb3d5e80 was not returned to mpool ucp_requests
[1712132389.154854] [node050:1916001:0]          mpool.c:43   UCX  WARN  object 0xb3d6040 was not returned to mpool ucp_requests
[1712132389.154856] [node050:1916001:0]          mpool.c:43   UCX  WARN  object 0xb3d6200 was not returned to mpool ucp_requests
[1712132389.156089] [node050:1916019:0]          mpool.c:43   UCX  WARN  object 0xba11900 was not returned to mpool ucp_requests
[1712132389.156101] [node050:1916019:0]          mpool.c:43   UCX  WARN  object 0xba11ac0 was not returned to mpool ucp_requests
[1712132389.156106] [node050:1916019:0]          mpool.c:43   UCX  WARN  object 0xba11c80 was not returned to mpool ucp_requests
[1712132389.156109] [node050:1916019:0]          mpool.c:43   UCX  WARN  object 0xba11e40 was not returned to mpool ucp_requests
[1712132389.156112] [node050:1916019:0]          mpool.c:43   UCX  WARN  object 0xba12000 was not returned to mpool ucp_requests
[1712132389.156377] [node050:1916025:0]          mpool.c:43   UCX  WARN  object 0xb343a40 was not returned to mpool ucp_requests
[1712132389.156387] [node050:1916025:0]          mpool.c:43   UCX  WARN  object 0xb343c00 was not returned to mpool ucp_requests
[1712132389.156390] [node050:1916025:0]          mpool.c:43   UCX  WARN  object 0xb343dc0 was not returned to mpool ucp_requests
[1712132389.156393] [node050:1916025:0]          mpool.c:43   UCX  WARN  object 0xb343f80 was not returned to mpool ucp_requests
[1712132389.156395] [node050:1916025:0]          mpool.c:43   UCX  WARN  object 0xb344140 was not returned to mpool ucp_requests
[1712132389.156379] [node050:1916048:0]          mpool.c:43   UCX  WARN  object 0xb900a80 was not returned to mpool ucp_requests
[1712132389.156391] [node050:1916048:0]          mpool.c:43   UCX  WARN  object 0xb900c40 was not returned to mpool ucp_requests
[1712132389.156394] [node050:1916048:0]          mpool.c:43   UCX  WARN  object 0xb900e00 was not returned to mpool ucp_requests
[1712132389.156398] [node050:1916048:0]          mpool.c:43   UCX  WARN  object 0xb900fc0 was not returned to mpool ucp_requests
[1712132389.156402] [node050:1916048:0]          mpool.c:43   UCX  WARN  object 0xb901180 was not returned to mpool ucp_requests
[1712132389.156280] [node050:1915998:0]          mpool.c:43   UCX  WARN  object 0xb8eba40 was not returned to mpool ucp_requests
[1712132389.156292] [node050:1915998:0]          mpool.c:43   UCX  WARN  object 0xb8ebc00 was not returned to mpool ucp_requests
[1712132389.156295] [node050:1915998:0]          mpool.c:43   UCX  WARN  object 0xb8ebdc0 was not returned to mpool ucp_requests
[1712132389.156297] [node050:1915998:0]          mpool.c:43   UCX  WARN  object 0xb8ebf80 was not returned to mpool ucp_requests
[1712132389.156299] [node050:1915998:0]          mpool.c:43   UCX  WARN  object 0xb8ec140 was not returned to mpool ucp_requests
[1712132389.156302] [node050:1915998:0]          mpool.c:43   UCX  WARN  object 0xb8ec300 was not returned to mpool ucp_requests
[1712132389.159640] [node050:1916007:0]          mpool.c:43   UCX  WARN  object 0xbea3bc0 was not returned to mpool ucp_requests
[1712132389.159660] [node050:1916007:0]          mpool.c:43   UCX  WARN  object 0xbea3d80 was not returned to mpool ucp_requests
[1712132389.159665] [node050:1916007:0]          mpool.c:43   UCX  WARN  object 0xbea3f40 was not returned to mpool ucp_requests
[1712132389.159668] [node050:1916007:0]          mpool.c:43   UCX  WARN  object 0xbea4100 was not returned to mpool ucp_requests
[1712132389.159671] [node050:1916007:0]          mpool.c:43   UCX  WARN  object 0xbea42c0 was not returned to mpool ucp_requests
[1712132389.159674] [node050:1916007:0]          mpool.c:43   UCX  WARN  object 0xbea4480 was not returned to mpool ucp_requests
[1712132389.162702] [node050:1915995:0]          mpool.c:43   UCX  WARN  object 0xc2f2800 was not returned to mpool ucp_requests
[1712132389.162713] [node050:1915995:0]          mpool.c:43   UCX  WARN  object 0xc2f29c0 was not returned to mpool ucp_requests
[1712132389.162716] [node050:1915995:0]          mpool.c:43   UCX  WARN  object 0xc2f2b80 was not returned to mpool ucp_requests
[1712132389.162721] [node050:1915995:0]          mpool.c:43   UCX  WARN  object 0xc2f2d40 was not returned to mpool ucp_requests
[1712132389.162725] [node050:1915995:0]          mpool.c:43   UCX  WARN  object 0xc2f2f00 was not returned to mpool ucp_requests
[1712132389.162860] [node050:1916027:0]          mpool.c:43   UCX  WARN  object 0xc81cb80 was not returned to mpool ucp_requests
[1712132389.162872] [node050:1916027:0]          mpool.c:43   UCX  WARN  object 0xc81cd40 was not returned to mpool ucp_requests
[1712132389.162877] [node050:1916027:0]          mpool.c:43   UCX  WARN  object 0xc81cf00 was not returned to mpool ucp_requests
[1712132389.162880] [node050:1916027:0]          mpool.c:43   UCX  WARN  object 0xc81d0c0 was not returned to mpool ucp_requests
[1712132389.162884] [node050:1916027:0]          mpool.c:43   UCX  WARN  object 0xc81d280 was not returned to mpool ucp_requests
[1712132389.163592] [node050:1916051:0]          mpool.c:43   UCX  WARN  object 0xb596880 was not returned to mpool ucp_requests
[1712132389.163607] [node050:1916051:0]          mpool.c:43   UCX  WARN  object 0xb596a40 was not returned to mpool ucp_requests
[1712132389.163611] [node050:1916051:0]          mpool.c:43   UCX  WARN  object 0xb596c00 was not returned to mpool ucp_requests
[1712132389.163613] [node050:1916051:0]          mpool.c:43   UCX  WARN  object 0xb596dc0 was not returned to mpool ucp_requests
[1712132389.163616] [node050:1916051:0]          mpool.c:43   UCX  WARN  object 0xb596f80 was not returned to mpool ucp_requests
[1712132389.165162] [node050:1916042:0]          mpool.c:43   UCX  WARN  object 0xbc8ea00 was not returned to mpool ucp_requests
[1712132389.165172] [node050:1916042:0]          mpool.c:43   UCX  WARN  object 0xbc8ebc0 was not returned to mpool ucp_requests
[1712132389.165176] [node050:1916042:0]          mpool.c:43   UCX  WARN  object 0xbc8ed80 was not returned to mpool ucp_requests
[1712132389.165179] [node050:1916042:0]          mpool.c:43   UCX  WARN  object 0xbc8ef40 was not returned to mpool ucp_requests
[1712132389.165183] [node050:1916042:0]          mpool.c:43   UCX  WARN  object 0xbc8f100 was not returned to mpool ucp_requests
[1712132389.165191] [node050:1916031:0]          mpool.c:43   UCX  WARN  object 0xb57dac0 was not returned to mpool ucp_requests
[1712132389.165203] [node050:1916031:0]          mpool.c:43   UCX  WARN  object 0xb57dc80 was not returned to mpool ucp_requests
[1712132389.165206] [node050:1916031:0]          mpool.c:43   UCX  WARN  object 0xb57de40 was not returned to mpool ucp_requests
[1712132389.165209] [node050:1916031:0]          mpool.c:43   UCX  WARN  object 0xb57e000 was not returned to mpool ucp_requests
[1712132389.165212] [node050:1916031:0]          mpool.c:43   UCX  WARN  object 0xb57e1c0 was not returned to mpool ucp_requests
[1712132389.168655] [node050:1916023:0]          mpool.c:43   UCX  WARN  object 0xc5c3880 was not returned to mpool ucp_requests
[1712132389.168666] [node050:1916023:0]          mpool.c:43   UCX  WARN  object 0xc5c3a40 was not returned to mpool ucp_requests
[1712132389.168670] [node050:1916023:0]          mpool.c:43   UCX  WARN  object 0xc5c3c00 was not returned to mpool ucp_requests
[1712132389.168673] [node050:1916023:0]          mpool.c:43   UCX  WARN  object 0xc5c3dc0 was not returned to mpool ucp_requests
[1712132389.168676] [node050:1916023:0]          mpool.c:43   UCX  WARN  object 0xc5c3f80 was not returned to mpool ucp_requests
[1712132389.171700] [node050:1916029:0]          mpool.c:43   UCX  WARN  object 0xbae1bc0 was not returned to mpool ucp_requests
[1712132389.171710] [node050:1916029:0]          mpool.c:43   UCX  WARN  object 0xbae1d80 was not returned to mpool ucp_requests
[1712132389.171715] [node050:1916029:0]          mpool.c:43   UCX  WARN  object 0xbae1f40 was not returned to mpool ucp_requests
[1712132389.171717] [node050:1916029:0]          mpool.c:43   UCX  WARN  object 0xbae2100 was not returned to mpool ucp_requests
[1712132389.171720] [node050:1916029:0]          mpool.c:43   UCX  WARN  object 0xbae22c0 was not returned to mpool ucp_requests
[1712132389.171721] [node050:1916005:0]          mpool.c:43   UCX  WARN  object 0xad3dbc0 was not returned to mpool ucp_requests
[1712132389.171741] [node050:1916005:0]          mpool.c:43   UCX  WARN  object 0xad3dd80 was not returned to mpool ucp_requests
[1712132389.171745] [node050:1916005:0]          mpool.c:43   UCX  WARN  object 0xad3df40 was not returned to mpool ucp_requests
[1712132389.171748] [node050:1916005:0]          mpool.c:43   UCX  WARN  object 0xad3e100 was not returned to mpool ucp_requests
[1712132389.171752] [node050:1916005:0]          mpool.c:43   UCX  WARN  object 0xad3e2c0 was not returned to mpool ucp_requests
[1712132389.171756] [node050:1916005:0]          mpool.c:43   UCX  WARN  object 0xad3e480 was not returned to mpool ucp_requests
[1712132389.173045] [node050:1916017:0]          mpool.c:43   UCX  WARN  object 0xbbe8880 was not returned to mpool ucp_requests
[1712132389.173055] [node050:1916017:0]          mpool.c:43   UCX  WARN  object 0xbbe8a40 was not returned to mpool ucp_requests
[1712132389.173059] [node050:1916017:0]          mpool.c:43   UCX  WARN  object 0xbbe8c00 was not returned to mpool ucp_requests
[1712132389.173061] [node050:1916017:0]          mpool.c:43   UCX  WARN  object 0xbbe8dc0 was not returned to mpool ucp_requests
[1712132389.173063] [node050:1916017:0]          mpool.c:43   UCX  WARN  object 0xbbe8f80 was not returned to mpool ucp_requests
[1712132389.175136] [node050:1916049:0]          mpool.c:43   UCX  WARN  object 0xaa9f7c0 was not returned to mpool ucp_requests
[1712132389.175149] [node050:1916049:0]          mpool.c:43   UCX  WARN  object 0xaa9f980 was not returned to mpool ucp_requests
[1712132389.175154] [node050:1916049:0]          mpool.c:43   UCX  WARN  object 0xaa9fb40 was not returned to mpool ucp_requests
[1712132389.175157] [node050:1916049:0]          mpool.c:43   UCX  WARN  object 0xaa9fd00 was not returned to mpool ucp_requests
[1712132389.175160] [node050:1916049:0]          mpool.c:43   UCX  WARN  object 0xaa9fec0 was not returned to mpool ucp_requests
[1712132389.175214] [node050:1916035:0]          mpool.c:43   UCX  WARN  object 0xbd768c0 was not returned to mpool ucp_requests
[1712132389.175232] [node050:1916035:0]          mpool.c:43   UCX  WARN  object 0xbd76a80 was not returned to mpool ucp_requests
[1712132389.178996] [node050:1916011:0]          mpool.c:43   UCX  WARN  object 0xac00a80 was not returned to mpool ucp_requests
[1712132389.179017] [node050:1916011:0]          mpool.c:43   UCX  WARN  object 0xac00c40 was not returned to mpool ucp_requests
[1712132389.179021] [node050:1916011:0]          mpool.c:43   UCX  WARN  object 0xac00e00 was not returned to mpool ucp_requests
[1712132389.179024] [node050:1916011:0]          mpool.c:43   UCX  WARN  object 0xac00fc0 was not returned to mpool ucp_requests
[1712132389.179028] [node050:1916011:0]          mpool.c:43   UCX  WARN  object 0xac01180 was not returned to mpool ucp_requests
[1712132389.273301] [node050:1916015:0]          mpool.c:43   UCX  WARN  object 0xbfb8900 was not returned to mpool ucp_requests
[1712132389.273315] [node050:1916015:0]          mpool.c:43   UCX  WARN  object 0xbfb8ac0 was not returned to mpool ucp_requests
[1712132389.273319] [node050:1916015:0]          mpool.c:43   UCX  WARN  object 0xbfb8c80 was not returned to mpool ucp_requests
[1712132389.273322] [node050:1916015:0]          mpool.c:43   UCX  WARN  object 0xbfb8e40 was not returned to mpool ucp_requests
[1712132389.273326] [node050:1916015:0]          mpool.c:43   UCX  WARN  object 0xbfb9000 was not returned to mpool ucp_requests
[1712132389.292135] [node050:1916003:0]          mpool.c:43   UCX  WARN  object 0xb3d7940 was not returned to mpool ucp_requests
[1712132389.292146] [node050:1916003:0]          mpool.c:43   UCX  WARN  object 0xb3d7b00 was not returned to mpool ucp_requests
[1712132389.292151] [node050:1916003:0]          mpool.c:43   UCX  WARN  object 0xb3d7cc0 was not returned to mpool ucp_requests
[1712132389.292154] [node050:1916003:0]          mpool.c:43   UCX  WARN  object 0xb3d7e80 was not returned to mpool ucp_requests
[1712132389.292158] [node050:1916003:0]          mpool.c:43   UCX  WARN  object 0xb3d8040 was not returned to mpool ucp_requests
[1712132389.292161] [node050:1916003:0]          mpool.c:43   UCX  WARN  object 0xb3d8200 was not returned to mpool ucp_requests
[1712132389.305010] [node050:1916044:0]          mpool.c:43   UCX  WARN  object 0xaa31980 was not returned to mpool ucp_requests
[1712132389.305023] [node050:1916044:0]          mpool.c:43   UCX  WARN  object 0xaa31b40 was not returned to mpool ucp_requests
[1712132389.305028] [node050:1916044:0]          mpool.c:43   UCX  WARN  object 0xaa31d00 was not returned to mpool ucp_requests
[1712132389.305032] [node050:1916044:0]          mpool.c:43   UCX  WARN  object 0xaa31ec0 was not returned to mpool ucp_requests
[1712132389.305036] [node050:1916044:0]          mpool.c:43   UCX  WARN  object 0xaa32080 was not returned to mpool ucp_requests
[1712132389.308394] [node050:1916033:0]          mpool.c:43   UCX  WARN  object 0xbc4eb00 was not returned to mpool ucp_requests
[1712132389.308409] [node050:1916033:0]          mpool.c:43   UCX  WARN  object 0xbc4ecc0 was not returned to mpool ucp_requests
[1712132389.308415] [node050:1916033:0]          mpool.c:43   UCX  WARN  object 0xbc4ee80 was not returned to mpool ucp_requests
[1712132389.308419] [node050:1916033:0]          mpool.c:43   UCX  WARN  object 0xbc4f040 was not returned to mpool ucp_requests
[1712132389.308796] [node050:1916021:0]          mpool.c:43   UCX  WARN  object 0xbf6c940 was not returned to mpool ucp_requests
[1712132389.308807] [node050:1916021:0]          mpool.c:43   UCX  WARN  object 0xbf6cb00 was not returned to mpool ucp_requests
[1712132389.308811] [node050:1916021:0]          mpool.c:43   UCX  WARN  object 0xbf6ccc0 was not returned to mpool ucp_requests
[1712132389.308815] [node050:1916021:0]          mpool.c:43   UCX  WARN  object 0xbf6ce80 was not returned to mpool ucp_requests
[1712132389.308817] [node050:1916021:0]          mpool.c:43   UCX  WARN  object 0xbf6d040 was not returned to mpool ucp_requests
[1712132389.311876] [node050:1916037:0]          mpool.c:43   UCX  WARN  object 0xacc8840 was not returned to mpool ucp_requests
[1712132389.311889] [node050:1916037:0]          mpool.c:43   UCX  WARN  object 0xacc8a00 was not returned to mpool ucp_requests
[1712132389.311894] [node050:1916037:0]          mpool.c:43   UCX  WARN  object 0xacc8bc0 was not returned to mpool ucp_requests
[1712132389.311897] [node050:1916037:0]          mpool.c:43   UCX  WARN  object 0xacc8d80 was not returned to mpool ucp_requests
[1712132389.311900] [node050:1916037:0]          mpool.c:43   UCX  WARN  object 0xacc8f40 was not returned to mpool ucp_requests


           ************************************************************
           *        Program running with 30 parallel MPI-processes    *
           *              working on a common directory               *
           ************************************************************
-------------------------------------------------------------------------------
                                 ORCA SCF
-------------------------------------------------------------------------------

------------
SCF SETTINGS
------------
Hamiltonian:
 Density Functional     Method          .... DFT(GTOs)
 Exchange Functional    Exchange        .... PBE
   PBE kappa parameter   XKappa         ....  0.804000
   PBE mue parameter    XMuePBE         ....  0.219520
 Correlation Functional Correlation     .... PBE
   PBE beta parameter  CBetaPBE         ....  0.066725
 LDA part of GGA corr.  LDAOpt          .... PW91-LDA
 Gradients option       PostSCFGGA      .... off
 Hybrid DFT is turned on
   Fraction HF Exchange ScalHFX         ....  0.250000
   Scaling of DF-GGA-X  ScalDFX         ....  0.750000
   Scaling of DF-GGA-C  ScalDFC         ....  1.000000
   Scaling of DF-LDA-C  ScalLDAC        ....  1.000000
   Perturbative correction              ....  0.000000
   Density functional embedding theory  .... OFF
   NL short-range parameter             ....  6.900000
 RI-approximation to the Coulomb term is turned on
   Number of AuxJ basis functions       .... 2498
   RIJ-COSX (HFX calculated with COS-X)).... on


General Settings:
 Integral files         IntName         .... IminiumBzOate1freq
 Hartree-Fock type      HFTyp           .... RHF
 Total Charge           Charge          ....    0
 Multiplicity           Mult            ....    1
 Number of Electrons    NEL             ....  302
 Basis Dimension        Dim             .... 1542
 Nuclear Repulsion      ENuc            ....   5273.8650395371 Eh

Convergence Acceleration:
 DIIS                   CNVDIIS         .... on
   Start iteration      DIISMaxIt       ....    12
   Startup error        DIISStart       ....  0.200000
   # of expansion vecs  DIISMaxEq       ....     5
   Bias factor          DIISBfac        ....   1.050
   Max. coefficient     DIISMaxC        ....  10.000
 Trust-Rad. Augm. Hess. CNVTRAH         .... auto
   Auto Start mean grad. ratio tolernc. ....  1.125000
   Auto Start start iteration           ....    20
   Auto Start num. interpolation iter.  ....    10
   Max. Number of Micro iterations      ....    16
   Max. Number of Macro iterations      .... Maxiter - #DIIS iter
   Number of Davidson start vectors     ....     2
   Converg. threshold I  (grad. norm)   ....   1.000e-05
   Converg. threshold II (energy diff.) ....   1.000e-08
   Grad. Scal. Fac. for Micro threshold ....   0.100
   Minimum threshold for Micro iter.    ....   0.010
   NR start threshold (gradient norm)   ....   0.001
   Initial trust radius                 ....   0.400
   Minimum AH scaling param. (alpha)    ....   1.000
   Maximum AH scaling param. (alpha)    .... 1000.000
   Orbital update algorithm             .... Taylor
   White noise on init. David. guess    .... on
   Maximum white noise                  ....   0.010
   Quad. conv. algorithm                .... NR
 SOSCF                  CNVSOSCF        .... on
   Start iteration      SOSCFMaxIt      ....   150
   Startup grad/error   SOSCFStart      ....  0.003300
 Level Shifting         CNVShift        .... on
   Level shift para.    LevelShift      ....    0.2500
   Turn off err/grad.   ShiftErr        ....    0.0010
 Zerner damping         CNVZerner       .... off
 Static damping         CNVDamp         .... on
   Fraction old density DampFac         ....    0.7000
   Max. Damping (<1)    DampMax         ....    0.9800
   Min. Damping (>=0)   DampMin         ....    0.0000
   Turn off err/grad.   DampErr         ....    0.1000
 Fernandez-Rico         CNVRico         .... off

SCF Procedure:
 Maximum # iterations   MaxIter         ....   125
 SCF integral mode      SCFMode         .... Direct
   Integral package                     .... SHARK and LIBINT hybrid scheme
 Reset frequency        DirectResetFreq ....    20
 Integral Threshold     Thresh          ....  2.500e-11 Eh
 Primitive CutOff       TCut            ....  2.500e-12 Eh

Convergence Tolerance:
 Convergence Check Mode ConvCheckMode   .... Total+1el-Energy
 Convergence forced     ConvForced      .... 0
 Energy Change          TolE            ....  1.000e-08 Eh
 1-El. energy change                    ....  1.000e-05 Eh
 Orbital Gradient       TolG            ....  1.000e-05
 Orbital Rotation angle TolX            ....  1.000e-05
 DIIS Error             TolErr          ....  5.000e-07


Diagonalization of the overlap matrix:
Smallest eigenvalue                        ... 3.572e-06
Time for diagonalization                   ...    1.932 sec
Threshold for overlap eigenvalues          ... 1.000e-08
Number of eigenvalues below threshold      ... 0
Time for construction of square roots      ...    1.017 sec
Total time needed                          ...    3.477 sec

Time for model grid setup =    1.556 sec

------------------------------
INITIAL GUESS: MODEL POTENTIAL
------------------------------
Loading Hartree-Fock densities                     ... done
Calculating cut-offs                               ... done
Initializing the effective Hamiltonian             ... done
Setting up the integral package (SHARK)            ... done
Starting the Coulomb interaction                   ... done (   1.5 sec)
Reading the grid                                   ... done
Mapping shells                                     ... done
Starting the XC term evaluation                    ... done (   0.4 sec)
  promolecular density results
     # of electrons  =    301.974375506
     EX              =   -241.790047935
     EC              =    -10.139081688
     EX+EC           =   -251.929129623
Transforming the Hamiltonian                       ... done (   0.5 sec)
Diagonalizing the Hamiltonian                      ... done (   0.7 sec)
Back transforming the eigenvectors                 ... done (   0.1 sec)
Now organizing SCF variables                       ... done
                      ------------------
                      INITIAL GUESS DONE (   5.8 sec)
                      ------------------
-------------------
DFT GRID GENERATION
-------------------

General Integration Accuracy     IntAcc      ... 4.388
Radial Grid Type                 RadialGrid  ... OptM3 with GC (2021)
Angular Grid (max. ang.)         AngularGrid ... 4 (Lebedev-302)
Angular grid pruning method      GridPruning ... 4 (adaptive)
Weight generation scheme         WeightScheme... Becke
Basis function cutoff            BFCut       ... 1.0000e-11
Integration weight cutoff        WCut        ... 1.0000e-14
Angular grids for H and He will be reduced by one unit
Partially contracted basis set               ... off
Rotationally invariant grid construction     ... off

Total number of grid points                  ...   374108
Total number of batches                      ...     5887
Average number of points per batch           ...       63
Average number of grid points per atom       ...     4562
Time for grid setup =    2.944 sec

--------------------
COSX GRID GENERATION
--------------------

GRIDX 1
-------
General Integration Accuracy     IntAcc      ... 3.816
Radial Grid Type                 RadialGrid  ... OptM3 with GC (2021)
Angular Grid (max. ang.)         AngularGrid ... 1 (Lebedev-50)
Angular grid pruning method      GridPruning ... 4 (adaptive)
Weight generation scheme         WeightScheme... Becke
Basis function cutoff            BFCut       ... 1.0000e-11
Integration weight cutoff        WCut        ... 1.0000e-14
Angular grids for H and He will be reduced by one unit
Partially contracted basis set               ... on
Rotationally invariant grid construction     ... off

Total number of grid points                  ...    47403
Total number of batches                      ...      775
Average number of points per batch           ...       61
Average number of grid points per atom       ...      578
UseSFitting                                  ... on

GRIDX 2
-------
General Integration Accuracy     IntAcc      ... 4.020
Radial Grid Type                 RadialGrid  ... OptM3 with GC (2021)
Angular Grid (max. ang.)         AngularGrid ... 2 (Lebedev-110)
Angular grid pruning method      GridPruning ... 4 (adaptive)
Weight generation scheme         WeightScheme... Becke
Basis function cutoff            BFCut       ... 1.0000e-11
Integration weight cutoff        WCut        ... 1.0000e-14
Angular grids for H and He will be reduced by one unit
Partially contracted basis set               ... on
Rotationally invariant grid construction     ... off

Total number of grid points                  ...   100349
Total number of batches                      ...     1607
Average number of points per batch           ...       62
Average number of grid points per atom       ...     1224
UseSFitting                                  ... on

GRIDX 3
-------
General Integration Accuracy     IntAcc      ... 4.338
Radial Grid Type                 RadialGrid  ... OptM3 with GC (2021)
Angular Grid (max. ang.)         AngularGrid ... 3 (Lebedev-194)
Angular grid pruning method      GridPruning ... 4 (adaptive)
Weight generation scheme         WeightScheme... Becke
Basis function cutoff            BFCut       ... 1.0000e-11
Integration weight cutoff        WCut        ... 1.0000e-14
Angular grids for H and He will be reduced by one unit
Partially contracted basis set               ... on
Rotationally invariant grid construction     ... off

Total number of grid points                  ...   217835
Total number of batches                      ...     3447
Average number of points per batch           ...       63
Average number of grid points per atom       ...     2657
UseSFitting                                  ... on

Time for X-Grid setup             =    9.412 sec


--------------------
CPCM SOLVATION MODEL
--------------------
CPCM parameters:
  Epsilon                                         ...      26.7260
  Refrac                                          ...       1.2907
  Rsolv                                           ...       1.3000
  Surface type                                    ... GAUSSIAN VDW
  Epsilon function type                           ...         CPCM
Solvent:                                     ... 2,2,2-TRIFLUOROETHANOL
SMD-CDS solvent descriptors:
  Soln                                       ...    1.2907
  Soln25                                     ... Unavailable
  Sola                                       ...    0.5700
  Solb                                       ...    0.2500
  Solg                                       ...   42.0200
  Solc                                       ...    0.0000
  Solh                                       ...    0.5000
Radii:
 Radius for O  used is    2.8724 Bohr (=   1.5200 Ang.)
 Radius for N  used is    3.5716 Bohr (=   1.8900 Ang.)
 Radius for C  used is    3.4960 Bohr (=   1.8500 Ang.)
 Radius for H  used is    2.2677 Bohr (=   1.2000 Ang.)
Calculating surface                               ...        done! (  0.0s)
GEPOL surface points                              ...         4689
GEPOL Volume                                      ...    3952.6711
GEPOL Surface-area                                ...    2184.0742
Calculating surface distance matrix               ...        done! (  0.4s)
Performing Cholesky decomposition & store         ...        done! (  1.6s)
Overall time for CPCM initialization              ...                 1.9s
--------------
SCF ITERATIONS
--------------
ITER       Energy         Delta-E        Max-DP      RMS-DP      [F,P]     Damp
               ***  Starting incremental Fock matrix formation  ***
  0  -1803.8311762612   0.000000000000 0.11465803  0.00055112  0.2883618 0.7000
  1  -1804.3287607312  -0.497584470010 0.09399297  0.00043837  0.1272518 0.7000
                               ***Turning on DIIS***
  2  -1804.5399063884  -0.211145657272 0.10233241  0.00080553  0.0395939 0.0000
  3  -1804.8586883384  -0.318781949922 0.13198297  0.00033846  0.0691366 0.0000
  4  -1804.9309915238  -0.072303185444 0.02432137  0.00012356  0.0131686 0.0000
  5  -1804.9343309765  -0.003339452653 0.02076926  0.00005565  0.0102071 0.0000
                      *** Initiating the SOSCF procedure ***
                           *** Shutting down DIIS ***
                      *** Re-Reading the Fockian *** 
                      *** Removing any level shift *** 
ITER      Energy       Delta-E        Grad      Rot      Max-DP    RMS-DP
  6  -1804.93470573  -0.0003747580  0.000281  0.000281  0.007761  0.000022
               *** Restarting incremental Fock matrix formation ***
  7  -1804.93472597  -0.0000202376  0.000150  0.000472  0.003610  0.000042
  8  -1804.93472386   0.0000021168  0.000196  0.000284  0.001964  0.000008
  9  -1804.93473165  -0.0000077979  0.000030  0.000069  0.000593  0.000007
 10  -1804.93473158   0.0000000763  0.000038  0.000041  0.000213  0.000001
 11  -1804.93473186  -0.0000002820  0.000006  0.000017  0.000309  0.000001
 12  -1804.93473188  -0.0000000178  0.000007  0.000010  0.000215  0.000001
                  ***Gradient check signals convergence***
              ***Rediagonalizing the Fockian in SOSCF/NRSCF***

               *****************************************************
               *                     SUCCESS                       *
               *           SCF CONVERGED AFTER  13 CYCLES          *
               *****************************************************

Old exchange energy                            =    -61.838179423 Eh
New exchange energy                            =    -61.838194226 Eh
Exchange energy change after final integration =     -0.000014803 Eh
Total energy after final integration           =  -1804.934746558 Eh
Final COS-X integration done in                =    38.868 sec

SMD CDS free energy correction energy :                 2.24628     Kcal/mol
Total Energy after SMD CDS correction =             -1804.931166888 Eh

----------------
TOTAL SCF ENERGY
----------------

Total Energy       :        -1804.93116689 Eh          -49114.67399 eV

Components:
Nuclear Repulsion  :         5273.86503954 Eh          143509.16359 eV
Electronic Energy  :        -7078.79620643 Eh         -192623.83758 eV
One Electron Energy:       -12956.31027348 Eh         -352559.12630 eV
Two Electron Energy:         5877.51406705 Eh          159935.28872 eV
Max COSX asymmetry :            0.00000255 Eh               0.00007 eV
CPCM Dielectric    :           -0.07361980 Eh              -2.00330 eV
SMD CDS (Gcds)     :            0.00357967 Eh               0.09741 eV

Virial components:
Potential Energy   :        -3601.46421568 Eh          -98000.82357 eV
Kinetic Energy     :         1796.53304879 Eh           48886.14958 eV
Virial Ratio       :            2.00467462


DFT components:
N(Alpha)           :      151.000471190898 electrons
N(Beta)            :      151.000471190898 electrons
N(Total)           :      302.000942381795 electrons
E(X)               :     -184.944504673119 Eh       
E(C)               :      -10.122020466818 Eh       
E(XC)              :     -195.066525139936 Eh       
DFET-embed. en.    :        0.000000000000 Eh       
CPCM Solvation Model Properties:
Surface-charge          :           -0.08443064
Charge-correction       :           -0.00135528 Eh              -0.03688 eV
Free-energy (cav+disp)  :            0.00357967 Eh               0.09741 eV

---------------
SCF CONVERGENCE
---------------

  Last Energy change         ...    1.2145e-07  Tolerance :   1.0000e-08
  Last MAX-Density change    ...    3.6637e-15  Tolerance :   1.0000e-07
  Last RMS-Density change    ...    1.2491e-17  Tolerance :   5.0000e-09
  Last Orbital Gradient      ...    1.1661e-06  Tolerance :   1.0000e-05
  Last Orbital Rotation      ...    3.1295e-06  Tolerance :   1.0000e-05

             **** THE GBW FILE WAS UPDATED (IminiumBzOate1freq.gbw) ****
             **** DENSITY IminiumBzOate1freq.scfp WAS UPDATED ****
             **** ENERGY FILE WAS UPDATED (IminiumBzOate1freq.en.tmp) ****
             **** THE GBW FILE WAS UPDATED (IminiumBzOate1freq.gbw) ****
             **** DENSITY IminiumBzOate1freq.scfp WAS UPDATED ****
----------------
ORBITAL ENERGIES
----------------

  NO   OCC          E(Eh)            E(eV) 
   0   2.0000     -19.302142      -525.2380 
   1   2.0000     -19.231039      -523.3032 
   2   2.0000     -19.169767      -521.6359 
   3   2.0000     -19.159978      -521.3695 
   4   2.0000     -14.447817      -393.1451 
   5   2.0000     -14.398242      -391.7961 
   6   2.0000     -10.391040      -282.7546 
   7   2.0000     -10.383214      -282.5416 
   8   2.0000     -10.320626      -280.8385 
   9   2.0000     -10.294628      -280.1311 
  10   2.0000     -10.286250      -279.9031 
  11   2.0000     -10.267305      -279.3876 
  12   2.0000     -10.257193      -279.1124 
  13   2.0000     -10.246119      -278.8111 
  14   2.0000     -10.245116      -278.7838 
  15   2.0000     -10.243488      -278.7395 
  16   2.0000     -10.242202      -278.7045 
  17   2.0000     -10.237944      -278.5886 
  18   2.0000     -10.236478      -278.5487 
  19   2.0000     -10.236307      -278.5441 
  20   2.0000     -10.230755      -278.3930 
  21   2.0000     -10.229609      -278.3618 
  22   2.0000     -10.228769      -278.3389 
  23   2.0000     -10.228303      -278.3263 
  24   2.0000     -10.228151      -278.3221 
  25   2.0000     -10.227774      -278.3119 
  26   2.0000     -10.227707      -278.3100 
  27   2.0000     -10.225655      -278.2542 
  28   2.0000     -10.224086      -278.2115 
  29   2.0000     -10.223681      -278.2005 
  30   2.0000     -10.223207      -278.1876 
  31   2.0000     -10.222965      -278.1810 
  32   2.0000     -10.216665      -278.0096 
  33   2.0000     -10.214498      -277.9506 
  34   2.0000     -10.213528      -277.9242 
  35   2.0000     -10.209171      -277.8057 
  36   2.0000     -10.209140      -277.8048 
  37   2.0000     -10.208201      -277.7793 
  38   2.0000     -10.206882      -277.7434 
  39   2.0000     -10.201469      -277.5961 
  40   2.0000     -10.197604      -277.4909 
  41   2.0000     -10.196921      -277.4723 
  42   2.0000      -1.199927       -32.6517 
  43   2.0000      -1.106176       -30.1006 
  44   2.0000      -1.079934       -29.3865 
  45   2.0000      -1.017581       -27.6898 
  46   2.0000      -0.984934       -26.8014 
  47   2.0000      -0.980589       -26.6832 
  48   2.0000      -0.906909       -24.6782 
  49   2.0000      -0.896529       -24.3958 
  50   2.0000      -0.884472       -24.0677 
  51   2.0000      -0.877390       -23.8750 
  52   2.0000      -0.852456       -23.1965 
  53   2.0000      -0.838064       -22.8049 
  54   2.0000      -0.815259       -22.1843 
  55   2.0000      -0.808929       -22.0121 
  56   2.0000      -0.787716       -21.4348 
  57   2.0000      -0.777787       -21.1647 
  58   2.0000      -0.775748       -21.1092 
  59   2.0000      -0.769122       -20.9289 
  60   2.0000      -0.760696       -20.6996 
  61   2.0000      -0.756284       -20.5795 
  62   2.0000      -0.746072       -20.3016 
  63   2.0000      -0.722684       -19.6652 
  64   2.0000      -0.715277       -19.4637 
  65   2.0000      -0.712138       -19.3783 
  66   2.0000      -0.701434       -19.0870 
  67   2.0000      -0.696968       -18.9655 
  68   2.0000      -0.661399       -17.9976 
  69   2.0000      -0.646993       -17.6056 
  70   2.0000      -0.644626       -17.5412 
  71   2.0000      -0.636764       -17.3272 
  72   2.0000      -0.633290       -17.2327 
  73   2.0000      -0.632979       -17.2242 
  74   2.0000      -0.621297       -16.9063 
  75   2.0000      -0.619155       -16.8481 
  76   2.0000      -0.601699       -16.3731 
  77   2.0000      -0.591900       -16.1064 
  78   2.0000      -0.582822       -15.8594 
  79   2.0000      -0.575069       -15.6484 
  80   2.0000      -0.562182       -15.2978 
  81   2.0000      -0.556704       -15.1487 
  82   2.0000      -0.546032       -14.8583 
  83   2.0000      -0.536917       -14.6103 
  84   2.0000      -0.534643       -14.5484 
  85   2.0000      -0.516558       -14.0562 
  86   2.0000      -0.514636       -14.0039 
  87   2.0000      -0.505973       -13.7682 
  88   2.0000      -0.501174       -13.6376 
  89   2.0000      -0.491486       -13.3740 
  90   2.0000      -0.484005       -13.1704 
  91   2.0000      -0.479514       -13.0482 
  92   2.0000      -0.477353       -12.9894 
  93   2.0000      -0.473205       -12.8766 
  94   2.0000      -0.471097       -12.8192 
  95   2.0000      -0.468549       -12.7499 
  96   2.0000      -0.466947       -12.7063 
  97   2.0000      -0.464569       -12.6416 
  98   2.0000      -0.457016       -12.4360 
  99   2.0000      -0.454764       -12.3747 
 100   2.0000      -0.453378       -12.3370 
 101   2.0000      -0.451348       -12.2818 
 102   2.0000      -0.450398       -12.2559 
 103   2.0000      -0.447145       -12.1674 
 104   2.0000      -0.443494       -12.0681 
 105   2.0000      -0.442488       -12.0407 
 106   2.0000      -0.439932       -11.9712 
 107   2.0000      -0.435516       -11.8510 
 108   2.0000      -0.434735       -11.8297 
 109   2.0000      -0.430426       -11.7125 
 110   2.0000      -0.429907       -11.6984 
 111   2.0000      -0.421875       -11.4798 
 112   2.0000      -0.413101       -11.2411 
 113   2.0000      -0.407831       -11.0977 
 114   2.0000      -0.403461       -10.9787 
 115   2.0000      -0.397003       -10.8030 
 116   2.0000      -0.393734       -10.7140 
 117   2.0000      -0.390069       -10.6143 
 118   2.0000      -0.387672       -10.5491 
 119   2.0000      -0.384871       -10.4729 
 120   2.0000      -0.382799       -10.4165 
 121   2.0000      -0.380827       -10.3628 
 122   2.0000      -0.377516       -10.2727 
 123   2.0000      -0.375352       -10.2138 
 124   2.0000      -0.371898       -10.1199 
 125   2.0000      -0.367643       -10.0041 
 126   2.0000      -0.366858        -9.9827 
 127   2.0000      -0.366474        -9.9723 
 128   2.0000      -0.365896        -9.9565 
 129   2.0000      -0.363133        -9.8813 
 130   2.0000      -0.359053        -9.7703 
 131   2.0000      -0.354087        -9.6352 
 132   2.0000      -0.350173        -9.5287 
 133   2.0000      -0.348303        -9.4778 
 134   2.0000      -0.338243        -9.2041 
 135   2.0000      -0.337288        -9.1781 
 136   2.0000      -0.329448        -8.9647 
 137   2.0000      -0.326649        -8.8886 
 138   2.0000      -0.320868        -8.7313 
 139   2.0000      -0.314182        -8.5493 
 140   2.0000      -0.293380        -7.9833 
 141   2.0000      -0.289476        -7.8770 
 142   2.0000      -0.286307        -7.7908 
 143   2.0000      -0.283975        -7.7273 
 144   2.0000      -0.273544        -7.4435 
 145   2.0000      -0.271585        -7.3902 
 146   2.0000      -0.270057        -7.3486 
 147   2.0000      -0.269258        -7.3269 
 148   2.0000      -0.265671        -7.2293 
 149   2.0000      -0.254921        -6.9368 
 150   2.0000      -0.213432        -5.8078 
 151   0.0000      -0.080232        -2.1832 
 152   0.0000      -0.045797        -1.2462 
 153   0.0000      -0.032411        -0.8819 
 154   0.0000      -0.020171        -0.5489 
 155   0.0000      -0.018144        -0.4937 
 156   0.0000      -0.009870        -0.2686 
 157   0.0000      -0.006816        -0.1855 
 158   0.0000       0.001325         0.0361 
 159   0.0000       0.011740         0.3195 
 160   0.0000       0.036652         0.9973 
 161   0.0000       0.039676         1.0796 
 162   0.0000       0.052916         1.4399 
 163   0.0000       0.061034         1.6608 
 164   0.0000       0.062561         1.7024 
 165   0.0000       0.072259         1.9663 
 166   0.0000       0.073253         1.9933 
 167   0.0000       0.077075         2.0973 
 168   0.0000       0.080655         2.1947 
 169   0.0000       0.084270         2.2931 
 170   0.0000       0.086193         2.3454 
 171   0.0000       0.090649         2.4667 
 172   0.0000       0.092225         2.5096 
 173   0.0000       0.093758         2.5513 
 174   0.0000       0.095722         2.6047 
 175   0.0000       0.099165         2.6984 
 176   0.0000       0.102683         2.7942 
 177   0.0000       0.108129         2.9423 
 178   0.0000       0.109461         2.9786 
 179   0.0000       0.112331         3.0567 
 180   0.0000       0.113566         3.0903 
 181   0.0000       0.116790         3.1780 
 182   0.0000       0.117244         3.1904 
 183   0.0000       0.121292         3.3005 
 184   0.0000       0.123599         3.3633 
 185   0.0000       0.126811         3.4507 
 186   0.0000       0.127376         3.4661 
 187   0.0000       0.128000         3.4831 
 188   0.0000       0.133455         3.6315 
 189   0.0000       0.136697         3.7197 
 190   0.0000       0.139530         3.7968 
 191   0.0000       0.142079         3.8662 
 192   0.0000       0.143692         3.9101 
 193   0.0000       0.145750         3.9660 
 194   0.0000       0.147467         4.0128 
 195   0.0000       0.150689         4.1005 
 196   0.0000       0.155932         4.2431 
 197   0.0000       0.156185         4.2500 
 198   0.0000       0.158690         4.3182 
 199   0.0000       0.161339         4.3903 
 200   0.0000       0.162874         4.4320 
 201   0.0000       0.166366         4.5270 
 202   0.0000       0.169550         4.6137 
 203   0.0000       0.170706         4.6452 
 204   0.0000       0.172021         4.6809 
 205   0.0000       0.174765         4.7556 
 206   0.0000       0.176101         4.7920 
 207   0.0000       0.177315         4.8250 
 208   0.0000       0.181701         4.9443 
 209   0.0000       0.182067         4.9543 
 210   0.0000       0.185287         5.0419 
 211   0.0000       0.188432         5.1275 
 212   0.0000       0.191910         5.2221 
 213   0.0000       0.192941         5.2502 
 214   0.0000       0.194628         5.2961 
 215   0.0000       0.196003         5.3335 
 216   0.0000       0.197353         5.3703 
 217   0.0000       0.200144         5.4462 
 218   0.0000       0.201519         5.4836 
 219   0.0000       0.204039         5.5522 
 220   0.0000       0.206935         5.6310 
 221   0.0000       0.212396         5.7796 
 222   0.0000       0.214015         5.8236 
 223   0.0000       0.219345         5.9687 
 224   0.0000       0.220858         6.0099 
 225   0.0000       0.223311         6.0766 
 226   0.0000       0.224079         6.0975 
 227   0.0000       0.228570         6.2197 
 228   0.0000       0.231534         6.3004 
 229   0.0000       0.232705         6.3322 
 230   0.0000       0.235870         6.4184 
 231   0.0000       0.238181         6.4812 
 232   0.0000       0.239672         6.5218 
 233   0.0000       0.241342         6.5673 
 234   0.0000       0.243373         6.6225 
 235   0.0000       0.244858         6.6629 
 236   0.0000       0.245473         6.6797 
 237   0.0000       0.248399         6.7593 
 238   0.0000       0.250925         6.8280 
 239   0.0000       0.253867         6.9081 
 240   0.0000       0.254444         6.9238 
 241   0.0000       0.257546         7.0082 
 242   0.0000       0.259566         7.0632 
 243   0.0000       0.263234         7.1630 
 244   0.0000       0.265240         7.2176 
 245   0.0000       0.267145         7.2694 
 246   0.0000       0.269343         7.3292 
 247   0.0000       0.274277         7.4635 
 248   0.0000       0.274701         7.4750 
 249   0.0000       0.280140         7.6230 
 250   0.0000       0.283215         7.7067 
 251   0.0000       0.284249         7.7348 
 252   0.0000       0.290206         7.8969 
 253   0.0000       0.291677         7.9369 
 254   0.0000       0.295965         8.0536 
 255   0.0000       0.296739         8.0747 
 256   0.0000       0.299828         8.1587 
 257   0.0000       0.300782         8.1847 
 258   0.0000       0.303661         8.2630 
 259   0.0000       0.306230         8.3329 
 260   0.0000       0.308955         8.4071 
 261   0.0000       0.310078         8.4377 
 262   0.0000       0.312438         8.5019 
 263   0.0000       0.314191         8.5496 
 264   0.0000       0.318004         8.6533 
 265   0.0000       0.322325         8.7709 
 266   0.0000       0.322957         8.7881 
 267   0.0000       0.327374         8.9083 
 268   0.0000       0.328262         8.9325 
 269   0.0000       0.330373         8.9899 
 270   0.0000       0.332760         9.0549 
 271   0.0000       0.334440         9.1006 
 272   0.0000       0.338033         9.1984 
 273   0.0000       0.341610         9.2957 
 274   0.0000       0.344123         9.3641 
 275   0.0000       0.348309         9.4780 
 276   0.0000       0.351708         9.5705 
 277   0.0000       0.352571         9.5940 
 278   0.0000       0.354261         9.6399 
 279   0.0000       0.359240         9.7754 
 280   0.0000       0.361429         9.8350 
 281   0.0000       0.361857         9.8466 
 282   0.0000       0.364737         9.9250 
 283   0.0000       0.365940         9.9577 
 284   0.0000       0.370390        10.0788 
 285   0.0000       0.372018        10.1231 
 286   0.0000       0.374463        10.1897 
 287   0.0000       0.378743        10.3061 
 288   0.0000       0.381154        10.3717 
 289   0.0000       0.384677        10.4676 
 290   0.0000       0.387314        10.5393 
 291   0.0000       0.392808        10.6889 
 292   0.0000       0.393380        10.7044 
 293   0.0000       0.397560        10.8181 
 294   0.0000       0.401179        10.9166 
 295   0.0000       0.402495        10.9524 
 296   0.0000       0.405380        11.0309 
 297   0.0000       0.407121        11.0783 
 298   0.0000       0.407613        11.0917 
 299   0.0000       0.410326        11.1655 
 300   0.0000       0.412710        11.2304 
 301   0.0000       0.414121        11.2688 
 302   0.0000       0.415008        11.2929 
 303   0.0000       0.419225        11.4077 
 304   0.0000       0.422279        11.4908 
 305   0.0000       0.425077        11.5669 
 306   0.0000       0.426496        11.6056 
 307   0.0000       0.428334        11.6556 
 308   0.0000       0.430845        11.7239 
 309   0.0000       0.432698        11.7743 
 310   0.0000       0.433659        11.8005 
 311   0.0000       0.435042        11.8381 
 312   0.0000       0.438624        11.9356 
 313   0.0000       0.439916        11.9707 
 314   0.0000       0.440155        11.9772 
 315   0.0000       0.442398        12.0383 
 316   0.0000       0.443965        12.0809 
 317   0.0000       0.445104        12.1119 
 318   0.0000       0.446463        12.1489 
 319   0.0000       0.450526        12.2594 
 320   0.0000       0.453398        12.3376 
 321   0.0000       0.454585        12.3699 
 322   0.0000       0.456656        12.4262 
 323   0.0000       0.460464        12.5299 
 324   0.0000       0.461953        12.5704 
 325   0.0000       0.463142        12.6027 
 326   0.0000       0.466220        12.6865 
 327   0.0000       0.468421        12.7464 
 328   0.0000       0.470274        12.7968 
 329   0.0000       0.471983        12.8433 
 330   0.0000       0.473835        12.8937 
 331   0.0000       0.474140        12.9020 
 332   0.0000       0.476387        12.9632 
 333   0.0000       0.477721        12.9995 
 334   0.0000       0.479173        13.0390 
 335   0.0000       0.479834        13.0569 
 336   0.0000       0.484850        13.1934 
 337   0.0000       0.485188        13.2026 
 338   0.0000       0.488847        13.3022 
 339   0.0000       0.491906        13.3854 
 340   0.0000       0.493326        13.4241 
 341   0.0000       0.494362        13.4523 
 342   0.0000       0.497188        13.5292 
 343   0.0000       0.500510        13.6196 
 344   0.0000       0.501232        13.6392 
 345   0.0000       0.502016        13.6606 
 346   0.0000       0.506761        13.7897 
 347   0.0000       0.508020        13.8239 
 348   0.0000       0.509521        13.8648 
 349   0.0000       0.510452        13.8901 
 350   0.0000       0.512260        13.9393 
 351   0.0000       0.513139        13.9632 
 352   0.0000       0.517211        14.0740 
 353   0.0000       0.518986        14.1223 
 354   0.0000       0.523129        14.2351 
 355   0.0000       0.525544        14.3008 
 356   0.0000       0.529428        14.4065 
 357   0.0000       0.529644        14.4123 
 358   0.0000       0.532917        14.5014 
 359   0.0000       0.535925        14.5833 
 360   0.0000       0.537976        14.6391 
 361   0.0000       0.538705        14.6589 
 362   0.0000       0.541308        14.7297 
 363   0.0000       0.545242        14.8368 
 364   0.0000       0.549375        14.9492 
 365   0.0000       0.551963        15.0197 
 366   0.0000       0.552759        15.0413 
 367   0.0000       0.554366        15.0851 
 368   0.0000       0.559422        15.2227 
 369   0.0000       0.561755        15.2861 
 370   0.0000       0.563778        15.3412 
 371   0.0000       0.567614        15.4456 
 372   0.0000       0.571868        15.5613 
 373   0.0000       0.574638        15.6367 
 374   0.0000       0.578326        15.7371 
 375   0.0000       0.583139        15.8680 
 376   0.0000       0.585847        15.9417 
 377   0.0000       0.588842        16.0232 
 378   0.0000       0.593731        16.1562 
 379   0.0000       0.594588        16.1796 
 380   0.0000       0.599807        16.3216 
 381   0.0000       0.602416        16.3926 
 382   0.0000       0.605070        16.4648 
 383   0.0000       0.606232        16.4964 
 384   0.0000       0.611864        16.6497 
 385   0.0000       0.619103        16.8467 
 386   0.0000       0.621051        16.8996 
 387   0.0000       0.624562        16.9952 
 388   0.0000       0.628452        17.1010 
 389   0.0000       0.630473        17.1560 
 390   0.0000       0.632297        17.2057 
 391   0.0000       0.637268        17.3410 
 392   0.0000       0.641732        17.4624 
 393   0.0000       0.646234        17.5849 
 394   0.0000       0.647687        17.6244 
 395   0.0000       0.650624        17.7044 
 396   0.0000       0.653693        17.7879 
 397   0.0000       0.658686        17.9238 
 398   0.0000       0.662788        18.0354 
 399   0.0000       0.663882        18.0652 
 400   0.0000       0.667571        18.1655 
 401   0.0000       0.669805        18.2263 
 402   0.0000       0.676753        18.4154 
 403   0.0000       0.680336        18.5129 
 404   0.0000       0.684967        18.6389 
 405   0.0000       0.688666        18.7396 
 406   0.0000       0.692944        18.8560 
 407   0.0000       0.694172        18.8894 
 408   0.0000       0.698636        19.0109 
 409   0.0000       0.702408        19.1135 
 410   0.0000       0.705234        19.1904 
 411   0.0000       0.706143        19.2151 
 412   0.0000       0.708579        19.2814 
 413   0.0000       0.710709        19.3394 
 414   0.0000       0.716617        19.5001 
 415   0.0000       0.718881        19.5618 
 416   0.0000       0.722926        19.6718 
 417   0.0000       0.724397        19.7118 
 418   0.0000       0.726165        19.7600 
 419   0.0000       0.728136        19.8136 
 420   0.0000       0.731124        19.8949 
 421   0.0000       0.734732        19.9931 
 422   0.0000       0.737097        20.0574 
 423   0.0000       0.740371        20.1465 
 424   0.0000       0.745088        20.2749 
 425   0.0000       0.745405        20.2835 
 426   0.0000       0.749995        20.4084 
 427   0.0000       0.752523        20.4772 
 428   0.0000       0.755553        20.5596 
 429   0.0000       0.756463        20.5844 
 430   0.0000       0.761238        20.7143 
 431   0.0000       0.766056        20.8455 
 432   0.0000       0.767531        20.8856 
 433   0.0000       0.772100        21.0099 
 434   0.0000       0.774210        21.0673 
 435   0.0000       0.778790        21.1920 
 436   0.0000       0.781715        21.2715 
 437   0.0000       0.785214        21.3668 
 438   0.0000       0.786841        21.4110 
 439   0.0000       0.791873        21.5480 
 440   0.0000       0.793497        21.5921 
 441   0.0000       0.795880        21.6570 
 442   0.0000       0.797865        21.7110 
 443   0.0000       0.800349        21.7786 
 444   0.0000       0.804611        21.8946 
 445   0.0000       0.810099        22.0439 
 446   0.0000       0.812309        22.1040 
 447   0.0000       0.814730        22.1699 
 448   0.0000       0.816414        22.2158 
 449   0.0000       0.821079        22.3427 
 450   0.0000       0.826054        22.4781 
 451   0.0000       0.828015        22.5314 
 452   0.0000       0.830167        22.5900 
 453   0.0000       0.831327        22.6216 
 454   0.0000       0.832727        22.6596 
 455   0.0000       0.843794        22.9608 
 456   0.0000       0.848473        23.0881 
 457   0.0000       0.850906        23.1543 
 458   0.0000       0.853153        23.2155 
 459   0.0000       0.854788        23.2600 
 460   0.0000       0.859508        23.3884 
 461   0.0000       0.860295        23.4098 
 462   0.0000       0.865305        23.5462 
 463   0.0000       0.868699        23.6385 
 464   0.0000       0.871499        23.7147 
 465   0.0000       0.876056        23.8387 
 466   0.0000       0.880596        23.9622 
 467   0.0000       0.884069        24.0567 
 468   0.0000       0.885671        24.1003 
 469   0.0000       0.892309        24.2810 
 470   0.0000       0.893630        24.3169 
 471   0.0000       0.898482        24.4490 
 472   0.0000       0.903412        24.5831 
 473   0.0000       0.906222        24.6596 
 474   0.0000       0.909599        24.7515 
 475   0.0000       0.912273        24.8242 
 476   0.0000       0.913597        24.8602 
 477   0.0000       0.915607        24.9149 
 478   0.0000       0.920041        25.0356 
 479   0.0000       0.922624        25.1059 
 480   0.0000       0.926613        25.2144 
 481   0.0000       0.929718        25.2989 
 482   0.0000       0.933241        25.3948 
 483   0.0000       0.940262        25.5858 
 484   0.0000       0.942173        25.6378 
 485   0.0000       0.944082        25.6898 
 486   0.0000       0.949022        25.8242 
 487   0.0000       0.952476        25.9182 
 488   0.0000       0.954072        25.9616 
 489   0.0000       0.960918        26.1479 
 490   0.0000       0.965426        26.2706 
 491   0.0000       0.970273        26.4025 
 492   0.0000       0.972316        26.4581 
 493   0.0000       0.974657        26.5218 
 494   0.0000       0.980313        26.6757 
 495   0.0000       0.982172        26.7263 
 496   0.0000       0.986797        26.8521 
 497   0.0000       0.989558        26.9273 
 498   0.0000       0.995504        27.0890 
 499   0.0000       1.000707        27.2306 
 500   0.0000       1.003559        27.3082 
 501   0.0000       1.004366        27.3302 
 502   0.0000       1.009249        27.4631 
 503   0.0000       1.014772        27.6133 
 504   0.0000       1.015857        27.6429 
 505   0.0000       1.021194        27.7881 
 506   0.0000       1.031981        28.0816 
 507   0.0000       1.032956        28.1081 
 508   0.0000       1.038444        28.2575 
 509   0.0000       1.043291        28.3894 
 510   0.0000       1.044519        28.4228 
 511   0.0000       1.049681        28.5633 
 512   0.0000       1.056876        28.7591 
 513   0.0000       1.061899        28.8957 
 514   0.0000       1.064579        28.9687 
 515   0.0000       1.068819        29.0840 
 516   0.0000       1.071689        29.1621 
 517   0.0000       1.076799        29.3012 
 518   0.0000       1.080995        29.4154 
 519   0.0000       1.084920        29.5222 
 520   0.0000       1.092311        29.7233 
 521   0.0000       1.095133        29.8001 
 522   0.0000       1.095935        29.8219 
 523   0.0000       1.103712        30.0335 
 524   0.0000       1.106104        30.0986 
 525   0.0000       1.110015        30.2051 
 526   0.0000       1.114335        30.3226 
 527   0.0000       1.117826        30.4176 
 528   0.0000       1.120225        30.4829 
 529   0.0000       1.127381        30.6776 
 530   0.0000       1.128630        30.7116 
 531   0.0000       1.132744        30.8235 
 532   0.0000       1.134648        30.8754 
 533   0.0000       1.138403        30.9775 
 534   0.0000       1.142662        31.0934 
 535   0.0000       1.147759        31.2321 
 536   0.0000       1.149614        31.2826 
 537   0.0000       1.157834        31.5063 
 538   0.0000       1.163022        31.6474 
 539   0.0000       1.164367        31.6840 
 540   0.0000       1.165678        31.7197 
 541   0.0000       1.170196        31.8427 
 542   0.0000       1.173771        31.9399 
 543   0.0000       1.174538        31.9608 
 544   0.0000       1.176875        32.0244 
 545   0.0000       1.181578        32.1524 
 546   0.0000       1.184502        32.2319 
 547   0.0000       1.190284        32.3893 
 548   0.0000       1.192497        32.4495 
 549   0.0000       1.193266        32.4704 
 550   0.0000       1.197119        32.5753 
 551   0.0000       1.203713        32.7547 
 552   0.0000       1.205130        32.7933 
 553   0.0000       1.211911        32.9778 
 554   0.0000       1.217405        33.1273 
 555   0.0000       1.220938        33.2234 
 556   0.0000       1.221426        33.2367 
 557   0.0000       1.226532        33.3756 
 558   0.0000       1.231467        33.5099 
 559   0.0000       1.236199        33.6387 
 560   0.0000       1.238879        33.7116 
 561   0.0000       1.244301        33.8591 
 562   0.0000       1.245969        33.9045 
 563   0.0000       1.248914        33.9847 
 564   0.0000       1.250271        34.0216 
 565   0.0000       1.254980        34.1497 
 566   0.0000       1.257753        34.2252 
 567   0.0000       1.261807        34.3355 
 568   0.0000       1.265624        34.4394 
 569   0.0000       1.267768        34.4977 
 570   0.0000       1.269520        34.5454 
 571   0.0000       1.275645        34.7121 
 572   0.0000       1.277971        34.7753 
 573   0.0000       1.282750        34.9054 
 574   0.0000       1.286174        34.9986 
 575   0.0000       1.292494        35.1706 
 576   0.0000       1.294912        35.2364 
 577   0.0000       1.295321        35.2475 
 578   0.0000       1.299102        35.3504 
 579   0.0000       1.301760        35.4227 
 580   0.0000       1.306479        35.5511 
 581   0.0000       1.309418        35.6311 
 582   0.0000       1.312555        35.7164 
 583   0.0000       1.313250        35.7353 
 584   0.0000       1.321035        35.9472 
 585   0.0000       1.325429        36.0667 
 586   0.0000       1.331120        36.2216 
 587   0.0000       1.334967        36.3263 
 588   0.0000       1.336338        36.3636 
 589   0.0000       1.341363        36.5003 
 590   0.0000       1.346146        36.6305 
 591   0.0000       1.351287        36.7704 
 592   0.0000       1.353339        36.8262 
 593   0.0000       1.359290        36.9882 
 594   0.0000       1.362025        37.0626 
 595   0.0000       1.366576        37.1864 
 596   0.0000       1.374901        37.4130 
 597   0.0000       1.378658        37.5152 
 598   0.0000       1.384234        37.6669 
 599   0.0000       1.386371        37.7251 
 600   0.0000       1.393305        37.9137 
 601   0.0000       1.399085        38.0710 
 602   0.0000       1.402287        38.1582 
 603   0.0000       1.407249        38.2932 
 604   0.0000       1.411445        38.4074 
 605   0.0000       1.417049        38.5599 
 606   0.0000       1.422571        38.7101 
 607   0.0000       1.427786        38.8520 
 608   0.0000       1.432857        38.9900 
 609   0.0000       1.436882        39.0995 
 610   0.0000       1.439706        39.1764 
 611   0.0000       1.443915        39.2909 
 612   0.0000       1.450027        39.4572 
 613   0.0000       1.454938        39.5909 
 614   0.0000       1.457320        39.6557 
 615   0.0000       1.458152        39.6783 
 616   0.0000       1.466047        39.8932 
 617   0.0000       1.466692        39.9107 
 618   0.0000       1.471022        40.0285 
 619   0.0000       1.480842        40.2958 
 620   0.0000       1.482503        40.3410 
 621   0.0000       1.490419        40.5564 
 622   0.0000       1.491979        40.5988 
 623   0.0000       1.496055        40.7097 
 624   0.0000       1.500381        40.8274 
 625   0.0000       1.504428        40.9376 
 626   0.0000       1.507565        41.0229 
 627   0.0000       1.511432        41.1281 
 628   0.0000       1.517128        41.2832 
 629   0.0000       1.522184        41.4207 
 630   0.0000       1.524061        41.4718 
 631   0.0000       1.530918        41.6584 
 632   0.0000       1.536515        41.8107 
 633   0.0000       1.542759        41.9806 
 634   0.0000       1.548036        42.1242 
 635   0.0000       1.549197        42.1558 
 636   0.0000       1.550877        42.2015 
 637   0.0000       1.556301        42.3491 
 638   0.0000       1.565336        42.5950 
 639   0.0000       1.566794        42.6346 
 640   0.0000       1.571423        42.7606 
 641   0.0000       1.576453        42.8975 
 642   0.0000       1.580420        43.0054 
 643   0.0000       1.585369        43.1401 
 644   0.0000       1.587839        43.2073 
 645   0.0000       1.591386        43.3038 
 646   0.0000       1.595345        43.4115 
 647   0.0000       1.596727        43.4491 
 648   0.0000       1.599348        43.5205 
 649   0.0000       1.603319        43.6285 
 650   0.0000       1.606013        43.7018 
 651   0.0000       1.612578        43.8805 
 652   0.0000       1.615981        43.9731 
 653   0.0000       1.617895        44.0252 
 654   0.0000       1.620005        44.0826 
 655   0.0000       1.624148        44.1953 
 656   0.0000       1.628261        44.3072 
 657   0.0000       1.629317        44.3360 
 658   0.0000       1.632709        44.4283 
 659   0.0000       1.634387        44.4739 
 660   0.0000       1.638718        44.5918 
 661   0.0000       1.640200        44.6321 
 662   0.0000       1.641821        44.6762 
 663   0.0000       1.643663        44.7264 
 664   0.0000       1.645303        44.7710 
 665   0.0000       1.649872        44.8953 
 666   0.0000       1.652912        44.9780 
 667   0.0000       1.654173        45.0123 
 668   0.0000       1.655227        45.0410 
 669   0.0000       1.659652        45.1614 
 670   0.0000       1.661433        45.2099 
 671   0.0000       1.663578        45.2683 
 672   0.0000       1.667204        45.3669 
 673   0.0000       1.671481        45.4833 
 674   0.0000       1.675593        45.5952 
 675   0.0000       1.676874        45.6301 
 676   0.0000       1.679270        45.6953 
 677   0.0000       1.682850        45.7927 
 678   0.0000       1.686038        45.8794 
 679   0.0000       1.689544        45.9748 
 680   0.0000       1.694957        46.1221 
 681   0.0000       1.695494        46.1367 
 682   0.0000       1.698110        46.2079 
 683   0.0000       1.699050        46.2335 
 684   0.0000       1.706004        46.4227 
 685   0.0000       1.707128        46.4533 
 686   0.0000       1.712537        46.6005 
 687   0.0000       1.716820        46.7170 
 688   0.0000       1.717646        46.7395 
 689   0.0000       1.720262        46.8107 
 690   0.0000       1.722986        46.8848 
 691   0.0000       1.728039        47.0223 
 692   0.0000       1.731131        47.1065 
 693   0.0000       1.731482        47.1160 
 694   0.0000       1.733852        47.1805 
 695   0.0000       1.734490        47.1979 
 696   0.0000       1.736799        47.2607 
 697   0.0000       1.739262        47.3277 
 698   0.0000       1.744544        47.4715 
 699   0.0000       1.748555        47.5806 
 700   0.0000       1.751453        47.6595 
 701   0.0000       1.752412        47.6856 
 702   0.0000       1.757842        47.8333 
 703   0.0000       1.758079        47.8398 
 704   0.0000       1.763008        47.9739 
 705   0.0000       1.765728        48.0479 
 706   0.0000       1.770767        48.1850 
 707   0.0000       1.775343        48.3095 
 708   0.0000       1.780206        48.4419 
 709   0.0000       1.789115        48.6843 
 710   0.0000       1.792545        48.7776 
 711   0.0000       1.800373        48.9906 
 712   0.0000       1.804625        49.1063 
 713   0.0000       1.807150        49.1750 
 714   0.0000       1.815337        49.3978 
 715   0.0000       1.815980        49.4153 
 716   0.0000       1.820512        49.5387 
 717   0.0000       1.825738        49.6808 
 718   0.0000       1.833747        49.8988 
 719   0.0000       1.835197        49.9382 
 720   0.0000       1.842220        50.1294 
 721   0.0000       1.846382        50.2426 
 722   0.0000       1.854777        50.4710 
 723   0.0000       1.860589        50.6292 
 724   0.0000       1.864341        50.7313 
 725   0.0000       1.871394        50.9232 
 726   0.0000       1.878501        51.1166 
 727   0.0000       1.881219        51.1906 
 728   0.0000       1.886043        51.3219 
 729   0.0000       1.892467        51.4967 
 730   0.0000       1.896008        51.5930 
 731   0.0000       1.899810        51.6965 
 732   0.0000       1.902326        51.7649 
 733   0.0000       1.913466        52.0681 
 734   0.0000       1.917470        52.1770 
 735   0.0000       1.920385        52.2563 
 736   0.0000       1.922799        52.3220 
 737   0.0000       1.930260        52.5250 
 738   0.0000       1.935609        52.6706 
 739   0.0000       1.938998        52.7628 
 740   0.0000       1.944791        52.9205 
 741   0.0000       1.949055        53.0365 
 742   0.0000       1.951941        53.1150 
 743   0.0000       1.955621        53.2152 
 744   0.0000       1.957845        53.2757 
 745   0.0000       1.963427        53.4276 
 746   0.0000       1.968544        53.5668 
 747   0.0000       1.971322        53.6424 
 748   0.0000       1.979483        53.8645 
 749   0.0000       1.980805        53.9004 
 750   0.0000       1.983312        53.9687 
 751   0.0000       1.989529        54.1378 
 752   0.0000       1.999756        54.4161 
 753   0.0000       2.001461        54.4625 
 754   0.0000       2.008274        54.6479 
 755   0.0000       2.015038        54.8320 
 756   0.0000       2.018224        54.9187 
 757   0.0000       2.021078        54.9963 
 758   0.0000       2.028224        55.1908 
 759   0.0000       2.032396        55.3043 
 760   0.0000       2.036856        55.4257 
 761   0.0000       2.040533        55.5257 
 762   0.0000       2.044388        55.6306 
 763   0.0000       2.048601        55.7453 
 764   0.0000       2.050296        55.7914 
 765   0.0000       2.053308        55.8733 
 766   0.0000       2.062482        56.1230 
 767   0.0000       2.064799        56.1861 
 768   0.0000       2.066470        56.2315 
 769   0.0000       2.072194        56.3873 
 770   0.0000       2.076563        56.5061 
 771   0.0000       2.081407        56.6380 
 772   0.0000       2.084077        56.7106 
 773   0.0000       2.092640        56.9436 
 774   0.0000       2.094279        56.9882 
 775   0.0000       2.096995        57.0621 
 776   0.0000       2.102735        57.2183 
 777   0.0000       2.108021        57.3622 
 778   0.0000       2.114284        57.5326 
 779   0.0000       2.115445        57.5642 
 780   0.0000       2.119515        57.6749 
 781   0.0000       2.126493        57.8648 
 782   0.0000       2.126877        57.8753 
 783   0.0000       2.133980        58.0686 
 784   0.0000       2.136532        58.1380 
 785   0.0000       2.142890        58.3110 
 786   0.0000       2.148872        58.4738 
 787   0.0000       2.152408        58.5700 
 788   0.0000       2.159708        58.7686 
 789   0.0000       2.166733        58.9598 
 790   0.0000       2.172425        59.1147 
 791   0.0000       2.174462        59.1701 
 792   0.0000       2.177636        59.2565 
 793   0.0000       2.180396        59.3316 
 794   0.0000       2.184558        59.4448 
 795   0.0000       2.189813        59.5878 
 796   0.0000       2.191987        59.6470 
 797   0.0000       2.198477        59.8236 
 798   0.0000       2.200420        59.8765 
 799   0.0000       2.206540        60.0430 
 800   0.0000       2.210560        60.1524 
 801   0.0000       2.217998        60.3548 
 802   0.0000       2.221308        60.4449 
 803   0.0000       2.222830        60.4863 
 804   0.0000       2.226863        60.5960 
 805   0.0000       2.227354        60.6094 
 806   0.0000       2.237277        60.8794 
 807   0.0000       2.238629        60.9162 
 808   0.0000       2.241381        60.9911 
 809   0.0000       2.245895        61.1139 
 810   0.0000       2.248711        61.1905 
 811   0.0000       2.254940        61.3600 
 812   0.0000       2.260156        61.5020 
 813   0.0000       2.266392        61.6717 
 814   0.0000       2.277528        61.9747 
 815   0.0000       2.281550        62.0841 
 816   0.0000       2.284938        62.1763 
 817   0.0000       2.289851        62.3100 
 818   0.0000       2.295416        62.4615 
 819   0.0000       2.298957        62.5578 
 820   0.0000       2.302627        62.6577 
 821   0.0000       2.304580        62.7108 
 822   0.0000       2.309050        62.8325 
 823   0.0000       2.318293        63.0840 
 824   0.0000       2.323003        63.2121 
 825   0.0000       2.327492        63.3343 
 826   0.0000       2.331586        63.4457 
 827   0.0000       2.339889        63.6716 
 828   0.0000       2.341541        63.7166 
 829   0.0000       2.345944        63.8364 
 830   0.0000       2.350391        63.9574 
 831   0.0000       2.355117        64.0860 
 832   0.0000       2.357975        64.1638 
 833   0.0000       2.358408        64.1755 
 834   0.0000       2.363188        64.3056 
 835   0.0000       2.366636        64.3994 
 836   0.0000       2.372737        64.5655 
 837   0.0000       2.376983        64.6810 
 838   0.0000       2.384089        64.8744 
 839   0.0000       2.389067        65.0098 
 840   0.0000       2.391303        65.0707 
 841   0.0000       2.396859        65.2218 
 842   0.0000       2.401567        65.3499 
 843   0.0000       2.402010        65.3620 
 844   0.0000       2.413298        65.6692 
 845   0.0000       2.415806        65.7374 
 846   0.0000       2.418940        65.8227 
 847   0.0000       2.424312        65.9689 
 848   0.0000       2.430226        66.1298 
 849   0.0000       2.435203        66.2652 
 850   0.0000       2.440246        66.4025 
 851   0.0000       2.442696        66.4691 
 852   0.0000       2.446288        66.5669 
 853   0.0000       2.446972        66.5855 
 854   0.0000       2.453996        66.7766 
 855   0.0000       2.458271        66.8930 
 856   0.0000       2.462507        67.0082 
 857   0.0000       2.465561        67.0913 
 858   0.0000       2.476990        67.4023 
 859   0.0000       2.482476        67.5516 
 860   0.0000       2.486012        67.6478 
 861   0.0000       2.490235        67.7627 
 862   0.0000       2.494206        67.8708 
 863   0.0000       2.499087        68.0036 
 864   0.0000       2.500429        68.0401 
 865   0.0000       2.504873        68.1610 
 866   0.0000       2.506321        68.2005 
 867   0.0000       2.514075        68.4115 
 868   0.0000       2.517546        68.5059 
 869   0.0000       2.518871        68.5420 
 870   0.0000       2.527534        68.7777 
 871   0.0000       2.529890        68.8418 
 872   0.0000       2.539311        69.0982 
 873   0.0000       2.544869        69.2494 
 874   0.0000       2.546732        69.3001 
 875   0.0000       2.547972        69.3339 
 876   0.0000       2.556791        69.5738 
 877   0.0000       2.558429        69.6184 
 878   0.0000       2.562687        69.7343 
 879   0.0000       2.562941        69.7412 
 880   0.0000       2.569019        69.9066 
 881   0.0000       2.573622        70.0318 
 882   0.0000       2.574501        70.0557 
 883   0.0000       2.581632        70.2498 
 884   0.0000       2.589122        70.4536 
 885   0.0000       2.592322        70.5407 
 886   0.0000       2.593766        70.5800 
 887   0.0000       2.598779        70.7164 
 888   0.0000       2.601375        70.7870 
 889   0.0000       2.605386        70.8962 
 890   0.0000       2.609754        71.0150 
 891   0.0000       2.611001        71.0489 
 892   0.0000       2.613546        71.1182 
 893   0.0000       2.618217        71.2453 
 894   0.0000       2.622506        71.3620 
 895   0.0000       2.626047        71.4584 
 896   0.0000       2.628838        71.5343 
 897   0.0000       2.631139        71.5969 
 898   0.0000       2.631998        71.6203 
 899   0.0000       2.637975        71.7829 
 900   0.0000       2.639383        71.8213 
 901   0.0000       2.641906        71.8899 
 902   0.0000       2.645191        71.9793 
 903   0.0000       2.651711        72.1567 
 904   0.0000       2.652707        72.1838 
 905   0.0000       2.658416        72.3392 
 906   0.0000       2.664769        72.5121 
 907   0.0000       2.665467        72.5310 
 908   0.0000       2.666164        72.5500 
 909   0.0000       2.668256        72.6069 
 910   0.0000       2.673306        72.7444 
 911   0.0000       2.674744        72.7835 
 912   0.0000       2.678640        72.8895 
 913   0.0000       2.681426        72.9653 
 914   0.0000       2.685026        73.0633 
 915   0.0000       2.686943        73.1154 
 916   0.0000       2.688952        73.1701 
 917   0.0000       2.689805        73.1933 
 918   0.0000       2.693408        73.2913 
 919   0.0000       2.695008        73.3349 
 920   0.0000       2.695316        73.3433 
 921   0.0000       2.697265        73.3963 
 922   0.0000       2.698921        73.4414 
 923   0.0000       2.702448        73.5373 
 924   0.0000       2.707050        73.6626 
 925   0.0000       2.709845        73.7386 
 926   0.0000       2.712145        73.8012 
 927   0.0000       2.715182        73.8839 
 928   0.0000       2.720047        74.0162 
 929   0.0000       2.723577        74.1123 
 930   0.0000       2.726066        74.1800 
 931   0.0000       2.728471        74.2455 
 932   0.0000       2.728727        74.2524 
 933   0.0000       2.734973        74.4224 
 934   0.0000       2.736102        74.4531 
 935   0.0000       2.740879        74.5831 
 936   0.0000       2.743927        74.6660 
 937   0.0000       2.747703        74.7688 
 938   0.0000       2.750091        74.8338 
 939   0.0000       2.753366        74.9229 
 940   0.0000       2.753957        74.9390 
 941   0.0000       2.756136        74.9983 
 942   0.0000       2.762528        75.1722 
 943   0.0000       2.765149        75.2435 
 944   0.0000       2.768747        75.3414 
 945   0.0000       2.772247        75.4367 
 946   0.0000       2.775607        75.5281 
 947   0.0000       2.776965        75.5650 
 948   0.0000       2.787327        75.8470 
 949   0.0000       2.789574        75.9082 
 950   0.0000       2.792353        75.9838 
 951   0.0000       2.793994        76.0285 
 952   0.0000       2.802701        76.2654 
 953   0.0000       2.803071        76.2755 
 954   0.0000       2.807065        76.3841 
 955   0.0000       2.814391        76.5835 
 956   0.0000       2.816107        76.6302 
 957   0.0000       2.819791        76.7304 
 958   0.0000       2.821771        76.7843 
 959   0.0000       2.824500        76.8585 
 960   0.0000       2.833601        77.1062 
 961   0.0000       2.836169        77.1761 
 962   0.0000       2.838297        77.2340 
 963   0.0000       2.842708        77.3540 
 964   0.0000       2.846167        77.4482 
 965   0.0000       2.848427        77.5096 
 966   0.0000       2.852071        77.6088 
 967   0.0000       2.854880        77.6852 
 968   0.0000       2.858086        77.7725 
 969   0.0000       2.860847        77.8476 
 970   0.0000       2.862433        77.8908 
 971   0.0000       2.865006        77.9608 
 972   0.0000       2.869224        78.0756 
 973   0.0000       2.872525        78.1654 
 974   0.0000       2.875993        78.2597 
 975   0.0000       2.879866        78.3651 
 976   0.0000       2.882802        78.4450 
 977   0.0000       2.883244        78.4571 
 978   0.0000       2.887318        78.5679 
 979   0.0000       2.889705        78.6329 
 980   0.0000       2.897153        78.8356 
 981   0.0000       2.898569        78.8741 
 982   0.0000       2.899905        78.9104 
 983   0.0000       2.903709        79.0139 
 984   0.0000       2.906769        79.0972 
 985   0.0000       2.908194        79.1360 
 986   0.0000       2.911960        79.2385 
 987   0.0000       2.914902        79.3185 
 988   0.0000       2.917990        79.4025 
 989   0.0000       2.921821        79.5068 
 990   0.0000       2.925972        79.6197 
 991   0.0000       2.933596        79.8272 
 992   0.0000       2.936865        79.9162 
 993   0.0000       2.940122        80.0048 
 994   0.0000       2.942943        80.0815 
 995   0.0000       2.946788        80.1862 
 996   0.0000       2.950739        80.2937 
 997   0.0000       2.953468        80.3680 
 998   0.0000       2.962220        80.6061 
 999   0.0000       2.966520        80.7231 
 1000   0.0000       2.968320        80.7721 
 1001   0.0000       2.976308        80.9894 
 1002   0.0000       2.978733        81.0554 
 1003   0.0000       2.984535        81.2133 
 1004   0.0000       2.988725        81.3273 
 1005   0.0000       2.991497        81.4028 
 1006   0.0000       2.999835        81.6297 
 1007   0.0000       3.004398        81.7538 
 1008   0.0000       3.007387        81.8352 
 1009   0.0000       3.012136        81.9644 
 1010   0.0000       3.015068        82.0442 
 1011   0.0000       3.021988        82.2325 
 1012   0.0000       3.024157        82.2915 
 1013   0.0000       3.033495        82.5456 
 1014   0.0000       3.035246        82.5932 
 1015   0.0000       3.038525        82.6825 
 1016   0.0000       3.042670        82.7953 
 1017   0.0000       3.048223        82.9464 
 1018   0.0000       3.052019        83.0497 
 1019   0.0000       3.056475        83.1709 
 1020   0.0000       3.059332        83.2487 
 1021   0.0000       3.068832        83.5072 
 1022   0.0000       3.074953        83.6737 
 1023   0.0000       3.081559        83.8535 
 1024   0.0000       3.084779        83.9411 
 1025   0.0000       3.089712        84.0753 
 1026   0.0000       3.092845        84.1606 
 1027   0.0000       3.097763        84.2944 
 1028   0.0000       3.100001        84.3553 
 1029   0.0000       3.102933        84.4351 
 1030   0.0000       3.109028        84.6009 
 1031   0.0000       3.113278        84.7166 
 1032   0.0000       3.120384        84.9100 
 1033   0.0000       3.124546        85.0232 
 1034   0.0000       3.132143        85.2299 
 1035   0.0000       3.135724        85.3274 
 1036   0.0000       3.136682        85.3534 
 1037   0.0000       3.141970        85.4974 
 1038   0.0000       3.147146        85.6382 
 1039   0.0000       3.150162        85.7203 
 1040   0.0000       3.152336        85.7794 
 1041   0.0000       3.157975        85.9329 
 1042   0.0000       3.158511        85.9474 
 1043   0.0000       3.161366        86.0251 
 1044   0.0000       3.162896        86.0668 
 1045   0.0000       3.166432        86.1630 
 1046   0.0000       3.169847        86.2559 
 1047   0.0000       3.171438        86.2992 
 1048   0.0000       3.176663        86.4414 
 1049   0.0000       3.178366        86.4877 
 1050   0.0000       3.184128        86.6445 
 1051   0.0000       3.188454        86.7622 
 1052   0.0000       3.190370        86.8144 
 1053   0.0000       3.194106        86.9160 
 1054   0.0000       3.196350        86.9771 
 1055   0.0000       3.198350        87.0315 
 1056   0.0000       3.201770        87.1246 
 1057   0.0000       3.202855        87.1541 
 1058   0.0000       3.209873        87.3451 
 1059   0.0000       3.212683        87.4215 
 1060   0.0000       3.215447        87.4968 
 1061   0.0000       3.218610        87.5828 
 1062   0.0000       3.221066        87.6497 
 1063   0.0000       3.224877        87.7534 
 1064   0.0000       3.230090        87.8952 
 1065   0.0000       3.231024        87.9206 
 1066   0.0000       3.235362        88.0387 
 1067   0.0000       3.239250        88.1445 
 1068   0.0000       3.241918        88.2171 
 1069   0.0000       3.246107        88.3311 
 1070   0.0000       3.246721        88.3478 
 1071   0.0000       3.251193        88.4695 
 1072   0.0000       3.253761        88.5393 
 1073   0.0000       3.256832        88.6229 
 1074   0.0000       3.263131        88.7943 
 1075   0.0000       3.264078        88.8201 
 1076   0.0000       3.264829        88.8405 
 1077   0.0000       3.268940        88.9524 
 1078   0.0000       3.270614        88.9979 
 1079   0.0000       3.274019        89.0906 
 1080   0.0000       3.278718        89.2184 
 1081   0.0000       3.280185        89.2584 
 1082   0.0000       3.286093        89.4191 
 1083   0.0000       3.287159        89.4482 
 1084   0.0000       3.291986        89.5795 
 1085   0.0000       3.292314        89.5884 
 1086   0.0000       3.295181        89.6664 
 1087   0.0000       3.298189        89.7483 
 1088   0.0000       3.300998        89.8247 
 1089   0.0000       3.304381        89.9168 
 1090   0.0000       3.306719        89.9804 
 1091   0.0000       3.308578        90.0310 
 1092   0.0000       3.310932        90.0950 
 1093   0.0000       3.318487        90.3006 
 1094   0.0000       3.326077        90.5072 
 1095   0.0000       3.328236        90.5659 
 1096   0.0000       3.330682        90.6325 
 1097   0.0000       3.331635        90.6584 
 1098   0.0000       3.337787        90.8258 
 1099   0.0000       3.343121        90.9709 
 1100   0.0000       3.343476        90.9806 
 1101   0.0000       3.349153        91.1351 
 1102   0.0000       3.351644        91.2029 
 1103   0.0000       3.356526        91.3357 
 1104   0.0000       3.357227        91.3548 
 1105   0.0000       3.358720        91.3954 
 1106   0.0000       3.363171        91.5165 
 1107   0.0000       3.365606        91.5828 
 1108   0.0000       3.368672        91.6662 
 1109   0.0000       3.370718        91.7219 
 1110   0.0000       3.372782        91.7781 
 1111   0.0000       3.378296        91.9281 
 1112   0.0000       3.379963        91.9735 
 1113   0.0000       3.380383        91.9849 
 1114   0.0000       3.383226        92.0623 
 1115   0.0000       3.385262        92.1177 
 1116   0.0000       3.390248        92.2533 
 1117   0.0000       3.394232        92.3617 
 1118   0.0000       3.397093        92.4396 
 1119   0.0000       3.398228        92.4705 
 1120   0.0000       3.401995        92.5730 
 1121   0.0000       3.405099        92.6575 
 1122   0.0000       3.405640        92.6722 
 1123   0.0000       3.406883        92.7060 
 1124   0.0000       3.408999        92.7636 
 1125   0.0000       3.410921        92.8159 
 1126   0.0000       3.413924        92.8976 
 1127   0.0000       3.415051        92.9283 
 1128   0.0000       3.416274        92.9615 
 1129   0.0000       3.420993        93.0899 
 1130   0.0000       3.425753        93.2195 
 1131   0.0000       3.426259        93.2333 
 1132   0.0000       3.431494        93.3757 
 1133   0.0000       3.432466        93.4022 
 1134   0.0000       3.433308        93.4251 
 1135   0.0000       3.437459        93.5380 
 1136   0.0000       3.440247        93.6139 
 1137   0.0000       3.445851        93.7664 
 1138   0.0000       3.446468        93.7832 
 1139   0.0000       3.450564        93.8946 
 1140   0.0000       3.456205        94.0481 
 1141   0.0000       3.460346        94.1608 
 1142   0.0000       3.461353        94.1882 
 1143   0.0000       3.466019        94.3152 
 1144   0.0000       3.468964        94.3953 
 1145   0.0000       3.471076        94.4528 
 1146   0.0000       3.476075        94.5888 
 1147   0.0000       3.479580        94.6842 
 1148   0.0000       3.482620        94.7669 
 1149   0.0000       3.485737        94.8517 
 1150   0.0000       3.488659        94.9312 
 1151   0.0000       3.491020        94.9955 
 1152   0.0000       3.493250        95.0562 
 1153   0.0000       3.496563        95.1463 
 1154   0.0000       3.500144        95.2438 
 1155   0.0000       3.506521        95.4173 
 1156   0.0000       3.512007        95.5666 
 1157   0.0000       3.512960        95.5925 
 1158   0.0000       3.515718        95.6675 
 1159   0.0000       3.518097        95.7323 
 1160   0.0000       3.519834        95.7796 
 1161   0.0000       3.523817        95.8879 
 1162   0.0000       3.526866        95.9709 
 1163   0.0000       3.529767        96.0499 
 1164   0.0000       3.534375        96.1752 
 1165   0.0000       3.537939        96.2722 
 1166   0.0000       3.545000        96.4644 
 1167   0.0000       3.549350        96.5827 
 1168   0.0000       3.553630        96.6992 
 1169   0.0000       3.556480        96.7767 
 1170   0.0000       3.560021        96.8731 
 1171   0.0000       3.564840        97.0042 
 1172   0.0000       3.567639        97.0804 
 1173   0.0000       3.568692        97.1090 
 1174   0.0000       3.573720        97.2459 
 1175   0.0000       3.578339        97.3716 
 1176   0.0000       3.579154        97.3937 
 1177   0.0000       3.581207        97.4496 
 1178   0.0000       3.587545        97.6221 
 1179   0.0000       3.593915        97.7954 
 1180   0.0000       3.596009        97.8524 
 1181   0.0000       3.598193        97.9118 
 1182   0.0000       3.602879        98.0393 
 1183   0.0000       3.606258        98.1313 
 1184   0.0000       3.614882        98.3659 
 1185   0.0000       3.617837        98.4464 
 1186   0.0000       3.625561        98.6565 
 1187   0.0000       3.626821        98.6908 
 1188   0.0000       3.630569        98.7928 
 1189   0.0000       3.635126        98.9168 
 1190   0.0000       3.642465        99.1165 
 1191   0.0000       3.644865        99.1818 
 1192   0.0000       3.650342        99.3308 
 1193   0.0000       3.652863        99.3994 
 1194   0.0000       3.659022        99.5671 
 1195   0.0000       3.665896        99.7541 
 1196   0.0000       3.670166        99.8703 
 1197   0.0000       3.670769        99.8867 
 1198   0.0000       3.678620       100.1003 
 1199   0.0000       3.686254       100.3081 
 1200   0.0000       3.686706       100.3204 
 1201   0.0000       3.694528       100.5332 
 1202   0.0000       3.696526       100.5876 
 1203   0.0000       3.704033       100.7919 
 1204   0.0000       3.706849       100.8685 
 1205   0.0000       3.714609       101.0797 
 1206   0.0000       3.716619       101.1344 
 1207   0.0000       3.722666       101.2989 
 1208   0.0000       3.723375       101.3182 
 1209   0.0000       3.728380       101.4544 
 1210   0.0000       3.737778       101.7101 
 1211   0.0000       3.740528       101.7849 
 1212   0.0000       3.743847       101.8753 
 1213   0.0000       3.752685       102.1157 
 1214   0.0000       3.763892       102.4207 
 1215   0.0000       3.765162       102.4553 
 1216   0.0000       3.772536       102.6559 
 1217   0.0000       3.779338       102.8410 
 1218   0.0000       3.787459       103.0620 
 1219   0.0000       3.792686       103.2042 
 1220   0.0000       3.796701       103.3135 
 1221   0.0000       3.802293       103.4657 
 1222   0.0000       3.808178       103.6258 
 1223   0.0000       3.810942       103.7010 
 1224   0.0000       3.815505       103.8252 
 1225   0.0000       3.828228       104.1714 
 1226   0.0000       3.832587       104.2900 
 1227   0.0000       3.836191       104.3881 
 1228   0.0000       3.837309       104.4185 
 1229   0.0000       3.847590       104.6983 
 1230   0.0000       3.864763       105.1656 
 1231   0.0000       3.869440       105.2928 
 1232   0.0000       3.877611       105.5152 
 1233   0.0000       3.879605       105.5694 
 1234   0.0000       3.886265       105.7506 
 1235   0.0000       3.895516       106.0024 
 1236   0.0000       3.896077       106.0176 
 1237   0.0000       3.905540       106.2751 
 1238   0.0000       3.918044       106.6154 
 1239   0.0000       3.919990       106.6684 
 1240   0.0000       3.923520       106.7644 
 1241   0.0000       3.935713       107.0962 
 1242   0.0000       3.942421       107.2787 
 1243   0.0000       3.951369       107.5222 
 1244   0.0000       3.956132       107.6518 
 1245   0.0000       3.974156       108.1423 
 1246   0.0000       3.982329       108.3647 
 1247   0.0000       3.988994       108.5461 
 1248   0.0000       3.996469       108.7495 
 1249   0.0000       3.997626       108.7809 
 1250   0.0000       3.998482       108.8042 
 1251   0.0000       4.007127       109.0395 
 1252   0.0000       4.016571       109.2965 
 1253   0.0000       4.020334       109.3989 
 1254   0.0000       4.031748       109.7094 
 1255   0.0000       4.044304       110.0511 
 1256   0.0000       4.054856       110.3382 
 1257   0.0000       4.057926       110.4218 
 1258   0.0000       4.060481       110.4913 
 1259   0.0000       4.066977       110.6681 
 1260   0.0000       4.076849       110.9367 
 1261   0.0000       4.081059       111.0513 
 1262   0.0000       4.086047       111.1870 
 1263   0.0000       4.095189       111.4357 
 1264   0.0000       4.100622       111.5836 
 1265   0.0000       4.107204       111.7627 
 1266   0.0000       4.112361       111.9030 
 1267   0.0000       4.117103       112.0321 
 1268   0.0000       4.119699       112.1027 
 1269   0.0000       4.125773       112.2680 
 1270   0.0000       4.127437       112.3133 
 1271   0.0000       4.136720       112.5659 
 1272   0.0000       4.147879       112.8695 
 1273   0.0000       4.150612       112.9439 
 1274   0.0000       4.153903       113.0334 
 1275   0.0000       4.155454       113.0756 
 1276   0.0000       4.159159       113.1765 
 1277   0.0000       4.163733       113.3009 
 1278   0.0000       4.167869       113.4135 
 1279   0.0000       4.175304       113.6158 
 1280   0.0000       4.179879       113.7403 
 1281   0.0000       4.184315       113.8610 
 1282   0.0000       4.186583       113.9227 
 1283   0.0000       4.189661       114.0065 
 1284   0.0000       4.196189       114.1841 
 1285   0.0000       4.203917       114.3944 
 1286   0.0000       4.210374       114.5701 
 1287   0.0000       4.213506       114.6553 
 1288   0.0000       4.220888       114.8562 
 1289   0.0000       4.224103       114.9437 
 1290   0.0000       4.226640       115.0127 
 1291   0.0000       4.228863       115.0732 
 1292   0.0000       4.231525       115.1457 
 1293   0.0000       4.235261       115.2473 
 1294   0.0000       4.238894       115.3462 
 1295   0.0000       4.240983       115.4030 
 1296   0.0000       4.244385       115.4956 
 1297   0.0000       4.247723       115.5864 
 1298   0.0000       4.249262       115.6283 
 1299   0.0000       4.251455       115.6880 
 1300   0.0000       4.252880       115.7268 
 1301   0.0000       4.259458       115.9057 
 1302   0.0000       4.263425       116.0137 
 1303   0.0000       4.265563       116.0719 
 1304   0.0000       4.268960       116.1643 
 1305   0.0000       4.270930       116.2179 
 1306   0.0000       4.274596       116.3177 
 1307   0.0000       4.279343       116.4468 
 1308   0.0000       4.287129       116.6587 
 1309   0.0000       4.291264       116.7712 
 1310   0.0000       4.296405       116.9111 
 1311   0.0000       4.303631       117.1078 
 1312   0.0000       4.307013       117.1998 
 1313   0.0000       4.312655       117.3533 
 1314   0.0000       4.320085       117.5555 
 1315   0.0000       4.330367       117.8353 
 1316   0.0000       4.335706       117.9806 
 1317   0.0000       4.346199       118.2661 
 1318   0.0000       4.351107       118.3996 
 1319   0.0000       4.352744       118.4442 
 1320   0.0000       4.356285       118.5405 
 1321   0.0000       4.362162       118.7005 
 1322   0.0000       4.367738       118.8522 
 1323   0.0000       4.370574       118.9294 
 1324   0.0000       4.376911       119.1018 
 1325   0.0000       4.386213       119.3549 
 1326   0.0000       4.389423       119.4423 
 1327   0.0000       4.392555       119.5275 
 1328   0.0000       4.398903       119.7002 
 1329   0.0000       4.405590       119.8822 
 1330   0.0000       4.412678       120.0751 
 1331   0.0000       4.419492       120.2605 
 1332   0.0000       4.436730       120.7296 
 1333   0.0000       4.447471       121.0218 
 1334   0.0000       4.450719       121.1102 
 1335   0.0000       4.463488       121.4577 
 1336   0.0000       4.468082       121.5827 
 1337   0.0000       4.476385       121.8086 
 1338   0.0000       4.477143       121.8293 
 1339   0.0000       4.483179       121.9935 
 1340   0.0000       4.491609       122.2229 
 1341   0.0000       4.502453       122.5180 
 1342   0.0000       4.503716       122.5524 
 1343   0.0000       4.514890       122.8564 
 1344   0.0000       4.518688       122.9598 
 1345   0.0000       4.527407       123.1970 
 1346   0.0000       4.531738       123.3149 
 1347   0.0000       4.535935       123.4291 
 1348   0.0000       4.539082       123.5147 
 1349   0.0000       4.558565       124.0449 
 1350   0.0000       4.575621       124.5090 
 1351   0.0000       4.578608       124.5903 
 1352   0.0000       4.599579       125.1609 
 1353   0.0000       4.601987       125.2264 
 1354   0.0000       4.608684       125.4087 
 1355   0.0000       4.624850       125.8486 
 1356   0.0000       4.629159       125.9658 
 1357   0.0000       4.645107       126.3998 
 1358   0.0000       4.656878       126.7201 
 1359   0.0000       4.664153       126.9180 
 1360   0.0000       4.668621       127.0396 
 1361   0.0000       4.669293       127.0579 
 1362   0.0000       4.673995       127.1859 
 1363   0.0000       4.685615       127.5021 
 1364   0.0000       4.687819       127.5620 
 1365   0.0000       4.691864       127.6721 
 1366   0.0000       4.706315       128.0653 
 1367   0.0000       4.709516       128.1525 
 1368   0.0000       4.734693       128.8376 
 1369   0.0000       4.745454       129.1304 
 1370   0.0000       4.755216       129.3960 
 1371   0.0000       4.760664       129.5442 
 1372   0.0000       4.764377       129.6453 
 1373   0.0000       4.772838       129.8755 
 1374   0.0000       4.775947       129.9601 
 1375   0.0000       4.786710       130.2530 
 1376   0.0000       4.792740       130.4171 
 1377   0.0000       4.798641       130.5777 
 1378   0.0000       4.810804       130.9086 
 1379   0.0000       4.818187       131.1095 
 1380   0.0000       4.824542       131.2825 
 1381   0.0000       4.849578       131.9637 
 1382   0.0000       4.882833       132.8687 
 1383   0.0000       4.887082       132.9843 
 1384   0.0000       4.897034       133.2551 
 1385   0.0000       4.902995       133.4173 
 1386   0.0000       4.907330       133.5352 
 1387   0.0000       4.914853       133.7399 
 1388   0.0000       4.916400       133.7820 
 1389   0.0000       4.920732       133.8999 
 1390   0.0000       4.933046       134.2350 
 1391   0.0000       4.940740       134.4444 
 1392   0.0000       4.950747       134.7167 
 1393   0.0000       4.961279       135.0033 
 1394   0.0000       4.967131       135.1625 
 1395   0.0000       4.984271       135.6289 
 1396   0.0000       4.986055       135.6775 
 1397   0.0000       4.994592       135.9098 
 1398   0.0000       4.998704       136.0217 
 1399   0.0000       5.005243       136.1996 
 1400   0.0000       5.025397       136.7480 
 1401   0.0000       5.041696       137.1915 
 1402   0.0000       5.043402       137.2380 
 1403   0.0000       5.068092       137.9098 
 1404   0.0000       5.074761       138.0913 
 1405   0.0000       5.090993       138.5330 
 1406   0.0000       5.105012       138.9144 
 1407   0.0000       5.129825       139.5896 
 1408   0.0000       5.140636       139.8838 
 1409   0.0000       5.151247       140.1725 
 1410   0.0000       5.168391       140.6391 
 1411   0.0000       5.174499       140.8053 
 1412   0.0000       5.192519       141.2956 
 1413   0.0000       5.199604       141.4884 
 1414   0.0000       5.212481       141.8388 
 1415   0.0000       5.221908       142.0953 
 1416   0.0000       5.231965       142.3690 
 1417   0.0000       5.233055       142.3987 
 1418   0.0000       5.235077       142.4537 
 1419   0.0000       5.248497       142.8189 
 1420   0.0000       5.252791       142.9357 
 1421   0.0000       5.257925       143.0754 
 1422   0.0000       5.261190       143.1642 
 1423   0.0000       5.268221       143.3556 
 1424   0.0000       5.278113       143.6248 
 1425   0.0000       5.286396       143.8502 
 1426   0.0000       5.295603       144.1007 
 1427   0.0000       5.320505       144.7783 
 1428   0.0000       5.333844       145.1413 
 1429   0.0000       5.338542       145.2691 
 1430   0.0000       5.357121       145.7747 
 1431   0.0000       5.360750       145.8734 
 1432   0.0000       5.369997       146.1251 
 1433   0.0000       5.375623       146.2781 
 1434   0.0000       5.393468       146.7637 
 1435   0.0000       5.408195       147.1645 
 1436   0.0000       5.420464       147.4983 
 1437   0.0000       5.441490       148.0705 
 1438   0.0000       5.461879       148.6253 
 1439   0.0000       5.477203       149.0423 
 1440   0.0000       5.479450       149.1034 
 1441   0.0000       5.484108       149.2302 
 1442   0.0000       5.493898       149.4966 
 1443   0.0000       5.498368       149.6182 
 1444   0.0000       5.522635       150.2785 
 1445   0.0000       5.531197       150.5115 
 1446   0.0000       5.563781       151.3982 
 1447   0.0000       5.582552       151.9090 
 1448   0.0000       5.587348       152.0395 
 1449   0.0000       5.599139       152.3603 
 1450   0.0000       5.622346       152.9918 
 1451   0.0000       5.631250       153.2341 
 1452   0.0000       5.635940       153.3617 
 1453   0.0000       5.671749       154.3361 
 1454   0.0000       5.680886       154.5848 
 1455   0.0000       5.706502       155.2818 
 1456   0.0000       5.714015       155.4863 
 1457   0.0000       5.717878       155.5914 
 1458   0.0000       5.744363       156.3121 
 1459   0.0000       5.770326       157.0185 
 1460   0.0000       5.873886       159.8366 
 1461   0.0000       5.888361       160.2305 
 1462   0.0000       5.912708       160.8930 
 1463   0.0000       5.926046       161.2559 
 1464   0.0000       5.971600       162.4955 
 1465   0.0000       5.987636       162.9319 
 1466   0.0000       6.044338       164.4748 
 1467   0.0000       6.091416       165.7558 
 1468   0.0000       6.099804       165.9841 
 1469   0.0000       6.136355       166.9787 
 1470   0.0000       6.195209       168.5802 
 1471   0.0000       6.218388       169.2109 
 1472   0.0000       6.265181       170.4842 
 1473   0.0000       6.272912       170.6946 
 1474   0.0000       6.413057       174.5081 
 1475   0.0000       6.418424       174.6542 
 1476   0.0000       6.460571       175.8011 
 1477   0.0000       6.468294       176.0112 
 1478   0.0000       6.510614       177.1628 
 1479   0.0000       6.544193       178.0766 
 1480   0.0000       6.557283       178.4327 
 1481   0.0000       6.608849       179.8359 
 1482   0.0000       6.619410       180.1233 
 1483   0.0000       6.769400       184.2047 
 1484   0.0000       6.780971       184.5196 
 1485   0.0000       6.836496       186.0305 
 1486   0.0000       6.861915       186.7222 
 1487   0.0000       6.901061       187.7874 
 1488   0.0000       6.931986       188.6289 
 1489   0.0000       6.933674       188.6749 
 1490   0.0000       6.986167       190.1033 
 1491   0.0000       7.060998       192.1395 
 1492   0.0000       7.072992       192.4659 
 1493   0.0000       7.177671       195.3144 
 1494   0.0000       7.218771       196.4327 
 1495   0.0000       7.237490       196.9421 
 1496   0.0000       7.301701       198.6894 
 1497   0.0000       7.397491       201.2960 
 1498   0.0000       7.428642       202.1436 
 1499   0.0000       7.505508       204.2352 
 1500   0.0000      22.207310       604.2916 
 1501   0.0000      22.248300       605.4070 
 1502   0.0000      22.398796       609.5022 
 1503   0.0000      22.522348       612.8643 
 1504   0.0000      22.528468       613.0308 
 1505   0.0000      22.546480       613.5209 
 1506   0.0000      22.557350       613.8167 
 1507   0.0000      22.579160       614.4102 
 1508   0.0000      22.588560       614.6660 
 1509   0.0000      22.626976       615.7113 
 1510   0.0000      22.683780       617.2570 
 1511   0.0000      22.693818       617.5302 
 1512   0.0000      22.699870       617.6949 
 1513   0.0000      22.729464       618.5002 
 1514   0.0000      22.734555       618.6387 
 1515   0.0000      22.743938       618.8940 
 1516   0.0000      22.776647       619.7841 
 1517   0.0000      22.817231       620.8884 
 1518   0.0000      22.860004       622.0523 
 1519   0.0000      22.868827       622.2924 
 1520   0.0000      22.897117       623.0622 
 1521   0.0000      22.922697       623.7583 
 1522   0.0000      22.937240       624.1540 
 1523   0.0000      22.940657       624.2470 
 1524   0.0000      22.951193       624.5337 
 1525   0.0000      22.975607       625.1980 
 1526   0.0000      23.062383       627.5593 
 1527   0.0000      23.067458       627.6974 
 1528   0.0000      23.149763       629.9371 
 1529   0.0000      23.278323       633.4354 
 1530   0.0000      23.324837       634.7011 
 1531   0.0000      23.375218       636.0720 
 1532   0.0000      23.464139       638.4917 
 1533   0.0000      23.515010       639.8759 
 1534   0.0000      23.575015       641.5088 
 1535   0.0000      23.741190       646.0306 
 1536   0.0000      32.961491       896.9278 
 1537   0.0000      33.077175       900.0757 
 1538   0.0000      44.109930      1200.2922 
 1539   0.0000      44.232778      1203.6351 
 1540   0.0000      44.326879      1206.1957 
 1541   0.0000      44.604821      1213.7589 

                    ********************************
                    * MULLIKEN POPULATION ANALYSIS *
                    ********************************

-----------------------
MULLIKEN ATOMIC CHARGES
-----------------------
   0 O :   -0.225363
   1 O :   -0.372722
   2 N :   -0.051480
   3 N :   -0.181172
   4 C :    0.259699
   5 C :    0.038784
   6 H :    0.176220
   7 C :    0.046552
   8 C :   -0.243848
   9 H :    0.155755
  10 C :   -0.161371
  11 H :    0.156691
  12 C :   -0.123475
  13 H :    0.158818
  14 C :   -0.203346
  15 H :    0.154780
  16 C :   -0.146315
  17 H :    0.174516
  18 C :    0.121334
  19 C :   -0.430455
  20 H :    0.153447
  21 H :    0.154736
  22 H :    0.147826
  23 C :   -0.422750
  24 H :    0.149382
  25 H :    0.154489
  26 H :    0.150216
  27 C :   -0.428715
  28 H :    0.154991
  29 H :    0.147717
  30 H :    0.152809
  31 C :    0.252267
  32 C :   -0.070988
  33 C :   -0.162366
  34 H :    0.152403
  35 C :   -0.256128
  36 H :    0.142884
  37 C :   -0.141956
  38 H :    0.145073
  39 C :   -0.360346
  40 H :    0.145311
  41 C :    0.088239
  42 C :   -0.428089
  43 H :    0.136988
  44 H :    0.144739
  45 H :    0.137206
  46 C :   -0.442398
  47 H :    0.140964
  48 H :    0.141099
  49 H :    0.138104
  50 C :   -0.459950
  51 H :    0.147605
  52 H :    0.148336
  53 H :    0.145516
  54 C :    0.433054
  55 C :    0.129967
  56 C :   -0.243875
  57 H :    0.166251
  58 C :   -0.126591
  59 H :    0.166774
  60 C :   -0.124872
  61 H :    0.167508
  62 C :   -0.128146
  63 H :    0.165439
  64 C :   -0.225525
  65 H :    0.179740
  66 H :    0.242314
  67 O :   -0.598578
  68 C :    0.399863
  69 C :    0.181298
  70 C :   -0.254353
  71 H :    0.146431
  72 C :   -0.149354
  73 H :    0.154901
  74 C :   -0.143538
  75 H :    0.157594
  76 C :   -0.161086
  77 H :    0.153811
  78 C :   -0.219613
  79 H :    0.153592
  80 O :   -0.617999
  81 H :    0.292726
Sum of atomic charges:    0.0000000

--------------------------------
MULLIKEN REDUCED ORBITAL CHARGES
--------------------------------
  0 O s       :     3.768987  s :     3.768987
      pz      :     1.481843  p :     4.411821
      px      :     1.393946
      py      :     1.536032
      dz2     :     0.010274  d :     0.042211
      dxz     :     0.009810
      dyz     :     0.008648
      dx2y2   :     0.005811
      dxy     :     0.007667
      f0      :     0.000225  f :     0.002345
      f+1     :     0.000292
      f-1     :     0.000248
      f+2     :     0.000249
      f-2     :     0.000453
      f+3     :     0.000399
      f-3     :     0.000479
  1 O s       :     3.849870  s :     3.849870
      pz      :     1.374833  p :     4.490123
      px      :     1.493596
      py      :     1.621694
      dz2     :     0.009417  d :     0.030806
      dxz     :     0.007585
      dyz     :     0.005508
      dx2y2   :     0.003685
      dxy     :     0.004611
      f0      :     0.000414  f :     0.001923
      f+1     :     0.000421
      f-1     :     0.000158
      f+2     :     0.000315
      f-2     :     0.000362
      f+3     :     0.000113
      f-3     :     0.000140
  2 N s       :     3.424239  s :     3.424239
      pz      :     1.197448  p :     3.557260
      px      :     1.269104
      py      :     1.090708
      dz2     :     0.011416  d :     0.065740
      dxz     :     0.011743
      dyz     :     0.017071
      dx2y2   :     0.012310
      dxy     :     0.013201
      f0      :     0.000462  f :     0.004242
      f+1     :     0.000438
      f-1     :     0.000509
      f+2     :     0.000585
      f-2     :     0.000722
      f+3     :     0.000492
      f-3     :     0.001033
  3 N s       :     3.369999  s :     3.369999
      pz      :     0.994352  p :     3.743448
      px      :     1.079995
      py      :     1.669101
      dz2     :     0.017510  d :     0.063669
      dxz     :     0.017992
      dyz     :     0.015200
      dx2y2   :     0.008453
      dxy     :     0.004513
      f0      :     0.000860  f :     0.004056
      f+1     :     0.000747
      f-1     :     0.000687
      f+2     :     0.000576
      f-2     :     0.000342
      f+3     :     0.000562
      f-3     :     0.000281
  4 C s       :     3.145352  s :     3.145352
      pz      :     0.774355  p :     2.342285
      px      :     0.751934
      py      :     0.815995
      dz2     :     0.044087  d :     0.231444
      dxz     :     0.036211
      dyz     :     0.063809
      dx2y2   :     0.051661
      dxy     :     0.035677
      f0      :     0.003957  f :     0.021220
      f+1     :     0.002483
      f-1     :     0.002538
      f+2     :     0.003977
      f-2     :     0.003025
      f+3     :     0.001934
      f-3     :     0.003306
  5 C s       :     3.111523  s :     3.111523
      pz      :     0.816097  p :     2.667457
      px      :     1.005196
      py      :     0.846164
      dz2     :     0.030057  d :     0.171760
      dxz     :     0.018751
      dyz     :     0.050906
      dx2y2   :     0.036617
      dxy     :     0.035429
      f0      :     0.001294  f :     0.010476
      f+1     :     0.001584
      f-1     :     0.001475
      f+2     :     0.002097
      f-2     :     0.001702
      f+3     :     0.001288
      f-3     :     0.001036
  6 H s       :     0.799546  s :     0.799546
      pz      :     0.005097  p :     0.024234
      px      :     0.013759
      py      :     0.005378
  7 C s       :     3.294664  s :     3.294664
      pz      :     0.912203  p :     2.505883
      px      :     0.857624
      py      :     0.736057
      dz2     :     0.026038  d :     0.143061
      dxz     :     0.021126
      dyz     :     0.027110
      dx2y2   :     0.037528
      dxy     :     0.031259
      f0      :     0.000841  f :     0.009840
      f+1     :     0.001510
      f-1     :     0.001161
      f+2     :     0.001758
      f-2     :     0.001307
      f+3     :     0.001872
      f-3     :     0.001390
  8 C s       :     3.267857  s :     3.267857
      pz      :     0.953677  p :     2.873558
      px      :     0.967003
      py      :     0.952878
      dz2     :     0.015681  d :     0.095089
      dxz     :     0.008643
      dyz     :     0.024185
      dx2y2   :     0.016001
      dxy     :     0.030579
      f0      :     0.000862  f :     0.007344
      f+1     :     0.001067
      f-1     :     0.000763
      f+2     :     0.001405
      f-2     :     0.001031
      f+3     :     0.001541
      f-3     :     0.000674
  9 H s       :     0.822171  s :     0.822171
      pz      :     0.005851  p :     0.022075
      px      :     0.008368
      py      :     0.007855
 10 C s       :     3.191536  s :     3.191536
      pz      :     0.968248  p :     2.868002
      px      :     0.974891
      py      :     0.924863
      dz2     :     0.010794  d :     0.094559
      dxz     :     0.011647
      dyz     :     0.022655
      dx2y2   :     0.022699
      dxy     :     0.026763
      f0      :     0.000501  f :     0.007275
      f+1     :     0.000958
      f-1     :     0.001057
      f+2     :     0.001356
      f-2     :     0.000901
      f+3     :     0.001576
      f-3     :     0.000926
 11 H s       :     0.821251  s :     0.821251
      pz      :     0.008545  p :     0.022058
      px      :     0.008827
      py      :     0.004686
 12 C s       :     3.172597  s :     3.172597
      pz      :     0.947584  p :     2.849957
      px      :     0.935268
      py      :     0.967105
      dz2     :     0.018845  d :     0.093751
      dxz     :     0.015352
      dyz     :     0.015262
      dx2y2   :     0.028920
      dxy     :     0.015372
      f0      :     0.000624  f :     0.007170
      f+1     :     0.001432
      f-1     :     0.000794
      f+2     :     0.001301
      f-2     :     0.001036
      f+3     :     0.000902
      f-3     :     0.001081
 13 H s       :     0.819162  s :     0.819162
      pz      :     0.004780  p :     0.022020
      px      :     0.004003
      py      :     0.013237
 14 C s       :     3.232308  s :     3.232308
      pz      :     0.952741  p :     2.869378
      px      :     0.958334
      py      :     0.958303
      dz2     :     0.015803  d :     0.094431
      dxz     :     0.009305
      dyz     :     0.024480
      dx2y2   :     0.016167
      dxy     :     0.028677
      f0      :     0.000853  f :     0.007227
      f+1     :     0.001080
      f-1     :     0.000752
      f+2     :     0.001382
      f-2     :     0.001035
      f+3     :     0.001453
      f-3     :     0.000671
 15 H s       :     0.823176  s :     0.823176
      pz      :     0.005887  p :     0.022045
      px      :     0.008301
      py      :     0.007857
 16 C s       :     3.179327  s :     3.179327
      pz      :     0.981465  p :     2.862019
      px      :     0.947756
      py      :     0.932798
      dz2     :     0.010769  d :     0.097641
      dxz     :     0.012078
      dyz     :     0.025009
      dx2y2   :     0.023396
      dxy     :     0.026389
      f0      :     0.000500  f :     0.007328
      f+1     :     0.000931
      f-1     :     0.001104
      f+2     :     0.001344
      f-2     :     0.000909
      f+3     :     0.001554
      f-3     :     0.000986
 17 H s       :     0.802666  s :     0.802666
      pz      :     0.008633  p :     0.022818
      px      :     0.009018
      py      :     0.005167
 18 C s       :     3.073025  s :     3.073025
      pz      :     0.806344  p :     2.580324
      px      :     0.926839
      py      :     0.847141
      dz2     :     0.039057  d :     0.212413
      dxz     :     0.040093
      dyz     :     0.050398
      dx2y2   :     0.041626
      dxy     :     0.041240
      f0      :     0.002116  f :     0.012903
      f+1     :     0.001124
      f-1     :     0.002201
      f+2     :     0.002209
      f-2     :     0.001971
      f+3     :     0.001363
      f-3     :     0.001919
 19 C s       :     3.274960  s :     3.274960
      pz      :     0.961985  p :     3.096355
      px      :     1.063804
      py      :     1.070566
      dz2     :     0.012393  d :     0.055705
      dxz     :     0.007797
      dyz     :     0.016473
      dx2y2   :     0.010486
      dxy     :     0.008556
      f0      :     0.000675  f :     0.003435
      f+1     :     0.000429
      f-1     :     0.000720
      f+2     :     0.000663
      f-2     :     0.000378
      f+3     :     0.000361
      f-3     :     0.000209
 20 H s       :     0.824768  s :     0.824768
      pz      :     0.005292  p :     0.021785
      px      :     0.006533
      py      :     0.009960
 21 H s       :     0.823839  s :     0.823839
      pz      :     0.008888  p :     0.021424
      px      :     0.004452
      py      :     0.008084
 22 H s       :     0.831032  s :     0.831032
      pz      :     0.004213  p :     0.021142
      px      :     0.011901
      py      :     0.005028
 23 C s       :     3.266286  s :     3.266286
      pz      :     1.089237  p :     3.097443
      px      :     0.924254
      py      :     1.083953
      dz2     :     0.006368  d :     0.055584
      dxz     :     0.013566
      dyz     :     0.010940
      dx2y2   :     0.008609
      dxy     :     0.016100
      f0      :     0.000360  f :     0.003437
      f+1     :     0.000324
      f-1     :     0.000559
      f+2     :     0.000574
      f-2     :     0.000240
      f+3     :     0.000750
      f-3     :     0.000630
 24 H s       :     0.829413  s :     0.829413
      pz      :     0.010181  p :     0.021205
      px      :     0.005560
      py      :     0.005465
 25 H s       :     0.824074  s :     0.824074
      pz      :     0.008431  p :     0.021436
      px      :     0.004406
      py      :     0.008599
 26 H s       :     0.828195  s :     0.828195
      pz      :     0.005099  p :     0.021589
      px      :     0.006968
      py      :     0.009521
 27 C s       :     3.265053  s :     3.265053
      pz      :     1.088587  p :     3.103559
      px      :     1.044040
      py      :     0.970932
      dz2     :     0.009035  d :     0.056558
      dxz     :     0.004785
      dyz     :     0.017702
      dx2y2   :     0.017531
      dxy     :     0.007506
      f0      :     0.000232  f :     0.003545
      f+1     :     0.000296
      f-1     :     0.000862
      f+2     :     0.000346
      f-2     :     0.000388
      f+3     :     0.000613
      f-3     :     0.000809
 28 H s       :     0.823652  s :     0.823652
      pz      :     0.008584  p :     0.021357
      px      :     0.004442
      py      :     0.008331
 29 H s       :     0.830874  s :     0.830874
      pz      :     0.010526  p :     0.021409
      px      :     0.005189
      py      :     0.005694
 30 H s       :     0.826122  s :     0.826122
      pz      :     0.004564  p :     0.021069
      px      :     0.012136
      py      :     0.004368
 31 C s       :     2.969508  s :     2.969508
      pz      :     0.782015  p :     2.596955
      px      :     0.923541
      py      :     0.891399
      dz2     :     0.041770  d :     0.167968
      dxz     :     0.033807
      dyz     :     0.049246
      dx2y2   :     0.021486
      dxy     :     0.021659
      f0      :     0.002658  f :     0.013302
      f+1     :     0.002917
      f-1     :     0.002867
      f+2     :     0.001210
      f-2     :     0.001172
      f+3     :     0.001471
      f-3     :     0.001006
 32 C s       :     3.359166  s :     3.359166
      pz      :     0.724174  p :     2.576086
      px      :     0.869264
      py      :     0.982649
      dz2     :     0.028547  d :     0.126383
      dxz     :     0.039142
      dyz     :     0.023285
      dx2y2   :     0.017184
      dxy     :     0.018226
      f0      :     0.001693  f :     0.009352
      f+1     :     0.001897
      f-1     :     0.001402
      f+2     :     0.001239
      f-2     :     0.001052
      f+3     :     0.001066
      f-3     :     0.001003
 33 C s       :     3.192868  s :     3.192868
      pz      :     0.900173  p :     2.863083
      px      :     0.993411
      py      :     0.969500
      dz2     :     0.017785  d :     0.098949
      dxz     :     0.034839
      dyz     :     0.019861
      dx2y2   :     0.012300
      dxy     :     0.014165
      f0      :     0.001139  f :     0.007466
      f+1     :     0.001613
      f-1     :     0.001367
      f+2     :     0.000744
      f-2     :     0.000680
      f+3     :     0.001109
      f-3     :     0.000814
 34 H s       :     0.823965  s :     0.823965
      pz      :     0.008777  p :     0.023632
      px      :     0.009094
      py      :     0.005761
 35 C s       :     3.241680  s :     3.241680
      pz      :     0.963224  p :     2.913646
      px      :     0.941293
      py      :     1.009128
      dz2     :     0.025949  d :     0.093563
      dxz     :     0.023897
      dyz     :     0.008449
      dx2y2   :     0.016757
      dxy     :     0.018511
      f0      :     0.001162  f :     0.007239
      f+1     :     0.001402
      f-1     :     0.000472
      f+2     :     0.001094
      f-2     :     0.000878
      f+3     :     0.001303
      f-3     :     0.000928
 36 H s       :     0.834919  s :     0.834919
      pz      :     0.012962  p :     0.022198
      px      :     0.004296
      py      :     0.004940
 37 C s       :     3.180408  s :     3.180408
      pz      :     0.942767  p :     2.858181
      px      :     0.952152
      py      :     0.963262
      dz2     :     0.025586  d :     0.096003
      dxz     :     0.026569
      dyz     :     0.025969
      dx2y2   :     0.009664
      dxy     :     0.008215
      f0      :     0.001272  f :     0.007364
      f+1     :     0.001553
      f-1     :     0.001420
      f+2     :     0.000920
      f-2     :     0.000813
      f+3     :     0.000713
      f-3     :     0.000674
 38 H s       :     0.832928  s :     0.832928
      pz      :     0.004328  p :     0.021999
      px      :     0.012063
      py      :     0.005607
 39 C s       :     3.363542  s :     3.363542
      pz      :     0.914485  p :     2.897721
      px      :     0.943006
      py      :     1.040230
      dz2     :     0.020391  d :     0.091608
      dxz     :     0.030974
      dyz     :     0.017597
      dx2y2   :     0.010413
      dxy     :     0.012233
      f0      :     0.001059  f :     0.007475
      f+1     :     0.001676
      f-1     :     0.001376
      f+2     :     0.000701
      f-2     :     0.000743
      f+3     :     0.001095
      f-3     :     0.000826
 40 H s       :     0.831288  s :     0.831288
      pz      :     0.008572  p :     0.023401
      px      :     0.008497
      py      :     0.006332
 41 C s       :     2.978315  s :     2.978315
      pz      :     0.944971  p :     2.736248
      px      :     0.894928
      py      :     0.896349
      dz2     :     0.036391  d :     0.187127
      dxz     :     0.032847
      dyz     :     0.037583
      dx2y2   :     0.041699
      dxy     :     0.038607
      f0      :     0.001144  f :     0.010070
      f+1     :     0.001132
      f-1     :     0.001705
      f+2     :     0.001691
      f-2     :     0.001668
      f+3     :     0.001326
      f-3     :     0.001404
 42 C s       :     3.267365  s :     3.267365
      pz      :     1.052325  p :     3.098422
      px      :     1.053732
      py      :     0.992365
      dz2     :     0.009272  d :     0.058974
      dxz     :     0.007238
      dyz     :     0.017172
      dx2y2   :     0.018917
      dxy     :     0.006374
      f0      :     0.000155  f :     0.003328
      f+1     :     0.000307
      f-1     :     0.000733
      f+2     :     0.000562
      f-2     :     0.000522
      f+3     :     0.000362
      f-3     :     0.000686
 43 H s       :     0.841715  s :     0.841715
      pz      :     0.007402  p :     0.021297
      px      :     0.004498
      py      :     0.009396
 44 H s       :     0.833914  s :     0.833914
      pz      :     0.004827  p :     0.021347
      px      :     0.011672
      py      :     0.004848
 45 H s       :     0.840188  s :     0.840188
      pz      :     0.010900  p :     0.022606
      px      :     0.005697
      py      :     0.006009
 46 C s       :     3.270487  s :     3.270487
      pz      :     1.032621  p :     3.109833
      px      :     1.088613
      py      :     0.988600
      dz2     :     0.014365  d :     0.058736
      dxz     :     0.011486
      dyz     :     0.008784
      dx2y2   :     0.010894
      dxy     :     0.013206
      f0      :     0.000272  f :     0.003341
      f+1     :     0.000292
      f-1     :     0.000703
      f+2     :     0.000702
      f-2     :     0.000614
      f+3     :     0.000523
      f-3     :     0.000234
 47 H s       :     0.836287  s :     0.836287
      pz      :     0.010960  p :     0.022749
      px      :     0.006940
      py      :     0.004850
 48 H s       :     0.837688  s :     0.837688
      pz      :     0.004901  p :     0.021213
      px      :     0.011253
      py      :     0.005059
 49 H s       :     0.840489  s :     0.840489
      pz      :     0.005816  p :     0.021407
      px      :     0.005949
      py      :     0.009641
 50 C s       :     3.298573  s :     3.298573
      pz      :     0.985719  p :     3.096281
      px      :     1.046394
      py      :     1.064168
      dz2     :     0.010814  d :     0.061501
      dxz     :     0.009486
      dyz     :     0.021346
      dx2y2   :     0.011723
      dxy     :     0.008132
      f0      :     0.000614  f :     0.003595
      f+1     :     0.000377
      f-1     :     0.000389
      f+2     :     0.001064
      f-2     :     0.000772
      f+3     :     0.000243
      f-3     :     0.000136
 51 H s       :     0.831427  s :     0.831427
      pz      :     0.006309  p :     0.020968
      px      :     0.005671
      py      :     0.008988
 52 H s       :     0.830287  s :     0.830287
      pz      :     0.004938  p :     0.021377
      px      :     0.011267
      py      :     0.005172
 53 H s       :     0.833430  s :     0.833430
      pz      :     0.007954  p :     0.021054
      px      :     0.004550
      py      :     0.008549
 54 C s       :     3.067346  s :     3.067346
      pz      :     0.776297  p :     2.206230
      px      :     0.721473
      py      :     0.708461
      dz2     :     0.062647  d :     0.268119
      dxz     :     0.043659
      dyz     :     0.053441
      dx2y2   :     0.058704
      dxy     :     0.049668
      f0      :     0.004229  f :     0.025251
      f+1     :     0.003073
      f-1     :     0.003188
      f+2     :     0.003025
      f-2     :     0.005162
      f+3     :     0.004266
      f-3     :     0.002307
 55 C s       :     3.208359  s :     3.208359
      pz      :     0.841351  p :     2.523406
      px      :     0.863234
      py      :     0.818820
      dz2     :     0.022600  d :     0.128259
      dxz     :     0.026804
      dyz     :     0.026309
      dx2y2   :     0.029619
      dxy     :     0.022928
      f0      :     0.001615  f :     0.010009
      f+1     :     0.000953
      f-1     :     0.001246
      f+2     :     0.001131
      f-2     :     0.002544
      f+3     :     0.001562
      f-3     :     0.000958
 56 C s       :     3.277157  s :     3.277157
      pz      :     0.970141  p :     2.862733
      px      :     0.956066
      py      :     0.936527
      dz2     :     0.016865  d :     0.096645
      dxz     :     0.024213
      dyz     :     0.013815
      dx2y2   :     0.023305
      dxy     :     0.018447
      f0      :     0.000960  f :     0.007340
      f+1     :     0.000628
      f-1     :     0.001049
      f+2     :     0.000730
      f-2     :     0.001775
      f+3     :     0.001436
      f-3     :     0.000762
 57 H s       :     0.811257  s :     0.811257
      pz      :     0.009838  p :     0.022492
      px      :     0.008494
      py      :     0.004160
 58 C s       :     3.169042  s :     3.169042
      pz      :     0.932766  p :     2.857319
      px      :     0.968091
      py      :     0.956462
      dz2     :     0.025662  d :     0.093002
      dxz     :     0.015862
      dyz     :     0.016944
      dx2y2   :     0.012655
      dxy     :     0.021879
      f0      :     0.001025  f :     0.007228
      f+1     :     0.000911
      f-1     :     0.001166
      f+2     :     0.000891
      f-2     :     0.001780
      f+3     :     0.000648
      f-3     :     0.000808
 59 H s       :     0.811074  s :     0.811074
      pz      :     0.003931  p :     0.022152
      px      :     0.010331
      py      :     0.007889
 60 C s       :     3.192046  s :     3.192046
      pz      :     0.951867  p :     2.830333
      px      :     0.919797
      py      :     0.958668
      dz2     :     0.015354  d :     0.095346
      dxz     :     0.019474
      dyz     :     0.020387
      dx2y2   :     0.024245
      dxy     :     0.015885
      f0      :     0.001139  f :     0.007148
      f+1     :     0.000826
      f-1     :     0.000615
      f+2     :     0.000817
      f-2     :     0.001717
      f+3     :     0.001251
      f-3     :     0.000783
 61 H s       :     0.810499  s :     0.810499
      pz      :     0.008486  p :     0.021993
      px      :     0.003915
      py      :     0.009592
 62 C s       :     3.175257  s :     3.175257
      pz      :     0.958198  p :     2.853340
      px      :     0.962129
      py      :     0.933012
      dz2     :     0.015695  d :     0.092319
      dxz     :     0.022707
      dyz     :     0.013250
      dx2y2   :     0.021807
      dxy     :     0.018860
      f0      :     0.000895  f :     0.007230
      f+1     :     0.000612
      f-1     :     0.001071
      f+2     :     0.000748
      f-2     :     0.001765
      f+3     :     0.001394
      f-3     :     0.000745
 63 H s       :     0.812408  s :     0.812408
      pz      :     0.009475  p :     0.022153
      px      :     0.008585
      py      :     0.004093
 64 C s       :     3.258155  s :     3.258155
      pz      :     0.926754  p :     2.859499
      px      :     0.961374
      py      :     0.971371
      dz2     :     0.029917  d :     0.100512
      dxz     :     0.016190
      dyz     :     0.017312
      dx2y2   :     0.012883
      dxy     :     0.024212
      f0      :     0.001051  f :     0.007358
      f+1     :     0.000963
      f-1     :     0.001214
      f+2     :     0.000910
      f-2     :     0.001728
      f+3     :     0.000619
      f-3     :     0.000873
 65 H s       :     0.797527  s :     0.797527
      pz      :     0.003958  p :     0.022732
      px      :     0.010641
      py      :     0.008133
 66 H s       :     0.713190  s :     0.713190
      pz      :     0.008230  p :     0.044496
      px      :     0.023441
      py      :     0.012825
 67 O s       :     3.846266  s :     3.846266
      pz      :     1.808760  p :     4.723917
      px      :     1.386737
      py      :     1.528420
      dz2     :     0.003182  d :     0.026690
      dxz     :     0.005387
      dyz     :     0.001868
      dx2y2   :     0.008225
      dxy     :     0.008029
      f0      :     0.000213  f :     0.001704
      f+1     :     0.000242
      f-1     :     0.000100
      f+2     :     0.000106
      f-2     :     0.000218
      f+3     :     0.000480
      f-3     :     0.000345
 68 C s       :     3.041910  s :     3.041910
      pz      :     0.773808  p :     2.267878
      px      :     0.759244
      py      :     0.734825
      dz2     :     0.055347  d :     0.264686
      dxz     :     0.073748
      dyz     :     0.036262
      dx2y2   :     0.056945
      dxy     :     0.042383
      f0      :     0.005516  f :     0.025663
      f+1     :     0.003337
      f-1     :     0.002777
      f+2     :     0.003978
      f-2     :     0.004061
      f+3     :     0.003779
      f-3     :     0.002215
 69 C s       :     3.178573  s :     3.178573
      pz      :     0.785420  p :     2.499401
      px      :     0.794368
      py      :     0.919613
      dz2     :     0.031397  d :     0.130763
      dxz     :     0.038584
      dyz     :     0.018739
      dx2y2   :     0.019839
      dxy     :     0.022204
      f0      :     0.002379  f :     0.009965
      f+1     :     0.001570
      f-1     :     0.001077
      f+2     :     0.001567
      f-2     :     0.001177
      f+3     :     0.001337
      f-3     :     0.000858
 70 C s       :     3.264770  s :     3.264770
      pz      :     0.986392  p :     2.882667
      px      :     0.952431
      py      :     0.943844
      dz2     :     0.020005  d :     0.099605
      dxz     :     0.034792
      dyz     :     0.017469
      dx2y2   :     0.012920
      dxy     :     0.014420
      f0      :     0.001455  f :     0.007311
      f+1     :     0.001031
      f-1     :     0.001115
      f+2     :     0.000805
      f-2     :     0.000942
      f+3     :     0.001229
      f-3     :     0.000734
 71 H s       :     0.830958  s :     0.830958
      pz      :     0.010791  p :     0.022611
      px      :     0.006279
      py      :     0.005541
 72 C s       :     3.182738  s :     3.182738
      pz      :     0.921574  p :     2.865400
      px      :     0.976583
      py      :     0.967243
      dz2     :     0.032055  d :     0.093996
      dxz     :     0.022176
      dyz     :     0.021282
      dx2y2   :     0.009960
      dxy     :     0.008524
      f0      :     0.001746  f :     0.007220
      f+1     :     0.001039
      f-1     :     0.001217
      f+2     :     0.001087
      f-2     :     0.000951
      f+3     :     0.000540
      f-3     :     0.000641
 73 H s       :     0.823063  s :     0.823063
      pz      :     0.003772  p :     0.022035
      px      :     0.012513
      py      :     0.005751
 74 C s       :     3.184772  s :     3.184772
      pz      :     0.978801  p :     2.857549
      px      :     0.932608
      py      :     0.946140
      dz2     :     0.021883  d :     0.094051
      dxz     :     0.029113
      dyz     :     0.010146
      dx2y2   :     0.016206
      dxy     :     0.016704
      f0      :     0.001395  f :     0.007165
      f+1     :     0.001051
      f-1     :     0.000605
      f+2     :     0.001165
      f-2     :     0.000799
      f+3     :     0.001335
      f-3     :     0.000814
 75 H s       :     0.820438  s :     0.820438
      pz      :     0.012075  p :     0.021968
      px      :     0.005501
      py      :     0.004393
 76 C s       :     3.193876  s :     3.193876
      pz      :     0.954270  p :     2.865597
      px      :     0.933059
      py      :     0.978268
      dz2     :     0.018669  d :     0.094387
      dxz     :     0.033204
      dyz     :     0.015739
      dx2y2   :     0.012619
      dxy     :     0.014157
      f0      :     0.001423  f :     0.007225
      f+1     :     0.000963
      f-1     :     0.001100
      f+2     :     0.000793
      f-2     :     0.000912
      f+3     :     0.001256
      f-3     :     0.000779
 77 H s       :     0.824146  s :     0.824146
      pz      :     0.009991  p :     0.022043
      px      :     0.006465
      py      :     0.005588
 78 C s       :     3.214735  s :     3.214735
      pz      :     0.955401  p :     2.898008
      px      :     0.998332
      py      :     0.944275
      dz2     :     0.032889  d :     0.099547
      dxz     :     0.024120
      dyz     :     0.023122
      dx2y2   :     0.010515
      dxy     :     0.008901
      f0      :     0.001826  f :     0.007323
      f+1     :     0.001068
      f-1     :     0.001254
      f+2     :     0.001114
      f-2     :     0.000962
      f+3     :     0.000507
      f-3     :     0.000593
 79 H s       :     0.823617  s :     0.823617
      pz      :     0.004231  p :     0.022791
      px      :     0.012979
      py      :     0.005581
 80 O s       :     3.860264  s :     3.860264
      pz      :     1.500129  p :     4.729718
      px      :     1.672888
      py      :     1.556701
      dz2     :     0.005377  d :     0.026433
      dxz     :     0.007786
      dyz     :     0.005226
      dx2y2   :     0.004211
      dxy     :     0.003833
      f0      :     0.000226  f :     0.001583
      f+1     :     0.000293
      f-1     :     0.000273
      f+2     :     0.000310
      f-2     :     0.000304
      f+3     :     0.000086
      f-3     :     0.000090
 81 H s       :     0.646083  s :     0.646083
      pz      :     0.031586  p :     0.061191
      px      :     0.020802
      py      :     0.008803


                     *******************************
                     * LOEWDIN POPULATION ANALYSIS *
                     *******************************

----------------------
LOEWDIN ATOMIC CHARGES
----------------------
   0 O :    0.390289
   1 O :    0.139526
   2 N :    0.301946
   3 N :    0.163998
   4 C :   -0.231480
   5 C :   -0.219073
   6 H :    0.194097
   7 C :   -0.142222
   8 C :   -0.103571
   9 H :    0.165553
  10 C :   -0.141731
  11 H :    0.156973
  12 C :   -0.142553
  13 H :    0.156036
  14 C :   -0.141150
  15 H :    0.156911
  16 C :   -0.106408
  17 H :    0.162760
  18 C :   -0.368309
  19 C :   -0.255786
  20 H :    0.129717
  21 H :    0.140687
  22 H :    0.134984
  23 C :   -0.254065
  24 H :    0.134530
  25 H :    0.140653
  26 H :    0.132244
  27 C :   -0.263108
  28 H :    0.139010
  29 H :    0.129752
  30 H :    0.133137
  31 C :   -0.186408
  32 C :   -0.081427
  33 C :   -0.126815
  34 H :    0.161691
  35 C :   -0.184991
  36 H :    0.149908
  37 C :   -0.163620
  38 H :    0.153618
  39 C :   -0.141800
  40 H :    0.160802
  41 C :   -0.315595
  42 C :   -0.263566
  43 H :    0.131517
  44 H :    0.132454
  45 H :    0.117400
  46 C :   -0.270978
  47 H :    0.119142
  48 H :    0.130613
  49 H :    0.127626
  50 C :   -0.270957
  51 H :    0.128844
  52 H :    0.131839
  53 H :    0.128338
  54 C :   -0.382385
  55 C :   -0.137257
  56 C :   -0.070440
  57 H :    0.166616
  58 C :   -0.129333
  59 H :    0.160622
  60 C :   -0.108627
  61 H :    0.161129
  62 C :   -0.129895
  63 H :    0.160713
  64 C :   -0.076445
  65 H :    0.165674
  66 H :    0.180364
  67 O :   -0.077582
  68 C :   -0.592865
  69 C :   -0.141437
  70 C :   -0.110997
  71 H :    0.155396
  72 C :   -0.151009
  73 H :    0.154746
  74 C :   -0.144044
  75 H :    0.154983
  76 C :   -0.149678
  77 H :    0.154978
  78 C :   -0.107566
  79 H :    0.156071
  80 O :   -0.064016
  81 H :    0.201303

-------------------------------
LOEWDIN REDUCED ORBITAL CHARGES
-------------------------------
  0 O s       :     3.199115  s :     3.199115
      pz      :     1.480588  p :     4.293278
      px      :     1.376508
      py      :     1.436182
      dz2     :     0.025119  d :     0.110179
      dxz     :     0.025540
      dyz     :     0.018315
      dx2y2   :     0.016325
      dxy     :     0.024880
      f0      :     0.001245  f :     0.007139
      f+1     :     0.001071
      f-1     :     0.000838
      f+2     :     0.000827
      f-2     :     0.001255
      f+3     :     0.000888
      f-3     :     0.001015
  1 O s       :     3.380725  s :     3.380725
      pz      :     1.438691  p :     4.405145
      px      :     1.478790
      py      :     1.487665
      dz2     :     0.016874  d :     0.068267
      dxz     :     0.023779
      dyz     :     0.011210
      dx2y2   :     0.008547
      dxy     :     0.007857
      f0      :     0.000934  f :     0.006337
      f+1     :     0.001779
      f-1     :     0.000499
      f+2     :     0.001381
      f-2     :     0.001090
      f+3     :     0.000355
      f-3     :     0.000297
  2 N s       :     2.933475  s :     2.933475
      pz      :     1.157403  p :     3.526417
      px      :     1.191574
      py      :     1.177441
      dz2     :     0.041734  d :     0.222224
      dxz     :     0.033175
      dyz     :     0.059660
      dx2y2   :     0.042559
      dxy     :     0.045096
      f0      :     0.002588  f :     0.015939
      f+1     :     0.001683
      f-1     :     0.001953
      f+2     :     0.001976
      f-2     :     0.002233
      f+3     :     0.002628
      f-3     :     0.002878
  3 N s       :     2.902404  s :     2.902404
      pz      :     1.119911  p :     3.692466
      px      :     1.128670
      py      :     1.443885
      dz2     :     0.069942  d :     0.226001
      dxz     :     0.069353
      dyz     :     0.042847
      dx2y2   :     0.029687
      dxy     :     0.014171
      f0      :     0.003169  f :     0.015132
      f+1     :     0.003376
      f-1     :     0.002494
      f+2     :     0.002279
      f-2     :     0.001782
      f+3     :     0.001561
      f-3     :     0.000472
  4 C s       :     2.725830  s :     2.725830
      pz      :     0.890585  p :     2.602248
      px      :     0.775699
      py      :     0.935964
      dz2     :     0.159710  d :     0.778122
      dxz     :     0.125187
      dyz     :     0.215684
      dx2y2   :     0.148412
      dxy     :     0.129130
      f0      :     0.024479  f :     0.125279
      f+1     :     0.017623
      f-1     :     0.016469
      f+2     :     0.021511
      f-2     :     0.017156
      f+3     :     0.012997
      f-3     :     0.015044
  5 C s       :     2.708271  s :     2.708271
      pz      :     0.910532  p :     2.863180
      px      :     0.976788
      py      :     0.975861
      dz2     :     0.105489  d :     0.578895
      dxz     :     0.091860
      dyz     :     0.156450
      dx2y2   :     0.122353
      dxy     :     0.102743
      f0      :     0.009507  f :     0.068726
      f+1     :     0.009262
      f-1     :     0.010545
      f+2     :     0.011376
      f-2     :     0.012699
      f+3     :     0.008320
      f-3     :     0.007018
  6 H s       :     0.743288  s :     0.743288
      pz      :     0.013232  p :     0.062615
      px      :     0.034531
      py      :     0.014852
  7 C s       :     2.702723  s :     2.702723
      pz      :     0.932463  p :     2.861347
      px      :     0.975404
      py      :     0.953480
      dz2     :     0.085882  d :     0.521017
      dxz     :     0.077715
      dyz     :     0.099545
      dx2y2   :     0.140108
      dxy     :     0.117766
      f0      :     0.005595  f :     0.057135
      f+1     :     0.005359
      f-1     :     0.007459
      f+2     :     0.009544
      f-2     :     0.008229
      f+3     :     0.012460
      f-3     :     0.008488
  8 C s       :     2.754674  s :     2.754674
      pz      :     0.939036  p :     2.916265
      px      :     0.950200
      py      :     1.027029
      dz2     :     0.057310  d :     0.389187
      dxz     :     0.044325
      dyz     :     0.096313
      dx2y2   :     0.073714
      dxy     :     0.117524
      f0      :     0.005330  f :     0.043445
      f+1     :     0.004542
      f-1     :     0.004619
      f+2     :     0.007866
      f-2     :     0.005678
      f+3     :     0.009687
      f-3     :     0.005723
  9 H s       :     0.773872  s :     0.773872
      pz      :     0.016602  p :     0.060575
      px      :     0.022523
      py      :     0.021451
 10 C s       :     2.764246  s :     2.764246
      pz      :     0.928798  p :     2.942122
      px      :     0.957010
      py      :     1.056315
      dz2     :     0.039529  d :     0.391865
      dxz     :     0.052276
      dyz     :     0.089945
      dx2y2   :     0.103046
      dxy     :     0.107069
      f0      :     0.003300  f :     0.043498
      f+1     :     0.003052
      f-1     :     0.007288
      f+2     :     0.006837
      f-2     :     0.005609
      f+3     :     0.010536
      f-3     :     0.006876
 11 H s       :     0.782689  s :     0.782689
      pz      :     0.023118  p :     0.060337
      px      :     0.023828
      py      :     0.013391
 12 C s       :     2.765203  s :     2.765203
      pz      :     0.956266  p :     2.942878
      px      :     0.991108
      py      :     0.995504
      dz2     :     0.071547  d :     0.391122
      dxz     :     0.070096
      dyz     :     0.062785
      dx2y2   :     0.118013
      dxy     :     0.068681
      f0      :     0.004258  f :     0.043350
      f+1     :     0.005352
      f-1     :     0.005454
      f+2     :     0.006889
      f-2     :     0.007378
      f+3     :     0.007296
      f-3     :     0.006724
 13 H s       :     0.783647  s :     0.783647
      pz      :     0.013600  p :     0.060316
      px      :     0.011715
      py      :     0.035001
 14 C s       :     2.764066  s :     2.764066
      pz      :     0.950196  p :     2.942233
      px      :     0.960922
      py      :     1.031115
      dz2     :     0.056699  d :     0.391494
      dxz     :     0.045097
      dyz     :     0.099002
      dx2y2   :     0.073945
      dxy     :     0.116751
      f0      :     0.005347  f :     0.043357
      f+1     :     0.004528
      f-1     :     0.004657
      f+2     :     0.007980
      f-2     :     0.005778
      f+3     :     0.009453
      f-3     :     0.005614
 15 H s       :     0.782779  s :     0.782779
      pz      :     0.016420  p :     0.060310
      px      :     0.022544
      py      :     0.021345
 16 C s       :     2.754626  s :     2.754626
      pz      :     0.923794  p :     2.917553
      px      :     0.948434
      py      :     1.045324
      dz2     :     0.038536  d :     0.390618
      dxz     :     0.051913
      dyz     :     0.091855
      dx2y2   :     0.100272
      dxy     :     0.108042
      f0      :     0.003397  f :     0.043611
      f+1     :     0.002979
      f-1     :     0.007393
      f+2     :     0.006868
      f-2     :     0.005711
      f+3     :     0.010321
      f-3     :     0.006943
 17 H s       :     0.774876  s :     0.774876
      pz      :     0.023325  p :     0.062363
      px      :     0.024480
      py      :     0.014558
 18 C s       :     2.702504  s :     2.702504
      pz      :     0.915582  p :     2.874030
      px      :     1.026806
      py      :     0.931642
      dz2     :     0.141538  d :     0.707762
      dxz     :     0.124580
      dyz     :     0.171335
      dx2y2   :     0.137040
      dxy     :     0.133269
      f0      :     0.013284  f :     0.084012
      f+1     :     0.009056
      f-1     :     0.013704
      f+2     :     0.013783
      f-2     :     0.013021
      f+3     :     0.008897
      f-3     :     0.012268
 19 C s       :     2.825424  s :     2.825424
      pz      :     1.022138  p :     3.152258
      px      :     1.063931
      py      :     1.066189
      dz2     :     0.055942  d :     0.253965
      dxz     :     0.037265
      dyz     :     0.077955
      dx2y2   :     0.045215
      dxy     :     0.037589
      f0      :     0.004622  f :     0.024139
      f+1     :     0.004425
      f-1     :     0.003781
      f+2     :     0.004479
      f-2     :     0.002935
      f+3     :     0.002334
      f-3     :     0.001564
 20 H s       :     0.805577  s :     0.805577
      pz      :     0.015376  p :     0.064706
      px      :     0.020344
      py      :     0.028987
 21 H s       :     0.796634  s :     0.796634
      pz      :     0.024110  p :     0.062679
      px      :     0.013553
      py      :     0.025016
 22 H s       :     0.802122  s :     0.802122
      pz      :     0.013047  p :     0.062895
      px      :     0.034697
      py      :     0.015151
 23 C s       :     2.824916  s :     2.824916
      pz      :     1.074928  p :     3.150976
      px      :     1.006247
      py      :     1.069801
      dz2     :     0.031971  d :     0.254030
      dxz     :     0.057002
      dyz     :     0.046864
      dx2y2   :     0.046612
      dxy     :     0.071580
      f0      :     0.002573  f :     0.024143
      f+1     :     0.003694
      f-1     :     0.002211
      f+2     :     0.004116
      f-2     :     0.001922
      f+3     :     0.005158
      f-3     :     0.004469
 24 H s       :     0.802472  s :     0.802472
      pz      :     0.030986  p :     0.062998
      px      :     0.015368
      py      :     0.016643
 25 H s       :     0.796646  s :     0.796646
      pz      :     0.024874  p :     0.062701
      px      :     0.012576
      py      :     0.025251
 26 H s       :     0.803437  s :     0.803437
      pz      :     0.015675  p :     0.064319
      px      :     0.019278
      py      :     0.029366
 27 C s       :     2.825848  s :     2.825848
      pz      :     1.075312  p :     3.156598
      px      :     1.054983
      py      :     1.026302
      dz2     :     0.039084  d :     0.256265
      dxz     :     0.019282
      dyz     :     0.081041
      dx2y2   :     0.076309
      dxy     :     0.040548
      f0      :     0.001930  f :     0.024398
      f+1     :     0.003140
      f-1     :     0.003750
      f+2     :     0.002415
      f-2     :     0.003562
      f+3     :     0.003892
      f-3     :     0.005708
 28 H s       :     0.798325  s :     0.798325
      pz      :     0.026310  p :     0.062665
      px      :     0.013538
      py      :     0.022817
 29 H s       :     0.806257  s :     0.806257
      pz      :     0.031049  p :     0.063991
      px      :     0.016265
      py      :     0.016677
 30 H s       :     0.803766  s :     0.803766
      pz      :     0.013933  p :     0.063097
      px      :     0.035401
      py      :     0.013763
 31 C s       :     2.694304  s :     2.694304
      pz      :     0.895873  p :     2.783512
      px      :     1.017628
      py      :     0.870011
      dz2     :     0.165749  d :     0.631589
      dxz     :     0.163231
      dyz     :     0.153496
      dx2y2   :     0.073554
      dxy     :     0.075558
      f0      :     0.015146  f :     0.077003
      f+1     :     0.019203
      f-1     :     0.015822
      f+2     :     0.008317
      f-2     :     0.008152
      f+3     :     0.005149
      f-3     :     0.005212
 32 C s       :     2.702537  s :     2.702537
      pz      :     1.020299  p :     2.836660
      px      :     0.942050
      py      :     0.874311
      dz2     :     0.121898  d :     0.489366
      dxz     :     0.152188
      dyz     :     0.083260
      dx2y2   :     0.065327
      dxy     :     0.066693
      f0      :     0.011025  f :     0.052865
      f+1     :     0.012102
      f-1     :     0.006251
      f+2     :     0.007620
      f-2     :     0.006945
      f+3     :     0.004331
      f-3     :     0.004590
 33 C s       :     2.751785  s :     2.751785
      pz      :     1.014895  p :     2.927402
      px      :     1.012189
      py      :     0.900318
      dz2     :     0.083600  d :     0.404550
      dxz     :     0.153605
      dyz     :     0.067896
      dx2y2   :     0.046977
      dxy     :     0.052472
      f0      :     0.008511  f :     0.043077
      f+1     :     0.010848
      f-1     :     0.006666
      f+2     :     0.004636
      f-2     :     0.003392
      f+3     :     0.004611
      f-3     :     0.004413
 34 H s       :     0.775484  s :     0.775484
      pz      :     0.022932  p :     0.062825
      px      :     0.023804
      py      :     0.016089
 35 C s       :     2.761265  s :     2.761265
      pz      :     0.996848  p :     2.984292
      px      :     1.044928
      py      :     0.942515
      dz2     :     0.117292  d :     0.395492
      dxz     :     0.105113
      dyz     :     0.028399
      dx2y2   :     0.071432
      dxy     :     0.073257
      f0      :     0.006779  f :     0.043941
      f+1     :     0.010464
      f-1     :     0.002745
      f+2     :     0.007610
      f-2     :     0.006644
      f+3     :     0.004452
      f-3     :     0.005248
 36 H s       :     0.789310  s :     0.789310
      pz      :     0.033957  p :     0.060782
      px      :     0.012597
      py      :     0.014229
 37 C s       :     2.761873  s :     2.761873
      pz      :     1.065595  p :     2.947677
      px      :     0.984765
      py      :     0.897317
      dz2     :     0.129271  d :     0.409168
      dxz     :     0.114590
      dyz     :     0.093915
      dx2y2   :     0.039528
      dxy     :     0.031865
      f0      :     0.009665  f :     0.044902
      f+1     :     0.011244
      f-1     :     0.006401
      f+2     :     0.006372
      f-2     :     0.006273
      f+3     :     0.002137
      f-3     :     0.002810
 38 H s       :     0.786464  s :     0.786464
      pz      :     0.012583  p :     0.059919
      px      :     0.031742
      py      :     0.015594
 39 C s       :     2.751959  s :     2.751959
      pz      :     1.030646  p :     2.967623
      px      :     0.994704
      py      :     0.942273
      dz2     :     0.084621  d :     0.379557
      dxz     :     0.143166
      dyz     :     0.063937
      dx2y2   :     0.042377
      dxy     :     0.045456
      f0      :     0.008543  f :     0.042660
      f+1     :     0.010785
      f-1     :     0.006833
      f+2     :     0.004218
      f-2     :     0.003516
      f+3     :     0.004300
      f-3     :     0.004466
 40 H s       :     0.775644  s :     0.775644
      pz      :     0.022790  p :     0.063554
      px      :     0.023002
      py      :     0.017762
 41 C s       :     2.686196  s :     2.686196
      pz      :     0.986941  p :     2.925384
      px      :     0.952752
      py      :     0.985690
      dz2     :     0.114291  d :     0.635826
      dxz     :     0.119227
      dyz     :     0.139732
      dx2y2   :     0.135303
      dxy     :     0.127272
      f0      :     0.008930  f :     0.068190
      f+1     :     0.008680
      f-1     :     0.010843
      f+2     :     0.009711
      f-2     :     0.010697
      f+3     :     0.009409
      f-3     :     0.009921
 42 C s       :     2.823903  s :     2.823903
      pz      :     1.058977  p :     3.147491
      px      :     1.051163
      py      :     1.037351
      dz2     :     0.044681  d :     0.268252
      dxz     :     0.033924
      dyz     :     0.079122
      dx2y2   :     0.073361
      dxy     :     0.037163
      f0      :     0.001971  f :     0.023919
      f+1     :     0.003527
      f-1     :     0.004098
      f+2     :     0.003357
      f-2     :     0.002985
      f+3     :     0.002907
      f-3     :     0.005074
 43 H s       :     0.806108  s :     0.806108
      pz      :     0.022844  p :     0.062375
      px      :     0.013418
      py      :     0.026114
 44 H s       :     0.805222  s :     0.805222
      pz      :     0.014265  p :     0.062324
      px      :     0.033167
      py      :     0.014892
 45 H s       :     0.817473  s :     0.817473
      pz      :     0.030863  p :     0.065127
      px      :     0.017804
      py      :     0.016460
 46 C s       :     2.823596  s :     2.823596
      pz      :     1.051526  p :     3.156451
      px      :     1.073360
      py      :     1.031565
      dz2     :     0.062683  d :     0.266895
      dxz     :     0.049609
      dyz     :     0.052172
      dx2y2   :     0.052375
      dxy     :     0.050056
      f0      :     0.002971  f :     0.024036
      f+1     :     0.002805
      f-1     :     0.004778
      f+2     :     0.002880
      f-2     :     0.004191
      f+3     :     0.003946
      f-3     :     0.002465
 47 H s       :     0.814680  s :     0.814680
      pz      :     0.030982  p :     0.066178
      px      :     0.020634
      py      :     0.014562
 48 H s       :     0.807178  s :     0.807178
      pz      :     0.014326  p :     0.062210
      px      :     0.033609
      py      :     0.014274
 49 H s       :     0.809718  s :     0.809718
      pz      :     0.018187  p :     0.062656
      px      :     0.017921
      py      :     0.026549
 50 C s       :     2.824275  s :     2.824275
      pz      :     1.031981  p :     3.146712
      px      :     1.051814
      py      :     1.062917
      dz2     :     0.049356  d :     0.275409
      dxz     :     0.048803
      dyz     :     0.093980
      dx2y2   :     0.049734
      dxy     :     0.033536
      f0      :     0.005829  f :     0.024560
      f+1     :     0.003675
      f-1     :     0.002666
      f+2     :     0.004403
      f-2     :     0.003571
      f+3     :     0.002532
      f-3     :     0.001884
 51 H s       :     0.808544  s :     0.808544
      pz      :     0.017800  p :     0.062612
      px      :     0.017658
      py      :     0.027154
 52 H s       :     0.806043  s :     0.806043
      pz      :     0.015115  p :     0.062118
      px      :     0.031772
      py      :     0.015230
 53 H s       :     0.808957  s :     0.808957
      pz      :     0.022269  p :     0.062705
      px      :     0.013706
      py      :     0.026730
 54 C s       :     2.736553  s :     2.736553
      pz      :     0.925441  p :     2.578824
      px      :     0.816713
      py      :     0.836670
      dz2     :     0.200734  d :     0.915336
      dxz     :     0.188533
      dyz     :     0.170804
      dx2y2   :     0.175601
      dxy     :     0.179664
      f0      :     0.024680  f :     0.151672
      f+1     :     0.020291
      f-1     :     0.019594
      f+2     :     0.019117
      f-2     :     0.027357
      f+3     :     0.024198
      f-3     :     0.016436
 55 C s       :     2.697845  s :     2.697845
      pz      :     0.950621  p :     2.883076
      px      :     1.001732
      py      :     0.930723
      dz2     :     0.086783  d :     0.499431
      dxz     :     0.102681
      dyz     :     0.111279
      dx2y2   :     0.107234
      dxy     :     0.091454
      f0      :     0.009363  f :     0.056904
      f+1     :     0.006012
      f-1     :     0.007506
      f+2     :     0.007197
      f-2     :     0.011515
      f+3     :     0.008622
      f-3     :     0.006689
 56 C s       :     2.756684  s :     2.756684
      pz      :     0.956239  p :     2.884787
      px      :     0.958900
      py      :     0.969648
      dz2     :     0.059922  d :     0.385434
      dxz     :     0.093773
      dyz     :     0.062945
      dx2y2   :     0.088936
      dxy     :     0.079858
      f0      :     0.006078  f :     0.043536
      f+1     :     0.003619
      f-1     :     0.006745
      f+2     :     0.004864
      f-2     :     0.008357
      f+3     :     0.008684
      f-3     :     0.005189
 57 H s       :     0.771633  s :     0.771633
      pz      :     0.026702  p :     0.061751
      px      :     0.023132
      py      :     0.011918
 58 C s       :     2.763534  s :     2.763534
      pz      :     0.999595  p :     2.939003
      px      :     0.970765
      py      :     0.968643
      dz2     :     0.100806  d :     0.383561
      dxz     :     0.068787
      dyz     :     0.076736
      dx2y2   :     0.048143
      dxy     :     0.089090
      f0      :     0.005312  f :     0.043235
      f+1     :     0.006120
      f-1     :     0.007305
      f+2     :     0.007106
      f-2     :     0.008582
      f+3     :     0.004515
      f-3     :     0.004295
 59 H s       :     0.778767  s :     0.778767
      pz      :     0.011473  p :     0.060611
      px      :     0.027709
      py      :     0.021429
 60 C s       :     2.767868  s :     2.767868
      pz      :     0.957335  p :     2.907239
      px      :     1.006154
      py      :     0.943750
      dz2     :     0.058858  d :     0.390404
      dxz     :     0.083826
      dyz     :     0.084449
      dx2y2   :     0.092844
      dxy     :     0.070427
      f0      :     0.007077  f :     0.043115
      f+1     :     0.005731
      f-1     :     0.003930
      f+2     :     0.004863
      f-2     :     0.008307
      f+3     :     0.007299
      f-3     :     0.005909
 61 H s       :     0.778593  s :     0.778593
      pz      :     0.023022  p :     0.060278
      px      :     0.011426
      py      :     0.025830
 62 C s       :     2.763582  s :     2.763582
      pz      :     0.962740  p :     2.939554
      px      :     0.983632
      py      :     0.993182
      dz2     :     0.057706  d :     0.383555
      dxz     :     0.094777
      dyz     :     0.063301
      dx2y2   :     0.086174
      dxy     :     0.081597
      f0      :     0.005814  f :     0.043205
      f+1     :     0.003521
      f-1     :     0.006760
      f+2     :     0.005046
      f-2     :     0.008480
      f+3     :     0.008421
      f-3     :     0.005163
 63 H s       :     0.778643  s :     0.778643
      pz      :     0.025453  p :     0.060645
      px      :     0.023318
      py      :     0.011874
 64 C s       :     2.757844  s :     2.757844
      pz      :     0.973766  p :     2.888920
      px      :     0.956457
      py      :     0.958697
      dz2     :     0.105974  d :     0.386138
      dxz     :     0.069253
      dyz     :     0.072375
      dx2y2   :     0.047429
      dxy     :     0.091106
      f0      :     0.005389  f :     0.043543
      f+1     :     0.006421
      f-1     :     0.007245
      f+2     :     0.007068
      f-2     :     0.008362
      f+3     :     0.004430
      f-3     :     0.004630
 65 H s       :     0.771993  s :     0.771993
      pz      :     0.011502  p :     0.062333
      px      :     0.028813
      py      :     0.022018
 66 H s       :     0.699125  s :     0.699125
      pz      :     0.021630  p :     0.120511
      px      :     0.061682
      py      :     0.037199
 67 O s       :     3.416094  s :     3.416094
      pz      :     1.649280  p :     4.594300
      px      :     1.477121
      py      :     1.467898
      dz2     :     0.007967  d :     0.061764
      dxz     :     0.014877
      dyz     :     0.004300
      dx2y2   :     0.015670
      dxy     :     0.018951
      f0      :     0.000679  f :     0.005424
      f+1     :     0.000816
      f-1     :     0.000296
      f+2     :     0.000401
      f-2     :     0.000757
      f+3     :     0.001036
      f-3     :     0.001439
 68 C s       :     2.752468  s :     2.752468
      pz      :     0.950704  p :     2.668029
      px      :     0.921314
      py      :     0.796011
      dz2     :     0.212243  d :     1.009842
      dxz     :     0.277131
      dyz     :     0.148088
      dx2y2   :     0.193131
      dxy     :     0.179249
      f0      :     0.034730  f :     0.162526
      f+1     :     0.021712
      f-1     :     0.019098
      f+2     :     0.025642
      f-2     :     0.025697
      f+3     :     0.018941
      f-3     :     0.016705
 69 C s       :     2.714066  s :     2.714066
      pz      :     0.982472  p :     2.877983
      px      :     1.011249
      py      :     0.884262
      dz2     :     0.127075  d :     0.494124
      dxz     :     0.153212
      dyz     :     0.064287
      dx2y2   :     0.073984
      dxy     :     0.075565
      f0      :     0.013370  f :     0.055264
      f+1     :     0.009433
      f-1     :     0.005967
      f+2     :     0.008996
      f-2     :     0.007600
      f+3     :     0.004684
      f-3     :     0.005216
 70 C s       :     2.759274  s :     2.759274
      pz      :     1.023431  p :     2.919371
      px      :     1.010402
      py      :     0.885538
      dz2     :     0.085813  d :     0.389183
      dxz     :     0.137387
      dyz     :     0.058784
      dx2y2   :     0.051256
      dxy     :     0.055944
      f0      :     0.010473  f :     0.043169
      f+1     :     0.007382
      f-1     :     0.005792
      f+2     :     0.005193
      f-2     :     0.004647
      f+3     :     0.005131
      f-3     :     0.004552
 71 H s       :     0.782949  s :     0.782949
      pz      :     0.028607  p :     0.061656
      px      :     0.017380
      py      :     0.015669
 72 C s       :     2.764917  s :     2.764917
      pz      :     1.065591  p :     2.952045
      px      :     0.981466
      py      :     0.904987
      dz2     :     0.139147  d :     0.390835
      dxz     :     0.100678
      dyz     :     0.080864
      dx2y2   :     0.038176
      dxy     :     0.031970
      f0      :     0.011478  f :     0.043213
      f+1     :     0.008135
      f-1     :     0.005344
      f+2     :     0.007548
      f-2     :     0.007058
      f+3     :     0.001277
      f-3     :     0.002373
 73 H s       :     0.785023  s :     0.785023
      pz      :     0.011144  p :     0.060231
      px      :     0.033053
      py      :     0.016033
 74 C s       :     2.766708  s :     2.766708
      pz      :     1.005596  p :     2.940983
      px      :     1.032992
      py      :     0.902396
      dz2     :     0.098733  d :     0.393055
      dxz     :     0.126389
      dyz     :     0.036209
      dx2y2   :     0.065841
      dxy     :     0.065883
      f0      :     0.009365  f :     0.043298
      f+1     :     0.007124
      f-1     :     0.003856
      f+2     :     0.007156
      f-2     :     0.005862
      f+3     :     0.004752
      f-3     :     0.005183
 75 H s       :     0.784827  s :     0.784827
      pz      :     0.032060  p :     0.060190
      px      :     0.015523
      py      :     0.012607
 76 C s       :     2.765200  s :     2.765200
      pz      :     1.019779  p :     2.950506
      px      :     1.025857
      py      :     0.904870
      dz2     :     0.083945  d :     0.390715
      dxz     :     0.143483
      dyz     :     0.056323
      dx2y2   :     0.051560
      dxy     :     0.055404
      f0      :     0.010462  f :     0.043257
      f+1     :     0.007432
      f-1     :     0.005587
      f+2     :     0.005395
      f-2     :     0.004667
      f+3     :     0.005086
      f-3     :     0.004629
 77 H s       :     0.784765  s :     0.784765
      pz      :     0.026694  p :     0.060257
      px      :     0.017949
      py      :     0.015614
 78 C s       :     2.758529  s :     2.758529
      pz      :     1.053255  p :     2.916664
      px      :     0.982191
      py      :     0.881218
      dz2     :     0.133921  d :     0.389115
      dxz     :     0.101985
      dyz     :     0.082458
      dx2y2   :     0.038402
      dxy     :     0.032349
      f0      :     0.011292  f :     0.043258
      f+1     :     0.008190
      f-1     :     0.005480
      f+2     :     0.007605
      f-2     :     0.007152
      f+3     :     0.001276
      f-3     :     0.002264
 79 H s       :     0.782077  s :     0.782077
      pz      :     0.011956  p :     0.061852
      px      :     0.034296
      py      :     0.015599
 80 O s       :     3.407990  s :     3.407990
      pz      :     1.490299  p :     4.587454
      px      :     1.589246
      py      :     1.507909
      dz2     :     0.015670  d :     0.063351
      dxz     :     0.017509
      dyz     :     0.013830
      dx2y2   :     0.007031
      dxy     :     0.009310
      f0      :     0.000798  f :     0.005222
      f+1     :     0.000992
      f-1     :     0.000915
      f+2     :     0.000747
      f-2     :     0.001172
      f+3     :     0.000274
      f-3     :     0.000323
 81 H s       :     0.621161  s :     0.621161
      pz      :     0.094171  p :     0.177536
      px      :     0.061398
      py      :     0.021967


                      *****************************
                      * MAYER POPULATION ANALYSIS *
                      *****************************

  NA   - Mulliken gross atomic population
  ZA   - Total nuclear charge
  QA   - Mulliken gross atomic charge
  VA   - Mayer's total valence
  BVA  - Mayer's bonded valence
  FA   - Mayer's free valence

  ATOM       NA         ZA         QA         VA         BVA        FA
  0 O      8.2254     8.0000    -0.2254     2.2159     2.2159    -0.0000
  1 O      8.3727     8.0000    -0.3727     2.1298     2.1298    -0.0000
  2 N      7.0515     7.0000    -0.0515     3.3808     3.3808    -0.0000
  3 N      7.1812     7.0000    -0.1812     3.0601     3.0601     0.0000
  4 C      5.7403     6.0000     0.2597     4.0758     4.0758     0.0000
  5 C      5.9612     6.0000     0.0388     3.8537     3.8537     0.0000
  6 H      0.8238     1.0000     0.1762     0.9907     0.9907     0.0000
  7 C      5.9534     6.0000     0.0466     3.5476     3.5476    -0.0000
  8 C      6.2438     6.0000    -0.2438     3.9797     3.9797    -0.0000
  9 H      0.8442     1.0000     0.1558     0.9669     0.9669    -0.0000
 10 C      6.1614     6.0000    -0.1614     3.8589     3.8589     0.0000
 11 H      0.8433     1.0000     0.1567     0.9627     0.9627     0.0000
 12 C      6.1235     6.0000    -0.1235     3.8335     3.8335     0.0000
 13 H      0.8412     1.0000     0.1588     0.9598     0.9598     0.0000
 14 C      6.2033     6.0000    -0.2033     3.9224     3.9224    -0.0000
 15 H      0.8452     1.0000     0.1548     0.9651     0.9651    -0.0000
 16 C      6.1463     6.0000    -0.1463     3.8980     3.8980     0.0000
 17 H      0.8255     1.0000     0.1745     0.9550     0.9550    -0.0000
 18 C      5.8787     6.0000     0.1213     3.9270     3.9270    -0.0000
 19 C      6.4305     6.0000    -0.4305     3.8629     3.8629    -0.0000
 20 H      0.8466     1.0000     0.1534     0.9785     0.9785    -0.0000
 21 H      0.8453     1.0000     0.1547     0.9706     0.9706     0.0000
 22 H      0.8522     1.0000     0.1478     0.9740     0.9740     0.0000
 23 C      6.4228     6.0000    -0.4228     3.8728     3.8728     0.0000
 24 H      0.8506     1.0000     0.1494     0.9776     0.9776     0.0000
 25 H      0.8455     1.0000     0.1545     0.9711     0.9711     0.0000
 26 H      0.8498     1.0000     0.1502     0.9793     0.9793     0.0000
 27 C      6.4287     6.0000    -0.4287     3.8343     3.8343     0.0000
 28 H      0.8450     1.0000     0.1550     0.9723     0.9723    -0.0000
 29 H      0.8523     1.0000     0.1477     0.9954     0.9954     0.0000
 30 H      0.8472     1.0000     0.1528     0.9762     0.9762     0.0000
 31 C      5.7477     6.0000     0.2523     3.7365     3.7365    -0.0000
 32 C      6.0710     6.0000    -0.0710     3.7965     3.7965    -0.0000
 33 C      6.1624     6.0000    -0.1624     3.7575     3.7575     0.0000
 34 H      0.8476     1.0000     0.1524     0.9610     0.9610     0.0000
 35 C      6.2561     6.0000    -0.2561     3.9053     3.9053     0.0000
 36 H      0.8571     1.0000     0.1429     0.9680     0.9680     0.0000
 37 C      6.1420     6.0000    -0.1420     3.8376     3.8376     0.0000
 38 H      0.8549     1.0000     0.1451     0.9667     0.9667    -0.0000
 39 C      6.3603     6.0000    -0.3603     3.9595     3.9595     0.0000
 40 H      0.8547     1.0000     0.1453     0.9866     0.9866     0.0000
 41 C      5.9118     6.0000     0.0882     3.9080     3.9080    -0.0000
 42 C      6.4281     6.0000    -0.4281     3.8663     3.8663    -0.0000
 43 H      0.8630     1.0000     0.1370     0.9738     0.9738     0.0000
 44 H      0.8553     1.0000     0.1447     0.9716     0.9716     0.0000
 45 H      0.8628     1.0000     0.1372     0.9846     0.9846     0.0000
 46 C      6.4424     6.0000    -0.4424     3.8679     3.8679    -0.0000
 47 H      0.8590     1.0000     0.1410     0.9883     0.9883    -0.0000
 48 H      0.8589     1.0000     0.1411     0.9709     0.9709    -0.0000
 49 H      0.8619     1.0000     0.1381     0.9797     0.9797    -0.0000
 50 C      6.4599     6.0000    -0.4599     3.8751     3.8751    -0.0000
 51 H      0.8524     1.0000     0.1476     0.9682     0.9682    -0.0000
 52 H      0.8517     1.0000     0.1483     0.9716     0.9716    -0.0000
 53 H      0.8545     1.0000     0.1455     0.9680     0.9680     0.0000
 54 C      5.5669     6.0000     0.4331     3.9972     3.9972    -0.0000
 55 C      5.8700     6.0000     0.1300     3.6371     3.6371    -0.0000
 56 C      6.2439     6.0000    -0.2439     3.9692     3.9692     0.0000
 57 H      0.8337     1.0000     0.1663     0.9789     0.9789     0.0000
 58 C      6.1266     6.0000    -0.1266     3.8799     3.8799     0.0000
 59 H      0.8332     1.0000     0.1668     0.9593     0.9593    -0.0000
 60 C      6.1249     6.0000    -0.1249     3.9104     3.9104     0.0000
 61 H      0.8325     1.0000     0.1675     0.9575     0.9575    -0.0000
 62 C      6.1281     6.0000    -0.1281     3.8832     3.8832     0.0000
 63 H      0.8346     1.0000     0.1654     0.9607     0.9607     0.0000
 64 C      6.2255     6.0000    -0.2255     3.9593     3.9593     0.0000
 65 H      0.8203     1.0000     0.1797     0.9653     0.9653    -0.0000
 66 H      0.7577     1.0000     0.2423     0.9530     0.9530     0.0000
 67 O      8.5986     8.0000    -0.5986     1.8713     1.8713    -0.0000
 68 C      5.6001     6.0000     0.3999     4.1909     4.1909    -0.0000
 69 C      5.8187     6.0000     0.1813     3.5125     3.5125    -0.0000
 70 C      6.2544     6.0000    -0.2544     3.9870     3.9870    -0.0000
 71 H      0.8536     1.0000     0.1464     0.9947     0.9947     0.0000
 72 C      6.1494     6.0000    -0.1494     3.8895     3.8895    -0.0000
 73 H      0.8451     1.0000     0.1549     0.9623     0.9623    -0.0000
 74 C      6.1435     6.0000    -0.1435     3.8822     3.8822    -0.0000
 75 H      0.8424     1.0000     0.1576     0.9595     0.9595    -0.0000
 76 C      6.1611     6.0000    -0.1611     3.9076     3.9076     0.0000
 77 H      0.8462     1.0000     0.1538     0.9641     0.9641     0.0000
 78 C      6.2196     6.0000    -0.2196     3.9589     3.9589    -0.0000
 79 H      0.8464     1.0000     0.1536     0.9840     0.9840    -0.0000
 80 O      8.6180     8.0000    -0.6180     1.8374     1.8374     0.0000
 81 H      0.7073     1.0000     0.2927     0.9867     0.9867     0.0000

  Mayer bond orders larger than 0.100000
B(  0-O ,  4-C ) :   1.0936 B(  0-O , 54-C ) :   0.9824 B(  1-O ,  5-C ) :   0.1038 
B(  1-O , 54-C ) :   1.9138 B(  2-N ,  4-C ) :   1.7861 B(  2-N , 18-C ) :   0.8430 
B(  2-N , 81-H ) :   0.6866 B(  3-N ,  5-C ) :   0.9490 B(  3-N , 31-C ) :   1.0901 
B(  3-N , 66-H ) :   0.8735 B(  4-C ,  5-C ) :   0.9501 B(  5-C ,  6-H ) :   0.9378 
B(  5-C ,  7-C ) :   0.8782 B(  7-C ,  8-C ) :   1.3339 B(  7-C , 16-C ) :   1.3366 
B(  8-C ,  9-H ) :   0.9878 B(  8-C , 10-C ) :   1.4112 B( 10-C , 11-H ) :   0.9805 
B( 10-C , 12-C ) :   1.3577 B( 12-C , 13-H ) :   0.9736 B( 12-C , 14-C ) :   1.3755 
B( 14-C , 15-H ) :   0.9839 B( 14-C , 16-C ) :   1.4182 B( 16-C , 17-H ) :   0.9605 
B( 18-C , 19-C ) :   0.9803 B( 18-C , 23-C ) :   0.9886 B( 18-C , 27-C ) :   0.9713 
B( 19-C , 20-H ) :   0.9615 B( 19-C , 21-H ) :   0.9585 B( 19-C , 22-H ) :   0.9620 
B( 23-C , 24-H ) :   0.9616 B( 23-C , 25-H ) :   0.9591 B( 23-C , 26-H ) :   0.9585 
B( 27-C , 28-H ) :   0.9583 B( 27-C , 29-H ) :   0.9606 B( 27-C , 30-H ) :   0.9626 
B( 31-C , 32-C ) :   1.3106 B( 31-C , 39-C ) :   1.3411 B( 32-C , 33-C ) :   1.3183 
B( 32-C , 41-C ) :   1.0078 B( 33-C , 34-H ) :   0.9785 B( 33-C , 35-C ) :   1.3703 
B( 35-C , 36-H ) :   0.9954 B( 35-C , 37-C ) :   1.3771 B( 37-C , 38-H ) :   0.9797 
B( 37-C , 39-C ) :   1.3730 B( 39-C , 40-H ) :   0.9971 B( 41-C , 42-C ) :   0.9643 
B( 41-C , 46-C ) :   0.9589 B( 41-C , 50-C ) :   0.9525 B( 42-C , 43-H ) :   0.9684 
B( 42-C , 44-H ) :   0.9615 B( 42-C , 45-H ) :   0.9517 B( 46-C , 47-H ) :   0.9567 
B( 46-C , 48-H ) :   0.9607 B( 46-C , 49-H ) :   0.9676 B( 50-C , 51-H ) :   0.9693 
B( 50-C , 52-H ) :   0.9676 B( 50-C , 53-H ) :   0.9647 B( 54-C , 55-C ) :   1.0104 
B( 55-C , 56-C ) :   1.3144 B( 55-C , 64-C ) :   1.3393 B( 56-C , 57-H ) :   0.9690 
B( 56-C , 58-C ) :   1.4348 B( 58-C , 59-H ) :   0.9700 B( 58-C , 60-C ) :   1.3746 
B( 60-C , 61-H ) :   0.9653 B( 60-C , 62-C ) :   1.3812 B( 62-C , 63-H ) :   0.9705 
B( 62-C , 64-C ) :   1.4267 B( 64-C , 65-H ) :   0.9506 B( 67-O , 68-C ) :   1.7262 
B( 67-O , 69-C ) :  -0.1033 B( 68-C , 69-C ) :   0.9609 B( 68-C , 80-O ) :   1.4914 
B( 69-C , 70-C ) :   1.3428 B( 69-C , 78-C ) :   1.3679 B( 69-C , 80-O ) :  -0.1179 
B( 70-C , 71-H ) :   0.9688 B( 70-C , 72-C ) :   1.4255 B( 72-C , 73-H ) :   0.9756 
B( 72-C , 74-C ) :   1.3826 B( 74-C , 75-H ) :   0.9714 B( 74-C , 76-C ) :   1.3866 
B( 76-C , 77-H ) :   0.9779 B( 76-C , 78-C ) :   1.4128 B( 78-C , 79-H ) :   0.9571 
B( 80-O , 81-H ) :   0.2476 

-------
TIMINGS
-------

Total SCF time: 0 days 0 hours 7 min 42 sec 

Total time                  ....     462.128 sec
Sum of individual times     ....     439.328 sec  ( 95.1%)

Fock matrix formation       ....     396.291 sec  ( 85.8%)
  Split-RI-J                ....      45.235 sec  ( 11.4% of F)
  Chain of spheres X        ....     215.683 sec  ( 54.4% of F)
  XC integration            ....      47.830 sec  ( 12.1% of F)
    Basis function eval.    ....       2.324 sec  (  4.9% of XC)
    Density eval.           ....       7.229 sec  ( 15.1% of XC)
    XC-Functional eval.     ....       0.370 sec  (  0.8% of XC)
    XC-Potential eval.      ....       3.445 sec  (  7.2% of XC)
Diagonalization             ....       5.825 sec  (  1.3%)
Density matrix formation    ....       1.366 sec  (  0.3%)
Population analysis         ....       2.553 sec  (  0.6%)
Initial guess               ....       4.237 sec  (  0.9%)
Orbital Transformation      ....       0.000 sec  (  0.0%)
Orbital Orthonormalization  ....       0.000 sec  (  0.0%)
DIIS solution               ....       8.354 sec  (  1.8%)
SOSCF solution              ....       6.788 sec  (  1.5%)
Grid generation             ....      13.912 sec  (  3.0%)

Maximum memory used throughout the entire SCF-calculation: 582.1 MB
[1712132863.171148] [node050:1917217:0]          mpool.c:43   UCX  WARN  object 0x148b7d80 was not returned to mpool ucp_requests
[1712132863.171171] [node050:1917217:0]          mpool.c:43   UCX  WARN  object 0x148b8100 was not returned to mpool ucp_requests
[1712132863.171176] [node050:1917217:0]          mpool.c:43   UCX  WARN  object 0x148b82c0 was not returned to mpool ucp_requests
[1712132863.182019] [node050:1917300:0]          mpool.c:43   UCX  WARN  object 0x138e3b80 was not returned to mpool ucp_requests
[1712132863.182037] [node050:1917300:0]          mpool.c:43   UCX  WARN  object 0x138e3f00 was not returned to mpool ucp_requests
[1712132863.182043] [node050:1917300:0]          mpool.c:43   UCX  WARN  object 0x138e40c0 was not returned to mpool ucp_requests
[1712132863.189669] [node050:1917307:0]          mpool.c:43   UCX  WARN  object 0x12b81c00 was not returned to mpool ucp_requests
[1712132863.189690] [node050:1917307:0]          mpool.c:43   UCX  WARN  object 0x12b81dc0 was not returned to mpool ucp_requests
[1712132863.189697] [node050:1917307:0]          mpool.c:43   UCX  WARN  object 0x12b81f80 was not returned to mpool ucp_requests
[1712132863.190793] [node050:1917276:0]          mpool.c:43   UCX  WARN  object 0x14a32640 was not returned to mpool ucp_requests
[1712132863.190805] [node050:1917276:0]          mpool.c:43   UCX  WARN  object 0x14a32800 was not returned to mpool ucp_requests
[1712132863.190810] [node050:1917276:0]          mpool.c:43   UCX  WARN  object 0x14a330c0 was not returned to mpool ucp_requests
[1712132863.197038] [node050:1917293:0]          mpool.c:43   UCX  WARN  object 0x1445cbc0 was not returned to mpool ucp_requests
[1712132863.197056] [node050:1917293:0]          mpool.c:43   UCX  WARN  object 0x1445cd80 was not returned to mpool ucp_requests
[1712132863.197063] [node050:1917293:0]          mpool.c:43   UCX  WARN  object 0x1445d100 was not returned to mpool ucp_requests
[1712132863.200274] [node050:1917241:0]          mpool.c:43   UCX  WARN  object 0x13755640 was not returned to mpool ucp_requests
[1712132863.200286] [node050:1917241:0]          mpool.c:43   UCX  WARN  object 0x13755800 was not returned to mpool ucp_requests
[1712132863.200292] [node050:1917241:0]          mpool.c:43   UCX  WARN  object 0x137559c0 was not returned to mpool ucp_requests
[1712132863.200296] [node050:1917241:0]          mpool.c:43   UCX  WARN  object 0x13755b80 was not returned to mpool ucp_requests
[1712132863.201492] [node050:1917261:0]          mpool.c:43   UCX  WARN  object 0x13a5cd80 was not returned to mpool ucp_requests
[1712132863.201509] [node050:1917261:0]          mpool.c:43   UCX  WARN  object 0x13a5cf40 was not returned to mpool ucp_requests
[1712132863.201515] [node050:1917261:0]          mpool.c:43   UCX  WARN  object 0x13a5d100 was not returned to mpool ucp_requests
[1712132863.209648] [node050:1917308:0]          mpool.c:43   UCX  WARN  object 0x1484c800 was not returned to mpool ucp_requests
[1712132863.209670] [node050:1917308:0]          mpool.c:43   UCX  WARN  object 0x1484cb80 was not returned to mpool ucp_requests
[1712132863.209675] [node050:1917308:0]          mpool.c:43   UCX  WARN  object 0x1484cd40 was not returned to mpool ucp_requests
[1712132863.212375] [node050:1917309:0]          mpool.c:43   UCX  WARN  object 0x141dba40 was not returned to mpool ucp_requests
[1712132863.212388] [node050:1917309:0]          mpool.c:43   UCX  WARN  object 0x141dbdc0 was not returned to mpool ucp_requests
[1712132863.212392] [node050:1917309:0]          mpool.c:43   UCX  WARN  object 0x141dbf80 was not returned to mpool ucp_requests
[1712132863.210855] [node050:1917310:0]          mpool.c:43   UCX  WARN  object 0x14450800 was not returned to mpool ucp_requests
[1712132863.210866] [node050:1917310:0]          mpool.c:43   UCX  WARN  object 0x144509c0 was not returned to mpool ucp_requests
[1712132863.210870] [node050:1917310:0]          mpool.c:43   UCX  WARN  object 0x14450d40 was not returned to mpool ucp_requests
[1712132863.205272] [node050:1917311:0]          mpool.c:43   UCX  WARN  object 0x12e37ac0 was not returned to mpool ucp_requests
[1712132863.205285] [node050:1917311:0]          mpool.c:43   UCX  WARN  object 0x12e37c80 was not returned to mpool ucp_requests
[1712132863.205290] [node050:1917311:0]          mpool.c:43   UCX  WARN  object 0x12e37e40 was not returned to mpool ucp_requests
[1712132863.211941] [node050:1917312:0]          mpool.c:43   UCX  WARN  object 0x143249c0 was not returned to mpool ucp_requests
[1712132863.211953] [node050:1917312:0]          mpool.c:43   UCX  WARN  object 0x14324d40 was not returned to mpool ucp_requests
[1712132863.211957] [node050:1917312:0]          mpool.c:43   UCX  WARN  object 0x14324f00 was not returned to mpool ucp_requests
[1712132863.210834] [node050:1917220:0]          mpool.c:43   UCX  WARN  object 0x13649880 was not returned to mpool ucp_requests
[1712132863.210846] [node050:1917220:0]          mpool.c:43   UCX  WARN  object 0x13649a40 was not returned to mpool ucp_requests
[1712132863.210850] [node050:1917220:0]          mpool.c:43   UCX  WARN  object 0x13649c00 was not returned to mpool ucp_requests
[1712132863.210853] [node050:1917220:0]          mpool.c:43   UCX  WARN  object 0x13649dc0 was not returned to mpool ucp_requests
[1712132863.201534] [node050:1917224:0]          mpool.c:43   UCX  WARN  object 0x13cc9840 was not returned to mpool ucp_requests
[1712132863.201556] [node050:1917224:0]          mpool.c:43   UCX  WARN  object 0x13cc9a00 was not returned to mpool ucp_requests
[1712132863.201561] [node050:1917224:0]          mpool.c:43   UCX  WARN  object 0x13cc9bc0 was not returned to mpool ucp_requests
[1712132863.201565] [node050:1917224:0]          mpool.c:43   UCX  WARN  object 0x13cc9d80 was not returned to mpool ucp_requests
[1712132863.203635] [node050:1917228:0]          mpool.c:43   UCX  WARN  object 0x13e539c0 was not returned to mpool ucp_requests
[1712132863.203648] [node050:1917228:0]          mpool.c:43   UCX  WARN  object 0x13e54600 was not returned to mpool ucp_requests
[1712132863.203653] [node050:1917228:0]          mpool.c:43   UCX  WARN  object 0x13e54ec0 was not returned to mpool ucp_requests
[1712132863.203656] [node050:1917228:0]          mpool.c:43   UCX  WARN  object 0x13e55240 was not returned to mpool ucp_requests
[1712132863.214301] [node050:1917233:0]          mpool.c:43   UCX  WARN  object 0x1350e840 was not returned to mpool ucp_requests
[1712132863.214313] [node050:1917233:0]          mpool.c:43   UCX  WARN  object 0x1350ea00 was not returned to mpool ucp_requests
[1712132863.214317] [node050:1917233:0]          mpool.c:43   UCX  WARN  object 0x1350ebc0 was not returned to mpool ucp_requests
[1712132863.214320] [node050:1917233:0]          mpool.c:43   UCX  WARN  object 0x1350ed80 was not returned to mpool ucp_requests
[1712132863.215334] [node050:1917237:0]          mpool.c:43   UCX  WARN  object 0x13e7a800 was not returned to mpool ucp_requests
[1712132863.215346] [node050:1917237:0]          mpool.c:43   UCX  WARN  object 0x13e7a9c0 was not returned to mpool ucp_requests
[1712132863.215350] [node050:1917237:0]          mpool.c:43   UCX  WARN  object 0x13e7ab80 was not returned to mpool ucp_requests
[1712132863.215353] [node050:1917237:0]          mpool.c:43   UCX  WARN  object 0x13e7ad40 was not returned to mpool ucp_requests
[1712132863.215356] [node050:1917237:0]          mpool.c:43   UCX  WARN  object 0x13e7b280 was not returned to mpool ucp_requests
[1712132863.207718] [node050:1917245:0]          mpool.c:43   UCX  WARN  object 0x1392c6c0 was not returned to mpool ucp_requests
[1712132863.207732] [node050:1917245:0]          mpool.c:43   UCX  WARN  object 0x1392cdc0 was not returned to mpool ucp_requests
[1712132863.207735] [node050:1917245:0]          mpool.c:43   UCX  WARN  object 0x1392cf80 was not returned to mpool ucp_requests
[1712132863.212273] [node050:1917249:0]          mpool.c:43   UCX  WARN  object 0x12f077c0 was not returned to mpool ucp_requests
[1712132863.212284] [node050:1917249:0]          mpool.c:43   UCX  WARN  object 0x12f07980 was not returned to mpool ucp_requests
[1712132863.212288] [node050:1917249:0]          mpool.c:43   UCX  WARN  object 0x12f07b40 was not returned to mpool ucp_requests
[1712132863.215211] [node050:1917253:0]          mpool.c:43   UCX  WARN  object 0x1480c600 was not returned to mpool ucp_requests
[1712132863.215223] [node050:1917253:0]          mpool.c:43   UCX  WARN  object 0x1480c7c0 was not returned to mpool ucp_requests
[1712132863.215227] [node050:1917253:0]          mpool.c:43   UCX  WARN  object 0x1480d080 was not returned to mpool ucp_requests
[1712132863.211835] [node050:1917257:0]          mpool.c:43   UCX  WARN  object 0x12f36b80 was not returned to mpool ucp_requests
[1712132863.211848] [node050:1917257:0]          mpool.c:43   UCX  WARN  object 0x12f36f00 was not returned to mpool ucp_requests
[1712132863.211852] [node050:1917257:0]          mpool.c:43   UCX  WARN  object 0x12f37280 was not returned to mpool ucp_requests
[1712132863.215424] [node050:1917265:0]          mpool.c:43   UCX  WARN  object 0x12d503c0 was not returned to mpool ucp_requests
[1712132863.215436] [node050:1917265:0]          mpool.c:43   UCX  WARN  object 0x12d50ac0 was not returned to mpool ucp_requests
[1712132863.215440] [node050:1917265:0]          mpool.c:43   UCX  WARN  object 0x12d50c80 was not returned to mpool ucp_requests
[1712132863.212829] [node050:1917269:0]          mpool.c:43   UCX  WARN  object 0x14275b00 was not returned to mpool ucp_requests
[1712132863.212842] [node050:1917269:0]          mpool.c:43   UCX  WARN  object 0x14275cc0 was not returned to mpool ucp_requests
[1712132863.212846] [node050:1917269:0]          mpool.c:43   UCX  WARN  object 0x14275e80 was not returned to mpool ucp_requests
[1712132863.203607] [node050:1917273:0]          mpool.c:43   UCX  WARN  object 0x142cbc40 was not returned to mpool ucp_requests
[1712132863.203618] [node050:1917273:0]          mpool.c:43   UCX  WARN  object 0x142cbe00 was not returned to mpool ucp_requests
[1712132863.203623] [node050:1917273:0]          mpool.c:43   UCX  WARN  object 0x142cbfc0 was not returned to mpool ucp_requests
[1712132863.214861] [node050:1917281:0]          mpool.c:43   UCX  WARN  object 0x13930780 was not returned to mpool ucp_requests
[1712132863.214873] [node050:1917281:0]          mpool.c:43   UCX  WARN  object 0x13931040 was not returned to mpool ucp_requests
[1712132863.214877] [node050:1917281:0]          mpool.c:43   UCX  WARN  object 0x13931200 was not returned to mpool ucp_requests
[1712132863.213927] [node050:1917284:0]          mpool.c:43   UCX  WARN  object 0x1370d780 was not returned to mpool ucp_requests
[1712132863.213939] [node050:1917284:0]          mpool.c:43   UCX  WARN  object 0x1370d940 was not returned to mpool ucp_requests
[1712132863.213943] [node050:1917284:0]          mpool.c:43   UCX  WARN  object 0x1370db00 was not returned to mpool ucp_requests
[1712132863.211818] [node050:1917296:0]          mpool.c:43   UCX  WARN  object 0x12d05b00 was not returned to mpool ucp_requests
[1712132863.211830] [node050:1917296:0]          mpool.c:43   UCX  WARN  object 0x12d05cc0 was not returned to mpool ucp_requests
[1712132863.211834] [node050:1917296:0]          mpool.c:43   UCX  WARN  object 0x12d05e80 was not returned to mpool ucp_requests
[1712132863.205363] [node050:1917305:0]          mpool.c:43   UCX  WARN  object 0x13514d40 was not returned to mpool ucp_requests
[1712132863.205375] [node050:1917305:0]          mpool.c:43   UCX  WARN  object 0x13514f00 was not returned to mpool ucp_requests
[1712132863.205380] [node050:1917305:0]          mpool.c:43   UCX  WARN  object 0x135150c0 was not returned to mpool ucp_requests
[1712132863.284041] [node050:1917289:0]          mpool.c:43   UCX  WARN  object 0x146ad800 was not returned to mpool ucp_requests
[1712132863.284062] [node050:1917289:0]          mpool.c:43   UCX  WARN  object 0x146add40 was not returned to mpool ucp_requests
[1712132863.284067] [node050:1917289:0]          mpool.c:43   UCX  WARN  object 0x146ae0c0 was not returned to mpool ucp_requests


-------------------------------------------------------------------------------
                          DFT DISPERSION CORRECTION                            
                                                                               
                              DFTD3 V3.1  Rev 1                                
                          USING Becke-Johnson damping                          
-------------------------------------------------------------------------------
The PBE0 functional is recognized
Active option DFTDOPT                   ...         4   

molecular C6(AA) [au] = 70429.281035 


            DFT-D V3
 parameters
 s6 scaling factor         :     1.0000 
 a1 scaling factor         :     0.4145 
 s8 scaling factor         :     1.2177 
 a2 scaling factor         :     4.8593 
 ad hoc parameters k1-k3   :    16.0000     1.3333    -4.0000 

 Edisp/kcal,au: -73.506937392169  -0.117140748609 
 E6   /kcal   : -47.397934045 
 E8   /kcal   : -26.109003347 
 % E8         :  35.519101018 

-------------------------   ----------------
Dispersion correction           -0.117140749
-------------------------   ----------------


-------------------------   --------------------
FINAL SINGLE POINT ENERGY     -1805.048307637060
-------------------------   --------------------


           ************************************************************
           *        Program running with 30 parallel MPI-processes    *
           *              working on a common directory               *
           ************************************************************
------------------------------------------------------------------------------
                         ORCA SCF GRADIENT CALCULATION
------------------------------------------------------------------------------

 ... reading COSX grid (gridx3)
Gradient of the Kohn-Sham DFT energy:
Kohn-Sham wavefunction type      ... RKS
Hartree-Fock exchange scaling    ...    0.250
Number of operators              ...    1
Number of atoms                  ...   82
Basis set dimensions             ... 1542
Integral neglect threshold       ... 2.5e-11
Integral primitive cutoff        ... 2.5e-12
SHARK Integral package           ... ON

Nuc. rep. gradient       (SHARK) ... done (  0.0 sec)
HCore & Overlap gradient (SHARK) ... done (  1.4 sec)
RI-J gradient            (SHARK) ... done (  6.9 sec)
COSX-gradient                    ... done ( 50.9 sec)
Exchange-correlation gradient    ... done
Dispersion correction            ... done

------------------
CARTESIAN GRADIENT
------------------

   1   O   :    0.000024538   -0.000000751    0.000018925
   2   O   :    0.000015738    0.000016980   -0.000012518
   3   N   :    0.000768399   -0.000483267   -0.000766529
   4   N   :    0.000033340    0.000010336   -0.000037911
   5   C   :   -0.000051146   -0.000025310   -0.000009324
   6   C   :   -0.000029255   -0.000008158    0.000053994
   7   H   :   -0.000001733    0.000003315   -0.000060478
   8   C   :   -0.000007639    0.000001295    0.000003843
   9   C   :    0.000000526   -0.000006579   -0.000007448
  10   H   :   -0.000002116   -0.000005648   -0.000005766
  11   C   :    0.000005108   -0.000014912   -0.000016302
  12   H   :   -0.000001332   -0.000005120   -0.000008995
  13   C   :   -0.000020641    0.000000055    0.000007325
  14   H   :    0.000004871   -0.000001113   -0.000010902
  15   C   :    0.000016307    0.000013446   -0.000018827
  16   H   :    0.000001814   -0.000000500   -0.000004090
  17   C   :   -0.000006546   -0.000000018   -0.000005692
  18   H   :    0.000005593   -0.000001569   -0.000001951
  19   C   :    0.000026198    0.000024822   -0.000007226
  20   C   :   -0.000011729   -0.000013446    0.000012520
  21   H   :   -0.000013776   -0.000005364   -0.000002856
  22   H   :   -0.000011216   -0.000008039   -0.000001774
  23   H   :   -0.000011217   -0.000003730   -0.000007764
  24   C   :   -0.000016891   -0.000003084   -0.000002257
  25   H   :   -0.000019806    0.000008083    0.000030438
  26   H   :   -0.000014649   -0.000005571    0.000006023
  27   H   :   -0.000007303   -0.000001834    0.000007582
  28   C   :   -0.000014371   -0.000012158   -0.000004757
  29   H   :   -0.000013425   -0.000005886    0.000004592
  30   H   :   -0.000012166    0.000001518    0.000002835
  31   H   :   -0.000012104   -0.000004870   -0.000000203
  32   C   :   -0.000039424    0.000001142   -0.000020894
  33   C   :    0.000013448    0.000006979   -0.000016489
  34   C   :    0.000001455    0.000005585   -0.000004700
  35   H   :    0.000006267    0.000011961    0.000002001
  36   C   :    0.000000082    0.000006279    0.000008406
  37   H   :    0.000003601    0.000006034   -0.000003354
  38   C   :    0.000006263    0.000001668   -0.000014400
  39   H   :    0.000002950    0.000001698   -0.000004639
  40   C   :    0.000002003   -0.000002331    0.000001080
  41   H   :   -0.000000094    0.000001423   -0.000011085
  42   C   :   -0.000003819    0.000013344    0.000013932
  43   C   :   -0.000012785   -0.000007721   -0.000000845
  44   H   :    0.000000939    0.000009010    0.000001669
  45   H   :   -0.000000269    0.000010804    0.000003956
  46   H   :    0.000002717    0.000021614   -0.000005677
  47   C   :    0.000008469   -0.000012783   -0.000035611
  48   H   :    0.000018448   -0.000004281   -0.000014325
  49   H   :   -0.000003951    0.000009792   -0.000004103
  50   H   :   -0.000025668    0.000009104    0.000053542
  51   C   :   -0.000006090    0.000015973   -0.000000196
  52   H   :   -0.000002818    0.000008317    0.000003620
  53   H   :   -0.000003151    0.000011509    0.000008608
  54   H   :    0.000004948    0.000011111    0.000002472
  55   C   :   -0.000015594   -0.000016148    0.000020095
  56   C   :   -0.000011045    0.000008800    0.000004368
  57   C   :    0.000017955   -0.000015189   -0.000016697
  58   H   :   -0.000009060    0.000002299    0.000008554
  59   C   :   -0.000006905    0.000003497    0.000005254
  60   H   :   -0.000002439    0.000001132   -0.000003365
  61   C   :    0.000001344   -0.000004763   -0.000009296
  62   H   :   -0.000006481   -0.000004849   -0.000005027
  63   C   :   -0.000009468   -0.000005307   -0.000001362
  64   H   :   -0.000005955   -0.000005451   -0.000005896
  65   C   :   -0.000008935   -0.000000576   -0.000005171
  66   H   :   -0.000008118   -0.000006664   -0.000002209
  67   H   :   -0.000013549   -0.000006989    0.000038201
  68   O   :   -0.000029219    0.000009115    0.000013359
  69   C   :   -0.000032019   -0.000043617    0.000038971
  70   C   :    0.000013695   -0.000024967   -0.000014833
  71   C   :   -0.000008881    0.000008551    0.000003590
  72   H   :   -0.000001597   -0.000003819   -0.000004468
  73   C   :   -0.000004705    0.000000003   -0.000004824
  74   H   :   -0.000000218   -0.000003661   -0.000005402
  75   C   :    0.000006168    0.000004290   -0.000007057
  76   H   :   -0.000003980    0.000003868   -0.000000239
  77   C   :   -0.000007343   -0.000018048   -0.000004236
  78   H   :    0.000004631    0.000008074    0.000004958
  79   C   :    0.000012526   -0.000023952   -0.000011768
  80   H   :   -0.000028533    0.000040331    0.000015198
  81   O   :    0.000607973   -0.000224908   -0.000555994
  82   H   :   -0.001373096    0.000790344    0.001298597

Difference to translation invariance:
           :   -0.0003259566    0.0000705542   -0.0000892261

Difference to rotation invariance:
           :   -0.0042603882    0.0014880123    0.0023138264

Norm of the cartesian gradient     ...    0.0025272892
RMS gradient                       ...    0.0001611341
MAX gradient                       ...    0.0013730962

-------
TIMINGS
-------

Total SCF gradient time            ...       89.048 sec

One electron gradient       ....       1.433 sec  (  1.6%)
RI-J Coulomb gradient       ....       6.931 sec  (  7.8%)
COSX gradient               ....      50.915 sec  ( 57.2%)
XC gradient                 ....       8.237 sec  (  9.3%)
CPCM gradient               ....       3.024 sec  (  3.4%)
   A-Matrix (El+Nuc)        ....       0.897 sec  (  1.0%)
   Potential                ....       2.127 sec  (  2.4%)

Maximum memory used throughout the entire SCFGRAD-calculation: 363.1 MB

                            ***************************************
                            *     ORCA property calculations      *
                            ***************************************

                                    ---------------------
                                    Active property flags
                                    ---------------------
   (+) Dipole Moment


------------------------------------------------------------------------------
                       ORCA ELECTRIC PROPERTIES CALCULATION
------------------------------------------------------------------------------

Dipole Moment Calculation                       ... on
Quadrupole Moment Calculation                   ... off
Polarizability Calculation                      ... off
GBWName                                         ... IminiumBzOate1freq.gbw
Electron density                                ... IminiumBzOate1freq.scfp
The origin for moment calculation is the CENTER OF MASS  = (11.691314, 10.215686  4.710025)

-------------
DIPOLE MOMENT
-------------
                                X             Y             Z
Electronic contribution:     10.02781      13.85007      -5.37966
Nuclear contribution   :    -11.13342      -9.81913       0.42586
                        -----------------------------------------
Total Dipole Moment    :     -1.10561       4.03094      -4.95380
                        -----------------------------------------
Magnitude (a.u.)       :      6.48159
Magnitude (Debye)      :     16.47490


--------------------
Rotational spectrum 
--------------------
 
Rotational constants in cm-1:     0.004514     0.002048     0.001860 
Rotational constants in MHz :   135.332877    61.395660    55.751609 

 Dipole components along the rotational axes: 
x,y,z [a.u.] :    -6.397367     0.271697    -1.005435 
x,y,z [Debye]:   -16.260814     0.690598    -2.555613 

 

----------------------------------------------------------------------------
                           ORCA NUMERICAL FREQUENCIES
                              (30-process run)
----------------------------------------------------------------------------

Number of atoms                ... 82
Central differences            ... used
Number of displacements        ... 492
Numerical increment            ... 5.000e-03 bohr
IR-spectrum generation         ... on
Raman-spectrum generation      ... off
Surface Crossing Hessian       ... off

The output will be reduced. Please look at the following files:
SCF program output             ... >IminiumBzOate1freq.lastscf
Integral program output        ... >IminiumBzOate1freq.lastint
Gradient program output        ... >IminiumBzOate1freq.lastgrad
Dipole moment program output   ... >IminiumBzOate1freq.lastmom
AutoCI program output          ... >IminiumBzOate1freq.lastautoci

	<< Calculating on displaced geometry   8 (of 492) >>
	<< Calculating on displaced geometry  24 (of 492) >>
	<< Calculating on displaced geometry  30 (of 492) >>
	<< Calculating on displaced geometry  19 (of 492) >>
	<< Calculating on displaced geometry   6 (of 492) >>
	<< Calculating on displaced geometry  13 (of 492) >>
	<< Calculating on displaced geometry   4 (of 492) >>
	<< Calculating on displaced geometry  27 (of 492) >>
	<< Calculating on displaced geometry  25 (of 492) >>
	<< Calculating on displaced geometry   3 (of 492) >>
	<< Calculating on displaced geometry   7 (of 492) >>
	<< Calculating on displaced geometry  12 (of 492) >>
	<< Calculating on displaced geometry  14 (of 492) >>
	<< Calculating on displaced geometry  23 (of 492) >>
	<< Calculating on displaced geometry  21 (of 492) >>
	<< Calculating on displaced geometry   9 (of 492) >>
	<< Calculating on displaced geometry  28 (of 492) >>
	<< Calculating on displaced geometry  10 (of 492) >>
	<< Calculating on displaced geometry  16 (of 492) >>
	<< Calculating on displaced geometry   5 (of 492) >>
	<< Calculating on displaced geometry  11 (of 492) >>
	<< Calculating on displaced geometry  15 (of 492) >>
	<< Calculating on displaced geometry  22 (of 492) >>
	<< Calculating on displaced geometry  20 (of 492) >>
	<< Calculating on displaced geometry  26 (of 492) >>
	<< Calculating on displaced geometry  29 (of 492) >>
	<< Calculating on displaced geometry   2 (of 492) >>
	<< Calculating on displaced geometry  18 (of 492) >>
	<< Calculating on displaced geometry   1 (of 492) >>
	<< Calculating on displaced geometry  17 (of 492) >>
	<< Calculating on displaced geometry  31 (of 492) >>
	<< Calculating on displaced geometry  32 (of 492) >>
	<< Calculating on displaced geometry  33 (of 492) >>
	<< Calculating on displaced geometry  34 (of 492) >>
	<< Calculating on displaced geometry  35 (of 492) >>
	<< Calculating on displaced geometry  36 (of 492) >>
	<< Calculating on displaced geometry  37 (of 492) >>
	<< Calculating on displaced geometry  38 (of 492) >>
	<< Calculating on displaced geometry  39 (of 492) >>
	<< Calculating on displaced geometry  40 (of 492) >>
	<< Calculating on displaced geometry  41 (of 492) >>
	<< Calculating on displaced geometry  42 (of 492) >>
	<< Calculating on displaced geometry  43 (of 492) >>
	<< Calculating on displaced geometry  44 (of 492) >>
	<< Calculating on displaced geometry  45 (of 492) >>
	<< Calculating on displaced geometry  46 (of 492) >>
	<< Calculating on displaced geometry  47 (of 492) >>
	<< Calculating on displaced geometry  48 (of 492) >>
	<< Calculating on displaced geometry  49 (of 492) >>
	<< Calculating on displaced geometry  50 (of 492) >>
	<< Calculating on displaced geometry  51 (of 492) >>
	<< Calculating on displaced geometry  52 (of 492) >>
	<< Calculating on displaced geometry  53 (of 492) >>
	<< Calculating on displaced geometry  54 (of 492) >>
	<< Calculating on displaced geometry  55 (of 492) >>
	<< Calculating on displaced geometry  56 (of 492) >>
	<< Calculating on displaced geometry  57 (of 492) >>
	<< Calculating on displaced geometry  58 (of 492) >>
	<< Calculating on displaced geometry  59 (of 492) >>
	<< Calculating on displaced geometry  60 (of 492) >>
	<< Calculating on displaced geometry  61 (of 492) >>
	<< Calculating on displaced geometry  62 (of 492) >>
	<< Calculating on displaced geometry  63 (of 492) >>
	<< Calculating on displaced geometry  64 (of 492) >>
	<< Calculating on displaced geometry  65 (of 492) >>
	<< Calculating on displaced geometry  66 (of 492) >>
	<< Calculating on displaced geometry  67 (of 492) >>
	<< Calculating on displaced geometry  68 (of 492) >>
	<< Calculating on displaced geometry  69 (of 492) >>
	<< Calculating on displaced geometry  70 (of 492) >>
	<< Calculating on displaced geometry  71 (of 492) >>
	<< Calculating on displaced geometry  72 (of 492) >>
	<< Calculating on displaced geometry  73 (of 492) >>
	<< Calculating on displaced geometry  74 (of 492) >>
	<< Calculating on displaced geometry  75 (of 492) >>
	<< Calculating on displaced geometry  76 (of 492) >>
	<< Calculating on displaced geometry  77 (of 492) >>
	<< Calculating on displaced geometry  78 (of 492) >>
	<< Calculating on displaced geometry  79 (of 492) >>
	<< Calculating on displaced geometry  80 (of 492) >>
	<< Calculating on displaced geometry  81 (of 492) >>
	<< Calculating on displaced geometry  82 (of 492) >>
	<< Calculating on displaced geometry  83 (of 492) >>
	<< Calculating on displaced geometry  84 (of 492) >>
	<< Calculating on displaced geometry  85 (of 492) >>
	<< Calculating on displaced geometry  86 (of 492) >>
	<< Calculating on displaced geometry  87 (of 492) >>
	<< Calculating on displaced geometry  88 (of 492) >>
	<< Calculating on displaced geometry  89 (of 492) >>
	<< Calculating on displaced geometry  90 (of 492) >>
	<< Calculating on displaced geometry  91 (of 492) >>
	<< Calculating on displaced geometry  92 (of 492) >>
	<< Calculating on displaced geometry  93 (of 492) >>
	<< Calculating on displaced geometry  94 (of 492) >>
	<< Calculating on displaced geometry  95 (of 492) >>
	<< Calculating on displaced geometry  96 (of 492) >>
	<< Calculating on displaced geometry  97 (of 492) >>
	<< Calculating on displaced geometry  98 (of 492) >>
	<< Calculating on displaced geometry  99 (of 492) >>
	<< Calculating on displaced geometry 100 (of 492) >>
	<< Calculating on displaced geometry 101 (of 492) >>
	<< Calculating on displaced geometry 102 (of 492) >>
	<< Calculating on displaced geometry 103 (of 492) >>
	<< Calculating on displaced geometry 104 (of 492) >>
	<< Calculating on displaced geometry 105 (of 492) >>
	<< Calculating on displaced geometry 106 (of 492) >>
	<< Calculating on displaced geometry 107 (of 492) >>
	<< Calculating on displaced geometry 108 (of 492) >>
	<< Calculating on displaced geometry 109 (of 492) >>
	<< Calculating on displaced geometry 110 (of 492) >>
	<< Calculating on displaced geometry 111 (of 492) >>
	<< Calculating on displaced geometry 112 (of 492) >>
	<< Calculating on displaced geometry 113 (of 492) >>
	<< Calculating on displaced geometry 114 (of 492) >>
	<< Calculating on displaced geometry 115 (of 492) >>
	<< Calculating on displaced geometry 116 (of 492) >>
	<< Calculating on displaced geometry 117 (of 492) >>
	<< Calculating on displaced geometry 118 (of 492) >>
	<< Calculating on displaced geometry 119 (of 492) >>
	<< Calculating on displaced geometry 120 (of 492) >>
	<< Calculating on displaced geometry 121 (of 492) >>
	<< Calculating on displaced geometry 122 (of 492) >>
	<< Calculating on displaced geometry 123 (of 492) >>
	<< Calculating on displaced geometry 124 (of 492) >>
	<< Calculating on displaced geometry 125 (of 492) >>
	<< Calculating on displaced geometry 126 (of 492) >>
	<< Calculating on displaced geometry 127 (of 492) >>
	<< Calculating on displaced geometry 128 (of 492) >>
	<< Calculating on displaced geometry 129 (of 492) >>
	<< Calculating on displaced geometry 130 (of 492) >>
	<< Calculating on displaced geometry 131 (of 492) >>
	<< Calculating on displaced geometry 132 (of 492) >>
	<< Calculating on displaced geometry 133 (of 492) >>
	<< Calculating on displaced geometry 134 (of 492) >>
	<< Calculating on displaced geometry 135 (of 492) >>
	<< Calculating on displaced geometry 136 (of 492) >>
	<< Calculating on displaced geometry 137 (of 492) >>
	<< Calculating on displaced geometry 138 (of 492) >>
	<< Calculating on displaced geometry 139 (of 492) >>
	<< Calculating on displaced geometry 140 (of 492) >>
	<< Calculating on displaced geometry 141 (of 492) >>
	<< Calculating on displaced geometry 142 (of 492) >>
	<< Calculating on displaced geometry 143 (of 492) >>
	<< Calculating on displaced geometry 144 (of 492) >>
	<< Calculating on displaced geometry 145 (of 492) >>
	<< Calculating on displaced geometry 146 (of 492) >>
	<< Calculating on displaced geometry 147 (of 492) >>
	<< Calculating on displaced geometry 148 (of 492) >>
	<< Calculating on displaced geometry 149 (of 492) >>
	<< Calculating on displaced geometry 150 (of 492) >>
	<< Calculating on displaced geometry 151 (of 492) >>
	<< Calculating on displaced geometry 152 (of 492) >>
	<< Calculating on displaced geometry 153 (of 492) >>
	<< Calculating on displaced geometry 154 (of 492) >>
	<< Calculating on displaced geometry 155 (of 492) >>
	<< Calculating on displaced geometry 156 (of 492) >>
	<< Calculating on displaced geometry 157 (of 492) >>
	<< Calculating on displaced geometry 158 (of 492) >>
	<< Calculating on displaced geometry 159 (of 492) >>
	<< Calculating on displaced geometry 160 (of 492) >>
	<< Calculating on displaced geometry 161 (of 492) >>
	<< Calculating on displaced geometry 162 (of 492) >>
	<< Calculating on displaced geometry 163 (of 492) >>
	<< Calculating on displaced geometry 164 (of 492) >>
	<< Calculating on displaced geometry 165 (of 492) >>
	<< Calculating on displaced geometry 166 (of 492) >>
	<< Calculating on displaced geometry 167 (of 492) >>
	<< Calculating on displaced geometry 168 (of 492) >>
	<< Calculating on displaced geometry 169 (of 492) >>
	<< Calculating on displaced geometry 170 (of 492) >>
	<< Calculating on displaced geometry 171 (of 492) >>
	<< Calculating on displaced geometry 172 (of 492) >>
	<< Calculating on displaced geometry 173 (of 492) >>
	<< Calculating on displaced geometry 174 (of 492) >>
	<< Calculating on displaced geometry 175 (of 492) >>
	<< Calculating on displaced geometry 176 (of 492) >>
	<< Calculating on displaced geometry 177 (of 492) >>
	<< Calculating on displaced geometry 178 (of 492) >>
	<< Calculating on displaced geometry 179 (of 492) >>
	<< Calculating on displaced geometry 180 (of 492) >>
	<< Calculating on displaced geometry 181 (of 492) >>
	<< Calculating on displaced geometry 182 (of 492) >>
	<< Calculating on displaced geometry 183 (of 492) >>
	<< Calculating on displaced geometry 184 (of 492) >>
	<< Calculating on displaced geometry 185 (of 492) >>
	<< Calculating on displaced geometry 186 (of 492) >>
	<< Calculating on displaced geometry 187 (of 492) >>
	<< Calculating on displaced geometry 188 (of 492) >>
	<< Calculating on displaced geometry 189 (of 492) >>
	<< Calculating on displaced geometry 190 (of 492) >>
	<< Calculating on displaced geometry 191 (of 492) >>
	<< Calculating on displaced geometry 192 (of 492) >>
	<< Calculating on displaced geometry 193 (of 492) >>
	<< Calculating on displaced geometry 194 (of 492) >>
	<< Calculating on displaced geometry 195 (of 492) >>
	<< Calculating on displaced geometry 196 (of 492) >>
	<< Calculating on displaced geometry 197 (of 492) >>
	<< Calculating on displaced geometry 198 (of 492) >>
	<< Calculating on displaced geometry 199 (of 492) >>
	<< Calculating on displaced geometry 200 (of 492) >>
	<< Calculating on displaced geometry 201 (of 492) >>
	<< Calculating on displaced geometry 202 (of 492) >>
	<< Calculating on displaced geometry 203 (of 492) >>
	<< Calculating on displaced geometry 204 (of 492) >>
	<< Calculating on displaced geometry 205 (of 492) >>
	<< Calculating on displaced geometry 206 (of 492) >>
	<< Calculating on displaced geometry 207 (of 492) >>
	<< Calculating on displaced geometry 208 (of 492) >>
	<< Calculating on displaced geometry 209 (of 492) >>
	<< Calculating on displaced geometry 210 (of 492) >>
	<< Calculating on displaced geometry 211 (of 492) >>
	<< Calculating on displaced geometry 212 (of 492) >>
	<< Calculating on displaced geometry 213 (of 492) >>
	<< Calculating on displaced geometry 214 (of 492) >>
	<< Calculating on displaced geometry 215 (of 492) >>
	<< Calculating on displaced geometry 216 (of 492) >>
	<< Calculating on displaced geometry 217 (of 492) >>
	<< Calculating on displaced geometry 218 (of 492) >>
	<< Calculating on displaced geometry 219 (of 492) >>
	<< Calculating on displaced geometry 220 (of 492) >>
	<< Calculating on displaced geometry 221 (of 492) >>
	<< Calculating on displaced geometry 222 (of 492) >>
	<< Calculating on displaced geometry 223 (of 492) >>
	<< Calculating on displaced geometry 224 (of 492) >>
	<< Calculating on displaced geometry 225 (of 492) >>
	<< Calculating on displaced geometry 226 (of 492) >>
	<< Calculating on displaced geometry 227 (of 492) >>
	<< Calculating on displaced geometry 228 (of 492) >>
	<< Calculating on displaced geometry 229 (of 492) >>
	<< Calculating on displaced geometry 230 (of 492) >>
	<< Calculating on displaced geometry 231 (of 492) >>
	<< Calculating on displaced geometry 232 (of 492) >>
	<< Calculating on displaced geometry 233 (of 492) >>
	<< Calculating on displaced geometry 234 (of 492) >>
	<< Calculating on displaced geometry 235 (of 492) >>
	<< Calculating on displaced geometry 236 (of 492) >>
	<< Calculating on displaced geometry 237 (of 492) >>
	<< Calculating on displaced geometry 238 (of 492) >>
	<< Calculating on displaced geometry 239 (of 492) >>
	<< Calculating on displaced geometry 240 (of 492) >>
	<< Calculating on displaced geometry 241 (of 492) >>
	<< Calculating on displaced geometry 242 (of 492) >>
	<< Calculating on displaced geometry 243 (of 492) >>
	<< Calculating on displaced geometry 244 (of 492) >>
	<< Calculating on displaced geometry 245 (of 492) >>
	<< Calculating on displaced geometry 246 (of 492) >>
	<< Calculating on displaced geometry 247 (of 492) >>
	<< Calculating on displaced geometry 248 (of 492) >>
	<< Calculating on displaced geometry 249 (of 492) >>
	<< Calculating on displaced geometry 250 (of 492) >>
	<< Calculating on displaced geometry 251 (of 492) >>
	<< Calculating on displaced geometry 252 (of 492) >>
	<< Calculating on displaced geometry 253 (of 492) >>
	<< Calculating on displaced geometry 254 (of 492) >>
	<< Calculating on displaced geometry 255 (of 492) >>
	<< Calculating on displaced geometry 256 (of 492) >>
	<< Calculating on displaced geometry 257 (of 492) >>
	<< Calculating on displaced geometry 258 (of 492) >>
	<< Calculating on displaced geometry 259 (of 492) >>
	<< Calculating on displaced geometry 260 (of 492) >>
	<< Calculating on displaced geometry 261 (of 492) >>
	<< Calculating on displaced geometry 262 (of 492) >>
	<< Calculating on displaced geometry 263 (of 492) >>
	<< Calculating on displaced geometry 264 (of 492) >>
	<< Calculating on displaced geometry 265 (of 492) >>
	<< Calculating on displaced geometry 266 (of 492) >>
	<< Calculating on displaced geometry 267 (of 492) >>
	<< Calculating on displaced geometry 268 (of 492) >>
	<< Calculating on displaced geometry 269 (of 492) >>
	<< Calculating on displaced geometry 270 (of 492) >>
	<< Calculating on displaced geometry 271 (of 492) >>
	<< Calculating on displaced geometry 272 (of 492) >>
	<< Calculating on displaced geometry 273 (of 492) >>
	<< Calculating on displaced geometry 274 (of 492) >>
	<< Calculating on displaced geometry 275 (of 492) >>
	<< Calculating on displaced geometry 276 (of 492) >>
	<< Calculating on displaced geometry 277 (of 492) >>
	<< Calculating on displaced geometry 278 (of 492) >>
	<< Calculating on displaced geometry 279 (of 492) >>
	<< Calculating on displaced geometry 280 (of 492) >>
	<< Calculating on displaced geometry 281 (of 492) >>
	<< Calculating on displaced geometry 282 (of 492) >>
	<< Calculating on displaced geometry 283 (of 492) >>
	<< Calculating on displaced geometry 284 (of 492) >>
	<< Calculating on displaced geometry 285 (of 492) >>
	<< Calculating on displaced geometry 286 (of 492) >>
	<< Calculating on displaced geometry 287 (of 492) >>
	<< Calculating on displaced geometry 288 (of 492) >>
	<< Calculating on displaced geometry 289 (of 492) >>
	<< Calculating on displaced geometry 290 (of 492) >>
	<< Calculating on displaced geometry 291 (of 492) >>
	<< Calculating on displaced geometry 292 (of 492) >>
	<< Calculating on displaced geometry 293 (of 492) >>
	<< Calculating on displaced geometry 294 (of 492) >>
	<< Calculating on displaced geometry 295 (of 492) >>
	<< Calculating on displaced geometry 296 (of 492) >>
	<< Calculating on displaced geometry 297 (of 492) >>
	<< Calculating on displaced geometry 298 (of 492) >>
	<< Calculating on displaced geometry 299 (of 492) >>
	<< Calculating on displaced geometry 300 (of 492) >>
	<< Calculating on displaced geometry 301 (of 492) >>
	<< Calculating on displaced geometry 302 (of 492) >>
	<< Calculating on displaced geometry 303 (of 492) >>
	<< Calculating on displaced geometry 304 (of 492) >>
	<< Calculating on displaced geometry 305 (of 492) >>
	<< Calculating on displaced geometry 306 (of 492) >>
	<< Calculating on displaced geometry 307 (of 492) >>
	<< Calculating on displaced geometry 308 (of 492) >>
	<< Calculating on displaced geometry 309 (of 492) >>
	<< Calculating on displaced geometry 310 (of 492) >>
	<< Calculating on displaced geometry 311 (of 492) >>
	<< Calculating on displaced geometry 312 (of 492) >>
	<< Calculating on displaced geometry 313 (of 492) >>
	<< Calculating on displaced geometry 314 (of 492) >>
	<< Calculating on displaced geometry 315 (of 492) >>
	<< Calculating on displaced geometry 316 (of 492) >>
	<< Calculating on displaced geometry 317 (of 492) >>
	<< Calculating on displaced geometry 318 (of 492) >>
	<< Calculating on displaced geometry 319 (of 492) >>
	<< Calculating on displaced geometry 320 (of 492) >>
	<< Calculating on displaced geometry 321 (of 492) >>
	<< Calculating on displaced geometry 322 (of 492) >>
	<< Calculating on displaced geometry 323 (of 492) >>
	<< Calculating on displaced geometry 324 (of 492) >>
	<< Calculating on displaced geometry 325 (of 492) >>
	<< Calculating on displaced geometry 326 (of 492) >>
	<< Calculating on displaced geometry 327 (of 492) >>
	<< Calculating on displaced geometry 328 (of 492) >>
	<< Calculating on displaced geometry 329 (of 492) >>
	<< Calculating on displaced geometry 330 (of 492) >>
	<< Calculating on displaced geometry 331 (of 492) >>
	<< Calculating on displaced geometry 332 (of 492) >>
	<< Calculating on displaced geometry 333 (of 492) >>
	<< Calculating on displaced geometry 334 (of 492) >>
	<< Calculating on displaced geometry 335 (of 492) >>
	<< Calculating on displaced geometry 336 (of 492) >>
	<< Calculating on displaced geometry 337 (of 492) >>
	<< Calculating on displaced geometry 338 (of 492) >>
	<< Calculating on displaced geometry 339 (of 492) >>
	<< Calculating on displaced geometry 340 (of 492) >>
	<< Calculating on displaced geometry 341 (of 492) >>
	<< Calculating on displaced geometry 342 (of 492) >>
	<< Calculating on displaced geometry 343 (of 492) >>
	<< Calculating on displaced geometry 344 (of 492) >>
	<< Calculating on displaced geometry 345 (of 492) >>
	<< Calculating on displaced geometry 346 (of 492) >>
	<< Calculating on displaced geometry 347 (of 492) >>
	<< Calculating on displaced geometry 348 (of 492) >>
	<< Calculating on displaced geometry 349 (of 492) >>
	<< Calculating on displaced geometry 350 (of 492) >>
	<< Calculating on displaced geometry 351 (of 492) >>
	<< Calculating on displaced geometry 352 (of 492) >>
	<< Calculating on displaced geometry 353 (of 492) >>
	<< Calculating on displaced geometry 354 (of 492) >>
	<< Calculating on displaced geometry 355 (of 492) >>
	<< Calculating on displaced geometry 356 (of 492) >>
	<< Calculating on displaced geometry 357 (of 492) >>
	<< Calculating on displaced geometry 358 (of 492) >>
	<< Calculating on displaced geometry 359 (of 492) >>
	<< Calculating on displaced geometry 360 (of 492) >>
	<< Calculating on displaced geometry 361 (of 492) >>
	<< Calculating on displaced geometry 362 (of 492) >>
	<< Calculating on displaced geometry 363 (of 492) >>
	<< Calculating on displaced geometry 364 (of 492) >>
	<< Calculating on displaced geometry 365 (of 492) >>
	<< Calculating on displaced geometry 366 (of 492) >>
	<< Calculating on displaced geometry 367 (of 492) >>
	<< Calculating on displaced geometry 368 (of 492) >>
	<< Calculating on displaced geometry 369 (of 492) >>
	<< Calculating on displaced geometry 370 (of 492) >>
	<< Calculating on displaced geometry 371 (of 492) >>
	<< Calculating on displaced geometry 372 (of 492) >>
	<< Calculating on displaced geometry 373 (of 492) >>
	<< Calculating on displaced geometry 374 (of 492) >>
	<< Calculating on displaced geometry 375 (of 492) >>
	<< Calculating on displaced geometry 376 (of 492) >>
	<< Calculating on displaced geometry 377 (of 492) >>
	<< Calculating on displaced geometry 378 (of 492) >>
	<< Calculating on displaced geometry 379 (of 492) >>
	<< Calculating on displaced geometry 380 (of 492) >>
	<< Calculating on displaced geometry 381 (of 492) >>
	<< Calculating on displaced geometry 382 (of 492) >>
	<< Calculating on displaced geometry 383 (of 492) >>
	<< Calculating on displaced geometry 384 (of 492) >>
	<< Calculating on displaced geometry 385 (of 492) >>
	<< Calculating on displaced geometry 386 (of 492) >>
	<< Calculating on displaced geometry 387 (of 492) >>
	<< Calculating on displaced geometry 388 (of 492) >>
	<< Calculating on displaced geometry 389 (of 492) >>
	<< Calculating on displaced geometry 390 (of 492) >>
	<< Calculating on displaced geometry 391 (of 492) >>
	<< Calculating on displaced geometry 392 (of 492) >>
	<< Calculating on displaced geometry 393 (of 492) >>
	<< Calculating on displaced geometry 394 (of 492) >>
	<< Calculating on displaced geometry 395 (of 492) >>
	<< Calculating on displaced geometry 396 (of 492) >>
	<< Calculating on displaced geometry 397 (of 492) >>
	<< Calculating on displaced geometry 398 (of 492) >>
	<< Calculating on displaced geometry 399 (of 492) >>
	<< Calculating on displaced geometry 400 (of 492) >>
	<< Calculating on displaced geometry 401 (of 492) >>
	<< Calculating on displaced geometry 402 (of 492) >>
	<< Calculating on displaced geometry 403 (of 492) >>
	<< Calculating on displaced geometry 404 (of 492) >>
	<< Calculating on displaced geometry 405 (of 492) >>
	<< Calculating on displaced geometry 406 (of 492) >>
	<< Calculating on displaced geometry 407 (of 492) >>
	<< Calculating on displaced geometry 408 (of 492) >>
	<< Calculating on displaced geometry 409 (of 492) >>
	<< Calculating on displaced geometry 410 (of 492) >>
	<< Calculating on displaced geometry 411 (of 492) >>
	<< Calculating on displaced geometry 412 (of 492) >>
	<< Calculating on displaced geometry 413 (of 492) >>
	<< Calculating on displaced geometry 414 (of 492) >>
	<< Calculating on displaced geometry 415 (of 492) >>
	<< Calculating on displaced geometry 416 (of 492) >>
	<< Calculating on displaced geometry 417 (of 492) >>
	<< Calculating on displaced geometry 418 (of 492) >>
	<< Calculating on displaced geometry 419 (of 492) >>
	<< Calculating on displaced geometry 420 (of 492) >>
	<< Calculating on displaced geometry 421 (of 492) >>
	<< Calculating on displaced geometry 422 (of 492) >>
	<< Calculating on displaced geometry 423 (of 492) >>
	<< Calculating on displaced geometry 424 (of 492) >>
	<< Calculating on displaced geometry 425 (of 492) >>
	<< Calculating on displaced geometry 426 (of 492) >>
	<< Calculating on displaced geometry 427 (of 492) >>
	<< Calculating on displaced geometry 428 (of 492) >>
	<< Calculating on displaced geometry 429 (of 492) >>
	<< Calculating on displaced geometry 430 (of 492) >>
	<< Calculating on displaced geometry 431 (of 492) >>
	<< Calculating on displaced geometry 432 (of 492) >>
	<< Calculating on displaced geometry 433 (of 492) >>
	<< Calculating on displaced geometry 434 (of 492) >>
	<< Calculating on displaced geometry 435 (of 492) >>
	<< Calculating on displaced geometry 436 (of 492) >>
	<< Calculating on displaced geometry 437 (of 492) >>
	<< Calculating on displaced geometry 438 (of 492) >>
	<< Calculating on displaced geometry 439 (of 492) >>
	<< Calculating on displaced geometry 440 (of 492) >>
	<< Calculating on displaced geometry 441 (of 492) >>
	<< Calculating on displaced geometry 442 (of 492) >>
	<< Calculating on displaced geometry 443 (of 492) >>
	<< Calculating on displaced geometry 444 (of 492) >>
	<< Calculating on displaced geometry 445 (of 492) >>
	<< Calculating on displaced geometry 446 (of 492) >>
	<< Calculating on displaced geometry 447 (of 492) >>
	<< Calculating on displaced geometry 448 (of 492) >>
	<< Calculating on displaced geometry 449 (of 492) >>
	<< Calculating on displaced geometry 450 (of 492) >>
	<< Calculating on displaced geometry 451 (of 492) >>
	<< Calculating on displaced geometry 452 (of 492) >>
	<< Calculating on displaced geometry 453 (of 492) >>
	<< Calculating on displaced geometry 454 (of 492) >>
	<< Calculating on displaced geometry 455 (of 492) >>
	<< Calculating on displaced geometry 456 (of 492) >>
	<< Calculating on displaced geometry 457 (of 492) >>
	<< Calculating on displaced geometry 458 (of 492) >>
	<< Calculating on displaced geometry 459 (of 492) >>
	<< Calculating on displaced geometry 460 (of 492) >>
	<< Calculating on displaced geometry 461 (of 492) >>
	<< Calculating on displaced geometry 462 (of 492) >>
	<< Calculating on displaced geometry 463 (of 492) >>
	<< Calculating on displaced geometry 464 (of 492) >>
	<< Calculating on displaced geometry 465 (of 492) >>
	<< Calculating on displaced geometry 466 (of 492) >>
	<< Calculating on displaced geometry 467 (of 492) >>
	<< Calculating on displaced geometry 468 (of 492) >>
	<< Calculating on displaced geometry 469 (of 492) >>
	<< Calculating on displaced geometry 470 (of 492) >>
	<< Calculating on displaced geometry 471 (of 492) >>
	<< Calculating on displaced geometry 472 (of 492) >>
	<< Calculating on displaced geometry 473 (of 492) >>
	<< Calculating on displaced geometry 474 (of 492) >>
	<< Calculating on displaced geometry 475 (of 492) >>
	<< Calculating on displaced geometry 476 (of 492) >>
	<< Calculating on displaced geometry 477 (of 492) >>
	<< Calculating on displaced geometry 478 (of 492) >>
	<< Calculating on displaced geometry 479 (of 492) >>
	<< Calculating on displaced geometry 480 (of 492) >>
	<< Calculating on displaced geometry 481 (of 492) >>
	<< Calculating on displaced geometry 482 (of 492) >>
	<< Calculating on displaced geometry 483 (of 492) >>
	<< Calculating on displaced geometry 484 (of 492) >>
	<< Calculating on displaced geometry 485 (of 492) >>
	<< Calculating on displaced geometry 486 (of 492) >>
	<< Calculating on displaced geometry 487 (of 492) >>
	<< Calculating on displaced geometry 488 (of 492) >>
	<< Calculating on displaced geometry 489 (of 492) >>
	<< Calculating on displaced geometry 490 (of 492) >>
	<< Calculating on displaced geometry 491 (of 492) >>
	<< Calculating on displaced geometry 492 (of 492) >>

-----------------------
VIBRATIONAL FREQUENCIES
-----------------------

Scaling factor for frequencies =  1.000000000 (already applied!)

   0:         0.00 cm**-1
   1:         0.00 cm**-1
   2:         0.00 cm**-1
   3:         0.00 cm**-1
   4:         0.00 cm**-1
   5:         0.00 cm**-1
   6:       -72.15 cm**-1 ***imaginary mode***
   7:        14.78 cm**-1
   8:        21.20 cm**-1
   9:        27.84 cm**-1
  10:        31.80 cm**-1
  11:        33.11 cm**-1
  12:        42.27 cm**-1
  13:        52.49 cm**-1
  14:        59.81 cm**-1
  15:        62.17 cm**-1
  16:        62.64 cm**-1
  17:        74.41 cm**-1
  18:        76.12 cm**-1
  19:        84.43 cm**-1
  20:        86.23 cm**-1
  21:        97.20 cm**-1
  22:        99.55 cm**-1
  23:       110.07 cm**-1
  24:       122.65 cm**-1
  25:       127.17 cm**-1
  26:       133.54 cm**-1
  27:       155.69 cm**-1
  28:       161.19 cm**-1
  29:       166.81 cm**-1
  30:       179.01 cm**-1
  31:       183.13 cm**-1
  32:       186.75 cm**-1
  33:       196.34 cm**-1
  34:       204.75 cm**-1
  35:       215.02 cm**-1
  36:       228.11 cm**-1
  37:       250.81 cm**-1
  38:       260.72 cm**-1
  39:       277.29 cm**-1
  40:       277.86 cm**-1
  41:       287.04 cm**-1
  42:       308.86 cm**-1
  43:       315.47 cm**-1
  44:       334.71 cm**-1
  45:       337.34 cm**-1
  46:       352.67 cm**-1
  47:       363.65 cm**-1
  48:       367.15 cm**-1
  49:       383.16 cm**-1
  50:       401.21 cm**-1
  51:       406.35 cm**-1
  52:       409.65 cm**-1
  53:       410.31 cm**-1
  54:       415.66 cm**-1
  55:       417.15 cm**-1
  56:       426.15 cm**-1
  57:       440.68 cm**-1
  58:       446.06 cm**-1
  59:       456.51 cm**-1
  60:       473.87 cm**-1
  61:       477.74 cm**-1
  62:       492.43 cm**-1
  63:       497.40 cm**-1
  64:       507.04 cm**-1
  65:       519.49 cm**-1
  66:       534.27 cm**-1
  67:       537.44 cm**-1
  68:       563.56 cm**-1
  69:       588.58 cm**-1
  70:       608.88 cm**-1
  71:       626.01 cm**-1
  72:       628.09 cm**-1
  73:       628.28 cm**-1
  74:       644.42 cm**-1
  75:       660.07 cm**-1
  76:       684.27 cm**-1
  77:       693.74 cm**-1
  78:       701.71 cm**-1
  79:       712.02 cm**-1
  80:       715.26 cm**-1
  81:       718.11 cm**-1
  82:       722.63 cm**-1
  83:       729.08 cm**-1
  84:       730.21 cm**-1
  85:       756.56 cm**-1
  86:       771.60 cm**-1
  87:       775.42 cm**-1
  88:       782.68 cm**-1
  89:       814.91 cm**-1
  90:       838.71 cm**-1
  91:       843.41 cm**-1
  92:       847.00 cm**-1
  93:       857.69 cm**-1
  94:       864.95 cm**-1
  95:       867.25 cm**-1
  96:       872.26 cm**-1
  97:       872.74 cm**-1
  98:       874.26 cm**-1
  99:       899.24 cm**-1
 100:       919.34 cm**-1
 101:       939.63 cm**-1
 102:       944.06 cm**-1
 103:       948.48 cm**-1
 104:       954.76 cm**-1
 105:       957.77 cm**-1
 106:       959.92 cm**-1
 107:       967.01 cm**-1
 108:       970.03 cm**-1
 109:       974.59 cm**-1
 110:       978.98 cm**-1
 111:       985.08 cm**-1
 112:       985.35 cm**-1
 113:      1002.40 cm**-1
 114:      1003.10 cm**-1
 115:      1006.91 cm**-1
 116:      1016.88 cm**-1
 117:      1019.08 cm**-1
 118:      1019.61 cm**-1
 119:      1023.48 cm**-1
 120:      1024.41 cm**-1
 121:      1030.69 cm**-1
 122:      1034.12 cm**-1
 123:      1040.16 cm**-1
 124:      1051.72 cm**-1
 125:      1052.22 cm**-1
 126:      1057.86 cm**-1
 127:      1058.98 cm**-1
 128:      1064.80 cm**-1
 129:      1073.44 cm**-1
 130:      1087.18 cm**-1
 131:      1094.82 cm**-1
 132:      1102.55 cm**-1
 133:      1112.43 cm**-1
 134:      1113.39 cm**-1
 135:      1144.94 cm**-1
 136:      1158.65 cm**-1
 137:      1164.62 cm**-1
 138:      1166.29 cm**-1
 139:      1170.18 cm**-1
 140:      1176.95 cm**-1
 141:      1183.99 cm**-1
 142:      1186.20 cm**-1
 143:      1191.48 cm**-1
 144:      1200.48 cm**-1
 145:      1212.02 cm**-1
 146:      1219.90 cm**-1
 147:      1225.83 cm**-1
 148:      1233.33 cm**-1
 149:      1234.80 cm**-1
 150:      1257.14 cm**-1
 151:      1261.73 cm**-1
 152:      1272.39 cm**-1
 153:      1277.30 cm**-1
 154:      1297.58 cm**-1
 155:      1305.25 cm**-1
 156:      1321.55 cm**-1
 157:      1323.24 cm**-1
 158:      1324.16 cm**-1
 159:      1342.88 cm**-1
 160:      1347.50 cm**-1
 161:      1355.89 cm**-1
 162:      1364.93 cm**-1
 163:      1370.10 cm**-1
 164:      1373.44 cm**-1
 165:      1381.00 cm**-1
 166:      1384.74 cm**-1
 167:      1385.97 cm**-1
 168:      1393.12 cm**-1
 169:      1395.27 cm**-1
 170:      1401.03 cm**-1
 171:      1410.61 cm**-1
 172:      1412.84 cm**-1
 173:      1452.00 cm**-1
 174:      1455.52 cm**-1
 175:      1458.27 cm**-1
 176:      1459.82 cm**-1
 177:      1461.50 cm**-1
 178:      1466.87 cm**-1
 179:      1468.86 cm**-1
 180:      1475.15 cm**-1
 181:      1477.61 cm**-1
 182:      1478.76 cm**-1
 183:      1481.83 cm**-1
 184:      1485.33 cm**-1
 185:      1487.29 cm**-1
 186:      1487.58 cm**-1
 187:      1492.87 cm**-1
 188:      1511.68 cm**-1
 189:      1525.80 cm**-1
 190:      1528.99 cm**-1
 191:      1532.55 cm**-1
 192:      1556.00 cm**-1
 193:      1575.09 cm**-1
 194:      1582.17 cm**-1
 195:      1613.81 cm**-1
 196:      1637.53 cm**-1
 197:      1645.24 cm**-1
 198:      1650.20 cm**-1
 199:      1651.54 cm**-1
 200:      1662.20 cm**-1
 201:      1663.19 cm**-1
 202:      1663.79 cm**-1
 203:      1668.32 cm**-1
 204:      1768.86 cm**-1
 205:      1790.06 cm**-1
 206:      2198.56 cm**-1
 207:      3046.02 cm**-1
 208:      3050.41 cm**-1
 209:      3057.81 cm**-1
 210:      3060.79 cm**-1
 211:      3065.29 cm**-1
 212:      3076.37 cm**-1
 213:      3084.20 cm**-1
 214:      3120.96 cm**-1
 215:      3123.03 cm**-1
 216:      3126.83 cm**-1
 217:      3130.47 cm**-1
 218:      3138.95 cm**-1
 219:      3140.95 cm**-1
 220:      3142.66 cm**-1
 221:      3147.19 cm**-1
 222:      3154.36 cm**-1
 223:      3158.13 cm**-1
 224:      3163.08 cm**-1
 225:      3180.23 cm**-1
 226:      3188.52 cm**-1
 227:      3190.65 cm**-1
 228:      3193.57 cm**-1
 229:      3197.48 cm**-1
 230:      3199.72 cm**-1
 231:      3201.16 cm**-1
 232:      3205.18 cm**-1
 233:      3206.07 cm**-1
 234:      3208.30 cm**-1
 235:      3210.23 cm**-1
 236:      3213.95 cm**-1
 237:      3215.57 cm**-1
 238:      3215.92 cm**-1
 239:      3217.13 cm**-1
 240:      3220.81 cm**-1
 241:      3223.59 cm**-1
 242:      3230.55 cm**-1
 243:      3231.20 cm**-1
 244:      3239.03 cm**-1
 245:      3665.53 cm**-1


------------
NORMAL MODES
------------

These modes are the cartesian displacements weighted by the diagonal matrix
M(i,i)=1/sqrt(m[i]) where m[i] is the mass of the displaced atom
Thus, these vectors are normalized but *not* orthogonal

                  0          1          2          3          4          5    
      0       0.000000   0.000000   0.000000   0.000000   0.000000   0.000000
      1       0.000000   0.000000   0.000000   0.000000   0.000000   0.000000
      2       0.000000   0.000000   0.000000   0.000000   0.000000   0.000000
      3       0.000000   0.000000   0.000000   0.000000   0.000000   0.000000
      4       0.000000   0.000000   0.000000   0.000000   0.000000   0.000000
      5       0.000000   0.000000   0.000000   0.000000   0.000000   0.000000
      6       0.000000   0.000000   0.000000   0.000000   0.000000   0.000000
      7       0.000000   0.000000   0.000000   0.000000   0.000000   0.000000
      8       0.000000   0.000000   0.000000   0.000000   0.000000   0.000000
      9       0.000000   0.000000   0.000000   0.000000   0.000000   0.000000
     10       0.000000   0.000000   0.000000   0.000000   0.000000   0.000000
     11       0.000000   0.000000   0.000000   0.000000   0.000000   0.000000
     12       0.000000   0.000000   0.000000   0.000000   0.000000   0.000000
     13       0.000000   0.000000   0.000000   0.000000   0.000000   0.000000
     14       0.000000   0.000000   0.000000   0.000000   0.000000   0.000000
     15       0.000000   0.000000   0.000000   0.000000   0.000000   0.000000
     16       0.000000   0.000000   0.000000   0.000000   0.000000   0.000000
     17       0.000000   0.000000   0.000000   0.000000   0.000000   0.000000
     18       0.000000   0.000000   0.000000   0.000000   0.000000   0.000000
     19       0.000000   0.000000   0.000000   0.000000   0.000000   0.000000
     20       0.000000   0.000000   0.000000   0.000000   0.000000   0.000000
     21       0.000000   0.000000   0.000000   0.000000   0.000000   0.000000
     22       0.000000   0.000000   0.000000   0.000000   0.000000   0.000000
     23       0.000000   0.000000   0.000000   0.000000   0.000000   0.000000
     24       0.000000   0.000000   0.000000   0.000000   0.000000   0.000000
     25       0.000000   0.000000   0.000000   0.000000   0.000000   0.000000
     26       0.000000   0.000000   0.000000   0.000000   0.000000   0.000000
     27       0.000000   0.000000   0.000000   0.000000   0.000000   0.000000
     28       0.000000   0.000000   0.000000   0.000000   0.000000   0.000000
     29       0.000000   0.000000   0.000000   0.000000   0.000000   0.000000
     30       0.000000   0.000000   0.000000   0.000000   0.000000   0.000000
     31       0.000000   0.000000   0.000000   0.000000   0.000000   0.000000
     32       0.000000   0.000000   0.000000   0.000000   0.000000   0.000000
     33       0.000000   0.000000   0.000000   0.000000   0.000000   0.000000
     34       0.000000   0.000000   0.000000   0.000000   0.000000   0.000000
     35       0.000000   0.000000   0.000000   0.000000   0.000000   0.000000
     36       0.000000   0.000000   0.000000   0.000000   0.000000   0.000000
     37       0.000000   0.000000   0.000000   0.000000   0.000000   0.000000
     38       0.000000   0.000000   0.000000   0.000000   0.000000   0.000000
     39       0.000000   0.000000   0.000000   0.000000   0.000000   0.000000
     40       0.000000   0.000000   0.000000   0.000000   0.000000   0.000000
     41       0.000000   0.000000   0.000000   0.000000   0.000000   0.000000
     42       0.000000   0.000000   0.000000   0.000000   0.000000   0.000000
     43       0.000000   0.000000   0.000000   0.000000   0.000000   0.000000
     44       0.000000   0.000000   0.000000   0.000000   0.000000   0.000000
     45       0.000000   0.000000   0.000000   0.000000   0.000000   0.000000
     46       0.000000   0.000000   0.000000   0.000000   0.000000   0.000000
     47       0.000000   0.000000   0.000000   0.000000   0.000000   0.000000
     48       0.000000   0.000000   0.000000   0.000000   0.000000   0.000000
     49       0.000000   0.000000   0.000000   0.000000   0.000000   0.000000
     50       0.000000   0.000000   0.000000   0.000000   0.000000   0.000000
     51       0.000000   0.000000   0.000000   0.000000   0.000000   0.000000
     52       0.000000   0.000000   0.000000   0.000000   0.000000   0.000000
     53       0.000000   0.000000   0.000000   0.000000   0.000000   0.000000
     54       0.000000   0.000000   0.000000   0.000000   0.000000   0.000000
     55       0.000000   0.000000   0.000000   0.000000   0.000000   0.000000
     56       0.000000   0.000000   0.000000   0.000000   0.000000   0.000000
     57       0.000000   0.000000   0.000000   0.000000   0.000000   0.000000
     58       0.000000   0.000000   0.000000   0.000000   0.000000   0.000000
     59       0.000000   0.000000   0.000000   0.000000   0.000000   0.000000
     60       0.000000   0.000000   0.000000   0.000000   0.000000   0.000000
     61       0.000000   0.000000   0.000000   0.000000   0.000000   0.000000
     62       0.000000   0.000000   0.000000   0.000000   0.000000   0.000000
     63       0.000000   0.000000   0.000000   0.000000   0.000000   0.000000
     64       0.000000   0.000000   0.000000   0.000000   0.000000   0.000000
     65       0.000000   0.000000   0.000000   0.000000   0.000000   0.000000
     66       0.000000   0.000000   0.000000   0.000000   0.000000   0.000000
     67       0.000000   0.000000   0.000000   0.000000   0.000000   0.000000
     68       0.000000   0.000000   0.000000   0.000000   0.000000   0.000000
     69       0.000000   0.000000   0.000000   0.000000   0.000000   0.000000
     70       0.000000   0.000000   0.000000   0.000000   0.000000   0.000000
     71       0.000000   0.000000   0.000000   0.000000   0.000000   0.000000
     72       0.000000   0.000000   0.000000   0.000000   0.000000   0.000000
     73       0.000000   0.000000   0.000000   0.000000   0.000000   0.000000
     74       0.000000   0.000000   0.000000   0.000000   0.000000   0.000000
     75       0.000000   0.000000   0.000000   0.000000   0.000000   0.000000
     76       0.000000   0.000000   0.000000   0.000000   0.000000   0.000000
     77       0.000000   0.000000   0.000000   0.000000   0.000000   0.000000
     78       0.000000   0.000000   0.000000   0.000000   0.000000   0.000000
     79       0.000000   0.000000   0.000000   0.000000   0.000000   0.000000
     80       0.000000   0.000000   0.000000   0.000000   0.000000   0.000000
     81       0.000000   0.000000   0.000000   0.000000   0.000000   0.000000
     82       0.000000   0.000000   0.000000   0.000000   0.000000   0.000000
     83       0.000000   0.000000   0.000000   0.000000   0.000000   0.000000
     84       0.000000   0.000000   0.000000   0.000000   0.000000   0.000000
     85       0.000000   0.000000   0.000000   0.000000   0.000000   0.000000
     86       0.000000   0.000000   0.000000   0.000000   0.000000   0.000000
     87       0.000000   0.000000   0.000000   0.000000   0.000000   0.000000
     88       0.000000   0.000000   0.000000   0.000000   0.000000   0.000000
     89       0.000000   0.000000   0.000000   0.000000   0.000000   0.000000
     90       0.000000   0.000000   0.000000   0.000000   0.000000   0.000000
     91       0.000000   0.000000   0.000000   0.000000   0.000000   0.000000
     92       0.000000   0.000000   0.000000   0.000000   0.000000   0.000000
     93       0.000000   0.000000   0.000000   0.000000   0.000000   0.000000
     94       0.000000   0.000000   0.000000   0.000000   0.000000   0.000000
     95       0.000000   0.000000   0.000000   0.000000   0.000000   0.000000
     96       0.000000   0.000000   0.000000   0.000000   0.000000   0.000000
     97       0.000000   0.000000   0.000000   0.000000   0.000000   0.000000
     98       0.000000   0.000000   0.000000   0.000000   0.000000   0.000000
     99       0.000000   0.000000   0.000000   0.000000   0.000000   0.000000
    100       0.000000   0.000000   0.000000   0.000000   0.000000   0.000000
    101       0.000000   0.000000   0.000000   0.000000   0.000000   0.000000
    102       0.000000   0.000000   0.000000   0.000000   0.000000   0.000000
    103       0.000000   0.000000   0.000000   0.000000   0.000000   0.000000
    104       0.000000   0.000000   0.000000   0.000000   0.000000   0.000000
    105       0.000000   0.000000   0.000000   0.000000   0.000000   0.000000
    106       0.000000   0.000000   0.000000   0.000000   0.000000   0.000000
    107       0.000000   0.000000   0.000000   0.000000   0.000000   0.000000
    108       0.000000   0.000000   0.000000   0.000000   0.000000   0.000000
    109       0.000000   0.000000   0.000000   0.000000   0.000000   0.000000
    110       0.000000   0.000000   0.000000   0.000000   0.000000   0.000000
    111       0.000000   0.000000   0.000000   0.000000   0.000000   0.000000
    112       0.000000   0.000000   0.000000   0.000000   0.000000   0.000000
    113       0.000000   0.000000   0.000000   0.000000   0.000000   0.000000
    114       0.000000   0.000000   0.000000   0.000000   0.000000   0.000000
    115       0.000000   0.000000   0.000000   0.000000   0.000000   0.000000
    116       0.000000   0.000000   0.000000   0.000000   0.000000   0.000000
    117       0.000000   0.000000   0.000000   0.000000   0.000000   0.000000
    118       0.000000   0.000000   0.000000   0.000000   0.000000   0.000000
    119       0.000000   0.000000   0.000000   0.000000   0.000000   0.000000
    120       0.000000   0.000000   0.000000   0.000000   0.000000   0.000000
    121       0.000000   0.000000   0.000000   0.000000   0.000000   0.000000
    122       0.000000   0.000000   0.000000   0.000000   0.000000   0.000000
    123       0.000000   0.000000   0.000000   0.000000   0.000000   0.000000
    124       0.000000   0.000000   0.000000   0.000000   0.000000   0.000000
    125       0.000000   0.000000   0.000000   0.000000   0.000000   0.000000
    126       0.000000   0.000000   0.000000   0.000000   0.000000   0.000000
    127       0.000000   0.000000   0.000000   0.000000   0.000000   0.000000
    128       0.000000   0.000000   0.000000   0.000000   0.000000   0.000000
    129       0.000000   0.000000   0.000000   0.000000   0.000000   0.000000
    130       0.000000   0.000000   0.000000   0.000000   0.000000   0.000000
    131       0.000000   0.000000   0.000000   0.000000   0.000000   0.000000
    132       0.000000   0.000000   0.000000   0.000000   0.000000   0.000000
    133       0.000000   0.000000   0.000000   0.000000   0.000000   0.000000
    134       0.000000   0.000000   0.000000   0.000000   0.000000   0.000000
    135       0.000000   0.000000   0.000000   0.000000   0.000000   0.000000
    136       0.000000   0.000000   0.000000   0.000000   0.000000   0.000000
    137       0.000000   0.000000   0.000000   0.000000   0.000000   0.000000
    138       0.000000   0.000000   0.000000   0.000000   0.000000   0.000000
    139       0.000000   0.000000   0.000000   0.000000   0.000000   0.000000
    140       0.000000   0.000000   0.000000   0.000000   0.000000   0.000000
    141       0.000000   0.000000   0.000000   0.000000   0.000000   0.000000
    142       0.000000   0.000000   0.000000   0.000000   0.000000   0.000000
    143       0.000000   0.000000   0.000000   0.000000   0.000000   0.000000
    144       0.000000   0.000000   0.000000   0.000000   0.000000   0.000000
    145       0.000000   0.000000   0.000000   0.000000   0.000000   0.000000
    146       0.000000   0.000000   0.000000   0.000000   0.000000   0.000000
    147       0.000000   0.000000   0.000000   0.000000   0.000000   0.000000
    148       0.000000   0.000000   0.000000   0.000000   0.000000   0.000000
    149       0.000000   0.000000   0.000000   0.000000   0.000000   0.000000
    150       0.000000   0.000000   0.000000   0.000000   0.000000   0.000000
    151       0.000000   0.000000   0.000000   0.000000   0.000000   0.000000
    152       0.000000   0.000000   0.000000   0.000000   0.000000   0.000000
    153       0.000000   0.000000   0.000000   0.000000   0.000000   0.000000
    154       0.000000   0.000000   0.000000   0.000000   0.000000   0.000000
    155       0.000000   0.000000   0.000000   0.000000   0.000000   0.000000
    156       0.000000   0.000000   0.000000   0.000000   0.000000   0.000000
    157       0.000000   0.000000   0.000000   0.000000   0.000000   0.000000
    158       0.000000   0.000000   0.000000   0.000000   0.000000   0.000000
    159       0.000000   0.000000   0.000000   0.000000   0.000000   0.000000
    160       0.000000   0.000000   0.000000   0.000000   0.000000   0.000000
    161       0.000000   0.000000   0.000000   0.000000   0.000000   0.000000
    162       0.000000   0.000000   0.000000   0.000000   0.000000   0.000000
    163       0.000000   0.000000   0.000000   0.000000   0.000000   0.000000
    164       0.000000   0.000000   0.000000   0.000000   0.000000   0.000000
    165       0.000000   0.000000   0.000000   0.000000   0.000000   0.000000
    166       0.000000   0.000000   0.000000   0.000000   0.000000   0.000000
    167       0.000000   0.000000   0.000000   0.000000   0.000000   0.000000
    168       0.000000   0.000000   0.000000   0.000000   0.000000   0.000000
    169       0.000000   0.000000   0.000000   0.000000   0.000000   0.000000
    170       0.000000   0.000000   0.000000   0.000000   0.000000   0.000000
    171       0.000000   0.000000   0.000000   0.000000   0.000000   0.000000
    172       0.000000   0.000000   0.000000   0.000000   0.000000   0.000000
    173       0.000000   0.000000   0.000000   0.000000   0.000000   0.000000
    174       0.000000   0.000000   0.000000   0.000000   0.000000   0.000000
    175       0.000000   0.000000   0.000000   0.000000   0.000000   0.000000
    176       0.000000   0.000000   0.000000   0.000000   0.000000   0.000000
    177       0.000000   0.000000   0.000000   0.000000   0.000000   0.000000
    178       0.000000   0.000000   0.000000   0.000000   0.000000   0.000000
    179       0.000000   0.000000   0.000000   0.000000   0.000000   0.000000
    180       0.000000   0.000000   0.000000   0.000000   0.000000   0.000000
    181       0.000000   0.000000   0.000000   0.000000   0.000000   0.000000
    182       0.000000   0.000000   0.000000   0.000000   0.000000   0.000000
    183       0.000000   0.000000   0.000000   0.000000   0.000000   0.000000
    184       0.000000   0.000000   0.000000   0.000000   0.000000   0.000000
    185       0.000000   0.000000   0.000000   0.000000   0.000000   0.000000
    186       0.000000   0.000000   0.000000   0.000000   0.000000   0.000000
    187       0.000000   0.000000   0.000000   0.000000   0.000000   0.000000
    188       0.000000   0.000000   0.000000   0.000000   0.000000   0.000000
    189       0.000000   0.000000   0.000000   0.000000   0.000000   0.000000
    190       0.000000   0.000000   0.000000   0.000000   0.000000   0.000000
    191       0.000000   0.000000   0.000000   0.000000   0.000000   0.000000
    192       0.000000   0.000000   0.000000   0.000000   0.000000   0.000000
    193       0.000000   0.000000   0.000000   0.000000   0.000000   0.000000
    194       0.000000   0.000000   0.000000   0.000000   0.000000   0.000000
    195       0.000000   0.000000   0.000000   0.000000   0.000000   0.000000
    196       0.000000   0.000000   0.000000   0.000000   0.000000   0.000000
    197       0.000000   0.000000   0.000000   0.000000   0.000000   0.000000
    198       0.000000   0.000000   0.000000   0.000000   0.000000   0.000000
    199       0.000000   0.000000   0.000000   0.000000   0.000000   0.000000
    200       0.000000   0.000000   0.000000   0.000000   0.000000   0.000000
    201       0.000000   0.000000   0.000000   0.000000   0.000000   0.000000
    202       0.000000   0.000000   0.000000   0.000000   0.000000   0.000000
    203       0.000000   0.000000   0.000000   0.000000   0.000000   0.000000
    204       0.000000   0.000000   0.000000   0.000000   0.000000   0.000000
    205       0.000000   0.000000   0.000000   0.000000   0.000000   0.000000
    206       0.000000   0.000000   0.000000   0.000000   0.000000   0.000000
    207       0.000000   0.000000   0.000000   0.000000   0.000000   0.000000
    208       0.000000   0.000000   0.000000   0.000000   0.000000   0.000000
    209       0.000000   0.000000   0.000000   0.000000   0.000000   0.000000
    210       0.000000   0.000000   0.000000   0.000000   0.000000   0.000000
    211       0.000000   0.000000   0.000000   0.000000   0.000000   0.000000
    212       0.000000   0.000000   0.000000   0.000000   0.000000   0.000000
    213       0.000000   0.000000   0.000000   0.000000   0.000000   0.000000
    214       0.000000   0.000000   0.000000   0.000000   0.000000   0.000000
    215       0.000000   0.000000   0.000000   0.000000   0.000000   0.000000
    216       0.000000   0.000000   0.000000   0.000000   0.000000   0.000000
    217       0.000000   0.000000   0.000000   0.000000   0.000000   0.000000
    218       0.000000   0.000000   0.000000   0.000000   0.000000   0.000000
    219       0.000000   0.000000   0.000000   0.000000   0.000000   0.000000
    220       0.000000   0.000000   0.000000   0.000000   0.000000   0.000000
    221       0.000000   0.000000   0.000000   0.000000   0.000000   0.000000
    222       0.000000   0.000000   0.000000   0.000000   0.000000   0.000000
    223       0.000000   0.000000   0.000000   0.000000   0.000000   0.000000
    224       0.000000   0.000000   0.000000   0.000000   0.000000   0.000000
    225       0.000000   0.000000   0.000000   0.000000   0.000000   0.000000
    226       0.000000   0.000000   0.000000   0.000000   0.000000   0.000000
    227       0.000000   0.000000   0.000000   0.000000   0.000000   0.000000
    228       0.000000   0.000000   0.000000   0.000000   0.000000   0.000000
    229       0.000000   0.000000   0.000000   0.000000   0.000000   0.000000
    230       0.000000   0.000000   0.000000   0.000000   0.000000   0.000000
    231       0.000000   0.000000   0.000000   0.000000   0.000000   0.000000
    232       0.000000   0.000000   0.000000   0.000000   0.000000   0.000000
    233       0.000000   0.000000   0.000000   0.000000   0.000000   0.000000
    234       0.000000   0.000000   0.000000   0.000000   0.000000   0.000000
    235       0.000000   0.000000   0.000000   0.000000   0.000000   0.000000
    236       0.000000   0.000000   0.000000   0.000000   0.000000   0.000000
    237       0.000000   0.000000   0.000000   0.000000   0.000000   0.000000
    238       0.000000   0.000000   0.000000   0.000000   0.000000   0.000000
    239       0.000000   0.000000   0.000000   0.000000   0.000000   0.000000
    240       0.000000   0.000000   0.000000   0.000000   0.000000   0.000000
    241       0.000000   0.000000   0.000000   0.000000   0.000000   0.000000
    242       0.000000   0.000000   0.000000   0.000000   0.000000   0.000000
    243       0.000000   0.000000   0.000000   0.000000   0.000000   0.000000
    244       0.000000   0.000000   0.000000   0.000000   0.000000   0.000000
    245       0.000000   0.000000   0.000000   0.000000   0.000000   0.000000
                  6          7          8          9         10         11    
      0      -0.003557  -0.028497   0.004718  -0.008181   0.063836   0.055719
      1      -0.010190  -0.029308  -0.030894  -0.015094  -0.005559   0.032565
      2       0.003146  -0.002996  -0.023423  -0.019472  -0.026679  -0.017424
      3      -0.000256  -0.027928  -0.003904  -0.021403   0.013885   0.031138
      4      -0.009733  -0.000156  -0.076038   0.017538  -0.142597  -0.004594
      5       0.009539  -0.017637  -0.016636  -0.058587  -0.042678  -0.040025
      6       0.043307  -0.047879   0.024807  -0.011258   0.036854   0.002044
      7       0.018701  -0.046662  -0.026621   0.005078  -0.019558  -0.004916
      8       0.001733  -0.009873  -0.037765   0.019283  -0.003020  -0.019314
      9       0.000137  -0.044197   0.039804  -0.009320   0.030734   0.037087
     10       0.015852  -0.047747  -0.052654  -0.007657  -0.020239  -0.066160
     11      -0.016550  -0.008831  -0.022209  -0.001882  -0.022193  -0.002082
     12       0.021549  -0.035841   0.017959  -0.016965   0.047057   0.028639
     13       0.009523  -0.041429  -0.029898   0.005616  -0.015135   0.005627
     14      -0.002432  -0.005662  -0.032388  -0.005863  -0.017067  -0.013673
     15       0.012253  -0.030694   0.021564  -0.034768   0.033288   0.023361
     16       0.015933  -0.053070  -0.032573   0.023224  -0.010017  -0.018691
     17      -0.005953   0.000317  -0.031707  -0.012357  -0.016307   0.002669
     18       0.007956  -0.037258   0.030285  -0.020145   0.036831   0.031917
     19       0.016436  -0.070458  -0.019161   0.059370   0.005382  -0.009405
     20       0.006194   0.005028  -0.045295  -0.023695  -0.013225  -0.014796
     21       0.010731  -0.005193  -0.003872  -0.094457   0.005417  -0.006416
     22       0.014335  -0.051904  -0.030077   0.026468  -0.009632  -0.006225
     23      -0.008929   0.011663  -0.023550  -0.008552  -0.017640   0.057659
     24       0.006229   0.016148  -0.002634  -0.128388   0.015399   0.003549
     25       0.013561  -0.059783  -0.008095   0.068409   0.013979   0.054526
     26      -0.013965   0.030553  -0.010892  -0.023075   0.004944   0.100047
     27       0.003916   0.012824   0.017597  -0.104113   0.049611   0.028024
     28       0.013199  -0.067043   0.007359   0.099094   0.032726   0.089245
     29      -0.016957   0.036688  -0.003376  -0.033041   0.029254   0.083769
     30       0.004892   0.041983  -0.028556  -0.198147  -0.020112  -0.013294
     31       0.013460  -0.058075  -0.006679   0.069629   0.012511   0.072484
     32      -0.014187   0.041793  -0.009285  -0.031159  -0.005860   0.166583
     33       0.001784   0.058546  -0.028329  -0.227379  -0.012475  -0.003888
     34       0.013429  -0.064126   0.010480   0.101241   0.030857   0.120098
     35      -0.017443   0.056169  -0.000640  -0.046194   0.011129   0.199997
     36       0.007465   0.046795  -0.055648  -0.233317  -0.066645  -0.041257
     37       0.013722  -0.048668  -0.027327   0.028972  -0.012223   0.028968
     38      -0.010385   0.034410  -0.019707  -0.023733  -0.040164   0.190443
     39       0.006564   0.067531  -0.077064  -0.292322  -0.095828  -0.053794
     40       0.013616  -0.047199  -0.026531   0.028559  -0.013884   0.043071
     41      -0.010870   0.043195  -0.019554  -0.033881  -0.050654   0.242949
     42       0.011172   0.025736  -0.055059  -0.194738  -0.074966  -0.054456
     43       0.014225  -0.040998  -0.048512  -0.010804  -0.034575  -0.032354
     44      -0.006439   0.016317  -0.029688  -0.002933  -0.060449   0.146558
     45       0.013048   0.029385  -0.075161  -0.220788  -0.109888  -0.077761
     46       0.014315  -0.033632  -0.064197  -0.042016  -0.053701  -0.067236
     47      -0.003685   0.010590  -0.036711   0.004664  -0.085239   0.163800
     48       0.012959  -0.000170  -0.028834  -0.124099  -0.038452  -0.036860
     49       0.014513  -0.042655  -0.049890  -0.011045  -0.033339  -0.049521
     50      -0.005545   0.005116  -0.031000   0.005768  -0.048517   0.079976
     51       0.016282  -0.016500  -0.028856  -0.097073  -0.044590  -0.046152
     52       0.016329  -0.036711  -0.066898  -0.042464  -0.050731  -0.095794
     53      -0.001175  -0.009395  -0.039711   0.018602  -0.064029   0.046354
     54       0.016196  -0.065792   0.007150  -0.002451   0.041158  -0.036115
     55      -0.012345  -0.046645  -0.034986  -0.016414  -0.026913  -0.005353
     56       0.033981  -0.006717  -0.028188   0.036424   0.002812  -0.013463
     57      -0.117383  -0.095249  -0.073185  -0.010350   0.106390  -0.114672
     58      -0.022737  -0.049897  -0.029128  -0.036465  -0.055427  -0.011586
     59      -0.029326  -0.021213  -0.060984   0.023566   0.018941  -0.051026
     60      -0.198617  -0.111845  -0.124508  -0.020332   0.162577  -0.164811
     61      -0.076570  -0.060529  -0.060603  -0.050321  -0.020630  -0.046582
     62      -0.030058  -0.020287  -0.055028   0.005256   0.012668  -0.054986
     63      -0.117639  -0.099063  -0.071964  -0.001874   0.081820  -0.113609
     64      -0.058490  -0.057625  -0.045022  -0.053332  -0.048235  -0.035761
     65       0.005593  -0.013339  -0.045504   0.039716   0.013120  -0.027448
     66      -0.127420  -0.096470  -0.079950  -0.013553   0.119639  -0.121085
     67       0.055287  -0.035085   0.019274  -0.021478  -0.115976   0.036850
     68      -0.115359  -0.042358  -0.110813   0.016485   0.046696  -0.103420
     69       0.019454  -0.068384   0.008737  -0.000075   0.035352  -0.041720
     70      -0.090375  -0.049403  -0.076245  -0.031255   0.019631  -0.019142
     71       0.189469   0.026987   0.048807   0.045956  -0.046046   0.073949
     72       0.166757  -0.034652   0.074256   0.006590  -0.023031   0.029626
     73      -0.114000  -0.085380  -0.101921  -0.021607   0.087877  -0.058037
     74       0.244434   0.026450   0.066245   0.052700  -0.042594   0.088345
     75      -0.032022  -0.089116  -0.014471   0.002836   0.042917  -0.087316
     76      -0.093540  -0.023088  -0.066267  -0.042165  -0.019339   0.008547
     77       0.200259   0.003367   0.042218   0.056547  -0.007629   0.052457
     78      -0.060689  -0.081729  -0.031120  -0.007679   0.079460  -0.070464
     79      -0.116557  -0.040664  -0.085366  -0.039332   0.022518  -0.011804
     80       0.267763   0.076867   0.098293   0.037044  -0.122597   0.148367
     81       0.106410  -0.057033   0.063134   0.009769  -0.014213  -0.002524
     82       0.033985  -0.045155  -0.009432  -0.002538  -0.049039   0.004404
     83       0.003714  -0.019602  -0.057673   0.057150   0.042807  -0.049031
     84       0.076785  -0.082389   0.046173   0.015988  -0.004207  -0.049471
     85       0.008516  -0.051447  -0.018138  -0.017199  -0.050576  -0.005806
     86       0.030568  -0.010657  -0.047481   0.069619   0.042822  -0.033739
     87       0.198444  -0.032266   0.120842   0.015398  -0.065595   0.059009
     88       0.041540  -0.036697  -0.013099   0.009247  -0.032883   0.013613
     89       0.045548  -0.004993  -0.035672   0.065109   0.029488  -0.019022
     90       0.106826  -0.052586   0.063098   0.007806  -0.012840   0.004677
     91       0.086613  -0.046600   0.023914   0.009899  -0.082062   0.013536
     92      -0.086212  -0.051766  -0.111203   0.051859   0.085481  -0.119997
     93      -0.002814  -0.060845   0.041931   0.008139   0.010794   0.027328
     94       0.002034  -0.030493   0.003725  -0.005013  -0.003531  -0.022268
     95      -0.013902  -0.005867  -0.024889  -0.005332  -0.019097  -0.000538
     96      -0.009987  -0.071013   0.054151   0.020214  -0.019926   0.014177
     97      -0.006257  -0.021635   0.019949   0.000520   0.041690   0.023590
     98      -0.026346  -0.012608  -0.006037   0.009193  -0.029960   0.005762
     99      -0.013165  -0.088989   0.059100   0.043472  -0.039657   0.006541
    100      -0.026260   0.001159   0.077670  -0.009981   0.040964   0.057883
    101      -0.024038  -0.007856  -0.008790   0.002707  -0.024179   0.007445
    102      -0.014222  -0.097434   0.069171   0.053402  -0.063079  -0.003523
    103      -0.036054   0.009913   0.091557  -0.007649   0.074238   0.093760
    104      -0.029603  -0.011954   0.006325   0.012802  -0.031633   0.013286
    105      -0.013519  -0.096757   0.052389   0.053694  -0.031882   0.010229
    106      -0.035315   0.014235   0.117746  -0.022160   0.003078   0.050972
    107      -0.013057   0.001962  -0.029717  -0.015735  -0.008757   0.002772
    108      -0.018572  -0.111376   0.056957   0.071622  -0.048833   0.002839
    109      -0.051557   0.033323   0.161573  -0.030472   0.005595   0.080015
    110      -0.011915   0.005602  -0.030593  -0.020087  -0.004660   0.004721
    111      -0.007448  -0.085126   0.040039   0.039229  -0.003515   0.022725
    112      -0.025518   0.001690   0.100351  -0.020410  -0.034167   0.008403
    113      -0.002490   0.007351  -0.049341  -0.028613   0.001567  -0.004297
    114      -0.007817  -0.090149   0.034250   0.046265   0.003296   0.026462
    115      -0.031787   0.009612   0.130724  -0.027657  -0.063276   0.001783
    116       0.006342   0.014912  -0.066596  -0.043624   0.013919  -0.008956
    117      -0.002550  -0.067249   0.034396   0.016567   0.018005   0.031210
    118      -0.008955  -0.021321   0.044696  -0.011141  -0.037715  -0.027920
    119      -0.003858   0.002963  -0.047122  -0.022728  -0.004063  -0.005976
    120       0.001102  -0.059417   0.024696   0.008515   0.042471   0.044021
    121      -0.002048  -0.029787   0.032143  -0.013405  -0.072092  -0.064457
    122       0.003200   0.006545  -0.062638  -0.031575   0.003497  -0.010731
    123      -0.019308  -0.063142   0.061796   0.010535  -0.032772   0.008137
    124       0.020746  -0.036975  -0.023771   0.013110   0.095829   0.036214
    125      -0.032930  -0.024898   0.016770   0.031187  -0.048026   0.011772
    126      -0.013955  -0.065887   0.033702   0.016431   0.030182   0.034291
    127       0.063329  -0.049715  -0.063838   0.008328   0.119201   0.023358
    128       0.043338  -0.044673  -0.022943   0.013727  -0.082723  -0.044849
    129      -0.017327  -0.095269   0.008671   0.051195   0.064048   0.051784
    130       0.018878  -0.049323  -0.043148   0.032251   0.137627   0.058455
    131       0.096575  -0.046580  -0.049234  -0.013294  -0.103137  -0.086288
    132      -0.013389  -0.056037   0.042909   0.004913   0.017184   0.027859
    133       0.081232  -0.065421  -0.097539   0.020133   0.164349   0.034999
    134       0.012097  -0.068679  -0.017464   0.052715  -0.087049  -0.030753
    135       0.001295  -0.048432   0.028409  -0.004734   0.059256   0.042716
    136       0.119453  -0.044624  -0.082303  -0.031048   0.074157  -0.033501
    137       0.071681  -0.034965  -0.032466  -0.011522  -0.087226  -0.063579
    138      -0.078034  -0.041801   0.083910  -0.009833  -0.070329  -0.005504
    139       0.077699  -0.044778  -0.057587  -0.004991   0.080296  -0.000386
    140      -0.109597  -0.015012   0.061218   0.055554  -0.028176   0.060162
    141      -0.357303  -0.052410   0.063222  -0.001484  -0.059478  -0.019411
    142       0.206773  -0.039370  -0.076220  -0.032177   0.044469  -0.035485
    143      -0.247648  -0.020046   0.046521   0.055543  -0.028476   0.046361
    144      -0.104202  -0.037396   0.087937  -0.013725  -0.078571  -0.009050
    145      -0.032745  -0.068590  -0.097635   0.009595   0.115311  -0.007849
    146       0.132478  -0.006716   0.088441   0.055682  -0.031389   0.084041
    147       0.151923  -0.020260   0.118081  -0.027835  -0.105933   0.000146
    148       0.100234  -0.031080  -0.025094  -0.003959   0.070416   0.017763
    149      -0.286850  -0.011452   0.084453   0.074081  -0.011182   0.086049
    150       0.003766  -0.073659   0.077025   0.017365  -0.071957  -0.008495
    151      -0.038609  -0.034201   0.004758   0.049337   0.152192   0.102522
    152      -0.036426  -0.030805   0.036094   0.047802  -0.054604   0.023230
    153      -0.001897  -0.071401   0.096049   0.007655  -0.118230  -0.030576
    154      -0.081023  -0.025702   0.031869   0.050119   0.139176   0.111823
    155      -0.099278  -0.018915   0.063466   0.057358  -0.034983   0.057718
    156      -0.011742  -0.067082   0.080603   0.007853  -0.080715  -0.014102
    157       0.005331  -0.045944  -0.025089   0.062017   0.193268   0.113990
    158      -0.028205  -0.040096   0.053535   0.065443  -0.066242   0.029959
    159       0.040436  -0.089604   0.066190   0.042392  -0.044630   0.008300
    160      -0.081020  -0.029502   0.028240   0.064786   0.168757   0.133178
    161       0.018332  -0.038809   0.006996   0.033803  -0.069916  -0.010057
    162      -0.002450  -0.008443   0.001341   0.001598   0.021831   0.037978
    163      -0.009094   0.000426  -0.037389   0.008303  -0.066567   0.008386
    164       0.007628  -0.001684  -0.002634  -0.041853  -0.018702  -0.031490
    165      -0.004739   0.037811   0.009562   0.051705  -0.008428   0.027133
    166      -0.007225   0.029100   0.005688   0.016810  -0.023382  -0.004791
    167       0.009266   0.020897   0.040256  -0.041261   0.030368  -0.043833
    168      -0.003809   0.068554   0.027281   0.116950  -0.046995  -0.041825
    169      -0.006208   0.067633   0.023527   0.098224  -0.076214  -0.085815
    170       0.013094   0.032190   0.088540  -0.017956   0.060703  -0.121208
    171      -0.002667   0.055892   0.032083   0.122040  -0.052336  -0.081144
    172      -0.007588   0.074196   0.001280   0.151347  -0.153317  -0.130991
    173       0.013891   0.022057   0.088843  -0.003696   0.041812  -0.164771
    174      -0.004215   0.115448   0.041237   0.176168  -0.075068  -0.063765
    175      -0.003336   0.097859   0.071080   0.114361  -0.029290  -0.112098
    176       0.016259   0.057555   0.138872  -0.010832   0.117929  -0.146779
    177      -0.003398   0.139861   0.056615   0.228841  -0.104003  -0.120705
    178      -0.002663   0.128023   0.086460   0.179442  -0.068989  -0.178029
    179       0.019724   0.066936   0.179020   0.009666   0.143632  -0.211285
    180      -0.005643   0.131846   0.036571   0.168251  -0.064685  -0.013981
    181      -0.001204   0.089567   0.099324   0.047473   0.069101  -0.054311
    182       0.015253   0.071361   0.139203  -0.029000   0.143816  -0.091003
    183      -0.005948   0.169249   0.047876   0.215146  -0.086214  -0.031623
    184       0.001066   0.113568   0.136902   0.060179   0.106528  -0.074798
    185       0.017829   0.091418   0.178905  -0.023135   0.189138  -0.110629
    186      -0.006502   0.100705   0.017714   0.101083  -0.027026   0.057747
    187      -0.001894   0.050603   0.080281  -0.036627   0.121171   0.029866
    188       0.011415   0.059565   0.089767  -0.055078   0.112954  -0.010490
    189      -0.007282   0.113840   0.014128   0.095073  -0.019529   0.097170
    190      -0.000133   0.043972   0.102660  -0.090848   0.199421   0.076187
    191       0.011019   0.070624   0.090523  -0.070188   0.133778   0.034010
    192      -0.006003   0.054001   0.004781   0.044043   0.001032   0.076470
    193      -0.004634   0.020493   0.033941  -0.050081   0.074376   0.053040
    194       0.008362   0.034451   0.040730  -0.060316   0.056390   0.011801
    195      -0.005985   0.030579  -0.008237  -0.005790   0.030532   0.129651
    196      -0.004305  -0.009393   0.020475  -0.113495   0.115121   0.116896
    197       0.005832   0.025825   0.003893  -0.079868   0.034161   0.073383
    198      -0.000367  -0.041460   0.037501  -0.013821   0.033464   0.035702
    199       0.096993  -0.040706  -0.084004  -0.033994  -0.011442  -0.062702
    200      -0.015422  -0.018786  -0.015835   0.012811  -0.031231   0.000860
    201       0.002654   0.021318   0.027079  -0.012812  -0.038830  -0.013169
    202       0.022332  -0.006500  -0.075940   0.023094   0.049837  -0.031426
    203      -0.011040   0.055333  -0.079617   0.034720   0.049944  -0.010037
    204       0.007799   0.024356  -0.001383  -0.005885  -0.011759  -0.011412
    205       0.010350   0.001174  -0.031423   0.011727   0.003440  -0.032381
    206      -0.001735   0.001097  -0.038383   0.027742   0.025163  -0.020616
    207       0.004998   0.064839  -0.060500   0.017870   0.014188  -0.006849
    208      -0.005226   0.056562   0.009801  -0.025451  -0.014575  -0.013116
    209      -0.000974  -0.018225  -0.009396   0.016222   0.012421  -0.022909
    210       0.005207   0.063301  -0.069992   0.026647   0.034765   0.004947
    211      -0.007370   0.081442   0.019658  -0.044737  -0.059051  -0.037218
    212       0.003962  -0.075166   0.033161   0.004644  -0.014587  -0.041684
    213       0.006231   0.032286  -0.034762   0.015421   0.030854   0.008664
    214      -0.001798   0.055929   0.000049  -0.030278  -0.080930  -0.070915
    215       0.007141  -0.105974   0.046888   0.003843  -0.026608  -0.054039
    216       0.003340   0.100510  -0.123403   0.049971   0.059660   0.011266
    217      -0.015373   0.137755   0.053117  -0.082240  -0.073803  -0.017486
    218       0.004688  -0.092950   0.057405  -0.005651  -0.025898  -0.044958
    219       0.003211   0.098654  -0.129849   0.056960   0.075497   0.020675
    220      -0.016326   0.157101   0.058898  -0.097287  -0.108189  -0.037245
    221       0.008628  -0.137309   0.090623  -0.015056  -0.047068  -0.059636
    222       0.001244   0.139600  -0.169006   0.064866   0.064562   0.005138
    223      -0.021836   0.168843   0.079736  -0.100678  -0.043959   0.028794
    224       0.000611  -0.054455   0.039178  -0.003876  -0.010146  -0.029381
    225      -0.000526   0.168039  -0.211246   0.083589   0.084404   0.009601
    226      -0.027874   0.213840   0.107133  -0.131039  -0.055778   0.045658
    227       0.001547  -0.068456   0.057864  -0.011743  -0.018939  -0.031795
    228       0.001550   0.142635  -0.160484   0.055586   0.044057  -0.006855
    229      -0.020861   0.141911   0.071853  -0.080480   0.000732   0.054023
    230      -0.004494   0.001632  -0.003098   0.008091   0.016822  -0.010693
    231       0.000301   0.173953  -0.196760   0.067203   0.048202  -0.011654
    232      -0.026096   0.164480   0.093312  -0.094535   0.023909   0.090559
    233      -0.007517   0.031559  -0.017813   0.009808   0.029222   0.001460
    234       0.003155   0.105352  -0.106141   0.032292   0.018875  -0.012720
    235      -0.012684   0.086553   0.035997  -0.043271   0.015096   0.031973
    236      -0.005511   0.020025  -0.027105   0.017810   0.027950  -0.007605
    237       0.003041   0.106416  -0.098109   0.025338   0.002880  -0.021623
    238      -0.011150   0.067415   0.026407  -0.027900   0.050290   0.050337
    239      -0.009132   0.064142  -0.059606   0.026731   0.048711   0.007211
    240       0.017908  -0.004522   0.014736  -0.016582  -0.001800  -0.011605
    241       0.012872  -0.033257  -0.018053   0.026921  -0.029482  -0.046435
    242       0.006242  -0.040058  -0.019129   0.031124   0.009627  -0.029974
    243       0.043105  -0.040521   0.025022  -0.017512   0.023850  -0.009381
    244       0.026629  -0.048969  -0.024374   0.020190  -0.022260  -0.026382
    245       0.008100  -0.017780  -0.040098   0.029520   0.012065  -0.017461
                 12         13         14         15         16         17    
      0       0.019606  -0.074011   0.058423  -0.038651   0.002771   0.032027
      1      -0.007167  -0.035370   0.050956  -0.046154   0.012609   0.023462
      2       0.005887   0.037345  -0.011490  -0.010192   0.078749   0.004366
      3       0.051276  -0.061002   0.045875  -0.025368   0.004929  -0.010811
      4       0.014458   0.020983   0.013406  -0.018570   0.036486  -0.049370
      5       0.046816   0.034090  -0.015705   0.001369   0.073889  -0.030055
      6       0.042670   0.022407  -0.025831   0.013270   0.023564   0.024176
      7      -0.003286   0.018085   0.004430  -0.013423   0.006338   0.016023
      8      -0.019900  -0.001819   0.020046  -0.019144   0.008486  -0.003164
      9       0.031139  -0.038799   0.027806  -0.022126   0.045268  -0.016245
     10      -0.045494   0.008142   0.024586  -0.021128  -0.004445  -0.006265
     11      -0.000255   0.024243  -0.001662  -0.019434   0.058091   0.013155
     12       0.032966  -0.032300   0.021838  -0.014437   0.027325   0.014705
     13      -0.009456  -0.007555   0.026472  -0.025031   0.002966   0.008595
     14      -0.003238   0.021426   0.002365  -0.016825   0.056057   0.009396
     15       0.029686  -0.035318   0.027978  -0.022562   0.050571  -0.005714
     16      -0.022507  -0.007990   0.029749  -0.019928  -0.006571  -0.004936
     17       0.006490   0.020367   0.001433  -0.019841   0.061005   0.022326
     18       0.032864  -0.039145   0.030034  -0.024310   0.051873  -0.010526
     19      -0.017900  -0.014892   0.034101  -0.020058  -0.007675  -0.009481
     20       0.000404   0.023989   0.000187  -0.016181   0.053493   0.032192
     21       0.012385  -0.014609   0.015240  -0.024825   0.027625   0.005072
     22      -0.016506  -0.012847   0.029954  -0.017019  -0.010140  -0.005070
     23       0.030545   0.002527  -0.004844  -0.003708   0.035217   0.026962
     24      -0.035664   0.006397  -0.000600  -0.037143  -0.006241   0.133093
     25       0.003387  -0.043506   0.035047   0.000969  -0.016477   0.009245
     26      -0.010387   0.009108  -0.019505  -0.007035  -0.004338   0.171396
     27      -0.060183   0.004149   0.007476  -0.053013   0.021022   0.230371
     28       0.013296  -0.062008   0.041359   0.008024  -0.009159   0.023769
     29      -0.064228   0.034433  -0.016686  -0.042786   0.026858   0.300492
     30      -0.052985   0.030418  -0.031157  -0.025136  -0.091183   0.145294
     31       0.011346  -0.051301   0.030355   0.012858  -0.038015   0.005241
     32       0.017156  -0.016118  -0.043736   0.040643  -0.102834   0.157992
     33      -0.091563   0.047030  -0.045298  -0.033393  -0.124067   0.254117
     34       0.026645  -0.074945   0.032787   0.028027  -0.045696   0.018774
     35      -0.015729  -0.010371  -0.057386   0.039515  -0.141224   0.278705
     36      -0.020129   0.032686  -0.045425  -0.000526  -0.141821   0.017939
     37      -0.000483  -0.028674   0.021800   0.005758  -0.052073  -0.015882
     38       0.087681  -0.048213  -0.052933   0.090646  -0.161688  -0.010014
     39      -0.033544   0.051351  -0.071795   0.011466  -0.217588   0.024771
     40       0.005828  -0.034395   0.017299   0.015332  -0.071642  -0.019993
     41       0.110053  -0.067615  -0.074191   0.129442  -0.248263  -0.024951
     42       0.027038   0.012093  -0.026156   0.007845  -0.095367  -0.113108
     43      -0.020932   0.001757   0.018543  -0.013781  -0.040641  -0.030138
     44       0.126854  -0.054467  -0.034604   0.089733  -0.107890  -0.153875
     45       0.050138   0.014889  -0.036330   0.025107  -0.130386  -0.209686
     46      -0.031156   0.020453   0.011821  -0.020516  -0.049979  -0.045415
     47       0.178481  -0.078899  -0.040033   0.126902  -0.147901  -0.280736
     48       0.042340  -0.011723   0.004594  -0.004133  -0.008869  -0.114914
     49      -0.028735   0.008996   0.023209  -0.024694  -0.019002  -0.024276
     50       0.097146  -0.028526  -0.010477   0.041987  -0.007387  -0.130216
     51       0.075006  -0.026794   0.016637   0.005021   0.018155  -0.207787
     52      -0.043398   0.031337   0.020856  -0.036929  -0.011964  -0.037180
     53       0.124460  -0.033136   0.001262   0.045236   0.024974  -0.236187
     54       0.035080   0.038575  -0.026188   0.018504  -0.019061   0.032294
     55       0.004374   0.019660   0.013225  -0.024758   0.054479   0.031464
     56      -0.024872  -0.004040   0.011185  -0.009317  -0.027128  -0.015015
     57       0.031263  -0.003773  -0.013555   0.111191  -0.024572   0.023044
     58       0.010738   0.048154   0.016059  -0.059371   0.092965   0.046928
     59      -0.023391  -0.009745   0.017832   0.016533  -0.012295  -0.011899
     60       0.039341  -0.033643  -0.028038   0.213174  -0.005281   0.015515
     61       0.022040   0.036567  -0.002938   0.015501   0.123080   0.044642
     62      -0.008430   0.010183  -0.005228   0.034500   0.032932  -0.004491
     63       0.014882   0.001302   0.023324   0.041373  -0.058886   0.028264
     64       0.020041   0.055156   0.006204  -0.031673   0.126367   0.052524
     65      -0.031800  -0.017016   0.025812  -0.007206  -0.043512  -0.017845
     66       0.036178  -0.008961  -0.024183   0.140924  -0.013958   0.020978
     67      -0.003980   0.075365   0.044308  -0.180212   0.057570   0.054540
     68      -0.029166  -0.028073   0.037483   0.047777  -0.017413  -0.012282
     69       0.033238   0.047380  -0.026908   0.012048  -0.028243   0.032388
     70       0.009069  -0.030987   0.024397   0.033219   0.088976   0.024771
     71      -0.018388   0.018779  -0.000486  -0.077390  -0.017810  -0.003144
     72       0.031933   0.063917  -0.013465  -0.069540  -0.025626   0.032532
     73       0.031054  -0.007964  -0.059126   0.157388   0.081529   0.073445
     74      -0.009553   0.035617  -0.029632  -0.060179  -0.019502   0.017980
     75       0.028752   0.063871  -0.033938   0.029467  -0.050231   0.028616
     76      -0.005804  -0.060377   0.089040  -0.047363   0.102250  -0.010315
     77      -0.002595   0.046266  -0.065020   0.001734  -0.028243   0.032975
     78       0.037284   0.019973  -0.031493   0.071045  -0.016523   0.034693
     79       0.005730  -0.058355   0.049633   0.023929   0.102439   0.013116
     80      -0.035461  -0.006141   0.079953  -0.215567   0.000490  -0.041485
     81       0.033100   0.091968  -0.039179  -0.058282  -0.043698   0.044709
     82      -0.000320   0.046625   0.004224  -0.056673   0.019680   0.033839
     83      -0.035699  -0.023019   0.007211   0.042710  -0.092635  -0.030674
     84       0.030822   0.115641  -0.059089  -0.031053  -0.075983   0.049931
     85       0.006173   0.049545   0.002784  -0.049003   0.056433   0.040869
     86      -0.041281  -0.028518   0.010946   0.032163  -0.121989  -0.037643
     87       0.033056   0.117041  -0.035234  -0.140582  -0.040292   0.051034
     88      -0.006597   0.024113   0.012697  -0.046850  -0.009149   0.021319
     89      -0.038649  -0.023374   0.012968   0.013181  -0.105167  -0.033699
     90       0.033630   0.083964  -0.034440  -0.058977  -0.035846   0.042791
     91      -0.003472   0.088813  -0.010684  -0.100614  -0.013107   0.042585
     92      -0.034954  -0.029720  -0.005453   0.118969  -0.100425  -0.030572
     93       0.010134  -0.037369   0.024870   0.002334   0.032253  -0.013169
     94      -0.023829   0.017181   0.000299  -0.021874  -0.026699   0.004912
     95       0.003703   0.023091   0.000166  -0.021464   0.063865   0.013077
     96      -0.020273  -0.038310   0.024960   0.023990   0.002626   0.005315
     97       0.019076   0.036117  -0.031644  -0.032766  -0.010860  -0.012711
     98      -0.008212   0.030875  -0.014066  -0.005867   0.041233   0.024153
     99      -0.051641  -0.045367   0.005656   0.050491  -0.024137   0.027702
    100       0.046998   0.075981  -0.019064  -0.033778  -0.035732  -0.023541
    101       0.000418   0.032307  -0.008387  -0.013134   0.049632   0.018182
    102      -0.076564  -0.050439   0.003853   0.070326  -0.048264   0.045173
    103       0.083327   0.100706  -0.036000  -0.046244  -0.024262  -0.042995
    104      -0.007112   0.038157  -0.017242  -0.000416   0.032279   0.025775
    105      -0.052775  -0.044731  -0.009397   0.052316  -0.021572   0.027405
    106       0.032454   0.079070   0.009435  -0.018042  -0.071844  -0.009223
    107       0.018232   0.026144   0.007281  -0.035091   0.078146   0.004493
    108      -0.078401  -0.049974  -0.023871   0.071805  -0.042278   0.044065
    109       0.057692   0.108702   0.016910  -0.019489  -0.088245  -0.020181
    110       0.024560   0.027570   0.010766  -0.039785   0.083039   0.000405
    111      -0.019618  -0.034276   0.000080   0.030435   0.009375   0.003117
    112      -0.016325   0.037078   0.014275  -0.006552  -0.089125   0.022555
    113       0.027745   0.016790   0.018264  -0.050062   0.099855  -0.003773
    114      -0.017597  -0.028720  -0.007083   0.031447   0.012938  -0.000430
    115      -0.033270   0.027620   0.024226   0.005267  -0.118908   0.041931
    116       0.041523   0.009962   0.030831  -0.067952   0.123440  -0.015320
    117       0.012058  -0.031784   0.016621   0.005978   0.037296  -0.017654
    118      -0.045244   0.010577   0.010059  -0.012471  -0.069243   0.029715
    119       0.019824   0.016522   0.013917  -0.043356   0.091685   0.001524
    120       0.038934  -0.025568   0.018475  -0.010267   0.062298  -0.036290
    121      -0.086134  -0.013857   0.022409  -0.002636  -0.087402   0.057627
    122       0.026526   0.010861   0.021513  -0.054383   0.107091  -0.003008
    123      -0.021334  -0.026021   0.038194   0.005810  -0.005079  -0.004080
    124       0.039324  -0.006395  -0.062660  -0.003701   0.041839  -0.003686
    125      -0.030368   0.034940  -0.031396   0.027790   0.008505   0.048446
    126       0.013290  -0.055551   0.003137   0.002465   0.042148  -0.004634
    127       0.044882  -0.053691  -0.051771   0.062617   0.089238   0.015253
    128      -0.062824  -0.016862   0.033894   0.158038   0.038379   0.085541
    129       0.009209  -0.092276  -0.020708   0.041065   0.072000   0.031663
    130       0.052779  -0.031001  -0.089920   0.003230   0.070667   0.010279
    131      -0.072537  -0.046188   0.078613   0.231426   0.062152   0.093307
    132       0.013554  -0.042572   0.012140  -0.010374   0.030733  -0.016575
    133       0.059444  -0.095771  -0.069534   0.102409   0.135915   0.035843
    134      -0.086131  -0.016870   0.016031   0.159453   0.023577   0.112684
    135       0.044248  -0.060046  -0.004046  -0.008607   0.062224  -0.022358
    136       0.027406  -0.070668   0.009483   0.132708   0.098746   0.012477
    137      -0.055393  -0.025184   0.054089   0.179253   0.051092   0.075568
    138      -0.025232   0.025584   0.055326  -0.081903  -0.032884  -0.046593
    139       0.024632  -0.043908  -0.012548   0.071356   0.070603   0.014255
    140      -0.012093   0.083166  -0.096862  -0.070610  -0.030120   0.024895
    141      -0.020338   0.077076   0.022901  -0.229504  -0.046691  -0.103217
    142       0.004176  -0.079552   0.053197   0.157401   0.090324   0.031046
    143      -0.013011   0.105711  -0.102925  -0.139407  -0.034721  -0.005373
    144      -0.026189   0.039437   0.056673  -0.108951  -0.039766  -0.059257
    145       0.029368  -0.061287  -0.028595   0.064573   0.091457   0.015957
    146      -0.013013   0.041646  -0.084084   0.057194  -0.023121   0.078599
    147      -0.034971   0.005691   0.091653   0.010263  -0.036723  -0.017051
    148       0.028299  -0.019812  -0.026476   0.041582   0.048602   0.005454
    149       0.003866   0.143254  -0.155892  -0.208061  -0.063371  -0.018160
    150      -0.053490  -0.028947   0.059195   0.065481  -0.033638   0.023510
    151       0.072048   0.019020  -0.157812  -0.090925   0.026572  -0.017156
    152      -0.040253   0.041668  -0.049815   0.038080  -0.014862   0.062638
    153      -0.076545  -0.010718   0.101868   0.089751  -0.062587   0.028231
    154       0.073311   0.052941  -0.158768  -0.128824  -0.000592  -0.030352
    155      -0.017810   0.080551  -0.088446  -0.043963  -0.033426   0.037198
    156      -0.051649  -0.016318   0.074746   0.049216  -0.037000   0.012071
    157       0.082845  -0.022743  -0.193430  -0.066039   0.062337  -0.001875
    158      -0.056263   0.041561  -0.064121   0.065783  -0.038526   0.083961
    159      -0.055303  -0.061344   0.014817   0.098948  -0.023053   0.050019
    160       0.085290   0.044383  -0.197986  -0.143709   0.007963  -0.028154
    161      -0.056235   0.006974  -0.009899   0.104506   0.008257   0.079534
    162       0.027134  -0.053873   0.042854  -0.027044   0.009996   0.004830
    163      -0.003836  -0.005250   0.029003  -0.029653   0.018781  -0.016789
    164       0.023313   0.034185  -0.015092  -0.002811   0.073414  -0.010465
    165      -0.000302  -0.022671   0.019758  -0.008080   0.023857   0.003478
    166      -0.017534  -0.011985   0.027526  -0.026189  -0.003816  -0.010731
    167       0.013672   0.022922  -0.013954  -0.001453   0.048521  -0.004857
    168       0.082018  -0.028182   0.008547  -0.008356   0.004725   0.039821
    169       0.077091  -0.013992   0.011747  -0.024515  -0.022562   0.031347
    170       0.121038  -0.025570  -0.000161  -0.024010  -0.016516   0.035164
    171       0.167729  -0.061045   0.022529  -0.032256  -0.024719   0.072037
    172       0.162888  -0.011783   0.002746  -0.031014  -0.015049   0.069563
    173       0.213635  -0.054602   0.010701  -0.046600  -0.041460   0.071076
    174       0.056961   0.006986  -0.020751   0.022245   0.020593   0.036515
    175       0.064259  -0.019451   0.007051  -0.013656  -0.052460   0.026506
    176       0.111067  -0.037768  -0.000305  -0.017479  -0.052881   0.030379
    177       0.125073   0.001361  -0.029623   0.021638   0.003245   0.067644
    178       0.141906  -0.022338  -0.005537  -0.012439  -0.068805   0.062663
    179       0.199624  -0.078107   0.011344  -0.036331  -0.107872   0.064778
    180      -0.057258   0.050274  -0.039369   0.054843   0.058757  -0.009316
    181      -0.050734  -0.019649   0.017519  -0.002463  -0.060051  -0.027139
    182      -0.013610   0.002026  -0.015633   0.014522  -0.019014  -0.021134
    183      -0.079547   0.078906  -0.062827   0.080159   0.071310  -0.015893
    184      -0.064490  -0.022258   0.012939   0.008189  -0.082215  -0.035208
    185      -0.025004  -0.005863  -0.016636   0.021944  -0.045839  -0.028941
    186      -0.141939   0.056629  -0.027870   0.054720   0.080351  -0.046213
    187      -0.148906  -0.016507   0.033778  -0.004955  -0.039085  -0.070254
    188      -0.123762   0.051564  -0.029304   0.036517   0.048696  -0.061868
    189      -0.232129   0.091082  -0.042464   0.080256   0.111355  -0.082320
    190      -0.240450  -0.016607   0.042161   0.003486  -0.044842  -0.113420
    191      -0.223265   0.083384  -0.041319   0.061614   0.076309  -0.102882
    192      -0.109582   0.018621   0.002059   0.021939   0.060630  -0.035913
    193      -0.128267  -0.013999   0.039122  -0.017853  -0.012317  -0.057879
    194      -0.106843   0.060821  -0.028334   0.027435   0.080902  -0.049699
    195      -0.173410   0.023076   0.010866   0.021992   0.076060  -0.064532
    196      -0.203737  -0.011700   0.051644  -0.019394   0.003373  -0.092107
    197      -0.193389   0.099846  -0.039840   0.045696   0.132931  -0.083083
    198       0.032734  -0.038400   0.027470  -0.027810   0.044863  -0.015512
    199      -0.020480  -0.021855   0.046895   0.069038   0.058231  -0.002845
    200      -0.005918   0.023381  -0.001342  -0.002683   0.058945   0.009274
    201       0.008107   0.024138  -0.037814  -0.026994   0.040575  -0.077002
    202       0.010097   0.111095  -0.104719   0.111819  -0.051060   0.028467
    203      -0.030283  -0.071029   0.079166  -0.024346  -0.068715   0.011344
    204       0.016330   0.044478  -0.052739   0.002289   0.043146  -0.056425
    205      -0.006357   0.066477  -0.071097   0.056282  -0.057259  -0.008585
    206      -0.027672  -0.048509   0.055365  -0.026632  -0.060801  -0.008297
    207       0.003591   0.027519  -0.029396  -0.010642   0.014991  -0.036249
    208       0.004378   0.015384  -0.033484   0.047329  -0.018460  -0.002912
    209      -0.021971  -0.042127   0.045188  -0.021396  -0.048139  -0.020178
    210       0.020768   0.092866   0.030440   0.005709  -0.000856  -0.034837
    211      -0.039867  -0.158149  -0.164993   0.001237   0.017605   0.004614
    212      -0.024131  -0.038789  -0.024426  -0.012546  -0.031124  -0.051383
    213       0.042891   0.151751   0.051607   0.031971   0.013260  -0.056473
    214      -0.084780  -0.243561  -0.295106  -0.034132  -0.000020   0.000988
    215      -0.029713  -0.038832  -0.067926  -0.011362  -0.029811  -0.066424
    216       0.009174   0.086615   0.064127  -0.013038  -0.038784  -0.008653
    217      -0.025508  -0.228077  -0.131186   0.004308   0.083162   0.017974
    218      -0.019005  -0.034643  -0.040488  -0.003891  -0.014809  -0.064426
    219       0.022976   0.141240   0.113624  -0.000864  -0.053045  -0.008625
    220      -0.061178  -0.371661  -0.241987  -0.030284   0.115398   0.025585
    221      -0.020282  -0.031771  -0.097313   0.004424   0.000376  -0.087992
    222      -0.020574   0.011625   0.033093  -0.047771  -0.060589   0.016713
    223       0.036342  -0.112159   0.050570   0.053387   0.110620   0.020679
    224      -0.012041  -0.034130   0.016273  -0.005344  -0.017147  -0.046943
    225      -0.030125   0.007887   0.057037  -0.062668  -0.092269   0.036844
    226       0.049699  -0.165314   0.084368   0.058144   0.166521   0.030360
    227      -0.007977  -0.031229   0.004618   0.001360  -0.003952  -0.056357
    228      -0.037850  -0.058002  -0.028599  -0.062580  -0.041510   0.016160
    229       0.081345   0.072247   0.189550   0.096498   0.067114   0.011599
    230      -0.010304  -0.036852   0.086998  -0.015472  -0.036178  -0.016301
    231      -0.060996  -0.117281  -0.054231  -0.089481  -0.057803   0.037175
    232       0.130163   0.166948   0.334942   0.134900   0.087318   0.013662
    233      -0.005018  -0.036005   0.131097  -0.016984  -0.038419  -0.001722
    234      -0.025589  -0.048719  -0.057472  -0.043992  -0.004317  -0.011754
    235       0.063745   0.129945   0.139134   0.092944   0.003371   0.001065
    236      -0.015451  -0.041938   0.100679  -0.023563  -0.051592  -0.003511
    237      -0.038515  -0.098296  -0.103047  -0.056454   0.008065  -0.013432
    238       0.097835   0.264243   0.239720   0.129488  -0.024399  -0.003379
    239      -0.014075  -0.045624   0.158127  -0.031622  -0.066094   0.020279
    240       0.035520   0.078362  -0.082084   0.039674   0.064602  -0.041222
    241      -0.028684   0.057549  -0.063565   0.008617  -0.082114  -0.044675
    242      -0.030225  -0.032912   0.041555  -0.033925  -0.063662  -0.023483
    243       0.047016   0.056945  -0.060056   0.032469   0.050413   0.012325
    244      -0.011594   0.039628  -0.022539   0.003726  -0.028674  -0.007421
    245      -0.024485  -0.020163   0.035595  -0.027557  -0.024168   0.010839
                 18         19         20         21         22         23    
      0      -0.052604  -0.013832  -0.129989   0.039326  -0.097914   0.100981
      1      -0.030949   0.011082  -0.047238   0.014164  -0.056549   0.025524
      2       0.001886  -0.023617   0.003948  -0.005389   0.048925  -0.001841
      3      -0.030913  -0.011888  -0.125011   0.018128  -0.076046  -0.090689
      4       0.016945   0.022293   0.004329  -0.017620  -0.018389  -0.287666
      5       0.017394  -0.027496  -0.001990  -0.032371   0.074298  -0.172580
      6       0.032840  -0.016765  -0.033336  -0.011325  -0.035015   0.010396
      7       0.018844   0.010071   0.015986   0.011673  -0.016884   0.012203
      8      -0.013069  -0.014080  -0.011077   0.085465   0.027259   0.031835
      9      -0.031697  -0.008861  -0.043492  -0.018676   0.064427  -0.025746
     10       0.000243  -0.008883   0.024898   0.074930   0.058628   0.082176
     11       0.003292  -0.007612  -0.026406   0.028608   0.005000   0.021847
     12      -0.024359  -0.022205  -0.075807   0.003371  -0.026766   0.039079
     13      -0.008754   0.009639   0.003169   0.019610  -0.012956   0.021156
     14      -0.004419  -0.019844  -0.014561   0.030937   0.020400   0.035390
     15      -0.037811  -0.021984  -0.057541  -0.019672   0.038092  -0.006258
     16      -0.007946  -0.000741   0.020386   0.057483   0.034233   0.049615
     17      -0.003802  -0.014627  -0.036327   0.019131  -0.021873   0.025748
     18      -0.038744  -0.019029  -0.056187  -0.018105   0.049954  -0.010121
     19      -0.006748  -0.003008   0.018296   0.074465   0.049412   0.068554
     20      -0.001000  -0.026706  -0.047163   0.031794  -0.045132   0.064083
     21      -0.025567  -0.010894  -0.048465  -0.018940   0.011686  -0.012451
     22      -0.009909  -0.001276   0.021055   0.055774   0.035561   0.044605
     23      -0.010546  -0.010849  -0.031269  -0.003724  -0.035403  -0.015525
     24      -0.067872   0.009799   0.022327  -0.010879   0.030936  -0.045655
     25      -0.036358  -0.016151   0.032812   0.042175   0.075805   0.023829
     26      -0.069421   0.003227   0.050634  -0.003163   0.005786  -0.063808
     27      -0.121007   0.009617   0.047462  -0.020046   0.056893  -0.093335
     28      -0.057040  -0.026529   0.035960   0.031590   0.100156   0.006014
     29      -0.120074   0.019065   0.084959  -0.000964   0.008267  -0.110348
     30      -0.043554   0.033016   0.079010   0.015162   0.029529  -0.010531
     31      -0.036382  -0.018451   0.045693   0.041764   0.090950   0.026544
     32      -0.064026  -0.000164   0.109451  -0.001649   0.059075  -0.044151
     33      -0.079528   0.050422   0.145160   0.024398   0.052264  -0.035036
     34      -0.057602  -0.029562   0.058193   0.028225   0.124787   0.008242
     35      -0.112199   0.012624   0.185092   0.001393   0.099573  -0.078786
     36       0.027539   0.033989   0.056971   0.032136   0.004453   0.063888
     37      -0.008761  -0.006262   0.044225   0.058859   0.063903   0.056350
     38       0.005011  -0.017708   0.077387  -0.001408   0.062798   0.029422
     39       0.048916   0.052052   0.106915   0.054924   0.008356   0.102840
     40      -0.007442  -0.007288   0.055287   0.059266   0.075005   0.062244
     41       0.013124  -0.019033   0.127431   0.003240   0.106173   0.057866
     42       0.069312   0.012629  -0.026765   0.019825  -0.024389   0.086202
     43       0.016689   0.007888   0.028776   0.073007   0.021299   0.074964
     44       0.061440  -0.032686  -0.017576  -0.007115   0.011372   0.060445
     45       0.123397   0.014072  -0.046350   0.031280  -0.046699   0.138958
     46       0.038239   0.018640   0.026368   0.084888  -0.002749   0.095089
     47       0.112501  -0.046972  -0.044523  -0.007527   0.013748   0.111573
     48       0.040005  -0.010147  -0.077495  -0.006225  -0.017631   0.040420
     49       0.015140   0.009463   0.017789   0.072524   0.009342   0.066824
     50       0.051246  -0.028278  -0.069792  -0.009074  -0.036926   0.030658
     51       0.070447  -0.024676  -0.129821  -0.012710  -0.029978   0.062144
     52       0.035242   0.017908   0.010177   0.085630  -0.022253   0.085702
     53       0.094203  -0.039080  -0.129753  -0.008899  -0.066513   0.064156
     54       0.110769  -0.004101  -0.003367   0.022975  -0.025905  -0.045559
     55       0.030748  -0.000363   0.014708  -0.050748  -0.016528   0.077113
     56      -0.029329  -0.007498  -0.017207   0.138437   0.025660  -0.019439
     57       0.081836  -0.050883   0.033624   0.084668  -0.025211  -0.082964
     58       0.091488   0.007424   0.035809  -0.127125   0.011373   0.126162
     59      -0.014508  -0.024869   0.008847   0.132247   0.037880  -0.015899
     60       0.032996  -0.105441   0.073112   0.110431  -0.055662  -0.129605
     61       0.064159  -0.034594   0.072919  -0.134862  -0.010880   0.093659
     62      -0.002519  -0.040213   0.036679   0.067761   0.031118  -0.014901
     63       0.134833  -0.013931   0.008627   0.110136   0.022664  -0.040917
     64       0.104963  -0.012767   0.066590  -0.163834   0.014017   0.126674
     65      -0.030624  -0.006870  -0.020011   0.167258   0.033165  -0.018587
     66       0.062941  -0.066834   0.044300   0.082336  -0.041024  -0.098710
     67       0.152032   0.072692  -0.013322  -0.133986   0.056706   0.182959
     68      -0.000923  -0.042935   0.031242   0.165098   0.060137  -0.017745
     69       0.131552   0.002538   0.003316   0.028214  -0.013134  -0.058965
     70      -0.059744  -0.042081   0.005125  -0.050455  -0.055544   0.110920
     71      -0.033307   0.019220  -0.064130   0.100422  -0.011337   0.018888
     72       0.119535   0.029160  -0.044082   0.006564  -0.004925  -0.023353
     73       0.047122  -0.075997   0.080878  -0.051905  -0.187202   0.035116
     74       0.007620   0.016060  -0.052473   0.089711  -0.063681   0.002462
     75       0.180560   0.007598   0.042693   0.047048   0.024521  -0.099355
     76      -0.155598  -0.024886  -0.056080  -0.052201   0.028014   0.175176
     77       0.057055   0.001155  -0.007751   0.099284  -0.101539  -0.040674
     78       0.106419  -0.025590   0.016682   0.035524  -0.048713  -0.066407
     79      -0.116525  -0.048415  -0.021234  -0.050357  -0.046850   0.137518
     80      -0.149100   0.053720  -0.163026   0.084599   0.083987   0.113376
     81       0.204790   0.045853  -0.003639  -0.003164  -0.003269  -0.061216
     82       0.083578   0.030345   0.018706  -0.042138  -0.004620   0.040294
     83      -0.042052  -0.009230  -0.007342   0.228910   0.020296  -0.117055
     84       0.285934   0.049052   0.058431   0.025440   0.002354  -0.140655
     85       0.092453   0.013296   0.042639  -0.071796  -0.007732   0.071552
     86      -0.060014   0.006125  -0.036712   0.251464   0.022248  -0.135313
     87       0.221518   0.084065  -0.048969  -0.044488   0.009519  -0.015352
     88       0.032673   0.034360  -0.017709  -0.005184  -0.008850   0.022144
     89      -0.058827   0.008920  -0.044438   0.227368   0.023700  -0.106294
     90       0.182693   0.042081  -0.015870  -0.007104  -0.005707  -0.044557
     91       0.170525   0.068099   0.035017  -0.047746   0.011555   0.000261
     92      -0.012501  -0.040837   0.062328   0.264856   0.012757  -0.180425
     93      -0.012269   0.013887  -0.006215  -0.016908   0.066089  -0.032624
     94      -0.000469  -0.072739   0.014572   0.028031   0.028838   0.058972
     95      -0.001192  -0.010947  -0.032504   0.029420  -0.001908   0.025091
     96       0.001138   0.021836  -0.010663  -0.016065   0.049972  -0.009275
     97       0.004993  -0.082327   0.055056   0.008591  -0.002089  -0.002592
     98       0.013984  -0.005029  -0.024811   0.024744  -0.033599   0.023895
     99       0.023619   0.055723  -0.001831  -0.006120   0.016896   0.018828
    100      -0.001608  -0.162579   0.050713  -0.044779  -0.031998  -0.076364
    101       0.007558  -0.013423  -0.027656   0.023288  -0.025088   0.017454
    102       0.034061   0.063403  -0.009578  -0.005695   0.001127   0.041885
    103       0.000774  -0.180415   0.087130  -0.063208  -0.055205  -0.141575
    104       0.018266  -0.013806  -0.019031   0.015712  -0.048475   0.010890
    105       0.032643   0.075795   0.022480   0.002913   0.007056   0.015410
    106      -0.008812  -0.214870  -0.004262  -0.081254  -0.030006  -0.069167
    107      -0.012109  -0.021606  -0.045174   0.031211   0.007109   0.019376
    108       0.050541   0.102814   0.033260   0.011761  -0.012422   0.039380
    109      -0.013499  -0.278362  -0.007112  -0.128033  -0.051259  -0.134124
    110      -0.016431  -0.028541  -0.047781   0.028751   0.011641   0.013141
    111       0.017588   0.061584   0.037648   0.001137   0.024841  -0.023472
    112      -0.007561  -0.187653  -0.062286  -0.058552  -0.002124   0.031847
    113      -0.025890  -0.022077  -0.057380   0.039619   0.035115   0.028091
    114       0.022742   0.076726   0.060193   0.008633   0.016152  -0.033902
    115      -0.009346  -0.225048  -0.116093  -0.084016  -0.003863   0.059479
    116      -0.041315  -0.028400  -0.068796   0.044965   0.066876   0.029937
    117      -0.004418   0.032961   0.023198  -0.009633   0.056777  -0.048474
    118      -0.003383  -0.120034  -0.049761   0.000147   0.026863   0.097765
    119      -0.019970  -0.015073  -0.053439   0.041508   0.025225   0.033218
    120      -0.015265   0.029639   0.036730  -0.010116   0.066440  -0.079886
    121      -0.000620  -0.111351  -0.095941   0.018982   0.040618   0.180466
    122      -0.029167  -0.014244  -0.062257   0.049919   0.040263   0.042154
    123      -0.009067  -0.000924  -0.014429  -0.012689   0.069262  -0.012210
    124       0.024638  -0.015875   0.077922  -0.000091  -0.001782   0.003249
    125       0.032925   0.007472  -0.029466   0.022459  -0.102954   0.032695
    126       0.004694   0.056926  -0.015321  -0.027376   0.090476  -0.008886
    127       0.034006  -0.008139   0.093901  -0.037232   0.001324   0.000997
    128       0.031577  -0.054060  -0.000861  -0.028842  -0.128721   0.023557
    129       0.037778   0.157232  -0.020083  -0.047895   0.083922   0.020107
    130       0.043148   0.053151   0.072212  -0.010246   0.003953   0.018555
    131       0.022320  -0.122232   0.024845  -0.062396  -0.131965   0.003935
    132      -0.006696   0.022498  -0.014077  -0.020316   0.092365  -0.018337
    133       0.054329   0.048334   0.098011  -0.065878   0.003955   0.010656
    134       0.056928   0.032065  -0.013978  -0.019633  -0.140886   0.056327
    135      -0.007196   0.020551  -0.015414  -0.036115   0.096071  -0.028140
    136       0.014345  -0.115531   0.126810  -0.064956   0.000983  -0.028444
    137       0.018745  -0.111286   0.012198  -0.043316  -0.124152   0.002734
    138      -0.038289  -0.035710  -0.007752   0.032119   0.119746  -0.009732
    139       0.010587  -0.061541   0.089582  -0.028925  -0.003601  -0.001498
    140       0.048822   0.069068  -0.048564   0.062117  -0.101725   0.040912
    141       0.011769   0.149242  -0.059192   0.032149   0.343749   0.029309
    142      -0.043985  -0.178004   0.117983  -0.026369  -0.070825  -0.012753
    143       0.065319   0.152667  -0.073258   0.062492   0.016038   0.060207
    144      -0.043755  -0.034463  -0.007232   0.044690   0.138935  -0.006346
    145       0.061906   0.068167   0.048492  -0.077524   0.110198   0.016907
    146       0.013456  -0.085990  -0.003255   0.061930  -0.316700   0.004529
    147      -0.106843  -0.233748   0.052181   0.066321  -0.080901  -0.042714
    148      -0.005580  -0.100219   0.102926   0.004590  -0.051285  -0.007853
    149       0.085674   0.188771  -0.079461   0.087631   0.003455   0.060935
    150      -0.004218  -0.037264  -0.011654  -0.027180   0.009555  -0.014105
    151       0.057215   0.095078   0.058373   0.033341  -0.010771   0.021210
    152       0.047430   0.020774  -0.034785   0.024652  -0.148037   0.037878
    153      -0.014992  -0.099547  -0.012127  -0.043926  -0.002016  -0.033318
    154       0.056379   0.087752   0.047857   0.036916  -0.000810   0.008951
    155       0.055284   0.062284  -0.051070   0.044706  -0.122267   0.034342
    156      -0.013893  -0.056356  -0.014235  -0.028801   0.033204  -0.023896
    157       0.071705   0.148492   0.068461   0.040724  -0.031466   0.046246
    158       0.063520   0.028783  -0.035873   0.022549  -0.202705   0.044247
    159       0.020893   0.019935  -0.005702  -0.019541  -0.044081   0.013597
    160       0.071069   0.139070   0.046048   0.049810  -0.010801   0.024602
    161       0.035225  -0.020801  -0.019719   0.006930  -0.155874   0.038600
    162      -0.035135  -0.010832  -0.116674   0.024046  -0.082566  -0.025731
    163      -0.008755   0.021078  -0.013626  -0.009696  -0.039971  -0.148077
    164       0.007775  -0.025858   0.002418  -0.027584   0.064495  -0.089090
    165      -0.020726  -0.011332  -0.075445   0.010669  -0.054339  -0.025905
    166      -0.011022   0.026030  -0.013173  -0.005610  -0.052252  -0.124310
    167       0.002677  -0.022199  -0.001699  -0.023831   0.052992  -0.062759
    168      -0.025386  -0.011772  -0.043981   0.007685  -0.027851   0.004573
    169      -0.014260   0.025382   0.030271  -0.011693  -0.015881  -0.093183
    170      -0.024005  -0.010647  -0.019391  -0.003003   0.015714  -0.021613
    171      -0.050415  -0.005131  -0.064883   0.016162  -0.056711  -0.003050
    172      -0.022759   0.021561   0.058491  -0.026333   0.016905  -0.109910
    173      -0.047952  -0.005458  -0.032913   0.001829  -0.003953  -0.031350
    174       0.002161  -0.021742   0.016651  -0.004284   0.040483   0.064714
    175      -0.005400   0.028603   0.040892   0.003318  -0.016491  -0.018527
    176      -0.019273  -0.005215  -0.018276   0.015813   0.002868   0.050625
    177      -0.002163  -0.022294   0.043490  -0.005577   0.063721   0.101016
    178      -0.008572   0.026809   0.076675  -0.000419   0.016755   0.023120
    179      -0.041176   0.005245  -0.031910   0.035568  -0.030379   0.094852
    180       0.037060  -0.031430   0.043825  -0.013737   0.081026   0.082359
    181       0.009965   0.033126   0.007708   0.023176  -0.055564   0.008518
    182       0.015561  -0.013355   0.000927   0.010660   0.033250   0.071702
    183       0.061057  -0.039072   0.091888  -0.021802   0.134716   0.132009
    184       0.019945   0.034855   0.017491   0.035290  -0.052793   0.072448
    185       0.022449  -0.010106   0.003442   0.025522   0.026998   0.134131
    186       0.040767  -0.031095   0.009139  -0.012619   0.051875   0.034200
    187       0.012100   0.034775  -0.038447   0.026988  -0.096585  -0.046960
    188       0.041107  -0.025139   0.016307  -0.013151   0.069860   0.010053
    189       0.068168  -0.038630   0.029846  -0.020723   0.083055   0.041321
    190       0.023613   0.038214  -0.066336   0.042015  -0.127986  -0.033309
    191       0.068458  -0.031500   0.030588  -0.018025   0.093203   0.019063
    192       0.009709  -0.020582  -0.050224   0.000359  -0.016945  -0.015817
    193      -0.000056   0.031442  -0.048037   0.013002  -0.095161  -0.109227
    194       0.032743  -0.029701   0.015681  -0.030053   0.080828  -0.052054
    195       0.013269  -0.020261  -0.075878   0.002599  -0.038286  -0.044411
    196       0.002725   0.032562  -0.082760   0.017260  -0.125399  -0.142448
    197       0.054236  -0.040076   0.029383  -0.047525   0.114894  -0.089262
    198      -0.033714  -0.009509  -0.052888  -0.016103   0.063763  -0.020185
    199      -0.015260  -0.089539   0.110589   0.009919  -0.015724   0.010548
    200       0.011104  -0.000947   0.005739   0.022822   0.011698   0.002446
    201      -0.106551  -0.000794   0.229982   0.030898  -0.085594   0.010875
    202      -0.094335   0.091160  -0.330060  -0.095196   0.076971   0.009222
    203       0.055982   0.034984  -0.036304  -0.140845   0.016854   0.003393
    204      -0.112167   0.013297   0.124633   0.002978  -0.063368   0.026247
    205      -0.079324   0.068021  -0.132667  -0.057714   0.034498  -0.018595
    206       0.025599   0.030761   0.013145  -0.101194   0.002578  -0.002746
    207      -0.066870   0.008430   0.090536  -0.008434  -0.047479   0.018584
    208      -0.044392   0.051100  -0.087738  -0.050287   0.025791  -0.010066
    209       0.002156   0.035881   0.036485  -0.107383  -0.008153   0.001729
    210      -0.069118   0.026077   0.087333  -0.013047  -0.043630   0.022392
    211      -0.011272   0.000564  -0.088060  -0.035117   0.023237  -0.022078
    212      -0.072266   0.050516   0.065583  -0.119915  -0.031912   0.009758
    213      -0.119340   0.059769   0.126134  -0.009754  -0.063104   0.036071
    214      -0.027945  -0.039870  -0.132319  -0.069303   0.029848  -0.037111
    215      -0.110931   0.053899   0.070366  -0.132156  -0.041107   0.011734
    216      -0.012639  -0.000679   0.038057  -0.032332  -0.016851   0.009743
    217       0.047601   0.012143  -0.028984   0.032711   0.011338  -0.015607
    218      -0.100608   0.063503   0.088834  -0.114149  -0.045015   0.015999
    219      -0.015999   0.011931   0.037985  -0.037366  -0.014318   0.012619
    220       0.075579  -0.024409  -0.034832   0.046432   0.010360  -0.025173
    221      -0.159421   0.074508   0.107450  -0.116366  -0.062326   0.022125
    222       0.045224  -0.044462  -0.013359  -0.051742   0.006648  -0.006098
    223       0.072215   0.076643   0.047456   0.090947  -0.001941   0.003579
    224      -0.052994   0.063078   0.087863  -0.101923  -0.035402   0.013899
    225       0.086481  -0.067326  -0.056610  -0.072075   0.028417  -0.015789
    226       0.120702   0.093346   0.106083   0.156354  -0.014326   0.009552
    227      -0.072915   0.073181   0.106300  -0.094151  -0.045060   0.018190
    228       0.049609  -0.057926  -0.009416  -0.043014   0.002237  -0.009322
    229       0.035073   0.119028   0.046955   0.065718   0.001626   0.015158
    230       0.021066   0.047066   0.059925  -0.095194  -0.011984   0.005872
    231       0.096582  -0.093636  -0.052342  -0.053443   0.021699  -0.022345
    232       0.053464   0.168841   0.106044   0.110825  -0.007697   0.030362
    233       0.059462   0.044608   0.056624  -0.083295  -0.003166   0.003682
    234      -0.007931  -0.029173   0.047430  -0.022915  -0.026621   0.003481
    235      -0.023654   0.103424  -0.029405  -0.009307   0.017258   0.008455
    236       0.047588   0.034234   0.035088  -0.101955   0.000766   0.000387
    237      -0.007001  -0.042156   0.052080  -0.018795  -0.030673   0.000971
    238      -0.048853   0.142401  -0.035450  -0.021180   0.021665   0.017746
    239       0.107180   0.023680   0.017062  -0.099970   0.017932  -0.005852
    240      -0.133474   0.018839   0.025726  -0.005868  -0.042691   0.042735
    241      -0.078095   0.055251   0.035210   0.012307  -0.001657  -0.051846
    242       0.010882   0.027500   0.062795  -0.066472  -0.009228  -0.014490
    243      -0.002637  -0.023398  -0.037298   0.024898  -0.005634   0.015158
    244      -0.001111   0.027269   0.041581   0.029813  -0.006201  -0.026677
    245       0.026224  -0.016620  -0.032263   0.105481   0.022262   0.016571
                 24         25         26         27         28         29    
      0       0.030736  -0.029664  -0.001590   0.039265   0.019133   0.025655
      1       0.031360  -0.009276  -0.000575  -0.046298   0.029125  -0.028015
      2      -0.020908   0.003749  -0.013541  -0.024093   0.020724  -0.009751
      3      -0.047200  -0.024341  -0.010542   0.147292  -0.136739   0.067649
      4      -0.086268   0.015921   0.019849   0.030889  -0.197897   0.025977
      5      -0.097503   0.007767  -0.041992   0.096715  -0.118089   0.011902
      6      -0.041632   0.035874  -0.054573   0.030373  -0.011155  -0.089691
      7      -0.002993   0.033394  -0.022895  -0.020019  -0.008268  -0.068348
      8       0.010524  -0.007286   0.024581  -0.001922   0.016949   0.056453
      9       0.022814  -0.013462  -0.015397  -0.047504  -0.036317  -0.044648
     10      -0.021873   0.033431   0.009496   0.051308   0.015031   0.044354
     11       0.040811  -0.023994   0.020920  -0.033112  -0.018435   0.019071
     12      -0.020971   0.006063  -0.036398   0.034041   0.001394  -0.039508
     13       0.003126   0.024436  -0.011539  -0.018685  -0.002623  -0.046470
     14       0.003329  -0.006155   0.006408  -0.008770   0.006560   0.026260
     15      -0.006843  -0.007116  -0.026289  -0.026088  -0.015731  -0.037181
     16      -0.013183   0.037429  -0.008076   0.031441  -0.002967  -0.020810
     17       0.017317  -0.017862   0.007012  -0.027233  -0.001235   0.008250
     18      -0.000352  -0.007340  -0.023947  -0.030123  -0.023904  -0.044019
     19      -0.018615   0.042098  -0.012153   0.057880  -0.004878  -0.030453
     20      -0.019156  -0.014487  -0.000675   0.008181   0.020286   0.022697
     21      -0.005553  -0.008530  -0.019847  -0.033348  -0.012830  -0.022901
     22      -0.017082   0.042620  -0.010886   0.039501  -0.007089  -0.029231
     23       0.023175  -0.022245   0.002789  -0.053256  -0.007240  -0.008170
     24      -0.004560  -0.002012  -0.014076  -0.020947  -0.021824  -0.017745
     25      -0.036500   0.047654  -0.018331   0.054753  -0.014320  -0.027518
     26       0.014024  -0.014369   0.006300  -0.034178  -0.021319   0.001887
     27      -0.013243  -0.000431  -0.018110  -0.020327  -0.038931  -0.018763
     28      -0.049676   0.049516  -0.023603   0.061063  -0.020878  -0.025922
     29       0.021057  -0.014829   0.008240  -0.043220  -0.037425  -0.002017
     30       0.007592   0.009787  -0.000866   0.006141  -0.014562  -0.010818
     31      -0.042864   0.051419  -0.017985   0.066147  -0.015375  -0.022531
     32      -0.002694  -0.001347   0.011078   0.004144  -0.016909   0.021956
     33       0.008874   0.019137   0.005344   0.025202  -0.025686  -0.004696
     34      -0.057603   0.052116  -0.021828   0.071280  -0.019747  -0.014571
     35      -0.008647   0.008863   0.015725   0.026650  -0.030667   0.032275
     36       0.017411   0.012415   0.005133   0.015052   0.007385  -0.011091
     37      -0.028760   0.053443  -0.012185   0.068208  -0.007173  -0.026609
     38      -0.008498  -0.000364   0.011251   0.013653   0.007430   0.027405
     39       0.026477   0.023170   0.016893   0.040127   0.017181  -0.002879
     40      -0.031941   0.056147  -0.011374   0.075897  -0.005880  -0.023287
     41      -0.019512   0.011620   0.016085   0.046896   0.014013   0.041437
     42       0.016429   0.000813  -0.004011  -0.010608   0.017096  -0.022102
     43      -0.009403   0.049060  -0.006425   0.053565   0.000073  -0.032448
     44      -0.000347  -0.014711   0.004763  -0.019659   0.019711   0.013306
     45       0.025510   0.000234   0.000233  -0.011296   0.034375  -0.023800
     46       0.003411   0.048138  -0.001342   0.049022   0.006579  -0.035574
     47      -0.005940  -0.014242   0.003509  -0.013552   0.036426   0.015452
     48       0.002827  -0.009245  -0.016469  -0.031494   0.003216  -0.024958
     49      -0.005901   0.045806  -0.006508   0.045590  -0.002634  -0.033998
     50       0.015889  -0.025765   0.001065  -0.053409   0.009925  -0.003331
     51       0.003372  -0.016683  -0.020434  -0.046825   0.010161  -0.027535
     52       0.011637   0.048005  -0.002624   0.041785   0.002559  -0.041581
     53       0.025730  -0.032401  -0.001344  -0.071800   0.020160  -0.011183
     54      -0.008576   0.012374  -0.004173  -0.006993   0.001149  -0.026464
     55       0.007739   0.022124  -0.026765  -0.005479  -0.004235  -0.016285
     56       0.000929   0.002871   0.017318  -0.016217   0.015947   0.003416
     57      -0.009813   0.018152  -0.016880  -0.044595   0.003119  -0.006537
     58       0.028747   0.001881   0.005422  -0.004106   0.011830   0.090682
     59       0.009317  -0.003242   0.026218  -0.034077   0.024390   0.059382
     60      -0.055856   0.057267  -0.101408  -0.075412  -0.025413  -0.122601
     61      -0.013754   0.035609  -0.070015  -0.028032  -0.012295  -0.009486
     62      -0.020536   0.016598  -0.023621  -0.041613   0.009705   0.002841
     63       0.063625  -0.038129   0.104406  -0.036395   0.051323   0.209883
     64       0.015233   0.010948  -0.020846  -0.019363   0.008436   0.087837
     65       0.018972  -0.009442   0.046278  -0.019669   0.025485   0.051954
     66      -0.033186   0.036557  -0.056775  -0.050274  -0.012194  -0.073057
     67       0.099217  -0.055256   0.129375   0.028356   0.056071   0.275017
     68       0.035631  -0.020614   0.062570  -0.059608   0.045666   0.167349
     69      -0.001567   0.006911   0.011520  -0.013768   0.003190  -0.012438
     70      -0.017398   0.041279  -0.084022   0.007306  -0.009247  -0.059902
     71      -0.014455   0.019628  -0.007953   0.002942   0.007197  -0.048346
     72      -0.009121   0.016031   0.004836  -0.008768   0.006602  -0.047141
     73      -0.018370   0.061330  -0.133808  -0.035046  -0.054091  -0.023793
     74      -0.017701   0.031819  -0.031785  -0.013658  -0.009814  -0.046101
     75       0.014867  -0.006857   0.051225  -0.027861   0.002591   0.032599
     76      -0.018482   0.026267  -0.055910   0.042768   0.027497  -0.089052
     77      -0.015751   0.036834  -0.042012  -0.031146  -0.029903  -0.025240
     78      -0.007241   0.010270  -0.013270  -0.015715  -0.001408  -0.012533
     79      -0.022334   0.038111  -0.090069   0.021050   0.004366  -0.077215
     80      -0.019959   0.007027   0.019134   0.047593   0.053060  -0.101241
     81       0.020982  -0.014228   0.053475  -0.007952   0.010866   0.021372
     82       0.026400   0.007921   0.008537  -0.018212   0.001066  -0.003150
     83       0.002945   0.008456   0.019194  -0.058381   0.014238  -0.050211
     84       0.051405  -0.046341   0.077559  -0.058799   0.011704   0.077241
     85       0.024076   0.003782   0.000063  -0.014628  -0.002404   0.039535
     86       0.001439   0.016145   0.024039  -0.055279   0.017188  -0.095695
     87       0.024954  -0.015949   0.081406   0.030511   0.018916   0.018192
     88       0.014780   0.026755  -0.002012  -0.014965   0.001636  -0.073968
     89      -0.000904   0.017154   0.025675  -0.040617   0.017810  -0.084954
     90       0.013334  -0.006750   0.044807   0.002458   0.010166   0.007424
     91       0.057491  -0.021040   0.055808  -0.034659   0.008645   0.039451
     92       0.014400  -0.007099   0.007402  -0.110347   0.007906  -0.009377
     93       0.057430   0.001441   0.000504  -0.041869  -0.019272  -0.025108
     94      -0.062198  -0.007335   0.002887  -0.004191   0.006616   0.074910
     95       0.043284  -0.024277   0.019144  -0.031497  -0.024769   0.008274
     96       0.007639  -0.024814   0.009588  -0.037872  -0.009908  -0.016328
     97       0.050012   0.066991  -0.011766   0.018952   0.020978   0.079679
     98       0.041415  -0.017694   0.021426  -0.010459  -0.013631   0.013791
     99      -0.056971  -0.031360  -0.006364  -0.026062   0.006720   0.022024
    100       0.157469   0.114482   0.013404   0.046998   0.031278  -0.003537
    101       0.059104  -0.015265   0.024409  -0.014418  -0.019055   0.003512
    102      -0.120820  -0.056632  -0.011552  -0.033765   0.010205   0.036698
    103       0.294830   0.202193   0.013926   0.092242   0.053332  -0.028875
    104       0.058750  -0.002116   0.020871  -0.002210  -0.005933   0.007261
    105      -0.035158   0.000722  -0.018049  -0.008450   0.023807   0.057710
    106       0.077292   0.025785   0.047879   0.007107   0.005331  -0.081378
    107       0.072428  -0.024731   0.025603  -0.032177  -0.042724  -0.018618
    108      -0.085259  -0.010780  -0.025058  -0.001515   0.039591   0.101935
    109       0.170750   0.056386   0.076277   0.024456   0.007801  -0.169362
    110       0.085221  -0.021755   0.027479  -0.033754  -0.046511  -0.029754
    111       0.066020   0.055429  -0.018589   0.004812   0.023066   0.034469
    112      -0.157169  -0.124472   0.045903  -0.065638  -0.027979  -0.038434
    113       0.062775  -0.039191   0.023029  -0.051554  -0.058451  -0.022099
    114       0.109286   0.096360  -0.027652   0.028784   0.038148   0.053586
    115      -0.281130  -0.228289   0.069290  -0.116147  -0.055972  -0.083424
    116       0.066048  -0.052553   0.025496  -0.071861  -0.075941  -0.032397
    117       0.113180   0.051442  -0.006533  -0.014949  -0.001140  -0.011383
    118      -0.223735  -0.131515   0.020753  -0.065023  -0.020366   0.055274
    119       0.050432  -0.036188   0.018780  -0.043829  -0.050142  -0.011600
    120       0.198447   0.094192  -0.009598  -0.002154  -0.003834  -0.029068
    121      -0.402970  -0.231724   0.027881  -0.106588  -0.035657   0.079717
    122       0.047263  -0.041684   0.018596  -0.050259  -0.059100  -0.017326
    123       0.025709  -0.013305   0.013872  -0.043563  -0.006654   0.001373
    124       0.018382  -0.005599   0.007843   0.004277   0.010808   0.053911
    125       0.012128   0.003224   0.002016   0.034483  -0.008558  -0.013003
    126      -0.019129  -0.116088   0.049604  -0.077012  -0.026776  -0.051669
    127       0.010054  -0.103691   0.071144   0.006076   0.007095   0.014470
    128       0.054412  -0.045617   0.070162   0.080481   0.007498  -0.021621
    129      -0.053773  -0.242313   0.172871   0.010954   0.000498  -0.357849
    130      -0.016737  -0.091300   0.065619   0.023279   0.014351  -0.099723
    131       0.084474  -0.067369   0.083418   0.064637   0.000205   0.099341
    132      -0.006426  -0.071666   0.008456  -0.104818  -0.034860   0.050047
    133      -0.021098  -0.226172   0.152635   0.026598   0.006644  -0.128801
    134       0.037361  -0.080405   0.149946   0.185724   0.047985  -0.305583
    135      -0.027541  -0.120830   0.001707  -0.150200  -0.060389   0.104377
    136       0.059973  -0.079097   0.050127  -0.032454  -0.004189   0.245588
    137       0.068218  -0.038406   0.039723   0.031929  -0.012785   0.139200
    138       0.086492   0.061390   0.004722  -0.022708   0.011381   0.085404
    139       0.049797  -0.033824   0.045896   0.018401   0.017765   0.042577
    140      -0.032483   0.041520  -0.049885   0.018549  -0.019429  -0.005287
    141       0.101656  -0.139969   0.382114   0.351095   0.143649  -0.056457
    142       0.086868   0.054004  -0.074576  -0.092930  -0.021547   0.094568
    143      -0.016182  -0.057273   0.144439   0.212042   0.049064  -0.077691
    144       0.099107   0.070666   0.015753  -0.002023   0.019938   0.098487
    145       0.025153  -0.230768   0.314974   0.247568   0.094977  -0.124397
    146      -0.059155   0.226095  -0.406309  -0.334740  -0.145532   0.128131
    147       0.100742   0.308066  -0.385247  -0.381456  -0.113493   0.279865
    148       0.049519   0.065719  -0.087471  -0.088372  -0.018635   0.126026
    149      -0.046354  -0.021290   0.088445   0.173712   0.035750  -0.045078
    150       0.035272   0.029027  -0.003125  -0.010437   0.007122  -0.003198
    151      -0.085587  -0.025780  -0.046745  -0.042971  -0.017320   0.016300
    152      -0.016500   0.025378  -0.029078   0.041382  -0.010316  -0.030190
    153       0.115600   0.086237   0.031245   0.067975   0.044507  -0.025189
    154      -0.043457   0.012996  -0.023612   0.014118   0.006592  -0.024160
    155      -0.018082   0.038552  -0.022370   0.064251  -0.004556  -0.076087
    156       0.078438   0.043057   0.026297   0.022817   0.022207  -0.016218
    157      -0.190821  -0.092146  -0.106017  -0.151834  -0.065605   0.064971
    158      -0.051139   0.045893  -0.066422   0.038838  -0.011913  -0.036077
    159      -0.082846  -0.013104  -0.079030  -0.102093  -0.033326   0.031045
    160      -0.113509  -0.017774  -0.060782  -0.038373  -0.019010  -0.015698
    161      -0.003006   0.009150  -0.024281   0.022055  -0.014426   0.012161
    162      -0.021017  -0.026104  -0.001913   0.083083   0.005732   0.053378
    163      -0.038869   0.005355   0.009934  -0.020472   0.021375  -0.004620
    164      -0.066651   0.005042  -0.037093   0.030765   0.048695  -0.009013
    165      -0.024012  -0.020833  -0.000995   0.049539   0.122169   0.046700
    166      -0.028624   0.000353   0.013305  -0.043774   0.167674  -0.007249
    167      -0.061561   0.000179  -0.039313   0.026884   0.185874  -0.008737
    168      -0.012365  -0.016491  -0.004236   0.038709   0.105671   0.034707
    169      -0.015835   0.007471   0.009418  -0.065562   0.150129  -0.027191
    170      -0.041699  -0.005136  -0.022594   0.048164   0.140842   0.015596
    171      -0.016472  -0.021877   0.001758   0.053500   0.136108   0.052214
    172      -0.028126   0.011985  -0.004810  -0.084139   0.216978  -0.048393
    173      -0.047568  -0.009149  -0.019992   0.057828   0.180835   0.027149
    174       0.011892  -0.003676  -0.016006   0.013637  -0.004032  -0.002957
    175       0.024078   0.010113   0.024565  -0.067197  -0.015528  -0.026184
    176      -0.002517  -0.004367  -0.003781   0.053912  -0.024954   0.025109
    177       0.026173   0.000698  -0.018463   0.003978  -0.043759  -0.015599
    178       0.039682   0.016123   0.019436  -0.080508  -0.058598  -0.044357
    179       0.022836  -0.008430   0.015296   0.060947  -0.097770   0.043239
    180       0.019562   0.004481  -0.023987   0.006063  -0.098333  -0.023340
    181       0.046860   0.006157   0.045685  -0.049232  -0.163130  -0.004165
    182       0.008730   0.002355  -0.007243   0.049941  -0.137653   0.010507
    183       0.041781   0.015518  -0.030322  -0.012100  -0.231541  -0.051870
    184       0.081403   0.009452   0.058008  -0.046567  -0.343811  -0.004329
    185       0.043240   0.004111   0.007524   0.056104  -0.315192   0.015273
    186      -0.002364  -0.001756  -0.023459   0.021423  -0.007579  -0.005756
    187       0.022140  -0.002247   0.048282  -0.028366  -0.059348   0.019752
    188      -0.024475   0.006446  -0.028700   0.034088  -0.006113  -0.010373
    189       0.000712   0.004100  -0.030251   0.013420  -0.052678  -0.021534
    190       0.033809  -0.005976   0.062999  -0.006550  -0.142564   0.041787
    191      -0.019622   0.011247  -0.032434   0.030608  -0.062434  -0.021127
    192      -0.022875  -0.014681  -0.011365   0.042429   0.110386   0.030298
    193      -0.013180  -0.005358   0.032362  -0.032381   0.118565   0.015281
    194      -0.059046   0.005118  -0.045964   0.023219   0.167146  -0.020275
    195      -0.034533  -0.018797  -0.009037   0.052296   0.147465   0.042258
    196      -0.026317  -0.011146   0.036346  -0.018741   0.161908   0.031738
    197      -0.082161   0.009280  -0.064093   0.018691   0.234782  -0.036541
    198       0.007847  -0.017284  -0.018861  -0.042268  -0.036777  -0.044054
    199       0.115960   0.088375   0.010337   0.027109   0.021620   0.060991
    200       0.090734  -0.011586   0.032563  -0.050866  -0.017829   0.018876
    201      -0.000743  -0.100872  -0.005820   0.014840  -0.001707   0.000847
    202      -0.000296   0.152286   0.051941  -0.027362   0.007078   0.023044
    203      -0.025290   0.087218   0.017420  -0.017934  -0.008443   0.001174
    204      -0.042833   0.022893   0.046732  -0.007270  -0.000862   0.005760
    205       0.069953  -0.063291  -0.037077   0.009606   0.003655   0.013645
    206       0.004708   0.009457  -0.017099   0.000617  -0.003186  -0.002869
    207      -0.034898   0.043597   0.047151  -0.008986   0.003973   0.002598
    208       0.051175  -0.091356  -0.044074   0.009398  -0.012126   0.020435
    209      -0.003693   0.006857  -0.014591  -0.000955  -0.007292  -0.003445
    210      -0.037152   0.025914   0.037998  -0.008743   0.002704   0.005005
    211       0.059008  -0.050220  -0.029243   0.010543  -0.008949   0.011991
    212      -0.013348   0.023446   0.012562  -0.006900  -0.007715   0.002751
    213      -0.057136   0.036360   0.058404  -0.015119   0.003212   0.011214
    214       0.089608  -0.061332  -0.034096   0.015400  -0.011594   0.013184
    215      -0.012401   0.024867   0.022988  -0.008642  -0.008469   0.007058
    216      -0.013924  -0.017823  -0.001014  -0.000112  -0.002866   0.001322
    217       0.023948   0.043856   0.004849   0.002486   0.004727  -0.003342
    218      -0.024494   0.043389   0.031305  -0.011318  -0.005633   0.005049
    219      -0.014266  -0.041740  -0.012069   0.000999  -0.005371   0.004247
    220       0.026891   0.101880   0.026075   0.000943   0.010787  -0.013083
    221      -0.030780   0.057407   0.054933  -0.015587  -0.004222   0.011302
    222       0.009432  -0.034237  -0.026211   0.006573  -0.007286  -0.004913
    223      -0.016882   0.074970   0.015965  -0.004417   0.014334  -0.007953
    224      -0.026568   0.045842   0.019760  -0.009908  -0.004396  -0.000707
    225       0.028290  -0.072623  -0.057245   0.013248  -0.013630  -0.006026
    226      -0.047481   0.159562   0.047148  -0.011749   0.029787  -0.021993
    227      -0.034514   0.061496   0.033240  -0.012799  -0.001850   0.000108
    228       0.008201  -0.000336  -0.010839   0.004562  -0.002650  -0.009417
    229      -0.017458  -0.007486  -0.014416  -0.001465   0.002574   0.006590
    230      -0.017003   0.024636  -0.010051  -0.003891  -0.006026  -0.007043
    231       0.027114  -0.010169  -0.029792   0.010190  -0.004341  -0.015182
    232      -0.047007   0.001820  -0.011209  -0.005128   0.007391   0.005402
    233      -0.016993   0.022139  -0.021112  -0.001754  -0.005133  -0.011353
    234      -0.014772   0.038191   0.026268  -0.003726   0.002902  -0.005293
    235       0.015350  -0.083604  -0.040574   0.004456  -0.011456   0.021041
    236      -0.007272   0.008565  -0.025590  -0.000365  -0.008138  -0.008552
    237      -0.014167   0.054079   0.034022  -0.004962   0.004439  -0.007103
    238       0.010864  -0.121294  -0.051694   0.006000  -0.015049   0.028643
    239      -0.000841  -0.003252  -0.049844   0.003362  -0.009761  -0.014813
    240      -0.080314   0.104665   0.076859  -0.020034  -0.005043   0.007683
    241       0.151848  -0.239296  -0.113555   0.047327   0.020639  -0.004990
    242       0.032024  -0.049861  -0.045553   0.015594   0.004793  -0.014766
    243      -0.045299   0.032161  -0.042848   0.028713  -0.008291  -0.068979
    244       0.011550   0.006834  -0.023279  -0.021539  -0.002488  -0.064971
    245       0.034466  -0.038600   0.000065   0.009934   0.020623   0.048291
                 30         31         32         33         34         35    
      0      -0.026697  -0.002415  -0.010958  -0.005899   0.005115   0.007262
      1      -0.020805  -0.025372  -0.048285  -0.008385   0.030035   0.000393
      2      -0.007912  -0.007632  -0.036195   0.008119  -0.014656   0.011343
      3      -0.043540   0.021282   0.035541  -0.012750  -0.005820  -0.006305
      4      -0.003540   0.005981  -0.005493   0.009852  -0.036755  -0.002322
      5      -0.037699   0.003565  -0.002569  -0.011359   0.006564  -0.014455
      6       0.056218  -0.054346  -0.019439  -0.032852  -0.065210  -0.040757
      7       0.006285  -0.029790  -0.036964  -0.029787  -0.019139  -0.023150
      8      -0.072480   0.048213  -0.031876   0.003582  -0.011803   0.043976
      9       0.007994   0.019949   0.046395   0.010203   0.048518   0.004826
     10       0.058802  -0.028961   0.002421   0.056850   0.014758   0.000399
     11       0.025382   0.008170   0.042390   0.006138  -0.027815  -0.013805
     12       0.007392  -0.024962  -0.023835  -0.007247   0.001761  -0.002629
     13      -0.011841  -0.014617  -0.037839  -0.018099   0.010777  -0.003965
     14      -0.024131   0.012430  -0.022243   0.006105  -0.024204   0.015792
     15       0.008783  -0.029658  -0.029712   0.036146   0.068704   0.016679
     16       0.005096   0.020703   0.013516  -0.009155   0.010107   0.006239
     17      -0.008380  -0.012839  -0.029507  -0.000888  -0.029705  -0.001533
     18       0.009310  -0.005165   0.005703   0.021787   0.063459   0.013451
     19       0.010657   0.072170   0.091611  -0.045852  -0.023862  -0.004210
     20      -0.002001  -0.037894  -0.063144   0.008048  -0.045833  -0.001964
     21       0.003532  -0.072104  -0.095694   0.065164   0.099603   0.028702
     22       0.006816   0.025175   0.015928  -0.011855   0.023980   0.010964
     23      -0.039839  -0.037825  -0.092634  -0.008061  -0.022362   0.003456
     24      -0.001083  -0.057032  -0.079670   0.049406   0.081674   0.025781
     25       0.029809   0.006959   0.012174   0.023448   0.081403   0.024017
     26      -0.035191  -0.032608  -0.080114  -0.008153  -0.020754   0.004509
     27       0.002843  -0.077506  -0.104588   0.069052   0.114768   0.036248
     28       0.044481  -0.012224   0.000065   0.051299   0.123474   0.034039
     29      -0.051856  -0.034832  -0.100291  -0.020757  -0.034964   0.005237
     30       0.000068   0.010599   0.013081  -0.004290   0.006686   0.002344
     31       0.041051   0.011048   0.029110   0.030381   0.090394   0.024155
     32       0.001515  -0.004029  -0.000756   0.000416  -0.019376  -0.005151
     33       0.003723   0.037076   0.052195  -0.023083  -0.017090  -0.004938
     34       0.058318  -0.009785   0.021560   0.062321   0.127744   0.030449
     35       0.013801   0.013604   0.036630  -0.003742  -0.026286  -0.009773
     36       0.002602   0.053346   0.072920  -0.035796  -0.039328  -0.013381
     37       0.030407   0.041837   0.057288  -0.003890   0.047304   0.014290
     38       0.023040   0.014186   0.049073   0.005605  -0.022296  -0.014169
     39       0.009800   0.115992   0.165780  -0.080485  -0.106044  -0.036351
     40       0.038315   0.049586   0.076617  -0.003087   0.046651   0.011659
     41       0.054766   0.053267   0.137503   0.002251  -0.034848  -0.027784
     42      -0.005591   0.009871   0.003693  -0.007121   0.006144   0.003405
     43       0.005324   0.057403   0.052205  -0.038798  -0.001863   0.005737
     44       0.001163  -0.022344  -0.024850   0.016794  -0.000926  -0.001224
     45      -0.010309   0.032434   0.029335  -0.029026  -0.024497  -0.004946
     46      -0.008661   0.078224   0.066173  -0.067756  -0.041982  -0.003200
     47       0.015402  -0.019206  -0.006238   0.027254   0.013406  -0.000407
     48      -0.002480  -0.056431  -0.082482   0.047842   0.082325   0.026362
     49      -0.002680   0.050521   0.035132  -0.040201  -0.005462   0.006572
     50      -0.031775  -0.049136  -0.097850   0.008760  -0.003816   0.007144
     51      -0.001086  -0.080888  -0.112767   0.064120   0.108281   0.034724
     52      -0.016807   0.072108   0.042873  -0.067322  -0.042486  -0.000287
     53      -0.038161  -0.062964  -0.125543   0.011275   0.004907   0.012745
     54       0.029423  -0.016412  -0.008165  -0.011067  -0.024818  -0.020006
     55      -0.039092   0.000120  -0.029441  -0.021667  -0.027315  -0.003825
     56      -0.051326   0.021637  -0.055866  -0.011367  -0.015440   0.028951
     57      -0.011378   0.021453  -0.022965  -0.010813  -0.012925  -0.020863
     58      -0.127148   0.073587  -0.027489   0.006901  -0.004659   0.055902
     59      -0.107997   0.071413  -0.062492   0.002021  -0.001191   0.059128
     60       0.147267  -0.052125   0.041677   0.014391  -0.221852   0.242811
     61       0.023113   0.004829   0.039846   0.038736  -0.208159   0.330189
     62       0.006231   0.022323   0.002225   0.041979  -0.172067   0.322610
     63      -0.321162   0.193037  -0.146434  -0.050149   0.317461  -0.418440
     64      -0.094841   0.074599   0.004479   0.036784  -0.099843   0.230087
     65      -0.125219   0.062498  -0.088208  -0.025346   0.076306  -0.092077
     66       0.083317  -0.028968   0.015074   0.001744  -0.118820   0.107468
     67      -0.390862   0.203784  -0.137123  -0.034993   0.317617  -0.350670
     68      -0.259224   0.173468  -0.115551  -0.003461   0.108834  -0.039990
     69       0.025806  -0.008356  -0.004552  -0.002893  -0.008753  -0.010259
     70      -0.035350  -0.021558  -0.045118  -0.048388  -0.070479  -0.045476
     71      -0.018644  -0.008849  -0.068371  -0.035199  -0.080113   0.019918
     72       0.011824  -0.015957  -0.040128  -0.038608  -0.085812  -0.006858
     73       0.060142  -0.003709   0.072609   0.041487   0.037257  -0.033001
     74       0.013152  -0.002687  -0.034319  -0.012903  -0.067525   0.025674
     75       0.025223   0.013247   0.023425   0.032283   0.059431   0.019991
     76      -0.111652  -0.038080  -0.138465  -0.122107  -0.155278  -0.071853
     77       0.058837   0.004817   0.022169   0.034362  -0.004413   0.042330
     78       0.037346  -0.012889   0.010371   0.005980   0.013475  -0.033353
     79      -0.059950  -0.032724  -0.078834  -0.077772  -0.103045  -0.069997
     80      -0.112416  -0.032499  -0.195521  -0.139567  -0.222151  -0.008365
     81       0.026397  -0.004292   0.006879   0.015999   0.017965   0.018529
     82      -0.035568  -0.002747  -0.025474  -0.009591   0.010411   0.004945
     83      -0.026056  -0.012417  -0.072465  -0.023434   0.027363  -0.021461
     84       0.042432   0.024676   0.070550   0.099414   0.065120   0.234548
     85      -0.036721   0.032577   0.008045   0.026450  -0.014521   0.122146
     86      -0.027243  -0.048133  -0.110725  -0.066501   0.045019  -0.155636
     87       0.011236  -0.018961  -0.028363  -0.023924   0.020185  -0.111414
     88      -0.035974  -0.049390  -0.078553  -0.071369   0.019547  -0.173142
     89      -0.032665  -0.041067  -0.111582  -0.069271   0.032724  -0.160509
     90       0.023288  -0.010851  -0.006339  -0.002112   0.005754  -0.026557
     91      -0.032914   0.006464  -0.000399   0.029084   0.059643   0.079183
     92      -0.009000   0.022207  -0.008001   0.055257   0.043689   0.206986
     93      -0.006043   0.036645   0.044058  -0.000224   0.003346  -0.001083
     94       0.054097  -0.055293  -0.011101   0.051833  -0.027387  -0.025708
     95       0.040889   0.004548   0.051827   0.009261  -0.013968  -0.015236
     96      -0.014516   0.025204   0.028527  -0.011191  -0.009021   0.001230
     97       0.046914  -0.054325  -0.034840   0.038339  -0.029291  -0.025203
     98       0.039879  -0.009540   0.034211  -0.007660  -0.013291  -0.011249
     99      -0.018827  -0.005056  -0.020730  -0.010026  -0.021771   0.001887
    100      -0.022100   0.001122  -0.029065   0.002492  -0.006863   0.003092
    101       0.042557  -0.000931   0.049372  -0.006004  -0.009401  -0.012233
    102      -0.030570  -0.013922  -0.039443  -0.009951  -0.029599   0.003019
    103      -0.046511   0.021224  -0.051275  -0.007068  -0.003429   0.012897
    104       0.021404  -0.001767   0.021678  -0.011456  -0.016513  -0.006857
    105      -0.008751  -0.028094  -0.056784  -0.002278  -0.040843  -0.004832
    106      -0.078698   0.052816   0.023589  -0.037538   0.019263   0.027798
    107       0.065466   0.015807   0.098852   0.009535   0.012297  -0.017593
    108      -0.002025  -0.063236  -0.098325  -0.003478  -0.065701  -0.011036
    109      -0.146540   0.116181   0.048101  -0.084045   0.047943   0.060023
    110       0.063469   0.024641   0.108992   0.009569   0.018396  -0.015946
    111      -0.009451  -0.003199  -0.038206   0.004468  -0.027428  -0.001408
    112      -0.042703   0.011104   0.041891  -0.016374   0.002680   0.005646
    113       0.081571   0.021098   0.123500   0.026315   0.018840  -0.024221
    114      -0.001420  -0.013790  -0.061775   0.009981  -0.034623  -0.003547
    115      -0.076843   0.031821   0.080466  -0.041788   0.016335   0.016148
    116       0.095754   0.032008   0.157331   0.038486   0.026784  -0.029796
    117      -0.009140   0.034604   0.020208   0.000113  -0.003054   0.002031
    118       0.030846  -0.057893   0.010852   0.037943  -0.031250  -0.027364
    119       0.076044   0.011958   0.102739   0.025889   0.013292  -0.022532
    120       0.000207   0.052034   0.040942   0.000068   0.010473   0.002643
    121       0.047152  -0.090635   0.008183   0.054077  -0.044881  -0.038230
    122       0.091352   0.012841   0.118990   0.032952   0.019734  -0.026461
    123      -0.002951   0.012277   0.027629  -0.012477  -0.026877  -0.005321
    124       0.030051  -0.029347  -0.016030   0.013777  -0.020881  -0.016995
    125       0.034742  -0.012237   0.015024   0.000779   0.036972   0.002209
    126      -0.029978   0.046870   0.073545  -0.068774  -0.012402   0.013078
    127       0.013906  -0.011013   0.010795  -0.029039  -0.007086  -0.004644
    128       0.041779  -0.023107   0.010685  -0.010913   0.054584   0.004607
    129      -0.196470   0.302509   0.056578   0.295718  -0.210608  -0.089000
    130      -0.057723   0.100943  -0.009518   0.165772  -0.110557  -0.058134
    131       0.118976  -0.144184   0.034182  -0.225940   0.168614   0.063568
    132       0.025425  -0.038192   0.077471  -0.186715   0.052092   0.046141
    133      -0.058358   0.096449   0.036114   0.053692  -0.057964  -0.026387
    134      -0.121286   0.232412  -0.046623   0.442482  -0.185729  -0.124665
    135       0.063102  -0.102235   0.123599  -0.365028   0.153035   0.100826
    136       0.150524  -0.223124   0.034029  -0.365522   0.165842   0.086329
    137       0.136323  -0.172892   0.042566  -0.277166   0.196222   0.079921
    138       0.081080  -0.074431  -0.008805  -0.006754  -0.074228  -0.031040
    139       0.032550  -0.032312  -0.021146   0.023757  -0.031631  -0.019782
    140       0.035392  -0.010682   0.021822  -0.009685   0.052225   0.006429
    141       0.182662  -0.306329  -0.228401  -0.069098  -0.090529   0.011905
    142       0.033429   0.014859   0.031117   0.073182  -0.059019  -0.044785
    143       0.095701  -0.137884  -0.095102  -0.037920   0.034087   0.026399
    144       0.107141  -0.104990  -0.025526  -0.008103  -0.084588  -0.035194
    145       0.023854  -0.111919  -0.141309  -0.016574  -0.015690   0.029407
    146      -0.069013   0.214520   0.233491   0.041109   0.080178  -0.031043
    147       0.038067   0.101241   0.191666   0.057928  -0.078225  -0.089408
    148       0.039287  -0.000370   0.034854   0.033585  -0.033953  -0.041039
    149       0.087174  -0.120730  -0.071218  -0.053488   0.052670   0.024810
    150      -0.018510   0.020566  -0.000079   0.032889  -0.011800  -0.008907
    151      -0.015698   0.023495   0.012054  -0.003901   0.008932   0.000699
    152       0.010131   0.012442   0.008720   0.025715   0.062388   0.006353
    153      -0.018476   0.008083  -0.057035   0.103212  -0.045688  -0.026517
    154      -0.026192   0.027986  -0.028459   0.051872  -0.022527  -0.011050
    155      -0.007351   0.031107  -0.006555   0.053942   0.041181   0.002866
    156      -0.007666   0.007611  -0.019879   0.054760  -0.038823  -0.018332
    157      -0.020759   0.040993   0.085973  -0.096164   0.069124   0.025660
    158      -0.020807   0.039226   0.001181   0.047900   0.087704   0.010995
    159      -0.046500   0.054779   0.053041  -0.024894   0.052216   0.014354
    160      -0.039776   0.048189   0.005971   0.013777   0.008877   0.002930
    161       0.033719  -0.011054   0.023433  -0.002980   0.071497   0.007051
    162      -0.017417   0.019554   0.029091  -0.000742  -0.017556   0.005511
    163       0.006893   0.000233  -0.004566  -0.000676  -0.001186  -0.003479
    164      -0.012940   0.000257  -0.008016  -0.004552   0.006144  -0.005762
    165       0.008168   0.028513   0.047567   0.006212  -0.027610   0.010350
    166       0.030452   0.010433   0.022521   0.000054   0.006934  -0.004789
    167       0.000267   0.011065   0.017122  -0.006612   0.016998  -0.009084
    168       0.006889   0.023343   0.040736   0.004633  -0.020031   0.007881
    169       0.031756   0.002017   0.011039  -0.002102   0.019254  -0.009337
    170      -0.001836   0.018227   0.027233  -0.001267  -0.000337  -0.001959
    171       0.010228   0.032942   0.055807   0.007941  -0.031465   0.012113
    172       0.036268  -0.001319   0.008422  -0.006886   0.037178  -0.016739
    173       0.001955   0.026123   0.040210   0.000696  -0.006904   0.000352
    174      -0.009297  -0.000703   0.000251  -0.002406   0.004590  -0.000328
    175       0.018630  -0.011089  -0.013968   0.000540   0.012164  -0.004472
    176      -0.014397   0.008720   0.007270   0.003356  -0.014457   0.005532
    177      -0.014997  -0.009298  -0.014330  -0.004115   0.012656  -0.002252
    178       0.011528  -0.022216  -0.032620  -0.002303   0.024342  -0.007853
    179      -0.015523   0.009626   0.007027   0.009459  -0.031470   0.014067
    180      -0.023284  -0.015908  -0.027273  -0.007050   0.016376  -0.005599
    181       0.008990  -0.013928  -0.022771   0.005708  -0.009161   0.003852
    182      -0.028806  -0.005602  -0.019316   0.000157  -0.007904   0.002425
    183      -0.040082  -0.038190  -0.066722  -0.011689   0.031733  -0.010856
    184      -0.008318  -0.028890  -0.052042   0.007171  -0.015459   0.007557
    185      -0.045145  -0.018351  -0.044999   0.002585  -0.017557   0.007449
    186      -0.013071  -0.000166   0.000251  -0.005171   0.007569  -0.003831
    187       0.020934   0.005548   0.011018   0.008485  -0.021477   0.006728
    188      -0.017956  -0.001867  -0.008603  -0.005850   0.011851  -0.007370
    189      -0.019158  -0.008786  -0.013883  -0.008942   0.018321  -0.008904
    190       0.015510   0.009445   0.014455   0.012902  -0.039981   0.013086
    191      -0.024595  -0.009167  -0.021126  -0.008581   0.018604  -0.010984
    192       0.003603   0.022820   0.038734   0.002293  -0.015774   0.005543
    193       0.034307   0.016886   0.033323   0.005527  -0.010692   0.002370
    194      -0.003945   0.006986   0.010065  -0.009282   0.025416  -0.012716
    195       0.008766   0.031169   0.053009   0.003939  -0.022342   0.007591
    196       0.040452   0.027503   0.051479   0.007753  -0.019677   0.005176
    197      -0.003506   0.007203   0.011289  -0.014677   0.041651  -0.020517
    198       0.006567   0.012466   0.039210   0.009111   0.058297   0.009608
    199       0.062157  -0.046784  -0.095022   0.126207  -0.083915  -0.047230
    200       0.026638   0.038175   0.070333   0.010811  -0.066476  -0.031164
    201       0.022683   0.033516  -0.035348  -0.000303   0.010008   0.001429
    202      -0.061512  -0.053031   0.068642   0.006975  -0.010234   0.004519
    203       0.014388   0.003320   0.006186  -0.000578   0.017748  -0.005477
    204       0.000718   0.014500  -0.007590   0.000104   0.008949   0.001940
    205      -0.013479  -0.011845   0.014992   0.006055  -0.000177   0.001927
    206      -0.000239  -0.009891   0.008559   0.001355  -0.003981  -0.000406
    207      -0.045335  -0.035414   0.046279   0.007550   0.017840  -0.000055
    208       0.104505   0.111492  -0.109090  -0.010373   0.007970   0.001911
    209       0.025931   0.013280  -0.015033  -0.002248  -0.006661  -0.001369
    210      -0.040564  -0.033791   0.043935   0.008081   0.016887  -0.000360
    211       0.092739   0.104321  -0.102651  -0.011944   0.006250   0.002680
    212       0.023682   0.019633  -0.012212  -0.000540   0.008147  -0.001732
    213      -0.052760  -0.041742   0.058204   0.011729   0.028819  -0.001063
    214       0.120218   0.138812  -0.133789  -0.016374   0.010162   0.003877
    215       0.027748   0.029425  -0.016773  -0.000203   0.016955  -0.001596
    216       0.003936   0.001433   0.000334   0.001315   0.002962  -0.000417
    217      -0.010778  -0.006854   0.005197  -0.000702  -0.002658   0.001139
    218       0.005255   0.005482   0.006582   0.002592   0.016145  -0.001934
    219       0.020364   0.015858  -0.015485   0.000076   0.002463  -0.000620
    220      -0.050390  -0.044821   0.044350   0.001808  -0.005572   0.001349
    221      -0.004527   0.006481   0.013228   0.004786   0.029318  -0.001066
    222       0.040463   0.032040  -0.035675  -0.005563  -0.008204  -0.000391
    223      -0.092658  -0.101177   0.094677   0.011929  -0.008008  -0.001425
    224      -0.005715  -0.014364   0.020940   0.003527   0.006999  -0.002957
    225       0.090690   0.077364  -0.086732  -0.013148  -0.017053  -0.000093
    226      -0.212139  -0.230122   0.221071   0.026941  -0.015239  -0.003536
    227      -0.025949  -0.032162   0.041410   0.006652   0.011203  -0.003049
    228       0.006015  -0.001696   0.000179  -0.001625  -0.007673  -0.000616
    229      -0.006973  -0.013940   0.005339   0.002932  -0.003439  -0.000900
    230       0.010149  -0.008332   0.005243  -0.000104  -0.008416  -0.003010
    231       0.023094   0.011219  -0.017265  -0.005695  -0.018245  -0.000078
    232      -0.045172  -0.059748   0.045299   0.008990  -0.007208  -0.002292
    233       0.005434  -0.019000   0.010502  -0.000250  -0.016909  -0.003256
    234      -0.038571  -0.037699   0.044259   0.005705   0.007479  -0.000936
    235       0.097673   0.099847  -0.103045  -0.009536   0.005304   0.001003
    236       0.027969   0.006486  -0.012948  -0.003086  -0.014409  -0.002734
    237      -0.050602  -0.047967   0.056545   0.006912   0.008794  -0.001026
    238       0.126268   0.128545  -0.133874  -0.011934   0.007777   0.001668
    239       0.038073   0.004952  -0.019062  -0.005248  -0.028378  -0.003936
    240       0.031507   0.046646  -0.043213  -0.009869  -0.012127   0.004151
    241      -0.109788  -0.115036   0.103338   0.023258  -0.003189   0.001407
    242      -0.041599  -0.056692   0.044549   0.006525  -0.017630   0.000172
    243       0.042084  -0.032094  -0.030471  -0.026360  -0.064202  -0.025746
    244      -0.011310  -0.040079  -0.016882  -0.023978  -0.017071  -0.017935
    245      -0.085746   0.024988  -0.017862  -0.000375  -0.021288   0.039670
                 36         37         38         39         40         41    
      0      -0.084579  -0.027687   0.102545  -0.040960  -0.005759  -0.001708
      1      -0.115493  -0.054111   0.145719  -0.052109  -0.007034  -0.005199
      2       0.039705   0.006303  -0.017668   0.022460   0.017089  -0.004044
      3      -0.099036  -0.026560   0.088788  -0.043713  -0.022146  -0.003968
      4       0.079296   0.014998  -0.072198   0.049875   0.006984  -0.006714
      5      -0.058366  -0.030496   0.069675  -0.032590  -0.010540   0.006503
      6       0.076769  -0.007165  -0.037255   0.046402  -0.003163   0.043657
      7      -0.024947  -0.004542   0.011283   0.045100  -0.013374  -0.006719
      8       0.033953  -0.006017   0.002551  -0.009585   0.003222  -0.016473
      9       0.028965  -0.029675   0.050495   0.017539   0.063760   0.013820
     10       0.039687  -0.011217  -0.024336   0.000177  -0.048428  -0.043458
     11      -0.014929   0.001732  -0.009103   0.000257   0.030200  -0.007523
     12       0.012709  -0.012270   0.024790   0.006206   0.003896   0.025333
     13      -0.048714   0.002211   0.036596   0.013920  -0.006798  -0.008090
     14       0.017655   0.011868  -0.021761   0.015023   0.011209  -0.015507
     15       0.053102  -0.025335   0.037170   0.017104   0.012953   0.005058
     16      -0.017905   0.020269  -0.019606   0.000279   0.007454  -0.000166
     17      -0.028827   0.022588  -0.021577   0.000767   0.015607  -0.002027
     18       0.045203  -0.029044   0.050399   0.017476   0.036121   0.012209
     19      -0.025271   0.003718   0.012657   0.000154   0.047958   0.021916
     20      -0.014491   0.021727  -0.028009  -0.002400  -0.016418  -0.003271
     21       0.058163  -0.000746  -0.023187   0.005127  -0.041651  -0.016767
     22      -0.032966   0.046216  -0.056577  -0.017457   0.016867   0.013942
     23      -0.091237   0.083305  -0.099861  -0.023355   0.040749   0.023027
     24       0.036417   0.022142  -0.058209  -0.006458  -0.030560  -0.007820
     25       0.022660   0.030511  -0.057394  -0.020286  -0.010466   0.008288
     26      -0.092003   0.100505  -0.136461  -0.035950   0.043551   0.030008
     27       0.050086   0.038960  -0.095871  -0.015251  -0.038025  -0.005729
     28       0.064334   0.017986  -0.056366  -0.019285  -0.034626   0.000198
     29      -0.135589   0.145981  -0.196530  -0.051139   0.069507   0.045668
     30       0.007417   0.000309  -0.004600   0.000483  -0.002166   0.000042
     31       0.050412   0.008555  -0.032584  -0.013288  -0.024644   0.000414
     32      -0.004491   0.008018  -0.016084  -0.002294   0.005456   0.002007
     33       0.000069  -0.001665   0.001080  -0.001161   0.008379   0.005075
     34       0.112243  -0.031281   0.006418   0.003556  -0.059482  -0.019918
     35       0.017976  -0.013537   0.009166   0.004324  -0.000414  -0.002678
     36      -0.004239  -0.029852   0.059748   0.012099   0.012470   0.000311
     37       0.002668   0.028140  -0.042824  -0.022603   0.004055   0.014780
     38       0.055727  -0.074193   0.106266   0.032070  -0.019391  -0.022010
     39      -0.011828  -0.075333   0.148793   0.030431   0.030127  -0.001796
     40       0.021973   0.004634  -0.009447  -0.013559  -0.003102   0.008466
     41       0.129871  -0.172384   0.249483   0.070198  -0.044787  -0.047029
     42      -0.013272   0.016901  -0.023460  -0.009547   0.006617   0.007967
     43      -0.070645   0.073820  -0.088592  -0.036992   0.041252   0.032721
     44       0.007537  -0.000869  -0.005339   0.001949  -0.004952  -0.004094
     45      -0.038185   0.022329  -0.021296  -0.012733   0.024095   0.015399
     46      -0.116204   0.094157  -0.101933  -0.043048   0.068294   0.044479
     47       0.038745  -0.023522   0.018014   0.005981  -0.019213  -0.010380
     48       0.026358   0.030206  -0.069319  -0.012840  -0.027600  -0.003665
     49      -0.085772   0.088489  -0.107727  -0.040106   0.046047   0.035086
     50      -0.069375   0.082507  -0.115545  -0.026061   0.027871   0.019416
     51       0.037757   0.038687  -0.092413  -0.015109  -0.037297  -0.007449
     52      -0.148186   0.134357  -0.157185  -0.060028   0.083823   0.058685
     53      -0.090774   0.116504  -0.167062  -0.039474   0.038072   0.028455
     54       0.030038  -0.023275  -0.015256  -0.011832   0.002605   0.022124
     55       0.003801  -0.019603   0.008261   0.058815  -0.018590  -0.026500
     56       0.033664  -0.023488   0.017452   0.010564  -0.006660  -0.007968
     57       0.068047  -0.059217  -0.016448  -0.078525   0.008337   0.036037
     58       0.080678  -0.042304   0.024039   0.000328  -0.013112  -0.015787
     59       0.083835  -0.051126   0.026502  -0.048814  -0.001167   0.000583
     60       0.010812  -0.172929  -0.009489  -0.196470   0.018963  -0.077191
     61       0.030822  -0.149282   0.037044  -0.106127  -0.003197  -0.129400
     62       0.053703  -0.134516   0.049009  -0.124338   0.005748  -0.101154
     63       0.234606   0.048071  -0.030350  -0.011434  -0.000189   0.245534
[truncated: 704,318 more chars]
