# Supplementary material for: A stereodivergent multicomponent approach for the synthesis of C–N atropisomeric peptide analogues
Source: Chem Sci. 2024 Sep 16;15(40):16743–51. doi: 10.1039/d4sc04700a (PMC11418089; doi:10.1039/d4sc04700a)
Supplement: SC-015-D4SC04700A-s001 [file SC-015-D4SC04700A-s001.zip › CompData/_3_3a/IminiumBzOate1opt.out]

                                 *****************
                                 * O   R   C   A *
                                 *****************

                                            #,                                       
                                            ###                                      
                                            ####                                     
                                            #####                                    
                                            ######                                   
                                           ########,                                 
                                     ,,################,,,,,                         
                               ,,#################################,,                 
                          ,,##########################################,,             
                       ,#########################################, ''#####,          
                    ,#############################################,,   '####,        
                  ,##################################################,,,,####,       
                ,###########''''           ''''###############################       
              ,#####''   ,,,,##########,,,,          '''####'''          '####       
            ,##' ,,,,###########################,,,                        '##       
           ' ,,###''''                  '''############,,,                           
         ,,##''                                '''############,,,,        ,,,,,,###''
      ,#''                                            '''#######################'''  
     '                                                          ''''####''''         
             ,#######,   #######,   ,#######,      ##                                
            ,#'     '#,  ##    ##  ,#'     '#,    #''#        ######   ,####,        
            ##       ##  ##   ,#'  ##            #'  '#       #        #'  '#        
            ##       ##  #######   ##           ,######,      #####,   #    #        
            '#,     ,#'  ##    ##  '#,     ,#' ,#      #,         ##   #,  ,#        
             '#######'   ##     ##  '#######'  #'      '#     #####' # '####'        


                  #######################################################
                  #                        -***-                        #
                  #          Department of theory and spectroscopy      #
                  #    Directorship and core code : Frank Neese         #
                  #        Max Planck Institute fuer Kohlenforschung    #
                  #                Kaiser Wilhelm Platz 1               #
                  #                 D-45470 Muelheim/Ruhr               #
                  #                      Germany                        #
                  #                                                     #
                  #                  All rights reserved                #
                  #                        -***-                        #
                  #######################################################


                         Program Version 5.0.2 -  RELEASE  -


 With contributions from (in alphabetic order):
   Daniel Aravena         : Magnetic Suceptibility
   Michael Atanasov       : Ab Initio Ligand Field Theory (pilot matlab implementation)
   Alexander A. Auer      : GIAO ZORA, VPT2 properties, NMR spectrum
   Ute Becker             : Parallelization
   Giovanni Bistoni       : ED, misc. LED, open-shell LED, HFLD
   Martin Brehm           : Molecular dynamics
   Dmytro Bykov           : SCF Hessian
   Vijay G. Chilkuri      : MRCI spin determinant printing, contributions to CSF-ICE
   Dipayan Datta          : RHF DLPNO-CCSD density
   Achintya Kumar Dutta   : EOM-CC, STEOM-CC
   Dmitry Ganyushin       : Spin-Orbit,Spin-Spin,Magnetic field MRCI
   Miquel Garcia          : C-PCM and meta-GGA Hessian, CC/C-PCM, Gaussian charge scheme
   Yang Guo               : DLPNO-NEVPT2, F12-NEVPT2, CIM, IAO-localization
   Andreas Hansen         : Spin unrestricted coupled pair/coupled cluster methods
   Benjamin Helmich-Paris : MC-RPA, TRAH-SCF, COSX integrals
   Lee Huntington         : MR-EOM, pCC
   Robert Izsak           : Overlap fitted RIJCOSX, COSX-SCS-MP3, EOM
   Marcus Kettner         : VPT2
   Christian Kollmar      : KDIIS, OOCD, Brueckner-CCSD(T), CCSD density, CASPT2, CASPT2-K
   Simone Kossmann        : Meta GGA functionals, TD-DFT gradient, OOMP2, MP2 Hessian
   Martin Krupicka        : Initial AUTO-CI
   Lucas Lang             : DCDCAS
   Marvin Lechner         : AUTO-CI (C++ implementation), FIC-MRCC
   Dagmar Lenk            : GEPOL surface, SMD
   Dimitrios Liakos       : Extrapolation schemes; Compound Job, initial MDCI parallelization
   Dimitrios Manganas     : Further ROCIS development; embedding schemes
   Dimitrios Pantazis     : SARC Basis sets
   Anastasios Papadopoulos: AUTO-CI, single reference methods and gradients
   Taras Petrenko         : DFT Hessian,TD-DFT gradient, ASA, ECA, R-Raman, ABS, FL, XAS/XES, NRVS
   Peter Pinski           : DLPNO-MP2, DLPNO-MP2 Gradient
   Christoph Reimann      : Effective Core Potentials
   Marius Retegan         : Local ZFS, SOC
   Christoph Riplinger    : Optimizer, TS searches, QM/MM, DLPNO-CCSD(T), (RO)-DLPNO pert. Triples
   Tobias Risthaus        : Range-separated hybrids, TD-DFT gradient, RPA, STAB
   Michael Roemelt        : Original ROCIS implementation
   Masaaki Saitow         : Open-shell DLPNO-CCSD energy and density
   Barbara Sandhoefer     : DKH picture change effects
   Avijit Sen             : IP-ROCIS
   Kantharuban Sivalingam : CASSCF convergence, NEVPT2, FIC-MRCI
   Bernardo de Souza      : ESD, SOC TD-DFT
   Georgi Stoychev        : AutoAux, RI-MP2 NMR, DLPNO-MP2 response
   Willem Van den Heuvel  : Paramagnetic NMR
   Boris Wezisla          : Elementary symmetry handling
   Frank Wennmohs         : Technical directorship


 We gratefully acknowledge several colleagues who have allowed us to
 interface, adapt or use parts of their codes:
   Stefan Grimme, W. Hujo, H. Kruse, P. Pracht,  : VdW corrections, initial TS optimization,
                  C. Bannwarth, S. Ehlert          DFT functionals, gCP, sTDA/sTD-DF
   Ed Valeev, F. Pavosevic, A. Kumar             : LibInt (2-el integral package), F12 methods
   Garnet Chan, S. Sharma, J. Yang, R. Olivares  : DMRG
   Ulf Ekstrom                                   : XCFun DFT Library
   Mihaly Kallay                                 : mrcc  (arbitrary order and MRCC methods)
   Jiri Pittner, Ondrej Demel                    : Mk-CCSD
   Frank Weinhold                                : gennbo (NPA and NBO analysis)
   Christopher J. Cramer and Donald G. Truhlar   : smd solvation model
   Lars Goerigk                                  : TD-DFT with DH, B97 family of functionals
   V. Asgeirsson, H. Jonsson                     : NEB implementation
   FAccTs GmbH                                   : IRC, NEB, NEB-TS, DLPNO-Multilevel, CI-OPT
                                                   MM, QMMM, 2- and 3-layer-ONIOM, Crystal-QMMM,
                                                   LR-CPCM, SF, NACMEs, symmetry and pop. for TD-DFT,
                                                   nearIR, NL-DFT gradient (VV10), updates on ESD,
                                                   ML-optimized integration grids
   S Lehtola, MJT Oliveira, MAL Marques          : LibXC Library
   Liviu Ungur et al                             : ANISO software


 Your calculation uses the libint2 library for the computation of 2-el integrals
 For citations please refer to: http://libint.valeyev.net

 Your ORCA version has been built with support for libXC version: 5.1.0
 For citations please refer to: https://tddft.org/programs/libxc/

 This ORCA versions uses:
   CBLAS   interface :  Fast vector & matrix operations
   LAPACKE interface :  Fast linear algebra routines
   SCALAPACK package :  Parallel linear algebra routines
   Shared memory     :  Shared parallel matrices
   BLAS/LAPACK       :  OpenBLAS 0.3.15  USE64BITINT DYNAMIC_ARCH NO_AFFINITY Zen SINGLE_THREADED
        Core in use  :  Zen
   Copyright (c) 2011-2014, The OpenBLAS Project


Your calculation utilizes the atom-pairwise dispersion correction
with the Becke-Johnson damping scheme (D3BJ)
Cite in your paper:
S.Grimme, S.Ehrlich, L.Goerigk, J Comput Chem, (2011), 32, 1456–1465 
S.Grimme, J.Antony, S.Ehrlich and H.Krieg, J.Chem.Phys., 132, (2010), 154104 
   

Your calculation utilizes the SMD solvation module
Please cite in your paper:
A.V. Marenich, C.J. Cramer, D.G. Truhlar J. Phys. Chem. B, 113, (2009), 6378 

================================================================================

----- Orbital basis set information -----
Your calculation utilizes the basis: def2-TZVP
   F. Weigend and R. Ahlrichs, Phys. Chem. Chem. Phys. 7, 3297 (2005).

----- AuxJ basis set information -----
Your calculation utilizes the auxiliary basis: def2/J
   F. Weigend, Phys. Chem. Chem. Phys. 8, 1057 (2006).

================================================================================
                                        WARNINGS
                       Please study these warnings very carefully!
================================================================================


WARNING: Geometry Optimization
  ===> : Switching off AutoStart
         For restart on a previous wavefunction, please use MOREAD

INFO   : the flag for use of the SHARK integral package has been found!

================================================================================
                                       INPUT FILE
================================================================================
NAME = IminiumBzOate1opt.inp
|  1> ! PBE0 D3 def2-tzvp Opt
|  2> %maxcore 2660
|  3> %geom
|  4> maxiter 70
|  5> MaxStep 0.15
|  6> end
|  7> %pal nprocs 30
|  8> end
|  9> %CPCM SMD TRUE
| 10>    SMDSOLVENT "2,2,2-TRIFLUOROETHANOL"
| 11> end
| 12> 
| 13> *xyz 0 1
| 14> O  5.869800  5.793600  -0.146400
| 15> O  3.745500  5.323000  0.730100
| 16> N  6.838200  3.849000  0.632500
| 17> N  5.791200  5.763300  3.087000
| 18> C  6.471600  5.122700  0.785900
| 19> C  6.825700  5.902800  2.049200
| 20> H  7.723900  5.413000  2.430100
| 21> C  7.245400  7.363900  1.796500
| 22> C  8.531300  7.622400  1.308100
| 23> H  9.221200  6.808000  1.130200
| 24> C  8.938300  8.930600  1.060300
| 25> H  9.935800  9.125500  0.692800
| 26> C  8.058900  9.984400  1.300300
| 27> H  8.377900  11.000400  1.117200
| 28> C  6.776800  9.741000  1.787800
| 29> H  6.100200  10.560300  1.983500
| 30> C  6.371300  8.433000  2.036300
| 31> H  5.378900  8.247300  2.423900
| 32> C  6.655800  2.950400  -0.561500
| 33> C  7.251400  3.589400  -1.836400
| 34> H  6.699500  4.470400  -2.162700
| 35> H  7.237100  2.886700  -2.670400
| 36> H  8.290500  3.887200  -1.685900
| 37> C  5.164800  2.596400  -0.737400
| 38> H  4.727700  2.238600  0.197800
| 39> H  5.030700  1.805800  -1.476300
| 40> H  4.570100  3.442300  -1.076200
| 41> C  7.440300  1.665800  -0.231200
| 42> H  7.395000  0.937600  -1.041100
| 43> H  7.052300  1.172700  0.663400
| 44> H  8.495300  1.869700  -0.034900
| 45> C  6.061900  5.838600  4.466900
| 46> C  5.078100  5.429800  5.409000
| 47> C  5.427500  5.478000  6.774700
| 48> H  4.745600  5.165300  7.547600
| 49> C  6.680200  5.909200  7.199900
| 50> H  6.925800  5.909300  8.251900
| 51> C  7.624400  6.316700  6.269900
| 52> H  8.604800  6.634800  6.592300
| 53> C  7.312600  6.287600  4.916700
| 54> H  8.075900  6.603000  4.225100
| 55> C  3.656100  4.920900  4.988800
| 56> C  2.876700  6.024900  4.231100
| 57> H  2.814500  6.938600  4.823200
| 58> H  1.856600  5.713500  4.003900
| 59> H  3.326800  6.293900  3.278400
| 60> C  3.754800  3.635900  4.126800
| 61> H  4.189500  3.795700  3.143100
| 62> H  2.775600  3.191500  3.946100
| 63> H  4.366400  2.877700  4.618400
| 64> C  2.760300  4.536900  6.200200
| 65> H  3.194000  3.722100  6.782100
| 66> H  1.773800  4.195900  5.882400
| 67> H  2.594500  5.382300  6.869200
| 68> C  4.517500  6.028000  0.063500
| 69> C  4.025200  7.185100  -0.756900
| 70> C  2.650400  7.315900  -1.006000
| 71> H  1.942700  6.589700  -0.624400
| 72> C  2.169900  8.388700  -1.751900
| 73> H  1.109900  8.482900  -1.942500
| 74> C  3.057500  9.340600  -2.246400
| 75> H  2.682300  10.174000  -2.823100
| 76> C  4.423100  9.231600  -1.997800
| 77> H  5.105900  9.979300  -2.376100
| 78> C  4.907800  8.159800  -1.253500
| 79> H  5.972400  8.109400  -1.058000
| 80> H  5.087800  5.056600  2.914100
| 81> O  6.869100  2.406500  3.134100
| 82> C  8.019800  2.753600  3.491500
| 83> C  8.408400  2.745800  4.955200
| 84> C  9.696300  3.139800  5.366800
| 85> H  10.430100  3.440400  4.631900
| 86> C  10.048100  3.153100  6.714800
| 87> H  11.040700  3.457600  7.011900
| 88> C  9.116200  2.770500  7.674500
| 89> H  9.388500  2.779000  8.719700
| 90> C  7.837300  2.373400  7.297300
| 91> H  7.116400  2.077300  8.044800
| 92> C  7.487700  2.361300  5.948900
| 93> H  6.488100  2.058100  5.670700
| 94> O  8.819500  3.176200  2.619300
| 95> H  7.306400  3.411100  1.445600
| 96> *
| 97> 
| 98>                          ****END OF INPUT****
================================================================================

                       *****************************
                       * Geometry Optimization Run *
                       *****************************

Geometry optimization settings:
Update method            Update   .... BFGS
Choice of coordinates    CoordSys .... Z-matrix Internals
Initial Hessian          InHess   .... Almoef's Model

Convergence Tolerances:
Energy Change            TolE     ....  5.0000e-06 Eh
Max. Gradient            TolMAXG  ....  3.0000e-04 Eh/bohr
RMS Gradient             TolRMSG  ....  1.0000e-04 Eh/bohr
Max. Displacement        TolMAXD  ....  4.0000e-03 bohr
RMS Displacement         TolRMSD  ....  2.0000e-03 bohr
Strict Convergence                ....  False
------------------------------------------------------------------------------
                        ORCA OPTIMIZATION COORDINATE SETUP
------------------------------------------------------------------------------

The optimization will be done in new redundant internal coordinates
Making redundant internal coordinates   ...  (new redundants) done
Evaluating the initial hessian          ...  (Almloef) done
Evaluating the coordinates              ...  done
Calculating the B-matrix                .... done
Calculating the G-matrix                .... done
Diagonalizing the G-matrix              .... done
Small eigenvalue found = 2.330e-03
Small eigenvalue found = 4.028e-03
Small eigenvalue found = 4.616e-03
Small eigenvalue found = 7.135e-03
Small eigenvalue found = 7.757e-03
Small eigenvalue found = 9.883e-03
Small eigenvalue found = 1.449e-02
Small eigenvalue found = 1.680e-02
Small eigenvalue found = 2.190e-02
Small eigenvalue found = 2.417e-02
Small eigenvalue found = 2.717e-02
The first mode is                       ....  251
The number of degrees of freedom        ....  240

    -----------------------------------------------------------------
                    Redundant Internal Coordinates


    -----------------------------------------------------------------
         Definition                    Initial Value    Approx d2E/dq
    -----------------------------------------------------------------
      1. B(C   4,O   0)                  1.2967         0.788344   
      2. B(C   4,N   2)                  1.3343         0.686770   
      3. B(C   5,N   3)                  1.4720         0.414101   
      4. B(C   5,C   4)                  1.5264         0.378560   
      5. B(H   6,C   5)                  1.0917         0.357892   
      6. B(C   7,C   5)                  1.5410         0.358721   
      7. B(C   8,C   7)                  1.3996         0.603134   
      8. B(H   9,C   8)                  1.0821         0.370756   
      9. B(C  10,C   8)                  1.3923         0.619587   
     10. B(H  11,C  10)                  1.0808         0.372529   
     11. B(C  12,C  10)                  1.3934         0.617143   
     12. B(H  13,C  12)                  1.0805         0.372850   
     13. B(C  14,C  12)                  1.3931         0.617760   
     14. B(H  15,C  14)                  1.0804         0.372979   
     15. B(C  16,C   7)                  1.4016         0.598694   
     16. B(C  16,C  14)                  1.3918         0.620728   
     17. B(H  17,C  16)                  1.0815         0.371564   
     18. B(C  18,N   2)                  1.5055         0.366166   
     19. B(C  19,C  18)                  1.5455         0.352956   
     20. B(H  20,C  19)                  1.0896         0.360631   
     21. B(H  21,C  19)                  1.0907         0.359223   
     22. B(H  22,C  19)                  1.0914         0.358307   
     23. B(C  23,C  18)                  1.5425         0.356795   
     24. B(H  24,C  23)                  1.0926         0.356736   
     25. B(H  25,C  23)                  1.0904         0.359552   
     26. B(H  26,C  23)                  1.0881         0.362599   
     27. B(C  27,C  18)                  1.5410         0.358756   
     28. B(H  28,C  27)                  1.0901         0.360000   
     29. B(H  29,C  27)                  1.0927         0.356541   
     30. B(H  30,C  27)                  1.0923         0.357061   
     31. B(C  31,N   3)                  1.4082         0.523375   
     32. B(C  32,C  31)                  1.4222         0.555179   
     33. B(C  33,C  32)                  1.4105         0.579449   
     34. B(H  34,C  33)                  1.0771         0.377577   
     35. B(C  35,C  33)                  1.3914         0.621598   
     36. B(H  36,C  35)                  1.0803         0.373179   
     37. B(C  37,C  35)                  1.3865         0.632808   
     38. B(H  38,C  37)                  1.0800         0.373630   
     39. B(C  39,C  37)                  1.3890         0.627183   
     40. B(C  39,C  31)                  1.4029         0.595844   
     41. B(H  40,C  39)                  1.0772         0.377402   
     42. B(C  41,C  32)                  1.5677         0.325279   
     43. B(C  42,C  41)                  1.5493         0.347981   
     44. B(H  43,C  42)                  1.0905         0.359373   
     45. B(H  44,C  42)                  1.0905         0.359437   
     46. B(H  45,C  42)                  1.0875         0.363464   
     47. B(C  46,C  41)                  1.5505         0.346491   
     48. B(H  47,C  46)                  1.0873         0.363724   
     49. B(H  47,H  24)                  3.3748         0.000016   
     50. B(H  48,C  46)                  1.0904         0.359569   
     51. B(H  49,C  46)                  1.0911         0.358592   
     52. B(C  50,C  41)                  1.5548         0.341044   
     53. B(H  51,C  50)                  1.0911         0.358586   
     54. B(H  52,C  50)                  1.0911         0.358671   
     55. B(H  53,C  50)                  1.0908         0.359099   
     56. B(C  54,O   1)                  1.2399         0.971275   
     57. B(C  54,O   0)                  1.3884         0.562850   
     58. B(C  55,C  54)                  1.5014         0.414913   
     59. B(C  56,C  55)                  1.4033         0.595016   
     60. B(H  57,C  56)                  1.0834         0.368895   
     61. B(H  57,H  45)                  4.1515         0.000001   
     62. B(C  58,C  56)                  1.3922         0.619828   
     63. B(H  59,C  58)                  1.0811         0.372052   
     64. B(C  60,C  58)                  1.3923         0.619557   
     65. B(H  61,C  60)                  1.0807         0.372615   
     66. B(C  62,C  60)                  1.3923         0.619501   
     67. B(H  63,C  62)                  1.0809         0.372318   
     68. B(C  64,C  62)                  1.3920         0.620216   
     69. B(C  64,C  55)                  1.4056         0.590056   
     70. B(H  65,H  13)                  4.3446         0.000000   
     71. B(H  65,C  64)                  1.0836         0.368701   
     72. B(H  66,N   3)                  1.0120         0.429582   
     73. B(C  68,O  67)                  1.2539         0.922523   
     74. B(C  69,C  68)                  1.5144         0.395570   
     75. B(C  70,C  69)                  1.4083         0.584152   
     76. B(H  71,C  70)                  1.0812         0.371990   
     77. B(C  72,H  38)                  3.7710         0.000019   
     78. B(C  72,C  70)                  1.3932         0.617464   
     79. B(H  73,C  72)                  1.0799         0.373674   
     80. B(C  74,C  72)                  1.3913         0.621714   
     81. B(H  75,C  74)                  1.0801         0.373408   
     82. B(C  76,C  74)                  1.3912         0.621953   
     83. B(H  77,C  76)                  1.0799         0.373747   
     84. B(C  78,C  76)                  1.3930         0.617867   
     85. B(C  78,C  69)                  1.4082         0.584433   
     86. B(H  79,H  49)                  2.5061         0.000379   
     87. B(H  79,C  78)                  1.0810         0.372227   
     88. B(O  80,H   6)                  2.4979         0.001830   
     89. B(O  80,C  68)                  1.2565         0.913763   
     90. B(H  81,O  80)                  1.9293         0.014774   
     91. B(H  81,C  68)                  2.2643         0.004819   
     92. B(H  81,O  67)                  2.0128         0.010870   
     93. B(H  81,N   2)                  1.0354         0.394126   
     94. A(C   4,O   0,C  54)          115.5106         0.439616   
     95. A(C   4,N   2,H  81)          115.9561         0.359212   
     96. A(C   4,N   2,C  18)          128.8808         0.397328   
     97. A(C  18,N   2,H  81)          115.1613         0.323360   
     98. A(C   5,N   3,C  31)          123.4151         0.387125   
     99. A(C  31,N   3,H  66)          109.7779         0.348098   
    100. A(C   5,N   3,H  66)          115.7360         0.334722   
    101. A(O   0,C   4,C   5)          115.9949         0.412171   
    102. A(O   0,C   4,N   2)          122.5992         0.455768   
    103. A(N   2,C   4,C   5)          121.2849         0.402237   
    104. A(H   6,C   5,C   7)          104.9827         0.321843   
    105. A(C   4,C   5,C   7)          114.3322         0.361660   
    106. A(N   3,C   5,H   6)          106.8416         0.327554   
    107. A(C   4,C   5,H   6)          104.4978         0.324698   
    108. A(N   3,C   5,C   4)          111.8419         0.368348   
    109. A(N   3,C   5,C   7)          113.3829         0.364965   
    110. A(C   5,H   6,O  80)          142.0996         0.149267   
    111. A(C   8,C   7,C  16)          119.4587         0.429215   
    112. A(C   5,C   7,C  16)          121.6878         0.391468   
    113. A(C   5,C   7,C   8)          118.8525         0.391974   
    114. A(C   7,C   8,H   9)          120.2746         0.353003   
    115. A(C   7,C   8,C  10)          120.2800         0.431867   
    116. A(H   9,C   8,C  10)          119.4420         0.354617   
    117. A(C   8,C  10,C  12)          119.7011         0.433653   
    118. A(C   8,C  10,H  11)          119.9848         0.354904   
    119. A(H  11,C  10,C  12)          120.3112         0.354666   
    120. A(C  10,C  12,H  13)          119.7107         0.354717   
    121. A(H  13,C  12,C  14)          119.6890         0.354778   
    122. A(C  10,C  12,C  14)          120.5967         0.433423   
    123. A(H  15,C  14,C  16)          119.8588         0.355087   
    124. A(C  12,C  14,H  15)          120.4797         0.354798   
    125. A(C  12,C  14,C  16)          119.6584         0.433875   
    126. A(C  14,C  16,H  17)          119.5198         0.354858   
    127. A(C   7,C  16,H  17)          120.1734         0.352692   
    128. A(C   7,C  16,C  14)          120.3049         0.431437   
    129. A(N   2,C  18,C  19)          111.1479         0.356405   
    130. A(C  23,C  18,C  27)          108.9784         0.358036   
    131. A(C  19,C  18,C  27)          108.9834         0.357379   
    132. A(N   2,C  18,C  27)          105.4205         0.357393   
    133. A(N   2,C  18,C  23)          110.1538         0.357060   
    134. A(C  19,C  18,C  23)          111.9216         0.357046   
    135. A(C  18,C  19,H  21)          111.0608         0.321186   
    136. A(C  18,C  19,H  20)          112.7151         0.321392   
    137. A(H  20,C  19,H  21)          106.5771         0.290795   
    138. A(H  21,C  19,H  22)          107.0820         0.290500   
    139. A(H  20,C  19,H  22)          107.6336         0.290679   
    140. A(C  18,C  19,H  22)          111.4690         0.321052   
    141. A(H  25,C  23,H  26)          106.5854         0.291086   
    142. A(H  24,C  23,H  26)          107.6050         0.290727   
    143. A(C  18,C  23,H  26)          112.6677         0.322248   
    144. A(H  24,C  23,H  25)          107.0611         0.290342   
    145. A(C  18,C  23,H  24)          111.3619         0.321389   
    146. A(C  18,C  23,H  25)          111.2564         0.321803   
    147. A(H  29,C  27,H  30)          106.2639         0.290000   
    148. A(H  28,C  27,H  30)          107.3590         0.290440   
    149. A(C  18,C  27,H  30)          111.9998         0.321726   
    150. A(H  28,C  27,H  29)          106.9815         0.290374   
    151. A(C  18,C  27,H  29)          111.7707         0.321649   
    152. A(C  18,C  27,H  28)          112.1150         0.322158   
    153. A(N   3,C  31,C  39)          120.1759         0.415403   
    154. A(N   3,C  31,C  32)          120.0513         0.410222   
    155. A(C  32,C  31,C  39)          119.7566         0.422535   
    156. A(C  31,C  32,C  33)          117.4012         0.420435   
    157. A(C  33,C  32,C  41)          119.6901         0.382662   
    158. A(C  31,C  32,C  41)          122.9039         0.379832   
    159. A(H  34,C  33,C  35)          116.1464         0.355910   
    160. A(C  32,C  33,C  35)          121.9712         0.429021   
    161. A(C  32,C  33,H  34)          121.8727         0.351702   
    162. A(H  36,C  35,C  37)          119.8895         0.356283   
    163. A(C  33,C  35,C  37)          119.9475         0.435869   
    164. A(C  33,C  35,H  36)          120.1525         0.355204   
    165. A(C  35,C  37,H  38)          120.3004         0.356356   
    166. A(H  38,C  37,C  39)          120.0532         0.355816   
    167. A(C  35,C  37,C  39)          119.6330         0.436572   
    168. A(C  37,C  39,H  40)          117.4058         0.356423   
    169. A(C  31,C  39,H  40)          121.3029         0.353339   
    170. A(C  31,C  39,C  37)          121.2783         0.431869   
    171. A(C  46,C  41,C  50)          105.3760         0.353213   
    172. A(C  42,C  41,C  50)          105.4971         0.353469   
    173. A(C  32,C  41,C  50)          113.2002         0.349462   
    174. A(C  42,C  41,C  46)          110.5296         0.354420   
    175. A(C  32,C  41,C  46)          111.1193         0.350398   
    176. A(C  32,C  41,C  42)          110.8598         0.350652   
    177. A(H  44,C  42,H  45)          105.9792         0.291180   
    178. A(H  43,C  42,H  45)          106.9783         0.291172   
    179. A(C  41,C  42,H  45)          113.3592         0.321057   
    180. A(H  43,C  42,H  44)          107.3984         0.290663   
    181. A(C  41,C  42,H  44)          111.6536         0.320472   
    182. A(C  41,C  42,H  43)          111.1115         0.320463   
    183. A(H  48,C  46,H  49)          107.1465         0.290580   
    184. A(H  47,C  46,H  49)          106.5976         0.291105   
    185. A(C  41,C  46,H  49)          111.1671         0.320124   
    186. A(H  47,C  46,H  48)          105.6048         0.291230   
    187. A(C  41,C  46,H  48)          111.8845         0.320267   
    188. A(C  41,C  46,H  47)          113.9938         0.320869   
    189. A(C  46,H  49,H  79)          152.9938         0.123166   
    190. A(H  52,C  50,H  53)          106.4658         0.290531   
    191. A(H  51,C  50,H  53)          108.1855         0.290520   
    192. A(C  41,C  50,H  53)          111.9642         0.319371   
    193. A(H  51,C  50,H  52)          106.3393         0.290466   
    194. A(C  41,C  50,H  52)          111.7881         0.319309   
    195. A(C  41,C  50,H  51)          111.7730         0.319296   
    196. A(O   1,C  54,C  55)          121.8573         0.434905   
    197. A(O   0,C  54,C  55)          111.5220         0.394722   
    198. A(O   0,C  54,O   1)          126.2787         0.456573   
    199. A(C  56,C  55,C  64)          119.1978         0.427060   
    200. A(C  54,C  55,C  64)          121.4384         0.400570   
    201. A(C  54,C  55,C  56)          119.3443         0.401161   
    202. A(H  57,C  56,C  58)          118.6706         0.354337   
    203. A(C  55,C  56,C  58)          120.3359         0.430847   
    204. A(C  55,C  56,H  57)          120.9935         0.351895   
    205. A(H  59,C  58,C  60)          120.1902         0.354824   
    206. A(C  56,C  58,C  60)          119.8090         0.433989   
    207. A(C  56,C  58,H  59)          120.0004         0.354850   
    208. A(H  61,C  60,C  62)          119.7472         0.354909   
    209. A(C  58,C  60,C  62)          120.5531         0.433947   
    210. A(C  58,C  60,H  61)          119.6988         0.354914   
    211. A(H  63,C  62,C  64)          119.9860         0.354931   
    212. A(C  60,C  62,C  64)          119.8196         0.434030   
    213. A(C  60,C  62,H  63)          120.1935         0.354861   
    214. A(C  62,C  64,H  65)          118.3196         0.354344   
    215. A(C  55,C  64,H  65)          121.3950         0.351367   
    216. A(C  55,C  64,C  62)          120.2786         0.430248   
    217. A(C  68,O  67,H  81)           84.3513         0.217163   
    218. A(O  67,C  68,C  69)          120.6324         0.427223   
    219. A(O  80,C  68,H  81)           58.3766         0.196634   
    220. A(C  69,C  68,H  81)          162.8686         0.178793   
    221. A(O  67,C  68,H  81)           62.2065         0.196867   
    222. A(C  69,C  68,O  80)          120.6179         0.426493   
    223. A(O  67,C  68,O  80)          118.6397         0.494427   
    224. A(C  68,C  69,C  70)          121.0439         0.396520   
    225. A(C  70,C  69,C  78)          117.9091         0.424924   
    226. A(C  68,C  69,C  78)          121.0418         0.396554   
    227. A(H  71,C  70,C  72)          118.9233         0.354610   
    228. A(C  69,C  70,C  72)          121.0892         0.429130   
    229. A(C  69,C  70,H  71)          119.9874         0.351297   
    230. A(H  73,C  72,C  74)          120.2249         0.355295   
    231. A(C  70,C  72,C  74)          119.7111         0.433961   
    232. A(C  70,C  72,H  73)          120.0639         0.354882   
    233. A(H  75,C  74,C  76)          119.7588         0.355275   
    234. A(C  72,C  74,C  76)          120.4759         0.434528   
    235. A(C  72,C  74,H  75)          119.7651         0.355252   
    236. A(H  77,C  76,C  78)          120.0074         0.354933   
    237. A(C  74,C  76,C  78)          119.7103         0.434042   
    238. A(C  74,C  76,H  77)          120.2823         0.355330   
    239. A(C  76,C  78,H  79)          118.9219         0.354688   
    240. A(C  69,C  78,H  79)          119.9720         0.351363   
    241. A(C  69,C  78,C  76)          121.1041         0.429217   
    242. A(H  49,H  79,C  78)          143.0537         0.123456   
    243. A(H   6,O  80,H  81)           60.0597         0.117952   
    244. A(C  68,O  80,H  81)           87.9420         0.226084   
    245. A(H   6,O  80,C  68)           94.2782         0.174442   
    246. A(C  68,H  81,O  80)           33.6814         0.125472   
    247. A(O  67,H  81,O  80)           66.3776         0.132335   
    248. A(N   2,H  81,O  80)          152.1111         0.186676   
    249. A(O  67,H  81,C  68)           33.4422         0.123025   
    250. A(N   2,H  81,C  68)          167.1157         0.165692   
    251. A(N   2,H  81,O  67)          140.4967         0.180123   
    252. D(O   0,C   4,N   2,H  81)   -179.6115         0.038884   
    253. D(N   2,C   4,O   0,C  54)    106.3570         0.047734   
    254. D(C   5,C   4,N   2,H  81)      4.5489         0.038884   
    255. D(C   5,C   4,N   2,C  18)   -175.9703         0.038884   
    256. D(O   0,C   4,N   2,C  18)     -0.1307         0.038884   
    257. D(C   5,C   4,O   0,C  54)    -77.5984         0.047734   
    258. D(H   6,C   5,C   4,N   2)     25.9036         0.010699   
    259. D(H   6,C   5,N   3,C  31)     37.2864         0.014625   
    260. D(C   7,C   5,C   4,N   2)    140.1077         0.010699   
    261. D(N   3,C   5,C   4,O   0)     94.5860         0.010699   
    262. D(H   6,C   5,C   4,O   0)   -150.1974         0.010699   
    263. D(N   3,C   5,C   4,N   2)    -89.3131         0.010699   
    264. D(C   4,C   5,N   3,C  31)    151.0599         0.014625   
    265. D(C   7,C   5,C   4,O   0)    -35.9932         0.010699   
    266. D(C   4,C   5,N   3,H  66)     10.8805         0.014625   
    267. D(H   6,C   5,N   3,H  66)   -102.8929         0.014625   
    268. D(C   7,C   5,N   3,H  66)    141.9458         0.014625   
    269. D(C   7,C   5,N   3,C  31)    -77.8749         0.014625   
    270. D(O  80,H   6,C   5,C   4)    -34.3938         0.119665   
    271. D(O  80,H   6,C   5,C   7)   -155.0414         0.119665   
    272. D(O  80,H   6,C   5,N   3)     84.2771         0.119665   
    273. D(C  16,C   7,C   5,N   3)    -27.1299         0.009682   
    274. D(C  16,C   7,C   5,H   6)   -143.3919         0.009682   
    275. D(C   8,C   7,C   5,C   4)    -76.9573         0.009682   
    276. D(C   8,C   7,C   5,N   3)    153.2230         0.009682   
    277. D(C   8,C   7,C   5,H   6)     36.9611         0.009682   
    278. D(C  16,C   7,C   5,C   4)    102.6897         0.009682   
    279. D(H   9,C   8,C   7,C   5)     -1.1232         0.025092   
    280. D(C  10,C   8,C   7,C  16)     -0.1067         0.025092   
    281. D(H   9,C   8,C   7,C  16)    179.2217         0.025092   
    282. D(C  10,C   8,C   7,C   5)    179.5484         0.025092   
    283. D(H  11,C  10,C   8,H   9)      0.0388         0.026562   
    284. D(C  12,C  10,C   8,C   7)     -0.0209         0.026562   
    285. D(C  12,C  10,C   8,H   9)   -179.3548         0.026562   
    286. D(H  11,C  10,C   8,C   7)    179.3728         0.026562   
    287. D(C  14,C  12,C  10,C   8)      0.0942         0.026340   
    288. D(H  13,C  12,C  10,C   8)    179.4043         0.026340   
    289. D(H  13,C  12,C  10,H  11)      0.0127         0.026340   
    290. D(C  14,C  12,C  10,H  11)   -179.2975         0.026340   
    291. D(C  16,C  14,C  12,H  13)   -179.3484         0.026396   
    292. D(H  15,C  14,C  12,H  13)      0.0150         0.026396   
    293. D(C  16,C  14,C  12,C  10)     -0.0381         0.026396   
    294. D(H  15,C  14,C  12,C  10)    179.3253         0.026396   
    295. D(H  17,C  16,C  14,H  15)      0.0360         0.026666   
    296. D(H  17,C  16,C  14,C  12)    179.4034         0.026666   
    297. D(C   7,C  16,C  14,C  12)     -0.0913         0.026666   
    298. D(C   7,C  16,C  14,H  15)   -179.4587         0.026666   
    299. D(H  17,C  16,C   7,C   5)      1.0268         0.024704   
    300. D(C  14,C  16,C   7,C   8)      0.1631         0.024704   
    301. D(H  17,C  16,C   7,C   8)   -179.3282         0.024704   
    302. D(C  14,C  16,C   7,C   5)   -179.4819         0.024704   
    303. D(C  27,C  18,N   2,H  81)     -7.9647         0.011516   
    304. D(C  27,C  18,N   2,C   4)    172.5511         0.011516   
    305. D(C  23,C  18,N   2,H  81)    109.4608         0.011516   
    306. D(C  23,C  18,N   2,C   4)    -70.0235         0.011516   
    307. D(C  19,C  18,N   2,H  81)   -125.9021         0.011516   
    308. D(C  19,C  18,N   2,C   4)     54.6136         0.011516   
    309. D(H  21,C  19,C  18,C  23)    -63.8241         0.010024   
    310. D(H  21,C  19,C  18,N   2)    172.5417         0.010024   
    311. D(H  20,C  19,C  18,C  27)    176.2979         0.010024   
    312. D(H  21,C  19,C  18,C  27)     56.7838         0.010024   
    313. D(H  20,C  19,C  18,C  23)     55.6900         0.010024   
    314. D(H  20,C  19,C  18,N   2)    -67.9442         0.010024   
    315. D(H  22,C  19,C  18,C  27)    -62.5359         0.010024   
    316. D(H  22,C  19,C  18,C  23)    176.8562         0.010024   
    317. D(H  22,C  19,C  18,N   2)     53.2220         0.010024   
    318. D(H  26,C  23,C  18,C  19)    -53.3046         0.010226   
    319. D(H  26,C  23,C  18,N   2)     70.8869         0.010226   
    320. D(H  25,C  23,C  18,C  27)    -54.2859         0.010226   
    321. D(H  25,C  23,C  18,C  19)     66.3249         0.010226   
    322. D(H  25,C  23,C  18,N   2)   -169.4836         0.010226   
    323. D(H  24,C  23,C  18,C  27)     65.0668         0.010226   
    324. D(H  24,C  23,C  18,C  19)   -174.3225         0.010226   
    325. D(H  26,C  23,C  18,C  27)   -173.9153         0.010226   
    326. D(H  24,C  23,C  18,N   2)    -50.1310         0.010226   
    327. D(H  30,C  27,C  18,C  23)   -176.4483         0.010331   
    328. D(H  30,C  27,C  18,C  19)     61.1529         0.010331   
    329. D(H  30,C  27,C  18,N   2)    -58.2312         0.010331   
    330. D(H  29,C  27,C  18,C  23)    -57.3302         0.010331   
    331. D(H  29,C  27,C  18,C  19)   -179.7290         0.010331   
    332. D(H  29,C  27,C  18,N   2)     60.8869         0.010331   
    333. D(H  28,C  27,C  18,C  23)     62.7864         0.010331   
    334. D(H  28,C  27,C  18,C  19)    -59.6124         0.010331   
    335. D(H  28,C  27,C  18,N   2)   -178.9965         0.010331   
    336. D(C  39,C  31,N   3,H  66)    153.4740         0.021729   
    337. D(C  39,C  31,N   3,C   5)     11.2825         0.021729   
    338. D(C  32,C  31,N   3,H  66)    -25.0611         0.021729   
    339. D(C  32,C  31,N   3,C   5)   -167.2525         0.021729   
    340. D(C  41,C  32,C  31,C  39)    179.7755         0.021099   
    341. D(C  41,C  32,C  31,N   3)     -1.6833         0.021099   
    342. D(C  33,C  32,C  31,C  39)     -1.0282         0.021099   
    343. D(C  33,C  32,C  31,N   3)    177.5130         0.021099   
    344. D(C  35,C  33,C  32,C  41)    179.3757         0.023066   
    345. D(C  35,C  33,C  32,C  31)      0.1525         0.023066   
    346. D(H  34,C  33,C  32,C  41)      0.5477         0.023066   
    347. D(H  34,C  33,C  32,C  31)   -178.6755         0.023066   
    348. D(C  37,C  35,C  33,H  34)    179.3489         0.026745   
    349. D(C  37,C  35,C  33,C  32)      0.4576         0.026745   
    350. D(H  36,C  35,C  33,H  34)      0.5297         0.026745   
    351. D(H  36,C  35,C  33,C  32)   -178.3616         0.026745   
    352. D(C  39,C  37,C  35,H  36)    178.6419         0.027781   
    353. D(C  39,C  37,C  35,C  33)     -0.1805         0.027781   
    354. D(H  38,C  37,C  35,H  36)     -0.0228         0.027781   
    355. D(H  38,C  37,C  35,C  33)   -178.8451         0.027781   
    356. D(H  40,C  39,C  37,H  38)     -0.7596         0.027258   
    357. D(H  40,C  39,C  37,C  35)   -179.4276         0.027258   
    358. D(C  31,C  39,C  37,H  38)    177.9499         0.027258   
    359. D(C  31,C  39,C  37,C  35)     -0.7181         0.027258   
    360. D(H  40,C  39,C  31,C  32)    179.9950         0.024457   
    361. D(H  40,C  39,C  31,N   3)      1.4556         0.024457   
    362. D(C  37,C  39,C  31,C  32)      1.3358         0.024457   
    363. D(C  37,C  39,C  31,N   3)   -177.2036         0.024457   
    364. D(C  50,C  41,C  32,C  33)      0.9904         0.008119   
    365. D(C  46,C  41,C  32,C  33)   -117.3561         0.008119   
    366. D(C  46,C  41,C  32,C  31)     61.8225         0.008119   
    367. D(C  50,C  41,C  32,C  31)   -179.8310         0.008119   
    368. D(C  42,C  41,C  32,C  33)    119.3114         0.008119   
    369. D(C  42,C  41,C  32,C  31)    -61.5100         0.008119   
    370. D(H  45,C  42,C  41,C  46)    -58.6380         0.009765   
    371. D(H  45,C  42,C  41,C  32)     65.0333         0.009765   
    372. D(H  44,C  42,C  41,C  50)    -52.4587         0.009765   
    373. D(H  44,C  42,C  41,C  46)     60.9724         0.009765   
    374. D(H  44,C  42,C  41,C  32)   -175.3562         0.009765   
    375. D(H  43,C  42,C  41,C  50)     67.4189         0.009765   
    376. D(H  43,C  42,C  41,C  46)   -179.1500         0.009765   
    377. D(H  45,C  42,C  41,C  50)   -172.0691         0.009765   
    378. D(H  43,C  42,C  41,C  32)    -55.4786         0.009765   
    379. D(H  49,C  46,C  41,C  50)    -70.8170         0.009689   
    380. D(H  49,C  46,C  41,C  42)    175.6749         0.009689   
    381. D(H  49,C  46,C  41,C  32)     52.1534         0.009689   
    382. D(H  48,C  46,C  41,C  50)     48.9342         0.009689   
    383. D(H  48,C  46,C  41,C  42)    -64.5739         0.009689   
    384. D(H  48,C  46,C  41,C  32)    171.9046         0.009689   
    385. D(H  47,C  46,C  41,C  50)    168.6765         0.009689   
    386. D(H  47,C  46,C  41,C  42)     55.1684         0.009689   
    387. D(H  47,C  46,C  41,C  32)    -68.3531         0.009689   
    388. D(H  79,H  49,C  46,H  48)   -179.5968         0.120235   
    389. D(H  79,H  49,C  46,H  47)     67.7151         0.120235   
    390. D(H  79,H  49,C  46,C  41)    -57.0653         0.120235   
    391. D(H  53,C  50,C  41,C  46)   -178.3123         0.009412   
    392. D(H  53,C  50,C  41,C  42)    -61.3323         0.009412   
    393. D(H  53,C  50,C  41,C  32)     60.0580         0.009412   
    394. D(H  52,C  50,C  41,C  46)    -58.9487         0.009412   
    395. D(H  52,C  50,C  41,C  42)     58.0313         0.009412   
    396. D(H  52,C  50,C  41,C  32)    179.4216         0.009412   
    397. D(H  51,C  50,C  41,C  46)     60.1231         0.009412   
    398. D(H  51,C  50,C  41,C  42)    177.1031         0.009412   
    399. D(H  51,C  50,C  41,C  32)    -61.5066         0.009412   
    400. D(C  55,C  54,O   0,C   4)    159.3738         0.022965   
    401. D(O   1,C  54,O   0,C   4)    -27.2864         0.022965   
    402. D(C  64,C  55,C  54,O   1)    164.9769         0.011794   
    403. D(C  64,C  55,C  54,O   0)    -21.3429         0.011794   
    404. D(C  56,C  55,C  54,O   1)    -13.4066         0.011794   
    405. D(C  56,C  55,C  54,O   0)    160.2736         0.011794   
    406. D(C  58,C  56,C  55,C  64)      0.8831         0.024385   
    407. D(C  58,C  56,C  55,C  54)    179.3032         0.024385   
    408. D(H  57,C  56,C  55,C  64)   -179.0752         0.024385   
    409. D(H  57,C  56,C  55,C  54)     -0.6552         0.024385   
    410. D(C  60,C  58,C  56,H  57)    179.5838         0.026584   
    411. D(C  60,C  58,C  56,C  55)     -0.3756         0.026584   
    412. D(H  59,C  58,C  56,H  57)     -0.1844         0.026584   
    413. D(H  59,C  58,C  56,C  55)    179.8563         0.026584   
    414. D(C  62,C  60,C  58,H  59)    179.5629         0.026559   
    415. D(C  62,C  60,C  58,C  56)     -0.2048         0.026559   
    416. D(H  61,C  60,C  58,H  59)     -0.0791         0.026559   
    417. D(H  61,C  60,C  58,C  56)   -179.8468         0.026559   
    418. D(C  64,C  62,C  60,H  61)    179.9066         0.026554   
    419. D(C  64,C  62,C  60,C  58)      0.2647         0.026554   
    420. D(H  63,C  62,C  60,H  61)      0.2578         0.026554   
    421. D(H  63,C  62,C  60,C  58)   -179.3841         0.026554   
    422. D(H  65,C  64,C  62,H  63)      0.8416         0.026619   
    423. D(H  65,C  64,C  62,C  60)   -178.8080         0.026619   
    424. D(C  55,C  64,C  62,H  63)    179.9043         0.026619   
    425. D(C  55,C  64,C  62,C  60)      0.2548         0.026619   
    426. D(H  65,C  64,C  55,C  56)    178.2109         0.023960   
    427. D(H  65,C  64,C  55,C  54)     -0.1749         0.023960   
    428. D(C  62,C  64,C  55,C  56)     -0.8225         0.023960   
    429. D(C  62,C  64,C  55,C  54)   -179.2084         0.023960   
    430. D(O  80,C  68,O  67,H  81)    -15.5930         0.075367   
    431. D(C  69,C  68,O  67,H  81)    160.6174         0.075367   
    432. D(C  78,C  69,C  68,H  81)     94.1152         0.011625   
    433. D(C  78,C  69,C  68,O  80)    175.5807         0.011625   
    434. D(C  78,C  69,C  68,O  67)     -0.5544         0.011625   
    435. D(C  70,C  69,C  68,H  81)    -85.0342         0.011625   
    436. D(C  70,C  69,C  68,O  80)     -3.5687         0.011625   
    437. D(C  70,C  69,C  68,O  67)   -179.7039         0.011625   
    438. D(C  72,C  70,C  69,C  78)     -0.1968         0.023460   
    439. D(C  72,C  70,C  69,C  68)    178.9786         0.023460   
    440. D(H  71,C  70,C  69,C  78)    179.9253         0.023460   
    441. D(H  71,C  70,C  69,C  68)     -0.8993         0.023460   
    442. D(C  74,C  72,C  70,H  71)    179.9469         0.028653   
    443. D(C  74,C  72,C  70,C  69)      0.0677         0.028653   
    444. D(H  73,C  72,C  70,H  71)     -0.1613         0.028653   
    445. D(H  73,C  72,C  70,C  69)    179.9595         0.028653   
    446. D(C  76,C  74,C  72,H  73)   -179.8038         0.029075   
    447. D(C  76,C  74,C  72,C  70)      0.0878         0.029075   
    448. D(H  75,C  74,C  72,H  73)      0.0127         0.029075   
    449. D(H  75,C  74,C  72,C  70)    179.9043         0.029075   
    450. D(C  78,C  76,C  74,H  75)   -179.9239         0.026777   
    451. D(C  78,C  76,C  74,C  72)     -0.1074         0.026777   
    452. D(H  77,C  76,C  74,H  75)      0.1984         0.026777   
    453. D(H  77,C  76,C  74,C  72)   -179.9851         0.026777   
    454. D(H  79,C  78,C  76,H  77)      0.3630         0.026406   
    455. D(H  79,C  78,C  76,C  74)   -179.5150         0.026406   
    456. D(C  69,C  78,C  76,H  77)    179.8499         0.026406   
    457. D(C  69,C  78,C  76,C  74)     -0.0281         0.026406   
    458. D(H  79,C  78,C  69,C  70)    179.6585         0.023483   
    459. D(H  79,C  78,C  69,C  68)      0.4831         0.023483   
    460. D(C  76,C  78,C  69,C  70)      0.1769         0.023483   
    461. D(C  76,C  78,C  69,C  68)   -178.9985         0.023483   
    462. D(H  49,H  79,C  78,C  76)    115.8701         0.118843   
    463. D(H  49,H  79,C  78,C  69)    -63.6228         0.118843   
    464. D(C  78,H  79,H  49,C  46)      2.4444         0.001501   
    465. D(H  81,O  80,C  68,C  69)   -159.9951         0.080376   
    466. D(H  81,O  80,C  68,O  67)     16.2159         0.080376   
    467. D(H   6,O  80,C  68,H  81)     59.7679         0.080376   
    468. D(H   6,O  80,C  68,C  69)   -100.2272         0.080376   
    469. D(H   6,O  80,C  68,O  67)     75.9838         0.080376   
    470. D(H  81,O  80,H   6,C   5)     13.1562         0.001502   
    471. D(C  68,O  80,H   6,C   5)    -71.9882         0.001502   
    472. D(C  68,H  81,O  80,H   6)    -96.1332         0.001638   
    473. D(O  67,H  81,O  80,C  68)     -9.5929         0.001638   
    474. D(N   2,H  81,O  80,H   6)     61.1796         0.001638   
    475. D(N   2,H  81,O  80,C  68)    157.3128         0.001638   
    476. D(O  80,H  81,C  68,O  67)   -163.9156         0.001514   
    477. D(O  67,H  81,C  68,O  80)    163.9156         0.001514   
    478. D(O  67,H  81,C  68,C  69)   -104.2016         0.001514   
    479. D(N   2,H  81,C  68,O  80)   -125.9925         0.001514   
    480. D(N   2,H  81,C  68,C  69)    -34.1097         0.001514   
    481. D(N   2,H  81,C  68,O  67)     70.0919         0.001514   
    482. D(O  80,H  81,O  67,C  68)      9.6541         0.001568   
    483. D(N   2,H  81,O  67,C  68)   -160.7562         0.001568   
    484. D(O  80,H  81,N   2,C  18)    107.7476         0.206823   
    485. D(O  80,H  81,C  68,C  69)     91.8829         0.001514   
    486. D(O  80,H  81,N   2,C   4)    -72.6989         0.206823   
    487. D(C  68,H  81,N   2,C  18)   -145.8414         0.206823   
    488. D(C  68,H  81,N   2,C   4)     33.7121         0.206823   
    489. D(O  67,H  81,O  80,H   6)   -105.7262         0.001638   
    490. D(O  67,H  81,N   2,C  18)    -91.2970         0.206823   
    491. D(O  67,H  81,N   2,C   4)     88.2564         0.206823   
    -----------------------------------------------------------------

Number of atoms                         .... 82
Number of degrees of freedom            .... 491

         *************************************************************
         *                GEOMETRY OPTIMIZATION CYCLE   1            *
         *************************************************************
---------------------------------
CARTESIAN COORDINATES (ANGSTROEM)
---------------------------------
  O      5.869800    5.793600   -0.146400
  O      3.745500    5.323000    0.730100
  N      6.838200    3.849000    0.632500
  N      5.791200    5.763300    3.087000
  C      6.471600    5.122700    0.785900
  C      6.825700    5.902800    2.049200
  H      7.723900    5.413000    2.430100
  C      7.245400    7.363900    1.796500
  C      8.531300    7.622400    1.308100
  H      9.221200    6.808000    1.130200
  C      8.938300    8.930600    1.060300
  H      9.935800    9.125500    0.692800
  C      8.058900    9.984400    1.300300
  H      8.377900   11.000400    1.117200
  C      6.776800    9.741000    1.787800
  H      6.100200   10.560300    1.983500
  C      6.371300    8.433000    2.036300
  H      5.378900    8.247300    2.423900
  C      6.655800    2.950400   -0.561500
  C      7.251400    3.589400   -1.836400
  H      6.699500    4.470400   -2.162700
  H      7.237100    2.886700   -2.670400
  H      8.290500    3.887200   -1.685900
  C      5.164800    2.596400   -0.737400
  H      4.727700    2.238600    0.197800
  H      5.030700    1.805800   -1.476300
  H      4.570100    3.442300   -1.076200
  C      7.440300    1.665800   -0.231200
  H      7.395000    0.937600   -1.041100
  H      7.052300    1.172700    0.663400
  H      8.495300    1.869700   -0.034900
  C      6.061900    5.838600    4.466900
  C      5.078100    5.429800    5.409000
  C      5.427500    5.478000    6.774700
  H      4.745600    5.165300    7.547600
  C      6.680200    5.909200    7.199900
  H      6.925800    5.909300    8.251900
  C      7.624400    6.316700    6.269900
  H      8.604800    6.634800    6.592300
  C      7.312600    6.287600    4.916700
  H      8.075900    6.603000    4.225100
  C      3.656100    4.920900    4.988800
  C      2.876700    6.024900    4.231100
  H      2.814500    6.938600    4.823200
  H      1.856600    5.713500    4.003900
  H      3.326800    6.293900    3.278400
  C      3.754800    3.635900    4.126800
  H      4.189500    3.795700    3.143100
  H      2.775600    3.191500    3.946100
  H      4.366400    2.877700    4.618400
  C      2.760300    4.536900    6.200200
  H      3.194000    3.722100    6.782100
  H      1.773800    4.195900    5.882400
  H      2.594500    5.382300    6.869200
  C      4.517500    6.028000    0.063500
  C      4.025200    7.185100   -0.756900
  C      2.650400    7.315900   -1.006000
  H      1.942700    6.589700   -0.624400
  C      2.169900    8.388700   -1.751900
  H      1.109900    8.482900   -1.942500
  C      3.057500    9.340600   -2.246400
  H      2.682300   10.174000   -2.823100
  C      4.423100    9.231600   -1.997800
  H      5.105900    9.979300   -2.376100
  C      4.907800    8.159800   -1.253500
  H      5.972400    8.109400   -1.058000
  H      5.087800    5.056600    2.914100
  O      6.869100    2.406500    3.134100
  C      8.019800    2.753600    3.491500
  C      8.408400    2.745800    4.955200
  C      9.696300    3.139800    5.366800
  H     10.430100    3.440400    4.631900
  C     10.048100    3.153100    6.714800
  H     11.040700    3.457600    7.011900
  C      9.116200    2.770500    7.674500
  H      9.388500    2.779000    8.719700
  C      7.837300    2.373400    7.297300
  H      7.116400    2.077300    8.044800
  C      7.487700    2.361300    5.948900
  H      6.488100    2.058100    5.670700
  O      8.819500    3.176200    2.619300
  H      7.306400    3.411100    1.445600

----------------------------
CARTESIAN COORDINATES (A.U.)
----------------------------
  NO LB      ZA    FRAG     MASS         X           Y           Z
   0 O     8.0000    0    15.999   11.092314   10.948317   -0.276656
   1 O     8.0000    0    15.999    7.077969   10.059012    1.379689
   2 N     7.0000    0    14.007   12.922325    7.273556    1.195252
   3 N     7.0000    0    14.007   10.943782   10.891059    5.833585
   4 C     6.0000    0    12.011   12.229552    9.680500    1.485136
   5 C     6.0000    0    12.011   12.898704   11.154675    3.872427
   6 H     1.0000    0     1.008   14.596056   10.229088    4.592223
   7 C     6.0000    0    12.011   13.691822   13.915754    3.394893
   8 C     6.0000    0    12.011   16.121821   14.404248    2.471951
   9 H     1.0000    0     1.008   17.425543   12.865256    2.135768
  10 C     6.0000    0    12.011   16.890939   16.876388    2.003677
  11 H     1.0000    0     1.008   18.775941   17.244696    1.309202
  12 C     6.0000    0    12.011   15.229114   18.867782    2.457211
  13 H     1.0000    0     1.008   15.831937   20.787743    2.111202
  14 C     6.0000    0    12.011   12.806296   18.407822    3.378452
  15 H     1.0000    0     1.008   11.527707   19.956075    3.748272
  16 C     6.0000    0    12.011   12.040012   15.936060    3.848049
  17 H     1.0000    0     1.008   10.164648   15.585138    4.580507
  18 C     6.0000    0    12.011   12.577639    5.575448   -1.061081
  19 C     6.0000    0    12.011   13.703160    6.782983   -3.470293
  20 H     1.0000    0     1.008   12.660220    8.447832   -4.086911
  21 H     1.0000    0     1.008   13.676137    5.455072   -5.046325
  22 H     1.0000    0     1.008   15.666775    7.345743   -3.185889
  23 C     6.0000    0    12.011    9.760058    4.906485   -1.393484
  24 H     1.0000    0     1.008    8.934058    4.230341    0.373788
  25 H     1.0000    0     1.008    9.506645    3.412467   -2.789803
  26 H     1.0000    0     1.008    8.636237    6.505004   -2.033723
  27 C     6.0000    0    12.011   14.060129    3.147906   -0.436905
  28 H     1.0000    0     1.008   13.974525    1.771807   -1.967394
  29 H     1.0000    0     1.008   13.326916    2.216082    1.253644
  30 H     1.0000    0     1.008   16.053790    3.533221   -0.065951
  31 C     6.0000    0    12.011   11.455331   11.033355    8.441218
  32 C     6.0000    0    12.011    9.596218   10.260835   10.221529
  33 C     6.0000    0    12.011   10.256489   10.351920   12.802328
  34 H     1.0000    0     1.008    8.967884    9.761002   14.262897
  35 C     6.0000    0    12.011   12.623749   11.166770   13.605839
  36 H     1.0000    0     1.008   13.087865   11.166959   15.593831
  37 C     6.0000    0    12.011   14.408028   11.936833   11.848394
  38 H     1.0000    0     1.008   16.260715   12.537955   12.457642
  39 C     6.0000    0    12.011   13.818811   11.881842    9.291216
  40 H     1.0000    0     1.008   15.261239   12.477862    7.984282
  41 C     6.0000    0    12.011    6.909028    9.299153    9.427466
  42 C     6.0000    0    12.011    5.436175   11.385411    7.995620
  43 H     1.0000    0     1.008    5.318634   13.112054    9.114527
  44 H     1.0000    0     1.008    3.508466   10.796950    7.566274
  45 H     1.0000    0     1.008    6.286741   11.893747    6.195278
  46 C     6.0000    0    12.011    7.095544    6.870855    7.798522
  47 H     1.0000    0     1.008    7.917008    7.172833    5.939598
  48 H     1.0000    0     1.008    5.245124    6.031061    7.457048
  49 H     1.0000    0     1.008    8.251300    5.438065    8.727511
  50 C     6.0000    0    12.011    5.216211    8.573498   11.716680
  51 H     1.0000    0     1.008    6.035785    7.033750   12.816312
  52 H     1.0000    0     1.008    3.351996    7.929102   11.116125
  53 H     1.0000    0     1.008    4.902894   10.171073   12.980907
  54 C     6.0000    0    12.011    8.536838   11.391269    0.119998
  55 C     6.0000    0    12.011    7.606526   13.577871   -1.430334
  56 C     6.0000    0    12.011    5.008530   13.825047   -1.901064
  57 H     1.0000    0     1.008    3.671171   12.452728   -1.179945
  58 C     6.0000    0    12.011    4.100517   15.852346   -3.310611
  59 H     1.0000    0     1.008    2.097407   16.030358   -3.670793
  60 C     6.0000    0    12.011    5.777838   17.651176   -4.245081
  61 H     1.0000    0     1.008    5.068812   19.226074   -5.334886
  62 C     6.0000    0    12.011    8.358448   17.445196   -3.775295
  63 H     1.0000    0     1.008    9.648753   18.858144   -4.490178
  64 C     6.0000    0    12.011    9.274398   15.419787   -2.368772
  65 H     1.0000    0     1.008   11.286200   15.324545   -1.999330
  66 H     1.0000    0     1.008    9.614549    9.555589    5.506851
  67 O     8.0000    0    15.999   12.980718    4.547626    5.922591
  68 C     6.0000    0    12.011   15.155226    5.203550    6.597979
  69 C     6.0000    0    12.011   15.889573    5.188810    9.363971
  70 C     6.0000    0    12.011   18.323352    5.933362   10.141782
  71 H     1.0000    0     1.008   19.710033    6.501414    8.753022
  72 C     6.0000    0    12.011   18.988157    5.958495   12.689133
  73 H     1.0000    0     1.008   20.863899    6.533917   13.250571
  74 C     6.0000    0    12.011   17.227121    5.235486   14.502703
  75 H     1.0000    0     1.008   17.741694    5.251549   16.477845
  76 C     6.0000    0    12.011   14.810351    4.485076   13.789899
  77 H     1.0000    0     1.008   13.448047    3.925528   15.202469
  78 C     6.0000    0    12.011   14.149702    4.462210   11.241792
  79 H     1.0000    0     1.008   12.260732    3.889245   10.716070
  80 O     8.0000    0    15.999   16.666440    6.002148    4.949760
  81 H     1.0000    0     1.008   13.807095    6.446045    2.731788

--------------------------------
INTERNAL COORDINATES (ANGSTROEM)
--------------------------------
 O      0   0   0     0.000000000000     0.00000000     0.00000000
 O      1   0   0     2.345712493039     0.00000000     0.00000000
 N      1   2   0     2.307802619376    94.86747374     0.00000000
 N      2   1   3     3.151782065753    70.34231520    66.21108039
 C      1   2   3     1.296708656561    92.74211537   330.86221185
 C      4   2   1     1.471964449299    86.68472361   356.48931754
 H      6   4   2     1.091673985217   106.84157273   218.38079289
 C      6   4   2     1.541044642442   113.38292653   103.21947017
 C      8   6   4     1.399605522996   118.85253665   153.22300851
 H      9   8   6     1.082061818936   120.27457193   358.87681485
 C      9   8   6     1.392279095584   120.28001340   179.54842804
 H     11   9   8     1.080762929601   119.98484820   179.37278322
 C     11   9   8     1.393355231088   119.70114203     0.00000000
 H     13  11   9     1.080528856625   119.71074239   179.40431913
 C     13  11   9     1.393082991067   120.59671330     0.09418942
 H     15  13  11     1.080434421888   120.47973799   179.32526594
 C     15  13  11     1.391778179165   119.65837654   359.96190058
 H     17  15  13     1.081469375433   119.51983444   179.40336044
 C      3   1   2     1.505452662823   100.62810229    92.99887811
 C     19   3   1     1.545454745374   111.14794195    54.55064925
 H     20  19   3     1.089599146475   112.71512048   292.05578851
 H     20  19   3     1.090663917071   111.06079336   172.54170476
 H     20  19   3     1.091358740287   111.46904396    53.22201394
 C     19   3   1     1.542510230112   110.15384527   289.91355933
 H     24  19   3     1.092554936834   111.36192333   309.86901161
 H     24  19   3     1.090414774295   111.25643099   190.51635109
 H     24  19   3     1.088117796932   112.66768736    70.88690262
 C     19   3   1     1.541017683221   105.42047347   172.48812952
 H     28  19   3     1.090075841398   112.11496689   181.00348228
 H     28  19   3     1.092703422709   111.77066772    60.88694084
 H     28  19   3     1.092306687703   111.99976823   301.76879441
 C      4   2   1     1.408216102024   149.88281638   178.31000988
 C     32   4   2     1.422157617847   120.05134518    10.56970032
 C     33  32   4     1.410510577770   117.40115436   177.51295399
 H     34  33  32     1.077099489369   121.87273732   181.32445765
 C     34  33  32     1.391397056918   121.97121722     0.15248149
 H     36  34  33     1.080288558673   120.15247448   181.63841318
 C     36  34  33     1.386531604400   119.94752237     0.45762724
 H     38  36  34     1.079959966851   120.30037491   181.15485316
 C     38  36  34     1.388962306904   119.63295992   359.81951829
 H     40  38  36     1.077225422091   117.40583956   180.57238872
 C     33  32   4     1.567683402349   122.90391558   358.31671910
 C     42  33  32     1.549319092376   110.85976933   298.48996909
 H     43  42  33     1.090549833799   111.11145790   304.52140711
 H     43  42  33     1.090501632278   111.65364286   184.64380572
 H     43  42  33     1.087468758172   113.35923704    65.03334983
 C     42  33  32     1.550487242772   111.11927759    61.82249337
 H     47  42  33     1.087274491561   113.99376968   291.64691916
 H     47  42  33     1.090401985508   111.88454821   171.90463068
 H     47  42  33     1.091142685445   111.16713875    52.15339460
 C     42  33  32     1.554800180087   113.20018781   180.16900289
 H     51  42  33     1.091147258623   111.77297466   298.49336893
 H     51  42  33     1.091082072990   111.78814047   179.42162458
 H     51  42  33     1.090757443248   111.96420864    60.05796263
 C      2   1   3     1.239905060882    28.49990154   184.66776223
 C     55   2   1     1.501431270488   121.85725773   172.70208422
 C     56  55   2     1.403294156619   119.34429368   346.59343490
 H     57  56  55     1.083431719122   120.99350443   359.34481824
 C     57  56  55     1.392173444654   120.33593133   179.30317368
 H     59  57  56     1.081111465114   120.00039402   179.85629670
 C     59  57  56     1.392292217891   119.80897124   359.62444556
 H     61  59  57     1.080700462663   119.69876318   180.15317865
 C     61  59  57     1.392316889217   120.55310094   359.79520103
 H     63  61  59     1.080917212371   120.19349841   180.61591767
 C     63  61  59     1.392002808905   119.81961750     0.26470404
 H     65  63  61     1.083574441374   118.31964949   181.19204420
 H      4   2   1     1.011973744719    47.43163224   226.41369262
 O     30  28  19     2.767703591427   123.58572823   302.80449084
 C     68  30  28     1.253923307065   108.48729020   299.81542240
 C     69  68  30     1.514426785949   120.63239741   213.31548665
 C     70  69  68     1.408309969431   121.04387313   180.29610866
 H     71  70  69     1.081157162488   119.98741614   359.10065083
 C     71  70  69     1.393213598125   121.08916469   178.97856912
 H     73  71  70     1.079927506826   120.06388982   179.95954066
 C     73  71  70     1.391346276094   119.71110847     0.06774108
 H     75  73  71     1.080121557974   119.76512232   179.90427358
 C     75  73  71     1.391241697190   120.47585462     0.08778618
 H     77  75  73     1.079874191746   120.28225239   180.01493331
 C     77  75  73     1.393035939953   119.71025564   359.89258759
 H     79  77  75     1.080983644650   118.92188219   180.48496908
 O     69  68  30     1.256520469392   118.63966617    37.10502925
 H      3   1   2     1.035422261688   144.20783371   273.69962542

---------------------------
INTERNAL COORDINATES (A.U.)
---------------------------
 O      0   0   0     0.000000000000     0.00000000     0.00000000
 O      1   0   0     4.432754200762     0.00000000     0.00000000
 N      1   2   0     4.361114921767    94.86747374     0.00000000
 N      2   1   3     5.956004938077    70.34231520    66.21108039
 C      1   2   3     2.450424236385    92.74211537   330.86221185
 C      4   2   1     2.781609688043    86.68472361   356.48931754
 H      6   4   2     2.062964859587   106.84157273   218.38079289
 C      6   4   2     2.912152334362   113.38292653   103.21947017
 C      8   6   4     2.644871133985   118.85253665   153.22300851
 H      9   8   6     2.044800497763   120.27457193   358.87681485
 C      9   8   6     2.631026192637   120.28001340   179.54842804
 H     11   9   8     2.042345952641   119.98484820   179.37278322
 C     11   9   8     2.633059794023   119.70114203     0.00000000
 H     13  11   9     2.041903618821   119.71074239   179.40431913
 C     13  11   9     2.632545334940   120.59671330     0.09418942
 H     15  13  11     2.041725163029   120.47973799   179.32526594
 C     15  13  11     2.630079597790   119.65837654   359.96190058
 H     17  15  13     2.043680941792   119.51983444   179.40336044
 C      3   1   2     2.844893240317   100.62810229    92.99887811
 C     19   3   1     2.920486221126   111.14794195    54.55064925
 H     20  19   3     2.059043982593   112.71512048   292.05578851
 H     20  19   3     2.061056107413   111.06079336   172.54170476
 H     20  19   3     2.062369133003   111.46904396    53.22201394
 C     19   3   1     2.914921893683   110.15384527   289.91355933
 H     24  19   3     2.064629616880   111.36192333   309.86901161
 H     24  19   3     2.060585295798   111.25643099   190.51635109
 H     24  19   3     2.056244637647   112.66768736    70.88690262
 C     19   3   1     2.912101388818   105.42047347   172.48812952
 H     28  19   3     2.059944805446   112.11496689   181.00348228
 H     28  19   3     2.064910214518   111.77066772    60.88694084
 H     28  19   3     2.064160494009   111.99976823   301.76879441
 C      4   2   1     2.661142770204   149.88281638   178.31000988
 C     32   4   2     2.687488417000   120.05134518    10.56970032
 C     33  32   4     2.665478700984   117.40115436   177.51295399
 H     34  33  32     2.035423053895   121.87273732   181.32445765
 C     34  33  32     2.629359381119   121.97121722     0.15248149
 H     36  34  33     2.041449521501   120.15247448   181.63841318
 C     36  34  33     2.620165008342   119.94752237     0.45762724
 H     38  36  34     2.040828572946   120.30037491   181.15485316
 C     38  36  34     2.624758370388   119.63295992   359.81951829
 H     40  38  36     2.035661032250   117.40583956   180.57238872
 C     33  32   4     2.962492295133   122.90391558   358.31671910
 C     42  33  32     2.927788778646   110.85976933   298.48996909
 H     43  42  33     2.060840521274   111.11145790   304.52140711
 H     43  42  33     2.060749433599   111.65364286   184.64380572
 H     43  42  33     2.055018132140   113.35923704    65.03334983
 C     42  33  32     2.929996262979   111.11927759    61.82249337
 H     47  42  33     2.054651021449   113.99376968   291.64691916
 H     47  42  33     2.060561128494   111.88454821   171.90463068
 H     47  42  33     2.061960848522   111.16713875    52.15339460
 C     42  33  32     2.938146533337   113.20018781   180.16900289
 H     51  42  33     2.061969490576   111.77297466   298.49336893
 H     51  42  33     2.061846307582   111.78814047   179.42162458
 H     51  42  33     2.061232846274   111.96420864    60.05796263
 C      2   1   3     2.343080997129    28.49990154   184.66776223
 C     55   2   1     2.837293910128   121.85725773   172.70208422
 C     56  55   2     2.651841641341   119.34429368   346.59343490
 H     57  56  55     2.047389233944   120.99350443   359.34481824
 C     57  56  55     2.630826541314   120.33593133   179.30317368
 H     59  57  56     2.043004589307   120.00039402   179.85629670
 C     59  57  56     2.631050990204   119.80897124   359.62444556
 H     61  59  57     2.042227907235   119.69876318   180.15317865
 C     61  59  57     2.631097612254   120.55310094   359.79520103
 H     63  61  59     2.042637504823   120.19349841   180.61591767
 C     63  61  59     2.630504086480   119.81961750     0.26470404
 H     65  63  61     2.047658939914   118.31964949   181.19204420
 H      4   2   1     1.912353232237    47.43163224   226.41369262
 O     30  28  19     5.230201807668   123.58572823   302.80449084
 C     68  30  28     2.369571643293   108.48729020   299.81542240
 C     69  68  30     2.861851875318   120.63239741   213.31548665
 C     70  69  68     2.661320153896   121.04387313   180.29610866
 H     71  70  69     2.043090944830   119.98741614   359.10065083
 C     71  70  69     2.632792146511   121.08916469   178.97856912
 H     73  71  70     2.040767232390   120.06388982   179.95954066
 C     73  71  70     2.629263419268   119.71110847     0.06774108
 H     75  73  71     2.041133935915   119.76512232   179.90427358
 C     75  73  71     2.629065793781   120.47585462     0.08778618
 H     77  75  73     2.040666481490   120.28225239   180.01493331
 C     77  75  73     2.632456421220   119.71025564   359.89258759
 H     79  77  75     2.042763043636   118.92188219   180.48496908
 O     69  68  30     2.374479568816   118.63966617    37.10502925
 H      3   1   2     1.956664507556   144.20783371   273.69962542

---------------------
BASIS SET INFORMATION
---------------------
There are 4 groups of distinct atoms

 Group   1 Type O   : 11s6p2d1f contracted to 5s3p2d1f pattern {62111/411/11/1}
 Group   2 Type N   : 11s6p2d1f contracted to 5s3p2d1f pattern {62111/411/11/1}
 Group   3 Type C   : 11s6p2d1f contracted to 5s3p2d1f pattern {62111/411/11/1}
 Group   4 Type H   : 5s1p contracted to 3s1p pattern {311/1}

Atom   0O    basis set group =>   1
Atom   1O    basis set group =>   1
Atom   2N    basis set group =>   2
Atom   3N    basis set group =>   2
Atom   4C    basis set group =>   3
Atom   5C    basis set group =>   3
Atom   6H    basis set group =>   4
Atom   7C    basis set group =>   3
Atom   8C    basis set group =>   3
Atom   9H    basis set group =>   4
Atom  10C    basis set group =>   3
Atom  11H    basis set group =>   4
Atom  12C    basis set group =>   3
Atom  13H    basis set group =>   4
Atom  14C    basis set group =>   3
Atom  15H    basis set group =>   4
Atom  16C    basis set group =>   3
Atom  17H    basis set group =>   4
Atom  18C    basis set group =>   3
Atom  19C    basis set group =>   3
Atom  20H    basis set group =>   4
Atom  21H    basis set group =>   4
Atom  22H    basis set group =>   4
Atom  23C    basis set group =>   3
Atom  24H    basis set group =>   4
Atom  25H    basis set group =>   4
Atom  26H    basis set group =>   4
Atom  27C    basis set group =>   3
Atom  28H    basis set group =>   4
Atom  29H    basis set group =>   4
Atom  30H    basis set group =>   4
Atom  31C    basis set group =>   3
Atom  32C    basis set group =>   3
Atom  33C    basis set group =>   3
Atom  34H    basis set group =>   4
Atom  35C    basis set group =>   3
Atom  36H    basis set group =>   4
Atom  37C    basis set group =>   3
Atom  38H    basis set group =>   4
Atom  39C    basis set group =>   3
Atom  40H    basis set group =>   4
Atom  41C    basis set group =>   3
Atom  42C    basis set group =>   3
Atom  43H    basis set group =>   4
Atom  44H    basis set group =>   4
Atom  45H    basis set group =>   4
Atom  46C    basis set group =>   3
Atom  47H    basis set group =>   4
Atom  48H    basis set group =>   4
Atom  49H    basis set group =>   4
Atom  50C    basis set group =>   3
Atom  51H    basis set group =>   4
Atom  52H    basis set group =>   4
Atom  53H    basis set group =>   4
Atom  54C    basis set group =>   3
Atom  55C    basis set group =>   3
Atom  56C    basis set group =>   3
Atom  57H    basis set group =>   4
Atom  58C    basis set group =>   3
Atom  59H    basis set group =>   4
Atom  60C    basis set group =>   3
Atom  61H    basis set group =>   4
Atom  62C    basis set group =>   3
Atom  63H    basis set group =>   4
Atom  64C    basis set group =>   3
Atom  65H    basis set group =>   4
Atom  66H    basis set group =>   4
Atom  67O    basis set group =>   1
Atom  68C    basis set group =>   3
Atom  69C    basis set group =>   3
Atom  70C    basis set group =>   3
Atom  71H    basis set group =>   4
Atom  72C    basis set group =>   3
Atom  73H    basis set group =>   4
Atom  74C    basis set group =>   3
Atom  75H    basis set group =>   4
Atom  76C    basis set group =>   3
Atom  77H    basis set group =>   4
Atom  78C    basis set group =>   3
Atom  79H    basis set group =>   4
Atom  80O    basis set group =>   1
Atom  81H    basis set group =>   4
---------------------------------
AUXILIARY/J BASIS SET INFORMATION
---------------------------------
There are 4 groups of distinct atoms

 Group   1 Type O   : 12s5p4d2f1g contracted to 6s4p3d1f1g pattern {711111/2111/211/2/1}
 Group   2 Type N   : 12s5p4d2f1g contracted to 6s4p3d1f1g pattern {711111/2111/211/2/1}
 Group   3 Type C   : 12s5p4d2f1g contracted to 6s4p3d1f1g pattern {711111/2111/211/2/1}
 Group   4 Type H   : 5s2p1d contracted to 3s1p1d pattern {311/2/1}

Atom   0O    basis set group =>   1
Atom   1O    basis set group =>   1
Atom   2N    basis set group =>   2
Atom   3N    basis set group =>   2
Atom   4C    basis set group =>   3
Atom   5C    basis set group =>   3
Atom   6H    basis set group =>   4
Atom   7C    basis set group =>   3
Atom   8C    basis set group =>   3
Atom   9H    basis set group =>   4
Atom  10C    basis set group =>   3
Atom  11H    basis set group =>   4
Atom  12C    basis set group =>   3
Atom  13H    basis set group =>   4
Atom  14C    basis set group =>   3
Atom  15H    basis set group =>   4
Atom  16C    basis set group =>   3
Atom  17H    basis set group =>   4
Atom  18C    basis set group =>   3
Atom  19C    basis set group =>   3
Atom  20H    basis set group =>   4
Atom  21H    basis set group =>   4
Atom  22H    basis set group =>   4
Atom  23C    basis set group =>   3
Atom  24H    basis set group =>   4
Atom  25H    basis set group =>   4
Atom  26H    basis set group =>   4
Atom  27C    basis set group =>   3
Atom  28H    basis set group =>   4
Atom  29H    basis set group =>   4
Atom  30H    basis set group =>   4
Atom  31C    basis set group =>   3
Atom  32C    basis set group =>   3
Atom  33C    basis set group =>   3
Atom  34H    basis set group =>   4
Atom  35C    basis set group =>   3
Atom  36H    basis set group =>   4
Atom  37C    basis set group =>   3
Atom  38H    basis set group =>   4
Atom  39C    basis set group =>   3
Atom  40H    basis set group =>   4
Atom  41C    basis set group =>   3
Atom  42C    basis set group =>   3
Atom  43H    basis set group =>   4
Atom  44H    basis set group =>   4
Atom  45H    basis set group =>   4
Atom  46C    basis set group =>   3
Atom  47H    basis set group =>   4
Atom  48H    basis set group =>   4
Atom  49H    basis set group =>   4
Atom  50C    basis set group =>   3
Atom  51H    basis set group =>   4
Atom  52H    basis set group =>   4
Atom  53H    basis set group =>   4
Atom  54C    basis set group =>   3
Atom  55C    basis set group =>   3
Atom  56C    basis set group =>   3
Atom  57H    basis set group =>   4
Atom  58C    basis set group =>   3
Atom  59H    basis set group =>   4
Atom  60C    basis set group =>   3
Atom  61H    basis set group =>   4
Atom  62C    basis set group =>   3
Atom  63H    basis set group =>   4
Atom  64C    basis set group =>   3
Atom  65H    basis set group =>   4
Atom  66H    basis set group =>   4
Atom  67O    basis set group =>   1
Atom  68C    basis set group =>   3
Atom  69C    basis set group =>   3
Atom  70C    basis set group =>   3
Atom  71H    basis set group =>   4
Atom  72C    basis set group =>   3
Atom  73H    basis set group =>   4
Atom  74C    basis set group =>   3
Atom  75H    basis set group =>   4
Atom  76C    basis set group =>   3
Atom  77H    basis set group =>   4
Atom  78C    basis set group =>   3
Atom  79H    basis set group =>   4
Atom  80O    basis set group =>   1
Atom  81H    basis set group =>   4


           ************************************************************
           *        Program running with 30 parallel MPI-processes    *
           *              working on a common directory               *
           ************************************************************
------------------------------------------------------------------------------
                           ORCA GTO INTEGRAL CALCULATION
                           -- RI-GTO INTEGRALS CHOSEN --
------------------------------------------------------------------------------
------------------------------------------------------------------------------
                   ___                                                        
                  /   \      - P O W E R E D   B Y -                         
                 /     \                                                     
                 |  |  |   _    _      __       _____    __    __             
                 |  |  |  | |  | |    /  \     |  _  \  |  |  /  |          
                  \  \/   | |  | |   /    \    | | | |  |  | /  /          
                 / \  \   | |__| |  /  /\  \   | |_| |  |  |/  /          
                |  |  |   |  __  | /  /__\  \  |    /   |      \           
                |  |  |   | |  | | |   __   |  |    \   |  |\   \          
                \     /   | |  | | |  |  |  |  | |\  \  |  | \   \       
                 \___/    |_|  |_| |__|  |__|  |_| \__\ |__|  \__/        
                                                                              
                      - O R C A' S   B I G   F R I E N D -                    
                                      &                                       
                       - I N T E G R A L  F E E D E R -                       
                                                                              
 v1 FN, 2020, v2 2021                                                         
------------------------------------------------------------------------------


Reading SHARK input file IminiumBzOate1opt.SHARKINP.tmp ... ok
----------------------
SHARK INTEGRAL PACKAGE
----------------------

Number of atoms                             ...     82
Number of basis functions                   ...   1542
Number of shells                            ...    622
Maximum angular momentum                    ...      3
Integral batch strategy                     ... SHARK/LIBINT Hybrid
RI-J (if used) integral strategy            ... SPLIT-RIJ (Revised 2003 algorithm where possible)
Printlevel                                  ...      1
Contraction scheme used                     ... SEGMENTED contraction
Coulomb Range Separation                    ... NOT USED
Exchange Range Separation                   ... NOT USED
Finite Nucleus Model                        ... NOT USED
Auxiliary Coulomb fitting basis             ... AVAILABLE
   # of basis functions in Aux-J            ...   2498
   # of shells in Aux-J                     ...    830
   Maximum angular momentum in Aux-J        ...      4
Auxiliary J/K fitting basis                 ... NOT available
Auxiliary Correlation fitting basis         ... NOT available
Auxiliary 'external' fitting basis          ... NOT available
Integral threshold                          ...     2.500000e-11
Primitive cut-off                           ...     2.500000e-12
Primitive pair pre-selection threshold      ...     2.500000e-12

Calculating pre-screening integrals         ... done (  0.1 sec) Dimension = 622
Organizing shell pair data                  ... done (  1.0 sec)
Shell pair information
Total number of shell pairs                 ...    193753
Shell pairs after pre-screening             ...    113749
Total number of primitive shell pairs       ...    584784
Primitive shell pairs kept                  ...    213232
          la=0 lb=0:  31587 shell pairs
          la=1 lb=0:  34121 shell pairs
          la=1 lb=1:   9302 shell pairs
          la=2 lb=0:  15350 shell pairs
          la=2 lb=1:   8468 shell pairs
          la=2 lb=2:   1939 shell pairs
          la=3 lb=0:   6981 shell pairs
          la=3 lb=1:   3938 shell pairs
          la=3 lb=2:   1681 shell pairs
          la=3 lb=3:    382 shell pairs

Calculating one electron integrals          ... done (  0.3 sec)
Calculating RI/J V-Matrix + Cholesky decomp.... done (  0.6 sec)
Calculating Nuclear repulsion               ... done (  0.0 sec) ENN=   5215.168442960162 Eh

SHARK setup successfully completed in   4.5 seconds

Maximum memory used throughout the entire GTOINT-calculation: 165.6 MB
[1712054604.703920] [node133:2768371:0]          mpool.c:43   UCX  WARN  object 0xc4ae980 was not returned to mpool ucp_requests
[1712054604.703935] [node133:2768371:0]          mpool.c:43   UCX  WARN  object 0xc4aeb40 was not returned to mpool ucp_requests
[1712054604.703941] [node133:2768371:0]          mpool.c:43   UCX  WARN  object 0xc4aed00 was not returned to mpool ucp_requests
[1712054604.703944] [node133:2768371:0]          mpool.c:43   UCX  WARN  object 0xc4aeec0 was not returned to mpool ucp_requests
[1712054604.703947] [node133:2768371:0]          mpool.c:43   UCX  WARN  object 0xc4af080 was not returned to mpool ucp_requests
[1712054604.705192] [node133:2768353:0]          mpool.c:43   UCX  WARN  object 0xc59f780 was not returned to mpool ucp_requests
[1712054604.705204] [node133:2768353:0]          mpool.c:43   UCX  WARN  object 0xc59f940 was not returned to mpool ucp_requests
[1712054604.705208] [node133:2768353:0]          mpool.c:43   UCX  WARN  object 0xc59fb00 was not returned to mpool ucp_requests
[1712054604.705210] [node133:2768353:0]          mpool.c:43   UCX  WARN  object 0xc59fcc0 was not returned to mpool ucp_requests
[1712054604.705213] [node133:2768353:0]          mpool.c:43   UCX  WARN  object 0xc59fe80 was not returned to mpool ucp_requests
[1712054604.706257] [node133:2768328:0]          mpool.c:43   UCX  WARN  object 0xbac1b80 was not returned to mpool ucp_requests
[1712054604.706267] [node133:2768328:0]          mpool.c:43   UCX  WARN  object 0xbac1d40 was not returned to mpool ucp_requests
[1712054604.706271] [node133:2768328:0]          mpool.c:43   UCX  WARN  object 0xbac1f00 was not returned to mpool ucp_requests
[1712054604.706273] [node133:2768328:0]          mpool.c:43   UCX  WARN  object 0xbac20c0 was not returned to mpool ucp_requests
[1712054604.706276] [node133:2768328:0]          mpool.c:43   UCX  WARN  object 0xbac2280 was not returned to mpool ucp_requests
[1712054604.708319] [node133:2768301:0]          mpool.c:43   UCX  WARN  object 0xade0840 was not returned to mpool ucp_requests
[1712054604.708339] [node133:2768301:0]          mpool.c:43   UCX  WARN  object 0xade0a00 was not returned to mpool ucp_requests
[1712054604.708346] [node133:2768301:0]          mpool.c:43   UCX  WARN  object 0xade0bc0 was not returned to mpool ucp_requests
[1712054604.708351] [node133:2768301:0]          mpool.c:43   UCX  WARN  object 0xade0d80 was not returned to mpool ucp_requests
[1712054604.708355] [node133:2768301:0]          mpool.c:43   UCX  WARN  object 0xade0f40 was not returned to mpool ucp_requests
[1712054604.708359] [node133:2768301:0]          mpool.c:43   UCX  WARN  object 0xade1100 was not returned to mpool ucp_requests
[1712054604.708461] [node133:2768310:0]          mpool.c:43   UCX  WARN  object 0xc701b80 was not returned to mpool ucp_requests
[1712054604.708482] [node133:2768310:0]          mpool.c:43   UCX  WARN  object 0xc701d40 was not returned to mpool ucp_requests
[1712054604.708489] [node133:2768310:0]          mpool.c:43   UCX  WARN  object 0xc701f00 was not returned to mpool ucp_requests
[1712054604.708493] [node133:2768310:0]          mpool.c:43   UCX  WARN  object 0xc7020c0 was not returned to mpool ucp_requests
[1712054604.708497] [node133:2768310:0]          mpool.c:43   UCX  WARN  object 0xc702280 was not returned to mpool ucp_requests
[1712054604.710189] [node133:2768316:0]          mpool.c:43   UCX  WARN  object 0xc58c8c0 was not returned to mpool ucp_requests
[1712054604.710202] [node133:2768316:0]          mpool.c:43   UCX  WARN  object 0xc58ca80 was not returned to mpool ucp_requests
[1712054604.710207] [node133:2768316:0]          mpool.c:43   UCX  WARN  object 0xc58cc40 was not returned to mpool ucp_requests
[1712054604.710211] [node133:2768316:0]          mpool.c:43   UCX  WARN  object 0xc58ce00 was not returned to mpool ucp_requests
[1712054604.710214] [node133:2768316:0]          mpool.c:43   UCX  WARN  object 0xc58cfc0 was not returned to mpool ucp_requests
[1712054604.710879] [node133:2768342:0]          mpool.c:43   UCX  WARN  object 0xc06bbc0 was not returned to mpool ucp_requests
[1712054604.710899] [node133:2768342:0]          mpool.c:43   UCX  WARN  object 0xc06bd80 was not returned to mpool ucp_requests
[1712054604.710902] [node133:2768342:0]          mpool.c:43   UCX  WARN  object 0xc06bf40 was not returned to mpool ucp_requests
[1712054604.710904] [node133:2768342:0]          mpool.c:43   UCX  WARN  object 0xc06c100 was not returned to mpool ucp_requests
[1712054604.710906] [node133:2768342:0]          mpool.c:43   UCX  WARN  object 0xc06c2c0 was not returned to mpool ucp_requests
[1712054604.710917] [node133:2768347:0]          mpool.c:43   UCX  WARN  object 0xb2ddb00 was not returned to mpool ucp_requests
[1712054604.710929] [node133:2768347:0]          mpool.c:43   UCX  WARN  object 0xb2ddcc0 was not returned to mpool ucp_requests
[1712054604.710934] [node133:2768347:0]          mpool.c:43   UCX  WARN  object 0xb2dde80 was not returned to mpool ucp_requests
[1712054604.710937] [node133:2768347:0]          mpool.c:43   UCX  WARN  object 0xb2de040 was not returned to mpool ucp_requests
[1712054604.710941] [node133:2768347:0]          mpool.c:43   UCX  WARN  object 0xb2de200 was not returned to mpool ucp_requests
[1712054604.711739] [node133:2768334:0]          mpool.c:43   UCX  WARN  object 0xb0a5b00 was not returned to mpool ucp_requests
[1712054604.711751] [node133:2768334:0]          mpool.c:43   UCX  WARN  object 0xb0a5cc0 was not returned to mpool ucp_requests
[1712054604.711756] [node133:2768334:0]          mpool.c:43   UCX  WARN  object 0xb0a5e80 was not returned to mpool ucp_requests
[1712054604.711759] [node133:2768334:0]          mpool.c:43   UCX  WARN  object 0xb0a6040 was not returned to mpool ucp_requests
[1712054604.711762] [node133:2768334:0]          mpool.c:43   UCX  WARN  object 0xb0a6200 was not returned to mpool ucp_requests
[1712054604.711992] [node133:2768363:0]          mpool.c:43   UCX  WARN  object 0xbc9dbc0 was not returned to mpool ucp_requests
[1712054604.712004] [node133:2768363:0]          mpool.c:43   UCX  WARN  object 0xbc9dd80 was not returned to mpool ucp_requests
[1712054604.712010] [node133:2768363:0]          mpool.c:43   UCX  WARN  object 0xbc9df40 was not returned to mpool ucp_requests
[1712054604.717141] [node133:2768340:0]          mpool.c:43   UCX  WARN  object 0xc58dac0 was not returned to mpool ucp_requests
[1712054604.717159] [node133:2768340:0]          mpool.c:43   UCX  WARN  object 0xc58dc80 was not returned to mpool ucp_requests
[1712054604.717164] [node133:2768340:0]          mpool.c:43   UCX  WARN  object 0xc58de40 was not returned to mpool ucp_requests
[1712054604.717167] [node133:2768340:0]          mpool.c:43   UCX  WARN  object 0xc58e000 was not returned to mpool ucp_requests
[1712054604.717171] [node133:2768340:0]          mpool.c:43   UCX  WARN  object 0xc58e1c0 was not returned to mpool ucp_requests
[1712054604.720171] [node133:2768314:0]          mpool.c:43   UCX  WARN  object 0xbadea80 was not returned to mpool ucp_requests
[1712054604.720186] [node133:2768314:0]          mpool.c:43   UCX  WARN  object 0xbadec40 was not returned to mpool ucp_requests
[1712054604.720190] [node133:2768314:0]          mpool.c:43   UCX  WARN  object 0xbadee00 was not returned to mpool ucp_requests
[1712054604.720192] [node133:2768314:0]          mpool.c:43   UCX  WARN  object 0xbadefc0 was not returned to mpool ucp_requests
[1712054604.720196] [node133:2768314:0]          mpool.c:43   UCX  WARN  object 0xbadf180 was not returned to mpool ucp_requests
[1712054604.720215] [node133:2768360:0]          mpool.c:43   UCX  WARN  object 0xc46c940 was not returned to mpool ucp_requests
[1712054604.720234] [node133:2768360:0]          mpool.c:43   UCX  WARN  object 0xc46cb00 was not returned to mpool ucp_requests
[1712054604.720237] [node133:2768360:0]          mpool.c:43   UCX  WARN  object 0xc46ce80 was not returned to mpool ucp_requests
[1712054604.720218] [node133:2768303:0]          mpool.c:43   UCX  WARN  object 0xc5e7bc0 was not returned to mpool ucp_requests
[1712054604.720234] [node133:2768303:0]          mpool.c:43   UCX  WARN  object 0xc5e7d80 was not returned to mpool ucp_requests
[1712054604.720237] [node133:2768303:0]          mpool.c:43   UCX  WARN  object 0xc5e7f40 was not returned to mpool ucp_requests
[1712054604.720239] [node133:2768303:0]          mpool.c:43   UCX  WARN  object 0xc5e8100 was not returned to mpool ucp_requests
[1712054604.720241] [node133:2768303:0]          mpool.c:43   UCX  WARN  object 0xc5e82c0 was not returned to mpool ucp_requests
[1712054604.720243] [node133:2768303:0]          mpool.c:43   UCX  WARN  object 0xc5e8480 was not returned to mpool ucp_requests
[1712054604.720393] [node133:2768337:0]          mpool.c:43   UCX  WARN  object 0xb082a80 was not returned to mpool ucp_requests
[1712054604.720406] [node133:2768337:0]          mpool.c:43   UCX  WARN  object 0xb082c40 was not returned to mpool ucp_requests
[1712054604.720412] [node133:2768337:0]          mpool.c:43   UCX  WARN  object 0xb082e00 was not returned to mpool ucp_requests
[1712054604.720417] [node133:2768337:0]          mpool.c:43   UCX  WARN  object 0xb082fc0 was not returned to mpool ucp_requests
[1712054604.720422] [node133:2768337:0]          mpool.c:43   UCX  WARN  object 0xb083180 was not returned to mpool ucp_requests
[1712054604.723190] [node133:2768306:0]          mpool.c:43   UCX  WARN  object 0xbdb9ac0 was not returned to mpool ucp_requests
[1712054604.723203] [node133:2768306:0]          mpool.c:43   UCX  WARN  object 0xbdb9c80 was not returned to mpool ucp_requests
[1712054604.723207] [node133:2768306:0]          mpool.c:43   UCX  WARN  object 0xbdb9e40 was not returned to mpool ucp_requests
[1712054604.723210] [node133:2768306:0]          mpool.c:43   UCX  WARN  object 0xbdba000 was not returned to mpool ucp_requests
[1712054604.723213] [node133:2768306:0]          mpool.c:43   UCX  WARN  object 0xbdba1c0 was not returned to mpool ucp_requests
[1712054604.723215] [node133:2768306:0]          mpool.c:43   UCX  WARN  object 0xbdba380 was not returned to mpool ucp_requests
[1712054604.729016] [node133:2768331:0]          mpool.c:43   UCX  WARN  object 0xc587800 was not returned to mpool ucp_requests
[1712054604.729027] [node133:2768331:0]          mpool.c:43   UCX  WARN  object 0xc5879c0 was not returned to mpool ucp_requests
[1712054604.729032] [node133:2768331:0]          mpool.c:43   UCX  WARN  object 0xc587b80 was not returned to mpool ucp_requests
[1712054604.729035] [node133:2768331:0]          mpool.c:43   UCX  WARN  object 0xc587d40 was not returned to mpool ucp_requests
[1712054604.729039] [node133:2768331:0]          mpool.c:43   UCX  WARN  object 0xc587f00 was not returned to mpool ucp_requests
[1712054604.731521] [node133:2768368:0]          mpool.c:43   UCX  WARN  object 0xbfa1780 was not returned to mpool ucp_requests
[1712054604.731540] [node133:2768368:0]          mpool.c:43   UCX  WARN  object 0xbfa1940 was not returned to mpool ucp_requests
[1712054604.731544] [node133:2768368:0]          mpool.c:43   UCX  WARN  object 0xbfa1b00 was not returned to mpool ucp_requests
[1712054604.731547] [node133:2768368:0]          mpool.c:43   UCX  WARN  object 0xbfa1cc0 was not returned to mpool ucp_requests
[1712054604.731551] [node133:2768368:0]          mpool.c:43   UCX  WARN  object 0xbfa1e80 was not returned to mpool ucp_requests
[1712054604.732118] [node133:2768297:0]          mpool.c:43   UCX  WARN  object 0xb9cdb40 was not returned to mpool ucp_requests
[1712054604.732131] [node133:2768297:0]          mpool.c:43   UCX  WARN  object 0xb9cdd00 was not returned to mpool ucp_requests
[1712054604.732134] [node133:2768297:0]          mpool.c:43   UCX  WARN  object 0xb9cdec0 was not returned to mpool ucp_requests
[1712054604.732136] [node133:2768297:0]          mpool.c:43   UCX  WARN  object 0xb9ce080 was not returned to mpool ucp_requests
[1712054604.732138] [node133:2768297:0]          mpool.c:43   UCX  WARN  object 0xb9ce240 was not returned to mpool ucp_requests
[1712054604.732140] [node133:2768297:0]          mpool.c:43   UCX  WARN  object 0xb9ce400 was not returned to mpool ucp_requests
[1712054604.733576] [node133:2768290:0]          mpool.c:43   UCX  WARN  object 0xbcf78c0 was not returned to mpool ucp_requests
[1712054604.733585] [node133:2768290:0]          mpool.c:43   UCX  WARN  object 0xbcf7a80 was not returned to mpool ucp_requests
[1712054604.733588] [node133:2768290:0]          mpool.c:43   UCX  WARN  object 0xbcf7c40 was not returned to mpool ucp_requests
[1712054604.733591] [node133:2768290:0]          mpool.c:43   UCX  WARN  object 0xbcf7e00 was not returned to mpool ucp_requests
[1712054604.733593] [node133:2768290:0]          mpool.c:43   UCX  WARN  object 0xbcf7fc0 was not returned to mpool ucp_requests
[1712054604.733596] [node133:2768290:0]          mpool.c:43   UCX  WARN  object 0xbcf8180 was not returned to mpool ucp_requests
[1712054604.737134] [node133:2768366:0]          mpool.c:43   UCX  WARN  object 0xc0958c0 was not returned to mpool ucp_requests
[1712054604.737144] [node133:2768366:0]          mpool.c:43   UCX  WARN  object 0xc095a80 was not returned to mpool ucp_requests
[1712054604.737148] [node133:2768366:0]          mpool.c:43   UCX  WARN  object 0xc095c40 was not returned to mpool ucp_requests
[1712054604.737151] [node133:2768366:0]          mpool.c:43   UCX  WARN  object 0xc095e00 was not returned to mpool ucp_requests
[1712054604.737154] [node133:2768366:0]          mpool.c:43   UCX  WARN  object 0xc095fc0 was not returned to mpool ucp_requests
[1712054604.737426] [node133:2768370:0]          mpool.c:43   UCX  WARN  object 0xb004940 was not returned to mpool ucp_requests
[1712054604.737437] [node133:2768370:0]          mpool.c:43   UCX  WARN  object 0xb004b00 was not returned to mpool ucp_requests
[1712054604.737441] [node133:2768370:0]          mpool.c:43   UCX  WARN  object 0xb004cc0 was not returned to mpool ucp_requests
[1712054604.737443] [node133:2768370:0]          mpool.c:43   UCX  WARN  object 0xb004e80 was not returned to mpool ucp_requests
[1712054604.737446] [node133:2768370:0]          mpool.c:43   UCX  WARN  object 0xb005040 was not returned to mpool ucp_requests
[1712054604.737497] [node133:2768294:0]          mpool.c:43   UCX  WARN  object 0xc50ea40 was not returned to mpool ucp_requests
[1712054604.737508] [node133:2768294:0]          mpool.c:43   UCX  WARN  object 0xc50ec00 was not returned to mpool ucp_requests
[1712054604.737512] [node133:2768294:0]          mpool.c:43   UCX  WARN  object 0xc50edc0 was not returned to mpool ucp_requests
[1712054604.737516] [node133:2768294:0]          mpool.c:43   UCX  WARN  object 0xc50ef80 was not returned to mpool ucp_requests
[1712054604.737519] [node133:2768294:0]          mpool.c:43   UCX  WARN  object 0xc50f140 was not returned to mpool ucp_requests
[1712054604.737521] [node133:2768294:0]          mpool.c:43   UCX  WARN  object 0xc50f300 was not returned to mpool ucp_requests
[1712054604.749843] [node133:2768321:0]          mpool.c:43   UCX  WARN  object 0xb9daac0 was not returned to mpool ucp_requests
[1712054604.749854] [node133:2768321:0]          mpool.c:43   UCX  WARN  object 0xb9dac80 was not returned to mpool ucp_requests
[1712054604.749858] [node133:2768321:0]          mpool.c:43   UCX  WARN  object 0xb9dae40 was not returned to mpool ucp_requests
[1712054604.749861] [node133:2768321:0]          mpool.c:43   UCX  WARN  object 0xb9db000 was not returned to mpool ucp_requests
[1712054604.749865] [node133:2768321:0]          mpool.c:43   UCX  WARN  object 0xb9db1c0 was not returned to mpool ucp_requests
[1712054604.796431] [node133:2768319:0]          mpool.c:43   UCX  WARN  object 0xb9e9940 was not returned to mpool ucp_requests
[1712054604.796443] [node133:2768319:0]          mpool.c:43   UCX  WARN  object 0xb9e9b00 was not returned to mpool ucp_requests
[1712054604.796447] [node133:2768319:0]          mpool.c:43   UCX  WARN  object 0xb9e9cc0 was not returned to mpool ucp_requests
[1712054604.796450] [node133:2768319:0]          mpool.c:43   UCX  WARN  object 0xb9e9e80 was not returned to mpool ucp_requests
[1712054604.796453] [node133:2768319:0]          mpool.c:43   UCX  WARN  object 0xb9ea040 was not returned to mpool ucp_requests
[1712054604.801162] [node133:2768288:0]          mpool.c:43   UCX  WARN  object 0xba12b00 was not returned to mpool ucp_requests
[1712054604.801179] [node133:2768288:0]          mpool.c:43   UCX  WARN  object 0xba12cc0 was not returned to mpool ucp_requests
[1712054604.801185] [node133:2768288:0]          mpool.c:43   UCX  WARN  object 0xba12e80 was not returned to mpool ucp_requests
[1712054604.801189] [node133:2768288:0]          mpool.c:43   UCX  WARN  object 0xba13040 was not returned to mpool ucp_requests
[1712054604.801191] [node133:2768288:0]          mpool.c:43   UCX  WARN  object 0xba13200 was not returned to mpool ucp_requests
[1712054604.803070] [node133:2768350:0]          mpool.c:43   UCX  WARN  object 0xc5e7800 was not returned to mpool ucp_requests
[1712054604.803083] [node133:2768350:0]          mpool.c:43   UCX  WARN  object 0xc5e79c0 was not returned to mpool ucp_requests
[1712054604.803087] [node133:2768350:0]          mpool.c:43   UCX  WARN  object 0xc5e7b80 was not returned to mpool ucp_requests
[1712054604.803090] [node133:2768350:0]          mpool.c:43   UCX  WARN  object 0xc5e7d40 was not returned to mpool ucp_requests
[1712054604.803092] [node133:2768350:0]          mpool.c:43   UCX  WARN  object 0xc5e7f00 was not returned to mpool ucp_requests
[1712054604.815550] [node133:2768324:0]          mpool.c:43   UCX  WARN  object 0xadde7c0 was not returned to mpool ucp_requests
[1712054604.815563] [node133:2768324:0]          mpool.c:43   UCX  WARN  object 0xadde980 was not returned to mpool ucp_requests
[1712054604.815568] [node133:2768324:0]          mpool.c:43   UCX  WARN  object 0xaddeb40 was not returned to mpool ucp_requests
[1712054604.815571] [node133:2768324:0]          mpool.c:43   UCX  WARN  object 0xadded00 was not returned to mpool ucp_requests
[1712054604.815574] [node133:2768324:0]          mpool.c:43   UCX  WARN  object 0xaddeec0 was not returned to mpool ucp_requests
[1712054604.826200] [node133:2768356:0]          mpool.c:43   UCX  WARN  object 0xb8aebc0 was not returned to mpool ucp_requests
[1712054604.826212] [node133:2768356:0]          mpool.c:43   UCX  WARN  object 0xb8aed80 was not returned to mpool ucp_requests
[1712054604.826218] [node133:2768356:0]          mpool.c:43   UCX  WARN  object 0xb8aef40 was not returned to mpool ucp_requests
[1712054604.826221] [node133:2768356:0]          mpool.c:43   UCX  WARN  object 0xb8af100 was not returned to mpool ucp_requests
[1712054604.826225] [node133:2768356:0]          mpool.c:43   UCX  WARN  object 0xb8af2c0 was not returned to mpool ucp_requests


           ************************************************************
           *        Program running with 30 parallel MPI-processes    *
           *              working on a common directory               *
           ************************************************************
-------------------------------------------------------------------------------
                                 ORCA SCF
-------------------------------------------------------------------------------

------------
SCF SETTINGS
------------
Hamiltonian:
 Density Functional     Method          .... DFT(GTOs)
 Exchange Functional    Exchange        .... PBE
   PBE kappa parameter   XKappa         ....  0.804000
   PBE mue parameter    XMuePBE         ....  0.219520
 Correlation Functional Correlation     .... PBE
   PBE beta parameter  CBetaPBE         ....  0.066725
 LDA part of GGA corr.  LDAOpt          .... PW91-LDA
 Gradients option       PostSCFGGA      .... off
 Hybrid DFT is turned on
   Fraction HF Exchange ScalHFX         ....  0.250000
   Scaling of DF-GGA-X  ScalDFX         ....  0.750000
   Scaling of DF-GGA-C  ScalDFC         ....  1.000000
   Scaling of DF-LDA-C  ScalLDAC        ....  1.000000
   Perturbative correction              ....  0.000000
   Density functional embedding theory  .... OFF
   NL short-range parameter             ....  6.900000
 RI-approximation to the Coulomb term is turned on
   Number of AuxJ basis functions       .... 2498
   RIJ-COSX (HFX calculated with COS-X)).... on


General Settings:
 Integral files         IntName         .... IminiumBzOate1opt
 Hartree-Fock type      HFTyp           .... RHF
 Total Charge           Charge          ....    0
 Multiplicity           Mult            ....    1
 Number of Electrons    NEL             ....  302
 Basis Dimension        Dim             .... 1542
 Nuclear Repulsion      ENuc            ....   5215.1684429602 Eh

Convergence Acceleration:
 DIIS                   CNVDIIS         .... on
   Start iteration      DIISMaxIt       ....    12
   Startup error        DIISStart       ....  0.200000
   # of expansion vecs  DIISMaxEq       ....     5
   Bias factor          DIISBfac        ....   1.050
   Max. coefficient     DIISMaxC        ....  10.000
 Trust-Rad. Augm. Hess. CNVTRAH         .... auto
   Auto Start mean grad. ratio tolernc. ....  1.125000
   Auto Start start iteration           ....    20
   Auto Start num. interpolation iter.  ....    10
   Max. Number of Micro iterations      ....    16
   Max. Number of Macro iterations      .... Maxiter - #DIIS iter
   Number of Davidson start vectors     ....     2
   Converg. threshold I  (grad. norm)   ....   1.000e-05
   Converg. threshold II (energy diff.) ....   1.000e-08
   Grad. Scal. Fac. for Micro threshold ....   0.100
   Minimum threshold for Micro iter.    ....   0.010
   NR start threshold (gradient norm)   ....   0.001
   Initial trust radius                 ....   0.400
   Minimum AH scaling param. (alpha)    ....   1.000
   Maximum AH scaling param. (alpha)    .... 1000.000
   Orbital update algorithm             .... Taylor
   White noise on init. David. guess    .... on
   Maximum white noise                  ....   0.010
   Quad. conv. algorithm                .... NR
 SOSCF                  CNVSOSCF        .... on
   Start iteration      SOSCFMaxIt      ....   150
   Startup grad/error   SOSCFStart      ....  0.003300
 Level Shifting         CNVShift        .... on
   Level shift para.    LevelShift      ....    0.2500
   Turn off err/grad.   ShiftErr        ....    0.0010
 Zerner damping         CNVZerner       .... off
 Static damping         CNVDamp         .... on
   Fraction old density DampFac         ....    0.7000
   Max. Damping (<1)    DampMax         ....    0.9800
   Min. Damping (>=0)   DampMin         ....    0.0000
   Turn off err/grad.   DampErr         ....    0.1000
 Fernandez-Rico         CNVRico         .... off

SCF Procedure:
 Maximum # iterations   MaxIter         ....   125
 SCF integral mode      SCFMode         .... Direct
   Integral package                     .... SHARK and LIBINT hybrid scheme
 Reset frequency        DirectResetFreq ....    20
 Integral Threshold     Thresh          ....  2.500e-11 Eh
 Primitive CutOff       TCut            ....  2.500e-12 Eh

Convergence Tolerance:
 Convergence Check Mode ConvCheckMode   .... Total+1el-Energy
 Convergence forced     ConvForced      .... 0
 Energy Change          TolE            ....  1.000e-08 Eh
 1-El. energy change                    ....  1.000e-05 Eh
 Orbital Gradient       TolG            ....  1.000e-05
 Orbital Rotation angle TolX            ....  1.000e-05
 DIIS Error             TolErr          ....  5.000e-07


Diagonalization of the overlap matrix:
Smallest eigenvalue                        ... 3.857e-06
Time for diagonalization                   ...    1.660 sec
Threshold for overlap eigenvalues          ... 1.000e-08
Number of eigenvalues below threshold      ... 0
Time for construction of square roots      ...    0.740 sec
Total time needed                          ...    2.408 sec

Time for model grid setup =    0.881 sec

------------------------------
INITIAL GUESS: MODEL POTENTIAL
------------------------------
Loading Hartree-Fock densities                     ... done
Calculating cut-offs                               ... done
Initializing the effective Hamiltonian             ... done
Setting up the integral package (SHARK)            ... done
Starting the Coulomb interaction                   ... done (   1.3 sec)
Reading the grid                                   ... done
Mapping shells                                     ... done
Starting the XC term evaluation                    ... done (   0.3 sec)
  promolecular density results
     # of electrons  =    301.971600980
     EX              =   -241.608175363
     EC              =    -10.097227547
     EX+EC           =   -251.705402911
Transforming the Hamiltonian                       ... done (   0.5 sec)
Diagonalizing the Hamiltonian                      ... done (   0.6 sec)
Back transforming the eigenvectors                 ... done (   0.1 sec)
Now organizing SCF variables                       ... done
                      ------------------
                      INITIAL GUESS DONE (   4.5 sec)
                      ------------------
-------------------
DFT GRID GENERATION
-------------------

General Integration Accuracy     IntAcc      ... 4.388
Radial Grid Type                 RadialGrid  ... OptM3 with GC (2021)
Angular Grid (max. ang.)         AngularGrid ... 4 (Lebedev-302)
Angular grid pruning method      GridPruning ... 4 (adaptive)
Weight generation scheme         WeightScheme... Becke
Basis function cutoff            BFCut       ... 1.0000e-11
Integration weight cutoff        WCut        ... 1.0000e-14
Angular grids for H and He will be reduced by one unit
Partially contracted basis set               ... off
Rotationally invariant grid construction     ... off

Total number of grid points                  ...   374577
Total number of batches                      ...     5897
Average number of points per batch           ...       63
Average number of grid points per atom       ...     4568
Time for grid setup =    2.543 sec

--------------------
COSX GRID GENERATION
--------------------

GRIDX 1
-------
General Integration Accuracy     IntAcc      ... 3.816
Radial Grid Type                 RadialGrid  ... OptM3 with GC (2021)
Angular Grid (max. ang.)         AngularGrid ... 1 (Lebedev-50)
Angular grid pruning method      GridPruning ... 4 (adaptive)
Weight generation scheme         WeightScheme... Becke
Basis function cutoff            BFCut       ... 1.0000e-11
Integration weight cutoff        WCut        ... 1.0000e-14
Angular grids for H and He will be reduced by one unit
Partially contracted basis set               ... on
Rotationally invariant grid construction     ... off

Total number of grid points                  ...    47428
Total number of batches                      ...      776
Average number of points per batch           ...       61
Average number of grid points per atom       ...      578
UseSFitting                                  ... on

GRIDX 2
-------
General Integration Accuracy     IntAcc      ... 4.020
Radial Grid Type                 RadialGrid  ... OptM3 with GC (2021)
Angular Grid (max. ang.)         AngularGrid ... 2 (Lebedev-110)
Angular grid pruning method      GridPruning ... 4 (adaptive)
Weight generation scheme         WeightScheme... Becke
Basis function cutoff            BFCut       ... 1.0000e-11
Integration weight cutoff        WCut        ... 1.0000e-14
Angular grids for H and He will be reduced by one unit
Partially contracted basis set               ... on
Rotationally invariant grid construction     ... off

Total number of grid points                  ...   100494
Total number of batches                      ...     1607
Average number of points per batch           ...       62
Average number of grid points per atom       ...     1226
UseSFitting                                  ... on

GRIDX 3
-------
General Integration Accuracy     IntAcc      ... 4.338
Radial Grid Type                 RadialGrid  ... OptM3 with GC (2021)
Angular Grid (max. ang.)         AngularGrid ... 3 (Lebedev-194)
Angular grid pruning method      GridPruning ... 4 (adaptive)
Weight generation scheme         WeightScheme... Becke
Basis function cutoff            BFCut       ... 1.0000e-11
Integration weight cutoff        WCut        ... 1.0000e-14
Angular grids for H and He will be reduced by one unit
Partially contracted basis set               ... on
Rotationally invariant grid construction     ... off

Total number of grid points                  ...   218182
Total number of batches                      ...     3452
Average number of points per batch           ...       63
Average number of grid points per atom       ...     2661
UseSFitting                                  ... on

Time for X-Grid setup             =    9.284 sec


--------------------
CPCM SOLVATION MODEL
--------------------
CPCM parameters:
  Epsilon                                         ...      26.7260
  Refrac                                          ...       1.2907
  Rsolv                                           ...       1.3000
  Surface type                                    ... GAUSSIAN VDW
  Epsilon function type                           ...         CPCM
Solvent:                                     ... 2,2,2-TRIFLUOROETHANOL
SMD-CDS solvent descriptors:
  Soln                                       ...    1.2907
  Soln25                                     ... Unavailable
  Sola                                       ...    0.5700
  Solb                                       ...    0.2500
  Solg                                       ...   42.0200
  Solc                                       ...    0.0000
  Solh                                       ...    0.5000
Radii:
 Radius for O  used is    2.8724 Bohr (=   1.5200 Ang.)
 Radius for N  used is    3.5716 Bohr (=   1.8900 Ang.)
 Radius for C  used is    3.4960 Bohr (=   1.8500 Ang.)
 Radius for H  used is    2.2677 Bohr (=   1.2000 Ang.)
Calculating surface                               ...        done! (  0.0s)
GEPOL surface points                              ...         4748
GEPOL Volume                                      ...    3989.2097
GEPOL Surface-area                                ...    2245.5141
Calculating surface distance matrix               ...        done! (  0.3s)
Performing Cholesky decomposition & store         ...        done! (  1.4s)
Overall time for CPCM initialization              ...                 1.7s
--------------
SCF ITERATIONS
--------------
ITER       Energy         Delta-E        Max-DP      RMS-DP      [F,P]     Damp
               ***  Starting incremental Fock matrix formation  ***
  0  -1803.7786161259   0.000000000000 0.07195436  0.00053620  0.2984262 0.7000
  1  -1804.2868186592  -0.508202533241 0.08183011  0.00044478  0.1329683 0.7000
                               ***Turning on DIIS***
  2  -1804.4972547377  -0.210436078509 0.11794098  0.00078511  0.0390215 0.0000
  3  -1804.8193579562  -0.322103218558 0.08026461  0.00035332  0.0686788 0.0000
  4  -1804.8917360644  -0.072378108203 0.02897625  0.00012152  0.0167609 0.0000
  5  -1804.8954324512  -0.003696386748 0.01301552  0.00005447  0.0120845 0.0000
                      *** Initiating the SOSCF procedure ***
                           *** Shutting down DIIS ***
                      *** Re-Reading the Fockian *** 
                      *** Removing any level shift *** 
ITER      Energy       Delta-E        Grad      Rot      Max-DP    RMS-DP
  6  -1804.89584336  -0.0004109060  0.000533  0.000533  0.004042  0.000021
               *** Restarting incremental Fock matrix formation ***
  7  -1804.89580936   0.0000339985  0.000319  0.001857  0.005081  0.000048
  8  -1804.89580967  -0.0000003101  0.000234  0.000785  0.001276  0.000013
  9  -1804.89581910  -0.0000094301  0.000041  0.000155  0.001283  0.000012
 10  -1804.89581900   0.0000000987  0.000047  0.000062  0.000179  0.000001
 11  -1804.89581943  -0.0000004321  0.000012  0.000059  0.000247  0.000003
 12  -1804.89581944  -0.0000000075  0.000012  0.000019  0.000131  0.000001
                  ***Gradient check signals convergence***
              ***Rediagonalizing the Fockian in SOSCF/NRSCF***

               *****************************************************
               *                     SUCCESS                       *
               *           SCF CONVERGED AFTER  13 CYCLES          *
               *****************************************************

Old exchange energy                            =    -61.761218782 Eh
New exchange energy                            =    -61.761182961 Eh
Exchange energy change after final integration =      0.000035821 Eh
Total energy after final integration           =  -1804.895783472 Eh
Final COS-X integration done in                =    37.403 sec

SMD CDS free energy correction energy :                 2.62686     Kcal/mol
Total Energy after SMD CDS correction =             -1804.891597311 Eh

----------------
TOTAL SCF ENERGY
----------------

Total Energy       :        -1804.89159731 Eh          -49113.59725 eV

Components:
Nuclear Repulsion  :         5215.16844296 Eh          141911.94800 eV
Electronic Energy  :        -7020.06004027 Eh         -191025.54525 eV
One Electron Energy:       -12838.74007018 Eh         -349359.87842 eV
Two Electron Energy:         5818.68002991 Eh          158334.33318 eV
Max COSX asymmetry :            0.00000252 Eh               0.00007 eV
CPCM Dielectric    :           -0.07385840 Eh              -2.00979 eV
SMD CDS (Gcds)     :            0.00418616 Eh               0.11391 eV

Virial components:
Potential Energy   :        -3600.22464036 Eh          -97967.09301 eV
Kinetic Energy     :         1795.33304305 Eh           48853.49577 eV
Virial Ratio       :            2.00532411


DFT components:
N(Alpha)           :      150.999877656353 electrons
N(Beta)            :      150.999877656353 electrons
N(Total)           :      301.999755312707 electrons
E(X)               :     -184.746052349866 Eh       
E(C)               :      -10.089589332737 Eh       
E(XC)              :     -194.835641682603 Eh       
DFET-embed. en.    :        0.000000000000 Eh       
CPCM Solvation Model Properties:
Surface-charge          :           -0.08451474
Charge-correction       :           -0.00146590 Eh              -0.03989 eV
Free-energy (cav+disp)  :            0.00418616 Eh               0.11391 eV

---------------
SCF CONVERGENCE
---------------

  Last Energy change         ...    1.4641e-07  Tolerance :   1.0000e-08
  Last MAX-Density change    ...    2.3315e-15  Tolerance :   1.0000e-07
  Last RMS-Density change    ...    1.0866e-17  Tolerance :   5.0000e-09
  Last Orbital Gradient      ...    2.4460e-06  Tolerance :   1.0000e-05
  Last Orbital Rotation      ...    8.9107e-06  Tolerance :   1.0000e-05

             **** THE GBW FILE WAS UPDATED (IminiumBzOate1opt.gbw) ****
             **** DENSITY IminiumBzOate1opt.scfp WAS UPDATED ****
             **** ENERGY FILE WAS UPDATED (IminiumBzOate1opt.en.tmp) ****
             **** THE GBW FILE WAS UPDATED (IminiumBzOate1opt.gbw) ****
             **** DENSITY IminiumBzOate1opt.scfp WAS UPDATED ****
----------------
ORBITAL ENERGIES
----------------

  NO   OCC          E(Eh)            E(eV) 
   0   2.0000     -19.320384      -525.7344 
   1   2.0000     -19.238664      -523.5107 
   2   2.0000     -19.156444      -521.2733 
   3   2.0000     -19.154488      -521.2201 
   4   2.0000     -14.478747      -393.9867 
   5   2.0000     -14.401591      -391.8872 
   6   2.0000     -10.407815      -283.2110 
   7   2.0000     -10.407453      -283.2012 
   8   2.0000     -10.316760      -280.7333 
   9   2.0000     -10.301943      -280.3301 
  10   2.0000     -10.301704      -280.3236 
  11   2.0000     -10.271257      -279.4951 
  12   2.0000     -10.264226      -279.3038 
  13   2.0000     -10.250309      -278.9251 
  14   2.0000     -10.247545      -278.8499 
  15   2.0000     -10.247210      -278.8408 
  16   2.0000     -10.247011      -278.8353 
  17   2.0000     -10.241278      -278.6793 
  18   2.0000     -10.237200      -278.5684 
  19   2.0000     -10.236929      -278.5610 
  20   2.0000     -10.236806      -278.5577 
  21   2.0000     -10.236800      -278.5575 
  22   2.0000     -10.232967      -278.4532 
  23   2.0000     -10.231411      -278.4109 
  24   2.0000     -10.230253      -278.3793 
  25   2.0000     -10.229619      -278.3621 
  26   2.0000     -10.228956      -278.3440 
  27   2.0000     -10.228432      -278.3298 
  28   2.0000     -10.228390      -278.3286 
  29   2.0000     -10.226871      -278.2873 
  30   2.0000     -10.225057      -278.2379 
  31   2.0000     -10.224927      -278.2344 
  32   2.0000     -10.220157      -278.1046 
  33   2.0000     -10.218856      -278.0692 
  34   2.0000     -10.217096      -278.0213 
  35   2.0000     -10.214781      -277.9583 
  36   2.0000     -10.213956      -277.9359 
  37   2.0000     -10.211485      -277.8686 
  38   2.0000     -10.210861      -277.8517 
  39   2.0000     -10.203750      -277.6582 
  40   2.0000     -10.200076      -277.5582 
  41   2.0000     -10.198329      -277.5106 
  42   2.0000      -1.218234       -33.1498 
  43   2.0000      -1.094762       -29.7900 
  44   2.0000      -1.077867       -29.3302 
  45   2.0000      -1.015032       -27.6204 
  46   2.0000      -0.970643       -26.4125 
  47   2.0000      -0.969589       -26.3839 
  48   2.0000      -0.901493       -24.5309 
  49   2.0000      -0.892534       -24.2871 
  50   2.0000      -0.881645       -23.9908 
  51   2.0000      -0.873511       -23.7694 
  52   2.0000      -0.849965       -23.1287 
  53   2.0000      -0.832725       -22.6596 
  54   2.0000      -0.814458       -22.1625 
  55   2.0000      -0.805417       -21.9165 
  56   2.0000      -0.784452       -21.3460 
  57   2.0000      -0.776608       -21.1326 
  58   2.0000      -0.774959       -21.0877 
  59   2.0000      -0.768897       -20.9228 
  60   2.0000      -0.762630       -20.7522 
  61   2.0000      -0.756744       -20.5920 
  62   2.0000      -0.752430       -20.4747 
  63   2.0000      -0.720051       -19.5936 
  64   2.0000      -0.716555       -19.4985 
  65   2.0000      -0.715017       -19.4566 
  66   2.0000      -0.702607       -19.1189 
  67   2.0000      -0.696547       -18.9540 
  68   2.0000      -0.659849       -17.9554 
  69   2.0000      -0.647454       -17.6181 
  70   2.0000      -0.643567       -17.5123 
  71   2.0000      -0.633988       -17.2517 
  72   2.0000      -0.633384       -17.2353 
  73   2.0000      -0.631633       -17.1876 
  74   2.0000      -0.620520       -16.8852 
  75   2.0000      -0.619487       -16.8571 
  76   2.0000      -0.608246       -16.5512 
  77   2.0000      -0.593713       -16.1558 
  78   2.0000      -0.587982       -15.9998 
  79   2.0000      -0.575458       -15.6590 
  80   2.0000      -0.565782       -15.3957 
  81   2.0000      -0.560404       -15.2494 
  82   2.0000      -0.544413       -14.8142 
  83   2.0000      -0.538385       -14.6502 
  84   2.0000      -0.528040       -14.3687 
  85   2.0000      -0.518369       -14.1055 
  86   2.0000      -0.513487       -13.9727 
  87   2.0000      -0.508390       -13.8340 
  88   2.0000      -0.502722       -13.6798 
  89   2.0000      -0.487475       -13.2649 
  90   2.0000      -0.481975       -13.1152 
  91   2.0000      -0.478611       -13.0237 
  92   2.0000      -0.476867       -12.9762 
  93   2.0000      -0.473406       -12.8820 
  94   2.0000      -0.469924       -12.7873 
  95   2.0000      -0.468794       -12.7565 
  96   2.0000      -0.468580       -12.7507 
  97   2.0000      -0.462160       -12.5760 
  98   2.0000      -0.454852       -12.3772 
  99   2.0000      -0.453282       -12.3344 
 100   2.0000      -0.451849       -12.2954 
 101   2.0000      -0.450395       -12.2559 
 102   2.0000      -0.449141       -12.2217 
 103   2.0000      -0.447678       -12.1819 
 104   2.0000      -0.442536       -12.0420 
 105   2.0000      -0.439608       -11.9623 
 106   2.0000      -0.436911       -11.8889 
 107   2.0000      -0.435128       -11.8404 
 108   2.0000      -0.432886       -11.7794 
 109   2.0000      -0.430969       -11.7273 
 110   2.0000      -0.428878       -11.6704 
 111   2.0000      -0.422480       -11.4963 
 112   2.0000      -0.412965       -11.2373 
 113   2.0000      -0.409947       -11.1552 
 114   2.0000      -0.403156       -10.9704 
 115   2.0000      -0.397968       -10.8293 
 116   2.0000      -0.395583       -10.7643 
 117   2.0000      -0.389412       -10.5964 
 118   2.0000      -0.388900       -10.5825 
 119   2.0000      -0.385382       -10.4868 
 120   2.0000      -0.382209       -10.4004 
 121   2.0000      -0.379790       -10.3346 
 122   2.0000      -0.378163       -10.2903 
 123   2.0000      -0.376543       -10.2463 
 124   2.0000      -0.375594       -10.2204 
 125   2.0000      -0.369466       -10.0537 
 126   2.0000      -0.368263       -10.0210 
 127   2.0000      -0.367313        -9.9951 
 128   2.0000      -0.365037        -9.9331 
 129   2.0000      -0.360830        -9.8187 
 130   2.0000      -0.360006        -9.7963 
 131   2.0000      -0.356174        -9.6920 
 132   2.0000      -0.351457        -9.5636 
 133   2.0000      -0.350160        -9.5283 
 134   2.0000      -0.341847        -9.3021 
 135   2.0000      -0.337831        -9.1929 
 136   2.0000      -0.334619        -9.1055 
 137   2.0000      -0.327515        -8.9121 
 138   2.0000      -0.322007        -8.7623 
 139   2.0000      -0.313372        -8.5273 
 140   2.0000      -0.287951        -7.8356 
 141   2.0000      -0.283554        -7.7159 
 142   2.0000      -0.283172        -7.7055 
 143   2.0000      -0.282647        -7.6912 
 144   2.0000      -0.272631        -7.4187 
 145   2.0000      -0.270657        -7.3650 
 146   2.0000      -0.269129        -7.3234 
 147   2.0000      -0.268000        -7.2926 
 148   2.0000      -0.259064        -7.0495 
 149   2.0000      -0.255905        -6.9635 
 150   2.0000      -0.217226        -5.9110 
 151   0.0000      -0.088075        -2.3967 
 152   0.0000      -0.074355        -2.0233 
 153   0.0000      -0.035061        -0.9541 
 154   0.0000      -0.021787        -0.5929 
 155   0.0000      -0.020914        -0.5691 
 156   0.0000      -0.012091        -0.3290 
 157   0.0000      -0.009747        -0.2652 
 158   0.0000      -0.001604        -0.0436 
 159   0.0000       0.007794         0.2121 
 160   0.0000       0.019432         0.5288 
 161   0.0000       0.038285         1.0418 
 162   0.0000       0.053510         1.4561 
 163   0.0000       0.061034         1.6608 
 164   0.0000       0.063122         1.7176 
 165   0.0000       0.068730         1.8702 
 166   0.0000       0.072462         1.9718 
 167   0.0000       0.080224         2.1830 
 168   0.0000       0.080393         2.1876 
 169   0.0000       0.082158         2.2356 
 170   0.0000       0.085330         2.3220 
 171   0.0000       0.086298         2.3483 
 172   0.0000       0.090155         2.4532 
 173   0.0000       0.094030         2.5587 
 174   0.0000       0.097406         2.6506 
 175   0.0000       0.100357         2.7309 
 176   0.0000       0.103227         2.8089 
 177   0.0000       0.105246         2.8639 
 178   0.0000       0.106047         2.8857 
 179   0.0000       0.110101         2.9960 
 180   0.0000       0.111096         3.0231 
 181   0.0000       0.113221         3.0809 
 182   0.0000       0.115659         3.1472 
 183   0.0000       0.117845         3.2067 
 184   0.0000       0.119333         3.2472 
 185   0.0000       0.123848         3.3701 
 186   0.0000       0.125620         3.4183 
 187   0.0000       0.129357         3.5200 
 188   0.0000       0.133405         3.6301 
 189   0.0000       0.136698         3.7197 
 190   0.0000       0.137293         3.7359 
 191   0.0000       0.138820         3.7775 
 192   0.0000       0.141560         3.8521 
 193   0.0000       0.144637         3.9358 
 194   0.0000       0.145270         3.9530 
 195   0.0000       0.146808         3.9948 
 196   0.0000       0.149483         4.0677 
 197   0.0000       0.152222         4.1422 
 198   0.0000       0.153690         4.1821 
 199   0.0000       0.155704         4.2369 
 200   0.0000       0.158686         4.3181 
 201   0.0000       0.162120         4.4115 
 202   0.0000       0.162834         4.4310 
 203   0.0000       0.163599         4.4517 
 204   0.0000       0.165402         4.5008 
 205   0.0000       0.168860         4.5949 
 206   0.0000       0.171224         4.6592 
 207   0.0000       0.173899         4.7320 
 208   0.0000       0.174394         4.7455 
 209   0.0000       0.177446         4.8286 
 210   0.0000       0.179622         4.8878 
 211   0.0000       0.184349         5.0164 
 212   0.0000       0.186364         5.0712 
 213   0.0000       0.187538         5.1032 
 214   0.0000       0.193589         5.2678 
 215   0.0000       0.194854         5.3023 
 216   0.0000       0.196387         5.3440 
 217   0.0000       0.200667         5.4604 
 218   0.0000       0.202393         5.5074 
 219   0.0000       0.204700         5.5702 
 220   0.0000       0.207650         5.6504 
 221   0.0000       0.209541         5.7019 
 222   0.0000       0.214854         5.8465 
 223   0.0000       0.215705         5.8696 
 224   0.0000       0.218837         5.9549 
 225   0.0000       0.221349         6.0232 
 226   0.0000       0.223768         6.0890 
 227   0.0000       0.225522         6.1368 
 228   0.0000       0.226695         6.1687 
 229   0.0000       0.228760         6.2249 
 230   0.0000       0.231625         6.3028 
 231   0.0000       0.233331         6.3493 
 232   0.0000       0.235335         6.4038 
 233   0.0000       0.236835         6.4446 
 234   0.0000       0.239192         6.5088 
 235   0.0000       0.241027         6.5587 
 236   0.0000       0.242961         6.6113 
 237   0.0000       0.245857         6.6901 
 238   0.0000       0.246595         6.7102 
 239   0.0000       0.248698         6.7674 
 240   0.0000       0.251643         6.8476 
 241   0.0000       0.254376         6.9219 
 242   0.0000       0.257038         6.9944 
 243   0.0000       0.258977         7.0471 
 244   0.0000       0.262656         7.1472 
 245   0.0000       0.264739         7.2039 
 246   0.0000       0.267173         7.2701 
 247   0.0000       0.269957         7.3459 
 248   0.0000       0.271591         7.3904 
 249   0.0000       0.274272         7.4633 
 250   0.0000       0.279129         7.5955 
 251   0.0000       0.280054         7.6207 
 252   0.0000       0.282666         7.6917 
 253   0.0000       0.284087         7.7304 
 254   0.0000       0.285234         7.7616 
 255   0.0000       0.288114         7.8400 
 256   0.0000       0.292431         7.9575 
 257   0.0000       0.294362         8.0100 
 258   0.0000       0.296936         8.0800 
 259   0.0000       0.297878         8.1057 
 260   0.0000       0.301472         8.2035 
 261   0.0000       0.304241         8.2788 
 262   0.0000       0.306363         8.3365 
 263   0.0000       0.307221         8.3599 
 264   0.0000       0.307945         8.3796 
 265   0.0000       0.314164         8.5488 
 266   0.0000       0.314656         8.5622 
 267   0.0000       0.318407         8.6643 
 268   0.0000       0.321008         8.7351 
 269   0.0000       0.322969         8.7884 
 270   0.0000       0.330887         9.0039 
 271   0.0000       0.332304         9.0424 
 272   0.0000       0.334353         9.0982 
 273   0.0000       0.336869         9.1667 
 274   0.0000       0.340350         9.2614 
 275   0.0000       0.343271         9.3409 
 276   0.0000       0.344307         9.3691 
 277   0.0000       0.344762         9.3815 
 278   0.0000       0.347928         9.4676 
 279   0.0000       0.352004         9.5785 
 280   0.0000       0.353606         9.6221 
 281   0.0000       0.354719         9.6524 
 282   0.0000       0.357152         9.7186 
 283   0.0000       0.360038         9.7971 
 284   0.0000       0.362085         9.8528 
 285   0.0000       0.362544         9.8653 
 286   0.0000       0.367017         9.9870 
 287   0.0000       0.369582        10.0568 
 288   0.0000       0.371138        10.0992 
 289   0.0000       0.372672        10.1409 
 290   0.0000       0.377063        10.2604 
 291   0.0000       0.378482        10.2990 
 292   0.0000       0.386258        10.5106 
 293   0.0000       0.387171        10.5354 
 294   0.0000       0.390300        10.6206 
 295   0.0000       0.390731        10.6323 
 296   0.0000       0.396283        10.7834 
 297   0.0000       0.398694        10.8490 
 298   0.0000       0.401456        10.9242 
 299   0.0000       0.403936        10.9917 
 300   0.0000       0.406325        11.0567 
 301   0.0000       0.408070        11.1041 
 302   0.0000       0.412442        11.2231 
 303   0.0000       0.413446        11.2504 
 304   0.0000       0.416677        11.3383 
 305   0.0000       0.417629        11.3643 
 306   0.0000       0.419942        11.4272 
 307   0.0000       0.422770        11.5042 
 308   0.0000       0.423556        11.5256 
 309   0.0000       0.427079        11.6214 
 310   0.0000       0.429551        11.6887 
 311   0.0000       0.432230        11.7616 
 312   0.0000       0.433417        11.7939 
 313   0.0000       0.435107        11.8399 
 314   0.0000       0.436121        11.8675 
 315   0.0000       0.437162        11.8958 
 316   0.0000       0.440887        11.9972 
 317   0.0000       0.442241        12.0340 
 318   0.0000       0.442669        12.0456 
 319   0.0000       0.445405        12.1201 
 320   0.0000       0.447685        12.1821 
 321   0.0000       0.450455        12.2575 
 322   0.0000       0.451338        12.2815 
 323   0.0000       0.453277        12.3343 
 324   0.0000       0.455793        12.4028 
 325   0.0000       0.459278        12.4976 
 326   0.0000       0.460667        12.5354 
 327   0.0000       0.465626        12.6703 
 328   0.0000       0.466406        12.6915 
 329   0.0000       0.467357        12.7174 
 330   0.0000       0.468180        12.7398 
 331   0.0000       0.471401        12.8275 
 332   0.0000       0.472213        12.8496 
 333   0.0000       0.473366        12.8810 
 334   0.0000       0.476593        12.9688 
 335   0.0000       0.480697        13.0804 
 336   0.0000       0.481975        13.1152 
 337   0.0000       0.484100        13.1730 
 338   0.0000       0.485809        13.2195 
 339   0.0000       0.486231        13.2310 
 340   0.0000       0.489666        13.3245 
 341   0.0000       0.490679        13.3520 
 342   0.0000       0.491787        13.3822 
 343   0.0000       0.494339        13.4517 
 344   0.0000       0.495071        13.4716 
 345   0.0000       0.497403        13.5350 
 346   0.0000       0.499021        13.5791 
 347   0.0000       0.502188        13.6652 
 348   0.0000       0.503667        13.7055 
 349   0.0000       0.506330        13.7779 
 350   0.0000       0.508181        13.8283 
 351   0.0000       0.512224        13.9383 
 352   0.0000       0.513172        13.9641 
 353   0.0000       0.513748        13.9798 
 354   0.0000       0.515615        14.0306 
 355   0.0000       0.518990        14.1224 
 356   0.0000       0.520388        14.1605 
 357   0.0000       0.523225        14.2377 
 358   0.0000       0.526151        14.3173 
 359   0.0000       0.528060        14.3693 
 360   0.0000       0.529758        14.4155 
 361   0.0000       0.534237        14.5373 
 362   0.0000       0.535588        14.5741 
 363   0.0000       0.538535        14.6543 
 364   0.0000       0.539149        14.6710 
 365   0.0000       0.544162        14.8074 
 366   0.0000       0.546905        14.8820 
 367   0.0000       0.547866        14.9082 
 368   0.0000       0.552672        15.0390 
 369   0.0000       0.556063        15.1313 
 370   0.0000       0.559431        15.2229 
 371   0.0000       0.562069        15.2947 
 372   0.0000       0.564843        15.3701 
 373   0.0000       0.565346        15.3839 
 374   0.0000       0.569246        15.4900 
 375   0.0000       0.571016        15.5381 
 376   0.0000       0.573049        15.5935 
 377   0.0000       0.576381        15.6841 
 378   0.0000       0.580475        15.7955 
 379   0.0000       0.583916        15.8892 
 380   0.0000       0.592080        16.1113 
 381   0.0000       0.592909        16.1339 
 382   0.0000       0.597810        16.2672 
 383   0.0000       0.603772        16.4295 
 384   0.0000       0.606187        16.4952 
 385   0.0000       0.608775        16.5656 
 386   0.0000       0.613149        16.6846 
 387   0.0000       0.615514        16.7490 
 388   0.0000       0.618020        16.8172 
 389   0.0000       0.623381        16.9631 
 390   0.0000       0.627898        17.0860 
 391   0.0000       0.629410        17.1271 
 392   0.0000       0.636417        17.3178 
 393   0.0000       0.640201        17.4208 
 394   0.0000       0.645032        17.5522 
 395   0.0000       0.648819        17.6553 
 396   0.0000       0.650404        17.6984 
 397   0.0000       0.655988        17.8503 
 398   0.0000       0.658357        17.9148 
 399   0.0000       0.660357        17.9692 
 400   0.0000       0.664117        18.0715 
 401   0.0000       0.668209        18.1829 
 402   0.0000       0.669525        18.2187 
 403   0.0000       0.674728        18.3603 
 404   0.0000       0.676953        18.4208 
 405   0.0000       0.679519        18.4907 
 406   0.0000       0.680677        18.5222 
 407   0.0000       0.683527        18.5997 
 408   0.0000       0.688449        18.7337 
 409   0.0000       0.691339        18.8123 
 410   0.0000       0.693932        18.8828 
 411   0.0000       0.697722        18.9860 
 412   0.0000       0.700660        19.0659 
 413   0.0000       0.703764        19.1504 
 414   0.0000       0.704510        19.1707 
 415   0.0000       0.707056        19.2400 
 416   0.0000       0.710806        19.3420 
 417   0.0000       0.712769        19.3954 
 418   0.0000       0.715585        19.4720 
 419   0.0000       0.719854        19.5882 
 420   0.0000       0.721378        19.6297 
 421   0.0000       0.723924        19.6990 
 422   0.0000       0.724879        19.7250 
 423   0.0000       0.730364        19.8742 
 424   0.0000       0.732129        19.9222 
 425   0.0000       0.735233        20.0067 
 426   0.0000       0.739689        20.1280 
 427   0.0000       0.742313        20.1994 
 428   0.0000       0.744459        20.2577 
 429   0.0000       0.748769        20.3750 
 430   0.0000       0.751841        20.4586 
 431   0.0000       0.753901        20.5147 
 432   0.0000       0.759563        20.6688 
 433   0.0000       0.761295        20.7159 
 434   0.0000       0.762817        20.7573 
 435   0.0000       0.766359        20.8537 
 436   0.0000       0.772107        21.0101 
 437   0.0000       0.775036        21.0898 
 438   0.0000       0.776817        21.1383 
 439   0.0000       0.780718        21.2444 
 440   0.0000       0.783297        21.3146 
 441   0.0000       0.787721        21.4350 
 442   0.0000       0.789200        21.4752 
 443   0.0000       0.792789        21.5729 
 444   0.0000       0.796261        21.6674 
 445   0.0000       0.799627        21.7590 
 446   0.0000       0.802259        21.8306 
 447   0.0000       0.805105        21.9080 
 448   0.0000       0.812459        22.1081 
 449   0.0000       0.814236        22.1565 
 450   0.0000       0.816359        22.2143 
 451   0.0000       0.818016        22.2593 
 452   0.0000       0.821811        22.3626 
 453   0.0000       0.825001        22.4494 
 454   0.0000       0.829501        22.5719 
 455   0.0000       0.832960        22.6660 
 456   0.0000       0.835244        22.7281 
 457   0.0000       0.837497        22.7895 
 458   0.0000       0.841858        22.9081 
 459   0.0000       0.844823        22.9888 
 460   0.0000       0.849147        23.1065 
 461   0.0000       0.850576        23.1453 
 462   0.0000       0.857441        23.3322 
 463   0.0000       0.860720        23.4214 
 464   0.0000       0.862047        23.4575 
 465   0.0000       0.866763        23.5858 
 466   0.0000       0.867602        23.6086 
 467   0.0000       0.870235        23.6803 
 468   0.0000       0.877895        23.8887 
 469   0.0000       0.883187        24.0327 
 470   0.0000       0.885868        24.1057 
 471   0.0000       0.889084        24.1932 
 472   0.0000       0.892632        24.2897 
 473   0.0000       0.895178        24.3590 
 474   0.0000       0.899315        24.4716 
 475   0.0000       0.903344        24.5812 
 476   0.0000       0.904757        24.6197 
 477   0.0000       0.907307        24.6891 
 478   0.0000       0.911921        24.8146 
 479   0.0000       0.918209        24.9857 
 480   0.0000       0.921369        25.0717 
 481   0.0000       0.922500        25.1025 
 482   0.0000       0.923861        25.1395 
 483   0.0000       0.927426        25.2365 
 484   0.0000       0.934420        25.4269 
 485   0.0000       0.936398        25.4807 
 486   0.0000       0.940752        25.5992 
 487   0.0000       0.943970        25.6867 
 488   0.0000       0.945604        25.7312 
 489   0.0000       0.948227        25.8026 
 490   0.0000       0.953002        25.9325 
 491   0.0000       0.954639        25.9771 
 492   0.0000       0.958243        26.0751 
 493   0.0000       0.965267        26.2663 
 494   0.0000       0.967267        26.3207 
 495   0.0000       0.973770        26.4976 
 496   0.0000       0.980875        26.6910 
 497   0.0000       0.981286        26.7021 
 498   0.0000       0.984030        26.7768 
 499   0.0000       0.986857        26.8537 
 500   0.0000       0.995348        27.0848 
 501   0.0000       1.000223        27.2174 
 502   0.0000       1.004671        27.3385 
 503   0.0000       1.007640        27.4193 
 504   0.0000       1.014163        27.5968 
 505   0.0000       1.014252        27.5992 
 506   0.0000       1.019244        27.7350 
 507   0.0000       1.021252        27.7897 
 508   0.0000       1.023437        27.8491 
 509   0.0000       1.030285        28.0355 
 510   0.0000       1.036156        28.1953 
 511   0.0000       1.039777        28.2938 
 512   0.0000       1.044265        28.4159 
 513   0.0000       1.046040        28.4642 
 514   0.0000       1.051125        28.6026 
 515   0.0000       1.054921        28.7059 
 516   0.0000       1.061077        28.8734 
 517   0.0000       1.070735        29.1362 
 518   0.0000       1.072253        29.1775 
 519   0.0000       1.076411        29.2906 
 520   0.0000       1.078978        29.3605 
 521   0.0000       1.086303        29.5598 
 522   0.0000       1.093496        29.7555 
 523   0.0000       1.095129        29.8000 
 524   0.0000       1.097836        29.8736 
 525   0.0000       1.100437        29.9444 
 526   0.0000       1.103381        30.0245 
 527   0.0000       1.108913        30.1751 
 528   0.0000       1.110302        30.2128 
 529   0.0000       1.113436        30.2981 
 530   0.0000       1.118407        30.4334 
 531   0.0000       1.121811        30.5260 
 532   0.0000       1.124741        30.6058 
 533   0.0000       1.129391        30.7323 
 534   0.0000       1.132137        30.8070 
 535   0.0000       1.137504        30.9531 
 536   0.0000       1.139409        31.0049 
 537   0.0000       1.141779        31.0694 
 538   0.0000       1.144233        31.1362 
 539   0.0000       1.148758        31.2593 
 540   0.0000       1.151586        31.3362 
 541   0.0000       1.156921        31.4814 
 542   0.0000       1.158412        31.5220 
 543   0.0000       1.160950        31.5910 
 544   0.0000       1.169124        31.8135 
 545   0.0000       1.169907        31.8348 
 546   0.0000       1.175437        31.9853 
 547   0.0000       1.178124        32.0584 
 548   0.0000       1.181507        32.1504 
 549   0.0000       1.184524        32.2326 
 550   0.0000       1.191250        32.4156 
 551   0.0000       1.195014        32.5180 
 552   0.0000       1.197566        32.5874 
 553   0.0000       1.202881        32.7321 
 554   0.0000       1.206716        32.8364 
 555   0.0000       1.211458        32.9655 
 556   0.0000       1.215083        33.0641 
 557   0.0000       1.220785        33.2192 
 558   0.0000       1.221931        33.2504 
 559   0.0000       1.227745        33.4086 
 560   0.0000       1.231475        33.5101 
 561   0.0000       1.234931        33.6042 
 562   0.0000       1.237373        33.6706 
 563   0.0000       1.241068        33.7712 
 564   0.0000       1.246110        33.9084 
 565   0.0000       1.248483        33.9730 
 566   0.0000       1.251015        34.0419 
 567   0.0000       1.256126        34.1809 
 568   0.0000       1.257804        34.2266 
 569   0.0000       1.262715        34.3602 
 570   0.0000       1.264035        34.3961 
 571   0.0000       1.266831        34.4722 
 572   0.0000       1.271311        34.5941 
 573   0.0000       1.273873        34.6638 
 574   0.0000       1.277874        34.7727 
 575   0.0000       1.281034        34.8587 
 576   0.0000       1.283337        34.9214 
 577   0.0000       1.286556        35.0090 
 578   0.0000       1.289004        35.0756 
 579   0.0000       1.290931        35.1280 
 580   0.0000       1.295259        35.2458 
 581   0.0000       1.295771        35.2597 
 582   0.0000       1.301827        35.4245 
 583   0.0000       1.303824        35.4788 
 584   0.0000       1.305239        35.5174 
 585   0.0000       1.311662        35.6921 
 586   0.0000       1.319906        35.9165 
 587   0.0000       1.323957        36.0267 
 588   0.0000       1.327450        36.1217 
 589   0.0000       1.331131        36.2219 
 590   0.0000       1.336585        36.3703 
 591   0.0000       1.342412        36.5289 
 592   0.0000       1.349005        36.7083 
 593   0.0000       1.351096        36.7652 
 594   0.0000       1.359329        36.9892 
 595   0.0000       1.361177        37.0395 
 596   0.0000       1.366354        37.1804 
 597   0.0000       1.368293        37.2332 
 598   0.0000       1.375098        37.4183 
 599   0.0000       1.377166        37.4746 
 600   0.0000       1.382509        37.6200 
 601   0.0000       1.387293        37.7502 
 602   0.0000       1.390448        37.8360 
 603   0.0000       1.393670        37.9237 
 604   0.0000       1.398277        38.0491 
 605   0.0000       1.403373        38.1877 
 606   0.0000       1.405948        38.2578 
 607   0.0000       1.410178        38.3729 
 608   0.0000       1.417633        38.5757 
 609   0.0000       1.426473        38.8163 
 610   0.0000       1.430856        38.9356 
 611   0.0000       1.433738        39.0140 
 612   0.0000       1.442975        39.2654 
 613   0.0000       1.445843        39.3434 
 614   0.0000       1.449164        39.4338 
 615   0.0000       1.452353        39.5205 
 616   0.0000       1.457245        39.6537 
 617   0.0000       1.468138        39.9501 
 618   0.0000       1.469658        39.9914 
 619   0.0000       1.471901        40.0525 
 620   0.0000       1.477808        40.2132 
 621   0.0000       1.481391        40.3107 
 622   0.0000       1.486947        40.4619 
 623   0.0000       1.487965        40.4896 
 624   0.0000       1.490798        40.5667 
 625   0.0000       1.493763        40.6474 
 626   0.0000       1.501172        40.8490 
 627   0.0000       1.503661        40.9167 
 628   0.0000       1.507237        41.0140 
 629   0.0000       1.511206        41.1220 
 630   0.0000       1.518226        41.3130 
 631   0.0000       1.521724        41.4082 
 632   0.0000       1.524447        41.4823 
 633   0.0000       1.530559        41.6486 
 634   0.0000       1.533941        41.7406 
 635   0.0000       1.537596        41.8401 
 636   0.0000       1.542226        41.9661 
 637   0.0000       1.546245        42.0755 
 638   0.0000       1.553391        42.2699 
 639   0.0000       1.555120        42.3170 
 640   0.0000       1.557122        42.3714 
 641   0.0000       1.563270        42.5387 
 642   0.0000       1.566130        42.6166 
 643   0.0000       1.570298        42.7300 
 644   0.0000       1.577766        42.9332 
 645   0.0000       1.580119        42.9972 
 646   0.0000       1.582936        43.0739 
 647   0.0000       1.586048        43.1586 
 648   0.0000       1.589064        43.2406 
 649   0.0000       1.593148        43.3518 
 650   0.0000       1.594220        43.3809 
 651   0.0000       1.598969        43.5102 
 652   0.0000       1.599576        43.5267 
 653   0.0000       1.601396        43.5762 
 654   0.0000       1.608845        43.7789 
 655   0.0000       1.611628        43.8546 
 656   0.0000       1.613657        43.9098 
 657   0.0000       1.616247        43.9803 
 658   0.0000       1.619723        44.0749 
 659   0.0000       1.621187        44.1147 
 660   0.0000       1.624552        44.2063 
 661   0.0000       1.627767        44.2938 
 662   0.0000       1.630923        44.3797 
 663   0.0000       1.634490        44.4767 
 664   0.0000       1.634768        44.4843 
 665   0.0000       1.638420        44.5837 
 666   0.0000       1.640926        44.6519 
 667   0.0000       1.642964        44.7073 
 668   0.0000       1.647107        44.8201 
 669   0.0000       1.650157        44.9031 
 670   0.0000       1.653467        44.9931 
 671   0.0000       1.654966        45.0339 
 672   0.0000       1.658883        45.1405 
 673   0.0000       1.661425        45.2097 
 674   0.0000       1.663353        45.2621 
 675   0.0000       1.664548        45.2947 
 676   0.0000       1.667040        45.3625 
 677   0.0000       1.673691        45.5434 
 678   0.0000       1.674754        45.5724 
 679   0.0000       1.677320        45.6422 
 680   0.0000       1.679235        45.6943 
 681   0.0000       1.685056        45.8527 
 682   0.0000       1.688719        45.9524 
 683   0.0000       1.691243        46.0211 
 684   0.0000       1.694554        46.1112 
 685   0.0000       1.700117        46.2625 
 686   0.0000       1.700311        46.2678 
 687   0.0000       1.706372        46.4327 
 688   0.0000       1.707284        46.4576 
 689   0.0000       1.709746        46.5246 
 690   0.0000       1.713776        46.6342 
 691   0.0000       1.715726        46.6873 
 692   0.0000       1.719696        46.7953 
 693   0.0000       1.721266        46.8380 
 694   0.0000       1.723963        46.9114 
 695   0.0000       1.729566        47.0639 
 696   0.0000       1.730634        47.0930 
 697   0.0000       1.732108        47.1331 
 698   0.0000       1.735710        47.2311 
 699   0.0000       1.738780        47.3146 
 700   0.0000       1.741821        47.3973 
 701   0.0000       1.742945        47.4279 
 702   0.0000       1.747848        47.5614 
 703   0.0000       1.749329        47.6017 
 704   0.0000       1.752957        47.7004 
 705   0.0000       1.759640        47.8822 
 706   0.0000       1.763706        47.9929 
 707   0.0000       1.764207        48.0065 
 708   0.0000       1.767525        48.0968 
 709   0.0000       1.769750        48.1574 
 710   0.0000       1.773315        48.2544 
 711   0.0000       1.779795        48.4307 
 712   0.0000       1.785853        48.5955 
 713   0.0000       1.793131        48.7936 
 714   0.0000       1.796565        48.8870 
 715   0.0000       1.800470        48.9933 
 716   0.0000       1.805426        49.1281 
 717   0.0000       1.810273        49.2600 
 718   0.0000       1.819872        49.5212 
 719   0.0000       1.821401        49.5628 
 720   0.0000       1.829029        49.7704 
 721   0.0000       1.833535        49.8930 
 722   0.0000       1.838821        50.0369 
 723   0.0000       1.840590        50.0850 
 724   0.0000       1.850735        50.3611 
 725   0.0000       1.855193        50.4824 
 726   0.0000       1.857496        50.5450 
 727   0.0000       1.864329        50.7310 
 728   0.0000       1.867643        50.8212 
 729   0.0000       1.875723        51.0410 
 730   0.0000       1.877350        51.0853 
 731   0.0000       1.881499        51.1982 
 732   0.0000       1.885844        51.3164 
 733   0.0000       1.894859        51.5617 
 734   0.0000       1.903311        51.7917 
 735   0.0000       1.906472        51.8777 
 736   0.0000       1.911594        52.0171 
 737   0.0000       1.915965        52.1360 
 738   0.0000       1.918978        52.2180 
 739   0.0000       1.920086        52.2482 
 740   0.0000       1.926036        52.4101 
 741   0.0000       1.931275        52.5527 
 742   0.0000       1.933777        52.6207 
 743   0.0000       1.939086        52.7652 
 744   0.0000       1.943922        52.8968 
 745   0.0000       1.948085        53.0101 
 746   0.0000       1.953508        53.1577 
 747   0.0000       1.957989        53.2796 
 748   0.0000       1.959400        53.3180 
 749   0.0000       1.969546        53.5941 
 750   0.0000       1.972832        53.6835 
 751   0.0000       1.978122        53.8274 
 752   0.0000       1.984147        53.9914 
 753   0.0000       1.987719        54.0886 
 754   0.0000       2.000586        54.4387 
 755   0.0000       2.003367        54.5144 
 756   0.0000       2.007565        54.6286 
 757   0.0000       2.009461        54.6802 
 758   0.0000       2.010704        54.7140 
 759   0.0000       2.013087        54.7789 
 760   0.0000       2.018575        54.9282 
 761   0.0000       2.022309        55.0298 
 762   0.0000       2.024214        55.0817 
 763   0.0000       2.031514        55.2803 
 764   0.0000       2.038794        55.4784 
 765   0.0000       2.044310        55.6285 
 766   0.0000       2.047300        55.7099 
 767   0.0000       2.049818        55.7784 
 768   0.0000       2.057074        55.9758 
 769   0.0000       2.059972        56.0547 
 770   0.0000       2.064229        56.1705 
 771   0.0000       2.065411        56.2027 
 772   0.0000       2.069046        56.3016 
 773   0.0000       2.074933        56.4618 
 774   0.0000       2.077917        56.5430 
 775   0.0000       2.082581        56.6699 
 776   0.0000       2.091937        56.9245 
 777   0.0000       2.096871        57.0588 
 778   0.0000       2.100031        57.1448 
 779   0.0000       2.105509        57.2938 
 780   0.0000       2.110426        57.4276 
 781   0.0000       2.113397        57.5084 
 782   0.0000       2.120280        57.6958 
 783   0.0000       2.121918        57.7403 
 784   0.0000       2.124566        57.8124 
 785   0.0000       2.131963        58.0137 
 786   0.0000       2.134720        58.0887 
 787   0.0000       2.135881        58.1203 
 788   0.0000       2.147773        58.4439 
 789   0.0000       2.149518        58.4914 
 790   0.0000       2.154295        58.6213 
 791   0.0000       2.156987        58.6946 
 792   0.0000       2.164728        58.9052 
 793   0.0000       2.168513        59.0082 
 794   0.0000       2.169977        59.0481 
 795   0.0000       2.173500        59.1439 
 796   0.0000       2.176631        59.2291 
 797   0.0000       2.179928        59.3189 
 798   0.0000       2.186135        59.4878 
 799   0.0000       2.189899        59.5902 
 800   0.0000       2.195190        59.7341 
 801   0.0000       2.197803        59.8053 
 802   0.0000       2.199777        59.8590 
 803   0.0000       2.207223        60.0616 
 804   0.0000       2.211351        60.1739 
 805   0.0000       2.213290        60.2267 
 806   0.0000       2.219426        60.3937 
 807   0.0000       2.223424        60.5025 
 808   0.0000       2.227376        60.6100 
 809   0.0000       2.234698        60.8092 
 810   0.0000       2.235993        60.8445 
 811   0.0000       2.245029        61.0903 
 812   0.0000       2.249070        61.2003 
 813   0.0000       2.249865        61.2219 
 814   0.0000       2.254127        61.3379 
 815   0.0000       2.263385        61.5898 
 816   0.0000       2.267050        61.6896 
 817   0.0000       2.273924        61.8766 
 818   0.0000       2.277125        61.9637 
 819   0.0000       2.280405        62.0530 
 820   0.0000       2.284592        62.1669 
 821   0.0000       2.293585        62.4116 
 822   0.0000       2.294820        62.4452 
 823   0.0000       2.299691        62.5778 
 824   0.0000       2.302524        62.6549 
 825   0.0000       2.309246        62.8378 
 826   0.0000       2.311043        62.8867 
 827   0.0000       2.315577        63.0101 
 828   0.0000       2.323668        63.2302 
 829   0.0000       2.328534        63.3626 
 830   0.0000       2.331072        63.4317 
 831   0.0000       2.338345        63.6296 
 832   0.0000       2.341657        63.7197 
 833   0.0000       2.344443        63.7955 
 834   0.0000       2.346274        63.8454 
 835   0.0000       2.351715        63.9934 
 836   0.0000       2.354863        64.0791 
 837   0.0000       2.360558        64.2340 
 838   0.0000       2.362454        64.2856 
 839   0.0000       2.364340        64.3370 
 840   0.0000       2.376558        64.6694 
 841   0.0000       2.380298        64.7712 
 842   0.0000       2.385860        64.9225 
 843   0.0000       2.391643        65.0799 
 844   0.0000       2.396409        65.2096 
 845   0.0000       2.398857        65.2762 
 846   0.0000       2.403468        65.4017 
 847   0.0000       2.406645        65.4881 
 848   0.0000       2.410754        65.6000 
 849   0.0000       2.415015        65.7159 
 850   0.0000       2.422429        65.9176 
 851   0.0000       2.424551        65.9754 
 852   0.0000       2.430552        66.1387 
 853   0.0000       2.441517        66.4371 
 854   0.0000       2.448360        66.6233 
 855   0.0000       2.450374        66.6781 
 856   0.0000       2.454982        66.8034 
 857   0.0000       2.462854        67.0177 
 858   0.0000       2.464344        67.0582 
 859   0.0000       2.469255        67.1919 
 860   0.0000       2.476816        67.3976 
 861   0.0000       2.477978        67.4292 
 862   0.0000       2.483837        67.5886 
 863   0.0000       2.486157        67.6518 
 864   0.0000       2.491929        67.8088 
 865   0.0000       2.493549        67.8529 
 866   0.0000       2.496047        67.9209 
 867   0.0000       2.504217        68.1432 
 868   0.0000       2.508717        68.2657 
 869   0.0000       2.514466        68.4221 
 870   0.0000       2.515344        68.4460 
 871   0.0000       2.516403        68.4748 
 872   0.0000       2.522034        68.6280 
 873   0.0000       2.530814        68.8669 
 874   0.0000       2.531830        68.8946 
 875   0.0000       2.537286        69.0430 
 876   0.0000       2.539274        69.0972 
 877   0.0000       2.544970        69.2521 
 878   0.0000       2.546888        69.3044 
 879   0.0000       2.554071        69.4998 
 880   0.0000       2.555085        69.5274 
 881   0.0000       2.557300        69.5877 
 882   0.0000       2.561316        69.6970 
 883   0.0000       2.564816        69.7922 
 884   0.0000       2.570502        69.9469 
 885   0.0000       2.575363        70.0792 
 886   0.0000       2.582156        70.2640 
 887   0.0000       2.586584        70.3845 
 888   0.0000       2.592249        70.5387 
 889   0.0000       2.594805        70.6082 
 890   0.0000       2.596595        70.6569 
 891   0.0000       2.602591        70.8201 
 892   0.0000       2.603601        70.8476 
 893   0.0000       2.609002        70.9945 
 894   0.0000       2.615052        71.1592 
 895   0.0000       2.615878        71.1817 
 896   0.0000       2.616702        71.2041 
 897   0.0000       2.619506        71.2804 
 898   0.0000       2.626108        71.4600 
 899   0.0000       2.626390        71.4677 
 900   0.0000       2.632008        71.6206 
 901   0.0000       2.634139        71.6786 
 902   0.0000       2.638098        71.7863 
 903   0.0000       2.642040        71.8936 
 904   0.0000       2.646283        72.0090 
 905   0.0000       2.648090        72.0582 
 906   0.0000       2.651408        72.1485 
 907   0.0000       2.654132        72.2226 
 908   0.0000       2.656790        72.2949 
 909   0.0000       2.658569        72.3433 
 910   0.0000       2.662564        72.4520 
 911   0.0000       2.665152        72.5225 
 912   0.0000       2.669649        72.6448 
 913   0.0000       2.672119        72.7121 
 914   0.0000       2.674186        72.7683 
 915   0.0000       2.675371        72.8005 
 916   0.0000       2.678956        72.8981 
 917   0.0000       2.682661        72.9989 
 918   0.0000       2.685745        73.0829 
 919   0.0000       2.687820        73.1393 
 920   0.0000       2.688722        73.1638 
 921   0.0000       2.693483        73.2934 
 922   0.0000       2.696185        73.3669 
 923   0.0000       2.697308        73.3975 
 924   0.0000       2.699471        73.4563 
 925   0.0000       2.700831        73.4934 
 926   0.0000       2.704321        73.5883 
 927   0.0000       2.706671        73.6523 
 928   0.0000       2.707684        73.6798 
 929   0.0000       2.708834        73.7111 
 930   0.0000       2.713439        73.8364 
 931   0.0000       2.717797        73.9550 
 932   0.0000       2.721318        74.0508 
 933   0.0000       2.723703        74.1157 
 934   0.0000       2.725736        74.1710 
 935   0.0000       2.729269        74.2672 
 936   0.0000       2.731176        74.3191 
 937   0.0000       2.733683        74.3873 
 938   0.0000       2.736530        74.4648 
 939   0.0000       2.739575        74.5476 
 940   0.0000       2.743824        74.6632 
 941   0.0000       2.745310        74.7037 
 942   0.0000       2.746795        74.7441 
 943   0.0000       2.750311        74.8398 
 944   0.0000       2.754814        74.9623 
 945   0.0000       2.757174        75.0265 
 946   0.0000       2.757639        75.0392 
 947   0.0000       2.766200        75.2721 
 948   0.0000       2.767703        75.3130 
 949   0.0000       2.771464        75.4154 
 950   0.0000       2.777511        75.5799 
 951   0.0000       2.779311        75.6289 
 952   0.0000       2.784638        75.7738 
 953   0.0000       2.789260        75.8996 
 954   0.0000       2.792751        75.9946 
 955   0.0000       2.794468        76.0413 
 956   0.0000       2.796005        76.0832 
 957   0.0000       2.804219        76.3067 
 958   0.0000       2.806684        76.3737 
 959   0.0000       2.811295        76.4992 
 960   0.0000       2.815057        76.6016 
 961   0.0000       2.816981        76.6539 
 962   0.0000       2.820634        76.7534 
 963   0.0000       2.826025        76.9001 
 964   0.0000       2.830119        77.0114 
 965   0.0000       2.834423        77.1286 
 966   0.0000       2.837234        77.2051 
 967   0.0000       2.841165        77.3120 
 968   0.0000       2.843429        77.3736 
 969   0.0000       2.847800        77.4926 
 970   0.0000       2.853868        77.6577 
 971   0.0000       2.858258        77.7772 
 972   0.0000       2.861356        77.8615 
 973   0.0000       2.864071        77.9353 
 974   0.0000       2.865238        77.9671 
 975   0.0000       2.868807        78.0642 
 976   0.0000       2.872671        78.1694 
 977   0.0000       2.874657        78.2234 
 978   0.0000       2.878152        78.3185 
 979   0.0000       2.880687        78.3875 
 980   0.0000       2.881343        78.4053 
 981   0.0000       2.886435        78.5439 
 982   0.0000       2.887504        78.5730 
 983   0.0000       2.892459        78.7078 
 984   0.0000       2.894518        78.7638 
 985   0.0000       2.897646        78.8490 
 986   0.0000       2.900119        78.9162 
 987   0.0000       2.903159        78.9990 
 988   0.0000       2.906067        79.0781 
 989   0.0000       2.910530        79.1995 
 990   0.0000       2.914036        79.2950 
 991   0.0000       2.918067        79.4046 
 992   0.0000       2.922519        79.5258 
 993   0.0000       2.923868        79.5625 
 994   0.0000       2.925477        79.6063 
 995   0.0000       2.931679        79.7751 
 996   0.0000       2.936936        79.9181 
 997   0.0000       2.941312        80.0372 
 998   0.0000       2.945684        80.1561 
 999   0.0000       2.949804        80.2683 
 1000   0.0000       2.953524        80.3695 
 1001   0.0000       2.955379        80.4199 
 1002   0.0000       2.964473        80.6674 
 1003   0.0000       2.968070        80.7653 
 1004   0.0000       2.973417        80.9108 
 1005   0.0000       2.977159        81.0126 
 1006   0.0000       2.978723        81.0552 
 1007   0.0000       2.987318        81.2890 
 1008   0.0000       2.992382        81.4268 
 1009   0.0000       2.998385        81.5902 
 1010   0.0000       3.000613        81.6508 
 1011   0.0000       3.003130        81.7193 
 1012   0.0000       3.010465        81.9189 
 1013   0.0000       3.011947        81.9592 
 1014   0.0000       3.018165        82.1284 
 1015   0.0000       3.019873        82.1749 
 1016   0.0000       3.027286        82.3766 
 1017   0.0000       3.030143        82.4544 
 1018   0.0000       3.036030        82.6146 
 1019   0.0000       3.040215        82.7285 
 1020   0.0000       3.042139        82.7808 
 1021   0.0000       3.047509        82.9269 
 1022   0.0000       3.050401        83.0056 
 1023   0.0000       3.057943        83.2108 
 1024   0.0000       3.060226        83.2730 
 1025   0.0000       3.066207        83.4357 
 1026   0.0000       3.069756        83.5323 
 1027   0.0000       3.074167        83.6523 
 1028   0.0000       3.079977        83.8104 
 1029   0.0000       3.085897        83.9715 
 1030   0.0000       3.091710        84.1297 
 1031   0.0000       3.095716        84.2387 
 1032   0.0000       3.102667        84.4278 
 1033   0.0000       3.107152        84.5499 
 1034   0.0000       3.109516        84.6142 
 1035   0.0000       3.116829        84.8132 
 1036   0.0000       3.118892        84.8694 
 1037   0.0000       3.124982        85.0351 
 1038   0.0000       3.128562        85.1325 
 1039   0.0000       3.133150        85.2573 
 1040   0.0000       3.136475        85.3478 
 1041   0.0000       3.139116        85.4197 
 1042   0.0000       3.143692        85.5442 
 1043   0.0000       3.146895        85.6314 
 1044   0.0000       3.150074        85.7179 
 1045   0.0000       3.151733        85.7630 
 1046   0.0000       3.154129        85.8282 
 1047   0.0000       3.155681        85.8704 
 1048   0.0000       3.158268        85.9408 
 1049   0.0000       3.163720        86.0892 
 1050   0.0000       3.170812        86.2822 
 1051   0.0000       3.173604        86.3582 
 1052   0.0000       3.176390        86.4340 
 1053   0.0000       3.180576        86.5479 
 1054   0.0000       3.181279        86.5670 
 1055   0.0000       3.183581        86.6296 
 1056   0.0000       3.186014        86.6958 
 1057   0.0000       3.189539        86.7918 
 1058   0.0000       3.193217        86.8919 
 1059   0.0000       3.197778        87.0160 
 1060   0.0000       3.198745        87.0423 
 1061   0.0000       3.200351        87.0860 
 1062   0.0000       3.202495        87.1443 
 1063   0.0000       3.204309        87.1937 
 1064   0.0000       3.208010        87.2944 
 1065   0.0000       3.209241        87.3279 
 1066   0.0000       3.216512        87.5257 
 1067   0.0000       3.217613        87.5557 
 1068   0.0000       3.222150        87.6792 
 1069   0.0000       3.226244        87.7906 
 1070   0.0000       3.228136        87.8420 
 1071   0.0000       3.232343        87.9565 
 1072   0.0000       3.235769        88.0497 
 1073   0.0000       3.239278        88.1452 
 1074   0.0000       3.240380        88.1752 
 1075   0.0000       3.243398        88.2573 
 1076   0.0000       3.248544        88.3974 
 1077   0.0000       3.250143        88.4409 
 1078   0.0000       3.251523        88.4784 
 1079   0.0000       3.254809        88.5678 
 1080   0.0000       3.259600        88.6982 
 1081   0.0000       3.259918        88.7069 
 1082   0.0000       3.264386        88.8285 
 1083   0.0000       3.268690        88.9456 
 1084   0.0000       3.271548        89.0233 
 1085   0.0000       3.273904        89.0874 
 1086   0.0000       3.281729        89.3004 
 1087   0.0000       3.282149        89.3118 
 1088   0.0000       3.284565        89.3776 
 1089   0.0000       3.286528        89.4310 
 1090   0.0000       3.290576        89.5411 
 1091   0.0000       3.293540        89.6218 
 1092   0.0000       3.296020        89.6893 
 1093   0.0000       3.299697        89.7893 
 1094   0.0000       3.304074        89.9084 
 1095   0.0000       3.307848        90.0111 
 1096   0.0000       3.311601        90.1133 
 1097   0.0000       3.313807        90.1733 
 1098   0.0000       3.317021        90.2607 
 1099   0.0000       3.321795        90.3906 
 1100   0.0000       3.323342        90.4327 
 1101   0.0000       3.327005        90.5324 
 1102   0.0000       3.330167        90.6185 
 1103   0.0000       3.335047        90.7512 
 1104   0.0000       3.337648        90.8220 
 1105   0.0000       3.341317        90.9219 
 1106   0.0000       3.345668        91.0402 
 1107   0.0000       3.350574        91.1738 
 1108   0.0000       3.353517        91.2538 
 1109   0.0000       3.354406        91.2780 
 1110   0.0000       3.357248        91.3554 
 1111   0.0000       3.359232        91.4094 
 1112   0.0000       3.360288        91.4381 
 1113   0.0000       3.364215        91.5449 
 1114   0.0000       3.366670        91.6117 
 1115   0.0000       3.368973        91.6744 
 1116   0.0000       3.372560        91.7720 
 1117   0.0000       3.372936        91.7823 
 1118   0.0000       3.376816        91.8878 
 1119   0.0000       3.377742        91.9130 
 1120   0.0000       3.382472        92.0418 
 1121   0.0000       3.382841        92.0518 
 1122   0.0000       3.385485        92.1237 
 1123   0.0000       3.387821        92.1873 
 1124   0.0000       3.389412        92.2306 
 1125   0.0000       3.391645        92.2914 
 1126   0.0000       3.393489        92.3415 
 1127   0.0000       3.395683        92.4012 
 1128   0.0000       3.400039        92.5198 
 1129   0.0000       3.405928        92.6800 
 1130   0.0000       3.407890        92.7334 
 1131   0.0000       3.409026        92.7643 
 1132   0.0000       3.411244        92.8247 
 1133   0.0000       3.413206        92.8780 
 1134   0.0000       3.417009        92.9815 
 1135   0.0000       3.418323        93.0173 
 1136   0.0000       3.421773        93.1112 
 1137   0.0000       3.427203        93.2589 
 1138   0.0000       3.429911        93.3326 
 1139   0.0000       3.431524        93.3765 
 1140   0.0000       3.433627        93.4337 
 1141   0.0000       3.438256        93.5597 
 1142   0.0000       3.441263        93.6415 
 1143   0.0000       3.444160        93.7204 
 1144   0.0000       3.449264        93.8592 
 1145   0.0000       3.455649        94.0330 
 1146   0.0000       3.457021        94.0703 
 1147   0.0000       3.459008        94.1244 
 1148   0.0000       3.461221        94.1846 
 1149   0.0000       3.468135        94.3728 
 1150   0.0000       3.471350        94.4602 
 1151   0.0000       3.476361        94.5966 
 1152   0.0000       3.480087        94.6980 
 1153   0.0000       3.482383        94.7604 
 1154   0.0000       3.483881        94.8012 
 1155   0.0000       3.485966        94.8580 
 1156   0.0000       3.490025        94.9684 
 1157   0.0000       3.493125        95.0528 
 1158   0.0000       3.495634        95.1210 
 1159   0.0000       3.498301        95.1936 
 1160   0.0000       3.500889        95.2640 
 1161   0.0000       3.503826        95.3439 
 1162   0.0000       3.504289        95.3566 
 1163   0.0000       3.512320        95.5751 
 1164   0.0000       3.514424        95.6323 
 1165   0.0000       3.522474        95.8514 
 1166   0.0000       3.523369        95.8758 
 1167   0.0000       3.529389        96.0396 
 1168   0.0000       3.531629        96.1005 
 1169   0.0000       3.534626        96.1821 
 1170   0.0000       3.539982        96.3278 
 1171   0.0000       3.544120        96.4404 
 1172   0.0000       3.546708        96.5108 
 1173   0.0000       3.552051        96.6562 
 1174   0.0000       3.556869        96.7873 
 1175   0.0000       3.559399        96.8562 
 1176   0.0000       3.565028        97.0094 
 1177   0.0000       3.565784        97.0299 
 1178   0.0000       3.569058        97.1190 
 1179   0.0000       3.575615        97.2974 
 1180   0.0000       3.581411        97.4552 
 1181   0.0000       3.585659        97.5707 
 1182   0.0000       3.590415        97.7002 
 1183   0.0000       3.596924        97.8773 
 1184   0.0000       3.599803        97.9556 
 1185   0.0000       3.602839        98.0382 
 1186   0.0000       3.606763        98.1450 
 1187   0.0000       3.613324        98.3235 
 1188   0.0000       3.616371        98.4064 
 1189   0.0000       3.619162        98.4824 
 1190   0.0000       3.624280        98.6217 
 1191   0.0000       3.631806        98.8265 
 1192   0.0000       3.634640        98.9036 
 1193   0.0000       3.636698        98.9596 
 1194   0.0000       3.639624        99.0392 
 1195   0.0000       3.646038        99.2137 
 1196   0.0000       3.648901        99.2916 
 1197   0.0000       3.652171        99.3806 
 1198   0.0000       3.654288        99.4382 
 1199   0.0000       3.659137        99.5702 
 1200   0.0000       3.661422        99.6323 
 1201   0.0000       3.665764        99.7505 
 1202   0.0000       3.667287        99.7919 
 1203   0.0000       3.679477       100.1237 
 1204   0.0000       3.684571       100.2623 
 1205   0.0000       3.694364       100.5287 
 1206   0.0000       3.698042       100.6288 
 1207   0.0000       3.711219       100.9874 
 1208   0.0000       3.713553       101.0509 
 1209   0.0000       3.717104       101.1475 
 1210   0.0000       3.721151       101.2577 
 1211   0.0000       3.721860       101.2770 
 1212   0.0000       3.731403       101.5366 
 1213   0.0000       3.733278       101.5876 
 1214   0.0000       3.737153       101.6931 
 1215   0.0000       3.748908       102.0130 
 1216   0.0000       3.754414       102.1628 
 1217   0.0000       3.756682       102.2245 
 1218   0.0000       3.759038       102.2886 
 1219   0.0000       3.770140       102.5907 
 1220   0.0000       3.775504       102.7367 
 1221   0.0000       3.775995       102.7500 
 1222   0.0000       3.789224       103.1100 
 1223   0.0000       3.795721       103.2868 
 1224   0.0000       3.797078       103.3237 
 1225   0.0000       3.800246       103.4100 
 1226   0.0000       3.807658       103.6116 
 1227   0.0000       3.816451       103.8509 
 1228   0.0000       3.817602       103.8822 
 1229   0.0000       3.825763       104.1043 
 1230   0.0000       3.833095       104.3038 
 1231   0.0000       3.847715       104.7016 
 1232   0.0000       3.852176       104.8230 
 1233   0.0000       3.862369       105.1004 
 1234   0.0000       3.867835       105.2491 
 1235   0.0000       3.874402       105.4278 
 1236   0.0000       3.878256       105.5327 
 1237   0.0000       3.881829       105.6299 
 1238   0.0000       3.887281       105.7783 
 1239   0.0000       3.894167       105.9657 
 1240   0.0000       3.907537       106.3295 
 1241   0.0000       3.909963       106.3955 
 1242   0.0000       3.916140       106.5636 
 1243   0.0000       3.931702       106.9870 
 1244   0.0000       3.942885       107.2913 
 1245   0.0000       3.954478       107.6068 
 1246   0.0000       3.967319       107.9563 
 1247   0.0000       3.969170       108.0066 
 1248   0.0000       3.977075       108.2217 
 1249   0.0000       3.985007       108.4376 
 1250   0.0000       3.989805       108.5681 
 1251   0.0000       3.992623       108.6448 
 1252   0.0000       3.996868       108.7603 
 1253   0.0000       3.997995       108.7910 
 1254   0.0000       4.008628       109.0803 
 1255   0.0000       4.020888       109.4139 
 1256   0.0000       4.026578       109.5688 
 1257   0.0000       4.031055       109.6906 
 1258   0.0000       4.039670       109.9250 
 1259   0.0000       4.041627       109.9783 
 1260   0.0000       4.046114       110.1004 
 1261   0.0000       4.054051       110.3163 
 1262   0.0000       4.060899       110.5027 
 1263   0.0000       4.064286       110.5948 
 1264   0.0000       4.070711       110.7697 
 1265   0.0000       4.076148       110.9176 
 1266   0.0000       4.078069       110.9699 
 1267   0.0000       4.084078       111.1334 
 1268   0.0000       4.089965       111.2936 
 1269   0.0000       4.097752       111.5055 
 1270   0.0000       4.102399       111.6319 
 1271   0.0000       4.112375       111.9034 
 1272   0.0000       4.122215       112.1712 
 1273   0.0000       4.126002       112.2742 
 1274   0.0000       4.128803       112.3504 
 1275   0.0000       4.133461       112.4772 
 1276   0.0000       4.135471       112.5319 
 1277   0.0000       4.141320       112.6910 
 1278   0.0000       4.147617       112.8624 
 1279   0.0000       4.153650       113.0266 
 1280   0.0000       4.156776       113.1116 
 1281   0.0000       4.166525       113.3769 
 1282   0.0000       4.169426       113.4559 
 1283   0.0000       4.176059       113.6363 
 1284   0.0000       4.181398       113.7816 
 1285   0.0000       4.183694       113.8441 
 1286   0.0000       4.187761       113.9548 
 1287   0.0000       4.190156       114.0200 
 1288   0.0000       4.202142       114.3461 
 1289   0.0000       4.204042       114.3978 
 1290   0.0000       4.207962       114.5045 
 1291   0.0000       4.209077       114.5348 
 1292   0.0000       4.211924       114.6123 
 1293   0.0000       4.214866       114.6923 
 1294   0.0000       4.218305       114.7859 
 1295   0.0000       4.223177       114.9185 
 1296   0.0000       4.223357       114.9234 
 1297   0.0000       4.226192       115.0005 
 1298   0.0000       4.227097       115.0252 
 1299   0.0000       4.232083       115.1608 
 1300   0.0000       4.235401       115.2511 
 1301   0.0000       4.235687       115.2589 
 1302   0.0000       4.239315       115.3576 
 1303   0.0000       4.240140       115.3801 
 1304   0.0000       4.244564       115.5005 
 1305   0.0000       4.251193       115.6808 
 1306   0.0000       4.254229       115.7635 
 1307   0.0000       4.256925       115.8368 
 1308   0.0000       4.264815       116.0515 
 1309   0.0000       4.267559       116.1262 
 1310   0.0000       4.268826       116.1607 
 1311   0.0000       4.271873       116.2436 
 1312   0.0000       4.276139       116.3597 
 1313   0.0000       4.279362       116.4473 
 1314   0.0000       4.286861       116.6514 
 1315   0.0000       4.294474       116.8586 
 1316   0.0000       4.302396       117.0741 
 1317   0.0000       4.326259       117.7235 
 1318   0.0000       4.329130       117.8016 
 1319   0.0000       4.335822       117.9837 
 1320   0.0000       4.337751       118.0362 
 1321   0.0000       4.339926       118.0954 
 1322   0.0000       4.344492       118.2196 
 1323   0.0000       4.346029       118.2615 
 1324   0.0000       4.352303       118.4322 
 1325   0.0000       4.357223       118.5661 
 1326   0.0000       4.361302       118.6771 
 1327   0.0000       4.368941       118.8849 
 1328   0.0000       4.385399       119.3328 
 1329   0.0000       4.388059       119.4052 
 1330   0.0000       4.388898       119.4280 
 1331   0.0000       4.397696       119.6674 
 1332   0.0000       4.403822       119.8341 
 1333   0.0000       4.413512       120.0978 
 1334   0.0000       4.418973       120.2464 
 1335   0.0000       4.421011       120.3018 
 1336   0.0000       4.434957       120.6813 
 1337   0.0000       4.439631       120.8085 
 1338   0.0000       4.445072       120.9565 
 1339   0.0000       4.454346       121.2089 
 1340   0.0000       4.455516       121.2408 
 1341   0.0000       4.459760       121.3562 
 1342   0.0000       4.463325       121.4533 
 1343   0.0000       4.471942       121.6877 
 1344   0.0000       4.487853       122.1207 
 1345   0.0000       4.495176       122.3200 
 1346   0.0000       4.501412       122.4897 
 1347   0.0000       4.511841       122.7734 
 1348   0.0000       4.512946       122.8035 
 1349   0.0000       4.521815       123.0448 
 1350   0.0000       4.548693       123.7762 
 1351   0.0000       4.554775       123.9417 
 1352   0.0000       4.568136       124.3053 
 1353   0.0000       4.569599       124.3451 
 1354   0.0000       4.572015       124.4109 
 1355   0.0000       4.586439       124.8033 
 1356   0.0000       4.592352       124.9643 
 1357   0.0000       4.612587       125.5149 
 1358   0.0000       4.621268       125.7511 
 1359   0.0000       4.638865       126.2299 
 1360   0.0000       4.641109       126.2910 
 1361   0.0000       4.643156       126.3467 
 1362   0.0000       4.649545       126.5205 
 1363   0.0000       4.655338       126.6782 
 1364   0.0000       4.659298       126.7860 
 1365   0.0000       4.667166       127.0000 
 1366   0.0000       4.669630       127.0671 
 1367   0.0000       4.683373       127.4411 
 1368   0.0000       4.690788       127.6428 
 1369   0.0000       4.703631       127.9923 
 1370   0.0000       4.720278       128.4453 
 1371   0.0000       4.724883       128.5706 
 1372   0.0000       4.731690       128.7558 
 1373   0.0000       4.745659       129.1359 
 1374   0.0000       4.756352       129.4269 
 1375   0.0000       4.757548       129.4595 
 1376   0.0000       4.770486       129.8115 
 1377   0.0000       4.778771       130.0370 
 1378   0.0000       4.784685       130.1979 
 1379   0.0000       4.791934       130.3952 
 1380   0.0000       4.800290       130.6225 
 1381   0.0000       4.808815       130.8545 
 1382   0.0000       4.829169       131.4084 
 1383   0.0000       4.841656       131.7482 
 1384   0.0000       4.867966       132.4641 
 1385   0.0000       4.877658       132.7278 
 1386   0.0000       4.884567       132.9158 
 1387   0.0000       4.893329       133.1543 
 1388   0.0000       4.897533       133.2686 
 1389   0.0000       4.901165       133.3675 
 1390   0.0000       4.901981       133.3897 
 1391   0.0000       4.905036       133.4728 
 1392   0.0000       4.918342       133.8349 
 1393   0.0000       4.930886       134.1762 
 1394   0.0000       4.941166       134.4560 
 1395   0.0000       4.949994       134.6962 
 1396   0.0000       4.961093       134.9982 
 1397   0.0000       4.966209       135.1374 
 1398   0.0000       4.981531       135.5544 
 1399   0.0000       4.986301       135.6842 
 1400   0.0000       4.990707       135.8040 
 1401   0.0000       5.000809       136.0789 
 1402   0.0000       5.018216       136.5526 
 1403   0.0000       5.023992       136.7098 
 1404   0.0000       5.054889       137.5505 
 1405   0.0000       5.076527       138.1393 
 1406   0.0000       5.087244       138.4309 
 1407   0.0000       5.121602       139.3659 
 1408   0.0000       5.129270       139.5745 
 1409   0.0000       5.140895       139.8909 
 1410   0.0000       5.149529       140.1258 
 1411   0.0000       5.160191       140.4159 
 1412   0.0000       5.172710       140.7566 
 1413   0.0000       5.179046       140.9290 
 1414   0.0000       5.194034       141.3368 
 1415   0.0000       5.196917       141.4153 
 1416   0.0000       5.206449       141.6747 
 1417   0.0000       5.208922       141.7420 
 1418   0.0000       5.222738       142.1179 
 1419   0.0000       5.227760       142.2546 
 1420   0.0000       5.229623       142.3053 
 1421   0.0000       5.232575       142.3856 
 1422   0.0000       5.241522       142.6291 
 1423   0.0000       5.246664       142.7690 
 1424   0.0000       5.257244       143.0569 
 1425   0.0000       5.266026       143.2959 
 1426   0.0000       5.269498       143.3903 
 1427   0.0000       5.280279       143.6837 
 1428   0.0000       5.288474       143.9067 
 1429   0.0000       5.320553       144.7796 
 1430   0.0000       5.323957       144.8722 
 1431   0.0000       5.329715       145.0289 
 1432   0.0000       5.341069       145.3379 
 1433   0.0000       5.344600       145.4340 
 1434   0.0000       5.356792       145.7657 
 1435   0.0000       5.362536       145.9220 
 1436   0.0000       5.374213       146.2398 
 1437   0.0000       5.387340       146.5970 
 1438   0.0000       5.402103       146.9987 
 1439   0.0000       5.429448       147.7428 
 1440   0.0000       5.443342       148.1209 
 1441   0.0000       5.451579       148.3450 
 1442   0.0000       5.464506       148.6968 
 1443   0.0000       5.470879       148.8702 
 1444   0.0000       5.485985       149.2812 
 1445   0.0000       5.494560       149.5146 
 1446   0.0000       5.500912       149.6874 
 1447   0.0000       5.533709       150.5799 
 1448   0.0000       5.552943       151.1033 
 1449   0.0000       5.562918       151.3747 
 1450   0.0000       5.578122       151.7884 
 1451   0.0000       5.608965       152.6277 
 1452   0.0000       5.648794       153.7115 
 1453   0.0000       5.651068       153.7734 
 1454   0.0000       5.655713       153.8998 
 1455   0.0000       5.668411       154.2453 
 1456   0.0000       5.676114       154.4549 
 1457   0.0000       5.698145       155.0544 
 1458   0.0000       5.714988       155.5127 
 1459   0.0000       5.724683       155.7765 
 1460   0.0000       5.793589       157.6516 
 1461   0.0000       5.818647       158.3334 
 1462   0.0000       5.894410       160.3950 
 1463   0.0000       5.909719       160.8116 
 1464   0.0000       5.936817       161.5490 
 1465   0.0000       5.959204       162.1582 
 1466   0.0000       5.999293       163.2491 
 1467   0.0000       6.019016       163.7857 
 1468   0.0000       6.035032       164.2216 
 1469   0.0000       6.112181       166.3209 
 1470   0.0000       6.186084       168.3319 
 1471   0.0000       6.203602       168.8086 
 1472   0.0000       6.205702       168.8657 
 1473   0.0000       6.286878       171.0747 
 1474   0.0000       6.288886       171.1293 
 1475   0.0000       6.402956       174.2333 
 1476   0.0000       6.404630       174.2789 
 1477   0.0000       6.417565       174.6308 
 1478   0.0000       6.460904       175.8101 
 1479   0.0000       6.511826       177.1958 
 1480   0.0000       6.552258       178.2960 
 1481   0.0000       6.563920       178.6133 
 1482   0.0000       6.596034       179.4872 
 1483   0.0000       6.659673       181.2189 
 1484   0.0000       6.690788       182.0656 
 1485   0.0000       6.772999       184.3027 
 1486   0.0000       6.859406       186.6539 
 1487   0.0000       6.883065       187.2977 
 1488   0.0000       6.896039       187.6508 
 1489   0.0000       6.920462       188.3153 
 1490   0.0000       6.934557       188.6989 
 1491   0.0000       7.039048       191.5422 
 1492   0.0000       7.047044       191.7598 
 1493   0.0000       7.102313       193.2638 
 1494   0.0000       7.158264       194.7863 
 1495   0.0000       7.210935       196.2195 
 1496   0.0000       7.268623       197.7893 
 1497   0.0000       7.330854       199.4827 
 1498   0.0000       7.340479       199.7446 
 1499   0.0000       7.438586       202.4142 
 1500   0.0000      22.177117       603.4700 
 1501   0.0000      22.224116       604.7489 
 1502   0.0000      22.303140       606.8993 
 1503   0.0000      22.477480       611.6433 
 1504   0.0000      22.503020       612.3383 
 1505   0.0000      22.531157       613.1039 
 1506   0.0000      22.536398       613.2466 
 1507   0.0000      22.559518       613.8757 
 1508   0.0000      22.571129       614.1916 
 1509   0.0000      22.623499       615.6167 
 1510   0.0000      22.647552       616.2712 
 1511   0.0000      22.667858       616.8238 
 1512   0.0000      22.681697       617.2004 
 1513   0.0000      22.687980       617.3713 
 1514   0.0000      22.704497       617.8208 
 1515   0.0000      22.716862       618.1572 
 1516   0.0000      22.724704       618.3706 
 1517   0.0000      22.745749       618.9433 
 1518   0.0000      22.804205       620.5340 
 1519   0.0000      22.824608       621.0892 
 1520   0.0000      22.846830       621.6938 
 1521   0.0000      22.866609       622.2321 
 1522   0.0000      22.877960       622.5409 
 1523   0.0000      22.889747       622.8617 
 1524   0.0000      22.902614       623.2118 
 1525   0.0000      22.921571       623.7277 
 1526   0.0000      22.976843       625.2317 
 1527   0.0000      23.024151       626.5190 
 1528   0.0000      23.050970       627.2488 
 1529   0.0000      23.168177       630.4382 
 1530   0.0000      23.269455       633.1941 
 1531   0.0000      23.318620       634.5319 
 1532   0.0000      23.355654       635.5397 
 1533   0.0000      23.416108       637.1847 
 1534   0.0000      23.442651       637.9070 
 1535   0.0000      23.711632       645.2263 
 1536   0.0000      32.840275       893.6293 
 1537   0.0000      32.990025       897.7042 
 1538   0.0000      44.048863      1198.6305 
 1539   0.0000      44.189270      1202.4512 
 1540   0.0000      44.315650      1205.8901 
 1541   0.0000      44.542936      1212.0749 

                    ********************************
                    * MULLIKEN POPULATION ANALYSIS *
                    ********************************

-----------------------
MULLIKEN ATOMIC CHARGES
-----------------------
   0 O :   -0.199784
   1 O :   -0.397440
   2 N :    0.023984
   3 N :   -0.195703
   4 C :    0.226796
   5 C :    0.194515
   6 H :    0.167900
   7 C :    0.029633
   8 C :   -0.260568
   9 H :    0.156296
  10 C :   -0.148050
  11 H :    0.160196
  12 C :   -0.137176
  13 H :    0.158988
  14 C :   -0.148994
  15 H :    0.158658
  16 C :   -0.210715
  17 H :    0.158853
  18 C :    0.142986
  19 C :   -0.442852
  20 H :    0.157731
  21 H :    0.163100
  22 H :    0.154324
  23 C :   -0.438985
  24 H :    0.155560
  25 H :    0.160209
  26 H :    0.152952
  27 C :   -0.436969
  28 H :    0.165300
  29 H :    0.154948
  30 H :    0.153411
  31 C :    0.240331
  32 C :   -0.058244
  33 C :   -0.175533
  34 H :    0.158333
  35 C :   -0.233216
  36 H :    0.145339
  37 C :   -0.156805
  38 H :    0.149150
  39 C :   -0.357699
  40 H :    0.157383
  41 C :    0.080383
  42 C :   -0.430951
  43 H :    0.138124
  44 H :    0.141577
  45 H :    0.143368
  46 C :   -0.454589
  47 H :    0.154951
  48 H :    0.146493
  49 H :    0.148361
  50 C :   -0.467614
  51 H :    0.145018
  52 H :    0.153521
  53 H :    0.145536
  54 C :    0.448849
  55 C :    0.087288
  56 C :   -0.229885
  57 H :    0.167321
  58 C :   -0.139457
  59 H :    0.168290
  60 C :   -0.121338
  61 H :    0.167162
  62 C :   -0.149990
  63 H :    0.166084
  64 C :   -0.220847
  65 H :    0.183101
  66 H :    0.220054
  67 O :   -0.632638
  68 C :    0.381049
  69 C :    0.173420
  70 C :   -0.238728
  71 H :    0.143050
  72 C :   -0.159193
  73 H :    0.157622
  74 C :   -0.137014
  75 H :    0.157021
  76 C :   -0.167312
  77 H :    0.155270
  78 C :   -0.216503
  79 H :    0.161116
  80 O :   -0.632183
  81 H :    0.216067
Sum of atomic charges:   -0.0000000

--------------------------------
MULLIKEN REDUCED ORBITAL CHARGES
--------------------------------
  0 O s       :     3.777347  s :     3.777347
      pz      :     1.498985  p :     4.375875
      px      :     1.261801
      py      :     1.615089
      dz2     :     0.009047  d :     0.044271
      dxz     :     0.011158
      dyz     :     0.008323
      dx2y2   :     0.008647
      dxy     :     0.007096
      f0      :     0.000219  f :     0.002291
      f+1     :     0.000250
      f-1     :     0.000298
      f+2     :     0.000365
      f-2     :     0.000342
      f+3     :     0.000419
      f-3     :     0.000398
  1 O s       :     3.865281  s :     3.865281
      pz      :     1.419156  p :     4.500573
      px      :     1.562709
      py      :     1.518708
      dz2     :     0.006383  d :     0.029810
      dxz     :     0.006256
      dyz     :     0.004803
      dx2y2   :     0.005527
      dxy     :     0.006840
      f0      :     0.000122  f :     0.001776
      f+1     :     0.000304
      f-1     :     0.000197
      f+2     :     0.000248
      f-2     :     0.000347
      f+3     :     0.000292
      f-3     :     0.000267
  2 N s       :     3.411476  s :     3.411476
      pz      :     1.152731  p :     3.500799
      px      :     1.295974
      py      :     1.052093
      dz2     :     0.011572  d :     0.059867
      dxz     :     0.008663
      dyz     :     0.017045
      dx2y2   :     0.009794
      dxy     :     0.012794
      f0      :     0.000405  f :     0.003873
      f+1     :     0.000359
      f-1     :     0.000521
      f+2     :     0.000569
      f-2     :     0.000534
      f+3     :     0.000677
      f-3     :     0.000810
  3 N s       :     3.397131  s :     3.397131
      pz      :     1.016303  p :     3.733009
      px      :     1.241082
      py      :     1.475623
      dz2     :     0.017597  d :     0.061874
      dxz     :     0.017630
      dyz     :     0.013217
      dx2y2   :     0.005122
      dxy     :     0.008307
      f0      :     0.000750  f :     0.003689
      f+1     :     0.000854
      f-1     :     0.000529
      f+2     :     0.000375
      f-2     :     0.000387
      f+3     :     0.000368
      f-3     :     0.000426
  4 C s       :     3.194625  s :     3.194625
      pz      :     0.806975  p :     2.327169
      px      :     0.736018
      py      :     0.784176
      dz2     :     0.050894  d :     0.230682
      dxz     :     0.031129
      dyz     :     0.058913
      dx2y2   :     0.045848
      dxy     :     0.043898
      f0      :     0.003448  f :     0.020729
      f+1     :     0.002303
      f-1     :     0.002623
      f+2     :     0.004597
      f-2     :     0.002404
      f+3     :     0.002731
      f-3     :     0.002622
  5 C s       :     2.996929  s :     2.996929
      pz      :     0.799715  p :     2.635428
      px      :     0.950106
      py      :     0.885607
      dz2     :     0.028035  d :     0.163226
      dxz     :     0.023643
      dyz     :     0.039434
      dx2y2   :     0.026123
      dxy     :     0.045989
      f0      :     0.001414  f :     0.009902
      f+1     :     0.001673
      f-1     :     0.001266
      f+2     :     0.001674
      f-2     :     0.001758
      f+3     :     0.000864
      f-3     :     0.001254
  6 H s       :     0.807965  s :     0.807965
      pz      :     0.005452  p :     0.024135
      px      :     0.012083
      py      :     0.006599
  7 C s       :     3.280945  s :     3.280945
      pz      :     0.967431  p :     2.539332
      px      :     0.842551
      py      :     0.729350
      dz2     :     0.013158  d :     0.140498
      dxz     :     0.022431
      dyz     :     0.020292
      dx2y2   :     0.043997
      dxy     :     0.040621
      f0      :     0.001069  f :     0.009592
      f+1     :     0.001303
      f-1     :     0.000778
      f+2     :     0.000887
      f-2     :     0.001304
      f+3     :     0.001862
      f-3     :     0.002389
  8 C s       :     3.268341  s :     3.268341
      pz      :     0.955660  p :     2.889125
      px      :     0.957738
      py      :     0.975726
      dz2     :     0.009829  d :     0.095867
      dxz     :     0.012352
      dyz     :     0.015144
      dx2y2   :     0.022235
      dxy     :     0.036307
      f0      :     0.000898  f :     0.007234
      f+1     :     0.001238
      f-1     :     0.000644
      f+2     :     0.000970
      f-2     :     0.000610
      f+3     :     0.001351
      f-3     :     0.001523
  9 H s       :     0.821438  s :     0.821438
      pz      :     0.004739  p :     0.022266
      px      :     0.007977
      py      :     0.009550
 10 C s       :     3.185955  s :     3.185955
      pz      :     0.962409  p :     2.861391
      px      :     0.983863
      py      :     0.915119
      dz2     :     0.005646  d :     0.093518
      dxz     :     0.008597
      dyz     :     0.021460
      dx2y2   :     0.032626
      dxy     :     0.025189
      f0      :     0.001148  f :     0.007187
      f+1     :     0.000643
      f-1     :     0.000767
      f+2     :     0.000708
      f-2     :     0.000966
      f+3     :     0.001273
      f-3     :     0.001681
 11 H s       :     0.817611  s :     0.817611
      pz      :     0.005701  p :     0.022193
      px      :     0.012518
      py      :     0.003974
 12 C s       :     3.179572  s :     3.179572
      pz      :     0.952626  p :     2.857092
      px      :     0.929759
      py      :     0.974708
      dz2     :     0.008938  d :     0.093375
      dxz     :     0.017095
      dyz     :     0.010367
      dx2y2   :     0.031215
      dxy     :     0.025759
      f0      :     0.000887  f :     0.007136
      f+1     :     0.001284
      f-1     :     0.000573
      f+2     :     0.000565
      f-2     :     0.000999
      f+3     :     0.001154
      f-3     :     0.001675
 13 H s       :     0.818842  s :     0.818842
      pz      :     0.004796  p :     0.022170
      px      :     0.004679
      py      :     0.012694
 14 C s       :     3.194995  s :     3.194995
      pz      :     0.952644  p :     2.853540
      px      :     0.949592
      py      :     0.951304
      dz2     :     0.008848  d :     0.093289
      dxz     :     0.012684
      dyz     :     0.015382
      dx2y2   :     0.021082
      dxy     :     0.035294
      f0      :     0.000889  f :     0.007169
      f+1     :     0.001240
      f-1     :     0.000617
      f+2     :     0.000968
      f-2     :     0.000621
      f+3     :     0.001288
      f-3     :     0.001546
 15 H s       :     0.819158  s :     0.819158
      pz      :     0.004830  p :     0.022184
      px      :     0.007789
      py      :     0.009565
 16 C s       :     3.235792  s :     3.235792
      pz      :     0.978377  p :     2.870551
      px      :     0.964041
      py      :     0.928133
      dz2     :     0.005491  d :     0.097137
      dxz     :     0.009199
      dyz     :     0.022897
      dx2y2   :     0.033490
      dxy     :     0.026061
      f0      :     0.001160  f :     0.007235
      f+1     :     0.000606
      f-1     :     0.000792
      f+2     :     0.000748
      f-2     :     0.000992
      f+3     :     0.001236
      f-3     :     0.001701
 17 H s       :     0.818321  s :     0.818321
      pz      :     0.005884  p :     0.022825
      px      :     0.012685
      py      :     0.004257
 18 C s       :     3.078822  s :     3.078822
      pz      :     0.784844  p :     2.564065
      px      :     0.927772
      py      :     0.851448
      dz2     :     0.036136  d :     0.201967
      dxz     :     0.039283
      dyz     :     0.048652
      dx2y2   :     0.038777
      dxy     :     0.039119
      f0      :     0.002005  f :     0.012161
      f+1     :     0.001155
      f-1     :     0.002048
      f+2     :     0.002051
      f-2     :     0.001864
      f+3     :     0.001277
      f-3     :     0.001761
 19 C s       :     3.273654  s :     3.273654
      pz      :     0.967933  p :     3.110851
      px      :     1.068855
      py      :     1.074063
      dz2     :     0.013017  d :     0.055055
      dxz     :     0.007531
      dyz     :     0.015042
      dx2y2   :     0.010712
      dxy     :     0.008752
      f0      :     0.000549  f :     0.003292
      f+1     :     0.000401
      f-1     :     0.000790
      f+2     :     0.000614
      f-2     :     0.000391
      f+3     :     0.000358
      f-3     :     0.000190
 20 H s       :     0.820651  s :     0.820651
      pz      :     0.005234  p :     0.021619
      px      :     0.006354
      py      :     0.010031
 21 H s       :     0.815312  s :     0.815312
      pz      :     0.009589  p :     0.021589
      px      :     0.004534
      py      :     0.007465
 22 H s       :     0.824416  s :     0.824416
      pz      :     0.004192  p :     0.021260
      px      :     0.011895
      py      :     0.005173
 23 C s       :     3.270978  s :     3.270978
      pz      :     1.096656  p :     3.109115
      px      :     0.921991
      py      :     1.090468
      dz2     :     0.006048  d :     0.055566
      dxz     :     0.013666
      dyz     :     0.010999
      dx2y2   :     0.008498
      dxy     :     0.016355
      f0      :     0.000339  f :     0.003327
      f+1     :     0.000367
      f-1     :     0.000458
      f+2     :     0.000554
      f-2     :     0.000263
      f+3     :     0.000714
      f-3     :     0.000631
 24 H s       :     0.823134  s :     0.823134
      pz      :     0.010109  p :     0.021306
      px      :     0.005780
      py      :     0.005417
 25 H s       :     0.818263  s :     0.818263
      pz      :     0.008260  p :     0.021528
      px      :     0.004366
      py      :     0.008902
 26 H s       :     0.825359  s :     0.825359
      pz      :     0.005425  p :     0.021689
      px      :     0.007153
      py      :     0.009111
 27 C s       :     3.259250  s :     3.259250
      pz      :     1.102568  p :     3.117686
      px      :     1.049966
      py      :     0.965151
      dz2     :     0.008174  d :     0.056620
      dxz     :     0.005292
      dyz     :     0.017818
      dx2y2   :     0.017637
      dxy     :     0.007698
      f0      :     0.000217  f :     0.003414
      f+1     :     0.000225
      f-1     :     0.000837
      f+2     :     0.000345
      f-2     :     0.000390
      f+3     :     0.000636
      f-3     :     0.000763
 28 H s       :     0.813216  s :     0.813216
      pz      :     0.008660  p :     0.021483
      px      :     0.004460
      py      :     0.008363
 29 H s       :     0.823610  s :     0.823610
      pz      :     0.010162  p :     0.021441
      px      :     0.005252
      py      :     0.006027
 30 H s       :     0.825340  s :     0.825340
      pz      :     0.004885  p :     0.021249
      px      :     0.012085
      py      :     0.004279
 31 C s       :     3.002196  s :     3.002196
      pz      :     0.781908  p :     2.574889
      px      :     0.834419
      py      :     0.958562
      dz2     :     0.041683  d :     0.169653
      dxz     :     0.043762
      dyz     :     0.040722
      dx2y2   :     0.019964
      dxy     :     0.023522
      f0      :     0.002586  f :     0.012931
      f+1     :     0.003134
      f-1     :     0.002380
      f+2     :     0.001175
      f-2     :     0.001183
      f+3     :     0.001477
      f-3     :     0.000996
 32 C s       :     3.376151  s :     3.376151
      pz      :     0.712612  p :     2.548376
      px      :     0.871235
      py      :     0.964529
      dz2     :     0.028740  d :     0.124689
      dxz     :     0.037367
      dyz     :     0.023545
      dx2y2   :     0.017101
      dxy     :     0.017936
      f0      :     0.001548  f :     0.009028
      f+1     :     0.001928
      f-1     :     0.001395
      f+2     :     0.001108
      f-2     :     0.001034
      f+3     :     0.001042
      f-3     :     0.000973
 33 C s       :     3.205944  s :     3.205944
      pz      :     0.894607  p :     2.864134
      px      :     0.992723
      py      :     0.976804
      dz2     :     0.018008  d :     0.098109
      dxz     :     0.035734
      dyz     :     0.019591
      dx2y2   :     0.011455
      dxy     :     0.013322
      f0      :     0.001115  f :     0.007346
      f+1     :     0.001713
      f-1     :     0.001384
      f+2     :     0.000661
      f-2     :     0.000612
      f+3     :     0.001080
      f-3     :     0.000780
 34 H s       :     0.818477  s :     0.818477
      pz      :     0.008993  p :     0.023190
      px      :     0.008546
      py      :     0.005650
 35 C s       :     3.219907  s :     3.219907
      pz      :     0.971029  p :     2.912212
      px      :     0.940604
      py      :     1.000579
      dz2     :     0.026061  d :     0.093844
      dxz     :     0.023610
      dyz     :     0.008225
      dx2y2   :     0.017046
      dxy     :     0.018903
      f0      :     0.001101  f :     0.007252
      f+1     :     0.001461
      f-1     :     0.000432
      f+2     :     0.001051
      f-2     :     0.000912
      f+3     :     0.001337
      f-3     :     0.000959
 36 H s       :     0.832367  s :     0.832367
      pz      :     0.013039  p :     0.022294
      px      :     0.004313
      py      :     0.004942
 37 C s       :     3.194772  s :     3.194772
      pz      :     0.938879  p :     2.859443
      px      :     0.961176
      py      :     0.959388
      dz2     :     0.025775  d :     0.095302
      dxz     :     0.026713
      dyz     :     0.025534
      dx2y2   :     0.009556
      dxy     :     0.007723
      f0      :     0.001221  f :     0.007287
      f+1     :     0.001633
      f-1     :     0.001417
      f+2     :     0.000852
      f-2     :     0.000778
      f+3     :     0.000732
      f-3     :     0.000655
 38 H s       :     0.828710  s :     0.828710
      pz      :     0.004559  p :     0.022139
      px      :     0.012101
      py      :     0.005479
 39 C s       :     3.358941  s :     3.358941
      pz      :     0.910731  p :     2.899718
      px      :     0.947531
      py      :     1.041456
      dz2     :     0.019372  d :     0.091632
      dxz     :     0.031756
      dyz     :     0.017968
      dx2y2   :     0.010542
      dxy     :     0.011994
      f0      :     0.001013  f :     0.007407
      f+1     :     0.001693
      f-1     :     0.001379
      f+2     :     0.000725
      f-2     :     0.000659
      f+3     :     0.001100
      f-3     :     0.000837
 40 H s       :     0.819260  s :     0.819260
      pz      :     0.008227  p :     0.023357
      px      :     0.009050
      py      :     0.006080
 41 C s       :     3.008400  s :     3.008400
      pz      :     0.940807  p :     2.724215
      px      :     0.889875
      py      :     0.893533
      dz2     :     0.034449  d :     0.177438
      dxz     :     0.031614
      dyz     :     0.035881
      dx2y2   :     0.038542
      dxy     :     0.036953
      f0      :     0.000970  f :     0.009563
      f+1     :     0.001151
      f-1     :     0.001599
      f+2     :     0.001655
      f-2     :     0.001606
      f+3     :     0.001339
      f-3     :     0.001243
 42 C s       :     3.260748  s :     3.260748
      pz      :     1.056139  p :     3.107659
      px      :     1.046188
      py      :     1.005332
      dz2     :     0.011954  d :     0.059271
      dxz     :     0.008750
      dyz     :     0.013695
      dx2y2   :     0.018411
      dxy     :     0.006461
      f0      :     0.000209  f :     0.003275
      f+1     :     0.000440
      f-1     :     0.000506
      f+2     :     0.000700
      f-2     :     0.000506
      f+3     :     0.000316
      f-3     :     0.000598
 43 H s       :     0.840623  s :     0.840623
      pz      :     0.006492  p :     0.021254
      px      :     0.004534
      py      :     0.010227
 44 H s       :     0.837008  s :     0.837008
      pz      :     0.005029  p :     0.021415
      px      :     0.011557
      py      :     0.004829
 45 H s       :     0.834175  s :     0.834175
      pz      :     0.011076  p :     0.022458
      px      :     0.006222
      py      :     0.005159
 46 C s       :     3.265350  s :     3.265350
      pz      :     1.041191  p :     3.126887
      px      :     1.101297
      py      :     0.984398
      dz2     :     0.014613  d :     0.059109
      dxz     :     0.010367
      dyz     :     0.008820
      dx2y2   :     0.007459
      dxy     :     0.017850
      f0      :     0.000299  f :     0.003243
      f+1     :     0.000272
      f-1     :     0.000686
      f+2     :     0.000477
      f-2     :     0.000644
      f+3     :     0.000358
      f-3     :     0.000508
 47 H s       :     0.822358  s :     0.822358
      pz      :     0.011459  p :     0.022691
      px      :     0.006138
      py      :     0.005093
 48 H s       :     0.831959  s :     0.831959
      pz      :     0.004820  p :     0.021547
      px      :     0.010664
      py      :     0.006063
 49 H s       :     0.829936  s :     0.829936
      pz      :     0.005867  p :     0.021703
      px      :     0.007117
      py      :     0.008719
 50 C s       :     3.295017  s :     3.295017
      pz      :     0.998812  p :     3.108907
      px      :     1.038224
      py      :     1.071871
      dz2     :     0.009992  d :     0.060287
      dxz     :     0.009253
      dyz     :     0.021269
      dx2y2   :     0.011180
      dxy     :     0.008593
      f0      :     0.000502  f :     0.003402
      f+1     :     0.000438
      f-1     :     0.000262
      f+2     :     0.001024
      f-2     :     0.000828
      f+3     :     0.000184
      f-3     :     0.000164
 51 H s       :     0.833822  s :     0.833822
      pz      :     0.006911  p :     0.021160
      px      :     0.005541
      py      :     0.008707
 52 H s       :     0.825094  s :     0.825094
      pz      :     0.004849  p :     0.021385
      px      :     0.011116
      py      :     0.005420
 53 H s       :     0.833327  s :     0.833327
      pz      :     0.007644  p :     0.021136
      px      :     0.004665
      py      :     0.008827
 54 C s       :     3.104669  s :     3.104669
      pz      :     0.747532  p :     2.166102
      px      :     0.659541
      py      :     0.759029
      dz2     :     0.048337  d :     0.257724
      dxz     :     0.046796
      dyz     :     0.031339
      dx2y2   :     0.077988
      dxy     :     0.053264
      f0      :     0.001702  f :     0.022656
      f+1     :     0.002647
      f-1     :     0.002590
      f+2     :     0.004449
      f-2     :     0.002238
      f+3     :     0.004035
      f-3     :     0.004995
 55 C s       :     3.272783  s :     3.272783
      pz      :     0.895492  p :     2.500796
      px      :     0.801778
      py      :     0.803526
      dz2     :     0.013577  d :     0.129386
      dxz     :     0.028040
      dyz     :     0.017731
      dx2y2   :     0.035092
      dxy     :     0.034947
      f0      :     0.000885  f :     0.009747
      f+1     :     0.000919
      f-1     :     0.001500
      f+2     :     0.001710
      f-2     :     0.001284
      f+3     :     0.001283
      f-3     :     0.002167
 56 C s       :     3.260802  s :     3.260802
      pz      :     0.941642  p :     2.864528
      px      :     0.939664
      py      :     0.983222
      dz2     :     0.012808  d :     0.097310
      dxz     :     0.022613
      dyz     :     0.009685
      dx2y2   :     0.020247
      dxy     :     0.031957
      f0      :     0.000765  f :     0.007245
      f+1     :     0.000617
      f-1     :     0.001292
      f+2     :     0.001272
      f-2     :     0.000840
      f+3     :     0.000811
      f-3     :     0.001649
 57 H s       :     0.810259  s :     0.810259
      pz      :     0.005544  p :     0.022421
      px      :     0.008153
      py      :     0.008723
 58 C s       :     3.175743  s :     3.175743
      pz      :     0.947305  p :     2.863780
      px      :     0.986951
      py      :     0.929524
      dz2     :     0.014543  d :     0.092755
      dxz     :     0.012570
      dyz     :     0.015374
      dx2y2   :     0.031155
      dxy     :     0.019114
      f0      :     0.000493  f :     0.007179
      f+1     :     0.000740
      f-1     :     0.001638
      f+2     :     0.000986
      f-2     :     0.001021
      f+3     :     0.001116
      f-3     :     0.001185
 59 H s       :     0.809466  s :     0.809466
      pz      :     0.004605  p :     0.022244
      px      :     0.013703
      py      :     0.003936
 60 C s       :     3.186430  s :     3.186430
      pz      :     0.936355  p :     2.832750
      px      :     0.933430
      py      :     0.962965
      dz2     :     0.008640  d :     0.095028
      dxz     :     0.021781
      dyz     :     0.010671
      dx2y2   :     0.026362
      dxy     :     0.027575
      f0      :     0.000728  f :     0.007129
      f+1     :     0.000838
      f-1     :     0.000882
      f+2     :     0.001233
      f-2     :     0.000813
      f+3     :     0.000989
      f-3     :     0.001645
 61 H s       :     0.810715  s :     0.810715
      pz      :     0.007093  p :     0.022123
      px      :     0.004943
      py      :     0.010087
 62 C s       :     3.189191  s :     3.189191
      pz      :     0.952316  p :     2.861432
      px      :     0.944074
      py      :     0.965042
      dz2     :     0.011595  d :     0.092197
      dxz     :     0.020764
      dyz     :     0.008648
      dx2y2   :     0.019985
      dxy     :     0.031203
      f0      :     0.000746  f :     0.007170
      f+1     :     0.000610
      f-1     :     0.001288
      f+2     :     0.001286
      f-2     :     0.000814
      f+3     :     0.000796
      f-3     :     0.001630
 63 H s       :     0.811675  s :     0.811675
      pz      :     0.005554  p :     0.022240
      px      :     0.007789
      py      :     0.008897
 64 C s       :     3.250689  s :     3.250689
      pz      :     0.916577  p :     2.862866
      px      :     1.017412
      py      :     0.928877
      dz2     :     0.017293  d :     0.100004
      dxz     :     0.013263
      dyz     :     0.016648
      dx2y2   :     0.032711
      dxy     :     0.020089
      f0      :     0.000484  f :     0.007287
      f+1     :     0.000794
      f-1     :     0.001620
      f+2     :     0.000986
      f-2     :     0.001023
      f+3     :     0.001170
      f-3     :     0.001210
 65 H s       :     0.794428  s :     0.794428
      pz      :     0.004512  p :     0.022471
      px      :     0.014033
      py      :     0.003925
 66 H s       :     0.735895  s :     0.735895
      pz      :     0.006691  p :     0.044051
      px      :     0.018744
      py      :     0.018617
 67 O s       :     3.855705  s :     3.855705
      pz      :     1.770421  p :     4.748760
      px      :     1.404703
      py      :     1.573636
      dz2     :     0.003201  d :     0.026501
      dxz     :     0.006948
      dyz     :     0.001565
      dx2y2   :     0.007417
      dxy     :     0.007369
      f0      :     0.000185  f :     0.001673
      f+1     :     0.000300
      f-1     :     0.000046
      f+2     :     0.000255
      f-2     :     0.000187
      f+3     :     0.000361
      f-3     :     0.000338
 68 C s       :     3.074852  s :     3.074852
      pz      :     0.746395  p :     2.249605
      px      :     0.754211
      py      :     0.748999
      dz2     :     0.067767  d :     0.268588
      dxz     :     0.068108
      dyz     :     0.032809
      dx2y2   :     0.045285
      dxy     :     0.054618
      f0      :     0.004198  f :     0.025906
      f+1     :     0.006524
      f-1     :     0.002297
      f+2     :     0.004302
      f-2     :     0.003164
      f+3     :     0.002772
      f-3     :     0.002649
 69 C s       :     3.224072  s :     3.224072
      pz      :     0.751264  p :     2.464024
      px      :     0.771834
      py      :     0.940926
      dz2     :     0.034736  d :     0.128999
      dxz     :     0.036520
      dyz     :     0.016941
      dx2y2   :     0.019780
      dxy     :     0.021023
      f0      :     0.001852  f :     0.009485
      f+1     :     0.002262
      f-1     :     0.001003
      f+2     :     0.001275
      f-2     :     0.001012
      f+3     :     0.001123
      f-3     :     0.000957
 70 C s       :     3.256009  s :     3.256009
      pz      :     0.986983  p :     2.877566
      px      :     0.945721
      py      :     0.944861
      dz2     :     0.018391  d :     0.097962
      dxz     :     0.038849
      dyz     :     0.017957
      dx2y2   :     0.010162
      dxy     :     0.012602
      f0      :     0.001093  f :     0.007191
      f+1     :     0.001645
      f-1     :     0.001296
      f+2     :     0.000760
      f-2     :     0.000575
      f+3     :     0.000970
      f-3     :     0.000852
 71 H s       :     0.834294  s :     0.834294
      pz      :     0.008995  p :     0.022656
      px      :     0.008448
      py      :     0.005213
 72 C s       :     3.190732  s :     3.190732
      pz      :     0.923050  p :     2.867820
      px      :     0.976054
      py      :     0.968716
      dz2     :     0.028656  d :     0.093474
      dxz     :     0.026480
      dyz     :     0.020745
      dx2y2   :     0.009884
      dxy     :     0.007709
      f0      :     0.001327  f :     0.007167
      f+1     :     0.001559
      f-1     :     0.001342
      f+2     :     0.000853
      f-2     :     0.000750
      f+3     :     0.000695
      f-3     :     0.000640
 73 H s       :     0.820166  s :     0.820166
      pz      :     0.004432  p :     0.022212
      px      :     0.012374
      py      :     0.005406
 74 C s       :     3.183243  s :     3.183243
      pz      :     0.981879  p :     2.852482
      px      :     0.926362
      py      :     0.944242
      dz2     :     0.025972  d :     0.094130
      dxz     :     0.024289
      dyz     :     0.008013
      dx2y2   :     0.016787
      dxy     :     0.019069
      f0      :     0.001140  f :     0.007158
      f+1     :     0.001399
      f-1     :     0.000430
      f+2     :     0.001059
      f-2     :     0.000875
      f+3     :     0.001252
      f-3     :     0.001002
 75 H s       :     0.820838  s :     0.820838
      pz      :     0.013221  p :     0.022140
      px      :     0.004444
      py      :     0.004475
 76 C s       :     3.199297  s :     3.199297
      pz      :     0.949037  p :     2.866966
      px      :     0.936529
      py      :     0.981400
      dz2     :     0.018198  d :     0.093868
      dxz     :     0.036798
      dyz     :     0.016223
      dx2y2   :     0.010179
      dxy     :     0.012470
      f0      :     0.001096  f :     0.007181
      f+1     :     0.001563
      f-1     :     0.001287
      f+2     :     0.000757
      f-2     :     0.000559
      f+3     :     0.001027
      f-3     :     0.000892
 77 H s       :     0.822499  s :     0.822499
      pz      :     0.008558  p :     0.022232
      px      :     0.008303
      py      :     0.005371
 78 C s       :     3.202765  s :     3.202765
      pz      :     0.970402  p :     2.908726
      px      :     1.007180
      py      :     0.931144
      dz2     :     0.029167  d :     0.097819
      dxz     :     0.027860
      dyz     :     0.022738
      dx2y2   :     0.010206
      dxy     :     0.007847
      f0      :     0.001410  f :     0.007194
      f+1     :     0.001550
      f-1     :     0.001373
      f+2     :     0.000875
      f-2     :     0.000789
      f+3     :     0.000621
      f-3     :     0.000576
 79 H s       :     0.816042  s :     0.816042
      pz      :     0.004758  p :     0.022842
      px      :     0.012821
      py      :     0.005264
 80 O s       :     3.846982  s :     3.846982
      pz      :     1.558768  p :     4.757009
      px      :     1.644049
      py      :     1.554193
      dz2     :     0.005452  d :     0.026538
      dxz     :     0.007713
      dyz     :     0.004764
      dx2y2   :     0.004347
      dxy     :     0.004262
      f0      :     0.000207  f :     0.001653
      f+1     :     0.000402
      f-1     :     0.000145
      f+2     :     0.000327
      f-2     :     0.000335
      f+3     :     0.000129
      f-3     :     0.000109
 81 H s       :     0.735534  s :     0.735534
      pz      :     0.023121  p :     0.048399
      px      :     0.014661
      py      :     0.010617


                     *******************************
                     * LOEWDIN POPULATION ANALYSIS *
                     *******************************

----------------------
LOEWDIN ATOMIC CHARGES
----------------------
   0 O :    0.414520
   1 O :    0.089436
   2 N :    0.312069
   3 N :    0.130009
   4 C :   -0.212665
   5 C :   -0.197827
   6 H :    0.184889
   7 C :   -0.130082
   8 C :   -0.106655
   9 H :    0.162149
  10 C :   -0.141074
  11 H :    0.155887
  12 C :   -0.141717
  13 H :    0.154492
  14 C :   -0.141494
  15 H :    0.155907
  16 C :   -0.106595
  17 H :    0.160175
  18 C :   -0.329959
  19 C :   -0.255893
  20 H :    0.129683
  21 H :    0.140541
  22 H :    0.134743
  23 C :   -0.255886
  24 H :    0.135032
  25 H :    0.139773
  26 H :    0.130469
  27 C :   -0.266341
  28 H :    0.138233
  29 H :    0.130625
  30 H :    0.131848
  31 C :   -0.181616
  32 C :   -0.072713
  33 C :   -0.124354
  34 H :    0.158969
  35 C :   -0.181047
  36 H :    0.149705
  37 C :   -0.159889
  38 H :    0.152860
  39 C :   -0.139340
  40 H :    0.160566
  41 C :   -0.285833
  42 C :   -0.271855
  43 H :    0.127930
  44 H :    0.128494
  45 H :    0.118319
  46 C :   -0.270743
  47 H :    0.115779
  48 H :    0.131589
  49 H :    0.127783
  50 C :   -0.272206
  51 H :    0.126423
  52 H :    0.129094
  53 H :    0.126273
  54 C :   -0.320583
  55 C :   -0.129360
  56 C :   -0.077334
  57 H :    0.164480
  58 C :   -0.130043
  59 H :    0.159571
  60 C :   -0.113219
  61 H :    0.159341
  62 C :   -0.131350
  63 H :    0.159410
  64 C :   -0.082536
  65 H :    0.165702
  66 H :    0.180443
  67 O :   -0.103513
  68 C :   -0.625708
  69 C :   -0.133167
  70 C :   -0.107999
  71 H :    0.153253
  72 C :   -0.149760
  73 H :    0.154082
  74 C :   -0.142333
  75 H :    0.154009
  76 C :   -0.147978
  77 H :    0.154343
  78 C :   -0.105856
  79 H :    0.153579
  80 O :   -0.113187
  81 H :    0.217228

-------------------------------
LOEWDIN REDUCED ORBITAL CHARGES
-------------------------------
  0 O s       :     3.192549  s :     3.192549
      pz      :     1.480666  p :     4.269700
      px      :     1.297478
      py      :     1.491556
      dz2     :     0.023558  d :     0.115464
      dxz     :     0.027220
      dyz     :     0.017676
      dx2y2   :     0.025975
      dxy     :     0.021036
      f0      :     0.001035  f :     0.007767
      f+1     :     0.001154
      f-1     :     0.000984
      f+2     :     0.001398
      f-2     :     0.001028
      f+3     :     0.001029
      f-3     :     0.001139
  1 O s       :     3.420210  s :     3.420210
      pz      :     1.397175  p :     4.422521
      px      :     1.538166
      py      :     1.487180
      dz2     :     0.008737  d :     0.062512
      dxz     :     0.014367
      dyz     :     0.012359
      dx2y2   :     0.011373
      dxy     :     0.015676
      f0      :     0.000506  f :     0.005321
      f+1     :     0.000596
      f-1     :     0.000461
      f+2     :     0.000777
      f-2     :     0.001404
      f+3     :     0.000720
      f-3     :     0.000857
  2 N s       :     2.950160  s :     2.950160
      pz      :     1.159825  p :     3.521439
      px      :     1.198430
      py      :     1.163183
      dz2     :     0.041432  d :     0.203364
      dxz     :     0.025773
      dyz     :     0.062321
      dx2y2   :     0.036602
      dxy     :     0.037236
      f0      :     0.002209  f :     0.012968
      f+1     :     0.001373
      f-1     :     0.001656
      f+2     :     0.001935
      f-2     :     0.001535
      f+3     :     0.002085
      f-3     :     0.002174
  3 N s       :     2.939943  s :     2.939943
      pz      :     1.115186  p :     3.707925
      px      :     1.228348
      py      :     1.364391
      dz2     :     0.066492  d :     0.208213
      dxz     :     0.060810
      dyz     :     0.037592
      dx2y2   :     0.014334
      dxy     :     0.028985
      f0      :     0.002865  f :     0.013910
      f+1     :     0.003165
      f-1     :     0.002446
      f+2     :     0.001819
      f-2     :     0.001584
      f+3     :     0.001046
      f-3     :     0.000984
  4 C s       :     2.737300  s :     2.737300
      pz      :     0.906984  p :     2.587030
      px      :     0.758712
      py      :     0.921334
      dz2     :     0.163899  d :     0.766118
      dxz     :     0.103455
      dyz     :     0.211092
      dx2y2   :     0.146408
      dxy     :     0.141264
      f0      :     0.020992  f :     0.122217
      f+1     :     0.015144
      f-1     :     0.018142
      f+2     :     0.025513
      f-2     :     0.014886
      f+3     :     0.015621
      f-3     :     0.011918
  5 C s       :     2.724895  s :     2.724895
      pz      :     0.915892  p :     2.861615
      px      :     0.958234
      py      :     0.987489
      dz2     :     0.093331  d :     0.549152
      dxz     :     0.104733
      dyz     :     0.127871
      dx2y2   :     0.103203
      dxy     :     0.120014
      f0      :     0.009419  f :     0.062164
      f+1     :     0.009030
      f-1     :     0.009001
      f+2     :     0.009440
      f-2     :     0.011140
      f+3     :     0.006015
      f-3     :     0.008119
  6 H s       :     0.751575  s :     0.751575
      pz      :     0.014146  p :     0.063536
      px      :     0.031338
      py      :     0.018051
  7 C s       :     2.714552  s :     2.714552
      pz      :     0.880849  p :     2.859121
      px      :     1.024391
      py      :     0.953881
      dz2     :     0.048121  d :     0.502352
      dxz     :     0.074217
      dyz     :     0.069135
      dx2y2   :     0.161600
      dxy     :     0.149279
      f0      :     0.004147  f :     0.054057
      f+1     :     0.004431
      f-1     :     0.004492
      f+2     :     0.006189
      f-2     :     0.007718
      f+3     :     0.011613
      f-3     :     0.015467
  8 C s       :     2.760256  s :     2.760256
      pz      :     0.894703  p :     2.920745
      px      :     1.001414
      py      :     1.024629
      dz2     :     0.037993  d :     0.383489
      dxz     :     0.048274
      dyz     :     0.052431
      dx2y2   :     0.096166
      dxy     :     0.148625
      f0      :     0.003280  f :     0.042164
      f+1     :     0.004299
      f-1     :     0.003443
      f+2     :     0.007053
      f-2     :     0.003823
      f+3     :     0.009400
      f-3     :     0.010866
  9 H s       :     0.776377  s :     0.776377
      pz      :     0.013730  p :     0.061473
      px      :     0.021894
      py      :     0.025850
 10 C s       :     2.767121  s :     2.767121
      pz      :     0.893248  p :     2.945200
      px      :     0.988039
      py      :     1.063913
      dz2     :     0.024693  d :     0.386186
      dxz     :     0.030409
      dyz     :     0.078162
      dx2y2   :     0.145239
      dxy     :     0.107684
      f0      :     0.003520  f :     0.042567
      f+1     :     0.001858
      f-1     :     0.005331
      f+2     :     0.003415
      f-2     :     0.006824
      f+3     :     0.009358
      f-3     :     0.012260
 11 H s       :     0.782998  s :     0.782998
      pz      :     0.015962  p :     0.061115
      px      :     0.033419
      py      :     0.011734
 12 C s       :     2.767663  s :     2.767663
      pz      :     0.895839  p :     2.942901
      px      :     1.041767
      py      :     1.005295
      dz2     :     0.037222  d :     0.388680
      dxz     :     0.067109
      dyz     :     0.034562
      dx2y2   :     0.134389
      dxy     :     0.115398
      f0      :     0.003297  f :     0.042473
      f+1     :     0.004466
      f-1     :     0.003185
      f+2     :     0.004285
      f-2     :     0.006618
      f+3     :     0.008733
      f-3     :     0.011890
 13 H s       :     0.784510  s :     0.784510
      pz      :     0.013657  p :     0.060997
      px      :     0.013509
      py      :     0.033831
 14 C s       :     2.767266  s :     2.767266
      pz      :     0.899996  p :     2.944794
      px      :     1.019164
      py      :     1.025634
      dz2     :     0.037119  d :     0.386775
      dxz     :     0.047998
      dyz     :     0.054420
      dx2y2   :     0.095477
      dxy     :     0.151761
      f0      :     0.003333  f :     0.042659
      f+1     :     0.004202
      f-1     :     0.003444
      f+2     :     0.006954
      f-2     :     0.004069
      f+3     :     0.009378
      f-3     :     0.011280
 15 H s       :     0.782933  s :     0.782933
      pz      :     0.013849  p :     0.061160
      px      :     0.021462
      py      :     0.025850
 16 C s       :     2.761139  s :     2.761139
      pz      :     0.888176  p :     2.920662
      px      :     0.982870
      py      :     1.049616
      dz2     :     0.024777  d :     0.382641
      dxz     :     0.032121
      dyz     :     0.078561
      dx2y2   :     0.137818
      dxy     :     0.109364
      f0      :     0.003563  f :     0.042152
      f+1     :     0.001775
      f-1     :     0.005383
      f+2     :     0.003476
      f-2     :     0.006895
      f+3     :     0.009139
      f-3     :     0.011920
 17 H s       :     0.777155  s :     0.777155
      pz      :     0.016534  p :     0.062669
      px      :     0.033823
      py      :     0.012312
 18 C s       :     2.717268  s :     2.717268
      pz      :     0.899230  p :     2.863027
      px      :     1.027227
      py      :     0.936570
      dz2     :     0.134909  d :     0.672239
      dxz     :     0.119019
      dyz     :     0.163700
      dx2y2   :     0.127664
      dxy     :     0.126947
      f0      :     0.012543  f :     0.077425
      f+1     :     0.008863
      f-1     :     0.012510
      f+2     :     0.012343
      f-2     :     0.011747
      f+3     :     0.008237
      f-3     :     0.011181
 19 C s       :     2.830884  s :     2.830884
      pz      :     1.019596  p :     3.158356
      px      :     1.068267
      py      :     1.070493
      dz2     :     0.055263  d :     0.244064
      dxz     :     0.034826
      dyz     :     0.072158
      dx2y2   :     0.044136
      dxy     :     0.037681
      f0      :     0.003831  f :     0.022589
      f+1     :     0.004084
      f-1     :     0.003918
      f+2     :     0.004042
      f-2     :     0.002723
      f+3     :     0.002431
      f-3     :     0.001560
 20 H s       :     0.805818  s :     0.805818
      pz      :     0.015203  p :     0.064499
      px      :     0.019836
      py      :     0.029461
 21 H s       :     0.795919  s :     0.795919
      pz      :     0.026341  p :     0.063540
      px      :     0.013776
      py      :     0.023423
 22 H s       :     0.801718  s :     0.801718
      pz      :     0.013002  p :     0.063540
      px      :     0.035036
      py      :     0.015502
 23 C s       :     2.830098  s :     2.830098
      pz      :     1.082592  p :     3.156291
      px      :     0.997528
      py      :     1.076171
      dz2     :     0.029652  d :     0.246665
      dxz     :     0.056363
      dyz     :     0.045549
      dx2y2   :     0.045413
      dxy     :     0.069688
      f0      :     0.002455  f :     0.022833
      f+1     :     0.003765
      f-1     :     0.001852
      f+2     :     0.003572
      f-2     :     0.002161
      f+3     :     0.004802
      f-3     :     0.004225
 24 H s       :     0.801669  s :     0.801669
      pz      :     0.030980  p :     0.063299
      px      :     0.015979
      py      :     0.016339
 25 H s       :     0.796739  s :     0.796739
      pz      :     0.024637  p :     0.063488
      px      :     0.012516
      py      :     0.026335
 26 H s       :     0.804986  s :     0.804986
      pz      :     0.016517  p :     0.064545
      px      :     0.019695
      py      :     0.028333
 27 C s       :     2.830438  s :     2.830438
      pz      :     1.084164  p :     3.162970
      px      :     1.059331
      py      :     1.019475
      dz2     :     0.034892  d :     0.249892
      dxz     :     0.019609
      dyz     :     0.079951
      dx2y2   :     0.074552
      dxy     :     0.040888
      f0      :     0.001888  f :     0.023041
      f+1     :     0.002822
      f-1     :     0.003591
      f+2     :     0.002342
      f-2     :     0.003128
      f+3     :     0.003934
      f-3     :     0.005335
 28 H s       :     0.798286  s :     0.798286
      pz      :     0.026830  p :     0.063481
      px      :     0.013542
      py      :     0.023108
 29 H s       :     0.805125  s :     0.805125
      pz      :     0.030174  p :     0.064251
      px      :     0.016440
      py      :     0.017636
 30 H s       :     0.804350  s :     0.804350
      pz      :     0.014836  p :     0.063801
      px      :     0.035554
      py      :     0.013411
 31 C s       :     2.703198  s :     2.703198
      pz      :     0.890649  p :     2.788994
      px      :     1.018058
      py      :     0.880287
      dz2     :     0.163574  d :     0.616042
      dxz     :     0.173735
      dyz     :     0.130358
      dx2y2   :     0.073280
      dxy     :     0.075096
      f0      :     0.014098  f :     0.073383
      f+1     :     0.019783
      f-1     :     0.013263
      f+2     :     0.008166
      f-2     :     0.007891
      f+3     :     0.005073
      f-3     :     0.005109
 32 C s       :     2.715505  s :     2.715505
      pz      :     1.017913  p :     2.837462
      px      :     0.937072
      py      :     0.882476
      dz2     :     0.118688  d :     0.470186
      dxz     :     0.145445
      dyz     :     0.081890
      dx2y2   :     0.062343
      dxy     :     0.061822
      f0      :     0.009804  f :     0.049560
      f+1     :     0.012093
      f-1     :     0.005964
      f+2     :     0.006822
      f-2     :     0.006553
      f+3     :     0.004063
      f-3     :     0.004263
 33 C s       :     2.758873  s :     2.758873
      pz      :     1.011666  p :     2.931414
      px      :     1.016378
      py      :     0.903370
      dz2     :     0.082911  d :     0.392420
      dxz     :     0.149366
      dyz     :     0.066839
      dx2y2   :     0.044791
      dxy     :     0.048513
      f0      :     0.008099  f :     0.041648
      f+1     :     0.010886
      f-1     :     0.006551
      f+2     :     0.004126
      f-2     :     0.003172
      f+3     :     0.004505
      f-3     :     0.004309
 34 H s       :     0.777960  s :     0.777960
      pz      :     0.024183  p :     0.063071
      px      :     0.022799
      py      :     0.016089
 35 C s       :     2.763349  s :     2.763349
      pz      :     0.997578  p :     2.979509
      px      :     1.046598
      py      :     0.935332
      dz2     :     0.116969  d :     0.394854
      dxz     :     0.104895
      dyz     :     0.027177
      dx2y2   :     0.071660
      dxy     :     0.074153
      f0      :     0.006368  f :     0.043336
      f+1     :     0.010722
      f-1     :     0.002464
      f+2     :     0.007352
      f-2     :     0.006667
      f+3     :     0.004538
      f-3     :     0.005224
 36 H s       :     0.788967  s :     0.788967
      pz      :     0.034328  p :     0.061328
      px      :     0.012745
      py      :     0.014255
 37 C s       :     2.764176  s :     2.764176
      pz      :     1.062620  p :     2.948622
      px      :     0.990233
      py      :     0.895769
      dz2     :     0.125827  d :     0.403062
      dxz     :     0.116758
      dyz     :     0.091071
      dx2y2   :     0.039605
      dxy     :     0.029802
      f0      :     0.009245  f :     0.044029
      f+1     :     0.011656
      f-1     :     0.006294
      f+2     :     0.005922
      f-2     :     0.005892
      f+3     :     0.002301
      f-3     :     0.002718
 38 H s       :     0.786301  s :     0.786301
      pz      :     0.013286  p :     0.060839
      px      :     0.032139
      py      :     0.015413
 39 C s       :     2.755478  s :     2.755478
      pz      :     1.034015  p :     2.966082
      px      :     0.991334
      py      :     0.940732
      dz2     :     0.083669  d :     0.375752
      dxz     :     0.144305
      dyz     :     0.062154
      dx2y2   :     0.041520
      dxy     :     0.044105
      f0      :     0.008229  f :     0.042028
      f+1     :     0.010954
      f-1     :     0.006750
      f+2     :     0.004109
      f-2     :     0.003304
      f+3     :     0.004299
      f-3     :     0.004382
 40 H s       :     0.775037  s :     0.775037
      pz      :     0.022082  p :     0.064397
      px      :     0.024842
      py      :     0.017472
 41 C s       :     2.701720  s :     2.701720
      pz      :     0.984889  p :     2.918347
      px      :     0.948801
      py      :     0.984657
      dz2     :     0.103031  d :     0.603046
      dxz     :     0.118397
      dyz     :     0.132575
      dx2y2   :     0.127434
      dxy     :     0.121608
      f0      :     0.007765  f :     0.062720
      f+1     :     0.008005
      f-1     :     0.010164
      f+2     :     0.009187
      f-2     :     0.009585
      f+3     :     0.009171
      f-3     :     0.008843
 42 C s       :     2.826697  s :     2.826697
      pz      :     1.063556  p :     3.159809
      px      :     1.054969
      py      :     1.041284
      dz2     :     0.051323  d :     0.262270
      dxz     :     0.039800
      dyz     :     0.064695
      dx2y2   :     0.071292
      dxy     :     0.035161
      f0      :     0.002378  f :     0.023078
      f+1     :     0.003868
      f-1     :     0.003299
      f+2     :     0.003701
      f-2     :     0.002840
      f+3     :     0.002649
      f-3     :     0.004344
 43 H s       :     0.809041  s :     0.809041
      pz      :     0.020434  p :     0.063029
      px      :     0.013728
      py      :     0.028868
 44 H s       :     0.808389  s :     0.808389
      pz      :     0.014839  p :     0.063117
      px      :     0.033215
      py      :     0.015064
 45 H s       :     0.815534  s :     0.815534
      pz      :     0.031898  p :     0.066147
      px      :     0.019207
      py      :     0.015043
 46 C s       :     2.826345  s :     2.826345
      pz      :     1.046418  p :     3.156169
      px      :     1.079847
      py      :     1.029904
      dz2     :     0.064974  d :     0.265009
      dxz     :     0.043325
      dyz     :     0.050684
      dx2y2   :     0.037764
      dxy     :     0.068262
      f0      :     0.002578  f :     0.023221
      f+1     :     0.002712
      f-1     :     0.004641
      f+2     :     0.002764
      f-2     :     0.004071
      f+3     :     0.002835
      f-3     :     0.003620
 47 H s       :     0.816950  s :     0.816950
      pz      :     0.032603  p :     0.067270
      px      :     0.019166
      py      :     0.015502
 48 H s       :     0.805118  s :     0.805118
      pz      :     0.013994  p :     0.063293
      px      :     0.032394
      py      :     0.016905
 49 H s       :     0.808585  s :     0.808585
      pz      :     0.018164  p :     0.063632
      px      :     0.021433
      py      :     0.024035
 50 C s       :     2.830733  s :     2.830733
      pz      :     1.036160  p :     3.156026
      px      :     1.050461
      py      :     1.069404
      dz2     :     0.042100  d :     0.262580
      dxz     :     0.049242
      dyz     :     0.090034
      dx2y2   :     0.046119
      dxy     :     0.035085
      f0      :     0.005105  f :     0.022867
      f+1     :     0.003482
      f-1     :     0.002146
      f+2     :     0.003882
      f-2     :     0.003549
      f+3     :     0.002485
      f-3     :     0.002217
 51 H s       :     0.810406  s :     0.810406
      pz      :     0.019576  p :     0.063171
      px      :     0.017321
      py      :     0.026274
 52 H s       :     0.807963  s :     0.807963
      pz      :     0.015076  p :     0.062943
      px      :     0.031797
      py      :     0.016070
 53 H s       :     0.810520  s :     0.810520
      pz      :     0.021679  p :     0.063207
      px      :     0.013989
      py      :     0.027539
 54 C s       :     2.755933  s :     2.755933
      pz      :     0.833150  p :     2.559268
      px      :     0.824949
      py      :     0.901170
      dz2     :     0.136402  d :     0.870590
      dxz     :     0.174474
      dyz     :     0.113507
      dx2y2   :     0.256196
      dxy     :     0.190011
      f0      :     0.012649  f :     0.134792
      f+1     :     0.015822
      f-1     :     0.010999
      f+2     :     0.025530
      f-2     :     0.015166
      f+3     :     0.024823
      f-3     :     0.029804
 55 C s       :     2.712278  s :     2.712278
      pz      :     0.904500  p :     2.879931
      px      :     1.034659
      py      :     0.940772
      dz2     :     0.048263  d :     0.483796
      dxz     :     0.097914
      dyz     :     0.070228
      dx2y2   :     0.132770
      dxy     :     0.134620
      f0      :     0.004422  f :     0.053355
      f+1     :     0.006221
      f-1     :     0.004930
      f+2     :     0.008460
      f-2     :     0.007037
      f+3     :     0.008536
      f-3     :     0.013750
 56 C s       :     2.763066  s :     2.763066
      pz      :     0.903708  p :     2.892472
      px      :     1.012952
      py      :     0.975812
      dz2     :     0.045364  d :     0.379821
      dxz     :     0.081500
      dyz     :     0.041595
      dx2y2   :     0.084697
      dxy     :     0.126664
      f0      :     0.004450  f :     0.041974
      f+1     :     0.003684
      f-1     :     0.004238
      f+2     :     0.007674
      f-2     :     0.004916
      f+3     :     0.006404
      f-3     :     0.010609
 57 H s       :     0.773634  s :     0.773634
      pz      :     0.015609  p :     0.061886
      px      :     0.022425
      py      :     0.023852
 58 C s       :     2.767037  s :     2.767037
      pz      :     0.931312  p :     2.941207
      px      :     1.000252
      py      :     1.009643
      dz2     :     0.053854  d :     0.379448
      dxz     :     0.045027
      dyz     :     0.069417
      dx2y2   :     0.130276
      dxy     :     0.080874
      f0      :     0.003532  f :     0.042352
      f+1     :     0.004349
      f-1     :     0.004851
      f+2     :     0.006010
      f-2     :     0.007251
      f+3     :     0.007248
      f-3     :     0.009111
 59 H s       :     0.779175  s :     0.779175
      pz      :     0.013185  p :     0.061254
      px      :     0.036534
      py      :     0.011535
 60 C s       :     2.769466  s :     2.769466
      pz      :     0.887492  p :     2.911739
      px      :     1.061260
      py      :     0.962987
      dz2     :     0.030862  d :     0.389317
      dxz     :     0.084659
      dyz     :     0.046244
      dx2y2   :     0.112231
      dxy     :     0.115322
      f0      :     0.003648  f :     0.042696
      f+1     :     0.005916
      f-1     :     0.002482
      f+2     :     0.006450
      f-2     :     0.005282
      f+3     :     0.007436
      f-3     :     0.011483
 61 H s       :     0.779744  s :     0.779744
      pz      :     0.019468  p :     0.060915
      px      :     0.014195
      py      :     0.027252
 62 C s       :     2.767129  s :     2.767129
      pz      :     0.923406  p :     2.942132
      px      :     1.038232
      py      :     0.980493
      dz2     :     0.042300  d :     0.379722
      dxz     :     0.081181
      dyz     :     0.040397
      dx2y2   :     0.085516
      dxy     :     0.130328
      f0      :     0.004342  f :     0.042368
      f+1     :     0.003728
      f-1     :     0.004156
      f+2     :     0.007733
      f-2     :     0.005004
      f+3     :     0.006508
      f-3     :     0.010897
 63 H s       :     0.779275  s :     0.779275
      pz      :     0.015635  p :     0.061314
      px      :     0.021478
      py      :     0.024201
 64 C s       :     2.763899  s :     2.763899
      pz      :     0.903633  p :     2.895805
      px      :     0.997855
      py      :     0.994318
      dz2     :     0.059539  d :     0.380839
      dxz     :     0.046282
      dyz     :     0.068238
      dx2y2   :     0.126112
      dxy     :     0.080668
      f0      :     0.003481  f :     0.041992
      f+1     :     0.004583
      f-1     :     0.004858
      f+2     :     0.005783
      f-2     :     0.007217
      f+3     :     0.007334
      f-3     :     0.008735
 65 H s       :     0.772102  s :     0.772102
      pz      :     0.012905  p :     0.062195
      px      :     0.037865
      py      :     0.011425
 66 H s       :     0.697614  s :     0.697614
      pz      :     0.017311  p :     0.121943
      px      :     0.047684
      py      :     0.056948
 67 O s       :     3.420831  s :     3.420831
      pz      :     1.630629  p :     4.615046
      px      :     1.502800
      py      :     1.481618
      dz2     :     0.008407  d :     0.062272
      dxz     :     0.018698
      dyz     :     0.002829
      dx2y2   :     0.017591
      dxy     :     0.014747
      f0      :     0.000602  f :     0.005364
      f+1     :     0.001072
      f-1     :     0.000159
      f+2     :     0.000904
      f-2     :     0.000471
      f+3     :     0.001039
      f-3     :     0.001118
 68 C s       :     2.760689  s :     2.760689
      pz      :     0.975906  p :     2.683500
      px      :     0.942909
      py      :     0.764685
      dz2     :     0.240431  d :     1.012992
      dxz     :     0.287300
      dyz     :     0.116671
      dx2y2   :     0.181516
      dxy     :     0.187074
      f0      :     0.026364  f :     0.168527
      f+1     :     0.042512
      f-1     :     0.014441
      f+2     :     0.030037
      f-2     :     0.023484
      f+3     :     0.014366
      f-3     :     0.017322
 69 C s       :     2.724528  s :     2.724528
      pz      :     0.977104  p :     2.880688
      px      :     1.022384
      py      :     0.881201
      dz2     :     0.136624  d :     0.476212
      dxz     :     0.140388
      dyz     :     0.054531
      dx2y2   :     0.071728
      dxy     :     0.072940
      f0      :     0.010001  f :     0.051739
      f+1     :     0.013194
      f-1     :     0.005075
      f+2     :     0.007906
      f-2     :     0.006703
      f+3     :     0.004086
      f-3     :     0.004774
 70 C s       :     2.765317  s :     2.765317
      pz      :     1.037655  p :     2.919222
      px      :     1.002789
      py      :     0.878778
      dz2     :     0.083966  d :     0.382078
      dxz     :     0.150958
      dyz     :     0.059155
      dx2y2   :     0.042402
      dxy     :     0.045596
      f0      :     0.008603  f :     0.041383
      f+1     :     0.010556
      f-1     :     0.006372
      f+2     :     0.004480
      f-2     :     0.002841
      f+3     :     0.004211
      f-3     :     0.004319
 71 H s       :     0.784602  s :     0.784602
      pz      :     0.024184  p :     0.062145
      px      :     0.023057
      py      :     0.014905
 72 C s       :     2.767245  s :     2.767245
      pz      :     1.062142  p :     2.954136
      px      :     0.991989
      py      :     0.900006
      dz2     :     0.127733  d :     0.385866
      dxz     :     0.115194
      dyz     :     0.076084
      dx2y2   :     0.039778
      dxy     :     0.027078
      f0      :     0.009564  f :     0.042513
      f+1     :     0.011224
      f-1     :     0.005560
      f+2     :     0.005944
      f-2     :     0.005605
      f+3     :     0.002126
      f-3     :     0.002491
 73 H s       :     0.784718  s :     0.784718
      pz      :     0.012904  p :     0.061200
      px      :     0.033013
      py      :     0.015282
 74 C s       :     2.767767  s :     2.767767
      pz      :     1.001997  p :     2.939039
      px      :     1.048220
      py      :     0.888822
      dz2     :     0.114068  d :     0.392637
      dxz     :     0.110126
      dyz     :     0.025584
      dx2y2   :     0.070069
      dxy     :     0.072790
      f0      :     0.006814  f :     0.042890
      f+1     :     0.010154
      f-1     :     0.002360
      f+2     :     0.007408
      f-2     :     0.006414
      f+3     :     0.004593
      f-3     :     0.005147
 75 H s       :     0.785082  s :     0.785082
      pz      :     0.035102  p :     0.060910
      px      :     0.012921
      py      :     0.012887
 76 C s       :     2.767583  s :     2.767583
      pz      :     1.032969  p :     2.952043
      px      :     1.020162
      py      :     0.898913
      dz2     :     0.083890  d :     0.385794
      dxz     :     0.155905
      dyz     :     0.056750
      dx2y2   :     0.043240
      dxy     :     0.046007
      f0      :     0.008940  f :     0.042558
      f+1     :     0.010800
      f-1     :     0.006275
      f+2     :     0.004680
      f-2     :     0.002892
      f+3     :     0.004431
      f-3     :     0.004540
 77 H s       :     0.784417  s :     0.784417
      pz      :     0.023302  p :     0.061240
      px      :     0.022761
      py      :     0.015176
 78 C s       :     2.764775  s :     2.764775
      pz      :     1.054212  p :     2.917657
      px      :     0.988537
      py      :     0.874908
      dz2     :     0.122192  d :     0.381973
      dxz     :     0.115035
      dyz     :     0.078214
      dx2y2   :     0.039670
      dxy     :     0.026861
      f0      :     0.009384  f :     0.041451
      f+1     :     0.010743
      f-1     :     0.005588
      f+2     :     0.005842
      f-2     :     0.005636
      f+3     :     0.001968
      f-3     :     0.002291
 79 H s       :     0.783983  s :     0.783983
      pz      :     0.013413  p :     0.062437
      px      :     0.034116
      py      :     0.014908
 80 O s       :     3.421607  s :     3.421607
      pz      :     1.547141  p :     4.623926
      px      :     1.595561
      py      :     1.481224
      dz2     :     0.014914  d :     0.062339
      dxz     :     0.019199
      dyz     :     0.009339
      dx2y2   :     0.009280
      dxy     :     0.009608
      f0      :     0.000774  f :     0.005316
      f+1     :     0.001339
      f-1     :     0.000464
      f+2     :     0.000890
      f-2     :     0.001047
      f+3     :     0.000357
      f-3     :     0.000446
 81 H s       :     0.654548  s :     0.654548
      pz      :     0.061767  p :     0.128224
      px      :     0.039658
      py      :     0.026798


                      *****************************
                      * MAYER POPULATION ANALYSIS *
                      *****************************

  NA   - Mulliken gross atomic population
  ZA   - Total nuclear charge
  QA   - Mulliken gross atomic charge
  VA   - Mayer's total valence
  BVA  - Mayer's bonded valence
  FA   - Mayer's free valence

  ATOM       NA         ZA         QA         VA         BVA        FA
  0 O      8.1998     8.0000    -0.1998     2.2393     2.2393     0.0000
  1 O      8.3974     8.0000    -0.3974     2.0939     2.0939    -0.0000
  2 N      6.9760     7.0000     0.0240     3.4428     3.4428    -0.0000
  3 N      7.1957     7.0000    -0.1957     3.0236     3.0236     0.0000
  4 C      5.7732     6.0000     0.2268     4.0631     4.0631    -0.0000
  5 C      5.8055     6.0000     0.1945     3.7048     3.7048    -0.0000
  6 H      0.8321     1.0000     0.1679     1.0040     1.0040     0.0000
  7 C      5.9704     6.0000     0.0296     3.6920     3.6920     0.0000
  8 C      6.2606     6.0000    -0.2606     3.9778     3.9778    -0.0000
  9 H      0.8437     1.0000     0.1563     0.9702     0.9702     0.0000
 10 C      6.1481     6.0000    -0.1481     3.8778     3.8778    -0.0000
 11 H      0.8398     1.0000     0.1602     0.9621     0.9621     0.0000
 12 C      6.1372     6.0000    -0.1372     3.8624     3.8624    -0.0000
 13 H      0.8410     1.0000     0.1590     0.9595     0.9595    -0.0000
 14 C      6.1490     6.0000    -0.1490     3.8830     3.8830    -0.0000
 15 H      0.8413     1.0000     0.1587     0.9636     0.9636    -0.0000
 16 C      6.2107     6.0000    -0.2107     3.8864     3.8864     0.0000
 17 H      0.8411     1.0000     0.1589     0.9791     0.9791     0.0000
 18 C      5.8570     6.0000     0.1430     3.9158     3.9158    -0.0000
 19 C      6.4429     6.0000    -0.4429     3.8666     3.8666    -0.0000
 20 H      0.8423     1.0000     0.1577     0.9739     0.9739    -0.0000
 21 H      0.8369     1.0000     0.1631     0.9674     0.9674     0.0000
 22 H      0.8457     1.0000     0.1543     0.9722     0.9722     0.0000
 23 C      6.4390     6.0000    -0.4390     3.8901     3.8901     0.0000
 24 H      0.8444     1.0000     0.1556     0.9744     0.9744     0.0000
 25 H      0.8398     1.0000     0.1602     0.9674     0.9674    -0.0000
 26 H      0.8470     1.0000     0.1530     0.9740     0.9740     0.0000
 27 C      6.4370     6.0000    -0.4370     3.8180     3.8180    -0.0000
 28 H      0.8347     1.0000     0.1653     0.9670     0.9670    -0.0000
 29 H      0.8451     1.0000     0.1549     0.9870     0.9870    -0.0000
 30 H      0.8466     1.0000     0.1534     0.9806     0.9806     0.0000
 31 C      5.7597     6.0000     0.2403     3.8097     3.8097     0.0000
 32 C      6.0582     6.0000    -0.0582     3.6865     3.6865     0.0000
 33 C      6.1755     6.0000    -0.1755     3.7674     3.7674    -0.0000
 34 H      0.8417     1.0000     0.1583     0.9606     0.9606    -0.0000
 35 C      6.2332     6.0000    -0.2332     3.9190     3.9190    -0.0000
 36 H      0.8547     1.0000     0.1453     0.9659     0.9659    -0.0000
 37 C      6.1568     6.0000    -0.1568     3.8388     3.8388     0.0000
 38 H      0.8508     1.0000     0.1492     0.9656     0.9656     0.0000
 39 C      6.3577     6.0000    -0.3577     3.9441     3.9441    -0.0000
 40 H      0.8426     1.0000     0.1574     0.9733     0.9733    -0.0000
 41 C      5.9196     6.0000     0.0804     3.9266     3.9266     0.0000
 42 C      6.4310     6.0000    -0.4310     3.8527     3.8527     0.0000
 43 H      0.8619     1.0000     0.1381     0.9719     0.9719     0.0000
 44 H      0.8584     1.0000     0.1416     0.9704     0.9704     0.0000
 45 H      0.8566     1.0000     0.1434     0.9846     0.9846    -0.0000
 46 C      6.4546     6.0000    -0.4546     3.8980     3.8980     0.0000
 47 H      0.8450     1.0000     0.1550     0.9766     0.9766    -0.0000
 48 H      0.8535     1.0000     0.1465     0.9701     0.9701    -0.0000
 49 H      0.8516     1.0000     0.1484     0.9822     0.9822     0.0000
 50 C      6.4676     6.0000    -0.4676     3.8791     3.8791     0.0000
 51 H      0.8550     1.0000     0.1450     0.9667     0.9667     0.0000
 52 H      0.8465     1.0000     0.1535     0.9696     0.9696    -0.0000
 53 H      0.8545     1.0000     0.1455     0.9679     0.9679     0.0000
 54 C      5.5512     6.0000     0.4488     3.9652     3.9652     0.0000
 55 C      5.9127     6.0000     0.0873     3.6239     3.6239     0.0000
 56 C      6.2299     6.0000    -0.2299     3.9577     3.9577    -0.0000
 57 H      0.8327     1.0000     0.1673     0.9753     0.9753    -0.0000
 58 C      6.1395     6.0000    -0.1395     3.8990     3.8990     0.0000
 59 H      0.8317     1.0000     0.1683     0.9592     0.9592     0.0000
 60 C      6.1213     6.0000    -0.1213     3.9026     3.9026    -0.0000
 61 H      0.8328     1.0000     0.1672     0.9575     0.9575     0.0000
 62 C      6.1500     6.0000    -0.1500     3.9048     3.9048    -0.0000
 63 H      0.8339     1.0000     0.1661     0.9613     0.9613    -0.0000
 64 C      6.2208     6.0000    -0.2208     3.9396     3.9396    -0.0000
 65 H      0.8169     1.0000     0.1831     0.9579     0.9579     0.0000
 66 H      0.7799     1.0000     0.2201     0.9768     0.9768     0.0000
 67 O      8.6326     8.0000    -0.6326     1.8200     1.8200    -0.0000
 68 C      5.6190     6.0000     0.3810     4.2071     4.2071     0.0000
 69 C      5.8266     6.0000     0.1734     3.4962     3.4962     0.0000
 70 C      6.2387     6.0000    -0.2387     3.9668     3.9668    -0.0000
 71 H      0.8569     1.0000     0.1431     0.9987     0.9987    -0.0000
 72 C      6.1592     6.0000    -0.1592     3.9002     3.9002    -0.0000
 73 H      0.8424     1.0000     0.1576     0.9616     0.9616     0.0000
 74 C      6.1370     6.0000    -0.1370     3.8781     3.8781     0.0000
 75 H      0.8430     1.0000     0.1570     0.9595     0.9595     0.0000
 76 C      6.1673     6.0000    -0.1673     3.9158     3.9158     0.0000
 77 H      0.8447     1.0000     0.1553     0.9648     0.9648     0.0000
 78 C      6.2165     6.0000    -0.2165     3.9582     3.9582     0.0000
 79 H      0.8389     1.0000     0.1611     0.9757     0.9757     0.0000
 80 O      8.6322     8.0000    -0.6322     1.8212     1.8212     0.0000
 81 H      0.7839     1.0000     0.2161     1.0326     1.0326     0.0000

  Mayer bond orders larger than 0.100000
B(  0-O ,  4-C ) :   1.0734 B(  0-O , 54-C ) :   0.9979 B(  1-O , 54-C ) :   1.8617 
B(  2-N ,  4-C ) :   1.7181 B(  2-N , 18-C ) :   0.8400 B(  2-N , 81-H ) :   0.8170 
B(  3-N ,  5-C ) :   0.9206 B(  3-N , 31-C ) :   1.1105 B(  3-N , 66-H ) :   0.8613 
B(  4-C ,  5-C ) :   0.9288 B(  5-C ,  6-H ) :   0.9602 B(  5-C ,  7-C ) :   0.8734 
B(  7-C ,  8-C ) :   1.3769 B(  7-C , 16-C ) :   1.3414 B(  8-C ,  9-H ) :   0.9801 
B(  8-C , 10-C ) :   1.4121 B( 10-C , 11-H ) :   0.9760 B( 10-C , 12-C ) :   1.3773 
B( 12-C , 13-H ) :   0.9712 B( 12-C , 14-C ) :   1.3797 B( 14-C , 15-H ) :   0.9783 
B( 14-C , 16-C ) :   1.3992 B( 16-C , 17-H ) :   0.9740 B( 18-C , 19-C ) :   0.9786 
B( 18-C , 23-C ) :   0.9875 B( 18-C , 27-C ) :   0.9691 B( 19-C , 20-H ) :   0.9601 
B( 19-C , 21-H ) :   0.9550 B( 19-C , 22-H ) :   0.9627 B( 23-C , 24-H ) :   0.9616 
B( 23-C , 25-H ) :   0.9544 B( 23-C , 26-H ) :   0.9588 B( 27-C , 28-H ) :   0.9529 
B( 27-C , 29-H ) :   0.9601 B( 27-C , 30-H ) :   0.9611 B( 31-C , 32-C ) :   1.2876 
B( 31-C , 39-C ) :   1.3537 B( 32-C , 33-C ) :   1.2932 B( 32-C , 41-C ) :   1.0009 
B( 33-C , 34-H ) :   0.9780 B( 33-C , 35-C ) :   1.3935 B( 35-C , 36-H ) :   0.9887 
B( 35-C , 37-C ) :   1.3818 B( 37-C , 38-H ) :   0.9792 B( 37-C , 39-C ) :   1.3692 
B( 39-C , 40-H ) :   0.9881 B( 41-C , 42-C ) :   0.9744 B( 41-C , 46-C ) :   0.9663 
B( 41-C , 50-C ) :   0.9445 B( 42-C , 43-H ) :   0.9694 B( 42-C , 44-H ) :   0.9636 
B( 42-C , 45-H ) :   0.9547 B( 46-C , 47-H ) :   0.9320 B( 46-C , 48-H ) :   0.9564 
B( 46-C , 49-H ) :   0.9730 B( 50-C , 51-H ) :   0.9684 B( 50-C , 52-H ) :   0.9656 
B( 50-C , 53-H ) :   0.9691 B( 54-C , 55-C ) :   0.9903 B( 55-C , 56-C ) :   1.3067 
B( 55-C , 64-C ) :   1.3219 B( 56-C , 57-H ) :   0.9661 B( 56-C , 58-C ) :   1.4412 
B( 58-C , 59-H ) :   0.9670 B( 58-C , 60-C ) :   1.3810 B( 60-C , 61-H ) :   0.9636 
B( 60-C , 62-C ) :   1.3837 B( 62-C , 63-H ) :   0.9708 B( 62-C , 64-C ) :   1.4340 
B( 64-C , 65-H ) :   0.9557 B( 67-O , 68-C ) :   1.6495 B( 67-O , 69-C ) :  -0.1050 
B( 68-C , 69-C ) :   0.9629 B( 68-C , 80-O ) :   1.6058 B( 69-C , 70-C ) :   1.3278 
B( 69-C , 78-C ) :   1.3450 B( 69-C , 80-O ) :  -0.1091 B( 70-C , 71-H ) :   0.9698 
B( 70-C , 72-C ) :   1.4267 B( 72-C , 73-H ) :   0.9753 B( 72-C , 74-C ) :   1.3835 
B( 74-C , 75-H ) :   0.9718 B( 74-C , 76-C ) :   1.3831 B( 76-C , 77-H ) :   0.9780 
B( 76-C , 78-C ) :   1.4246 B( 78-C , 79-H ) :   0.9468 B( 80-O , 81-H ) :   0.1213 


-------
TIMINGS
-------

Total SCF time: 0 days 0 hours 7 min 20 sec 

Total time                  ....     440.750 sec
Sum of individual times     ....     420.504 sec  ( 95.4%)

Fock matrix formation       ....     381.263 sec  ( 86.5%)
  Split-RI-J                ....      41.386 sec  ( 10.9% of F)
  Chain of spheres X        ....     210.979 sec  ( 55.3% of F)
  XC integration            ....      45.940 sec  ( 12.0% of F)
    Basis function eval.    ....       2.388 sec  (  5.2% of XC)
    Density eval.           ....       6.912 sec  ( 15.0% of XC)
    XC-Functional eval.     ....       0.256 sec  (  0.6% of XC)
    XC-Potential eval.      ....       3.656 sec  (  8.0% of XC)
Diagonalization             ....       5.449 sec  (  1.2%)
Density matrix formation    ....       1.194 sec  (  0.3%)
Population analysis         ....       2.189 sec  (  0.5%)
Initial guess               ....       3.606 sec  (  0.8%)
Orbital Transformation      ....       0.000 sec  (  0.0%)
Orbital Orthonormalization  ....       0.000 sec  (  0.0%)
DIIS solution               ....       7.151 sec  (  1.6%)
SOSCF solution              ....       6.944 sec  (  1.6%)
Grid generation             ....      12.708 sec  (  2.9%)

Maximum memory used throughout the entire SCF-calculation: 588.0 MB
[1712055049.812833] [node133:2769175:0]          mpool.c:43   UCX  WARN  object 0x13269880 was not returned to mpool ucp_requests
[1712055049.812854] [node133:2769175:0]          mpool.c:43   UCX  WARN  object 0x13269a40 was not returned to mpool ucp_requests
[1712055049.812857] [node133:2769175:0]          mpool.c:43   UCX  WARN  object 0x13269dc0 was not returned to mpool ucp_requests
[1712055049.817961] [node133:2769171:0]          mpool.c:43   UCX  WARN  object 0x1422c400 was not returned to mpool ucp_requests
[1712055049.817974] [node133:2769171:0]          mpool.c:43   UCX  WARN  object 0x1422c940 was not returned to mpool ucp_requests
[1712055049.817980] [node133:2769171:0]          mpool.c:43   UCX  WARN  object 0x1422ce80 was not returned to mpool ucp_requests
[1712055049.819528] [node133:2769161:0]          mpool.c:43   UCX  WARN  object 0x1386fb80 was not returned to mpool ucp_requests
[1712055049.819549] [node133:2769161:0]          mpool.c:43   UCX  WARN  object 0x1386fd40 was not returned to mpool ucp_requests
[1712055049.819555] [node133:2769161:0]          mpool.c:43   UCX  WARN  object 0x1386ff00 was not returned to mpool ucp_requests
[1712055049.820915] [node133:2769158:0]          mpool.c:43   UCX  WARN  object 0x13eeeb80 was not returned to mpool ucp_requests
[1712055049.820935] [node133:2769158:0]          mpool.c:43   UCX  WARN  object 0x13eeed40 was not returned to mpool ucp_requests
[1712055049.820940] [node133:2769158:0]          mpool.c:43   UCX  WARN  object 0x13eeef00 was not returned to mpool ucp_requests
[1712055049.820943] [node133:2769158:0]          mpool.c:43   UCX  WARN  object 0x13eef0c0 was not returned to mpool ucp_requests
[1712055049.820947] [node133:2769158:0]          mpool.c:43   UCX  WARN  object 0x13eef600 was not returned to mpool ucp_requests
[1712055049.821427] [node133:2769180:0]          mpool.c:43   UCX  WARN  object 0x14390b40 was not returned to mpool ucp_requests
[1712055049.821445] [node133:2769180:0]          mpool.c:43   UCX  WARN  object 0x14390d00 was not returned to mpool ucp_requests
[1712055049.821450] [node133:2769180:0]          mpool.c:43   UCX  WARN  object 0x14390ec0 was not returned to mpool ucp_requests
[1712055049.821519] [node133:2769169:0]          mpool.c:43   UCX  WARN  object 0x12e05b80 was not returned to mpool ucp_requests
[1712055049.821552] [node133:2769169:0]          mpool.c:43   UCX  WARN  object 0x12e05f00 was not returned to mpool ucp_requests
[1712055049.821555] [node133:2769169:0]          mpool.c:43   UCX  WARN  object 0x12e06280 was not returned to mpool ucp_requests
[1712055049.821516] [node133:2769179:0]          mpool.c:43   UCX  WARN  object 0x12f9f800 was not returned to mpool ucp_requests
[1712055049.821545] [node133:2769179:0]          mpool.c:43   UCX  WARN  object 0x12f9f9c0 was not returned to mpool ucp_requests
[1712055049.821548] [node133:2769179:0]          mpool.c:43   UCX  WARN  object 0x12f9fb80 was not returned to mpool ucp_requests
[1712055049.822795] [node133:2769160:0]          mpool.c:43   UCX  WARN  object 0x13f0c840 was not returned to mpool ucp_requests
[1712055049.822807] [node133:2769160:0]          mpool.c:43   UCX  WARN  object 0x13f0ca00 was not returned to mpool ucp_requests
[1712055049.822812] [node133:2769160:0]          mpool.c:43   UCX  WARN  object 0x13f0cbc0 was not returned to mpool ucp_requests
[1712055049.822994] [node133:2769167:0]          mpool.c:43   UCX  WARN  object 0x12fa8b80 was not returned to mpool ucp_requests
[1712055049.823006] [node133:2769167:0]          mpool.c:43   UCX  WARN  object 0x12fa90c0 was not returned to mpool ucp_requests
[1712055049.823011] [node133:2769167:0]          mpool.c:43   UCX  WARN  object 0x12fa9280 was not returned to mpool ucp_requests
[1712055049.823014] [node133:2769176:0]          mpool.c:43   UCX  WARN  object 0x13bdb9c0 was not returned to mpool ucp_requests
[1712055049.823027] [node133:2769176:0]          mpool.c:43   UCX  WARN  object 0x13bdbd40 was not returned to mpool ucp_requests
[1712055049.823033] [node133:2769176:0]          mpool.c:43   UCX  WARN  object 0x13bdbf00 was not returned to mpool ucp_requests
[1712055049.822986] [node133:2769177:0]          mpool.c:43   UCX  WARN  object 0x136299c0 was not returned to mpool ucp_requests
[1712055049.822999] [node133:2769177:0]          mpool.c:43   UCX  WARN  object 0x13629d40 was not returned to mpool ucp_requests
[1712055049.823004] [node133:2769177:0]          mpool.c:43   UCX  WARN  object 0x13629f00 was not returned to mpool ucp_requests
[1712055049.823132] [node133:2769157:0]          mpool.c:43   UCX  WARN  object 0x12fd9880 was not returned to mpool ucp_requests
[1712055049.823153] [node133:2769157:0]          mpool.c:43   UCX  WARN  object 0x12fd9a40 was not returned to mpool ucp_requests
[1712055049.823156] [node133:2769157:0]          mpool.c:43   UCX  WARN  object 0x12fd9c00 was not returned to mpool ucp_requests
[1712055049.823159] [node133:2769157:0]          mpool.c:43   UCX  WARN  object 0x12fd9dc0 was not returned to mpool ucp_requests
[1712055049.827410] [node133:2769181:0]          mpool.c:43   UCX  WARN  object 0x1303da40 was not returned to mpool ucp_requests
[1712055049.827422] [node133:2769181:0]          mpool.c:43   UCX  WARN  object 0x1303ddc0 was not returned to mpool ucp_requests
[1712055049.827427] [node133:2769181:0]          mpool.c:43   UCX  WARN  object 0x1303df80 was not returned to mpool ucp_requests
[1712055049.834035] [node133:2769154:0]          mpool.c:43   UCX  WARN  object 0x13486ac0 was not returned to mpool ucp_requests
[1712055049.834051] [node133:2769154:0]          mpool.c:43   UCX  WARN  object 0x13486c80 was not returned to mpool ucp_requests
[1712055049.834054] [node133:2769154:0]          mpool.c:43   UCX  WARN  object 0x13486e40 was not returned to mpool ucp_requests
[1712055049.834056] [node133:2769154:0]          mpool.c:43   UCX  WARN  object 0x13487000 was not returned to mpool ucp_requests
[1712055049.836058] [node133:2769170:0]          mpool.c:43   UCX  WARN  object 0x1440a780 was not returned to mpool ucp_requests
[1712055049.836070] [node133:2769170:0]          mpool.c:43   UCX  WARN  object 0x1440a940 was not returned to mpool ucp_requests
[1712055049.836073] [node133:2769170:0]          mpool.c:43   UCX  WARN  object 0x1440ab00 was not returned to mpool ucp_requests
[1712055049.837542] [node133:2769178:0]          mpool.c:43   UCX  WARN  object 0x13d04000 was not returned to mpool ucp_requests
[1712055049.837554] [node133:2769178:0]          mpool.c:43   UCX  WARN  object 0x13d041c0 was not returned to mpool ucp_requests
[1712055049.837557] [node133:2769178:0]          mpool.c:43   UCX  WARN  object 0x13d04380 was not returned to mpool ucp_requests
[1712055049.844924] [node133:2769156:0]          mpool.c:43   UCX  WARN  object 0x12c71740 was not returned to mpool ucp_requests
[1712055049.844936] [node133:2769156:0]          mpool.c:43   UCX  WARN  object 0x12c71900 was not returned to mpool ucp_requests
[1712055049.844944] [node133:2769156:0]          mpool.c:43   UCX  WARN  object 0x12c71ac0 was not returned to mpool ucp_requests
[1712055049.844948] [node133:2769156:0]          mpool.c:43   UCX  WARN  object 0x12c72a80 was not returned to mpool ucp_requests
[1712055049.844998] [node133:2769174:0]          mpool.c:43   UCX  WARN  object 0x12e83c00 was not returned to mpool ucp_requests
[1712055049.845011] [node133:2769174:0]          mpool.c:43   UCX  WARN  object 0x12e83f80 was not returned to mpool ucp_requests
[1712055049.845015] [node133:2769174:0]          mpool.c:43   UCX  WARN  object 0x12e84140 was not returned to mpool ucp_requests
[1712055049.845072] [node133:2769166:0]          mpool.c:43   UCX  WARN  object 0x12ea9940 was not returned to mpool ucp_requests
[1712055049.845084] [node133:2769166:0]          mpool.c:43   UCX  WARN  object 0x12ea9b00 was not returned to mpool ucp_requests
[1712055049.845089] [node133:2769166:0]          mpool.c:43   UCX  WARN  object 0x12eaa040 was not returned to mpool ucp_requests
[1712055049.845696] [node133:2769159:0]          mpool.c:43   UCX  WARN  object 0x136cdbc0 was not returned to mpool ucp_requests
[1712055049.845709] [node133:2769159:0]          mpool.c:43   UCX  WARN  object 0x136cdd80 was not returned to mpool ucp_requests
[1712055049.845713] [node133:2769159:0]          mpool.c:43   UCX  WARN  object 0x136cdf40 was not returned to mpool ucp_requests
[1712055049.845717] [node133:2769159:0]          mpool.c:43   UCX  WARN  object 0x136ce100 was not returned to mpool ucp_requests
[1712055049.845720] [node133:2769159:0]          mpool.c:43   UCX  WARN  object 0x136ce640 was not returned to mpool ucp_requests
[1712055049.845739] [node133:2769162:0]          mpool.c:43   UCX  WARN  object 0x131258c0 was not returned to mpool ucp_requests
[1712055049.845751] [node133:2769162:0]          mpool.c:43   UCX  WARN  object 0x13125a80 was not returned to mpool ucp_requests
[1712055049.845755] [node133:2769162:0]          mpool.c:43   UCX  WARN  object 0x13125c40 was not returned to mpool ucp_requests
[1712055049.845462] [node133:2769164:0]          mpool.c:43   UCX  WARN  object 0x13f59b80 was not returned to mpool ucp_requests
[1712055049.845473] [node133:2769164:0]          mpool.c:43   UCX  WARN  object 0x13f5a0c0 was not returned to mpool ucp_requests
[1712055049.845478] [node133:2769164:0]          mpool.c:43   UCX  WARN  object 0x13f5a280 was not returned to mpool ucp_requests
[1712055049.845704] [node133:2769173:0]          mpool.c:43   UCX  WARN  object 0x14883500 was not returned to mpool ucp_requests
[1712055049.845718] [node133:2769173:0]          mpool.c:43   UCX  WARN  object 0x14883c00 was not returned to mpool ucp_requests
[1712055049.845723] [node133:2769173:0]          mpool.c:43   UCX  WARN  object 0x14883f80 was not returned to mpool ucp_requests
[1712055049.865238] [node133:2769163:0]          mpool.c:43   UCX  WARN  object 0x13964840 was not returned to mpool ucp_requests
[1712055049.865250] [node133:2769163:0]          mpool.c:43   UCX  WARN  object 0x13964a00 was not returned to mpool ucp_requests
[1712055049.865256] [node133:2769163:0]          mpool.c:43   UCX  WARN  object 0x13964bc0 was not returned to mpool ucp_requests
[1712055049.870059] [node133:2769172:0]          mpool.c:43   UCX  WARN  object 0x13894900 was not returned to mpool ucp_requests
[1712055049.870079] [node133:2769172:0]          mpool.c:43   UCX  WARN  object 0x13894c80 was not returned to mpool ucp_requests
[1712055049.870085] [node133:2769172:0]          mpool.c:43   UCX  WARN  object 0x13894e40 was not returned to mpool ucp_requests
[1712055049.876583] [node133:2769168:0]          mpool.c:43   UCX  WARN  object 0x143baa40 was not returned to mpool ucp_requests
[1712055049.876596] [node133:2769168:0]          mpool.c:43   UCX  WARN  object 0x143badc0 was not returned to mpool ucp_requests
[1712055049.876600] [node133:2769168:0]          mpool.c:43   UCX  WARN  object 0x143baf80 was not returned to mpool ucp_requests
[1712055049.923197] [node133:2769155:0]          mpool.c:43   UCX  WARN  object 0x1326f800 was not returned to mpool ucp_requests
[1712055049.923216] [node133:2769155:0]          mpool.c:43   UCX  WARN  object 0x1326f9c0 was not returned to mpool ucp_requests
[1712055049.923219] [node133:2769155:0]          mpool.c:43   UCX  WARN  object 0x1326fb80 was not returned to mpool ucp_requests
[1712055049.923222] [node133:2769155:0]          mpool.c:43   UCX  WARN  object 0x1326fd40 was not returned to mpool ucp_requests
[1712055049.923477] [node133:2769165:0]          mpool.c:43   UCX  WARN  object 0x1303f840 was not returned to mpool ucp_requests
[1712055049.923489] [node133:2769165:0]          mpool.c:43   UCX  WARN  object 0x1303fa00 was not returned to mpool ucp_requests
[1712055049.923493] [node133:2769165:0]          mpool.c:43   UCX  WARN  object 0x1303fbc0 was not returned to mpool ucp_requests
[1712055049.962985] [node133:2769153:0]          mpool.c:43   UCX  WARN  object 0x13e09900 was not returned to mpool ucp_requests
[1712055049.962996] [node133:2769153:0]          mpool.c:43   UCX  WARN  object 0x13e09c80 was not returned to mpool ucp_requests
[1712055049.963002] [node133:2769153:0]          mpool.c:43   UCX  WARN  object 0x13e09e40 was not returned to mpool ucp_requests
[1712055049.963005] [node133:2769153:0]          mpool.c:43   UCX  WARN  object 0x13e0a000 was not returned to mpool ucp_requests


-------------------------------------------------------------------------------
                          DFT DISPERSION CORRECTION                            
                                                                               
                              DFTD3 V3.1  Rev 1                                
                          USING Becke-Johnson damping                          
-------------------------------------------------------------------------------
The PBE0 functional is recognized
Active option DFTDOPT                   ...         4   

molecular C6(AA) [au] = 70539.049727 


            DFT-D V3
 parameters
 s6 scaling factor         :     1.0000 
 a1 scaling factor         :     0.4145 
 s8 scaling factor         :     1.2177 
 a2 scaling factor         :     4.8593 
 ad hoc parameters k1-k3   :    16.0000     1.3333    -4.0000 

 Edisp/kcal,au: -71.131904255509  -0.113355892792 
 E6   /kcal   : -45.944765857 
 E8   /kcal   : -25.187138399 
 % E8         :  35.409059637 

-------------------------   ----------------
Dispersion correction           -0.113355893
-------------------------   ----------------


-------------------------   --------------------
FINAL SINGLE POINT ENERGY     -1805.004953203443
-------------------------   --------------------


           ************************************************************
           *        Program running with 30 parallel MPI-processes    *
           *              working on a common directory               *
           ************************************************************
------------------------------------------------------------------------------
                         ORCA SCF GRADIENT CALCULATION
------------------------------------------------------------------------------

 ... reading COSX grid (gridx3)
Gradient of the Kohn-Sham DFT energy:
Kohn-Sham wavefunction type      ... RKS
Hartree-Fock exchange scaling    ...    0.250
Number of operators              ...    1
Number of atoms                  ...   82
Basis set dimensions             ... 1542
Integral neglect threshold       ... 2.5e-11
Integral primitive cutoff        ... 2.5e-12
SHARK Integral package           ... ON

Nuc. rep. gradient       (SHARK) ... done (  0.1 sec)
HCore & Overlap gradient (SHARK) ... done (  1.4 sec)
RI-J gradient            (SHARK) ... done (  6.9 sec)
COSX-gradient                    ... done ( 49.4 sec)
Exchange-correlation gradient    ... done
Dispersion correction            ... done

------------------
CARTESIAN GRADIENT
------------------

   1   O   :    0.029691519   -0.002171008    0.014900795
   2   O   :   -0.059739369   -0.028553186    0.025891693
   3   N   :    0.021338541   -0.058681446    0.009668578
   4   N   :    0.006404796   -0.000889687   -0.000518117
   5   C   :   -0.035231626    0.063105267   -0.030334062
   6   C   :   -0.007086061    0.002612366   -0.027326885
   7   H   :   -0.005029082    0.003367726    0.002003801
   8   C   :    0.008319872    0.001991174    0.006689956
   9   C   :    0.006582913   -0.003868506   -0.001733458
  10   H   :   -0.000358508    0.002923291    0.000033202
  11   C   :    0.009692406    0.002023839   -0.003713192
  12   H   :   -0.001891680   -0.000343879    0.000873647
  13   C   :    0.001096521    0.003085863   -0.000773549
  14   H   :   -0.000862571   -0.002643012    0.000747422
  15   C   :   -0.007486022    0.008451332    0.001049567
  16   H   :    0.001364568   -0.001908934   -0.000156864
  17   C   :   -0.007121577    0.004636099    0.002681869
  18   H   :    0.001352325    0.002336022   -0.000490775
  19   C   :   -0.000213984    0.011469539    0.009618257
  20   C   :    0.003234333   -0.004112015   -0.008085880
  21   H   :    0.002224562   -0.001165532   -0.001970845
  22   H   :    0.002392883    0.004243934   -0.003416731
  23   H   :   -0.000575079    0.000709199   -0.002701217
  24   C   :   -0.002638379   -0.004884385   -0.004280208
  25   H   :   -0.002257457   -0.000416588   -0.000896683
  26   H   :   -0.005610971    0.000644518    0.001179240
  27   H   :   -0.001014443   -0.003566958    0.000347415
  28   C   :   -0.000726712   -0.003476672   -0.006741420
  29   H   :    0.003131570   -0.004135978    0.003293169
  30   H   :    0.002742500   -0.001766086   -0.000032578
  31   H   :   -0.000336546   -0.002969290    0.001698091
  32   C   :   -0.006926308    0.003173634    0.010235910
  33   C   :    0.012677131    0.005147012   -0.008996399
  34   C   :   -0.006945229   -0.003383732    0.016002310
  35   H   :    0.006446996    0.001967758    0.001749738
  36   C   :   -0.001468231   -0.000217227    0.004348698
  37   H   :    0.000593261    0.000027901   -0.002985921
  38   C   :    0.008962772    0.002814383    0.002327197
  39   H   :   -0.002715848   -0.001632272    0.000147008
  40   C   :    0.003347868    0.001455185   -0.006596137
  41   H   :   -0.000833540   -0.000307903    0.005469247
  42   C   :    0.008134577    0.002152239   -0.000945403
  43   C   :   -0.006575535    0.001979802    0.000557554
  44   H   :   -0.000333181   -0.000488338   -0.002766480
  45   H   :    0.001288379    0.003964694   -0.002188297
  46   H   :   -0.003392646   -0.000103380    0.001612722
  47   C   :   -0.003007039   -0.004248887   -0.004508973
  48   H   :    0.001161325    0.002639790    0.003219686
  49   H   :    0.003357707   -0.002896343   -0.001465695
  50   H   :   -0.000546933   -0.000424129   -0.001735668
  51   C   :   -0.012541800   -0.003475345    0.001352928
  52   H   :   -0.002039947    0.000427084   -0.001189836
  53   H   :   -0.001205013   -0.000839716    0.006177707
  54   H   :   -0.001471425   -0.001760988   -0.001054481
  55   C   :    0.067636564    0.001436499    0.004096586
  56   C   :   -0.010399172    0.001652753   -0.004197863
  57   C   :   -0.000661204   -0.002843700    0.000458641
  58   H   :   -0.002616862    0.002076518   -0.001104685
  59   C   :   -0.010170705    0.003631633   -0.003717103
  60   H   :    0.001494355    0.000561964    0.000120107
  61   C   :   -0.002014659    0.003014618   -0.002302704
  62   H   :    0.000827663   -0.001994734    0.001486004
  63   C   :    0.005087419    0.007905379   -0.004800233
  64   H   :   -0.001466733   -0.000913625    0.000207519
  65   C   :    0.003428703    0.000056440    0.002132874
  66   H   :    0.000447974    0.003320315   -0.001160653
  67   H   :   -0.005371129   -0.006953981    0.007694657
  68   O   :    0.009723398    0.008488683   -0.017634555
  69   C   :    0.007651938   -0.006596153    0.011233936
  70   C   :   -0.003712538    0.002053081   -0.009241186
  71   C   :    0.008312024    0.002425853   -0.000794702
  72   H   :    0.000180808   -0.000443416    0.003083055
  73   C   :    0.010084587    0.002912880    0.005781493
  74   H   :   -0.002570174   -0.000926376   -0.000466951
  75   C   :    0.000857576    0.000496999    0.002636607
  76   H   :   -0.000766562   -0.000194864   -0.003198639
  77   C   :   -0.006322335   -0.002792181    0.009921644
  78   H   :    0.002053489    0.000630341   -0.001759656
  79   C   :   -0.007105110   -0.003058925    0.003794787
  80   H   :    0.001294669    0.000521616    0.002488318
  81   O   :   -0.019083941   -0.004371675   -0.008031483
  82   H   :   -0.004569197   -0.002030962   -0.003306600

Difference to translation invariance:
           :   -0.0003925737    0.0000832080   -0.0003091325

Difference to rotation invariance:
           :   -0.0077360851    0.0024261458    0.0027976360

Norm of the cartesian gradient     ...    0.1636544205
RMS gradient                       ...    0.0104342248
MAX gradient                       ...    0.0676365645

-------
TIMINGS
-------

Total SCF gradient time            ...       87.773 sec

One electron gradient       ....       1.377 sec  (  1.6%)
RI-J Coulomb gradient       ....       6.940 sec  (  7.9%)
COSX gradient               ....      49.376 sec  ( 56.3%)
XC gradient                 ....       9.411 sec  ( 10.7%)
CPCM gradient               ....       2.789 sec  (  3.2%)
   A-Matrix (El+Nuc)        ....       0.835 sec  (  1.0%)
   Potential                ....       1.954 sec  (  2.2%)

Maximum memory used throughout the entire SCFGRAD-calculation: 359.7 MB
------------------------------------------------------------------------------
                         ORCA GEOMETRY RELAXATION STEP
------------------------------------------------------------------------------

Reading the OPT-File                    .... done
Getting information on internals        .... done
Copying old internal coords+grads       .... done
Making the new internal coordinates     .... (new redundants).... done
Validating the new internal coordinates .... (new redundants).... done
Calculating the B-matrix                .... done
Calculating the G,G- and P matrices     .... done
Transforming gradient to internals      .... done
Projecting the internal gradient        .... done
Number of atoms                         ....  82
Number of internal coordinates          .... 491
Current Energy                          .... -1805.004953203 Eh
Current gradient norm                   ....     0.163654421 Eh/bohr
Maximum allowed component of the step   ....  0.150
Current trust radius                    ....  0.300
Evaluating the initial hessian          ....  (Almloef) done
Projecting the Hessian                  .... done
Forming the augmented Hessian           .... done
Diagonalizing the augmented Hessian     .... done
Last element of RFO vector              ....  0.928962208
Lowest eigenvalues of augmented Hessian:
 -0.043020929  0.000811182  0.000959316  0.001349110  0.001782862
Length of the computed step             ....  0.398481846
Warning: the length of the step is outside the trust region - taking restricted step instead
The input lambda is                     ....    -0.043021
   iter:   1  x=   -0.069968  g=    2.552705 f(x)=     0.068788
   iter:   2  x=   -0.090070  g=    1.143890 f(x)=     0.022995
   iter:   3  x=   -0.095783  g=    0.757169 f(x)=     0.004326
   iter:   4  x=   -0.096090  g=    0.685500 f(x)=     0.000210
   iter:   5  x=   -0.096091  g=    0.681972 f(x)=     0.000001
   iter:   6  x=   -0.096091  g=    0.681963 f(x)=     0.000000
   iter:   7  x=   -0.096091  g=    0.681963 f(x)=    -0.000000
The output lambda is                    ....    -0.096091 (7 iterations)
The final length of the internal step   ....  0.300000000
Converting the step to cartesian space:
 Initial RMS(Int)=    0.0135388105
Transforming coordinates:
 Iter   0:  RMS(Cart)=    0.1166892747 RMS(Int)=    0.6338656656
 Iter   1:  RMS(Cart)=    0.0053349850 RMS(Int)=    0.2835489048
 Iter   2:  RMS(Cart)=    0.0003357703 RMS(Int)=    0.0000620042
 Iter   3:  RMS(Cart)=    0.0000296540 RMS(Int)=    0.0000068406
 Iter   4:  RMS(Cart)=    0.0000020979 RMS(Int)=    0.0000003732
 Iter   5:  RMS(Cart)=    0.0000002023 RMS(Int)=    0.0000000478
 Iter   6:  RMS(Cart)=    0.0000000152 RMS(Int)=    0.0000000025
done
Storing new coordinates                 .... done

                                .--------------------.
          ----------------------|Geometry convergence|-------------------------
          Item                value                   Tolerance       Converged
          ---------------------------------------------------------------------
          RMS gradient        0.0064973033            0.0001000000      NO
          MAX gradient        0.0673486359            0.0003000000      NO
          RMS step            0.0135388105            0.0020000000      NO
          MAX step            0.0867341114            0.0040000000      NO
          ........................................................
          Max(Bonds)      0.0459      Max(Angles)    2.81
          Max(Dihed)        3.76      Max(Improp)    0.00
          ---------------------------------------------------------------------

The optimization has not yet converged - more geometry cycles are needed


    ---------------------------------------------------------------------------
                         Redundant Internal Coordinates
                            (Angstroem and degrees)

        Definition                    Value    dE/dq     Step     New-Value
    ----------------------------------------------------------------------------
     1. B(C   4,O   0)                1.2967 -0.038120  0.0236    1.3203   
     2. B(C   4,N   2)                1.3343  0.061734 -0.0459    1.2884   
     3. B(C   5,N   3)                1.4720  0.019597 -0.0215    1.4505   
     4. B(C   5,C   4)                1.5264  0.008398 -0.0123    1.5140   
     5. B(H   6,C   5)                1.0917  0.000827  0.0031    1.0948   
     6. B(C   7,C   5)                1.5410  0.018273 -0.0209    1.5201   
     7. B(C   8,C   7)                1.3996  0.010133 -0.0077    1.3919   
     8. B(H   9,C   8)                1.0821 -0.002438  0.0028    1.0848   
     9. B(C  10,C   8)                1.3923  0.005076 -0.0037    1.3886   
    10. B(H  11,C  10)                1.0808 -0.002108  0.0024    1.0831   
    11. B(C  12,C  10)                1.3934  0.005199 -0.0037    1.3896   
    12. B(H  13,C  12)                1.0805 -0.002479  0.0031    1.0837   
    13. B(C  14,C  12)                1.3931  0.005039 -0.0035    1.3895   
    14. B(H  15,C  14)                1.0804 -0.002326  0.0026    1.0831   
    15. B(C  16,C   7)                1.4016  0.013422 -0.0103    1.3913   
    16. B(C  16,C  14)                1.3918  0.004368 -0.0031    1.3887   
    17. B(H  17,C  16)                1.0815 -0.001815  0.0021    1.0835   
    18. B(C  18,N   2)                1.5055  0.012098 -0.0153    1.4901   
    19. B(C  19,C  18)                1.5455  0.016039 -0.0189    1.5266   
    20. B(H  20,C  19)                1.0896 -0.001478  0.0017    1.0913   
    21. B(H  21,C  19)                1.0907 -0.000160  0.0002    1.0908   
    22. B(H  22,C  19)                1.0914 -0.000714  0.0008    1.0922   
    23. B(C  23,C  18)                1.5425  0.013236 -0.0155    1.5270   
    24. B(H  24,C  23)                1.0926  0.002309 -0.0017    1.0909   
    25. B(H  25,C  23)                1.0904 -0.000579  0.0007    1.0911   
    26. B(H  26,C  23)                1.0881 -0.002329  0.0027    1.0908   
    27. B(C  27,C  18)                1.5410  0.012363 -0.0144    1.5266   
    28. B(H  28,C  27)                1.0901  0.000183 -0.0002    1.0899   
    29. B(H  29,C  27)                1.0927 -0.000212  0.0002    1.0930   
    30. B(H  30,C  27)                1.0923 -0.000562  0.0007    1.0930   
    31. B(C  31,N   3)                1.4082  0.017519 -0.0151    1.3931   
    32. B(C  32,C  31)                1.4222  0.004117 -0.0041    1.4180   
    33. B(C  33,C  32)                1.4105  0.017270 -0.0136    1.3970   
    34. B(H  34,C  33)                1.0771 -0.003393  0.0038    1.0809   
    35. B(C  35,C  33)                1.3914  0.002387 -0.0019    1.3895   
    36. B(H  36,C  35)                1.0803 -0.002768  0.0031    1.0834   
    37. B(C  37,C  35)                1.3865  0.003809 -0.0029    1.3836   
    38. B(H  38,C  37)                1.0800 -0.003014  0.0033    1.0832   
    39. B(C  39,C  37)                1.3890  0.004685 -0.0035    1.3855   
    40. B(C  39,C  31)                1.4029  0.006145 -0.0046    1.3983   
    41. B(H  40,C  39)                1.0772 -0.004196  0.0047    1.0819   
    42. B(C  41,C  32)                1.5677  0.016886 -0.0226    1.5451   
    43. B(C  42,C  41)                1.5493  0.008538 -0.0113    1.5380   
    44. B(H  43,C  42)                1.0905 -0.001898  0.0022    1.0928   
    45. B(H  44,C  42)                1.0905 -0.001882  0.0022    1.0927   
    46. B(H  45,C  42)                1.0875 -0.004024  0.0035    1.0910   
    47. B(C  46,C  41)                1.5505  0.009497 -0.0095    1.5409   
    48. B(H  47,C  46)                1.0873  0.000375  0.0008    1.0881   
    49. B(H  47,H  24)                3.3748  0.003098 -0.0096    3.3652   
    50. B(H  48,C  46)                1.0904 -0.001594  0.0019    1.0923   
    51. B(H  49,C  46)                1.0911 -0.000011  0.0003    1.0915   
    52. B(C  50,C  41)                1.5548  0.015462 -0.0187    1.5361   
    53. B(H  51,C  50)                1.0911 -0.001753  0.0020    1.0932   
    54. B(H  52,C  50)                1.0911 -0.000447  0.0005    1.0916   
    55. B(H  53,C  50)                1.0908 -0.001798  0.0021    1.0928   
    56. B(C  54,O   1)                1.2399  0.067349 -0.0334    1.2065   
    57. B(C  54,O   0)                1.3884  0.009218 -0.0071    1.3814   
    58. B(C  55,C  54)                1.5014  0.026057 -0.0260    1.4754   
    59. B(C  56,C  55)                1.4033  0.011847 -0.0085    1.3948   
    60. B(H  57,C  56)                1.0834 -0.000342  0.0001    1.0836   
    61. B(H  57,H  45)                4.1515 -0.001674  0.0016    4.1531   
    62. B(C  58,C  56)                1.3922  0.008659 -0.0064    1.3858   
    63. B(H  59,C  58)                1.0811 -0.001442  0.0016    1.0827   
    64. B(C  60,C  58)                1.3923  0.002281 -0.0017    1.3906   
    65. B(H  61,C  60)                1.0807 -0.002622  0.0030    1.0837   
    66. B(C  62,C  60)                1.3923  0.003158 -0.0024    1.3899   
    67. B(H  63,C  62)                1.0809 -0.001630  0.0018    1.0828   
    68. B(C  64,C  62)                1.3920  0.007697 -0.0057    1.3863   
    69. B(C  64,C  55)                1.4056  0.010816 -0.0086    1.3970   
    70. B(H  65,H  13)                4.3446 -0.000549  0.0007    4.3454   
    71. B(H  65,C  64)                1.0836 -0.000250 -0.0000    1.0836   
    72. B(H  66,N   3)                1.0120  0.007273 -0.0073    1.0047   
    73. B(C  68,O  67)                1.2539 -0.002807  0.0021    1.2561   
    74. B(C  69,C  68)                1.5144  0.011997 -0.0125    1.5020   
    75. B(C  70,C  69)                1.4083  0.014220 -0.0112    1.3971   
    76. B(H  71,C  70)                1.0812 -0.002094  0.0024    1.0835   
    77. B(C  72,H  38)                3.7710 -0.001322  0.0007    3.7717   
    78. B(C  72,C  70)                1.3932  0.007423 -0.0054    1.3878   
    79. B(H  73,C  72)                1.0799 -0.002747  0.0031    1.0830   
    80. B(C  74,C  72)                1.3913  0.004165 -0.0028    1.3885   
    81. B(H  75,C  74)                1.0801 -0.003288  0.0037    1.0838   
    82. B(C  76,C  74)                1.3912  0.003986 -0.0027    1.3885   
    83. B(H  77,C  76)                1.0799 -0.002764  0.0031    1.0830   
    84. B(C  78,C  76)                1.3930  0.006091 -0.0045    1.3885   
    85. B(C  78,C  69)                1.4082  0.013113 -0.0097    1.3985   
    86. B(H  79,H  49)                2.5061  0.000685 -0.0007    2.5054   
    87. B(H  79,C  78)                1.0810 -0.001652  0.0027    1.0837   
    88. B(O  80,H   6)                2.4979  0.010274 -0.0231    2.4748   
    89. B(O  80,C  68)                1.2565 -0.001217  0.0025    1.2590   
    90. B(H  81,O  80)                1.9293 -0.007422  0.0153    1.9446   
    91. B(H  81,C  68)                2.2643  0.005705 -0.0035    2.2608   
    92. B(H  81,O  67)                2.0128 -0.009473  0.0212    2.0340   
    93. B(H  81,N   2)                1.0354 -0.009398  0.0078    1.0432   
    94. A(C   4,O   0,C  54)          115.51 -0.008969    1.79    117.30   
    95. A(C   4,N   2,H  81)          115.96 -0.003812    0.29    116.25   
    96. A(C   4,N   2,C  18)          128.88  0.008805   -0.99    127.89   
    97. A(C  18,N   2,H  81)          115.16 -0.005001    0.70    115.86   
    98. A(C   5,N   3,C  31)          123.42  0.011757   -2.02    121.40   
    99. A(C  31,N   3,H  66)          109.78 -0.010021    1.68    111.45   
   100. A(C   5,N   3,H  66)          115.74  0.000323   -0.28    115.46   
   101. A(O   0,C   4,C   5)          115.99 -0.007363    1.57    117.57   
   102. A(O   0,C   4,N   2)          122.60  0.012439   -1.45    121.15   
   103. A(N   2,C   4,C   5)          121.28 -0.005119   -0.15    121.14   
   104. A(H   6,C   5,C   7)          104.98  0.000662    0.66    105.65   
   105. A(C   4,C   5,C   7)          114.33  0.003900   -1.30    113.04   
   106. A(N   3,C   5,H   6)          106.84 -0.007270    1.30    108.14   
   107. A(C   4,C   5,H   6)          104.50 -0.002712    0.74    105.24   
   108. A(N   3,C   5,C   4)          111.84  0.006110   -1.18    110.66   
   109. A(N   3,C   5,C   7)          113.38 -0.002202    0.21    113.59   
   110. A(C   5,H   6,O  80)          142.10  0.004754   -0.17    141.93   
   111. A(C   8,C   7,C  16)          119.46 -0.003433    0.33    119.79   
   112. A(C   5,C   7,C  16)          121.69  0.003031   -0.30    121.39   
   113. A(C   5,C   7,C   8)          118.85  0.000405   -0.03    118.82   
   114. A(C   7,C   8,H   9)          120.27  0.001166   -0.15    120.12   
   115. A(C   7,C   8,C  10)          120.28  0.001052   -0.12    120.16   
   116. A(H   9,C   8,C  10)          119.44 -0.002222    0.28    119.72   
   117. A(C   8,C  10,C  12)          119.70 -0.000711    0.11    119.81   
   118. A(C   8,C  10,H  11)          119.98  0.000386   -0.06    119.93   
   119. A(H  11,C  10,C  12)          120.31  0.000322   -0.05    120.26   
   120. A(C  10,C  12,H  13)          119.71 -0.001514    0.16    119.87   
   121. A(H  13,C  12,C  14)          119.69 -0.001623    0.18    119.87   
   122. A(C  10,C  12,C  14)          120.60  0.003134   -0.34    120.26   
   123. A(H  15,C  14,C  16)          119.86  0.000429   -0.06    119.80   
   124. A(C  12,C  14,H  15)          120.48  0.000930   -0.12    120.36   
   125. A(C  12,C  14,C  16)          119.66 -0.001364    0.18    119.84   
   126. A(C  14,C  16,H  17)          119.52 -0.002752    0.35    119.87   
   127. A(C   7,C  16,H  17)          120.17  0.001428   -0.18    119.99   
   128. A(C   7,C  16,C  14)          120.30  0.001322   -0.16    120.14   
   129. A(N   2,C  18,C  19)          111.15  0.003921   -0.89    110.26   
   130. A(C  23,C  18,C  27)          108.98 -0.000246    0.40    109.38   
   131. A(C  19,C  18,C  27)          108.98 -0.003051    0.57    109.55   
   132. A(N   2,C  18,C  27)          105.42  0.000490    0.03    105.45   
   133. A(N   2,C  18,C  23)          110.15 -0.003014    0.20    110.35   
   134. A(C  19,C  18,C  23)          111.92  0.001732   -0.26    111.66   
   135. A(C  18,C  19,H  21)          111.06  0.007329   -1.06    110.00   
   136. A(C  18,C  19,H  20)          112.72  0.001789   -0.24    112.47   
   137. A(H  20,C  19,H  21)          106.58 -0.004748    0.66    107.23   
   138. A(H  21,C  19,H  22)          107.08 -0.004464    0.59    107.68   
   139. A(H  20,C  19,H  22)          107.63 -0.002622    0.44    108.07   
   140. A(C  18,C  19,H  22)          111.47  0.001876   -0.26    111.20   
   141. A(H  25,C  23,H  26)          106.59 -0.004696    0.62    107.20   
   142. A(H  24,C  23,H  26)          107.61 -0.002505    0.47    108.08   
   143. A(C  18,C  23,H  26)          112.67  0.002020   -0.26    112.41   
   144. A(H  24,C  23,H  25)          107.06 -0.003113    0.44    107.50   
   145. A(C  18,C  23,H  24)          111.36 -0.000004   -0.08    111.29   
   146. A(C  18,C  23,H  25)          111.26  0.007588   -1.09    110.17   
   147. A(H  29,C  27,H  30)          106.26 -0.003613    0.68    106.95   
   148. A(H  28,C  27,H  30)          107.36 -0.004402    0.52    107.88   
   149. A(C  18,C  27,H  30)          112.00  0.002047   -0.28    111.72   
   150. A(H  28,C  27,H  29)          106.98 -0.004744    0.62    107.60   
   151. A(C  18,C  27,H  29)          111.77  0.002014   -0.24    111.53   
   152. A(C  18,C  27,H  28)          112.11  0.007629   -1.15    110.96   
   153. A(N   3,C  31,C  39)          120.18  0.004675   -0.67    119.50   
   154. A(N   3,C  31,C  32)          120.05 -0.003530    0.59    120.65   
   155. A(C  32,C  31,C  39)          119.76 -0.001185    0.10    119.85   
   156. A(C  31,C  32,C  33)          117.40  0.001253   -0.16    117.24   
   157. A(C  33,C  32,C  41)          119.69  0.007061   -0.94    118.75   
   158. A(C  31,C  32,C  41)          122.90 -0.008332    1.11    124.01   
   159. A(H  34,C  33,C  35)          116.15 -0.003997    0.54    116.69   
   160. A(C  32,C  33,C  35)          121.97 -0.004367    0.50    122.47   
   161. A(C  32,C  33,H  34)          121.87  0.008365   -1.04    120.84   
   162. A(H  36,C  35,C  37)          119.89 -0.002546    0.32    120.21   
   163. A(C  33,C  35,C  37)          119.95  0.002656   -0.32    119.63   
   164. A(C  33,C  35,H  36)          120.15 -0.000116    0.01    120.16   
   165. A(C  35,C  37,H  38)          120.30 -0.001497    0.19    120.49   
   166. A(H  38,C  37,C  39)          120.05  0.000583   -0.10    119.96   
   167. A(C  35,C  37,C  39)          119.63  0.000908   -0.09    119.54   
   168. A(C  37,C  39,H  40)          117.41 -0.004067    0.48    117.89   
   169. A(C  31,C  39,H  40)          121.30  0.003328   -0.46    120.85   
   170. A(C  31,C  39,C  37)          121.28  0.000744   -0.02    121.26   
   171. A(C  46,C  41,C  50)          105.38 -0.000165    0.07    105.44   
   172. A(C  42,C  41,C  50)          105.50 -0.004450    0.85    106.34   
   173. A(C  32,C  41,C  50)          113.20  0.005924   -1.53    111.67   
   174. A(C  42,C  41,C  46)          110.53  0.002202   -0.09    110.44   
   175. A(C  32,C  41,C  46)          111.12 -0.003773    0.79    111.91   
   176. A(C  32,C  41,C  42)          110.86  0.000322   -0.08    110.78   
   177. A(H  44,C  42,H  45)          105.98 -0.003261    0.58    106.56   
   178. A(H  43,C  42,H  45)          106.98 -0.001740    0.31    107.29   
   179. A(C  41,C  42,H  45)          113.36  0.000192   -0.12    113.24   
   180. A(H  43,C  42,H  44)          107.40 -0.002818    0.31    107.71   
   181. A(C  41,C  42,H  44)          111.65  0.005406   -0.75    110.91   
   182. A(C  41,C  42,H  43)          111.11  0.001592   -0.24    110.87   
   183. A(H  48,C  46,H  49)          107.15 -0.002558    0.51    107.65   
   184. A(H  47,C  46,H  49)          106.60 -0.001190    0.04    106.64   
   185. A(C  41,C  46,H  49)          111.17  0.001932   -0.20    110.97   
   186. A(H  47,C  46,H  48)          105.60 -0.000312   -0.04    105.56   
   187. A(C  41,C  46,H  48)          111.88  0.002860   -0.67    111.21   
   188. A(C  41,C  46,H  47)          113.99 -0.001119    0.41    114.40   
   189. A(C  46,H  49,H  79)          152.99 -0.000588   -0.28    152.71   
   190. A(H  52,C  50,H  53)          106.47 -0.004342    0.59    107.06   
   191. A(H  51,C  50,H  53)          108.19 -0.000122    0.05    108.24   
   192. A(C  41,C  50,H  53)          111.96  0.000131   -0.03    111.94   
   193. A(H  51,C  50,H  52)          106.34 -0.004184    0.60    106.93   
   194. A(C  41,C  50,H  52)          111.79  0.008489   -1.21    110.58   
   195. A(C  41,C  50,H  51)          111.77 -0.000539    0.08    111.85   
   196. A(O   1,C  54,C  55)          121.86 -0.022743    2.62    124.48   
   197. A(O   0,C  54,C  55)          111.52 -0.006704    0.56    112.08   
   198. A(O   0,C  54,O   1)          126.28  0.028490   -2.81    123.47   
   199. A(C  56,C  55,C  64)          119.20 -0.007385    0.72    119.92   
   200. A(C  54,C  55,C  64)          121.44  0.000155   -0.17    121.27   
   201. A(C  54,C  55,C  56)          119.34  0.007236   -0.55    118.79   
   202. A(H  57,C  56,C  58)          118.67 -0.006246    0.67    119.34   
   203. A(C  55,C  56,C  58)          120.34  0.003031   -0.37    119.97   
   204. A(C  55,C  56,H  57)          120.99  0.003215   -0.30    120.70   
   205. A(H  59,C  58,C  60)          120.19 -0.000541    0.05    120.24   
   206. A(C  56,C  58,C  60)          119.81 -0.000260    0.08    119.88   
   207. A(C  56,C  58,H  59)          120.00  0.000801   -0.12    119.88   
   208. A(H  61,C  60,C  62)          119.75 -0.000619    0.05    119.80   
   209. A(C  58,C  60,C  62)          120.55  0.001391   -0.12    120.43   
   210. A(C  58,C  60,H  61)          119.70 -0.000772    0.07    119.77   
   211. A(H  63,C  62,C  64)          119.99  0.000583   -0.09    119.90   
   212. A(C  60,C  62,C  64)          119.82  0.000034    0.02    119.84   
   213. A(C  60,C  62,H  63)          120.19 -0.000618    0.07    120.26   
   214. A(C  62,C  64,H  65)          118.32 -0.004932    0.61    118.93   
   215. A(C  55,C  64,H  65)          121.39  0.001742   -0.28    121.11   
   216. A(C  55,C  64,C  62)          120.28  0.003190   -0.32    119.95   
   217. A(C  68,O  67,H  81)           84.35  0.007117   -1.15     83.21   
   218. A(O  67,C  68,C  69)          120.63  0.005131   -0.96    119.68   
   219. A(O  80,C  68,H  81)           58.38 -0.005110    0.82     59.20   
   220. A(C  69,C  68,H  81)          162.87  0.003465   -0.07    162.79   
   221. A(O  67,C  68,H  81)           62.21 -0.005919    1.10     63.30   
   222. A(C  69,C  68,O  80)          120.62  0.005461   -0.90    119.72   
   223. A(O  67,C  68,O  80)          118.64 -0.010588    1.88    120.52   
   224. A(C  68,C  69,C  70)          121.04  0.009633   -1.01    120.04   
   225. A(C  70,C  69,C  78)          117.91 -0.005539    0.58    118.49   
   226. A(C  68,C  69,C  78)          121.04 -0.004079    0.42    121.47   
   227. A(H  71,C  70,C  72)          118.92 -0.002738    0.36    119.29   
   228. A(C  69,C  70,C  72)          121.09  0.000771   -0.12    120.96   
   229. A(C  69,C  70,H  71)          119.99  0.001969   -0.24    119.75   
   230. A(H  73,C  72,C  74)          120.22 -0.000179    0.01    120.24   
   231. A(C  70,C  72,C  74)          119.71 -0.000283    0.06    119.77   
   232. A(C  70,C  72,H  73)          120.06  0.000462   -0.07    120.00   
   233. A(H  75,C  74,C  76)          119.76 -0.001837    0.18    119.94   
   234. A(C  72,C  74,C  76)          120.48  0.003690   -0.36    120.12   
   235. A(C  72,C  74,H  75)          119.77 -0.001853    0.18    119.95   
   236. A(H  77,C  76,C  78)          120.01  0.001191   -0.15    119.85   
   237. A(C  74,C  76,C  78)          119.71 -0.001912    0.25    119.96   
   238. A(C  74,C  76,H  77)          120.28  0.000721   -0.09    120.19   
   239. A(C  76,C  78,H  79)          118.92  0.002267   -0.27    118.66   
   240. A(C  69,C  78,H  79)          119.97 -0.005537    0.66    120.64   
   241. A(C  69,C  78,C  76)          121.10  0.003274   -0.40    120.71   
   242. A(H  49,H  79,C  78)          143.05 -0.001969    0.69    143.75   
   243. A(H   6,O  80,H  81)           60.06  0.007022   -0.72     59.34   
   244. A(C  68,O  80,H  81)           87.94  0.006192   -0.94     87.01   
   245. A(H   6,O  80,C  68)           94.28  0.003086   -0.39     93.88   
   246. A(C  68,H  81,O  80)           33.68 -0.001082    0.11     33.79   
   247. A(O  67,H  81,O  80)           66.38 -0.002240    0.17     66.55   
   248. A(N   2,H  81,O  80)          152.11  0.000609   -0.11    152.00   
   249. A(O  67,H  81,C  68)           33.44 -0.001198    0.05     33.49   
   250. A(N   2,H  81,C  68)          167.12  0.000871   -0.00    167.11   
   251. A(N   2,H  81,O  67)          140.50  0.001744   -0.06    140.44   
   252. D(O   0,C   4,N   2,H  81)   -179.61  0.000019   -0.54   -180.16   
   253. D(N   2,C   4,O   0,C  54)    106.36 -0.006437    2.18    108.54   
   254. D(C   5,C   4,N   2,H  81)      4.55  0.001059   -0.27      4.28   
   255. D(C   5,C   4,N   2,C  18)   -175.97 -0.000181    0.08   -175.89   
   256. D(O   0,C   4,N   2,C  18)     -0.13 -0.001220   -0.19     -0.33   
   257. D(C   5,C   4,O   0,C  54)    -77.60 -0.007393    1.86    -75.74   
   258. D(H   6,C   5,C   4,N   2)     25.90 -0.003241    0.43     26.33   
   259. D(H   6,C   5,N   3,C  31)     37.29  0.002688   -0.80     36.48   
   260. D(C   7,C   5,C   4,N   2)    140.11 -0.002207    1.05    141.15   
   261. D(N   3,C   5,C   4,O   0)     94.59  0.004137   -0.58     94.00   
   262. D(H   6,C   5,C   4,O   0)   -150.20 -0.003054    0.80   -149.40   
   263. D(N   3,C   5,C   4,N   2)    -89.31  0.003950   -0.95    -90.27   
   264. D(C   4,C   5,N   3,C  31)    151.06 -0.001595    0.22    151.28   
   265. D(C   7,C   5,C   4,O   0)    -35.99 -0.002020    1.42    -34.58   
   266. D(C   4,C   5,N   3,H  66)     10.88 -0.000683    0.50     11.38   
   267. D(H   6,C   5,N   3,H  66)   -102.89  0.003600   -0.52   -103.41   
   268. D(C   7,C   5,N   3,H  66)    141.95  0.008486   -2.24    139.71   
   269. D(C   7,C   5,N   3,C  31)    -77.87  0.007575   -2.53    -80.40   
   270. D(O  80,H   6,C   5,C   4)    -34.39 -0.001522   -0.07    -34.46   
   271. D(O  80,H   6,C   5,C   7)   -155.04 -0.004983    0.76   -154.28   
   272. D(O  80,H   6,C   5,N   3)     84.28  0.000789   -0.46     83.82   
   273. D(C  16,C   7,C   5,N   3)    -27.13 -0.006669    1.71    -25.42   
   274. D(C  16,C   7,C   5,H   6)   -143.39  0.002802   -0.37   -143.76   
   275. D(C   8,C   7,C   5,C   4)    -76.96  0.003209   -0.91    -77.87   
   276. D(C   8,C   7,C   5,N   3)    153.22 -0.007196    1.82    155.05   
   277. D(C   8,C   7,C   5,H   6)     36.96  0.002276   -0.25     36.71   
   278. D(C  16,C   7,C   5,C   4)    102.69  0.003735   -1.03    101.66   
   279. D(H   9,C   8,C   7,C   5)     -1.12  0.000277   -0.01     -1.14   
   280. D(C  10,C   8,C   7,C  16)     -0.11  0.000143    0.00     -0.10   
   281. D(H   9,C   8,C   7,C  16)    179.22 -0.000260    0.10    179.32   
   282. D(C  10,C   8,C   7,C   5)    179.55  0.000680   -0.11    179.44   
   283. D(H  11,C  10,C   8,H   9)      0.04  0.000026    0.01      0.05   
   284. D(C  12,C  10,C   8,C   7)     -0.02 -0.000122    0.05      0.03   
   285. D(C  12,C  10,C   8,H   9)   -179.35  0.000255   -0.04   -179.40   
   286. D(H  11,C  10,C   8,C   7)    179.37 -0.000351    0.11    179.48   
   287. D(C  14,C  12,C  10,C   8)      0.09 -0.000100   -0.01      0.08   
   288. D(H  13,C  12,C  10,C   8)    179.40 -0.000359    0.08    179.48   
   289. D(H  13,C  12,C  10,H  11)      0.01 -0.000130    0.03      0.04   
   290. D(C  14,C  12,C  10,H  11)   -179.30  0.000129   -0.06   -179.36   
   291. D(C  16,C  14,C  12,H  13)   -179.35  0.000571   -0.18   -179.53   
   292. D(H  15,C  14,C  12,H  13)      0.01  0.000061    0.00      0.02   
   293. D(C  16,C  14,C  12,C  10)     -0.04  0.000313   -0.09     -0.13   
   294. D(H  15,C  14,C  12,C  10)    179.33 -0.000197    0.10    179.42   
   295. D(H  17,C  16,C  14,H  15)      0.04  0.000053   -0.05     -0.01   
   296. D(H  17,C  16,C  14,C  12)    179.40 -0.000450    0.13    179.54   
   297. D(C   7,C  16,C  14,C  12)     -0.09 -0.000301    0.15      0.05   
   298. D(C   7,C  16,C  14,H  15)   -179.46  0.000202   -0.04   -179.49   
   299. D(H  17,C  16,C   7,C   5)      1.03 -0.000300    0.02      1.05   
   300. D(C  14,C  16,C   7,C   8)      0.16  0.000072   -0.10      0.06   
   301. D(H  17,C  16,C   7,C   8)   -179.33  0.000243   -0.09   -179.42   
   302. D(C  14,C  16,C   7,C   5)   -179.48 -0.000471    0.01   -179.47   
   303. D(C  27,C  18,N   2,H  81)     -7.96 -0.000322   -0.07     -8.03   
   304. D(C  27,C  18,N   2,C   4)    172.55  0.000905   -0.41    172.14   
   305. D(C  23,C  18,N   2,H  81)    109.46 -0.001850    0.52    109.98   
   306. D(C  23,C  18,N   2,C   4)    -70.02 -0.000623    0.17    -69.85   
   307. D(C  19,C  18,N   2,H  81)   -125.90  0.000996   -0.30   -126.20   
   308. D(C  19,C  18,N   2,C   4)     54.61  0.002223   -0.65     53.97   
   309. D(H  21,C  19,C  18,C  23)    -63.82  0.000503   -0.42    -64.24   
   310. D(H  21,C  19,C  18,N   2)    172.54  0.000259    0.17    172.71   
   311. D(H  20,C  19,C  18,C  27)    176.30 -0.000484    0.23    176.53   
   312. D(H  21,C  19,C  18,C  27)     56.78 -0.000749    0.30     57.09   
   313. D(H  20,C  19,C  18,C  23)     55.69  0.000767   -0.49     55.20   
   314. D(H  20,C  19,C  18,N   2)    -67.94  0.000523    0.10    -67.84   
   315. D(H  22,C  19,C  18,C  27)    -62.54 -0.001247    0.44    -62.10   
   316. D(H  22,C  19,C  18,C  23)    176.86  0.000005   -0.28    176.57   
   317. D(H  22,C  19,C  18,N   2)     53.22 -0.000240    0.30     53.53   
   318. D(H  26,C  23,C  18,C  19)    -53.30 -0.002639    0.67    -52.64   
   319. D(H  26,C  23,C  18,N   2)     70.89  0.001461   -0.52     70.37   
   320. D(H  25,C  23,C  18,C  27)    -54.29  0.000932   -0.30    -54.59   
   321. D(H  25,C  23,C  18,C  19)     66.32 -0.001950    0.52     66.84   
   322. D(H  25,C  23,C  18,N   2)   -169.48  0.002149   -0.67   -170.16   
   323. D(H  24,C  23,C  18,C  27)     65.07  0.002060   -0.52     64.54   
   324. D(H  24,C  23,C  18,C  19)   -174.32 -0.000822    0.30   -174.03   
   325. D(H  26,C  23,C  18,C  27)   -173.92  0.000244   -0.15   -174.07   
   326. D(H  24,C  23,C  18,N   2)    -50.13  0.003278   -0.89    -51.03   
   327. D(H  30,C  27,C  18,C  23)   -176.45  0.002198   -0.36   -176.81   
   328. D(H  30,C  27,C  18,C  19)     61.15  0.002133   -0.65     60.51   
   329. D(H  30,C  27,C  18,N   2)    -58.23 -0.001183    0.09    -58.14   
   330. D(H  29,C  27,C  18,C  23)    -57.33  0.000362    0.16    -57.17   
   331. D(H  29,C  27,C  18,C  19)   -179.73  0.000297   -0.13   -179.86   
   332. D(H  29,C  27,C  18,N   2)     60.89 -0.003019    0.61     61.49   
   333. D(H  28,C  27,C  18,C  23)     62.79  0.000998   -0.02     62.77   
   334. D(H  28,C  27,C  18,C  19)    -59.61  0.000933   -0.31    -59.92   
   335. D(H  28,C  27,C  18,N   2)   -179.00 -0.002383    0.43   -178.57   
   336. D(C  39,C  31,N   3,H  66)    153.47  0.003754   -0.15    153.33   
   337. D(C  39,C  31,N   3,C   5)     11.28  0.001685    0.69     11.98   
   338. D(C  32,C  31,N   3,H  66)    -25.06  0.005611   -0.99    -26.06   
   339. D(C  32,C  31,N   3,C   5)   -167.25  0.003543   -0.15   -167.41   
   340. D(C  41,C  32,C  31,C  39)    179.78  0.001228   -0.25    179.53   
   341. D(C  41,C  32,C  31,N   3)     -1.68 -0.000535    0.59     -1.10   
   342. D(C  33,C  32,C  31,C  39)     -1.03 -0.000225    0.21     -0.82   
   343. D(C  33,C  32,C  31,N   3)    177.51 -0.001988    1.04    178.56   
   344. D(C  35,C  33,C  32,C  41)    179.38 -0.000666    0.25    179.63   
   345. D(C  35,C  33,C  32,C  31)      0.15  0.000866   -0.20     -0.05   
   346. D(H  34,C  33,C  32,C  41)      0.55 -0.000701    0.15      0.70   
   347. D(H  34,C  33,C  32,C  31)   -178.68  0.000832   -0.31   -178.98   
   348. D(C  37,C  35,C  33,H  34)    179.35 -0.000459    0.17    179.52   
   349. D(C  37,C  35,C  33,C  32)      0.46 -0.000630    0.09      0.55   
   350. D(H  36,C  35,C  33,H  34)      0.53 -0.000057   -0.03      0.50   
   351. D(H  36,C  35,C  33,C  32)   -178.36 -0.000228   -0.11   -178.47   
   352. D(C  39,C  37,C  35,H  36)    178.64 -0.000625    0.21    178.86   
   353. D(C  39,C  37,C  35,C  33)     -0.18 -0.000252    0.02     -0.16   
   354. D(H  38,C  37,C  35,H  36)     -0.02 -0.000383   -0.02     -0.04   
   355. D(H  38,C  37,C  35,C  33)   -178.85 -0.000010   -0.21   -179.06   
   356. D(H  40,C  39,C  37,H  38)     -0.76  0.000231   -0.03     -0.79   
   357. D(H  40,C  39,C  37,C  35)   -179.43  0.000500   -0.27   -179.69   
   358. D(C  31,C  39,C  37,H  38)    177.95  0.000567    0.23    178.18   
   359. D(C  31,C  39,C  37,C  35)     -0.72  0.000837   -0.01     -0.72   
   360. D(H  40,C  39,C  31,C  32)    179.99 -0.000360    0.17    180.17   
   361. D(H  40,C  39,C  31,N   3)      1.46  0.001527   -0.68      0.77   
   362. D(C  37,C  39,C  31,C  32)      1.34 -0.000613   -0.11      1.23   
   363. D(C  37,C  39,C  31,N   3)   -177.20  0.001274   -0.96   -178.17   
   364. D(C  50,C  41,C  32,C  33)      0.99 -0.000666    0.46      1.45   
   365. D(C  46,C  41,C  32,C  33)   -117.36 -0.001801    0.85   -116.50   
   366. D(C  46,C  41,C  32,C  31)     61.82 -0.003335    1.33     63.15   
   367. D(C  50,C  41,C  32,C  31)   -179.83 -0.002199    0.94   -178.89   
   368. D(C  42,C  41,C  32,C  33)    119.31 -0.002182    0.47    119.78   
   369. D(C  42,C  41,C  32,C  31)    -61.51 -0.003716    0.94    -60.57   
   370. D(H  45,C  42,C  41,C  46)    -58.64  0.000279   -0.23    -58.87   
   371. D(H  45,C  42,C  41,C  32)     65.03 -0.002770    0.65     65.69   
   372. D(H  44,C  42,C  41,C  50)    -52.46  0.001614   -0.59    -53.05   
   373. D(H  44,C  42,C  41,C  46)     60.97  0.000094   -0.10     60.87   
   374. D(H  44,C  42,C  41,C  32)   -175.36 -0.002955    0.78   -174.57   
   375. D(H  43,C  42,C  41,C  50)     67.42  0.002760   -0.86     66.56   
   376. D(H  43,C  42,C  41,C  46)   -179.15  0.001240   -0.38   -179.53   
   377. D(H  45,C  42,C  41,C  50)   -172.07  0.001800   -0.72   -172.79   
   378. D(H  43,C  42,C  41,C  32)    -55.48 -0.001809    0.51    -54.97   
   379. D(H  49,C  46,C  41,C  50)    -70.82 -0.003798    0.70    -70.12   
   380. D(H  49,C  46,C  41,C  42)    175.67  0.000449   -0.28    175.39   
   381. D(H  49,C  46,C  41,C  32)     52.15  0.001130   -0.67     51.49   
   382. D(H  48,C  46,C  41,C  50)     48.93 -0.003798    0.75     49.69   
   383. D(H  48,C  46,C  41,C  42)    -64.57  0.000449   -0.23    -64.80   
   384. D(H  48,C  46,C  41,C  32)    171.90  0.001130   -0.61    171.30   
   385. D(H  47,C  46,C  41,C  50)    168.68 -0.002886    0.50    169.17   
   386. D(H  47,C  46,C  41,C  42)     55.17  0.001361   -0.48     54.68   
   387. D(H  47,C  46,C  41,C  32)    -68.35  0.002042   -0.87    -69.22   
   388. D(H  79,H  49,C  46,H  48)   -179.60 -0.005141    0.72   -178.87   
   389. D(H  79,H  49,C  46,H  47)     67.72 -0.003083    0.52     68.24   
   390. D(H  79,H  49,C  46,C  41)    -57.07 -0.002103    0.11    -56.96   
   391. D(H  53,C  50,C  41,C  46)   -178.31 -0.000846    0.00   -178.31   
   392. D(H  53,C  50,C  41,C  42)    -61.33 -0.000431    0.31    -61.02   
   393. D(H  53,C  50,C  41,C  32)     60.06  0.000453   -0.12     59.94   
   394. D(H  52,C  50,C  41,C  46)    -58.95 -0.000466   -0.09    -59.04   
   395. D(H  52,C  50,C  41,C  42)     58.03 -0.000051    0.22     58.25   
   396. D(H  52,C  50,C  41,C  32)    179.42  0.000832   -0.22    179.21   
   397. D(H  51,C  50,C  41,C  46)     60.12 -0.000394   -0.10     60.02   
   398. D(H  51,C  50,C  41,C  42)    177.10  0.000021    0.21    177.31   
   399. D(H  51,C  50,C  41,C  32)    -61.51  0.000905   -0.22    -61.73   
   400. D(C  55,C  54,O   0,C   4)    159.37  0.002632   -0.02    159.35   
   401. D(O   1,C  54,O   0,C   4)    -27.29 -0.008573    3.76    -23.53   
   402. D(C  64,C  55,C  54,O   1)    164.98  0.001440   -0.85    164.12   
   403. D(C  64,C  55,C  54,O   0)    -21.34 -0.005306    2.33    -19.02   
   404. D(C  56,C  55,C  54,O   1)    -13.41  0.001313   -0.95    -14.36   
   405. D(C  56,C  55,C  54,O   0)    160.27 -0.005433    2.23    162.50   
   406. D(C  58,C  56,C  55,C  64)      0.88 -0.000160   -0.08      0.81   
   407. D(C  58,C  56,C  55,C  54)    179.30  0.000081    0.00    179.31   
   408. D(H  57,C  56,C  55,C  64)   -179.08 -0.000413   -0.14   -179.21   
   409. D(H  57,C  56,C  55,C  54)     -0.66 -0.000172   -0.06     -0.71   
   410. D(C  60,C  58,C  56,H  57)    179.58  0.000383    0.02    179.60   
   411. D(C  60,C  58,C  56,C  55)     -0.38  0.000132   -0.04     -0.42   
   412. D(H  59,C  58,C  56,H  57)     -0.18  0.000354   -0.01     -0.19   
   413. D(H  59,C  58,C  56,C  55)    179.86  0.000103   -0.07    179.79   
   414. D(C  62,C  60,C  58,H  59)    179.56 -0.000001    0.10    179.67   
   415. D(C  62,C  60,C  58,C  56)     -0.20 -0.000033    0.08     -0.13   
   416. D(H  61,C  60,C  58,H  59)     -0.08  0.000012    0.03     -0.05   
   417. D(H  61,C  60,C  58,C  56)   -179.85 -0.000020   -0.00   -179.85   
   418. D(C  64,C  62,C  60,H  61)    179.91 -0.000149    0.10    180.00   
   419. D(C  64,C  62,C  60,C  58)      0.26 -0.000135    0.02      0.28   
   420. D(H  63,C  62,C  60,H  61)      0.26 -0.000046    0.02      0.28   
   421. D(H  63,C  62,C  60,C  58)   -179.38 -0.000032   -0.06   -179.44   
   422. D(H  65,C  64,C  62,H  63)      0.84  0.000053   -0.08      0.76   
   423. D(H  65,C  64,C  62,C  60)   -178.81  0.000160   -0.16   -178.97   
   424. D(C  55,C  64,C  62,H  63)    179.90  0.000099   -0.07    179.84   
   425. D(C  55,C  64,C  62,C  60)      0.25  0.000206   -0.15      0.11   
   426. D(H  65,C  64,C  55,C  56)    178.21 -0.000025    0.19    178.40   
   427. D(H  65,C  64,C  55,C  54)     -0.17 -0.000383    0.11     -0.06   
   428. D(C  62,C  64,C  55,C  56)     -0.82 -0.000010    0.17     -0.65   
   429. D(C  62,C  64,C  55,C  54)   -179.21 -0.000367    0.09   -179.11   
   430. D(O  80,C  68,O  67,H  81)    -15.59  0.002570   -0.30    -15.89   
   431. D(C  69,C  68,O  67,H  81)    160.62  0.002834    0.14    160.75   
   432. D(C  78,C  69,C  68,H  81)     94.12 -0.000358    0.39     94.50   
   433. D(C  78,C  69,C  68,O  80)    175.58  0.000101    0.32    175.90   
   434. D(C  78,C  69,C  68,O  67)     -0.55  0.000441   -0.24     -0.79   
   435. D(C  70,C  69,C  68,H  81)    -85.03 -0.001523    0.45    -84.58   
   436. D(C  70,C  69,C  68,O  80)     -3.57 -0.001064    0.38     -3.18   
   437. D(C  70,C  69,C  68,O  67)   -179.70 -0.000724   -0.17   -179.87   
   438. D(C  72,C  70,C  69,C  78)     -0.20  0.000216    0.03     -0.17   
   439. D(C  72,C  70,C  69,C  68)    178.98  0.001352   -0.04    178.94   
   440. D(H  71,C  70,C  69,C  78)    179.93 -0.000459    0.11    180.03   
   441. D(H  71,C  70,C  69,C  68)     -0.90  0.000677    0.04     -0.86   
   442. D(C  74,C  72,C  70,H  71)    179.95  0.000332   -0.05    179.90   
   443. D(C  74,C  72,C  70,C  69)      0.07 -0.000342    0.03      0.10   
   444. D(H  73,C  72,C  70,H  71)     -0.16  0.000336   -0.02     -0.18   
   445. D(H  73,C  72,C  70,C  69)    179.96 -0.000338    0.05    180.01   
   446. D(C  76,C  74,C  72,H  73)   -179.80  0.000255   -0.08   -179.88   
   447. D(C  76,C  74,C  72,C  70)      0.09  0.000260   -0.05      0.03   
   448. D(H  75,C  74,C  72,H  73)      0.01 -0.000060    0.02      0.03   
   449. D(H  75,C  74,C  72,C  70)    179.90 -0.000054    0.05    179.95   
   450. D(C  78,C  76,C  74,H  75)   -179.92  0.000279   -0.08   -180.01   
   451. D(C  78,C  76,C  74,C  72)     -0.11 -0.000035    0.02     -0.09   
   452. D(H  77,C  76,C  74,H  75)      0.20 -0.000063    0.00      0.20   
   453. D(H  77,C  76,C  74,C  72)   -179.99 -0.000377    0.10   -179.88   
   454. D(H  79,C  78,C  76,H  77)      0.36 -0.000342   -0.01      0.35   
   455. D(H  79,C  78,C  76,C  74)   -179.52 -0.000682    0.07   -179.45   
   456. D(C  69,C  78,C  76,H  77)    179.85  0.000228   -0.04    179.81   
   457. D(C  69,C  78,C  76,C  74)     -0.03 -0.000113    0.05      0.02   
   458. D(H  79,C  78,C  69,C  70)    179.66  0.000631   -0.10    179.56   
   459. D(H  79,C  78,C  69,C  68)      0.48 -0.000625   -0.02      0.47   
   460. D(C  76,C  78,C  69,C  70)      0.18  0.000015   -0.07      0.11   
   461. D(C  76,C  78,C  69,C  68)   -179.00 -0.001240    0.01   -178.99   
   462. D(H  49,H  79,C  78,C  76)    115.87 -0.000652   -0.16    115.71   
   463. D(H  49,H  79,C  78,C  69)    -63.62 -0.001261   -0.13    -63.76   
   464. D(C  78,H  79,H  49,C  46)      2.44 -0.008231    2.52      4.97   
   465. D(H  81,O  80,C  68,C  69)   -160.00 -0.002921   -0.10   -160.10   
   466. D(H  81,O  80,C  68,O  67)     16.22 -0.002670    0.33     16.55   
   467. D(H   6,O  80,C  68,H  81)     59.77  0.007469   -0.79     58.98   
   468. D(H   6,O  80,C  68,C  69)   -100.23  0.004548   -0.89   -101.12   
   469. D(H   6,O  80,C  68,O  67)     75.98  0.004799   -0.46     75.53   
   470. D(H  81,O  80,H   6,C   5)     13.16  0.003547   -0.45     12.71   
   471. D(C  68,O  80,H   6,C   5)    -71.99 -0.002707    0.50    -71.49   
   472. D(C  68,H  81,O  80,H   6)    -96.13  0.000725   -0.16    -96.29   
   473. D(O  67,H  81,O  80,C  68)     -9.59  0.000188    0.08     -9.52   
   474. D(N   2,H  81,O  80,H   6)     61.18  0.001633   -0.09     61.09   
   475. D(N   2,H  81,O  80,C  68)    157.31  0.000908    0.07    157.38   
   476. D(O  80,H  81,C  68,O  67)   -163.92 -0.000081   -0.13   -164.05   
   477. D(O  67,H  81,C  68,O  80)    163.92  0.000081    0.13    164.05   
   478. D(O  67,H  81,C  68,C  69)   -104.20  0.000579   -0.25   -104.45   
   479. D(N   2,H  81,C  68,O  80)   -125.99  0.000669    0.06   -125.93   
   480. D(N   2,H  81,C  68,C  69)    -34.11  0.001167   -0.32    -34.43   
   481. D(N   2,H  81,C  68,O  67)     70.09  0.000588   -0.07     70.02   
   482. D(O  80,H  81,O  67,C  68)      9.65 -0.000157   -0.06      9.59   
   483. D(N   2,H  81,O  67,C  68)   -160.76 -0.000517   -0.03   -160.79   
   484. D(O  80,H  81,N   2,C  18)    107.75  0.002274   -0.28    107.46   
   485. D(O  80,H  81,C  68,C  69)     91.88  0.000498   -0.38     91.50   
   486. D(O  80,H  81,N   2,C   4)    -72.70  0.001281    0.01    -72.69   
   487. D(C  68,H  81,N   2,C  18)   -145.84  0.002229   -0.26   -146.10   
   488. D(C  68,H  81,N   2,C   4)     33.71  0.001237    0.03     33.74   
   489. D(O  67,H  81,O  80,H   6)   -105.73  0.000913   -0.08   -105.81   
   490. D(O  67,H  81,N   2,C  18)    -91.30  0.002951   -0.30    -91.59   
   491. D(O  67,H  81,N   2,C   4)     88.26  0.001958   -0.00     88.25   
    ----------------------------------------------------------------------------

         *************************************************************
         *                GEOMETRY OPTIMIZATION CYCLE   2            *
         *************************************************************
---------------------------------
CARTESIAN COORDINATES (ANGSTROEM)
---------------------------------
  O      5.858615    5.787637   -0.137561
  O      3.788970    5.434824    0.752411
  N      6.819121    3.892777    0.670766
  N      5.764508    5.733559    3.081585
  C      6.463499    5.120978    0.828153
  C      6.812207    5.881423    2.089542
  H      7.717074    5.400637    2.474899
  C      7.197610    7.327395    1.823306
  C      8.471719    7.603433    1.335799
  H      9.177633    6.796661    1.169513
  C      8.848582    8.913421    1.071271
  H      9.843829    9.124913    0.699850
  C      7.949876    9.949362    1.295319
  H      8.245713   10.972631    1.096976
  C      6.677625    9.679385    1.784326
  H      5.979226   10.486475    1.968339
  C      6.302413    8.368597    2.047362
  H      5.312985    8.158088    2.435616
  C      6.632399    3.032674   -0.531474
  C      7.214809    3.715917   -1.766117
  H      6.653961    4.606939   -2.053326
  H      7.192760    3.032361   -2.615951
  H      8.254409    4.008034   -1.602470
  C      5.154932    2.695267   -0.718119
  H      4.718859    2.304076    0.202270
  H      5.038014    1.930563   -1.487553
  H      4.567338    3.559587   -1.030432
  C      7.411645    1.752496   -0.240728
  H      7.355424    1.062263   -1.082287
  H      7.018901    1.234826    0.638086
  H      8.467211    1.957171   -0.044626
  C      6.041194    5.795658    4.445376
  C      5.072201    5.390267    5.397935
  C      5.435170    5.452824    6.745460
  H      4.747507    5.142409    7.519466
  C      6.687132    5.889138    7.161313
  H      6.937691    5.899149    8.215303
  C      7.618656    6.291233    6.220524
  H      8.604097    6.619402    6.528148
  C      7.291824    6.250425    4.874767
  H      8.042034    6.566098    4.161972
  C      3.659398    4.883092    5.031365
  C      2.871693    5.964080    4.272020
  H      2.837712    6.894725    4.843736
  H      1.841747    5.644526    4.095772
  H      3.295829    6.199211    3.294712
  C      3.711156    3.579284    4.211492
  H      4.103468    3.697045    3.203325
  H      2.714558    3.149206    4.089663
  H      4.335894    2.832555    4.704791
  C      2.835043    4.546588    6.283065
  H      3.294098    3.746419    6.869629
  H      1.836792    4.203949    6.004337
  H      2.705774    5.415872    6.932643
  C      4.517733    6.072234    0.032486
  C      4.077374    7.193208   -0.819712
  C      2.712466    7.367622   -1.047662
  H      1.988263    6.686274   -0.617048
  C      2.270775    8.420948   -1.832453
  H      1.211101    8.552946   -2.011321
  C      3.189782    9.307054   -2.383876
  H      2.842193   10.131532   -2.995218
  C      4.550540    9.145419   -2.151104
  H      5.263037    9.842252   -2.574352
  C      4.996142    8.090980   -1.369212
  H      6.058910    7.988936   -1.183303
  H      5.073867    5.032662    2.878895
  O      6.855294    2.408257    3.179321
  C      8.012273    2.762706    3.516309
  C      8.403899    2.741016    4.966108
  C      9.687608    3.136396    5.350292
  H     10.403094    3.444957    4.597368
  C     10.062159    3.144511    6.686590
  H     11.061383    3.454173    6.966946
  C      9.152505    2.753036    7.659889
  H      9.442196    2.757502    8.704275
  C      7.872825    2.354150    7.297421
  H      7.161762    2.050341    8.055677
  C      7.501394    2.348519    5.959527
  H      6.494783    2.042138    5.700508
  O      8.824385    3.194956    2.656840
  H      7.293528    3.442353    1.483450

----------------------------
CARTESIAN COORDINATES (A.U.)
----------------------------
  NO LB      ZA    FRAG     MASS         X           Y           Z
   0 O     8.0000    0    15.999   11.071177   10.937049   -0.259953
   1 O     8.0000    0    15.999    7.160116   10.270329    1.421851
   2 N     7.0000    0    14.007   12.886270    7.356282    1.267565
   3 N     7.0000    0    14.007   10.893342   10.834856    5.823352
   4 C     6.0000    0    12.011   12.214243    9.677246    1.564982
   5 C     6.0000    0    12.011   12.873205   11.114278    3.948663
   6 H     1.0000    0     1.008   14.583157   10.205725    4.676882
   7 C     6.0000    0    12.011   13.601511   13.846770    3.445549
   8 C     6.0000    0    12.011   16.009229   14.368406    2.524293
   9 H     1.0000    0     1.008   17.343213   12.843828    2.210059
  10 C     6.0000    0    12.011   16.721396   16.843924    2.024409
  11 H     1.0000    0     1.008   18.602141   17.243586    1.322524
  12 C     6.0000    0    12.011   15.023089   18.801569    2.447798
  13 H     1.0000    0     1.008   15.582139   20.735268    2.072985
  14 C     6.0000    0    12.011   12.618882   18.291386    3.371888
  15 H     1.0000    0     1.008   11.299100   19.816566    3.719621
  16 C     6.0000    0    12.011   11.909834   15.814357    3.868954
  17 H     1.0000    0     1.008   10.040086   15.416552    4.602647
  18 C     6.0000    0    12.011   12.533418    5.730923   -1.004339
  19 C     6.0000    0    12.011   13.634013    7.022066   -3.337477
  20 H     1.0000    0     1.008   12.574164    8.705853   -3.880225
  21 H     1.0000    0     1.008   13.592346    5.730333   -4.943432
  22 H     1.0000    0     1.008   15.598572    7.574086   -3.028229
  23 C     6.0000    0    12.011    9.741409    5.093316   -1.357048
  24 H     1.0000    0     1.008    8.917351    4.354072    0.382236
  25 H     1.0000    0     1.008    9.520466    3.648235   -2.811069
  26 H     1.0000    0     1.008    8.631018    6.726645   -1.947234
  27 C     6.0000    0    12.011   14.005979    3.311737   -0.454911
  28 H     1.0000    0     1.008   13.899738    2.007387   -2.045226
  29 H     1.0000    0     1.008   13.263801    2.333484    1.205807
  30 H     1.0000    0     1.008   16.000709    3.698517   -0.084331
  31 C     6.0000    0    12.011   11.416201   10.952206    8.400543
  32 C     6.0000    0    12.011    9.585070   10.186128   10.200620
  33 C     6.0000    0    12.011   10.270982   10.304343   12.747071
  34 H     1.0000    0     1.008    8.971488    9.717745   14.209731
  35 C     6.0000    0    12.011   12.636848   11.128858   13.532920
  36 H     1.0000    0     1.008   13.110336   11.147777   15.524673
  37 C     6.0000    0    12.011   14.397173   11.888707   11.755087
  38 H     1.0000    0     1.008   16.259386   12.508857   12.336412
  39 C     6.0000    0    12.011   13.779550   11.811591    9.211975
  40 H     1.0000    0     1.008   15.197241   12.408126    7.864988
  41 C     6.0000    0    12.011    6.915259    9.227706    9.507903
  42 C     6.0000    0    12.011    5.426713   11.270477    8.072948
  43 H     1.0000    0     1.008    5.362498   13.029141    9.153335
  44 H     1.0000    0     1.008    3.480398   10.666608    7.739887
  45 H     1.0000    0     1.008    6.228214   11.714811    6.226103
  46 C     6.0000    0    12.011    7.013069    6.763866    7.958566
  47 H     1.0000    0     1.008    7.754431    6.986402    6.053407
  48 H     1.0000    0     1.008    5.129771    5.951137    7.728343
  49 H     1.0000    0     1.008    8.193652    5.352753    8.890767
  50 C     6.0000    0    12.011    5.357454    8.591806   11.873273
  51 H     1.0000    0     1.008    6.224944    7.079705   12.981717
  52 H     1.0000    0     1.008    3.471034    7.944313   11.346552
  53 H     1.0000    0     1.008    5.113171   10.234514   13.100798
  54 C     6.0000    0    12.011    8.537278   11.474859    0.061390
  55 C     6.0000    0    12.011    7.705120   13.593193   -1.549031
  56 C     6.0000    0    12.011    5.125818   13.922789   -1.979795
  57 H     1.0000    0     1.008    3.757273   12.635226   -1.166052
  58 C     6.0000    0    12.011    4.291144   15.913286   -3.462835
  59 H     1.0000    0     1.008    2.288648   16.162726   -3.800847
  60 C     6.0000    0    12.011    6.027814   17.587784   -4.504873
  61 H     1.0000    0     1.008    5.370967   19.145821   -5.660142
  62 C     6.0000    0    12.011    8.599274   17.282338   -4.064997
  63 H     1.0000    0     1.008    9.945699   18.599160   -4.864819
  64 C     6.0000    0    12.011    9.441339   15.289737   -2.587436
  65 H     1.0000    0     1.008   11.449680   15.096901   -2.236118
  66 H     1.0000    0     1.008    9.588219    9.510353    5.440323
  67 O     8.0000    0    15.999   12.954628    4.550946    6.008047
  68 C     6.0000    0    12.011   15.141002    5.220759    6.644861
  69 C     6.0000    0    12.011   15.881068    5.179769    9.384585
  70 C     6.0000    0    12.011   18.306926    5.926929   10.110586
  71 H     1.0000    0     1.008   19.658998    6.510026    8.687766
  72 C     6.0000    0    12.011   19.014725    5.942265   12.635824
  73 H     1.0000    0     1.008   20.902984    6.527441   13.165620
  74 C     6.0000    0    12.011   17.295728    5.202484   14.475093
  75 H     1.0000    0     1.008   17.843164    5.210923   16.448695
  76 C     6.0000    0    12.011   14.877483    4.448700   13.790128
  77 H     1.0000    0     1.008   13.533769    3.874583   15.223023
  78 C     6.0000    0    12.011   14.175580    4.438057   11.261874
  79 H     1.0000    0     1.008   12.273362    3.859081   10.772399
  80 O     8.0000    0    15.999   16.675671    6.037592    5.020699
  81 H     1.0000    0     1.008   13.782770    6.505105    2.803315

--------------------------------
INTERNAL COORDINATES (ANGSTROEM)
--------------------------------
 O      0   0   0     0.000000000000     0.00000000     0.00000000
 O      1   0   0     2.280341167475     0.00000000     0.00000000
 N      1   2   0     2.272984839799    96.64723878     0.00000000
 N      2   1   3     3.068720777033    72.35484036    63.27178529
 C      3   1   2     1.288299029713    29.77787877   275.84540924
 C      4   2   1     1.450408276675    87.46707445   358.54799499
 H      6   4   2     1.094732742781   108.15133281   215.76327890
 C      6   4   2     1.519951888025   113.57506582    98.83117888
 C      8   6   4     1.391838575898   118.82526426   155.07835292
 H      9   8   6     1.084825466529   120.12394715   358.84721264
 C      9   8   6     1.388549430357   120.15113411   179.40769141
 H     11   9   8     1.083143141709   119.92858887   179.48657801
 C     11   9   8     1.389619837902   119.80601232     0.03271253
 H     13  11   9     1.083484674266   119.86485511   179.49666044
 C     13  11   9     1.389474438420   120.26897971     0.09080073
 H     15  13  11     1.083058880691   120.36048136   179.42029083
 C     15  13  11     1.388573502366   119.83484994   359.86596303
 H     17  15  13     1.083523082565   119.86934203   179.54913498
 C      3   1   2     1.489974232638    98.12453622    95.57340009
 C     19   3   1     1.526553716537   110.26819559    53.80015343
 H     20  19   3     1.091311112658   112.47070411   292.15900816
 H     20  19   3     1.090849716014   109.99340826   172.71414110
 H     20  19   3     1.092190381757   111.20302559    53.52873854
 C     19   3   1     1.526954912701   110.33089582   289.98350684
 H     24  19   3     1.091011534589   111.27557146   308.98328658
 H     24  19   3     1.091087337451   110.16662922   189.84794249
 H     24  19   3     1.090805123220   112.40371333    70.36611928
 C     19   3   1     1.526634266583   105.45204688   171.97396915
 H     28  19   3     1.089863573390   110.95836006   181.42395433
 H     28  19   3     1.092951456775   111.52419795    61.48090923
 H     28  19   3     1.092962603995   111.72207794   301.85057018
 C      4   2   1     1.392959173364   151.08324276   177.25684447
 C     32   4   2     1.417977238653   120.61216730    14.09917818
 C     33  32   4     1.396954115670   117.23515711   178.56360742
 H     34  33  32     1.080889912425   120.83588967   181.01809984
 C     34  33  32     1.389501580667   122.47039253   359.94541776
 H     36  34  33     1.083409404666   120.16114637   181.53327937
 C     36  34  33     1.383654617013   119.62725267     0.54978277
 H     38  36  34     1.083245428961   120.49066279   180.94751599
 C     38  36  34     1.385476822587   119.54210666   359.84179396
 H     40  38  36     1.081914993040   117.88971760   180.30688467
 C     33  32   4     1.545190085908   124.00643630   358.90256537
 C     42  33  32     1.538056621195   110.77501643   299.44272977
 H     43  42  33     1.092755240056   110.86632637   305.03603958
 H     43  42  33     1.092687766098   110.90558891   185.43024606
 H     43  42  33     1.091013102990   113.24252293    65.69140196
 C     42  33  32     1.541034625175   111.91347095    63.16336416
 H     47  42  33     1.088198763251   114.42179529   290.77753120
 H     47  42  33     1.092253593205   111.21289611   171.29045127
 H     47  42  33     1.091441757134   110.95355141    51.48882517
 C     42  33  32     1.536082305356   111.67074309   181.10767497
 H     51  42  33     1.093187913386   111.85241474   298.26331350
 H     51  42  33     1.091601766198   110.57674398   179.20147400
 H     51  42  33     1.092847973710   111.93629052    59.93308745
 C      2   1   3     1.206515061108    30.36396287   187.96204378
 C     55   2   1     1.475378092873   124.45630686   176.61584729
 C     56  55   2     1.394759784093   118.78318791   345.58479737
 H     57  56  55     1.083574965388   120.69458012   359.28588388
 C     57  56  55     1.385815159071   119.96701977   179.30658336
 H     59  57  56     1.082740903498   119.87749904   179.78537119
 C     59  57  56     1.390619733013   119.88411217   359.58027826
 H     61  59  57     1.083660392507   119.77050177   180.15363157
 C     61  59  57     1.389953800393   120.42930415   359.86923411
 H     63  61  59     1.082758674569   120.25932948   180.56118989
 C     63  61  59     1.386274546818   119.84095881     0.28672049
 H     65  63  61     1.083721190779   118.92090152   181.04217767
 H      4   2   1     1.004651964307    48.42510452   230.65397271
 O     30  28  19     2.803851999520   123.47048329   301.93442009
 C     68  30  28     1.256103897972   107.90869111   301.82019953
 C     69  68  30     1.501918458570   119.67428159   211.96548564
 C     70  69  68     1.397079461638   120.06298496   180.14280807
 H     71  70  69     1.083524311812   119.75244416   359.13477196
 C     71  70  69     1.387820849699   120.95869354   178.93466336
 H     73  71  70     1.083022297009   119.99522943   180.01534130
 C     73  71  70     1.388537013254   119.76712206     0.09836794
 H     75  73  71     1.083827055881   119.94575242   179.95072457
 C     75  73  71     1.388551207074   120.11683342     0.03461865
 H     77  75  73     1.082987320836   120.19300246   180.11426847
 C     77  75  73     1.388507639356   119.94840340   359.90714316
 H     79  77  75     1.083616686395   118.68274699   180.55313162
 O     69  68  30     1.258988868513   120.52290558    35.31504949
 H      3   1   2     1.043263602225   146.00694458   275.58817440

---------------------------
INTERNAL COORDINATES (A.U.)
---------------------------
 O      0   0   0     0.000000000000     0.00000000     0.00000000
 O      1   0   0     4.309220298435     0.00000000     0.00000000
 N      1   2   0     4.295318853776    96.64723878     0.00000000
 N      2   1   3     5.799041850065    72.35484036    63.27178529
 C      3   1   2     2.434532344753    29.77787877   275.84540924
 C      4   2   1     2.740874425288    87.46707445   358.54799499
 H      6   4   2     2.068745073692   108.15133281   215.76327890
 C      6   4   2     2.872292805103   113.57506582    98.83117888
 C      8   6   4     2.630193731074   118.82526426   155.07835292
 H      9   8   6     2.050023034843   120.12394715   358.84721264
 C      9   8   6     2.623978146787   120.15113411   179.40769141
 H     11   9   8     2.046843901665   119.92858887   179.48657801
 C     11   9   8     2.626000923899   119.80601232     0.03271253
 H     13  11   9     2.047489304664   119.86485511   179.49666044
 C     13  11   9     2.625726158699   120.26897971     0.09080073
 H     15  13  11     2.046684671417   120.36048136   179.42029083
 C     15  13  11     2.624023636292   119.83484994   359.86596303
 H     17  15  13     2.047561885830   119.86934203   179.54913498
 C      3   1   2     2.815643246285    98.12453622    95.57340009
 C     19   3   1     2.884768452974   110.26819559    53.80015343
 H     20  19   3     2.062279129828   112.47070411   292.15900816
 H     20  19   3     2.061407216533   109.99340826   172.71414110
 H     20  19   3     2.063940707623   111.20302559    53.52873854
 C     19   3   1     2.885526603851   110.33089582   289.98350684
 H     24  19   3     2.061713009322   111.27557146   308.98328658
 H     24  19   3     2.061856255973   110.16662922   189.84794249
 H     24  19   3     2.061322948365   112.40371333    70.36611928
 C     19   3   1     2.884920670502   105.45204688   171.97396915
 H     28  19   3     2.059543677043   110.95836006   181.42395433
 H     28  19   3     2.065378930975   111.52419795    61.48090923
 H     28  19   3     2.065399996169   111.72207794   301.85057018
 C      4   2   1     2.632311353391   151.08324276   177.25684447
 C     32   4   2     2.679588645188   120.61216730    14.09917818
 C     33  32   4     2.639860700270   117.23515711   178.56360742
 H     34  33  32     2.042585915402   120.83588967   181.01809984
 C     34  33  32     2.625777450111   122.47039253   359.94541776
 H     36  34  33     2.047347065733   120.16114637   181.53327937
 C     36  34  33     2.614728290090   119.62725267     0.54978277
 H     38  36  34     2.047037196558   120.49066279   180.94751599
 C     38  36  34     2.618171759586   119.54210666   359.84179396
 H     40  38  36     2.044523037029   117.88971760   180.30688467
 C     33  32   4     2.919986087216   124.00643630   358.90256537
 C     42  33  32     2.906505792523   110.77501643   299.44272977
 H     43  42  33     2.065008135113   110.86632637   305.03603958
 H     43  42  33     2.064880627811   110.90558891   185.43024606
 H     43  42  33     2.061715973170   113.24252293    65.69140196
 C     42  33  32     2.912133404470   111.91347095    63.16336416
 H     47  42  33     2.056397641815   114.42179529   290.77753120
 H     47  42  33     2.064060159949   111.21289611   171.29045127
 H     47  42  33     2.062526012110   110.95355141    51.48882517
 C     42  33  32     2.902774876285   111.67074309   181.10767497
 H     51  42  33     2.065825769213   111.85241474   298.26331350
 H     51  42  33     2.062828385419   110.57674398   179.20147400
 H     51  42  33     2.065183376322   111.93629052    59.93308745
 C      2   1   3     2.279983041945    30.36396287   187.96204378
 C     55   2   1     2.788060539517   124.45630686   176.61584729
 C     56  55   2     2.635714014544   118.78318791   345.58479737
 H     57  56  55     2.047659930157   120.69458012   359.28588388
 C     57  56  55     2.618811122881   119.96701977   179.30658336
 H     59  57  56     2.046083781605   119.87749904   179.78537119
 C     59  57  56     2.627890451821   119.88411217   359.58027826
 H     61  59  57     2.047821364017   119.77050177   180.15363157
 C     61  59  57     2.626632021546   120.42930415   359.86923411
 H     63  61  59     2.046117364062   120.25932948   180.56118989
 C     63  61  59     2.619679239911   119.84095881     0.28672049
 H     65  63  61     2.047936256100   118.92090152   181.04217767
 H      4   2   1     1.898517072446    48.42510452   230.65397271
 O     30  28  19     5.298512399141   123.47048329   301.93442009
 C     68  30  28     2.373692362918   107.90869111   301.82019953
 C     69  68  30     2.838214562178   119.67428159   211.96548564
 C     70  69  68     2.640097569822   120.06298496   180.14280807
 H     71  70  69     2.047564208771   119.75244416   359.13477196
 C     71  70  69     2.622601328877   120.95869354   178.93466336
 H     73  71  70     2.046615538278   119.99522943   180.01534130
 C     73  71  70     2.623954681863   119.76712206     0.09836794
 H     75  73  71     2.048136312149   119.94575242   179.95072457
 C     75  73  71     2.623981504295   120.11683342     0.03461865
 H     77  75  73     2.046549442890   120.19300246   180.11426847
 C     77  75  73     2.623899173240   119.94840340   359.90714316
 H     79  77  75     2.047738771434   118.68274699   180.55313162
 O     69  68  30     2.379144167145   120.52290558    35.31504949
 H      3   1   2     1.971482493693   146.00694458   275.58817440


           ************************************************************
           *        Program running with 30 parallel MPI-processes    *
           *              working on a common directory               *
           ************************************************************
------------------------------------------------------------------------------
                   ___                                                        
                  /   \      - P O W E R E D   B Y -                         
                 /     \                                                     
                 |  |  |   _    _      __       _____    __    __             
                 |  |  |  | |  | |    /  \     |  _  \  |  |  /  |          
                  \  \/   | |  | |   /    \    | | | |  |  | /  /          
                 / \  \   | |__| |  /  /\  \   | |_| |  |  |/  /          
                |  |  |   |  __  | /  /__\  \  |    /   |      \           
                |  |  |   | |  | | |   __   |  |    \   |  |\   \          
                \     /   | |  | | |  |  |  |  | |\  \  |  | \   \       
                 \___/    |_|  |_| |__|  |__|  |_| \__\ |__|  \__/        
                                                                              
                      - O R C A' S   B I G   F R I E N D -                    
                                      &                                       
                       - I N T E G R A L  F E E D E R -                       
                                                                              
 v1 FN, 2020, v2 2021                                                         
------------------------------------------------------------------------------


Reading SHARK input file IminiumBzOate1opt.SHARKINP.tmp ... ok
----------------------
SHARK INTEGRAL PACKAGE
----------------------

Number of atoms                             ...     82
Number of basis functions                   ...   1542
Number of shells                            ...    622
Maximum angular momentum                    ...      3
Integral batch strategy                     ... SHARK/LIBINT Hybrid
RI-J (if used) integral strategy            ... SPLIT-RIJ (Revised 2003 algorithm where possible)
Printlevel                                  ...      1
Contraction scheme used                     ... SEGMENTED contraction
Coulomb Range Separation                    ... NOT USED
Exchange Range Separation                   ... NOT USED
Finite Nucleus Model                        ... NOT USED
Auxiliary Coulomb fitting basis             ... AVAILABLE
   # of basis functions in Aux-J            ...   2498
   # of shells in Aux-J                     ...    830
   Maximum angular momentum in Aux-J        ...      4
Auxiliary J/K fitting basis                 ... NOT available
Auxiliary Correlation fitting basis         ... NOT available
Auxiliary 'external' fitting basis          ... NOT available
Integral threshold                          ...     2.500000e-11
Primitive cut-off                           ...     2.500000e-12
Primitive pair pre-selection threshold      ...     2.500000e-12

Calculating pre-screening integrals         ... done (  0.1 sec) Dimension = 622
Organizing shell pair data                  ... done (  1.2 sec)
Shell pair information
Total number of shell pairs                 ...    193753
Shell pairs after pre-screening             ...    114430
Total number of primitive shell pairs       ...    584784
Primitive shell pairs kept                  ...    214790
          la=0 lb=0:  31786 shell pairs
          la=1 lb=0:  34278 shell pairs
          la=1 lb=1:   9341 shell pairs
          la=2 lb=0:  15481 shell pairs
          la=2 lb=1:   8515 shell pairs
          la=2 lb=2:   1954 shell pairs
          la=3 lb=0:   7028 shell pairs
          la=3 lb=1:   3951 shell pairs
          la=3 lb=2:   1706 shell pairs
          la=3 lb=3:    390 shell pairs

Calculating one electron integrals          ... done (  0.3 sec)
Calculating RI/J V-Matrix + Cholesky decomp.... done (  1.0 sec)
Calculating Nuclear repulsion               ... done (  0.0 sec) ENN=   5247.419994332916 Eh

SHARK setup successfully completed in   5.4 seconds

Maximum memory used throughout the entire GTOINT-calculation: 166.4 MB
[1712055153.227215] [node133:2772282:0]          mpool.c:43   UCX  WARN  object 0xc271a80 was not returned to mpool ucp_requests
[1712055153.227232] [node133:2772282:0]          mpool.c:43   UCX  WARN  object 0xc271c40 was not returned to mpool ucp_requests
[1712055153.227238] [node133:2772282:0]          mpool.c:43   UCX  WARN  object 0xc271e00 was not returned to mpool ucp_requests
[1712055153.227242] [node133:2772282:0]          mpool.c:43   UCX  WARN  object 0xc271fc0 was not returned to mpool ucp_requests
[1712055153.227245] [node133:2772282:0]          mpool.c:43   UCX  WARN  object 0xc272180 was not returned to mpool ucp_requests
[1712055153.227248] [node133:2772282:0]          mpool.c:43   UCX  WARN  object 0xc272340 was not returned to mpool ucp_requests
[1712055153.231435] [node133:2772293:0]          mpool.c:43   UCX  WARN  object 0xc0667c0 was not returned to mpool ucp_requests
[1712055153.231455] [node133:2772293:0]          mpool.c:43   UCX  WARN  object 0xc066980 was not returned to mpool ucp_requests
[1712055153.231459] [node133:2772293:0]          mpool.c:43   UCX  WARN  object 0xc066b40 was not returned to mpool ucp_requests
[1712055153.231461] [node133:2772293:0]          mpool.c:43   UCX  WARN  object 0xc066d00 was not returned to mpool ucp_requests
[1712055153.231464] [node133:2772293:0]          mpool.c:43   UCX  WARN  object 0xc066ec0 was not returned to mpool ucp_requests
[1712055153.241288] [node133:2772296:0]          mpool.c:43   UCX  WARN  object 0xa8e6bc0 was not returned to mpool ucp_requests
[1712055153.241299] [node133:2772296:0]          mpool.c:43   UCX  WARN  object 0xa8e6d80 was not returned to mpool ucp_requests
[1712055153.241304] [node133:2772296:0]          mpool.c:43   UCX  WARN  object 0xa8e6f40 was not returned to mpool ucp_requests
[1712055153.241307] [node133:2772296:0]          mpool.c:43   UCX  WARN  object 0xa8e7100 was not returned to mpool ucp_requests
[1712055153.241311] [node133:2772296:0]          mpool.c:43   UCX  WARN  object 0xa8e72c0 was not returned to mpool ucp_requests
[1712055153.247621] [node133:2772303:0]          mpool.c:43   UCX  WARN  object 0xadd4ac0 was not returned to mpool ucp_requests
[1712055153.247634] [node133:2772303:0]          mpool.c:43   UCX  WARN  object 0xadd4c80 was not returned to mpool ucp_requests
[1712055153.247637] [node133:2772303:0]          mpool.c:43   UCX  WARN  object 0xadd4e40 was not returned to mpool ucp_requests
[1712055153.247639] [node133:2772303:0]          mpool.c:43   UCX  WARN  object 0xadd5000 was not returned to mpool ucp_requests
[1712055153.247642] [node133:2772303:0]          mpool.c:43   UCX  WARN  object 0xadd51c0 was not returned to mpool ucp_requests
[1712055153.258993] [node133:2772286:0]          mpool.c:43   UCX  WARN  object 0xc3c9ac0 was not returned to mpool ucp_requests
[1712055153.259011] [node133:2772286:0]          mpool.c:43   UCX  WARN  object 0xc3c9c80 was not returned to mpool ucp_requests
[1712055153.259016] [node133:2772286:0]          mpool.c:43   UCX  WARN  object 0xc3c9e40 was not returned to mpool ucp_requests
[1712055153.259018] [node133:2772286:0]          mpool.c:43   UCX  WARN  object 0xc3ca000 was not returned to mpool ucp_requests
[1712055153.259021] [node133:2772286:0]          mpool.c:43   UCX  WARN  object 0xc3ca1c0 was not returned to mpool ucp_requests
[1712055153.309198] [node133:2772287:0]          mpool.c:43   UCX  WARN  object 0xbdf9880 was not returned to mpool ucp_requests
[1712055153.309212] [node133:2772287:0]          mpool.c:43   UCX  WARN  object 0xbdf9a40 was not returned to mpool ucp_requests
[1712055153.309215] [node133:2772287:0]          mpool.c:43   UCX  WARN  object 0xbdf9c00 was not returned to mpool ucp_requests
[1712055153.309217] [node133:2772287:0]          mpool.c:43   UCX  WARN  object 0xbdf9dc0 was not returned to mpool ucp_requests
[1712055153.309219] [node133:2772287:0]          mpool.c:43   UCX  WARN  object 0xbdf9f80 was not returned to mpool ucp_requests
[1712055153.311806] [node133:2772277:0]          mpool.c:43   UCX  WARN  object 0xae87b40 was not returned to mpool ucp_requests
[1712055153.311827] [node133:2772277:0]          mpool.c:43   UCX  WARN  object 0xae87d00 was not returned to mpool ucp_requests
[1712055153.311830] [node133:2772277:0]          mpool.c:43   UCX  WARN  object 0xae87ec0 was not returned to mpool ucp_requests
[1712055153.311833] [node133:2772277:0]          mpool.c:43   UCX  WARN  object 0xae88080 was not returned to mpool ucp_requests
[1712055153.313979] [node133:2772280:0]          mpool.c:43   UCX  WARN  object 0xc9099c0 was not returned to mpool ucp_requests
[1712055153.313990] [node133:2772280:0]          mpool.c:43   UCX  WARN  object 0xc909b80 was not returned to mpool ucp_requests
[1712055153.313993] [node133:2772280:0]          mpool.c:43   UCX  WARN  object 0xc909d40 was not returned to mpool ucp_requests
[1712055153.313996] [node133:2772280:0]          mpool.c:43   UCX  WARN  object 0xc909f00 was not returned to mpool ucp_requests
[1712055153.313998] [node133:2772280:0]          mpool.c:43   UCX  WARN  object 0xc90a0c0 was not returned to mpool ucp_requests
[1712055153.314000] [node133:2772280:0]          mpool.c:43   UCX  WARN  object 0xc90a280 was not returned to mpool ucp_requests
[1712055153.314821] [node133:2772295:0]          mpool.c:43   UCX  WARN  object 0xac5a7c0 was not returned to mpool ucp_requests
[1712055153.314843] [node133:2772295:0]          mpool.c:43   UCX  WARN  object 0xac5a980 was not returned to mpool ucp_requests
[1712055153.314851] [node133:2772295:0]          mpool.c:43   UCX  WARN  object 0xac5ab40 was not returned to mpool ucp_requests
[1712055153.314856] [node133:2772295:0]          mpool.c:43   UCX  WARN  object 0xac5ad00 was not returned to mpool ucp_requests
[1712055153.314858] [node133:2772295:0]          mpool.c:43   UCX  WARN  object 0xac5aec0 was not returned to mpool ucp_requests
[1712055153.315725] [node133:2772281:0]          mpool.c:43   UCX  WARN  object 0xc107840 was not returned to mpool ucp_requests
[1712055153.315738] [node133:2772281:0]          mpool.c:43   UCX  WARN  object 0xc107a00 was not returned to mpool ucp_requests
[1712055153.315744] [node133:2772281:0]          mpool.c:43   UCX  WARN  object 0xc107bc0 was not returned to mpool ucp_requests
[1712055153.315748] [node133:2772281:0]          mpool.c:43   UCX  WARN  object 0xc107d80 was not returned to mpool ucp_requests
[1712055153.315752] [node133:2772281:0]          mpool.c:43   UCX  WARN  object 0xc107f40 was not returned to mpool ucp_requests
[1712055153.315755] [node133:2772281:0]          mpool.c:43   UCX  WARN  object 0xc108100 was not returned to mpool ucp_requests
[1712055153.317404] [node133:2772301:0]          mpool.c:43   UCX  WARN  object 0xb258980 was not returned to mpool ucp_requests
[1712055153.317416] [node133:2772301:0]          mpool.c:43   UCX  WARN  object 0xb258b40 was not returned to mpool ucp_requests
[1712055153.317420] [node133:2772301:0]          mpool.c:43   UCX  WARN  object 0xb258d00 was not returned to mpool ucp_requests
[1712055153.317423] [node133:2772301:0]          mpool.c:43   UCX  WARN  object 0xb258ec0 was not returned to mpool ucp_requests
[1712055153.317427] [node133:2772301:0]          mpool.c:43   UCX  WARN  object 0xb259080 was not returned to mpool ucp_requests
[1712055153.323036] [node133:2772305:0]          mpool.c:43   UCX  WARN  object 0xc090980 was not returned to mpool ucp_requests
[1712055153.323048] [node133:2772305:0]          mpool.c:43   UCX  WARN  object 0xc090b40 was not returned to mpool ucp_requests
[1712055153.323051] [node133:2772305:0]          mpool.c:43   UCX  WARN  object 0xc090d00 was not returned to mpool ucp_requests
[1712055153.323053] [node133:2772305:0]          mpool.c:43   UCX  WARN  object 0xc090ec0 was not returned to mpool ucp_requests
[1712055153.323055] [node133:2772305:0]          mpool.c:43   UCX  WARN  object 0xc091080 was not returned to mpool ucp_requests
[1712055153.324512] [node133:2772302:0]          mpool.c:43   UCX  WARN  object 0xc0fc8c0 was not returned to mpool ucp_requests
[1712055153.324522] [node133:2772302:0]          mpool.c:43   UCX  WARN  object 0xc0fca80 was not returned to mpool ucp_requests
[1712055153.324525] [node133:2772302:0]          mpool.c:43   UCX  WARN  object 0xc0fcc40 was not returned to mpool ucp_requests
[1712055153.324527] [node133:2772302:0]          mpool.c:43   UCX  WARN  object 0xc0fce00 was not returned to mpool ucp_requests
[1712055153.324536] [node133:2772302:0]          mpool.c:43   UCX  WARN  object 0xc0fcfc0 was not returned to mpool ucp_requests
[1712055153.326579] [node133:2772288:0]          mpool.c:43   UCX  WARN  object 0xbeeb880 was not returned to mpool ucp_requests
[1712055153.326592] [node133:2772288:0]          mpool.c:43   UCX  WARN  object 0xbeeba40 was not returned to mpool ucp_requests
[1712055153.326596] [node133:2772288:0]          mpool.c:43   UCX  WARN  object 0xbeebc00 was not returned to mpool ucp_requests
[1712055153.326600] [node133:2772288:0]          mpool.c:43   UCX  WARN  object 0xbeebdc0 was not returned to mpool ucp_requests
[1712055153.326603] [node133:2772288:0]          mpool.c:43   UCX  WARN  object 0xbeebf80 was not returned to mpool ucp_requests
[1712055153.327827] [node133:2772304:0]          mpool.c:43   UCX  WARN  object 0xae99780 was not returned to mpool ucp_requests
[1712055153.327838] [node133:2772304:0]          mpool.c:43   UCX  WARN  object 0xae99940 was not returned to mpool ucp_requests
[1712055153.327843] [node133:2772304:0]          mpool.c:43   UCX  WARN  object 0xae99b00 was not returned to mpool ucp_requests
[1712055153.327845] [node133:2772304:0]          mpool.c:43   UCX  WARN  object 0xae99cc0 was not returned to mpool ucp_requests
[1712055153.327848] [node133:2772304:0]          mpool.c:43   UCX  WARN  object 0xae99e80 was not returned to mpool ucp_requests
[1712055153.329716] [node133:2772297:0]          mpool.c:43   UCX  WARN  object 0xb4da7c0 was not returned to mpool ucp_requests
[1712055153.329740] [node133:2772297:0]          mpool.c:43   UCX  WARN  object 0xb4da980 was not returned to mpool ucp_requests
[1712055153.329744] [node133:2772297:0]          mpool.c:43   UCX  WARN  object 0xb4dab40 was not returned to mpool ucp_requests
[1712055153.329746] [node133:2772297:0]          mpool.c:43   UCX  WARN  object 0xb4dad00 was not returned to mpool ucp_requests
[1712055153.329749] [node133:2772297:0]          mpool.c:43   UCX  WARN  object 0xb4daec0 was not returned to mpool ucp_requests
[1712055153.331067] [node133:2772278:0]          mpool.c:43   UCX  WARN  object 0xba758c0 was not returned to mpool ucp_requests
[1712055153.331079] [node133:2772278:0]          mpool.c:43   UCX  WARN  object 0xba75a80 was not returned to mpool ucp_requests
[1712055153.331083] [node133:2772278:0]          mpool.c:43   UCX  WARN  object 0xba75c40 was not returned to mpool ucp_requests
[1712055153.331086] [node133:2772278:0]          mpool.c:43   UCX  WARN  object 0xba75e00 was not returned to mpool ucp_requests
[1712055153.331090] [node133:2772278:0]          mpool.c:43   UCX  WARN  object 0xba75fc0 was not returned to mpool ucp_requests
[1712055153.331064] [node133:2772300:0]          mpool.c:43   UCX  WARN  object 0xabbe980 was not returned to mpool ucp_requests
[1712055153.331074] [node133:2772300:0]          mpool.c:43   UCX  WARN  object 0xabbeb40 was not returned to mpool ucp_requests
[1712055153.331080] [node133:2772300:0]          mpool.c:43   UCX  WARN  object 0xabbed00 was not returned to mpool ucp_requests
[1712055153.331083] [node133:2772300:0]          mpool.c:43   UCX  WARN  object 0xabbeec0 was not returned to mpool ucp_requests
[1712055153.331087] [node133:2772300:0]          mpool.c:43   UCX  WARN  object 0xabbf080 was not returned to mpool ucp_requests
[1712055153.331093] [node133:2772278:0]          mpool.c:43   UCX  WARN  object 0xba76180 was not returned to mpool ucp_requests
[1712055153.332965] [node133:2772284:0]          mpool.c:43   UCX  WARN  object 0xc48e900 was not returned to mpool ucp_requests
[1712055153.332977] [node133:2772284:0]          mpool.c:43   UCX  WARN  object 0xc48eac0 was not returned to mpool ucp_requests
[1712055153.332980] [node133:2772284:0]          mpool.c:43   UCX  WARN  object 0xc48ec80 was not returned to mpool ucp_requests
[1712055153.332983] [node133:2772284:0]          mpool.c:43   UCX  WARN  object 0xc48ee40 was not returned to mpool ucp_requests
[1712055153.332985] [node133:2772284:0]          mpool.c:43   UCX  WARN  object 0xc48f000 was not returned to mpool ucp_requests
[1712055153.332691] [node133:2772285:0]          mpool.c:43   UCX  WARN  object 0xc3dc8c0 was not returned to mpool ucp_requests
[1712055153.332702] [node133:2772285:0]          mpool.c:43   UCX  WARN  object 0xc3dca80 was not returned to mpool ucp_requests
[1712055153.332708] [node133:2772285:0]          mpool.c:43   UCX  WARN  object 0xc3dcc40 was not returned to mpool ucp_requests
[1712055153.332710] [node133:2772285:0]          mpool.c:43   UCX  WARN  object 0xc3dce00 was not returned to mpool ucp_requests
[1712055153.332714] [node133:2772285:0]          mpool.c:43   UCX  WARN  object 0xc3dcfc0 was not returned to mpool ucp_requests
[1712055153.332814] [node133:2772292:0]          mpool.c:43   UCX  WARN  object 0xb16cac0 was not returned to mpool ucp_requests
[1712055153.332830] [node133:2772292:0]          mpool.c:43   UCX  WARN  object 0xb16cc80 was not returned to mpool ucp_requests
[1712055153.332833] [node133:2772292:0]          mpool.c:43   UCX  WARN  object 0xb16ce40 was not returned to mpool ucp_requests
[1712055153.332835] [node133:2772292:0]          mpool.c:43   UCX  WARN  object 0xb16d000 was not returned to mpool ucp_requests
[1712055153.332838] [node133:2772292:0]          mpool.c:43   UCX  WARN  object 0xb16d1c0 was not returned to mpool ucp_requests
[1712055153.333101] [node133:2772294:0]          mpool.c:43   UCX  WARN  object 0xc6fc900 was not returned to mpool ucp_requests
[1712055153.333111] [node133:2772294:0]          mpool.c:43   UCX  WARN  object 0xc6fcac0 was not returned to mpool ucp_requests
[1712055153.333114] [node133:2772294:0]          mpool.c:43   UCX  WARN  object 0xc6fcc80 was not returned to mpool ucp_requests
[1712055153.333117] [node133:2772294:0]          mpool.c:43   UCX  WARN  object 0xc6fce40 was not returned to mpool ucp_requests
[1712055153.333119] [node133:2772294:0]          mpool.c:43   UCX  WARN  object 0xc6fd000 was not returned to mpool ucp_requests
[1712055153.333263] [node133:2772283:0]          mpool.c:43   UCX  WARN  object 0xbf1f800 was not returned to mpool ucp_requests
[1712055153.333275] [node133:2772283:0]          mpool.c:43   UCX  WARN  object 0xbf1f9c0 was not returned to mpool ucp_requests
[1712055153.333279] [node133:2772283:0]          mpool.c:43   UCX  WARN  object 0xbf1fb80 was not returned to mpool ucp_requests
[1712055153.333283] [node133:2772283:0]          mpool.c:43   UCX  WARN  object 0xbf1fd40 was not returned to mpool ucp_requests
[1712055153.333287] [node133:2772283:0]          mpool.c:43   UCX  WARN  object 0xbf1ff00 was not returned to mpool ucp_requests
[1712055153.333290] [node133:2772283:0]          mpool.c:43   UCX  WARN  object 0xbf200c0 was not returned to mpool ucp_requests
[1712055153.334707] [node133:2772289:0]          mpool.c:43   UCX  WARN  object 0xb5db940 was not returned to mpool ucp_requests
[1712055153.334720] [node133:2772289:0]          mpool.c:43   UCX  WARN  object 0xb5dbb00 was not returned to mpool ucp_requests
[1712055153.334724] [node133:2772289:0]          mpool.c:43   UCX  WARN  object 0xb5dbcc0 was not returned to mpool ucp_requests
[1712055153.334728] [node133:2772289:0]          mpool.c:43   UCX  WARN  object 0xb5dbe80 was not returned to mpool ucp_requests
[1712055153.334731] [node133:2772289:0]          mpool.c:43   UCX  WARN  object 0xb5dc040 was not returned to mpool ucp_requests
[1712055153.334791] [node133:2772290:0]          mpool.c:43   UCX  WARN  object 0xb599880 was not returned to mpool ucp_requests
[1712055153.334804] [node133:2772290:0]          mpool.c:43   UCX  WARN  object 0xb599a40 was not returned to mpool ucp_requests
[1712055153.334808] [node133:2772290:0]          mpool.c:43   UCX  WARN  object 0xb599c00 was not returned to mpool ucp_requests
[1712055153.334811] [node133:2772290:0]          mpool.c:43   UCX  WARN  object 0xb599dc0 was not returned to mpool ucp_requests
[1712055153.334815] [node133:2772290:0]          mpool.c:43   UCX  WARN  object 0xb599f80 was not returned to mpool ucp_requests
[1712055153.334770] [node133:2772291:0]          mpool.c:43   UCX  WARN  object 0xc5f4840 was not returned to mpool ucp_requests
[1712055153.334785] [node133:2772291:0]          mpool.c:43   UCX  WARN  object 0xc5f4a00 was not returned to mpool ucp_requests
[1712055153.334789] [node133:2772291:0]          mpool.c:43   UCX  WARN  object 0xc5f4bc0 was not returned to mpool ucp_requests
[1712055153.334793] [node133:2772291:0]          mpool.c:43   UCX  WARN  object 0xc5f4d80 was not returned to mpool ucp_requests
[1712055153.334797] [node133:2772291:0]          mpool.c:43   UCX  WARN  object 0xc5f4f40 was not returned to mpool ucp_requests
[1712055153.334341] [node133:2772298:0]          mpool.c:43   UCX  WARN  object 0xb4d8a80 was not returned to mpool ucp_requests
[1712055153.334352] [node133:2772298:0]          mpool.c:43   UCX  WARN  object 0xb4d8c40 was not returned to mpool ucp_requests
[1712055153.334356] [node133:2772298:0]          mpool.c:43   UCX  WARN  object 0xb4d8e00 was not returned to mpool ucp_requests
[1712055153.334358] [node133:2772298:0]          mpool.c:43   UCX  WARN  object 0xb4d8fc0 was not returned to mpool ucp_requests
[1712055153.334361] [node133:2772298:0]          mpool.c:43   UCX  WARN  object 0xb4d9180 was not returned to mpool ucp_requests
[1712055153.334679] [node133:2772299:0]          mpool.c:43   UCX  WARN  object 0xc16c900 was not returned to mpool ucp_requests
[1712055153.334694] [node133:2772299:0]          mpool.c:43   UCX  WARN  object 0xc16cac0 was not returned to mpool ucp_requests
[1712055153.334698] [node133:2772299:0]          mpool.c:43   UCX  WARN  object 0xc16cc80 was not returned to mpool ucp_requests
[1712055153.334702] [node133:2772299:0]          mpool.c:43   UCX  WARN  object 0xc16ce40 was not returned to mpool ucp_requests
[1712055153.334705] [node133:2772299:0]          mpool.c:43   UCX  WARN  object 0xc16d000 was not returned to mpool ucp_requests
[1712055153.335198] [node133:2772279:0]          mpool.c:43   UCX  WARN  object 0xc39b8c0 was not returned to mpool ucp_requests
[1712055153.335211] [node133:2772279:0]          mpool.c:43   UCX  WARN  object 0xc39ba80 was not returned to mpool ucp_requests
[1712055153.335215] [node133:2772279:0]          mpool.c:43   UCX  WARN  object 0xc39bc40 was not returned to mpool ucp_requests
[1712055153.335219] [node133:2772279:0]          mpool.c:43   UCX  WARN  object 0xc39be00 was not returned to mpool ucp_requests
[1712055153.335221] [node133:2772279:0]          mpool.c:43   UCX  WARN  object 0xc39bfc0 was not returned to mpool ucp_requests
[1712055153.335224] [node133:2772279:0]          mpool.c:43   UCX  WARN  object 0xc39c180 was not returned to mpool ucp_requests


           ************************************************************
           *        Program running with 30 parallel MPI-processes    *
           *              working on a common directory               *
           ************************************************************

Diagonalization of the overlap matrix:
Smallest eigenvalue                        ... 3.534e-06
Time for diagonalization                   ...    1.609 sec
Threshold for overlap eigenvalues          ... 1.000e-08
Number of eigenvalues below threshold      ... 0
Time for construction of square roots      ...    1.153 sec
Total time needed                          ...    3.083 sec

-------------------
DFT GRID GENERATION
-------------------

General Integration Accuracy     IntAcc      ... 4.388
Radial Grid Type                 RadialGrid  ... OptM3 with GC (2021)
Angular Grid (max. ang.)         AngularGrid ... 4 (Lebedev-302)
Angular grid pruning method      GridPruning ... 4 (adaptive)
Weight generation scheme         WeightScheme... Becke
Basis function cutoff            BFCut       ... 1.0000e-11
Integration weight cutoff        WCut        ... 1.0000e-14
Angular grids for H and He will be reduced by one unit
Partially contracted basis set               ... off
Rotationally invariant grid construction     ... off

Total number of grid points                  ...   374253
Total number of batches                      ...     5889
Average number of points per batch           ...       63
Average number of grid points per atom       ...     4564
Time for grid setup =    2.762 sec

--------------------
COSX GRID GENERATION
--------------------

GRIDX 1
-------
General Integration Accuracy     IntAcc      ... 3.816
Radial Grid Type                 RadialGrid  ... OptM3 with GC (2021)
Angular Grid (max. ang.)         AngularGrid ... 1 (Lebedev-50)
Angular grid pruning method      GridPruning ... 4 (adaptive)
Weight generation scheme         WeightScheme... Becke
Basis function cutoff            BFCut       ... 1.0000e-11
Integration weight cutoff        WCut        ... 1.0000e-14
Angular grids for H and He will be reduced by one unit
Partially contracted basis set               ... on
Rotationally invariant grid construction     ... off

Total number of grid points                  ...    47399
Total number of batches                      ...      774
Average number of points per batch           ...       61
Average number of grid points per atom       ...      578
UseSFitting                                  ... on

GRIDX 2
-------
General Integration Accuracy     IntAcc      ... 4.020
Radial Grid Type                 RadialGrid  ... OptM3 with GC (2021)
Angular Grid (max. ang.)         AngularGrid ... 2 (Lebedev-110)
Angular grid pruning method      GridPruning ... 4 (adaptive)
Weight generation scheme         WeightScheme... Becke
Basis function cutoff            BFCut       ... 1.0000e-11
Integration weight cutoff        WCut        ... 1.0000e-14
Angular grids for H and He will be reduced by one unit
Partially contracted basis set               ... on
Rotationally invariant grid construction     ... off

Total number of grid points                  ...   100363
Total number of batches                      ...     1605
Average number of points per batch           ...       62
Average number of grid points per atom       ...     1224
UseSFitting                                  ... on

GRIDX 3
-------
General Integration Accuracy     IntAcc      ... 4.338
Radial Grid Type                 RadialGrid  ... OptM3 with GC (2021)
Angular Grid (max. ang.)         AngularGrid ... 3 (Lebedev-194)
Angular grid pruning method      GridPruning ... 4 (adaptive)
Weight generation scheme         WeightScheme... Becke
Basis function cutoff            BFCut       ... 1.0000e-11
Integration weight cutoff        WCut        ... 1.0000e-14
Angular grids for H and He will be reduced by one unit
Partially contracted basis set               ... on
Rotationally invariant grid construction     ... off

Total number of grid points                  ...   217929
Total number of batches                      ...     3445
Average number of points per batch           ...       63
Average number of grid points per atom       ...     2658
UseSFitting                                  ... on

Time for X-Grid setup             =    9.770 sec


--------------------
CPCM SOLVATION MODEL
--------------------
CPCM parameters:
  Epsilon                                         ...      26.7260
  Refrac                                          ...       1.2907
  Rsolv                                           ...       1.3000
  Surface type                                    ... GAUSSIAN VDW
  Epsilon function type                           ...         CPCM
Solvent:                                     ... 2,2,2-TRIFLUOROETHANOL
SMD-CDS solvent descriptors:
  Soln                                       ...    1.2907
  Soln25                                     ... Unavailable
  Sola                                       ...    0.5700
  Solb                                       ...    0.2500
  Solg                                       ...   42.0200
  Solc                                       ...    0.0000
  Solh                                       ...    0.5000
Radii:
 Radius for O  used is    2.8724 Bohr (=   1.5200 Ang.)
 Radius for N  used is    3.5716 Bohr (=   1.8900 Ang.)
 Radius for C  used is    3.4960 Bohr (=   1.8500 Ang.)
 Radius for H  used is    2.2677 Bohr (=   1.2000 Ang.)
Calculating surface                               ...        done! (  0.0s)
GEPOL surface points                              ...         4724
GEPOL Volume                                      ...    3958.7268
GEPOL Surface-area                                ...    2214.1479
Calculating surface distance matrix               ...        done! (  0.3s)
Performing Cholesky decomposition & store         ...        done! (  1.5s)
Overall time for CPCM initialization              ...                 1.7s
--------------
SCF ITERATIONS
--------------
ITER       Energy         Delta-E        Max-DP      RMS-DP      [F,P]     Damp
               ***  Starting incremental Fock matrix formation  ***
  0  -1804.8953599577   0.000000000000 0.03781622  0.00008972  0.0389772 0.7000
                      *** Initiating the SOSCF procedure ***
                      *** Re-Reading the Fockian *** 
                      *** Removing any level shift *** 
ITER      Energy       Delta-E        Grad      Rot      Max-DP    RMS-DP
  1  -1804.90166678  -0.0063068205  0.002166  0.002166  0.115640  0.000264
               *** Restarting incremental Fock matrix formation ***
  2  -1804.91850750  -0.0168407188  0.001483  0.004702  0.017756  0.000051
  3  -1804.91894928  -0.0004417830  0.001105  0.002161  0.009085  0.000028
  4  -1804.91917690  -0.0002276190  0.000633  0.001243  0.004639  0.000015
  5  -1804.91922465  -0.0000477478  0.000355  0.000734  0.002377  0.000007
  6  -1804.91923723  -0.0000125819  0.000234  0.000418  0.002112  0.000005
  7  -1804.91924235  -0.0000051244  0.000117  0.000194  0.000277  0.000002
  8  -1804.91924367  -0.0000013152  0.000033  0.000083  0.000382  0.000001
  9  -1804.91924397  -0.0000003036  0.000017  0.000050  0.000155  0.000001
 10  -1804.91924400  -0.0000000264  0.000013  0.000025  0.000117  0.000001
 11  -1804.91924420  -0.0000002020  0.000003  0.000008  0.000377  0.000001
 12  -1804.91924418   0.0000000200  0.000003  0.000006  0.000348  0.000001
                  ***Gradient check signals convergence***
              ***Rediagonalizing the Fockian in SOSCF/NRSCF***

               *****************************************************
               *                     SUCCESS                       *
               *           SCF CONVERGED AFTER  13 CYCLES          *
               *****************************************************

Old exchange energy                            =    -61.817795193 Eh
New exchange energy                            =    -61.817763882 Eh
Exchange energy change after final integration =      0.000031312 Eh
Total energy after final integration           =  -1804.919212749 Eh
Final COS-X integration done in                =    37.479 sec

SMD CDS free energy correction energy :                 2.48953     Kcal/mol
Total Energy after SMD CDS correction =             -1804.915245431 Eh
Total Energy       :        -1804.91524543 Eh          -49114.24075 eV
  Last Energy change         ...    1.1994e-07  Tolerance :   1.0000e-08
  Last MAX-Density change    ...    2.4425e-15  Tolerance :   1.0000e-07
             **** THE GBW FILE WAS UPDATED (IminiumBzOate1opt.gbw) ****
             **** DENSITY IminiumBzOate1opt.scfp WAS UPDATED ****
             **** ENERGY FILE WAS UPDATED (IminiumBzOate1opt.en.tmp) ****
             **** THE GBW FILE WAS UPDATED (IminiumBzOate1opt.gbw) ****
             **** DENSITY IminiumBzOate1opt.scfp WAS UPDATED ****
Total SCF time: 0 days 0 hours 7 min 41 sec 

Maximum memory used throughout the entire SCF-calculation: 582.9 MB
[1712055617.723610] [node133:2772572:0]          mpool.c:43   UCX  WARN  object 0x1423dcc0 was not returned to mpool ucp_requests
[1712055617.723632] [node133:2772572:0]          mpool.c:43   UCX  WARN  object 0x1423de80 was not returned to mpool ucp_requests
[1712055617.723638] [node133:2772572:0]          mpool.c:43   UCX  WARN  object 0x1423e040 was not returned to mpool ucp_requests
[1712055617.733704] [node133:2772570:0]          mpool.c:43   UCX  WARN  object 0x13467b40 was not returned to mpool ucp_requests
[1712055617.733723] [node133:2772570:0]          mpool.c:43   UCX  WARN  object 0x13467d00 was not returned to mpool ucp_requests
[1712055617.733728] [node133:2772570:0]          mpool.c:43   UCX  WARN  object 0x13467ec0 was not returned to mpool ucp_requests
[1712055617.735669] [node133:2772571:0]          mpool.c:43   UCX  WARN  object 0x147d2c00 was not returned to mpool ucp_requests
[1712055617.735688] [node133:2772571:0]          mpool.c:43   UCX  WARN  object 0x147d2dc0 was not returned to mpool ucp_requests
[1712055617.735691] [node133:2772571:0]          mpool.c:43   UCX  WARN  object 0x147d2f80 was not returned to mpool ucp_requests
[1712055617.745681] [node133:2772560:0]          mpool.c:43   UCX  WARN  object 0x13bc7ac0 was not returned to mpool ucp_requests
[1712055617.745697] [node133:2772560:0]          mpool.c:43   UCX  WARN  object 0x13bc8000 was not returned to mpool ucp_requests
[1712055617.745704] [node133:2772560:0]          mpool.c:43   UCX  WARN  object 0x13bc81c0 was not returned to mpool ucp_requests
[1712055617.747606] [node133:2772562:0]          mpool.c:43   UCX  WARN  object 0x12cedcc0 was not returned to mpool ucp_requests
[1712055617.747618] [node133:2772562:0]          mpool.c:43   UCX  WARN  object 0x12cede80 was not returned to mpool ucp_requests
[1712055617.747623] [node133:2772562:0]          mpool.c:43   UCX  WARN  object 0x12cee040 was not returned to mpool ucp_requests
[1712055617.752683] [node133:2772561:0]          mpool.c:43   UCX  WARN  object 0x12e8d8c0 was not returned to mpool ucp_requests
[1712055617.752703] [node133:2772561:0]          mpool.c:43   UCX  WARN  object 0x12e8da80 was not returned to mpool ucp_requests
[1712055617.752707] [node133:2772561:0]          mpool.c:43   UCX  WARN  object 0x12e8de00 was not returned to mpool ucp_requests
[1712055617.803158] [node133:2772564:0]          mpool.c:43   UCX  WARN  object 0x149b8c80 was not returned to mpool ucp_requests
[1712055617.803171] [node133:2772564:0]          mpool.c:43   UCX  WARN  object 0x149b9000 was not returned to mpool ucp_requests
[1712055617.803177] [node133:2772564:0]          mpool.c:43   UCX  WARN  object 0x149b91c0 was not returned to mpool ucp_requests
[1712055617.812326] [node133:2772553:0]          mpool.c:43   UCX  WARN  object 0x131e8640 was not returned to mpool ucp_requests
[1712055617.812339] [node133:2772553:0]          mpool.c:43   UCX  WARN  object 0x131e8d40 was not returned to mpool ucp_requests
[1712055617.812342] [node133:2772553:0]          mpool.c:43   UCX  WARN  object 0x131e8f00 was not returned to mpool ucp_requests
[1712055617.816405] [node133:2772573:0]          mpool.c:43   UCX  WARN  object 0x13db0e00 was not returned to mpool ucp_requests
[1712055617.816417] [node133:2772573:0]          mpool.c:43   UCX  WARN  object 0x13db0fc0 was not returned to mpool ucp_requests
[1712055617.816424] [node133:2772573:0]          mpool.c:43   UCX  WARN  object 0x13db1180 was not returned to mpool ucp_requests
[1712055617.822597] [node133:2772578:0]          mpool.c:43   UCX  WARN  object 0x139c3b80 was not returned to mpool ucp_requests
[1712055617.822610] [node133:2772578:0]          mpool.c:43   UCX  WARN  object 0x139c3d40 was not returned to mpool ucp_requests
[1712055617.822615] [node133:2772578:0]          mpool.c:43   UCX  WARN  object 0x139c3f00 was not returned to mpool ucp_requests
[1712055617.823777] [node133:2772563:0]          mpool.c:43   UCX  WARN  object 0x13bb2980 was not returned to mpool ucp_requests
[1712055617.823796] [node133:2772563:0]          mpool.c:43   UCX  WARN  object 0x13bb2b40 was not returned to mpool ucp_requests
[1712055617.823802] [node133:2772563:0]          mpool.c:43   UCX  WARN  object 0x13bb2d00 was not returned to mpool ucp_requests
[1712055617.832298] [node133:2772568:0]          mpool.c:43   UCX  WARN  object 0x13162940 was not returned to mpool ucp_requests
[1712055617.832310] [node133:2772568:0]          mpool.c:43   UCX  WARN  object 0x13162b00 was not returned to mpool ucp_requests
[1712055617.832313] [node133:2772568:0]          mpool.c:43   UCX  WARN  object 0x13162cc0 was not returned to mpool ucp_requests
[1712055617.832396] [node133:2772554:0]          mpool.c:43   UCX  WARN  object 0x1429fb00 was not returned to mpool ucp_requests
[1712055617.832406] [node133:2772554:0]          mpool.c:43   UCX  WARN  object 0x1429fe80 was not returned to mpool ucp_requests
[1712055617.832409] [node133:2772554:0]          mpool.c:43   UCX  WARN  object 0x142a0200 was not returned to mpool ucp_requests
[1712055617.833327] [node133:2772565:0]          mpool.c:43   UCX  WARN  object 0x140afcc0 was not returned to mpool ucp_requests
[1712055617.833340] [node133:2772565:0]          mpool.c:43   UCX  WARN  object 0x140afe80 was not returned to mpool ucp_requests
[1712055617.833346] [node133:2772565:0]          mpool.c:43   UCX  WARN  object 0x140b0200 was not returned to mpool ucp_requests
[1712055617.840119] [node133:2772559:0]          mpool.c:43   UCX  WARN  object 0x1432c880 was not returned to mpool ucp_requests
[1712055617.840130] [node133:2772559:0]          mpool.c:43   UCX  WARN  object 0x1432ca40 was not returned to mpool ucp_requests
[1712055617.840135] [node133:2772559:0]          mpool.c:43   UCX  WARN  object 0x1432cf80 was not returned to mpool ucp_requests
[1712055617.840170] [node133:2772556:0]          mpool.c:43   UCX  WARN  object 0x1420f280 was not returned to mpool ucp_requests
[1712055617.840194] [node133:2772556:0]          mpool.c:43   UCX  WARN  object 0x1420f440 was not returned to mpool ucp_requests
[1712055617.840200] [node133:2772556:0]          mpool.c:43   UCX  WARN  object 0x1420fb40 was not returned to mpool ucp_requests
[1712055617.840591] [node133:2772576:0]          mpool.c:43   UCX  WARN  object 0x12cdd800 was not returned to mpool ucp_requests
[1712055617.840605] [node133:2772576:0]          mpool.c:43   UCX  WARN  object 0x12cdd9c0 was not returned to mpool ucp_requests
[1712055617.840610] [node133:2772576:0]          mpool.c:43   UCX  WARN  object 0x12cddb80 was not returned to mpool ucp_requests
[1712055617.840676] [node133:2772555:0]          mpool.c:43   UCX  WARN  object 0x13bac880 was not returned to mpool ucp_requests
[1712055617.840691] [node133:2772555:0]          mpool.c:43   UCX  WARN  object 0x13bacdc0 was not returned to mpool ucp_requests
[1712055617.840697] [node133:2772555:0]          mpool.c:43   UCX  WARN  object 0x13bacf80 was not returned to mpool ucp_requests
[1712055617.840693] [node133:2772577:0]          mpool.c:43   UCX  WARN  object 0x13f68800 was not returned to mpool ucp_requests
[1712055617.840707] [node133:2772577:0]          mpool.c:43   UCX  WARN  object 0x13f689c0 was not returned to mpool ucp_requests
[1712055617.840712] [node133:2772577:0]          mpool.c:43   UCX  WARN  object 0x13f68b80 was not returned to mpool ucp_requests
[1712055617.841709] [node133:2772557:0]          mpool.c:43   UCX  WARN  object 0x148468c0 was not returned to mpool ucp_requests
[1712055617.841732] [node133:2772557:0]          mpool.c:43   UCX  WARN  object 0x14846a80 was not returned to mpool ucp_requests
[1712055617.841737] [node133:2772557:0]          mpool.c:43   UCX  WARN  object 0x14846fc0 was not returned to mpool ucp_requests
[1712055617.842756] [node133:2772574:0]          mpool.c:43   UCX  WARN  object 0x12c21900 was not returned to mpool ucp_requests
[1712055617.842768] [node133:2772574:0]          mpool.c:43   UCX  WARN  object 0x12c21ac0 was not returned to mpool ucp_requests
[1712055617.842773] [node133:2772574:0]          mpool.c:43   UCX  WARN  object 0x12c21c80 was not returned to mpool ucp_requests
[1712055617.842757] [node133:2772579:0]          mpool.c:43   UCX  WARN  object 0x13ef68c0 was not returned to mpool ucp_requests
[1712055617.842770] [node133:2772579:0]          mpool.c:43   UCX  WARN  object 0x13ef6a80 was not returned to mpool ucp_requests
[1712055617.842774] [node133:2772579:0]          mpool.c:43   UCX  WARN  object 0x13ef6c40 was not returned to mpool ucp_requests
[1712055617.843076] [node133:2772567:0]          mpool.c:43   UCX  WARN  object 0x133aec40 was not returned to mpool ucp_requests
[1712055617.843089] [node133:2772567:0]          mpool.c:43   UCX  WARN  object 0x133aee00 was not returned to mpool ucp_requests
[1712055617.843093] [node133:2772567:0]          mpool.c:43   UCX  WARN  object 0x133af180 was not returned to mpool ucp_requests
[1712055617.843239] [node133:2772580:0]          mpool.c:43   UCX  WARN  object 0x12aecac0 was not returned to mpool ucp_requests
[1712055617.843253] [node133:2772580:0]          mpool.c:43   UCX  WARN  object 0x12aece40 was not returned to mpool ucp_requests
[1712055617.843254] [node133:2772581:0]          mpool.c:43   UCX  WARN  object 0x13237c00 was not returned to mpool ucp_requests
[1712055617.843266] [node133:2772581:0]          mpool.c:43   UCX  WARN  object 0x13237f80 was not returned to mpool ucp_requests
[1712055617.843685] [node133:2772575:0]          mpool.c:43   UCX  WARN  object 0x12effb00 was not returned to mpool ucp_requests
[1712055617.843697] [node133:2772575:0]          mpool.c:43   UCX  WARN  object 0x12effcc0 was not returned to mpool ucp_requests
[1712055617.843702] [node133:2772575:0]          mpool.c:43   UCX  WARN  object 0x12effe80 was not returned to mpool ucp_requests
[1712055617.844051] [node133:2772566:0]          mpool.c:43   UCX  WARN  object 0x135e8800 was not returned to mpool ucp_requests
[1712055617.844062] [node133:2772566:0]          mpool.c:43   UCX  WARN  object 0x135e89c0 was not returned to mpool ucp_requests
[1712055617.844067] [node133:2772566:0]          mpool.c:43   UCX  WARN  object 0x135e8f00 was not returned to mpool ucp_requests
[1712055617.845389] [node133:2772569:0]          mpool.c:43   UCX  WARN  object 0x14883940 was not returned to mpool ucp_requests
[1712055617.845401] [node133:2772569:0]          mpool.c:43   UCX  WARN  object 0x14883b00 was not returned to mpool ucp_requests
[1712055617.845406] [node133:2772569:0]          mpool.c:43   UCX  WARN  object 0x14883cc0 was not returned to mpool ucp_requests
[1712055617.845443] [node133:2772558:0]          mpool.c:43   UCX  WARN  object 0x130ca880 was not returned to mpool ucp_requests
[1712055617.845455] [node133:2772558:0]          mpool.c:43   UCX  WARN  object 0x130cac00 was not returned to mpool ucp_requests
[1712055617.845460] [node133:2772558:0]          mpool.c:43   UCX  WARN  object 0x130cadc0 was not returned to mpool ucp_requests


-------------------------------------------------------------------------------
                          DFT DISPERSION CORRECTION                            
                                                                               
                              DFTD3 V3.1  Rev 1                                
                          USING Becke-Johnson damping                          
-------------------------------------------------------------------------------
-------------------------   ----------------
Dispersion correction           -0.114767714
-------------------------   ----------------


-------------------------   --------------------
FINAL SINGLE POINT ENERGY     -1805.030013145705
-------------------------   --------------------


           ************************************************************
           *        Program running with 30 parallel MPI-processes    *
           *              working on a common directory               *
           ************************************************************
------------------------------------------------------------------------------
                         ORCA SCF GRADIENT CALCULATION
------------------------------------------------------------------------------

 ... reading COSX grid (gridx3)
Gradient of the Kohn-Sham DFT energy:
Kohn-Sham wavefunction type      ... RKS
Hartree-Fock exchange scaling    ...    0.250
Number of operators              ...    1
Number of atoms                  ...   82
Basis set dimensions             ... 1542
Integral neglect threshold       ... 2.5e-11
Integral primitive cutoff        ... 2.5e-12
SHARK Integral package           ... ON

Nuc. rep. gradient       (SHARK) ... done (  0.2 sec)
HCore & Overlap gradient (SHARK) ... done (  1.4 sec)
RI-J gradient            (SHARK) ... done (  6.7 sec)
COSX-gradient                    ... done ( 49.1 sec)
Exchange-correlation gradient    ... done
Dispersion correction            ... done

------------------
CARTESIAN GRADIENT
------------------

   1   O   :    0.009607402   -0.000217948    0.005120762
   2   O   :   -0.020113219   -0.003227448    0.004979726
   3   N   :    0.007057064   -0.019479946    0.003162044
   4   N   :    0.007171566   -0.000702744   -0.001681916
   5   C   :   -0.011916214    0.018643933   -0.014446001
   6   C   :   -0.005567606    0.003150574   -0.016867299
   7   H   :   -0.002878646    0.003448129    0.002768949
   8   C   :    0.005212782    0.000971359    0.005194246
   9   C   :    0.000728653   -0.002051237    0.000380905
  10   H   :    0.000374511    0.001232866   -0.000249628
  11   C   :    0.003404066    0.001303436   -0.001262204
  12   H   :   -0.000509242   -0.000131267    0.000348123
  13   C   :    0.000292305   -0.000793607   -0.000167245
  14   H   :   -0.000218894   -0.000674944    0.000279459
  15   C   :   -0.003093482    0.003030005    0.000265854
  16   H   :    0.000341813   -0.000640805    0.000111469
  17   C   :   -0.001178681    0.000444847    0.000874310
  18   H   :    0.000064478    0.001392784   -0.000117776
  19   C   :   -0.000853203    0.009985158    0.006717629
  20   C   :    0.000173665   -0.005184719   -0.000474039
  21   H   :    0.000174825    0.000834145   -0.000747191
  22   H   :    0.001217629    0.002563213   -0.001950688
  23   H   :   -0.000207455    0.000654815   -0.001196885
  24   C   :    0.002795334   -0.003474323   -0.002022268
  25   H   :   -0.000865453    0.000129174   -0.001194226
  26   H   :   -0.003453152   -0.000025392    0.000649780
  27   H   :   -0.001009408   -0.000643808    0.000007413
  28   C   :   -0.002645243    0.001181627   -0.005297908
  29   H   :    0.001787050   -0.002425238    0.001881233
  30   H   :    0.001718399   -0.001122566    0.000243584
  31   H   :    0.000082848   -0.001728637    0.001349408
  32   C   :   -0.004992149    0.001669597    0.004332256
  33   C   :    0.007295646    0.003407651   -0.005615473
  34   C   :   -0.005962030   -0.001798119    0.004215395
  35   H   :    0.001798841    0.000358160    0.002284055
  36   C   :   -0.002459846   -0.000419656    0.000182481
  37   H   :    0.000753956   -0.000064335   -0.000779187
  38   C   :    0.003646382    0.001208129   -0.000531009
  39   H   :   -0.000695194   -0.000824623    0.000513225
  40   C   :   -0.000861538   -0.000439784   -0.003368746
  41   H   :    0.000980392    0.000248057    0.001549886
  42   C   :    0.005447595    0.001830500    0.001042801
  43   C   :   -0.002733392   -0.001112152    0.002597959
  44   H   :    0.000022318    0.000199590   -0.001245965
  45   H   :    0.000214141    0.002036559   -0.001409092
  46   H   :   -0.001428680    0.000265014   -0.000254856
  47   C   :   -0.003397673   -0.001054084   -0.000582749
  48   H   :   -0.000217162    0.000573218    0.002994377
  49   H   :    0.001684078   -0.002286424   -0.001560860
  50   H   :    0.000011941    0.000168620   -0.001373997
  51   C   :   -0.003695367   -0.001318391   -0.001848808
  52   H   :   -0.000263725   -0.000219625   -0.000060844
  53   H   :   -0.000455561   -0.000387906    0.003435912
  54   H   :   -0.000453149   -0.000177829   -0.000093393
  55   C   :    0.027091626   -0.008347298    0.005068227
  56   C   :   -0.007527884    0.000834186   -0.000375847
  57   C   :    0.002730798   -0.001347396    0.000134257
  58   H   :   -0.001912731    0.001562821   -0.000759636
  59   C   :   -0.003936036    0.000947634   -0.001132669
  60   H   :    0.000477998    0.000175911    0.000141613
  61   C   :   -0.000364697    0.000345532   -0.000347290
  62   H   :    0.000153309   -0.000362299    0.000360749
  63   C   :    0.002701934    0.002396753   -0.001890956
  64   H   :   -0.000452879   -0.000292391   -0.000028671
  65   C   :   -0.000767964   -0.001217238    0.002069907
  66   H   :    0.000688414    0.002364078   -0.000898209
  67   H   :    0.000615081   -0.001598669    0.006054155
  68   O   :    0.003417007    0.004811339   -0.010426308
  69   C   :    0.008210202   -0.004773029    0.011084930
  70   C   :   -0.003047275    0.001803430   -0.004578717
  71   C   :    0.000766624   -0.000133137   -0.000192802
  72   H   :    0.001106764   -0.000016814    0.001206606
  73   C   :    0.003471583    0.001093289    0.001897556
  74   H   :   -0.000720013   -0.000320328   -0.000147294
  75   C   :   -0.000129650    0.000343983   -0.001185548
  76   H   :   -0.000096821   -0.000115117   -0.000646991
  77   C   :   -0.002352618   -0.001127464    0.003662436
  78   H   :    0.000616485    0.000107984   -0.000514591
  79   C   :   -0.000612236   -0.000657467    0.001007460
  80   H   :   -0.000620602   -0.000121877    0.002663447
  81   O   :   -0.009065664   -0.001680772   -0.005157366
  82   H   :   -0.002554718   -0.002726610    0.001572826

Difference to translation invariance:
           :   -0.0001796508    0.0002526353   -0.0002757428

Difference to rotation invariance:
           :   -0.0097415847    0.0023303914    0.0001599753

Norm of the cartesian gradient     ...    0.0665372345
RMS gradient                       ...    0.0042422591
MAX gradient                       ...    0.0270916256

-------
TIMINGS
-------

Total SCF gradient time            ...       87.614 sec

One electron gradient       ....       1.410 sec  (  1.6%)
RI-J Coulomb gradient       ....       6.725 sec  (  7.7%)
COSX gradient               ....      49.100 sec  ( 56.0%)
XC gradient                 ....       8.774 sec  ( 10.0%)
CPCM gradient               ....       2.973 sec  (  3.4%)
   A-Matrix (El+Nuc)        ....       0.932 sec  (  1.1%)
   Potential                ....       2.041 sec  (  2.3%)

Maximum memory used throughout the entire SCFGRAD-calculation: 362.8 MB
------------------------------------------------------------------------------
                         ORCA GEOMETRY RELAXATION STEP
------------------------------------------------------------------------------

Reading the OPT-File                    .... done
Getting information on internals        .... done
Copying old internal coords+grads       .... done
Making the new internal coordinates     .... (new redundants).... done
Validating the new internal coordinates .... (new redundants).... done
Calculating the B-matrix                .... done
Calculating the G,G- and P matrices     .... done
Transforming gradient to internals      .... done
Projecting the internal gradient        .... done
Number of atoms                         ....  82
Number of internal coordinates          .... 491
Current Energy                          .... -1805.030013146 Eh
Current gradient norm                   ....     0.066537234 Eh/bohr
Maximum allowed component of the step   ....  0.150
Current trust radius                    ....  0.300
Updating the Hessian (BFGS)             .... done
Forming the augmented Hessian           .... done
Diagonalizing the augmented Hessian     .... done
Last element of RFO vector              ....  0.948838164
Lowest eigenvalues of augmented Hessian:
 -0.011587904  0.000800847  0.000961799  0.001342367  0.001778648
Length of the computed step             ....  0.332788879
Warning: the length of the step is outside the trust region - taking restricted step instead
The input lambda is                     ....    -0.011588
   iter:   1  x=   -0.016280  g=    4.422253 f(x)=     0.020748
   iter:   2  x=   -0.017447  g=    3.046473 f(x)=     0.003557
   iter:   3  x=   -0.017497  g=    2.810717 f(x)=     0.000141
   iter:   4  x=   -0.017497  g=    2.801277 f(x)=     0.000000
   iter:   5  x=   -0.017497  g=    2.801261 f(x)=     0.000000
   iter:   6  x=   -0.017497  g=    2.801261 f(x)=    -0.000000
The output lambda is                    ....    -0.017497 (6 iterations)
The final length of the internal step   ....  0.300000000
Converting the step to cartesian space:
 Initial RMS(Int)=    0.0135388105
Transforming coordinates:
 Iter   0:  RMS(Cart)=    0.1353223452 RMS(Int)=    0.6333756990
 Iter   1:  RMS(Cart)=    0.0094765950 RMS(Int)=    0.0026698291
 Iter   2:  RMS(Cart)=    0.0009237065 RMS(Int)=    0.0001594118
 Iter   3:  RMS(Cart)=    0.0001342129 RMS(Int)=    0.0000343941
 Iter   4:  RMS(Cart)=    0.0000128718 RMS(Int)=    0.0000024488
 Iter   5:  RMS(Cart)=    0.0000018408 RMS(Int)=    0.0000004728
 Iter   6:  RMS(Cart)=    0.0000002003 RMS(Int)=    0.0000000376
 Iter   7:  RMS(Cart)=    0.0000000259 RMS(Int)=    0.0000000069
done
Storing new coordinates                 .... done

                                .--------------------.
          ----------------------|Geometry convergence|-------------------------
          Item                value                   Tolerance       Converged
          ---------------------------------------------------------------------
          Energy change      -0.0250599423            0.0000050000      NO
          RMS gradient        0.0022912203            0.0001000000      NO
          MAX gradient        0.0168275839            0.0003000000      NO
          RMS step            0.0135388105            0.0020000000      NO
          MAX step            0.0852634308            0.0040000000      NO
          ........................................................
          Max(Bonds)      0.0356      Max(Angles)    2.62
          Max(Dihed)        4.89      Max(Improp)    0.00
          ---------------------------------------------------------------------

The optimization has not yet converged - more geometry cycles are needed


    ---------------------------------------------------------------------------
                         Redundant Internal Coordinates
                            (Angstroem and degrees)

        Definition                    Value    dE/dq     Step     New-Value
    ----------------------------------------------------------------------------
     1. B(C   4,O   0)                1.3202 -0.015432  0.0163    1.3365   
     2. B(C   4,N   2)                1.2883  0.016581 -0.0226    1.2657   
     3. B(C   5,N   3)                1.4504  0.004327 -0.0080    1.4424   
     4. B(C   5,C   4)                1.5136  0.002760 -0.0065    1.5071   
     5. B(H   6,C   5)                1.0947 -0.000071  0.0032    1.0980   
     6. B(C   7,C   5)                1.5200  0.004185 -0.0082    1.5117   
     7. B(C   8,C   7)                1.3918  0.002251 -0.0030    1.3888   
     8. B(H   9,C   8)                1.0848 -0.000644  0.0012    1.0860   
     9. B(C  10,C   8)                1.3885  0.001439 -0.0019    1.3867   
    10. B(H  11,C  10)                1.0831 -0.000623  0.0012    1.0843   
    11. B(C  12,C  10)                1.3896  0.001092 -0.0014    1.3882   
    12. B(H  13,C  12)                1.0835 -0.000828  0.0013    1.0848   
    13. B(C  14,C  12)                1.3895  0.001388 -0.0018    1.3877   
    14. B(H  15,C  14)                1.0831 -0.000669  0.0013    1.0843   
    15. B(C  16,C   7)                1.3913  0.003645 -0.0049    1.3864   
    16. B(C  16,C  14)                1.3886  0.000594 -0.0009    1.3877   
    17. B(H  17,C  16)                1.0835 -0.000361  0.0007    1.0842   
    18. B(C  18,N   2)                1.4900 -0.000470 -0.0005    1.4895   
    19. B(C  19,C  18)                1.5266  0.003580 -0.0069    1.5197   
    20. B(H  20,C  19)                1.0913  0.000792 -0.0017    1.0896   
    21. B(H  21,C  19)                1.0908 -0.000118  0.0002    1.0911   
    22. B(H  22,C  19)                1.0922 -0.000189  0.0004    1.0926   
    23. B(C  23,C  18)                1.5270  0.003558 -0.0070    1.5200   
    24. B(H  24,C  23)                1.0910  0.000567  0.0002    1.0912   
    25. B(H  25,C  23)                1.0911 -0.000071  0.0001    1.0912   
    26. B(H  26,C  23)                1.0908  0.000028 -0.0001    1.0907   
    27. B(C  27,C  18)                1.5266  0.003567 -0.0069    1.5197   
    28. B(H  28,C  27)                1.0899 -0.000011  0.0000    1.0899   
    29. B(H  29,C  27)                1.0930  0.000097 -0.0002    1.0927   
    30. B(H  30,C  27)                1.0930  0.000013 -0.0001    1.0929   
    31. B(C  31,N   3)                1.3930  0.003470 -0.0046    1.3883   
    32. B(C  32,C  31)                1.4180  0.001808 -0.0029    1.4151   
    33. B(C  33,C  32)                1.3970  0.003931 -0.0054    1.3916   
    34. B(H  34,C  33)                1.0809  0.000396 -0.0009    1.0800   
    35. B(C  35,C  33)                1.3895 -0.000097  0.0000    1.3895   
    36. B(H  36,C  35)                1.0834 -0.000580  0.0011    1.0845   
    37. B(C  37,C  35)                1.3837  0.002031 -0.0025    1.3812   
    38. B(H  38,C  37)                1.0832 -0.000761  0.0014    1.0846   
    39. B(C  39,C  37)                1.3855  0.000901 -0.0011    1.3844   
    40. B(C  39,C  31)                1.3983  0.000453 -0.0006    1.3977
[truncated: 5,559,646 more chars]
