# Supplementary material for: A stereodivergent multicomponent approach for the synthesis of C–N atropisomeric peptide analogues
Source: Chem Sci. 2024 Sep 16;15(40):16743–51. doi: 10.1039/d4sc04700a (PMC11418089; doi:10.1039/d4sc04700a)
Supplement: SC-015-D4SC04700A-s001 [file SC-015-D4SC04700A-s001.zip › CompData/_3_3a/IminiumBzOate1opt.xyz]

82
Coordinates from ORCA-job IminiumBzOate1opt
  O   5.72349782748966      5.62339477424169     -0.15969551573928
  O   3.88323909939670      6.20189863060172      0.97842355438189
  N   6.88545854847556      3.93502976015577      0.75360368897041
  N   5.71117257552488      5.50892914501854      3.13757557577456
  C   6.37924053884648      5.09707684533935      0.87012810246565
  C   6.63340069329529      5.92196292272189      2.12592283197128
  H   7.63429453220222      5.60606497552684      2.43149291386263
  C   6.69206868158329      7.40502926412967      1.80835952037126
  C   7.65119836833369      7.86466005726751      0.90995095078642
  H   8.35133574750667      7.16401621612004      0.46408914684821
  C   7.70584790162722      9.20598003047432      0.56896469026892
  H   8.44960407915375      9.55249003561630     -0.13980276603697
  C   6.80640255153847     10.10289223335560      1.13193207366392
  H   6.84555361331096     11.15256474824901      0.86312108985053
  C   5.86125798613632      9.65096350167327      2.04103529059323
  H   5.15959212476555     10.34658114988286      2.48760463129031
  C   5.80239564499681      8.30520609167631      2.37712191120563
  H   5.05293385112719      7.95340119493438      3.07699972086028
  C   6.70175839136363      2.97997718944575     -0.36999378528474
  C   7.27324454130657      3.57212559766521     -1.65224426670458
  H   6.70673077445419      4.43719766051562     -1.99537892388815
  H   7.23595184062104      2.80933249396002     -2.43245561774937
  H   8.31588969439607      3.86579851074630     -1.51186942989106
  C   5.22209604367874      2.64647755846316     -0.51376991512973
  H   4.82173548973575      2.25950052371233      0.42568599529016
  H   5.11046256277439      1.87432778021569     -1.27747282805865
  H   4.63202429726688      3.51125978258370     -0.81834519619806
  C   7.47955057122133      1.72847344162946      0.00898187241730
  H   7.38087065835258      0.99495338919611     -0.79229645008796
  H   7.09430286114495      1.28735966992609      0.93036416157324
  H   8.54074597802051      1.94916356073311      0.14396025893425
  C   5.98747606064712      5.58039482973087      4.48977563307823
  C   5.02790545217179      5.16876695703376      5.45337275443490
  C   5.42381778560447      5.20124844757251      6.78718959160989
  H   4.72554675051301      4.87963603914753      7.54755174457217
  C   6.67937962355780      5.62503335309957      7.20462108605246
  H   6.93166906610868      5.61853654732712      8.25871304028790
  C   7.58746037004346      6.05539607468385      6.25662883570059
  H   8.57174475405509      6.40672173533962      6.54620330629977
  C   7.23873444711913      6.03814655287979      4.91744586946038
  H   7.96098113090992      6.39104835024654      4.19288545028003
  C   3.60393093774091      4.73069858106440      5.08627406871312
  C   2.83126621240164      5.90094149177467      4.45819285057554
  H   2.79069635872532      6.74282622057869      5.15449070818619
  H   1.80440766298402      5.58884237483328      4.24746686444761
  H   3.24427756014023      6.27639770488189      3.52106752679223
  C   3.60080991009635      3.50990930406491      4.15572752844982
  H   4.12511751777251      3.66553353529497      3.21427451940479
  H   2.56770623769579      3.24004702077413      3.91913650978238
  H   4.06518507065968      2.65494731946132      4.65315515389686
  C   2.80443401792519      4.31827253554672      6.32294533398836
  H   3.26005967675765      3.47211282157530      6.84311392360456
  H   1.80390993508841      4.01280621286589      6.00708720919867
  H   2.68895922251515      5.14043701313717      7.03331732041025
  C   4.61541346932166      6.42739885866244      0.05629447172505
  C   4.46877632327901      7.46045777169595     -0.96352695435666
  C   3.36746451616854      8.31205435896785     -0.87096692994682
  H   2.64864380606007      8.16911280333675     -0.07297914576030
  C   3.21084963980491      9.33076361021890     -1.79177166938050
  H   2.35905002897341      9.99678765259021     -1.72187439037133
  C   4.14894020728498      9.49974011305582     -2.80385698850299
  H   4.02484872034813     10.30020528898467     -3.52461138602544
  C   5.24538252478248      8.65218841537150     -2.89625448326638
  H   5.97457606019839      8.79017477237856     -3.68569250671763
  C   5.41224459482164      7.63234591661258     -1.97615595818462
  H   6.27091856792037      6.97645826397145     -2.03943180482599
  H   4.74754226882397      5.51514776953230      2.85607102862329
  O   6.70522118781163      2.12389689003235      3.55229249852059
  C   7.80059187081301      2.69663173477979      3.68833990166412
  C   8.45545375570956      2.69068047948805      5.04220961556379
  C   9.74674654680863      3.18161196436101      5.21622174816342
  H   10.29282859191379      3.55451755825223      4.35789313680690
  C   10.32700064110306      3.19919351089117      6.47498578008154
  H   11.33416801919350      3.58121682021534      6.60072699353639
  C   9.61648345000330      2.73586061068560      7.57512356293233
  H   10.06695532776654      2.75823979997012      8.56145474935392
  C   8.32719066132178      2.24741838703655      7.40962760669522
  H   7.76670887810000      1.89108285408374      8.26691206328226
  C   7.75257726117045      2.22173733354642      6.14825247845653
  H   6.74448039366068      1.84828215138025      6.01264136924816
  O   8.41339883133979      3.30671193284058      2.75624680270118
  H   7.50001002461499      3.61189261836474      1.59739829414519
