# Supplementary material for: A stereodivergent multicomponent approach for the synthesis of C–N atropisomeric peptide analogues
Source: Chem Sci. 2024 Sep 16;15(40):16743–51. doi: 10.1039/d4sc04700a (PMC11418089; doi:10.1039/d4sc04700a)
Supplement: SC-015-D4SC04700A-s001 [file SC-015-D4SC04700A-s001.zip › CompData/_3_3a/IminiumBzOate1_single_point.out]

                                 *****************
                                 * O   R   C   A *
                                 *****************

                                            #,                                       
                                            ###                                      
                                            ####                                     
                                            #####                                    
                                            ######                                   
                                           ########,                                 
                                     ,,################,,,,,                         
                               ,,#################################,,                 
                          ,,##########################################,,             
                       ,#########################################, ''#####,          
                    ,#############################################,,   '####,        
                  ,##################################################,,,,####,       
                ,###########''''           ''''###############################       
              ,#####''   ,,,,##########,,,,          '''####'''          '####       
            ,##' ,,,,###########################,,,                        '##       
           ' ,,###''''                  '''############,,,                           
         ,,##''                                '''############,,,,        ,,,,,,###''
      ,#''                                            '''#######################'''  
     '                                                          ''''####''''         
             ,#######,   #######,   ,#######,      ##                                
            ,#'     '#,  ##    ##  ,#'     '#,    #''#        ######   ,####,        
            ##       ##  ##   ,#'  ##            #'  '#       #        #'  '#        
            ##       ##  #######   ##           ,######,      #####,   #    #        
            '#,     ,#'  ##    ##  '#,     ,#' ,#      #,         ##   #,  ,#        
             '#######'   ##     ##  '#######'  #'      '#     #####' # '####'        


                  #######################################################
                  #                        -***-                        #
                  #          Department of theory and spectroscopy      #
                  #    Directorship and core code : Frank Neese         #
                  #        Max Planck Institute fuer Kohlenforschung    #
                  #                Kaiser Wilhelm Platz 1               #
                  #                 D-45470 Muelheim/Ruhr               #
                  #                      Germany                        #
                  #                                                     #
                  #                  All rights reserved                #
                  #                        -***-                        #
                  #######################################################


                         Program Version 5.0.2 -  RELEASE  -


 With contributions from (in alphabetic order):
   Daniel Aravena         : Magnetic Suceptibility
   Michael Atanasov       : Ab Initio Ligand Field Theory (pilot matlab implementation)
   Alexander A. Auer      : GIAO ZORA, VPT2 properties, NMR spectrum
   Ute Becker             : Parallelization
   Giovanni Bistoni       : ED, misc. LED, open-shell LED, HFLD
   Martin Brehm           : Molecular dynamics
   Dmytro Bykov           : SCF Hessian
   Vijay G. Chilkuri      : MRCI spin determinant printing, contributions to CSF-ICE
   Dipayan Datta          : RHF DLPNO-CCSD density
   Achintya Kumar Dutta   : EOM-CC, STEOM-CC
   Dmitry Ganyushin       : Spin-Orbit,Spin-Spin,Magnetic field MRCI
   Miquel Garcia          : C-PCM and meta-GGA Hessian, CC/C-PCM, Gaussian charge scheme
   Yang Guo               : DLPNO-NEVPT2, F12-NEVPT2, CIM, IAO-localization
   Andreas Hansen         : Spin unrestricted coupled pair/coupled cluster methods
   Benjamin Helmich-Paris : MC-RPA, TRAH-SCF, COSX integrals
   Lee Huntington         : MR-EOM, pCC
   Robert Izsak           : Overlap fitted RIJCOSX, COSX-SCS-MP3, EOM
   Marcus Kettner         : VPT2
   Christian Kollmar      : KDIIS, OOCD, Brueckner-CCSD(T), CCSD density, CASPT2, CASPT2-K
   Simone Kossmann        : Meta GGA functionals, TD-DFT gradient, OOMP2, MP2 Hessian
   Martin Krupicka        : Initial AUTO-CI
   Lucas Lang             : DCDCAS
   Marvin Lechner         : AUTO-CI (C++ implementation), FIC-MRCC
   Dagmar Lenk            : GEPOL surface, SMD
   Dimitrios Liakos       : Extrapolation schemes; Compound Job, initial MDCI parallelization
   Dimitrios Manganas     : Further ROCIS development; embedding schemes
   Dimitrios Pantazis     : SARC Basis sets
   Anastasios Papadopoulos: AUTO-CI, single reference methods and gradients
   Taras Petrenko         : DFT Hessian,TD-DFT gradient, ASA, ECA, R-Raman, ABS, FL, XAS/XES, NRVS
   Peter Pinski           : DLPNO-MP2, DLPNO-MP2 Gradient
   Christoph Reimann      : Effective Core Potentials
   Marius Retegan         : Local ZFS, SOC
   Christoph Riplinger    : Optimizer, TS searches, QM/MM, DLPNO-CCSD(T), (RO)-DLPNO pert. Triples
   Tobias Risthaus        : Range-separated hybrids, TD-DFT gradient, RPA, STAB
   Michael Roemelt        : Original ROCIS implementation
   Masaaki Saitow         : Open-shell DLPNO-CCSD energy and density
   Barbara Sandhoefer     : DKH picture change effects
   Avijit Sen             : IP-ROCIS
   Kantharuban Sivalingam : CASSCF convergence, NEVPT2, FIC-MRCI
   Bernardo de Souza      : ESD, SOC TD-DFT
   Georgi Stoychev        : AutoAux, RI-MP2 NMR, DLPNO-MP2 response
   Willem Van den Heuvel  : Paramagnetic NMR
   Boris Wezisla          : Elementary symmetry handling
   Frank Wennmohs         : Technical directorship


 We gratefully acknowledge several colleagues who have allowed us to
 interface, adapt or use parts of their codes:
   Stefan Grimme, W. Hujo, H. Kruse, P. Pracht,  : VdW corrections, initial TS optimization,
                  C. Bannwarth, S. Ehlert          DFT functionals, gCP, sTDA/sTD-DF
   Ed Valeev, F. Pavosevic, A. Kumar             : LibInt (2-el integral package), F12 methods
   Garnet Chan, S. Sharma, J. Yang, R. Olivares  : DMRG
   Ulf Ekstrom                                   : XCFun DFT Library
   Mihaly Kallay                                 : mrcc  (arbitrary order and MRCC methods)
   Jiri Pittner, Ondrej Demel                    : Mk-CCSD
   Frank Weinhold                                : gennbo (NPA and NBO analysis)
   Christopher J. Cramer and Donald G. Truhlar   : smd solvation model
   Lars Goerigk                                  : TD-DFT with DH, B97 family of functionals
   V. Asgeirsson, H. Jonsson                     : NEB implementation
   FAccTs GmbH                                   : IRC, NEB, NEB-TS, DLPNO-Multilevel, CI-OPT
                                                   MM, QMMM, 2- and 3-layer-ONIOM, Crystal-QMMM,
                                                   LR-CPCM, SF, NACMEs, symmetry and pop. for TD-DFT,
                                                   nearIR, NL-DFT gradient (VV10), updates on ESD,
                                                   ML-optimized integration grids
   S Lehtola, MJT Oliveira, MAL Marques          : LibXC Library
   Liviu Ungur et al                             : ANISO software


 Your calculation uses the libint2 library for the computation of 2-el integrals
 For citations please refer to: http://libint.valeyev.net

 Your ORCA version has been built with support for libXC version: 5.1.0
 For citations please refer to: https://tddft.org/programs/libxc/

 This ORCA versions uses:
   CBLAS   interface :  Fast vector & matrix operations
   LAPACKE interface :  Fast linear algebra routines
   SCALAPACK package :  Parallel linear algebra routines
   Shared memory     :  Shared parallel matrices
   BLAS/LAPACK       :  OpenBLAS 0.3.15  USE64BITINT DYNAMIC_ARCH NO_AFFINITY Zen SINGLE_THREADED
        Core in use  :  Zen
   Copyright (c) 2011-2014, The OpenBLAS Project


Your calculation utilizes the DFT-NL dispersion correction.
Cite in your paper:
Vydrov, O. A.; Van Voorhis, T. J. Chem. Phys. 2010, 133, 244103
Hujo, W.; Grimme, S. J. Chem. Theory Comput. 2011, 7, 3866 
   

Your calculation utilizes the SMD solvation module
Please cite in your paper:
A.V. Marenich, C.J. Cramer, D.G. Truhlar J. Phys. Chem. B, 113, (2009), 6378 

================================================================================

----- Orbital basis set information -----
Your calculation utilizes the basis: def2-QZVPP
   F. Weigend and R. Ahlrichs, Phys. Chem. Chem. Phys. 7, 3297 (2005).

----- AuxJ basis set information -----
Your calculation utilizes the auxiliary basis: def2/J
   F. Weigend, Phys. Chem. Chem. Phys. 8, 1057 (2006).

================================================================================
                                        WARNINGS
                       Please study these warnings very carefully!
================================================================================


INFO   : the flag for use of the SHARK integral package has been found!

================================================================================
                                       INPUT FILE
================================================================================
NAME = IminiumBzOate1Aa.inp
|  1> ! wB97M-V def2-QZVPP
|  2> %maxcore 2660
|  3> %pal nprocs 20
|  4> end
|  5> %CPCM SMD TRUE
|  6>    SMDSOLVENT "2,2,2-TRIFLUOROETHANOL"
|  7> end
|  8> 
|  9> *xyz 0 1
| 10> O  5.723498  5.623395  -0.159696
| 11> O  3.883239  6.201899  0.978424
| 12> N  6.885459  3.935030  0.753604
| 13> N  5.711173  5.508929  3.137576
| 14> C  6.379241  5.097077  0.870128
| 15> C  6.633401  5.921963  2.125923
| 16> H  7.634295  5.606065  2.431493
| 17> C  6.692069  7.405029  1.808360
| 18> C  7.651198  7.864660  0.909951
| 19> H  8.351336  7.164016  0.464089
| 20> C  7.705848  9.205980  0.568965
| 21> H  8.449604  9.552490  -0.139803
| 22> C  6.806403  10.102892  1.131932
| 23> H  6.845554  11.152565  0.863121
| 24> C  5.861258  9.650964  2.041035
| 25> H  5.159592  10.346581  2.487605
| 26> C  5.802396  8.305206  2.377122
| 27> H  5.052934  7.953401  3.077000
| 28> C  6.701758  2.979977  -0.369994
| 29> C  7.273245  3.572126  -1.652244
| 30> H  6.706731  4.437198  -1.995379
| 31> H  7.235952  2.809332  -2.432456
| 32> H  8.315890  3.865799  -1.511869
| 33> C  5.222096  2.646478  -0.513770
| 34> H  4.821735  2.259501  0.425686
| 35> H  5.110463  1.874328  -1.277473
| 36> H  4.632024  3.511260  -0.818345
| 37> C  7.479551  1.728473  0.008982
| 38> H  7.380871  0.994953  -0.792296
| 39> H  7.094303  1.287360  0.930364
| 40> H  8.540746  1.949164  0.143960
| 41> C  5.987476  5.580395  4.489776
| 42> C  5.027905  5.168767  5.453373
| 43> C  5.423818  5.201248  6.787190
| 44> H  4.725547  4.879636  7.547552
| 45> C  6.679380  5.625033  7.204621
| 46> H  6.931669  5.618537  8.258713
| 47> C  7.587460  6.055396  6.256629
| 48> H  8.571745  6.406722  6.546203
| 49> C  7.238734  6.038147  4.917446
| 50> H  7.960981  6.391048  4.192885
| 51> C  3.603931  4.730699  5.086274
| 52> C  2.831266  5.900941  4.458193
| 53> H  2.790696  6.742826  5.154491
| 54> H  1.804408  5.588842  4.247467
| 55> H  3.244278  6.276398  3.521068
| 56> C  3.600810  3.509909  4.155728
| 57> H  4.125118  3.665534  3.214275
| 58> H  2.567706  3.240047  3.919137
| 59> H  4.065185  2.654947  4.653155
| 60> C  2.804434  4.318273  6.322945
| 61> H  3.260060  3.472113  6.843114
| 62> H  1.803910  4.012806  6.007087
| 63> H  2.688959  5.140437  7.033317
| 64> C  4.615413  6.427399  0.056294
| 65> C  4.468776  7.460458  -0.963527
| 66> C  3.367465  8.312054  -0.870967
| 67> H  2.648644  8.169113  -0.072979
| 68> C  3.210850  9.330764  -1.791772
| 69> H  2.359050  9.996788  -1.721874
| 70> C  4.148940  9.499740  -2.803857
| 71> H  4.024849  10.300205  -3.524611
| 72> C  5.245383  8.652188  -2.896254
| 73> H  5.974576  8.790175  -3.685693
| 74> C  5.412245  7.632346  -1.976156
| 75> H  6.270919  6.976458  -2.039432
| 76> H  4.747542  5.515148  2.856071
| 77> O  6.705221  2.123897  3.552292
| 78> C  7.800592  2.696632  3.688340
| 79> C  8.455454  2.690680  5.042210
| 80> C  9.746747  3.181612  5.216222
| 81> H  10.292829  3.554518  4.357893
| 82> C  10.327001  3.199194  6.474986
| 83> H  11.334168  3.581217  6.600727
| 84> C  9.616483  2.735861  7.575124
| 85> H  10.066955  2.758240  8.561455
| 86> C  8.327191  2.247418  7.409628
| 87> H  7.766709  1.891083  8.266912
| 88> C  7.752577  2.221737  6.148252
| 89> H  6.744480  1.848282  6.012641
| 90> O  8.413399  3.306712  2.756247
| 91> H  7.500010  3.611893  1.597398
| 92> *
| 93> 
| 94>                          ****END OF INPUT****
================================================================================

                       ****************************
                       * Single Point Calculation *
                       ****************************

---------------------------------
CARTESIAN COORDINATES (ANGSTROEM)
---------------------------------
  O      5.723498    5.623395   -0.159696
  O      3.883239    6.201899    0.978424
  N      6.885459    3.935030    0.753604
  N      5.711173    5.508929    3.137576
  C      6.379241    5.097077    0.870128
  C      6.633401    5.921963    2.125923
  H      7.634295    5.606065    2.431493
  C      6.692069    7.405029    1.808360
  C      7.651198    7.864660    0.909951
  H      8.351336    7.164016    0.464089
  C      7.705848    9.205980    0.568965
  H      8.449604    9.552490   -0.139803
  C      6.806403   10.102892    1.131932
  H      6.845554   11.152565    0.863121
  C      5.861258    9.650964    2.041035
  H      5.159592   10.346581    2.487605
  C      5.802396    8.305206    2.377122
  H      5.052934    7.953401    3.077000
  C      6.701758    2.979977   -0.369994
  C      7.273245    3.572126   -1.652244
  H      6.706731    4.437198   -1.995379
  H      7.235952    2.809332   -2.432456
  H      8.315890    3.865799   -1.511869
  C      5.222096    2.646478   -0.513770
  H      4.821735    2.259501    0.425686
  H      5.110463    1.874328   -1.277473
  H      4.632024    3.511260   -0.818345
  C      7.479551    1.728473    0.008982
  H      7.380871    0.994953   -0.792296
  H      7.094303    1.287360    0.930364
  H      8.540746    1.949164    0.143960
  C      5.987476    5.580395    4.489776
  C      5.027905    5.168767    5.453373
  C      5.423818    5.201248    6.787190
  H      4.725547    4.879636    7.547552
  C      6.679380    5.625033    7.204621
  H      6.931669    5.618537    8.258713
  C      7.587460    6.055396    6.256629
  H      8.571745    6.406722    6.546203
  C      7.238734    6.038147    4.917446
  H      7.960981    6.391048    4.192885
  C      3.603931    4.730699    5.086274
  C      2.831266    5.900941    4.458193
  H      2.790696    6.742826    5.154491
  H      1.804408    5.588842    4.247467
  H      3.244278    6.276398    3.521068
  C      3.600810    3.509909    4.155728
  H      4.125118    3.665534    3.214275
  H      2.567706    3.240047    3.919137
  H      4.065185    2.654947    4.653155
  C      2.804434    4.318273    6.322945
  H      3.260060    3.472113    6.843114
  H      1.803910    4.012806    6.007087
  H      2.688959    5.140437    7.033317
  C      4.615413    6.427399    0.056294
  C      4.468776    7.460458   -0.963527
  C      3.367465    8.312054   -0.870967
  H      2.648644    8.169113   -0.072979
  C      3.210850    9.330764   -1.791772
  H      2.359050    9.996788   -1.721874
  C      4.148940    9.499740   -2.803857
  H      4.024849   10.300205   -3.524611
  C      5.245383    8.652188   -2.896254
  H      5.974576    8.790175   -3.685693
  C      5.412245    7.632346   -1.976156
  H      6.270919    6.976458   -2.039432
  H      4.747542    5.515148    2.856071
  O      6.705221    2.123897    3.552292
  C      7.800592    2.696632    3.688340
  C      8.455454    2.690680    5.042210
  C      9.746747    3.181612    5.216222
  H     10.292829    3.554518    4.357893
  C     10.327001    3.199194    6.474986
  H     11.334168    3.581217    6.600727
  C      9.616483    2.735861    7.575124
  H     10.066955    2.758240    8.561455
  C      8.327191    2.247418    7.409628
  H      7.766709    1.891083    8.266912
  C      7.752577    2.221737    6.148252
  H      6.744480    1.848282    6.012641
  O      8.413399    3.306712    2.756247
  H      7.500010    3.611893    1.597398

----------------------------
CARTESIAN COORDINATES (A.U.)
----------------------------
  NO LB      ZA    FRAG     MASS         X           Y           Z
   0 O     8.0000    0    15.999   10.815844   10.626676   -0.301782
   1 O     8.0000    0    15.999    7.338258   11.719891    1.848953
   2 N     7.0000    0    14.007   13.011632    7.436129    1.424105
   3 N     7.0000    0    14.007   10.792553   10.410367    5.929159
   4 C     6.0000    0    12.011   12.055018    9.632080    1.644304
   5 C     6.0000    0    12.011   12.535311   11.190888    4.017412
   6 H     1.0000    0     1.008   14.426727   10.593928    4.594856
   7 C     6.0000    0    12.011   12.646178   13.993477    3.417305
   8 C     6.0000    0    12.011   14.458669   14.862054    1.719558
   9 H     1.0000    0     1.008   15.781738   13.538028    0.877001
  10 C     6.0000    0    12.011   14.561942   17.396781    1.075188
  11 H     1.0000    0     1.008   15.967438   18.051590   -0.264189
  12 C     6.0000    0    12.011   12.862238   19.091699    2.139041
  13 H     1.0000    0     1.008   12.936222   21.075294    1.631062
  14 C     6.0000    0    12.011   11.076172   18.237679    3.856997
  15 H     1.0000    0     1.008    9.750216   19.552205    4.700892
  16 C     6.0000    0    12.011   10.964939   15.694565    4.492110
  17 H     1.0000    0     1.008    9.548661   15.029750    5.814687
  18 C     6.0000    0    12.011   12.664487    5.631340   -0.699187
  19 C     6.0000    0    12.011   13.744441    6.750340   -3.122289
  20 H     1.0000    0     1.008   12.673885    8.385089   -3.770720
  21 H     1.0000    0     1.008   13.673968    5.308868   -4.596676
  22 H     1.0000    0     1.008   15.714755    7.305301   -2.857018
  23 C     6.0000    0    12.011    9.868331    5.001119   -0.970885
  24 H     1.0000    0     1.008    9.111759    4.269838    0.804430
  25 H     1.0000    0     1.008    9.657375    3.541967   -2.414074
  26 H     1.0000    0     1.008    8.753257    6.635320   -1.546448
  27 C     6.0000    0    12.011   14.134303    3.266341    0.016974
  28 H     1.0000    0     1.008   13.947825    1.880189   -1.497222
  29 H     1.0000    0     1.008   13.406290    2.432758    1.758133
  30 H     1.0000    0     1.008   16.139671    3.683386    0.272045
  31 C     6.0000    0    12.011   11.314690   10.545418    8.484447
  32 C     6.0000    0    12.011    9.501363    9.767554   10.305381
  33 C     6.0000    0    12.011   10.249531    9.828934   12.825930
  34 H     1.0000    0     1.008    8.929990    9.221176   14.262806
  35 C     6.0000    0    12.011   12.622199   10.629772   13.614761
  36 H     1.0000    0     1.008   13.098956   10.617496   15.606706
  37 C     6.0000    0    12.011   14.338221   11.443040   11.823315
  38 H     1.0000    0     1.008   16.198251   12.106950   12.370531
  39 C     6.0000    0    12.011   13.679225   11.410444    9.292626
  40 H     1.0000    0     1.008   15.044074   12.077330    7.923404
  41 C     6.0000    0    12.011    6.810443    8.939726    9.611665
  42 C     6.0000    0    12.011    5.350317   11.151162    8.424764
  43 H     1.0000    0     1.008    5.273651   12.742095    9.740576
  44 H     1.0000    0     1.008    3.409837   10.561381    8.026549
  45 H     1.0000    0     1.008    6.130797   11.860673    6.653854
  46 C     6.0000    0    12.011    6.804545    6.632767    7.853188
  47 H     1.0000    0     1.008    7.795343    6.926855    6.074099
  48 H     1.0000    0     1.008    4.852261    6.122801    7.406096
  49 H     1.0000    0     1.008    7.682086    5.017123    8.793189
  50 C     6.0000    0    12.011    5.299612    8.160353   11.948634
  51 H     1.0000    0     1.008    6.160621    6.561343   12.931611
  52 H     1.0000    0     1.008    3.408896    7.583104   11.351749
  53 H     1.0000    0     1.008    5.081396    9.714018   13.291043
  54 C     6.0000    0    12.011    8.721867   12.146024    0.106380
  55 C     6.0000    0    12.011    8.444763   14.098222   -1.820802
  56 C     6.0000    0    12.011    6.363587   15.707506   -1.645889
  57 H     1.0000    0     1.008    5.005212   15.437386   -0.137910
  58 C     6.0000    0    12.011    6.067627   17.632589   -3.385958
  59 H     1.0000    0     1.008    4.457958   18.891192   -3.253870
  60 C     6.0000    0    12.011    7.840360   17.951907   -5.298522
  61 H     1.0000    0     1.008    7.605862   19.464567   -6.660550
  62 C     6.0000    0    12.011    9.912337   16.350266   -5.473127
  63 H     1.0000    0     1.008   11.290312   16.611023   -6.964950
  64 C     6.0000    0    12.011   10.227661   14.423044   -3.734394
  65 H     1.0000    0     1.008   11.850320   13.183595   -3.853968
  66 H     1.0000    0     1.008    8.971554   10.422119    5.397192
  67 O     8.0000    0    15.999   12.671031    4.013584    6.712859
  68 C     6.0000    0    12.011   14.740983    5.095896    6.969952
  69 C     6.0000    0    12.011   15.978492    5.084648    9.528396
  70 C     6.0000    0    12.011   18.418683    6.012375    9.857231
  71 H     1.0000    0     1.008   19.450628    6.717066    8.235224
  72 C     6.0000    0    12.011   19.515204    6.045601   12.235950
  73 H     1.0000    0     1.008   21.418473    6.767519   12.473566
  74 C     6.0000    0    12.011   18.172519    5.170028   14.314910
  75 H     1.0000    0     1.008   19.023788    5.212318   16.178805
  76 C     6.0000    0    12.011   15.736110    4.247005   14.002168
  77 H     1.0000    0     1.008   14.676953    3.573629   15.622200
  78 C     6.0000    0    12.011   14.650247    4.198474   11.618512
  79 H     1.0000    0     1.008   12.745220    3.492747   11.362245
  80 O     8.0000    0    15.999   15.899020    6.248780    5.208552
  81 H     1.0000    0     1.008   14.172965    6.825489    3.018645

--------------------------------
INTERNAL COORDINATES (ANGSTROEM)
--------------------------------
 O      0   0   0     0.000000000000     0.00000000     0.00000000
 O      1   0   0     2.239762755181     0.00000000     0.00000000
 N      1   2   0     2.243846391522   114.39321441     0.00000000
 N      2   1   3     2.912642698369    78.43921287    35.87731867
 C      3   1   2     1.272865953787    31.17193552   302.85076780
 C      4   2   1     1.429875295803    79.13877676    27.60935480
 H      6   4   2     1.093139227427   108.01677380   193.30006430
 C      6   4   2     1.517818485047   117.07806964    71.49495541
 C      8   6   4     1.392238422858   118.96131606   174.79497068
 H      9   8   6     1.086226567906   119.73385241   358.94856433
 C      9   8   6     1.385062243040   120.38174309   178.10233126
 H     11   9   8     1.084248239777   119.83411208   180.65967181
 C     11   9   8     1.389382699928   119.99094860     0.47231527
 H     13  11   9     1.084253458123   120.07455270   180.23102409
 C     13  11   9     1.387085524695   119.75878376     0.39642580
 H     15  13  11     1.084270700123   120.12313074   179.70384796
 C      8   6   4     1.387561490854   121.55719747   353.87473576
 H     17   8   6     1.084107587997   119.82512509     0.89391743
 C      3   1   2     1.486050051584    96.41993675   116.40358687
 C     19   3   1     1.523615073393   109.88763556    59.17895744
 H     20  19   3     1.089508745080   112.24729005   292.75693100
 H     20  19   3     1.091776634312   108.48572946   173.27857433
 H     20  19   3     1.092271746215   110.75547272    54.66906653
 C     19   3   1     1.523578929830   109.39517575   296.19423653
 H     24  19   3     1.092070375382   110.63570831   304.06245885
 H     24  19   3     1.091750805540   108.67072721   185.30937384
 H     24  19   3     1.090320504867   112.23087321    65.84699663
 C     19   3   1     1.521462132766   106.08825842   177.72995345
 H     28  19   3     1.090795932374   108.90038673   180.38275898
 H     28  19   3     1.091760729371   111.23361505    60.92830635
 H     28  19   3     1.092272130007   111.17713929   299.66985645
 C      4   2   1     1.381989716664   146.98152660   164.45135444
 C     32   4   2     1.420821344446   120.90193156    52.78275286
 C     33  32   4     1.391714736726   116.81395997   176.25717563
 H     34  33  32     1.081280277740   118.90101336   180.99043397
 C     34  33  32     1.389344558355   123.51511543     0.85333849
 H     36  34  33     1.083882780563   120.04741294   180.57283508
 C     36  34  33     1.381488483569   118.87328118     0.82920358
 H     38  36  34     1.084481452574   120.94933256   179.11582257
 C     38  36  34     1.383950309284   119.63678996   359.07643797
 H     40  38  36     1.082205381400   118.40065727   179.26239850
 C     33  32   4     1.534394734448   123.17634337   354.98813774
 C     42  33  32     1.536542639613   110.30569745   296.32893427
 H     43  42  33     1.093273608448   110.16989310   301.30694212
 H     43  42  33     1.093731495862   109.48389621   182.78000800
 H     43  42  33     1.090756680758   115.02038219    62.61537608
 C     42  33  32     1.535009388524   111.96120091    60.35111048
 H     47  42  33     1.088784538234   114.17524902   300.85920310
 H     47  42  33     1.093665705388   109.22641519   180.30055418
 H     47  42  33     1.092720358737   110.20800537    61.96279451
 C     42  33  32     1.529263162679   111.63548600   178.94272389
 H     51  42  33     1.092775176346   112.07265497   299.05176512
 H     51  42  33     1.092760101225   108.68204649   180.22686085
 H     51  42  33     1.092664860287   112.21389360    61.41998568
 C      2   1   3     1.198854767341    32.42848627   175.60005852
 C     55   2   1     1.459023022194   127.54871170   177.28783299
 C     56  55   2     1.395230812281   117.71845234     0.94470757
 H     57  56  55     1.083476168481   119.47313021   358.40687780
 C     57  56  55     1.382092677916   119.67843711   178.03077795
 H     59  57  56     1.083529851448   119.94515396   180.21498669
 C     59  57  56     1.390281188789   119.87622043     0.07439491
 H     61  59  57     1.084264322489   119.76323870   180.06688008
 C     61  59  57     1.388909230498   120.45924580   359.92373502
 H     63  61  59     1.083502089587   120.13489021   180.15124038
 C     63  61  59     1.383654928662   120.04903354   359.87228997
 H     65  63  61     1.082364984188   120.22787002   180.62363098
 H      4   2   1     1.003926513818    35.73427084   212.02742246
 O     30  28  19     2.779511718320   136.37642514   302.58510061
 C     68  30  28     1.243532092939    96.80634447   315.71018150
 C     69  68  30     1.503942699124   118.69946771   213.04046898
 C     70  69  68     1.392383573810   120.99243687   172.61681768
 H     71  70  69     1.083509625154   119.32402392   358.76225930
 C     71  70  69     1.386178429689   120.40887245   178.48279846
 H     73  71  70     1.084498841631   119.90116932   179.85460975
 C     73  71  70     1.389178504101   120.05368830   359.45655698
 H     75  73  71     1.084561977937   120.05875918   180.57548701
 C     75  73  71     1.388610583111   119.85586967     0.40507838
 H     77  75  73     1.084458648914   120.08139190   180.41707569
 C     77  75  73     1.386329750144   119.98644438     0.06746845
 H     79  77  75     1.083567506783   120.38934591   180.41962785
 O     69  68  30     1.271427302797   124.42673810    33.67481197
 H      3   1   2     1.092739111959   145.89755613   292.55922595

---------------------------
INTERNAL COORDINATES (A.U.)
---------------------------
 O      0   0   0     0.000000000000     0.00000000     0.00000000
 O      1   0   0     4.232538212249     0.00000000     0.00000000
 N      1   2   0     4.240255166564   114.39321441     0.00000000
 N      2   1   3     5.504097025882    78.43921287    35.87731867
 C      3   1   2     2.405368057849    31.17193552   302.85076780
 C      4   2   1     2.702072714728    79.13877676    27.60935480
 H      6   4   2     2.065733766084   108.01677380   193.30006430
 C      6   4   2     2.868261257741   117.07806964    71.49495541
 C      8   6   4     2.630949332325   118.96131606   174.79497068
 H      9   8   6     2.052670732731   119.73385241   358.94856433
 C      9   8   6     2.617388317781   120.38174309   178.10233126
 H     11   9   8     2.048932234365   119.83411208   180.65967181
 C     11   9   8     2.625552798071   119.99094860     0.47231527
 H     13  11   9     2.048942095609   120.07455270   180.23102409
 C     13  11   9     2.621211766000   119.75878376     0.39642580
 H     15  13  11     2.048974678267   120.12313074   179.70384796
 C      8   6   4     2.622111211690   121.55719747   353.87473576
 H     17   8   6     2.048666441021   119.82512509     0.89391743
 C      3   1   2     2.808227618794    96.41993675   116.40358687
 C     19   3   1     2.879215222227   109.88763556    59.17895744
 H     20  19   3     2.058873148713   112.24729005   292.75693100
 H     20  19   3     2.063158838263   108.48572946   173.27857433
 H     20  19   3     2.064094464166   110.75547272    54.66906653
 C     19   3   1     2.879146920791   109.39517575   296.19423653
 H     24  19   3     2.063713928440   110.63570831   304.06245885
 H     24  19   3     2.063110028959   108.67072721   185.30937384
 H     24  19   3     2.060407152397   112.23087321    65.84699663
 C     19   3   1     2.875146754060   106.08825842   177.72995345
 H     28  19   3     2.061305580182   108.90038673   180.38275898
 H     28  19   3     2.063128782282   111.23361505    60.92830635
 H     28  19   3     2.064095189428   111.17713929   299.66985645
 C      4   2   1     2.611582084390   146.98152660   164.45135444
 C     32   4   2     2.684963226233   120.90193156    52.78275286
 C     33  32   4     2.629959708954   116.81395997   176.25717563
 H     34  33  32     2.043323598938   118.90101336   180.99043397
 C     34  33  32     2.625480720944   123.51511543     0.85333849
 H     36  34  33     2.048241616537   120.04741294   180.57283508
 C     36  34  33     2.610634891111   118.87328118     0.82920358
 H     38  36  34     2.049372942682   120.94933256   179.11582257
 C     38  36  34     2.615287067502   119.63678996   359.07643797
 H     40  38  36     2.045071791502   118.40065727   179.26239850
 C     33  32   4     2.899585829437   123.17634337   354.98813774
 C     42  33  32     2.903644781962   110.30569745   296.32893427
 H     43  42  33     2.065987709411   110.16989310   301.30694212
 H     43  42  33     2.066852991224   109.48389621   182.78000800
 H     43  42  33     2.061231405377   115.02038219    62.61537608
 C     42  33  32     2.900747357308   111.96120091    60.35111048
 H     47  42  33     2.057504596111   114.17524902   300.85920310
 H     47  42  33     2.066728665244   109.22641519   180.30055418
 H     47  42  33     2.064942218973   110.20800537    61.96279451
 C     42  33  32     2.889888564157   111.63548600   178.94272389
 H     51  42  33     2.065045809241   112.07265497   299.05176512
 H     51  42  33     2.065017321391   108.68204649   180.22686085
 H     51  42  33     2.064837342101   112.21389360    61.41998568
 C      2   1   3     2.265507184620    32.42848627   175.60005852
 C     55   2   1     2.757153935032   127.54871170   177.28783299
 C     56  55   2     2.636604128819   117.71845234     0.94470757
 H     57  56  55     2.047473231059   119.47313021   358.40687780
 C     57  56  55     2.611776652960   119.67843711   178.03077795
 H     59  57  56     2.047574677166   119.94515396   180.21498669
 C     59  57  56     2.627250695954   119.87622043     0.07439491
 H     61  59  57     2.048962626285   119.76323870   180.06688008
 C     61  59  57     2.624658070516   120.45924580   359.92373502
 H     63  61  59     2.047522214850   120.13489021   180.15124038
 C     63  61  59     2.614728879022   120.04903354   359.87228997
 H     65  63  61     2.045373397061   120.22787002   180.62363098
 H      4   2   1     1.897146169699    35.73427084   212.02742246
 O     30  28  19     5.252515933649   136.37642514   302.58510061
 C     68  30  28     2.349935094397    96.80634447   315.71018150
 C     69  68  30     2.842039822454   118.69946771   213.04046898
 C     70  69  68     2.631223627872   120.99243687   172.61681768
 H     71  70  69     2.047536455008   119.32402392   358.76225930
 C     71  70  69     2.619497604862   120.40887245   178.48279846
 H     73  71  70     2.049405803237   119.90116932   179.85460975
 C     73  71  70     2.625166923882   120.05368830   359.45655698
 H     75  73  71     2.049525113564   120.05875918   180.57548701
 C     75  73  71     2.624093708745   119.85586967     0.40507838
 H     77  75  73     2.049329850010   120.08139190   180.41707569
 C     77  75  73     2.619783559079   119.98644438     0.06746845
 H     79  77  75     2.047645835435   120.38934591   180.41962785
 O     69  68  30     2.402649401477   124.42673810    33.67481197
 H      3   1   2     2.064977657428   145.89755613   292.55922595

---------------------
BASIS SET INFORMATION
---------------------
There are 4 groups of distinct atoms

 Group   1 Type O   : 15s8p3d2f1g contracted to 7s4p3d2f1g pattern {8211111/5111/111/11/1}
 Group   2 Type N   : 15s8p3d2f1g contracted to 7s4p3d2f1g pattern {8211111/5111/111/11/1}
 Group   3 Type C   : 15s8p3d2f1g contracted to 7s4p3d2f1g pattern {8211111/5111/111/11/1}
 Group   4 Type H   : 7s3p2d1f contracted to 4s3p2d1f pattern {4111/111/11/1}

Atom   0O    basis set group =>   1
Atom   1O    basis set group =>   1
Atom   2N    basis set group =>   2
Atom   3N    basis set group =>   2
Atom   4C    basis set group =>   3
Atom   5C    basis set group =>   3
Atom   6H    basis set group =>   4
Atom   7C    basis set group =>   3
Atom   8C    basis set group =>   3
Atom   9H    basis set group =>   4
Atom  10C    basis set group =>   3
Atom  11H    basis set group =>   4
Atom  12C    basis set group =>   3
Atom  13H    basis set group =>   4
Atom  14C    basis set group =>   3
Atom  15H    basis set group =>   4
Atom  16C    basis set group =>   3
Atom  17H    basis set group =>   4
Atom  18C    basis set group =>   3
Atom  19C    basis set group =>   3
Atom  20H    basis set group =>   4
Atom  21H    basis set group =>   4
Atom  22H    basis set group =>   4
Atom  23C    basis set group =>   3
Atom  24H    basis set group =>   4
Atom  25H    basis set group =>   4
Atom  26H    basis set group =>   4
Atom  27C    basis set group =>   3
Atom  28H    basis set group =>   4
Atom  29H    basis set group =>   4
Atom  30H    basis set group =>   4
Atom  31C    basis set group =>   3
Atom  32C    basis set group =>   3
Atom  33C    basis set group =>   3
Atom  34H    basis set group =>   4
Atom  35C    basis set group =>   3
Atom  36H    basis set group =>   4
Atom  37C    basis set group =>   3
Atom  38H    basis set group =>   4
Atom  39C    basis set group =>   3
Atom  40H    basis set group =>   4
Atom  41C    basis set group =>   3
Atom  42C    basis set group =>   3
Atom  43H    basis set group =>   4
Atom  44H    basis set group =>   4
Atom  45H    basis set group =>   4
Atom  46C    basis set group =>   3
Atom  47H    basis set group =>   4
Atom  48H    basis set group =>   4
Atom  49H    basis set group =>   4
Atom  50C    basis set group =>   3
Atom  51H    basis set group =>   4
Atom  52H    basis set group =>   4
Atom  53H    basis set group =>   4
Atom  54C    basis set group =>   3
Atom  55C    basis set group =>   3
Atom  56C    basis set group =>   3
Atom  57H    basis set group =>   4
Atom  58C    basis set group =>   3
Atom  59H    basis set group =>   4
Atom  60C    basis set group =>   3
Atom  61H    basis set group =>   4
Atom  62C    basis set group =>   3
Atom  63H    basis set group =>   4
Atom  64C    basis set group =>   3
Atom  65H    basis set group =>   4
Atom  66H    basis set group =>   4
Atom  67O    basis set group =>   1
Atom  68C    basis set group =>   3
Atom  69C    basis set group =>   3
Atom  70C    basis set group =>   3
Atom  71H    basis set group =>   4
Atom  72C    basis set group =>   3
Atom  73H    basis set group =>   4
Atom  74C    basis set group =>   3
Atom  75H    basis set group =>   4
Atom  76C    basis set group =>   3
Atom  77H    basis set group =>   4
Atom  78C    basis set group =>   3
Atom  79H    basis set group =>   4
Atom  80O    basis set group =>   1
Atom  81H    basis set group =>   4
---------------------------------
AUXILIARY/J BASIS SET INFORMATION
---------------------------------
There are 4 groups of distinct atoms

 Group   1 Type O   : 12s5p4d2f1g contracted to 6s4p3d1f1g pattern {711111/2111/211/2/1}
 Group   2 Type N   : 12s5p4d2f1g contracted to 6s4p3d1f1g pattern {711111/2111/211/2/1}
 Group   3 Type C   : 12s5p4d2f1g contracted to 6s4p3d1f1g pattern {711111/2111/211/2/1}
 Group   4 Type H   : 5s2p1d contracted to 3s1p1d pattern {311/2/1}

Atom   0O    basis set group =>   1
Atom   1O    basis set group =>   1
Atom   2N    basis set group =>   2
Atom   3N    basis set group =>   2
Atom   4C    basis set group =>   3
Atom   5C    basis set group =>   3
Atom   6H    basis set group =>   4
Atom   7C    basis set group =>   3
Atom   8C    basis set group =>   3
Atom   9H    basis set group =>   4
Atom  10C    basis set group =>   3
Atom  11H    basis set group =>   4
Atom  12C    basis set group =>   3
Atom  13H    basis set group =>   4
Atom  14C    basis set group =>   3
Atom  15H    basis set group =>   4
Atom  16C    basis set group =>   3
Atom  17H    basis set group =>   4
Atom  18C    basis set group =>   3
Atom  19C    basis set group =>   3
Atom  20H    basis set group =>   4
Atom  21H    basis set group =>   4
Atom  22H    basis set group =>   4
Atom  23C    basis set group =>   3
Atom  24H    basis set group =>   4
Atom  25H    basis set group =>   4
Atom  26H    basis set group =>   4
Atom  27C    basis set group =>   3
Atom  28H    basis set group =>   4
Atom  29H    basis set group =>   4
Atom  30H    basis set group =>   4
Atom  31C    basis set group =>   3
Atom  32C    basis set group =>   3
Atom  33C    basis set group =>   3
Atom  34H    basis set group =>   4
Atom  35C    basis set group =>   3
Atom  36H    basis set group =>   4
Atom  37C    basis set group =>   3
Atom  38H    basis set group =>   4
Atom  39C    basis set group =>   3
Atom  40H    basis set group =>   4
Atom  41C    basis set group =>   3
Atom  42C    basis set group =>   3
Atom  43H    basis set group =>   4
Atom  44H    basis set group =>   4
Atom  45H    basis set group =>   4
Atom  46C    basis set group =>   3
Atom  47H    basis set group =>   4
Atom  48H    basis set group =>   4
Atom  49H    basis set group =>   4
Atom  50C    basis set group =>   3
Atom  51H    basis set group =>   4
Atom  52H    basis set group =>   4
Atom  53H    basis set group =>   4
Atom  54C    basis set group =>   3
Atom  55C    basis set group =>   3
Atom  56C    basis set group =>   3
Atom  57H    basis set group =>   4
Atom  58C    basis set group =>   3
Atom  59H    basis set group =>   4
Atom  60C    basis set group =>   3
Atom  61H    basis set group =>   4
Atom  62C    basis set group =>   3
Atom  63H    basis set group =>   4
Atom  64C    basis set group =>   3
Atom  65H    basis set group =>   4
Atom  66H    basis set group =>   4
Atom  67O    basis set group =>   1
Atom  68C    basis set group =>   3
Atom  69C    basis set group =>   3
Atom  70C    basis set group =>   3
Atom  71H    basis set group =>   4
Atom  72C    basis set group =>   3
Atom  73H    basis set group =>   4
Atom  74C    basis set group =>   3
Atom  75H    basis set group =>   4
Atom  76C    basis set group =>   3
Atom  77H    basis set group =>   4
Atom  78C    basis set group =>   3
Atom  79H    basis set group =>   4
Atom  80O    basis set group =>   1
Atom  81H    basis set group =>   4


           ************************************************************
           *        Program running with 20 parallel MPI-processes    *
           *              working on a common directory               *
           ************************************************************
------------------------------------------------------------------------------
                           ORCA GTO INTEGRAL CALCULATION
                           -- RI-GTO INTEGRALS CHOSEN --
------------------------------------------------------------------------------
------------------------------------------------------------------------------
                   ___                                                        
                  /   \      - P O W E R E D   B Y -                         
                 /     \                                                     
                 |  |  |   _    _      __       _____    __    __             
                 |  |  |  | |  | |    /  \     |  _  \  |  |  /  |          
                  \  \/   | |  | |   /    \    | | | |  |  | /  /          
                 / \  \   | |__| |  /  /\  \   | |_| |  |  |/  /          
                |  |  |   |  __  | /  /__\  \  |    /   |      \           
                |  |  |   | |  | | |   __   |  |    \   |  |\   \          
                \     /   | |  | | |  |  |  |  | |\  \  |  | \   \       
                 \___/    |_|  |_| |__|  |__|  |_| \__\ |__|  \__/        
                                                                              
                      - O R C A' S   B I G   F R I E N D -                    
                                      &                                       
                       - I N T E G R A L  F E E D E R -                       
                                                                              
 v1 FN, 2020, v2 2021                                                         
------------------------------------------------------------------------------


Reading SHARK input file IminiumBzOate1Aa.SHARKINP.tmp ... ok
----------------------
SHARK INTEGRAL PACKAGE
----------------------

Number of atoms                             ...     82
Number of basis functions                   ...   3594
Number of shells                            ...   1114
Maximum angular momentum                    ...      4
Integral batch strategy                     ... SHARK/LIBINT Hybrid
RI-J (if used) integral strategy            ... SPLIT-RIJ (Revised 2003 algorithm where possible)
Printlevel                                  ...      1
Contraction scheme used                     ... SEGMENTED contraction
Coulomb Range Separation                    ... NOT USED
Exchange Range Separation                   ... Long Range
   Mu parameter                             ...  0.300000
   Scaling (regular/separated)              ...  0.150000  0.850000
Finite Nucleus Model                        ... NOT USED
Auxiliary Coulomb fitting basis             ... AVAILABLE
   # of basis functions in Aux-J            ...   2498
   # of shells in Aux-J                     ...    830
   Maximum angular momentum in Aux-J        ...      4
Auxiliary J/K fitting basis                 ... NOT available
Auxiliary Correlation fitting basis         ... NOT available
Auxiliary 'external' fitting basis          ... NOT available
Integral threshold                          ...     1.000000e-10
Primitive cut-off                           ...     1.000000e-11
Primitive pair pre-selection threshold      ...     1.000000e-11

Calculating pre-screening integrals         ... done (  0.7 sec) Dimension = 1114
Organizing shell pair data                  ... done (  4.0 sec)
Shell pair information
Total number of shell pairs                 ...    621055
Shell pairs after pre-screening             ...    289722
Total number of primitive shell pairs       ...   1513069
Primitive shell pairs kept                  ...    467733
          la=0 lb=0:  48119 shell pairs
          la=1 lb=0:  69090 shell pairs
          la=1 lb=1:  24540 shell pairs
          la=2 lb=0:  40007 shell pairs
          la=2 lb=1:  29753 shell pairs
          la=2 lb=2:   8427 shell pairs
          la=3 lb=0:  22447 shell pairs
          la=3 lb=1:  16931 shell pairs
          la=3 lb=2:   9134 shell pairs
          la=3 lb=3:   2529 shell pairs
          la=4 lb=0:   7705 shell pairs
          la=4 lb=1:   5853 shell pairs
          la=4 lb=2:   3152 shell pairs
          la=4 lb=3:   1717 shell pairs
          la=4 lb=4:    318 shell pairs

Calculating one electron integrals          ... done (  1.3 sec)
Calculating RI/J V-Matrix + Cholesky decomp.... done (  2.2 sec)
Calculating Nuclear repulsion               ... done (  0.0 sec) ENN=   5273.865039537057 Eh

SHARK setup successfully completed in  13.3 seconds

Maximum memory used throughout the entire GTOINT-calculation: 516.4 MB
[1720885460.332729] [node062:2357202:0]          mpool.c:43   UCX  WARN  object 0xaacd300 was not returned to mpool ucp_requests
[1720885460.332750] [node062:2357202:0]          mpool.c:43   UCX  WARN  object 0xaacd4c0 was not returned to mpool ucp_requests
[1720885460.332755] [node062:2357202:0]          mpool.c:43   UCX  WARN  object 0xaacd680 was not returned to mpool ucp_requests
[1720885460.332758] [node062:2357202:0]          mpool.c:43   UCX  WARN  object 0xaacd840 was not returned to mpool ucp_requests
[1720885460.332760] [node062:2357202:0]          mpool.c:43   UCX  WARN  object 0xaacda00 was not returned to mpool ucp_requests
[1720885460.332763] [node062:2357202:0]          mpool.c:43   UCX  WARN  object 0xaacdbc0 was not returned to mpool ucp_requests
[1720885460.332765] [node062:2357202:0]          mpool.c:43   UCX  WARN  object 0xaacdd80 was not returned to mpool ucp_requests
[1720885460.332769] [node062:2357202:0]          mpool.c:43   UCX  WARN  object 0xaacdf40 was not returned to mpool ucp_requests
[1720885460.332771] [node062:2357202:0]          mpool.c:43   UCX  WARN  object 0xaace100 was not returned to mpool ucp_requests
[1720885460.332774] [node062:2357202:0]          mpool.c:43   UCX  WARN  object 0xaace2c0 was not returned to mpool ucp_requests
[1720885460.332776] [node062:2357202:0]          mpool.c:43   UCX  WARN  object 0xaace480 was not returned to mpool ucp_requests
[1720885460.332779] [node062:2357202:0]          mpool.c:43   UCX  WARN  object 0xaace640 was not returned to mpool ucp_requests
[1720885460.332781] [node062:2357202:0]          mpool.c:43   UCX  WARN  object 0xaace800 was not returned to mpool ucp_requests
[1720885460.332783] [node062:2357202:0]          mpool.c:43   UCX  WARN  object 0xaace9c0 was not returned to mpool ucp_requests
[1720885460.332786] [node062:2357202:0]          mpool.c:43   UCX  WARN  object 0xaaceb80 was not returned to mpool ucp_requests
[1720885460.332788] [node062:2357202:0]          mpool.c:43   UCX  WARN  object 0xaaced40 was not returned to mpool ucp_requests
[1720885460.332791] [node062:2357202:0]          mpool.c:43   UCX  WARN  object 0xaacef00 was not returned to mpool ucp_requests
[1720885460.334886] [node062:2357205:0]          mpool.c:43   UCX  WARN  object 0xc6e6a00 was not returned to mpool ucp_requests
[1720885460.334905] [node062:2357205:0]          mpool.c:43   UCX  WARN  object 0xc6e6bc0 was not returned to mpool ucp_requests
[1720885460.334910] [node062:2357205:0]          mpool.c:43   UCX  WARN  object 0xc6e6d80 was not returned to mpool ucp_requests
[1720885460.334913] [node062:2357205:0]          mpool.c:43   UCX  WARN  object 0xc6e6f40 was not returned to mpool ucp_requests
[1720885460.334916] [node062:2357205:0]          mpool.c:43   UCX  WARN  object 0xc6e7100 was not returned to mpool ucp_requests
[1720885460.334918] [node062:2357205:0]          mpool.c:43   UCX  WARN  object 0xc6e72c0 was not returned to mpool ucp_requests
[1720885460.334922] [node062:2357205:0]          mpool.c:43   UCX  WARN  object 0xc6e7480 was not returned to mpool ucp_requests
[1720885460.334926] [node062:2357205:0]          mpool.c:43   UCX  WARN  object 0xc6e7640 was not returned to mpool ucp_requests
[1720885460.334930] [node062:2357205:0]          mpool.c:43   UCX  WARN  object 0xc6e7800 was not returned to mpool ucp_requests
[1720885460.334934] [node062:2357205:0]          mpool.c:43   UCX  WARN  object 0xc6e79c0 was not returned to mpool ucp_requests
[1720885460.334937] [node062:2357205:0]          mpool.c:43   UCX  WARN  object 0xc6e7b80 was not returned to mpool ucp_requests
[1720885460.334940] [node062:2357205:0]          mpool.c:43   UCX  WARN  object 0xc6e7d40 was not returned to mpool ucp_requests
[1720885460.334944] [node062:2357205:0]          mpool.c:43   UCX  WARN  object 0xc6e7f00 was not returned to mpool ucp_requests
[1720885460.334947] [node062:2357205:0]          mpool.c:43   UCX  WARN  object 0xc6e80c0 was not returned to mpool ucp_requests
[1720885460.334951] [node062:2357205:0]          mpool.c:43   UCX  WARN  object 0xc6e8280 was not returned to mpool ucp_requests
[1720885460.355102] [node062:2357196:0]          mpool.c:43   UCX  WARN  object 0xc7c9800 was not returned to mpool ucp_requests
[1720885460.355117] [node062:2357196:0]          mpool.c:43   UCX  WARN  object 0xc7c99c0 was not returned to mpool ucp_requests
[1720885460.355122] [node062:2357196:0]          mpool.c:43   UCX  WARN  object 0xc7c9b80 was not returned to mpool ucp_requests
[1720885460.355125] [node062:2357196:0]          mpool.c:43   UCX  WARN  object 0xc7c9d40 was not returned to mpool ucp_requests
[1720885460.355128] [node062:2357196:0]          mpool.c:43   UCX  WARN  object 0xc7c9f00 was not returned to mpool ucp_requests
[1720885460.355131] [node062:2357196:0]          mpool.c:43   UCX  WARN  object 0xc7ca0c0 was not returned to mpool ucp_requests
[1720885460.355134] [node062:2357196:0]          mpool.c:43   UCX  WARN  object 0xc7ca280 was not returned to mpool ucp_requests
[1720885460.355137] [node062:2357196:0]          mpool.c:43   UCX  WARN  object 0xc7ca440 was not returned to mpool ucp_requests
[1720885460.355140] [node062:2357196:0]          mpool.c:43   UCX  WARN  object 0xc7ca600 was not returned to mpool ucp_requests
[1720885460.355143] [node062:2357196:0]          mpool.c:43   UCX  WARN  object 0xc7ca7c0 was not returned to mpool ucp_requests
[1720885460.355146] [node062:2357196:0]          mpool.c:43   UCX  WARN  object 0xc7ca980 was not returned to mpool ucp_requests
[1720885460.355148] [node062:2357196:0]          mpool.c:43   UCX  WARN  object 0xc7cab40 was not returned to mpool ucp_requests
[1720885460.355151] [node062:2357196:0]          mpool.c:43   UCX  WARN  object 0xc7cad00 was not returned to mpool ucp_requests
[1720885460.355154] [node062:2357196:0]          mpool.c:43   UCX  WARN  object 0xc7caec0 was not returned to mpool ucp_requests
[1720885460.355157] [node062:2357196:0]          mpool.c:43   UCX  WARN  object 0xc7cb080 was not returned to mpool ucp_requests
[1720885460.355160] [node062:2357196:0]          mpool.c:43   UCX  WARN  object 0xc7cb240 was not returned to mpool ucp_requests
[1720885460.359122] [node062:2357201:0]          mpool.c:43   UCX  WARN  object 0xc28f480 was not returned to mpool ucp_requests
[1720885460.359142] [node062:2357201:0]          mpool.c:43   UCX  WARN  object 0xc28f640 was not returned to mpool ucp_requests
[1720885460.359147] [node062:2357201:0]          mpool.c:43   UCX  WARN  object 0xc28f800 was not returned to mpool ucp_requests
[1720885460.359155] [node062:2357199:0]          mpool.c:43   UCX  WARN  object 0xaffd480 was not returned to mpool ucp_requests
[1720885460.359174] [node062:2357199:0]          mpool.c:43   UCX  WARN  object 0xaffd640 was not returned to mpool ucp_requests
[1720885460.359177] [node062:2357199:0]          mpool.c:43   UCX  WARN  object 0xaffd800 was not returned to mpool ucp_requests
[1720885460.359180] [node062:2357199:0]          mpool.c:43   UCX  WARN  object 0xaffd9c0 was not returned to mpool ucp_requests
[1720885460.359182] [node062:2357199:0]          mpool.c:43   UCX  WARN  object 0xaffdb80 was not returned to mpool ucp_requests
[1720885460.359185] [node062:2357199:0]          mpool.c:43   UCX  WARN  object 0xaffdd40 was not returned to mpool ucp_requests
[1720885460.359187] [node062:2357199:0]          mpool.c:43   UCX  WARN  object 0xaffdf00 was not returned to mpool ucp_requests
[1720885460.359190] [node062:2357199:0]          mpool.c:43   UCX  WARN  object 0xaffe0c0 was not returned to mpool ucp_requests
[1720885460.359193] [node062:2357199:0]          mpool.c:43   UCX  WARN  object 0xaffe280 was not returned to mpool ucp_requests
[1720885460.359195] [node062:2357199:0]          mpool.c:43   UCX  WARN  object 0xaffe440 was not returned to mpool ucp_requests
[1720885460.359197] [node062:2357199:0]          mpool.c:43   UCX  WARN  object 0xaffe600 was not returned to mpool ucp_requests
[1720885460.359200] [node062:2357199:0]          mpool.c:43   UCX  WARN  object 0xaffe7c0 was not returned to mpool ucp_requests
[1720885460.359202] [node062:2357199:0]          mpool.c:43   UCX  WARN  object 0xaffe980 was not returned to mpool ucp_requests
[1720885460.359204] [node062:2357199:0]          mpool.c:43   UCX  WARN  object 0xaffeb40 was not returned to mpool ucp_requests
[1720885460.359207] [node062:2357199:0]          mpool.c:43   UCX  WARN  object 0xaffed00 was not returned to mpool ucp_requests
[1720885460.359209] [node062:2357199:0]          mpool.c:43   UCX  WARN  object 0xaffeec0 was not returned to mpool ucp_requests
[1720885460.359150] [node062:2357201:0]          mpool.c:43   UCX  WARN  object 0xc28f9c0 was not returned to mpool ucp_requests
[1720885460.359155] [node062:2357201:0]          mpool.c:43   UCX  WARN  object 0xc28fb80 was not returned to mpool ucp_requests
[1720885460.359157] [node062:2357201:0]          mpool.c:43   UCX  WARN  object 0xc28fd40 was not returned to mpool ucp_requests
[1720885460.359160] [node062:2357201:0]          mpool.c:43   UCX  WARN  object 0xc28ff00 was not returned to mpool ucp_requests
[1720885460.359162] [node062:2357201:0]          mpool.c:43   UCX  WARN  object 0xc2900c0 was not returned to mpool ucp_requests
[1720885460.359165] [node062:2357201:0]          mpool.c:43   UCX  WARN  object 0xc290280 was not returned to mpool ucp_requests
[1720885460.359167] [node062:2357201:0]          mpool.c:43   UCX  WARN  object 0xc290440 was not returned to mpool ucp_requests
[1720885460.359170] [node062:2357201:0]          mpool.c:43   UCX  WARN  object 0xc290600 was not returned to mpool ucp_requests
[1720885460.359172] [node062:2357201:0]          mpool.c:43   UCX  WARN  object 0xc2907c0 was not returned to mpool ucp_requests
[1720885460.359174] [node062:2357201:0]          mpool.c:43   UCX  WARN  object 0xc290980 was not returned to mpool ucp_requests
[1720885460.359177] [node062:2357201:0]          mpool.c:43   UCX  WARN  object 0xc290b40 was not returned to mpool ucp_requests
[1720885460.359179] [node062:2357201:0]          mpool.c:43   UCX  WARN  object 0xc290d00 was not returned to mpool ucp_requests
[1720885460.359182] [node062:2357201:0]          mpool.c:43   UCX  WARN  object 0xc290ec0 was not returned to mpool ucp_requests
[1720885460.359185] [node062:2357201:0]          mpool.c:43   UCX  WARN  object 0xc291080 was not returned to mpool ucp_requests
[1720885460.363647] [node062:2357195:0]          mpool.c:43   UCX  WARN  object 0xb1734c0 was not returned to mpool ucp_requests
[1720885460.363665] [node062:2357195:0]          mpool.c:43   UCX  WARN  object 0xb173680 was not returned to mpool ucp_requests
[1720885460.363671] [node062:2357195:0]          mpool.c:43   UCX  WARN  object 0xb173840 was not returned to mpool ucp_requests
[1720885460.363674] [node062:2357195:0]          mpool.c:43   UCX  WARN  object 0xb173a00 was not returned to mpool ucp_requests
[1720885460.363678] [node062:2357195:0]          mpool.c:43   UCX  WARN  object 0xb173bc0 was not returned to mpool ucp_requests
[1720885460.363682] [node062:2357195:0]          mpool.c:43   UCX  WARN  object 0xb173d80 was not returned to mpool ucp_requests
[1720885460.363686] [node062:2357195:0]          mpool.c:43   UCX  WARN  object 0xb173f40 was not returned to mpool ucp_requests
[1720885460.363689] [node062:2357195:0]          mpool.c:43   UCX  WARN  object 0xb174100 was not returned to mpool ucp_requests
[1720885460.363693] [node062:2357195:0]          mpool.c:43   UCX  WARN  object 0xb1742c0 was not returned to mpool ucp_requests
[1720885460.363697] [node062:2357195:0]          mpool.c:43   UCX  WARN  object 0xb174480 was not returned to mpool ucp_requests
[1720885460.363701] [node062:2357195:0]          mpool.c:43   UCX  WARN  object 0xb174640 was not returned to mpool ucp_requests
[1720885460.363704] [node062:2357195:0]          mpool.c:43   UCX  WARN  object 0xb174800 was not returned to mpool ucp_requests
[1720885460.363708] [node062:2357195:0]          mpool.c:43   UCX  WARN  object 0xb1749c0 was not returned to mpool ucp_requests
[1720885460.363712] [node062:2357195:0]          mpool.c:43   UCX  WARN  object 0xb174b80 was not returned to mpool ucp_requests
[1720885460.363716] [node062:2357195:0]          mpool.c:43   UCX  WARN  object 0xb174d40 was not returned to mpool ucp_requests
[1720885460.363720] [node062:2357195:0]          mpool.c:43   UCX  WARN  object 0xb174f00 was not returned to mpool ucp_requests
[1720885460.368001] [node062:2357203:0]          mpool.c:43   UCX  WARN  object 0xb755540 was not returned to mpool ucp_requests
[1720885460.368013] [node062:2357203:0]          mpool.c:43   UCX  WARN  object 0xb755700 was not returned to mpool ucp_requests
[1720885460.368019] [node062:2357203:0]          mpool.c:43   UCX  WARN  object 0xb7558c0 was not returned to mpool ucp_requests
[1720885460.368023] [node062:2357203:0]          mpool.c:43   UCX  WARN  object 0xb755a80 was not returned to mpool ucp_requests
[1720885460.368026] [node062:2357203:0]          mpool.c:43   UCX  WARN  object 0xb755c40 was not returned to mpool ucp_requests
[1720885460.368029] [node062:2357203:0]          mpool.c:43   UCX  WARN  object 0xb755e00 was not returned to mpool ucp_requests
[1720885460.368032] [node062:2357203:0]          mpool.c:43   UCX  WARN  object 0xb755fc0 was not returned to mpool ucp_requests
[1720885460.368035] [node062:2357203:0]          mpool.c:43   UCX  WARN  object 0xb756180 was not returned to mpool ucp_requests
[1720885460.368037] [node062:2357203:0]          mpool.c:43   UCX  WARN  object 0xb756340 was not returned to mpool ucp_requests
[1720885460.368041] [node062:2357203:0]          mpool.c:43   UCX  WARN  object 0xb756500 was not returned to mpool ucp_requests
[1720885460.368045] [node062:2357203:0]          mpool.c:43   UCX  WARN  object 0xb7566c0 was not returned to mpool ucp_requests
[1720885460.368048] [node062:2357203:0]          mpool.c:43   UCX  WARN  object 0xb756880 was not returned to mpool ucp_requests
[1720885460.368051] [node062:2357203:0]          mpool.c:43   UCX  WARN  object 0xb756a40 was not returned to mpool ucp_requests
[1720885460.368054] [node062:2357203:0]          mpool.c:43   UCX  WARN  object 0xb756c00 was not returned to mpool ucp_requests
[1720885460.368057] [node062:2357203:0]          mpool.c:43   UCX  WARN  object 0xb756dc0 was not returned to mpool ucp_requests
[1720885460.368060] [node062:2357203:0]          mpool.c:43   UCX  WARN  object 0xb756f80 was not returned to mpool ucp_requests
[1720885460.368062] [node062:2357203:0]          mpool.c:43   UCX  WARN  object 0xb757140 was not returned to mpool ucp_requests
[1720885460.367550] [node062:2357207:0]          mpool.c:43   UCX  WARN  object 0xc0356c0 was not returned to mpool ucp_requests
[1720885460.367563] [node062:2357207:0]          mpool.c:43   UCX  WARN  object 0xc035880 was not returned to mpool ucp_requests
[1720885460.367567] [node062:2357207:0]          mpool.c:43   UCX  WARN  object 0xc035a40 was not returned to mpool ucp_requests
[1720885460.367569] [node062:2357207:0]          mpool.c:43   UCX  WARN  object 0xc035c00 was not returned to mpool ucp_requests
[1720885460.367572] [node062:2357207:0]          mpool.c:43   UCX  WARN  object 0xc035dc0 was not returned to mpool ucp_requests
[1720885460.367574] [node062:2357207:0]          mpool.c:43   UCX  WARN  object 0xc035f80 was not returned to mpool ucp_requests
[1720885460.367577] [node062:2357207:0]          mpool.c:43   UCX  WARN  object 0xc036140 was not returned to mpool ucp_requests
[1720885460.367579] [node062:2357207:0]          mpool.c:43   UCX  WARN  object 0xc036300 was not returned to mpool ucp_requests
[1720885460.367581] [node062:2357207:0]          mpool.c:43   UCX  WARN  object 0xc0364c0 was not returned to mpool ucp_requests
[1720885460.367584] [node062:2357207:0]          mpool.c:43   UCX  WARN  object 0xc036680 was not returned to mpool ucp_requests
[1720885460.367587] [node062:2357207:0]          mpool.c:43   UCX  WARN  object 0xc036840 was not returned to mpool ucp_requests
[1720885460.367589] [node062:2357207:0]          mpool.c:43   UCX  WARN  object 0xc036a00 was not returned to mpool ucp_requests
[1720885460.367591] [node062:2357207:0]          mpool.c:43   UCX  WARN  object 0xc036bc0 was not returned to mpool ucp_requests
[1720885460.367594] [node062:2357207:0]          mpool.c:43   UCX  WARN  object 0xc036d80 was not returned to mpool ucp_requests
[1720885460.367596] [node062:2357207:0]          mpool.c:43   UCX  WARN  object 0xc036f40 was not returned to mpool ucp_requests
[1720885460.368142] [node062:2357200:0]          mpool.c:43   UCX  WARN  object 0xb870780 was not returned to mpool ucp_requests
[1720885460.368154] [node062:2357200:0]          mpool.c:43   UCX  WARN  object 0xb870940 was not returned to mpool ucp_requests
[1720885460.368157] [node062:2357200:0]          mpool.c:43   UCX  WARN  object 0xb870b00 was not returned to mpool ucp_requests
[1720885460.368160] [node062:2357200:0]          mpool.c:43   UCX  WARN  object 0xb870cc0 was not returned to mpool ucp_requests
[1720885460.368162] [node062:2357200:0]          mpool.c:43   UCX  WARN  object 0xb870e80 was not returned to mpool ucp_requests
[1720885460.368165] [node062:2357200:0]          mpool.c:43   UCX  WARN  object 0xb871040 was not returned to mpool ucp_requests
[1720885460.368167] [node062:2357200:0]          mpool.c:43   UCX  WARN  object 0xb871200 was not returned to mpool ucp_requests
[1720885460.368169] [node062:2357200:0]          mpool.c:43   UCX  WARN  object 0xb8713c0 was not returned to mpool ucp_requests
[1720885460.368172] [node062:2357200:0]          mpool.c:43   UCX  WARN  object 0xb871580 was not returned to mpool ucp_requests
[1720885460.368174] [node062:2357200:0]          mpool.c:43   UCX  WARN  object 0xb871740 was not returned to mpool ucp_requests
[1720885460.368177] [node062:2357200:0]          mpool.c:43   UCX  WARN  object 0xb871900 was not returned to mpool ucp_requests
[1720885460.368179] [node062:2357200:0]          mpool.c:43   UCX  WARN  object 0xb871ac0 was not returned to mpool ucp_requests
[1720885460.368181] [node062:2357200:0]          mpool.c:43   UCX  WARN  object 0xb871c80 was not returned to mpool ucp_requests
[1720885460.368184] [node062:2357200:0]          mpool.c:43   UCX  WARN  object 0xb871e40 was not returned to mpool ucp_requests
[1720885460.368186] [node062:2357200:0]          mpool.c:43   UCX  WARN  object 0xb872000 was not returned to mpool ucp_requests
[1720885460.368188] [node062:2357200:0]          mpool.c:43   UCX  WARN  object 0xb8721c0 was not returned to mpool ucp_requests
[1720885460.368071] [node062:2357204:0]          mpool.c:43   UCX  WARN  object 0xb537440 was not returned to mpool ucp_requests
[1720885460.368081] [node062:2357204:0]          mpool.c:43   UCX  WARN  object 0xb537600 was not returned to mpool ucp_requests
[1720885460.368084] [node062:2357204:0]          mpool.c:43   UCX  WARN  object 0xb5377c0 was not returned to mpool ucp_requests
[1720885460.368087] [node062:2357204:0]          mpool.c:43   UCX  WARN  object 0xb537980 was not returned to mpool ucp_requests
[1720885460.368090] [node062:2357204:0]          mpool.c:43   UCX  WARN  object 0xb537b40 was not returned to mpool ucp_requests
[1720885460.368092] [node062:2357204:0]          mpool.c:43   UCX  WARN  object 0xb537d00 was not returned to mpool ucp_requests
[1720885460.368094] [node062:2357204:0]          mpool.c:43   UCX  WARN  object 0xb537ec0 was not returned to mpool ucp_requests
[1720885460.368097] [node062:2357204:0]          mpool.c:43   UCX  WARN  object 0xb538080 was not returned to mpool ucp_requests
[1720885460.368099] [node062:2357204:0]          mpool.c:43   UCX  WARN  object 0xb538240 was not returned to mpool ucp_requests
[1720885460.368102] [node062:2357204:0]          mpool.c:43   UCX  WARN  object 0xb538400 was not returned to mpool ucp_requests
[1720885460.368104] [node062:2357204:0]          mpool.c:43   UCX  WARN  object 0xb5385c0 was not returned to mpool ucp_requests
[1720885460.368106] [node062:2357204:0]          mpool.c:43   UCX  WARN  object 0xb538780 was not returned to mpool ucp_requests
[1720885460.368109] [node062:2357204:0]          mpool.c:43   UCX  WARN  object 0xb538940 was not returned to mpool ucp_requests
[1720885460.368111] [node062:2357204:0]          mpool.c:43   UCX  WARN  object 0xb538b00 was not returned to mpool ucp_requests
[1720885460.368114] [node062:2357204:0]          mpool.c:43   UCX  WARN  object 0xb538cc0 was not returned to mpool ucp_requests
[1720885460.368116] [node062:2357204:0]          mpool.c:43   UCX  WARN  object 0xb538e80 was not returned to mpool ucp_requests
[1720885460.368119] [node062:2357204:0]          mpool.c:43   UCX  WARN  object 0xb539040 was not returned to mpool ucp_requests
[1720885460.368019] [node062:2357191:0]          mpool.c:43   UCX  WARN  object 0xaee8ec0 was not returned to mpool ucp_requests
[1720885460.368030] [node062:2357191:0]          mpool.c:43   UCX  WARN  object 0xaee9080 was not returned to mpool ucp_requests
[1720885460.368034] [node062:2357191:0]          mpool.c:43   UCX  WARN  object 0xaee9240 was not returned to mpool ucp_requests
[1720885460.368038] [node062:2357191:0]          mpool.c:43   UCX  WARN  object 0xaee9400 was not returned to mpool ucp_requests
[1720885460.368041] [node062:2357191:0]          mpool.c:43   UCX  WARN  object 0xaee95c0 was not returned to mpool ucp_requests
[1720885460.368044] [node062:2357191:0]          mpool.c:43   UCX  WARN  object 0xaee9780 was not returned to mpool ucp_requests
[1720885460.368048] [node062:2357191:0]          mpool.c:43   UCX  WARN  object 0xaee9940 was not returned to mpool ucp_requests
[1720885460.368051] [node062:2357191:0]          mpool.c:43   UCX  WARN  object 0xaee9b00 was not returned to mpool ucp_requests
[1720885460.368056] [node062:2357191:0]          mpool.c:43   UCX  WARN  object 0xaee9cc0 was not returned to mpool ucp_requests
[1720885460.368059] [node062:2357191:0]          mpool.c:43   UCX  WARN  object 0xaee9e80 was not returned to mpool ucp_requests
[1720885460.368063] [node062:2357191:0]          mpool.c:43   UCX  WARN  object 0xaeea040 was not returned to mpool ucp_requests
[1720885460.368067] [node062:2357191:0]          mpool.c:43   UCX  WARN  object 0xaeea200 was not returned to mpool ucp_requests
[1720885460.372368] [node062:2357192:0]          mpool.c:43   UCX  WARN  object 0xbd98a00 was not returned to mpool ucp_requests
[1720885460.372387] [node062:2357192:0]          mpool.c:43   UCX  WARN  object 0xbd98bc0 was not returned to mpool ucp_requests
[1720885460.372390] [node062:2357192:0]          mpool.c:43   UCX  WARN  object 0xbd98d80 was not returned to mpool ucp_requests
[1720885460.372393] [node062:2357192:0]          mpool.c:43   UCX  WARN  object 0xbd98f40 was not returned to mpool ucp_requests
[1720885460.372395] [node062:2357192:0]          mpool.c:43   UCX  WARN  object 0xbd99100 was not returned to mpool ucp_requests
[1720885460.372398] [node062:2357192:0]          mpool.c:43   UCX  WARN  object 0xbd992c0 was not returned to mpool ucp_requests
[1720885460.372400] [node062:2357192:0]          mpool.c:43   UCX  WARN  object 0xbd99480 was not returned to mpool ucp_requests
[1720885460.372403] [node062:2357192:0]          mpool.c:43   UCX  WARN  object 0xbd99640 was not returned to mpool ucp_requests
[1720885460.372405] [node062:2357192:0]          mpool.c:43   UCX  WARN  object 0xbd99800 was not returned to mpool ucp_requests
[1720885460.372407] [node062:2357192:0]          mpool.c:43   UCX  WARN  object 0xbd999c0 was not returned to mpool ucp_requests
[1720885460.372410] [node062:2357192:0]          mpool.c:43   UCX  WARN  object 0xbd99b80 was not returned to mpool ucp_requests
[1720885460.372412] [node062:2357192:0]          mpool.c:43   UCX  WARN  object 0xbd99d40 was not returned to mpool ucp_requests
[1720885460.372533] [node062:2357194:0]          mpool.c:43   UCX  WARN  object 0xc0cf800 was not returned to mpool ucp_requests
[1720885460.372553] [node062:2357194:0]          mpool.c:43   UCX  WARN  object 0xc0cf9c0 was not returned to mpool ucp_requests
[1720885460.372560] [node062:2357194:0]          mpool.c:43   UCX  WARN  object 0xc0cfb80 was not returned to mpool ucp_requests
[1720885460.372563] [node062:2357194:0]          mpool.c:43   UCX  WARN  object 0xc0cfd40 was not returned to mpool ucp_requests
[1720885460.372567] [node062:2357194:0]          mpool.c:43   UCX  WARN  object 0xc0cff00 was not returned to mpool ucp_requests
[1720885460.372570] [node062:2357194:0]          mpool.c:43   UCX  WARN  object 0xc0d00c0 was not returned to mpool ucp_requests
[1720885460.372572] [node062:2357194:0]          mpool.c:43   UCX  WARN  object 0xc0d0280 was not returned to mpool ucp_requests
[1720885460.372575] [node062:2357194:0]          mpool.c:43   UCX  WARN  object 0xc0d0440 was not returned to mpool ucp_requests
[1720885460.372578] [node062:2357194:0]          mpool.c:43   UCX  WARN  object 0xc0d0600 was not returned to mpool ucp_requests
[1720885460.372581] [node062:2357194:0]          mpool.c:43   UCX  WARN  object 0xc0d07c0 was not returned to mpool ucp_requests
[1720885460.372584] [node062:2357194:0]          mpool.c:43   UCX  WARN  object 0xc0d0980 was not returned to mpool ucp_requests
[1720885460.372586] [node062:2357194:0]          mpool.c:43   UCX  WARN  object 0xc0d0b40 was not returned to mpool ucp_requests
[1720885460.372589] [node062:2357194:0]          mpool.c:43   UCX  WARN  object 0xc0d0d00 was not returned to mpool ucp_requests
[1720885460.372592] [node062:2357194:0]          mpool.c:43   UCX  WARN  object 0xc0d0ec0 was not returned to mpool ucp_requests
[1720885460.372595] [node062:2357194:0]          mpool.c:43   UCX  WARN  object 0xc0d1080 was not returned to mpool ucp_requests
[1720885460.372597] [node062:2357194:0]          mpool.c:43   UCX  WARN  object 0xc0d1240 was not returned to mpool ucp_requests
[1720885460.372373] [node062:2357198:0]          mpool.c:43   UCX  WARN  object 0xc240740 was not returned to mpool ucp_requests
[1720885460.372389] [node062:2357198:0]          mpool.c:43   UCX  WARN  object 0xc240900 was not returned to mpool ucp_requests
[1720885460.372395] [node062:2357198:0]          mpool.c:43   UCX  WARN  object 0xc240ac0 was not returned to mpool ucp_requests
[1720885460.372400] [node062:2357198:0]          mpool.c:43   UCX  WARN  object 0xc240c80 was not returned to mpool ucp_requests
[1720885460.372403] [node062:2357198:0]          mpool.c:43   UCX  WARN  object 0xc240e40 was not returned to mpool ucp_requests
[1720885460.372406] [node062:2357198:0]          mpool.c:43   UCX  WARN  object 0xc241000 was not returned to mpool ucp_requests
[1720885460.372409] [node062:2357198:0]          mpool.c:43   UCX  WARN  object 0xc2411c0 was not returned to mpool ucp_requests
[1720885460.372413] [node062:2357198:0]          mpool.c:43   UCX  WARN  object 0xc241380 was not returned to mpool ucp_requests
[1720885460.372416] [node062:2357198:0]          mpool.c:43   UCX  WARN  object 0xc241540 was not returned to mpool ucp_requests
[1720885460.372419] [node062:2357198:0]          mpool.c:43   UCX  WARN  object 0xc241700 was not returned to mpool ucp_requests
[1720885460.372422] [node062:2357198:0]          mpool.c:43   UCX  WARN  object 0xc2418c0 was not returned to mpool ucp_requests
[1720885460.372425] [node062:2357198:0]          mpool.c:43   UCX  WARN  object 0xc241a80 was not returned to mpool ucp_requests
[1720885460.372428] [node062:2357198:0]          mpool.c:43   UCX  WARN  object 0xc241c40 was not returned to mpool ucp_requests
[1720885460.372430] [node062:2357198:0]          mpool.c:43   UCX  WARN  object 0xc241e00 was not returned to mpool ucp_requests
[1720885460.372433] [node062:2357198:0]          mpool.c:43   UCX  WARN  object 0xc241fc0 was not returned to mpool ucp_requests
[1720885460.372436] [node062:2357198:0]          mpool.c:43   UCX  WARN  object 0xc242180 was not returned to mpool ucp_requests
[1720885460.372438] [node062:2357206:0]          mpool.c:43   UCX  WARN  object 0xba5a600 was not returned to mpool ucp_requests
[1720885460.372449] [node062:2357206:0]          mpool.c:43   UCX  WARN  object 0xba5a7c0 was not returned to mpool ucp_requests
[1720885460.372454] [node062:2357206:0]          mpool.c:43   UCX  WARN  object 0xba5a980 was not returned to mpool ucp_requests
[1720885460.372457] [node062:2357206:0]          mpool.c:43   UCX  WARN  object 0xba5ab40 was not returned to mpool ucp_requests
[1720885460.372460] [node062:2357206:0]          mpool.c:43   UCX  WARN  object 0xba5ad00 was not returned to mpool ucp_requests
[1720885460.372463] [node062:2357206:0]          mpool.c:43   UCX  WARN  object 0xba5aec0 was not returned to mpool ucp_requests
[1720885460.372465] [node062:2357206:0]          mpool.c:43   UCX  WARN  object 0xba5b080 was not returned to mpool ucp_requests
[1720885460.372469] [node062:2357206:0]          mpool.c:43   UCX  WARN  object 0xba5b240 was not returned to mpool ucp_requests
[1720885460.372471] [node062:2357206:0]          mpool.c:43   UCX  WARN  object 0xba5b400 was not returned to mpool ucp_requests
[1720885460.372475] [node062:2357206:0]          mpool.c:43   UCX  WARN  object 0xba5b5c0 was not returned to mpool ucp_requests
[1720885460.372478] [node062:2357206:0]          mpool.c:43   UCX  WARN  object 0xba5b780 was not returned to mpool ucp_requests
[1720885460.372482] [node062:2357206:0]          mpool.c:43   UCX  WARN  object 0xba5b940 was not returned to mpool ucp_requests
[1720885460.372487] [node062:2357206:0]          mpool.c:43   UCX  WARN  object 0xba5bb00 was not returned to mpool ucp_requests
[1720885460.372490] [node062:2357206:0]          mpool.c:43   UCX  WARN  object 0xba5bcc0 was not returned to mpool ucp_requests
[1720885460.372494] [node062:2357206:0]          mpool.c:43   UCX  WARN  object 0xba5be80 was not returned to mpool ucp_requests
[1720885460.372428] [node062:2357208:0]          mpool.c:43   UCX  WARN  object 0xa828600 was not returned to mpool ucp_requests
[1720885460.372442] [node062:2357208:0]          mpool.c:43   UCX  WARN  object 0xa8287c0 was not returned to mpool ucp_requests
[1720885460.372447] [node062:2357208:0]          mpool.c:43   UCX  WARN  object 0xa828980 was not returned to mpool ucp_requests
[1720885460.372450] [node062:2357208:0]          mpool.c:43   UCX  WARN  object 0xa828b40 was not returned to mpool ucp_requests
[1720885460.372454] [node062:2357208:0]          mpool.c:43   UCX  WARN  object 0xa828d00 was not returned to mpool ucp_requests
[1720885460.372457] [node062:2357208:0]          mpool.c:43   UCX  WARN  object 0xa828ec0 was not returned to mpool ucp_requests
[1720885460.372460] [node062:2357208:0]          mpool.c:43   UCX  WARN  object 0xa829080 was not returned to mpool ucp_requests
[1720885460.372463] [node062:2357208:0]          mpool.c:43   UCX  WARN  object 0xa829240 was not returned to mpool ucp_requests
[1720885460.372466] [node062:2357208:0]          mpool.c:43   UCX  WARN  object 0xa829400 was not returned to mpool ucp_requests
[1720885460.372470] [node062:2357208:0]          mpool.c:43   UCX  WARN  object 0xa8295c0 was not returned to mpool ucp_requests
[1720885460.372475] [node062:2357208:0]          mpool.c:43   UCX  WARN  object 0xa829780 was not returned to mpool ucp_requests
[1720885460.372478] [node062:2357208:0]          mpool.c:43   UCX  WARN  object 0xa829940 was not returned to mpool ucp_requests
[1720885460.372481] [node062:2357208:0]          mpool.c:43   UCX  WARN  object 0xa829b00 was not returned to mpool ucp_requests
[1720885460.372486] [node062:2357208:0]          mpool.c:43   UCX  WARN  object 0xa829cc0 was not returned to mpool ucp_requests
[1720885460.372490] [node062:2357208:0]          mpool.c:43   UCX  WARN  object 0xa829e80 was not returned to mpool ucp_requests
[1720885460.372445] [node062:2357190:0]          mpool.c:43   UCX  WARN  object 0xb7ffcc0 was not returned to mpool ucp_requests
[1720885460.372456] [node062:2357190:0]          mpool.c:43   UCX  WARN  object 0xb7ffe80 was not returned to mpool ucp_requests
[1720885460.372460] [node062:2357190:0]          mpool.c:43   UCX  WARN  object 0xb800040 was not returned to mpool ucp_requests
[1720885460.372463] [node062:2357190:0]          mpool.c:43   UCX  WARN  object 0xb800200 was not returned to mpool ucp_requests
[1720885460.372467] [node062:2357190:0]          mpool.c:43   UCX  WARN  object 0xb8003c0 was not returned to mpool ucp_requests
[1720885460.372470] [node062:2357190:0]          mpool.c:43   UCX  WARN  object 0xb800580 was not returned to mpool ucp_requests
[1720885460.372474] [node062:2357190:0]          mpool.c:43   UCX  WARN  object 0xb800740 was not returned to mpool ucp_requests
[1720885460.372477] [node062:2357190:0]          mpool.c:43   UCX  WARN  object 0xb800900 was not returned to mpool ucp_requests
[1720885460.372481] [node062:2357190:0]          mpool.c:43   UCX  WARN  object 0xb800ac0 was not returned to mpool ucp_requests
[1720885460.372485] [node062:2357190:0]          mpool.c:43   UCX  WARN  object 0xb800c80 was not returned to mpool ucp_requests
[1720885460.372488] [node062:2357190:0]          mpool.c:43   UCX  WARN  object 0xb801000 was not returned to mpool ucp_requests
[1720885460.373637] [node062:2357193:0]          mpool.c:43   UCX  WARN  object 0xc59f480 was not returned to mpool ucp_requests
[1720885460.373655] [node062:2357193:0]          mpool.c:43   UCX  WARN  object 0xc59f640 was not returned to mpool ucp_requests
[1720885460.373659] [node062:2357193:0]          mpool.c:43   UCX  WARN  object 0xc59f800 was not returned to mpool ucp_requests
[1720885460.373662] [node062:2357193:0]          mpool.c:43   UCX  WARN  object 0xc59f9c0 was not returned to mpool ucp_requests
[1720885460.373666] [node062:2357193:0]          mpool.c:43   UCX  WARN  object 0xc59fb80 was not returned to mpool ucp_requests
[1720885460.373669] [node062:2357193:0]          mpool.c:43   UCX  WARN  object 0xc59fd40 was not returned to mpool ucp_requests
[1720885460.373672] [node062:2357193:0]          mpool.c:43   UCX  WARN  object 0xc59ff00 was not returned to mpool ucp_requests
[1720885460.373675] [node062:2357193:0]          mpool.c:43   UCX  WARN  object 0xc5a00c0 was not returned to mpool ucp_requests
[1720885460.373678] [node062:2357193:0]          mpool.c:43   UCX  WARN  object 0xc5a0280 was not returned to mpool ucp_requests
[1720885460.373681] [node062:2357193:0]          mpool.c:43   UCX  WARN  object 0xc5a0440 was not returned to mpool ucp_requests
[1720885460.373684] [node062:2357193:0]          mpool.c:43   UCX  WARN  object 0xc5a0600 was not returned to mpool ucp_requests
[1720885460.373686] [node062:2357193:0]          mpool.c:43   UCX  WARN  object 0xc5a07c0 was not returned to mpool ucp_requests
[1720885460.373689] [node062:2357193:0]          mpool.c:43   UCX  WARN  object 0xc5a0980 was not returned to mpool ucp_requests
[1720885460.373692] [node062:2357193:0]          mpool.c:43   UCX  WARN  object 0xc5a0b40 was not returned to mpool ucp_requests
[1720885460.373696] [node062:2357193:0]          mpool.c:43   UCX  WARN  object 0xc5a0d00 was not returned to mpool ucp_requests
[1720885460.373699] [node062:2357193:0]          mpool.c:43   UCX  WARN  object 0xc5a0ec0 was not returned to mpool ucp_requests
[1720885460.373730] [node062:2357197:0]          mpool.c:43   UCX  WARN  object 0xaf46740 was not returned to mpool ucp_requests
[1720885460.373744] [node062:2357197:0]          mpool.c:43   UCX  WARN  object 0xaf46900 was not returned to mpool ucp_requests
[1720885460.373749] [node062:2357197:0]          mpool.c:43   UCX  WARN  object 0xaf46ac0 was not returned to mpool ucp_requests
[1720885460.373753] [node062:2357197:0]          mpool.c:43   UCX  WARN  object 0xaf46c80 was not returned to mpool ucp_requests
[1720885460.373757] [node062:2357197:0]          mpool.c:43   UCX  WARN  object 0xaf46e40 was not returned to mpool ucp_requests
[1720885460.373760] [node062:2357197:0]          mpool.c:43   UCX  WARN  object 0xaf47000 was not returned to mpool ucp_requests
[1720885460.373764] [node062:2357197:0]          mpool.c:43   UCX  WARN  object 0xaf471c0 was not returned to mpool ucp_requests
[1720885460.373769] [node062:2357197:0]          mpool.c:43   UCX  WARN  object 0xaf47380 was not returned to mpool ucp_requests
[1720885460.373772] [node062:2357197:0]          mpool.c:43   UCX  WARN  object 0xaf47540 was not returned to mpool ucp_requests
[1720885460.373775] [node062:2357197:0]          mpool.c:43   UCX  WARN  object 0xaf47700 was not returned to mpool ucp_requests
[1720885460.373778] [node062:2357197:0]          mpool.c:43   UCX  WARN  object 0xaf478c0 was not returned to mpool ucp_requests
[1720885460.373781] [node062:2357197:0]          mpool.c:43   UCX  WARN  object 0xaf47a80 was not returned to mpool ucp_requests
[1720885460.373784] [node062:2357197:0]          mpool.c:43   UCX  WARN  object 0xaf47c40 was not returned to mpool ucp_requests
[1720885460.373788] [node062:2357197:0]          mpool.c:43   UCX  WARN  object 0xaf47e00 was not returned to mpool ucp_requests
[1720885460.373791] [node062:2357197:0]          mpool.c:43   UCX  WARN  object 0xaf47fc0 was not returned to mpool ucp_requests
[1720885460.373795] [node062:2357197:0]          mpool.c:43   UCX  WARN  object 0xaf48180 was not returned to mpool ucp_requests


           ************************************************************
           *        Program running with 20 parallel MPI-processes    *
           *              working on a common directory               *
           ************************************************************
-------------------------------------------------------------------------------
                                 ORCA SCF
-------------------------------------------------------------------------------

------------
SCF SETTINGS
------------
Hamiltonian:
 Density Functional     Method          .... DFT(GTOs)
 Exchange Functional    Exchange        .... WB97M-V
 Correlation Functional Correlation     .... WB97M-V
 Gradients option       PostSCFGGA      .... off
 Hybrid DFT is turned on
   Fraction HF Exchange ScalHFX         ....  0.150000
   Scaling of DF-GGA-X  ScalDFX         ....  0.000000
   Scaling of DF-GGA-C  ScalDFC         ....  1.000000
   Scaling of DF-LDA-C  ScalLDAC        ....  1.000000
   Perturbative correction              ....  0.000000
   Density functional embedding theory  .... OFF
 Long-range corrected/Screened/Range-Separated Hybrid DFT is turned on
   Amount of maximum screened exact exchange              ....  0.850000
   Range separation parameter mu (erf(mu*r12)/r12)        ....  0.300000
   NL short-range parameter             ....  6.000000
   NL long-range parameter              ....  0.010000
 RI-approximation to the Coulomb term is turned on
   Number of AuxJ basis functions       .... 2498
   RIJ-COSX (HFX calculated with COS-X)).... on


General Settings:
 Integral files         IntName         .... IminiumBzOate1Aa
 Hartree-Fock type      HFTyp           .... RHF
 Total Charge           Charge          ....    0
 Multiplicity           Mult            ....    1
 Number of Electrons    NEL             ....  302
 Basis Dimension        Dim             .... 3594
 Nuclear Repulsion      ENuc            ....   5273.8650395371 Eh

Convergence Acceleration:
 DIIS                   CNVDIIS         .... on
   Start iteration      DIISMaxIt       ....    12
   Startup error        DIISStart       ....  0.200000
   # of expansion vecs  DIISMaxEq       ....     5
   Bias factor          DIISBfac        ....   1.050
   Max. coefficient     DIISMaxC        ....  10.000
 Trust-Rad. Augm. Hess. CNVTRAH         .... auto
   Auto Start mean grad. ratio tolernc. ....  1.125000
   Auto Start start iteration           ....    20
   Auto Start num. interpolation iter.  ....    10
   Max. Number of Micro iterations      ....    16
   Max. Number of Macro iterations      .... Maxiter - #DIIS iter
   Number of Davidson start vectors     ....     2
   Converg. threshold I  (grad. norm)   ....   5.000e-05
   Converg. threshold II (energy diff.) ....   1.000e-06
   Grad. Scal. Fac. for Micro threshold ....   0.100
   Minimum threshold for Micro iter.    ....   0.010
   NR start threshold (gradient norm)   ....   0.001
   Initial trust radius                 ....   0.400
   Minimum AH scaling param. (alpha)    ....   1.000
   Maximum AH scaling param. (alpha)    .... 1000.000
   Orbital update algorithm             .... Taylor
   White noise on init. David. guess    .... on
   Maximum white noise                  ....   0.010
   Quad. conv. algorithm                .... NR
 SOSCF                  CNVSOSCF        .... on
   Start iteration      SOSCFMaxIt      ....   150
   Startup grad/error   SOSCFStart      ....  0.003300
 Level Shifting         CNVShift        .... on
   Level shift para.    LevelShift      ....    0.2500
   Turn off err/grad.   ShiftErr        ....    0.0010
 Zerner damping         CNVZerner       .... off
 Static damping         CNVDamp         .... on
   Fraction old density DampFac         ....    0.7000
   Max. Damping (<1)    DampMax         ....    0.9800
   Min. Damping (>=0)   DampMin         ....    0.0000
   Turn off err/grad.   DampErr         ....    0.1000
 Fernandez-Rico         CNVRico         .... off

SCF Procedure:
 Maximum # iterations   MaxIter         ....   125
 SCF integral mode      SCFMode         .... Direct
   Integral package                     .... SHARK and LIBINT hybrid scheme
 Reset frequency        DirectResetFreq ....    20
 Integral Threshold     Thresh          ....  1.000e-10 Eh
 Primitive CutOff       TCut            ....  1.000e-11 Eh

Convergence Tolerance:
 Convergence Check Mode ConvCheckMode   .... Total+1el-Energy
 Convergence forced     ConvForced      .... 0
 Energy Change          TolE            ....  1.000e-06 Eh
 1-El. energy change                    ....  1.000e-03 Eh
 Orbital Gradient       TolG            ....  5.000e-05
 Orbital Rotation angle TolX            ....  5.000e-05
 DIIS Error             TolErr          ....  1.000e-06


Diagonalization of the overlap matrix:
Smallest eigenvalue                        ... 2.319e-06
Time for diagonalization                   ...    2.524 sec
Threshold for overlap eigenvalues          ... 1.000e-08
Number of eigenvalues below threshold      ... 0
Time for construction of square roots      ...    2.871 sec
Total time needed                          ...    5.574 sec

Time for model grid setup =    1.003 sec

------------------------------
INITIAL GUESS: MODEL POTENTIAL
------------------------------
Loading Hartree-Fock densities                     ... done
Calculating cut-offs                               ... done
Initializing the effective Hamiltonian             ... done
Setting up the integral package (SHARK)            ... done
Starting the Coulomb interaction                   ... done (   6.9 sec)
Reading the grid                                   ... done
Mapping shells                                     ... done
Starting the XC term evaluation                    ... done (   1.9 sec)
  promolecular density results
     # of electrons  =    301.975776980
     EX              =   -241.790200376
     EC              =    -10.139110993
     EX+EC           =   -251.929311369
Transforming the Hamiltonian                       ... done (   1.2 sec)
Diagonalizing the Hamiltonian                      ... done (   2.1 sec)
Back transforming the eigenvectors                 ... done (   0.6 sec)
Now organizing SCF variables                       ... done
                      ------------------
                      INITIAL GUESS DONE (  14.4 sec)
                      ------------------
-------------------
DFT GRID GENERATION
-------------------

General Integration Accuracy     IntAcc      ... 4.388
Radial Grid Type                 RadialGrid  ... OptM3 with GC (2021)
Angular Grid (max. ang.)         AngularGrid ... 4 (Lebedev-302)
Angular grid pruning method      GridPruning ... 4 (adaptive)
Weight generation scheme         WeightScheme... Becke
Basis function cutoff            BFCut       ... 1.0000e-10
Integration weight cutoff        WCut        ... 1.0000e-14
Angular grids for H and He will be reduced by one unit
Partially contracted basis set               ... off
Rotationally invariant grid construction     ... off

Total number of grid points                  ...   382511
Total number of batches                      ...     6020
Average number of points per batch           ...       63
Average number of grid points per atom       ...     4665
Time for grid setup =    3.814 sec

--------------------
COSX GRID GENERATION
--------------------

GRIDX 1
-------
General Integration Accuracy     IntAcc      ... 3.816
Radial Grid Type                 RadialGrid  ... OptM3 with GC (2021)
Angular Grid (max. ang.)         AngularGrid ... 1 (Lebedev-50)
Angular grid pruning method      GridPruning ... 4 (adaptive)
Weight generation scheme         WeightScheme... Becke
Basis function cutoff            BFCut       ... 1.0000e-10
Integration weight cutoff        WCut        ... 1.0000e-14
Angular grids for H and He will be reduced by one unit
Partially contracted basis set               ... on
Rotationally invariant grid construction     ... off

Total number of grid points                  ...    48409
Total number of batches                      ...      795
Average number of points per batch           ...       60
Average number of grid points per atom       ...      590
UseSFitting                                  ... on

GRIDX 2
-------
General Integration Accuracy     IntAcc      ... 4.020
Radial Grid Type                 RadialGrid  ... OptM3 with GC (2021)
Angular Grid (max. ang.)         AngularGrid ... 2 (Lebedev-110)
Angular grid pruning method      GridPruning ... 4 (adaptive)
Weight generation scheme         WeightScheme... Becke
Basis function cutoff            BFCut       ... 1.0000e-10
Integration weight cutoff        WCut        ... 1.0000e-14
Angular grids for H and He will be reduced by one unit
Partially contracted basis set               ... on
Rotationally invariant grid construction     ... off

Total number of grid points                  ...   108306
Total number of batches                      ...     1733
Average number of points per batch           ...       62
Average number of grid points per atom       ...     1321
UseSFitting                                  ... on

GRIDX 3
-------
General Integration Accuracy     IntAcc      ... 4.338
Radial Grid Type                 RadialGrid  ... OptM3 with GC (2021)
Angular Grid (max. ang.)         AngularGrid ... 3 (Lebedev-194)
Angular grid pruning method      GridPruning ... 4 (adaptive)
Weight generation scheme         WeightScheme... Becke
Basis function cutoff            BFCut       ... 1.0000e-10
Integration weight cutoff        WCut        ... 1.0000e-14
Angular grids for H and He will be reduced by one unit
Partially contracted basis set               ... on
Rotationally invariant grid construction     ... off

Total number of grid points                  ...   233320
Total number of batches                      ...     3689
Average number of points per batch           ...       63
Average number of grid points per atom       ...     2845
UseSFitting                                  ... on

Time for X-Grid setup             =   24.134 sec


--------------------
CPCM SOLVATION MODEL
--------------------
CPCM parameters:
  Epsilon                                         ...      26.7260
  Refrac                                          ...       1.2907
  Rsolv                                           ...       1.3000
  Surface type                                    ... GAUSSIAN VDW
  Epsilon function type                           ...         CPCM
Solvent:                                     ... 2,2,2-TRIFLUOROETHANOL
SMD-CDS solvent descriptors:
  Soln                                       ...    1.2907
  Soln25                                     ... Unavailable
  Sola                                       ...    0.5700
  Solb                                       ...    0.2500
  Solg                                       ...   42.0200
  Solc                                       ...    0.0000
  Solh                                       ...    0.5000
Radii:
 Radius for O  used is    2.8724 Bohr (=   1.5200 Ang.)
 Radius for N  used is    3.5716 Bohr (=   1.8900 Ang.)
 Radius for C  used is    3.4960 Bohr (=   1.8500 Ang.)
 Radius for H  used is    2.2677 Bohr (=   1.2000 Ang.)
Calculating surface                               ...        done! (  0.0s)
GEPOL surface points                              ...         4689
GEPOL Volume                                      ...    3952.6711
GEPOL Surface-area                                ...    2184.0742
Calculating surface distance matrix               ...        done! (  0.2s)
Performing Cholesky decomposition & store         ...        done! (  1.3s)
Overall time for CPCM initialization              ...                 1.5s
--------------
SCF ITERATIONS
--------------
ITER       Energy         Delta-E        Max-DP      RMS-DP      [F,P]     Damp
               ***  Starting incremental Fock matrix formation  ***
  0  -1806.3871686125   0.000000000000 0.04896149  0.00017578  0.3276333 0.7000
  1  -1806.8666458403  -0.479477227831 0.03382960  0.00014581  0.1586654 0.7000
                               ***Turning on DIIS***
  2  -1807.1147367581  -0.248090917819 0.07815984  0.00036362  0.0881813 0.0000
  3  -1807.5319487469  -0.417211988775 0.01781299  0.00010422  0.0788156 0.0000
  4  -1807.5867740439  -0.054825297028 0.01043027  0.00004187  0.0150968 0.0000
  5  -1807.5881601343  -0.001386090332 0.00383678  0.00001666  0.0111680 0.0000
                      *** Initiating the SOSCF procedure ***
                           *** Shutting down DIIS ***
                      *** Re-Reading the Fockian *** 
                      *** Removing any level shift *** 
ITER      Energy       Delta-E        Grad      Rot      Max-DP    RMS-DP
  6  -1807.58851546  -0.0003553257  0.000432  0.000432  0.001544  0.000008
               *** Restarting incremental Fock matrix formation ***
  7  -1807.58856149  -0.0000460277  0.000331  0.000896  0.038494  0.000192
  8  -1807.58858463  -0.0000231394  0.000140  0.000451  0.010712  0.000054
  9  -1807.58858630  -0.0000016719  0.000100  0.000094  0.008130  0.000040
 10  -1807.58858887  -0.0000025748  0.000034  0.000105  0.001928  0.000007
 11  -1807.58858888  -0.0000000097  0.000015  0.000036  0.001062  0.000003
                  ***Gradient check signals convergence***
              ***Rediagonalizing the Fockian in SOSCF/NRSCF***

               *****************************************************
               *                     SUCCESS                       *
               *           SCF CONVERGED AFTER  12 CYCLES          *
               *****************************************************

Old exchange energy                            =    -77.256066359 Eh
New exchange energy                            =    -77.256016705 Eh
Exchange energy change after final integration =      0.000049654 Eh
Total energy after final integration           =  -1807.588539275 Eh
Final COS-X integration done in                =   357.491 sec

------------------
NL GRID GENERATION
------------------

General Integration Accuracy     IntAcc      ... 4.004
Radial Grid Type                 RadialGrid  ... OptM3 with GC (2021)
Angular Grid (max. ang.)         AngularGrid ... 2 (Lebedev-110)
Angular grid pruning method      GridPruning ... 4 (adaptive)
Weight generation scheme         WeightScheme... Becke
Basis function cutoff            BFCut       ... 1.0000e-10
Integration weight cutoff        WCut        ... 1.0000e-14
Angular grids for H and He will be reduced by one unit
Partially contracted basis set               ... off
Rotationally invariant grid construction     ... off

Total number of grid points                  ...   121345
Total number of batches                      ...     1940
Average number of points per batch           ...       62
Average number of grid points per atom       ...     1480
Final grid set up in    1.9 sec

-------------------------------------------------------------------------------
                    post-SCF DFT-NL dispersion correction                      
-------------------------------------------------------------------------------

SCF Energy:   -1807.588539275 
NL    Energy:  1.089213429 
SC+NL Energy: -1806.499325846 
NL done in:   10.2 sec
-------------------------------------------------------------------------------

SMD CDS free energy correction energy :                 2.24628     Kcal/mol
Total Energy after SMD CDS correction =             -1806.495746176 Eh

----------------
TOTAL SCF ENERGY
----------------

Total Energy       :        -1806.49574618 Eh          -49157.24836 eV

Components:
Nuclear Repulsion  :         5273.86503954 Eh          143509.16359 eV
Electronic Energy  :        -7080.36078571 Eh         -192666.41195 eV
One Electron Energy:       -12954.71806245 Eh         -352515.80004 eV
Two Electron Energy:         5874.35727673 Eh          159849.38809 eV
Max COSX asymmetry :            0.00000105 Eh               0.00003 eV
CPCM Dielectric    :           -0.07222291 Eh              -1.96529 eV
SMD CDS (Gcds)     :            0.00357967 Eh               0.09741 eV

Virial components:
Potential Energy   :        -3607.60762393 Eh          -98167.99421 eV
Kinetic Energy     :         1801.11187775 Eh           49010.74585 eV
Virial Ratio       :            2.00298919


DFT components:
N(Alpha)           :      151.000413678256 electrons
N(Beta)            :      151.000413678256 electrons
N(Total)           :      302.000827356513 electrons
E(X)               :     -172.802742838505 Eh       
E(C)               :       -9.610700178949 Eh       
NL Energy, E(C,NL) :        1.089213428654 Eh       
E(XC)              :     -181.324229588800 Eh       
DFET-embed. en.    :        0.000000000000 Eh       
CPCM Solvation Model Properties:
Surface-charge          :           -0.09236340
Charge-correction       :           -0.00138639 Eh              -0.03773 eV
Free-energy (cav+disp)  :            0.00357967 Eh               0.09741 eV

---------------
SCF CONVERGENCE
---------------

  Last Energy change         ...   -4.5080e-08  Tolerance :   1.0000e-06
  Last MAX-Density change    ...    2.9976e-15  Tolerance :   1.0000e-05
  Last RMS-Density change    ...    3.9594e-18  Tolerance :   1.0000e-06
  Last Orbital Gradient      ...    2.1633e-06  Tolerance :   5.0000e-05
  Last Orbital Rotation      ...    7.0220e-06  Tolerance :   5.0000e-05

             **** THE GBW FILE WAS UPDATED (IminiumBzOate1Aa.gbw) ****
             **** DENSITY IminiumBzOate1Aa.scfp WAS UPDATED ****
             **** ENERGY FILE WAS UPDATED (IminiumBzOate1Aa.en.tmp) ****
             **** THE GBW FILE WAS UPDATED (IminiumBzOate1Aa.gbw) ****
             **** DENSITY IminiumBzOate1Aa.scfp WAS UPDATED ****
----------------
ORBITAL ENERGIES
----------------

  NO   OCC          E(Eh)            E(eV) 
   0   2.0000     -19.426370      -528.6184 
   1   2.0000     -19.359546      -526.8000 
   2   2.0000     -19.294664      -525.0345 
   3   2.0000     -19.287483      -524.8391 
   4   2.0000     -14.568015      -396.4158 
   5   2.0000     -14.515629      -394.9904 
   6   2.0000     -10.520610      -286.2804 
   7   2.0000     -10.510090      -285.9941 
   8   2.0000     -10.449812      -284.3539 
   9   2.0000     -10.416720      -283.4534 
  10   2.0000     -10.408207      -283.2217 
  11   2.0000     -10.391429      -282.7652 
  12   2.0000     -10.378063      -282.4015 
  13   2.0000     -10.367979      -282.1271 
  14   2.0000     -10.367052      -282.1018 
  15   2.0000     -10.364595      -282.0350 
  16   2.0000     -10.363782      -282.0128 
  17   2.0000     -10.358826      -281.8780 
  18   2.0000     -10.357493      -281.8417 
  19   2.0000     -10.357359      -281.8381 
  20   2.0000     -10.352611      -281.7089 
  21   2.0000     -10.351350      -281.6745 
  22   2.0000     -10.350716      -281.6573 
  23   2.0000     -10.350286      -281.6456 
  24   2.0000     -10.349989      -281.6375 
  25   2.0000     -10.349765      -281.6314 
  26   2.0000     -10.348776      -281.6045 
  27   2.0000     -10.347798      -281.5779 
  28   2.0000     -10.346236      -281.5354 
  29   2.0000     -10.345819      -281.5240 
  30   2.0000     -10.345237      -281.5082 
  31   2.0000     -10.344999      -281.5017 
  32   2.0000     -10.339675      -281.3569 
  33   2.0000     -10.337173      -281.2888 
  34   2.0000     -10.335112      -281.2327 
  35   2.0000     -10.331234      -281.1272 
  36   2.0000     -10.331086      -281.1231 
  37   2.0000     -10.330361      -281.1034 
  38   2.0000     -10.329231      -281.0727 
  39   2.0000     -10.323319      -280.9118 
  40   2.0000     -10.319742      -280.8145 
  41   2.0000     -10.318918      -280.7920 
  42   2.0000      -1.301902       -35.4266 
  43   2.0000      -1.209246       -32.9053 
  44   2.0000      -1.182028       -32.1646 
  45   2.0000      -1.118502       -30.4360 
  46   2.0000      -1.087336       -29.5879 
  47   2.0000      -1.080358       -29.3980 
  48   2.0000      -1.007740       -27.4220 
  49   2.0000      -0.997678       -27.1482 
  50   2.0000      -0.985808       -26.8252 
  51   2.0000      -0.978536       -26.6273 
  52   2.0000      -0.953048       -25.9337 
  53   2.0000      -0.939128       -25.5550 
  54   2.0000      -0.915837       -24.9212 
  55   2.0000      -0.909503       -24.7488 
  56   2.0000      -0.887690       -24.1553 
  57   2.0000      -0.878662       -23.9096 
  58   2.0000      -0.876148       -23.8412 
  59   2.0000      -0.869618       -23.6635 
  60   2.0000      -0.860879       -23.4257 
  61   2.0000      -0.856752       -23.3134 
  62   2.0000      -0.844758       -22.9870 
  63   2.0000      -0.822651       -22.3855 
  64   2.0000      -0.815607       -22.1938 
  65   2.0000      -0.811978       -22.0950 
  66   2.0000      -0.801665       -21.8144 
  67   2.0000      -0.797287       -21.6953 
  68   2.0000      -0.759123       -20.6568 
  69   2.0000      -0.744670       -20.2635 
  70   2.0000      -0.743045       -20.2193 
  71   2.0000      -0.734866       -19.9967 
  72   2.0000      -0.730698       -19.8833 
  73   2.0000      -0.729921       -19.8622 
  74   2.0000      -0.718913       -19.5626 
  75   2.0000      -0.715707       -19.4754 
  76   2.0000      -0.698257       -19.0005 
  77   2.0000      -0.689872       -18.7724 
  78   2.0000      -0.680347       -18.5132 
  79   2.0000      -0.672202       -18.2916 
  80   2.0000      -0.660149       -17.9636 
  81   2.0000      -0.654022       -17.7969 
  82   2.0000      -0.642118       -17.4729 
  83   2.0000      -0.633379       -17.2351 
  84   2.0000      -0.629996       -17.1431 
  85   2.0000      -0.613847       -16.7036 
  86   2.0000      -0.609793       -16.5933 
  87   2.0000      -0.601431       -16.3658 
  88   2.0000      -0.595849       -16.2139 
  89   2.0000      -0.585968       -15.9450 
  90   2.0000      -0.577839       -15.7238 
  91   2.0000      -0.572891       -15.5891 
  92   2.0000      -0.570188       -15.5156 
  93   2.0000      -0.566658       -15.4196 
  94   2.0000      -0.565005       -15.3746 
  95   2.0000      -0.563016       -15.3204 
  96   2.0000      -0.559965       -15.2374 
  97   2.0000      -0.557989       -15.1837 
  98   2.0000      -0.550546       -14.9811 
  99   2.0000      -0.548903       -14.9364 
 100   2.0000      -0.546747       -14.8777 
 101   2.0000      -0.544864       -14.8265 
 102   2.0000      -0.543256       -14.7827 
 103   2.0000      -0.539790       -14.6884 
 104   2.0000      -0.537879       -14.6364 
 105   2.0000      -0.534165       -14.5354 
 106   2.0000      -0.531744       -14.4695 
 107   2.0000      -0.528280       -14.3752 
 108   2.0000      -0.525590       -14.3020 
 109   2.0000      -0.523001       -14.2316 
 110   2.0000      -0.521446       -14.1893 
 111   2.0000      -0.514060       -13.9883 
 112   2.0000      -0.504217       -13.7204 
 113   2.0000      -0.501639       -13.6503 
 114   2.0000      -0.496769       -13.5178 
 115   2.0000      -0.488561       -13.2944 
 116   2.0000      -0.485784       -13.2189 
 117   2.0000      -0.482963       -13.1421 
 118   2.0000      -0.479194       -13.0395 
 119   2.0000      -0.477692       -12.9987 
 120   2.0000      -0.472060       -12.8454 
 121   2.0000      -0.470118       -12.7926 
 122   2.0000      -0.468696       -12.7539 
 123   2.0000      -0.464556       -12.6412 
 124   2.0000      -0.461027       -12.5452 
 125   2.0000      -0.456538       -12.4230 
 126   2.0000      -0.455655       -12.3990 
 127   2.0000      -0.454923       -12.3791 
 128   2.0000      -0.452974       -12.3260 
 129   2.0000      -0.451122       -12.2757 
 130   2.0000      -0.446808       -12.1583 
 131   2.0000      -0.441159       -12.0045 
 132   2.0000      -0.437787       -11.9128 
 133   2.0000      -0.435550       -11.8519 
 134   2.0000      -0.426731       -11.6119 
 135   2.0000      -0.424944       -11.5633 
 136   2.0000      -0.416548       -11.3349 
 137   2.0000      -0.412275       -11.2186 
 138   2.0000      -0.406123       -11.0512 
 139   2.0000      -0.400980       -10.9112 
 140   2.0000      -0.381840       -10.3904 
 141   2.0000      -0.372730       -10.1425 
 142   2.0000      -0.366172        -9.9640 
 143   2.0000      -0.364314        -9.9135 
 144   2.0000      -0.364187        -9.9100 
 145   2.0000      -0.350285        -9.5318 
 146   2.0000      -0.348487        -9.4828 
 147   2.0000      -0.346883        -9.4392 
 148   2.0000      -0.344328        -9.3696 
 149   2.0000      -0.332107        -9.0371 
 150   2.0000      -0.288664        -7.8549 
 151   0.0000      -0.006756        -0.1838 
 152   0.0000       0.033677         0.9164 
 153   0.0000       0.038596         1.0502 
 154   0.0000       0.050078         1.3627 
 155   0.0000       0.052930         1.4403 
 156   0.0000       0.059770         1.6264 
 157   0.0000       0.062213         1.6929 
 158   0.0000       0.063589         1.7303 
 159   0.0000       0.068844         1.8734 
 160   0.0000       0.071305         1.9403 
 161   0.0000       0.072625         1.9762 
 162   0.0000       0.075399         2.0517 
 163   0.0000       0.081093         2.2067 
 164   0.0000       0.084316         2.2944 
 165   0.0000       0.087362         2.3772 
 166   0.0000       0.093959         2.5568 
 167   0.0000       0.095153         2.5892 
 168   0.0000       0.095279         2.5927 
 169   0.0000       0.099891         2.7182 
 170   0.0000       0.102221         2.7816 
 171   0.0000       0.106639         2.9018 
 172   0.0000       0.108111         2.9418 
 173   0.0000       0.111026         3.0212 
 174   0.0000       0.112560         3.0629 
 175   0.0000       0.115675         3.1477 
 176   0.0000       0.117350         3.1932 
 177   0.0000       0.120077         3.2675 
 178   0.0000       0.124017         3.3747 
 179   0.0000       0.124971         3.4006 
 180   0.0000       0.130482         3.5506 
 181   0.0000       0.133982         3.6458 
 182   0.0000       0.137464         3.7406 
 183   0.0000       0.139260         3.7895 
 184   0.0000       0.140856         3.8329 
 185   0.0000       0.142040         3.8651 
 186   0.0000       0.144377         3.9287 
 187   0.0000       0.148359         4.0371 
 188   0.0000       0.148973         4.0537 
 189   0.0000       0.151666         4.1270 
 190   0.0000       0.154056         4.1921 
 191   0.0000       0.156140         4.2488 
 192   0.0000       0.158672         4.3177 
 193   0.0000       0.162574         4.4239 
 194   0.0000       0.165626         4.5069 
 195   0.0000       0.167847         4.5673 
 196   0.0000       0.169804         4.6206 
 197   0.0000       0.172075         4.6824 
 198   0.0000       0.175385         4.7725 
 199   0.0000       0.178300         4.8518 
 200   0.0000       0.182009         4.9527 
 201   0.0000       0.185081         5.0363 
 202   0.0000       0.187463         5.1011 
 203   0.0000       0.187992         5.1155 
 204   0.0000       0.190689         5.1889 
 205   0.0000       0.194731         5.2989 
 206   0.0000       0.197740         5.3808 
 207   0.0000       0.199717         5.4346 
 208   0.0000       0.200573         5.4579 
 209   0.0000       0.201832         5.4921 
 210   0.0000       0.206591         5.6216 
 211   0.0000       0.208886         5.6841 
 212   0.0000       0.210370         5.7245 
 213   0.0000       0.212069         5.7707 
 214   0.0000       0.214365         5.8332 
 215   0.0000       0.215293         5.8584 
 216   0.0000       0.217794         5.9265 
 217   0.0000       0.218550         5.9471 
 218   0.0000       0.220089         5.9889 
 219   0.0000       0.222354         6.0506 
 220   0.0000       0.224787         6.1168 
 221   0.0000       0.226113         6.1528 
 222   0.0000       0.229130         6.2349 
 223   0.0000       0.233815         6.3624 
 224   0.0000       0.235517         6.4087 
 225   0.0000       0.236577         6.4376 
 226   0.0000       0.240727         6.5505 
 227   0.0000       0.243410         6.6235 
 228   0.0000       0.244709         6.6589 
 229   0.0000       0.245917         6.6917 
 230   0.0000       0.248911         6.7732 
 231   0.0000       0.251330         6.8390 
 232   0.0000       0.252682         6.8758 
 233   0.0000       0.255526         6.9532 
 234   0.0000       0.256549         6.9811 
 235   0.0000       0.261745         7.1224 
 236   0.0000       0.263971         7.1830 
 237   0.0000       0.265275         7.2185 
 238   0.0000       0.268530         7.3071 
 239   0.0000       0.270604         7.3635 
 240   0.0000       0.273782         7.4500 
 241   0.0000       0.274682         7.4745 
 242   0.0000       0.276910         7.5351 
 243   0.0000       0.279240         7.5985 
 244   0.0000       0.282954         7.6996 
 245   0.0000       0.285044         7.7564 
 246   0.0000       0.287382         7.8201 
 247   0.0000       0.289844         7.8871 
 248   0.0000       0.291791         7.9400 
 249   0.0000       0.292131         7.9493 
 250   0.0000       0.293788         7.9944 
 251   0.0000       0.297201         8.0872 
 252   0.0000       0.298911         8.1338 
 253   0.0000       0.302273         8.2253 
 254   0.0000       0.303816         8.2673 
 255   0.0000       0.306098         8.3293 
 256   0.0000       0.308241         8.3877 
 257   0.0000       0.310695         8.4544 
 258   0.0000       0.314623         8.5613 
 259   0.0000       0.315317         8.5802 
 260   0.0000       0.318121         8.6565 
 261   0.0000       0.319320         8.6891 
 262   0.0000       0.321569         8.7503 
 263   0.0000       0.322683         8.7807 
 264   0.0000       0.325248         8.8505 
 265   0.0000       0.326501         8.8845 
 266   0.0000       0.329747         8.9729 
 267   0.0000       0.330654         8.9976 
 268   0.0000       0.330797         9.0014 
 269   0.0000       0.333054         9.0629 
 270   0.0000       0.334310         9.0970 
 271   0.0000       0.335130         9.1193 
 272   0.0000       0.338287         9.2052 
 273   0.0000       0.339419         9.2361 
 274   0.0000       0.341120         9.2823 
 275   0.0000       0.342720         9.3259 
 276   0.0000       0.343943         9.3592 
 277   0.0000       0.345338         9.3971 
 278   0.0000       0.347207         9.4480 
 279   0.0000       0.348574         9.4852 
 280   0.0000       0.351066         9.5530 
 281   0.0000       0.352461         9.5909 
 282   0.0000       0.353193         9.6109 
 283   0.0000       0.354775         9.6539 
 284   0.0000       0.357159         9.7188 
 285   0.0000       0.358124         9.7451 
 286   0.0000       0.360517         9.8102 
 287   0.0000       0.363597         9.8940 
 288   0.0000       0.364075         9.9070 
 289   0.0000       0.366162         9.9638 
 290   0.0000       0.368239        10.0203 
 291   0.0000       0.369121        10.0443 
 292   0.0000       0.369577        10.0567 
 293   0.0000       0.370263        10.0754 
 294   0.0000       0.374299        10.1852 
 295   0.0000       0.374669        10.1953 
 296   0.0000       0.375897        10.2287 
 297   0.0000       0.377128        10.2622 
 298   0.0000       0.380832        10.3630 
 299   0.0000       0.381751        10.3880 
 300   0.0000       0.384096        10.4518 
 301   0.0000       0.385160        10.4807 
 302   0.0000       0.387084        10.5331 
 303   0.0000       0.388266        10.5652 
 304   0.0000       0.390518        10.6265 
 305   0.0000       0.392353        10.6765 
 306   0.0000       0.394552        10.7363 
 307   0.0000       0.395778        10.7697 
 308   0.0000       0.396676        10.7941 
 309   0.0000       0.397664        10.8210 
 310   0.0000       0.400334        10.8936 
 311   0.0000       0.403319        10.9749 
 312   0.0000       0.403964        10.9924 
 313   0.0000       0.405630        11.0378 
 314   0.0000       0.407215        11.0809 
 315   0.0000       0.408653        11.1200 
 316   0.0000       0.410702        11.1758 
 317   0.0000       0.412320        11.2198 
 318   0.0000       0.413032        11.2392 
 319   0.0000       0.414335        11.2746 
 320   0.0000       0.416530        11.3344 
 321   0.0000       0.417985        11.3739 
 322   0.0000       0.420250        11.4356 
 323   0.0000       0.421384        11.4664 
 324   0.0000       0.422669        11.5014 
 325   0.0000       0.426247        11.5988 
 326   0.0000       0.427068        11.6211 
 327   0.0000       0.428437        11.6584 
 328   0.0000       0.429023        11.6743 
 329   0.0000       0.431081        11.7303 
 330   0.0000       0.433946        11.8083 
 331   0.0000       0.434252        11.8166 
 332   0.0000       0.436973        11.8906 
 333   0.0000       0.438757        11.9392 
 334   0.0000       0.440236        11.9794 
 335   0.0000       0.443882        12.0786 
 336   0.0000       0.445108        12.1120 
 337   0.0000       0.450162        12.2495 
 338   0.0000       0.451944        12.2980 
 339   0.0000       0.453056        12.3283 
 340   0.0000       0.455781        12.4024 
 341   0.0000       0.456183        12.4134 
 342   0.0000       0.458245        12.4695 
 343   0.0000       0.460364        12.5271 
 344   0.0000       0.462367        12.5816 
 345   0.0000       0.465778        12.6745 
 346   0.0000       0.467068        12.7096 
 347   0.0000       0.468512        12.7489 
 348   0.0000       0.469099        12.7648 
 349   0.0000       0.472924        12.8689 
 350   0.0000       0.475547        12.9403 
 351   0.0000       0.478676        13.0254 
 352   0.0000       0.479837        13.0570 
 353   0.0000       0.482231        13.1222 
 354   0.0000       0.483809        13.1651 
 355   0.0000       0.487121        13.2552 
 356   0.0000       0.489713        13.3258 
 357   0.0000       0.492667        13.4062 
 358   0.0000       0.494107        13.4453 
 359   0.0000       0.495072        13.4716 
 360   0.0000       0.497084        13.5263 
 361   0.0000       0.499735        13.5985 
 362   0.0000       0.500923        13.6308 
 363   0.0000       0.503915        13.7122 
 364   0.0000       0.506403        13.7799 
 365   0.0000       0.508359        13.8332 
 366   0.0000       0.509796        13.8722 
 367   0.0000       0.513978        13.9861 
 368   0.0000       0.516710        14.0604 
 369   0.0000       0.518994        14.1225 
 370   0.0000       0.519934        14.1481 
 371   0.0000       0.521789        14.1986 
 372   0.0000       0.524961        14.2849 
 373   0.0000       0.526674        14.3315 
 374   0.0000       0.531168        14.4538 
 375   0.0000       0.534687        14.5496 
 376   0.0000       0.534985        14.5577 
 377   0.0000       0.537185        14.6175 
 378   0.0000       0.538122        14.6430 
 379   0.0000       0.539087        14.6693 
 380   0.0000       0.540838        14.7169 
 381   0.0000       0.544741        14.8232 
 382   0.0000       0.546147        14.8614 
 383   0.0000       0.548709        14.9311 
 384   0.0000       0.553066        15.0497 
 385   0.0000       0.553541        15.0626 
 386   0.0000       0.556783        15.1508 
 387   0.0000       0.557690        15.1755 
 388   0.0000       0.558573        15.1995 
 389   0.0000       0.561288        15.2734 
 390   0.0000       0.565484        15.3876 
 391   0.0000       0.565853        15.3976 
 392   0.0000       0.568407        15.4672 
 393   0.0000       0.571560        15.5529 
 394   0.0000       0.573709        15.6114 
 395   0.0000       0.577720        15.7206 
 396   0.0000       0.580242        15.7892 
 397   0.0000       0.581477        15.8228 
 398   0.0000       0.584331        15.9005 
 399   0.0000       0.585932        15.9440 
 400   0.0000       0.588344        16.0097 
 401   0.0000       0.592145        16.1131 
 402   0.0000       0.594703        16.1827 
 403   0.0000       0.596262        16.2251 
 404   0.0000       0.600320        16.3355 
 405   0.0000       0.602851        16.4044 
 406   0.0000       0.604806        16.4576 
 407   0.0000       0.606943        16.5157 
 408   0.0000       0.609178        16.5766 
 409   0.0000       0.609750        16.5921 
 410   0.0000       0.611220        16.6321 
 411   0.0000       0.615291        16.7429 
 412   0.0000       0.617796        16.8111 
 413   0.0000       0.619029        16.8446 
 414   0.0000       0.623813        16.9748 
 415   0.0000       0.625419        17.0185 
 416   0.0000       0.630365        17.1531 
 417   0.0000       0.630904        17.1678 
 418   0.0000       0.633492        17.2382 
 419   0.0000       0.637217        17.3395 
 420   0.0000       0.639555        17.4032 
 421   0.0000       0.642040        17.4708 
 422   0.0000       0.643640        17.5143 
 423   0.0000       0.647968        17.6321 
 424   0.0000       0.649044        17.6614 
 425   0.0000       0.651795        17.7362 
 426   0.0000       0.652436        17.7537 
 427   0.0000       0.656027        17.8514 
 428   0.0000       0.657826        17.9004 
 429   0.0000       0.658428        17.9167 
 430   0.0000       0.659983        17.9591 
 431   0.0000       0.663836        18.0639 
 432   0.0000       0.666144        18.1267 
 433   0.0000       0.669457        18.2168 
 434   0.0000       0.669781        18.2257 
 435   0.0000       0.673006        18.3134 
 436   0.0000       0.674333        18.3495 
 437   0.0000       0.676584        18.4108 
 438   0.0000       0.678625        18.4663 
 439   0.0000       0.682735        18.5782 
 440   0.0000       0.686452        18.6793 
 441   0.0000       0.691478        18.8161 
 442   0.0000       0.692333        18.8393 
 443   0.0000       0.693393        18.8682 
 444   0.0000       0.694354        18.8943 
 445   0.0000       0.698901        19.0181 
 446   0.0000       0.699999        19.0479 
 447   0.0000       0.702973        19.1289 
 448   0.0000       0.706271        19.2186 
 449   0.0000       0.708375        19.2759 
 450   0.0000       0.711036        19.3483 
 451   0.0000       0.713691        19.4205 
 452   0.0000       0.715134        19.4598 
 453   0.0000       0.718288        19.5456 
 454   0.0000       0.719981        19.5917 
 455   0.0000       0.721235        19.6258 
 456   0.0000       0.724276        19.7086 
 457   0.0000       0.727293        19.7906 
 458   0.0000       0.729318        19.8458 
 459   0.0000       0.730727        19.8841 
 460   0.0000       0.733768        19.9668 
 461   0.0000       0.736007        20.0278 
 462   0.0000       0.737297        20.0629 
 463   0.0000       0.739741        20.1294 
 464   0.0000       0.744465        20.2579 
 465   0.0000       0.745567        20.2879 
 466   0.0000       0.749483        20.3945 
 467   0.0000       0.750223        20.4146 
 468   0.0000       0.756449        20.5840 
 469   0.0000       0.759623        20.6704 
 470   0.0000       0.761043        20.7090 
 471   0.0000       0.763735        20.7823 
 472   0.0000       0.764801        20.8113 
 473   0.0000       0.765951        20.8426 
 474   0.0000       0.768975        20.9249 
 475   0.0000       0.769894        20.9499 
 476   0.0000       0.774467        21.0743 
 477   0.0000       0.775168        21.0934 
 478   0.0000       0.775324        21.0976 
 479   0.0000       0.778484        21.1836 
 480   0.0000       0.781113        21.2552 
 481   0.0000       0.782282        21.2870 
 482   0.0000       0.784523        21.3480 
 483   0.0000       0.786367        21.3981 
 484   0.0000       0.788731        21.4625 
 485   0.0000       0.791448        21.5364 
 486   0.0000       0.791945        21.5499 
 487   0.0000       0.794687        21.6245 
 488   0.0000       0.796627        21.6773 
 489   0.0000       0.800775        21.7902 
 490   0.0000       0.802854        21.8468 
 491   0.0000       0.805143        21.9091 
 492   0.0000       0.806817        21.9546 
 493   0.0000       0.807638        21.9769 
 494   0.0000       0.808005        21.9869 
 495   0.0000       0.809493        22.0274 
 496   0.0000       0.812281        22.1033 
 497   0.0000       0.817602        22.2481 
 498   0.0000       0.818526        22.2732 
 499   0.0000       0.820369        22.3234 
 500   0.0000       0.821987        22.3674 
 501   0.0000       0.824458        22.4346 
 502   0.0000       0.826413        22.4878 
 503   0.0000       0.829258        22.5652 
 504   0.0000       0.830227        22.5916 
 505   0.0000       0.832424        22.6514 
 506   0.0000       0.834340        22.7036 
 507   0.0000       0.836052        22.7501 
 508   0.0000       0.837110        22.7789 
 509   0.0000       0.841071        22.8867 
 510   0.0000       0.844236        22.9728 
 511   0.0000       0.845530        23.0080 
 512   0.0000       0.847861        23.0715 
 513   0.0000       0.849186        23.1075 
 514   0.0000       0.850622        23.1466 
 515   0.0000       0.853534        23.2258 
 516   0.0000       0.854730        23.2584 
 517   0.0000       0.857896        23.3445 
 518   0.0000       0.858602        23.3637 
 519   0.0000       0.861241        23.4356 
 520   0.0000       0.863548        23.4983 
 521   0.0000       0.864565        23.5260 
 522   0.0000       0.867306        23.6006 
 523   0.0000       0.867970        23.6187 
 524   0.0000       0.869782        23.6680 
 525   0.0000       0.871254        23.7080 
 526   0.0000       0.873127        23.7590 
 527   0.0000       0.877282        23.8721 
 528   0.0000       0.878091        23.8941 
 529   0.0000       0.879249        23.9256 
 530   0.0000       0.882535        24.0150 
 531   0.0000       0.884812        24.0769 
 532   0.0000       0.886833        24.1320 
 533   0.0000       0.888444        24.1758 
 534   0.0000       0.892158        24.2768 
 535   0.0000       0.894483        24.3401 
 536   0.0000       0.894878        24.3509 
 537   0.0000       0.896728        24.4012 
 538   0.0000       0.900060        24.4919 
 539   0.0000       0.900589        24.5063 
 540   0.0000       0.903775        24.5930 
 541   0.0000       0.904793        24.6207 
 542   0.0000       0.905535        24.6409 
 543   0.0000       0.906252        24.6604 
 544   0.0000       0.908217        24.7138 
 545   0.0000       0.912116        24.8199 
 546   0.0000       0.913789        24.8655 
 547   0.0000       0.914299        24.8793 
 548   0.0000       0.915537        24.9130 
 549   0.0000       0.916434        24.9374 
 550   0.0000       0.920967        25.0608 
 551   0.0000       0.922637        25.1062 
 552   0.0000       0.924074        25.1453 
 553   0.0000       0.925615        25.1873 
 554   0.0000       0.928244        25.2588 
 555   0.0000       0.931571        25.3493 
 556   0.0000       0.934016        25.4159 
 557   0.0000       0.936772        25.4909 
 558   0.0000       0.938030        25.5251 
 559   0.0000       0.939907        25.5762 
 560   0.0000       0.941969        25.6323 
 561   0.0000       0.945297        25.7228 
 562   0.0000       0.946459        25.7545 
 563   0.0000       0.949072        25.8256 
 564   0.0000       0.950696        25.8698 
 565   0.0000       0.952923        25.9304 
 566   0.0000       0.954264        25.9668 
 567   0.0000       0.956833        26.0367 
 568   0.0000       0.958554        26.0836 
 569   0.0000       0.959436        26.1076 
 570   0.0000       0.960775        26.1440 
 571   0.0000       0.963414        26.2158 
 572   0.0000       0.964428        26.2434 
 573   0.0000       0.969341        26.3771 
 574   0.0000       0.970205        26.4006 
 575   0.0000       0.971875        26.4461 
 576   0.0000       0.975294        26.5391 
 577   0.0000       0.976255        26.5653 
 578   0.0000       0.977103        26.5883 
 579   0.0000       0.979991        26.6669 
 580   0.0000       0.982053        26.7230 
 581   0.0000       0.982115        26.7247 
 582   0.0000       0.985085        26.8055 
 583   0.0000       0.985771        26.8242 
 584   0.0000       0.987760        26.8783 
 585   0.0000       0.989394        26.9228 
 586   0.0000       0.991375        26.9767 
 587   0.0000       0.993154        27.0251 
 588   0.0000       0.995946        27.1011 
 589   0.0000       0.997865        27.1533 
 590   0.0000       1.000183        27.2164 
 591   0.0000       1.001352        27.2482 
 592   0.0000       1.004980        27.3469 
 593   0.0000       1.006999        27.4018 
 594   0.0000       1.009328        27.4652 
 595   0.0000       1.009851        27.4795 
 596   0.0000       1.012287        27.5457 
 597   0.0000       1.014819        27.6146 
 598   0.0000       1.014963        27.6186 
 599   0.0000       1.018884        27.7252 
 600   0.0000       1.020434        27.7674 
 601   0.0000       1.022865        27.8336 
 602   0.0000       1.024148        27.8685 
 603   0.0000       1.025269        27.8990 
 604   0.0000       1.026278        27.9264 
 605   0.0000       1.029773        28.0215 
 606   0.0000       1.030629        28.0448 
 607   0.0000       1.031207        28.0606 
 608   0.0000       1.035415        28.1751 
 609   0.0000       1.036068        28.1928 
 610   0.0000       1.037671        28.2365 
 611   0.0000       1.038859        28.2688 
 612   0.0000       1.041303        28.3353 
 613   0.0000       1.042721        28.3739 
 614   0.0000       1.044481        28.4218 
 615   0.0000       1.048532        28.5320 
 616   0.0000       1.050597        28.5882 
 617   0.0000       1.051700        28.6182 
 618   0.0000       1.052857        28.6497 
 619   0.0000       1.054671        28.6991 
 620   0.0000       1.058380        28.8000 
 621   0.0000       1.061110        28.8743 
 622   0.0000       1.062914        28.9234 
 623   0.0000       1.063396        28.9365 
 624   0.0000       1.068389        29.0724 
 625   0.0000       1.070851        29.1393 
 626   0.0000       1.071572        29.1590 
 627   0.0000       1.073052        29.1992 
 628   0.0000       1.074038        29.2261 
 629   0.0000       1.077339        29.3159 
 630   0.0000       1.083063        29.4716 
 631   0.0000       1.085250        29.5312 
 632   0.0000       1.086536        29.5662 
 633   0.0000       1.088283        29.6137 
 634   0.0000       1.090271        29.6678 
 635   0.0000       1.090917        29.6854 
 636   0.0000       1.094530        29.7837 
 637   0.0000       1.096207        29.8293 
 638   0.0000       1.096699        29.8427 
 639   0.0000       1.101283        29.9674 
 640   0.0000       1.105871        30.0923 
 641   0.0000       1.107311        30.1315 
 642   0.0000       1.109326        30.1863 
 643   0.0000       1.111099        30.2345 
 644   0.0000       1.112619        30.2759 
 645   0.0000       1.113576        30.3020 
 646   0.0000       1.116241        30.3745 
 647   0.0000       1.118943        30.4480 
 648   0.0000       1.122363        30.5410 
 649   0.0000       1.125829        30.6354 
 650   0.0000       1.128146        30.6984 
 651   0.0000       1.129710        30.7410 
 652   0.0000       1.132484        30.8164 
 653   0.0000       1.132972        30.8297 
 654   0.0000       1.134323        30.8665 
 655   0.0000       1.136505        30.9259 
 656   0.0000       1.140475        31.0339 
 657   0.0000       1.142658        31.0933 
 658   0.0000       1.143226        31.1088 
 659   0.0000       1.144520        31.1440 
 660   0.0000       1.148242        31.2453 
 661   0.0000       1.151412        31.3315 
 662   0.0000       1.154518        31.4160 
 663   0.0000       1.155541        31.4439 
 664   0.0000       1.157750        31.5040 
 665   0.0000       1.159518        31.5521 
 666   0.0000       1.161868        31.6160 
 667   0.0000       1.163942        31.6725 
 668   0.0000       1.164980        31.7007 
 669   0.0000       1.167502        31.7694 
 670   0.0000       1.170949        31.8631 
 671   0.0000       1.175641        31.9908 
 672   0.0000       1.177792        32.0494 
 673   0.0000       1.179490        32.0955 
 674   0.0000       1.180308        32.1178 
 675   0.0000       1.184281        32.2259 
 676   0.0000       1.186819        32.2950 
 677   0.0000       1.188450        32.3394 
 678   0.0000       1.190880        32.4055 
 679   0.0000       1.193812        32.4853 
 680   0.0000       1.195263        32.5248 
 681   0.0000       1.196103        32.5476 
 682   0.0000       1.199860        32.6499 
 683   0.0000       1.201377        32.6911 
 684   0.0000       1.206877        32.8408 
 685   0.0000       1.209936        32.9240 
 686   0.0000       1.210328        32.9347 
 687   0.0000       1.215078        33.0640 
 688   0.0000       1.216058        33.0906 
 689   0.0000       1.218466        33.1561 
 690   0.0000       1.219565        33.1860 
 691   0.0000       1.220557        33.2130 
 692   0.0000       1.222523        33.2665 
 693   0.0000       1.226134        33.3648 
 694   0.0000       1.227070        33.3903 
 695   0.0000       1.230980        33.4967 
 696   0.0000       1.234599        33.5951 
 697   0.0000       1.236632        33.6505 
 698   0.0000       1.238966        33.7140 
 699   0.0000       1.242802        33.8184 
 700   0.0000       1.243680        33.8423 
 701   0.0000       1.245845        33.9012 
 702   0.0000       1.247669        33.9508 
 703   0.0000       1.248931        33.9852 
 704   0.0000       1.250063        34.0159 
 705   0.0000       1.251582        34.0573 
 706   0.0000       1.253478        34.1089 
 707   0.0000       1.257900        34.2292 
 708   0.0000       1.260456        34.2987 
 709   0.0000       1.261359        34.3233 
 710   0.0000       1.264852        34.4184 
 711   0.0000       1.266140        34.4534 
 712   0.0000       1.268054        34.5055 
 713   0.0000       1.270128        34.5619 
 714   0.0000       1.272006        34.6130 
 715   0.0000       1.276309        34.7301 
 716   0.0000       1.278370        34.7862 
 717   0.0000       1.280957        34.8566 
 718   0.0000       1.283478        34.9252 
 719   0.0000       1.288496        35.0618 
 720   0.0000       1.289782        35.0968 
 721   0.0000       1.291236        35.1363 
 722   0.0000       1.292523        35.1713 
 723   0.0000       1.296903        35.2905 
 724   0.0000       1.298888        35.3445 
 725   0.0000       1.302182        35.4342 
 726   0.0000       1.303947        35.4822 
 727   0.0000       1.308314        35.6010 
 728   0.0000       1.309639        35.6371 
 729   0.0000       1.311251        35.6810 
 730   0.0000       1.312075        35.7034 
 731   0.0000       1.313998        35.7557 
 732   0.0000       1.317433        35.8492 
 733   0.0000       1.317764        35.8582 
 734   0.0000       1.322141        35.9773 
 735   0.0000       1.325689        36.0738 
 736   0.0000       1.327413        36.1207 
 737   0.0000       1.331110        36.2213 
 738   0.0000       1.332245        36.2522 
 739   0.0000       1.336419        36.3658 
 740   0.0000       1.338221        36.4149 
 741   0.0000       1.341579        36.5062 
 742   0.0000       1.344263        36.5793 
 743   0.0000       1.347265        36.6609 
 744   0.0000       1.349627        36.7252 
 745   0.0000       1.352326        36.7987 
 746   0.0000       1.353764        36.8378 
 747   0.0000       1.354863        36.8677 
 748   0.0000       1.356481        36.9117 
 749   0.0000       1.361459        37.0472 
 750   0.0000       1.364364        37.1262 
 751   0.0000       1.366169        37.1753 
 752   0.0000       1.370822        37.3020 
 753   0.0000       1.372099        37.3367 
 754   0.0000       1.374835        37.4112 
 755   0.0000       1.375039        37.4167 
 756   0.0000       1.379100        37.5272 
 757   0.0000       1.380486        37.5649 
 758   0.0000       1.383306        37.6417 
 759   0.0000       1.385394        37.6985 
 760   0.0000       1.389006        37.7968 
 761   0.0000       1.391353        37.8606 
 762   0.0000       1.397414        38.0256 
 763   0.0000       1.400318        38.1046 
 764   0.0000       1.401237        38.1296 
 765   0.0000       1.404641        38.2222 
 766   0.0000       1.408938        38.3392 
 767   0.0000       1.409787        38.3623 
 768   0.0000       1.413432        38.4614 
 769   0.0000       1.415128        38.5076 
 770   0.0000       1.417690        38.5773 
 771   0.0000       1.418554        38.6008 
 772   0.0000       1.424705        38.7682 
 773   0.0000       1.428130        38.8614 
 774   0.0000       1.430859        38.9356 
 775   0.0000       1.435476        39.0613 
 776   0.0000       1.437537        39.1174 
 777   0.0000       1.439281        39.1648 
 778   0.0000       1.444432        39.3050 
 779   0.0000       1.448268        39.4094 
 780   0.0000       1.451903        39.5083 
 781   0.0000       1.453274        39.5456 
 782   0.0000       1.455515        39.6066 
 783   0.0000       1.460276        39.7361 
 784   0.0000       1.461021        39.7564 
 785   0.0000       1.463767        39.8311 
 786   0.0000       1.467253        39.9260 
 787   0.0000       1.469249        39.9803 
 788   0.0000       1.473114        40.0855 
 789   0.0000       1.476431        40.1757 
 790   0.0000       1.478386        40.2289 
 791   0.0000       1.480130        40.2764 
 792   0.0000       1.482915        40.3522 
 793   0.0000       1.486262        40.4432 
 794   0.0000       1.486942        40.4617 
 795   0.0000       1.489831        40.5404 
 796   0.0000       1.494681        40.6723 
 797   0.0000       1.499164        40.7943 
 798   0.0000       1.502728        40.8913 
 799   0.0000       1.505543        40.9679 
 800   0.0000       1.507526        41.0219 
 801   0.0000       1.510724        41.1089 
 802   0.0000       1.513268        41.1781 
 803   0.0000       1.515554        41.2403 
 804   0.0000       1.518782        41.3282 
 805   0.0000       1.524949        41.4960 
 806   0.0000       1.525747        41.5177 
 807   0.0000       1.528830        41.6016 
 808   0.0000       1.533740        41.7352 
 809   0.0000       1.534081        41.7445 
 810   0.0000       1.535606        41.7860 
 811   0.0000       1.539951        41.9042 
 812   0.0000       1.540249        41.9123 
 813   0.0000       1.544836        42.0371 
 814   0.0000       1.548259        42.1303 
 815   0.0000       1.550472        42.1905 
 816   0.0000       1.553535        42.2738 
 817   0.0000       1.556168        42.3455 
 818   0.0000       1.559192        42.4278 
 819   0.0000       1.565116        42.5890 
 820   0.0000       1.566316        42.6216 
 821   0.0000       1.569637        42.7120 
 822   0.0000       1.575098        42.8606 
 823   0.0000       1.575981        42.8846 
 824   0.0000       1.578505        42.9533 
 825   0.0000       1.581953        43.0471 
 826   0.0000       1.583460        43.0881 
 827   0.0000       1.586468        43.1700 
 828   0.0000       1.591015        43.2937 
 829   0.0000       1.593298        43.3558 
 830   0.0000       1.597495        43.4700 
 831   0.0000       1.599478        43.5240 
 832   0.0000       1.600151        43.5423 
 833   0.0000       1.604025        43.6477 
 834   0.0000       1.605747        43.6946 
 835   0.0000       1.608460        43.7684 
 836   0.0000       1.612135        43.8684 
 837   0.0000       1.615314        43.9549 
 838   0.0000       1.620580        44.0982 
 839   0.0000       1.622131        44.1404 
 840   0.0000       1.624031        44.1921 
 841   0.0000       1.626517        44.2598 
 842   0.0000       1.632183        44.4139 
 843   0.0000       1.633433        44.4480 
 844   0.0000       1.634875        44.4872 
 845   0.0000       1.636794        44.5394 
 846   0.0000       1.644410        44.7467 
 847   0.0000       1.645386        44.7732 
 848   0.0000       1.649050        44.8729 
 849   0.0000       1.650969        44.9251 
 850   0.0000       1.657097        45.0919 
 851   0.0000       1.657814        45.1114 
 852   0.0000       1.660259        45.1779 
 853   0.0000       1.664418        45.2911 
 854   0.0000       1.665491        45.3203 
 855   0.0000       1.667674        45.3797 
 856   0.0000       1.672463        45.5100 
 857   0.0000       1.675321        45.5878 
 858   0.0000       1.678446        45.6728 
 859   0.0000       1.681793        45.7639 
 860   0.0000       1.683470        45.8095 
 861   0.0000       1.687984        45.9324 
 862   0.0000       1.690764        46.0080 
 863   0.0000       1.691348        46.0239 
 864   0.0000       1.696410        46.1617 
 865   0.0000       1.697969        46.2041 
 866   0.0000       1.700028        46.2601 
 867   0.0000       1.704859        46.3916 
 868   0.0000       1.705214        46.4012 
 869   0.0000       1.709900        46.5288 
 870   0.0000       1.715081        46.6697 
 871   0.0000       1.717122        46.7253 
 872   0.0000       1.718853        46.7724 
 873   0.0000       1.719487        46.7896 
 874   0.0000       1.727227        47.0002 
 875   0.0000       1.728902        47.0458 
 876   0.0000       1.730352        47.0853 
 877   0.0000       1.733372        47.1674 
 878   0.0000       1.738112        47.2964 
 879   0.0000       1.739174        47.3253 
 880   0.0000       1.744419        47.4681 
 881   0.0000       1.746111        47.5141 
 882   0.0000       1.749293        47.6007 
 883   0.0000       1.750423        47.6314 
 884   0.0000       1.753138        47.7053 
 885   0.0000       1.756405        47.7942 
 886   0.0000       1.758854        47.8608 
 887   0.0000       1.759540        47.8795 
 888   0.0000       1.766355        48.0650 
 889   0.0000       1.767498        48.0961 
 890   0.0000       1.772080        48.2208 
 891   0.0000       1.776434        48.3392 
 892   0.0000       1.777364        48.3645 
 893   0.0000       1.778282        48.3895 
 894   0.0000       1.781517        48.4775 
 895   0.0000       1.782852        48.5139 
 896   0.0000       1.786787        48.6210 
 897   0.0000       1.789877        48.7050 
 898   0.0000       1.793502        48.8037 
 899   0.0000       1.795600        48.8607 
 900   0.0000       1.800223        48.9866 
 901   0.0000       1.802148        49.0389 
 902   0.0000       1.804791        49.1109 
 903   0.0000       1.805830        49.1391 
 904   0.0000       1.810062        49.2543 
 905   0.0000       1.814288        49.3693 
 906   0.0000       1.814727        49.3812 
 907   0.0000       1.818252        49.4772 
 908   0.0000       1.821014        49.5523 
 909   0.0000       1.822324        49.5880 
 910   0.0000       1.826009        49.6882 
 911   0.0000       1.828407        49.7535 
 912   0.0000       1.830911        49.8216 
 913   0.0000       1.834269        49.9130 
 914   0.0000       1.839425        50.0533 
 915   0.0000       1.844998        50.2050 
 916   0.0000       1.847339        50.2686 
 917   0.0000       1.849473        50.3267 
 918   0.0000       1.851992        50.3953 
 919   0.0000       1.853710        50.4420 
 920   0.0000       1.856054        50.5058 
 921   0.0000       1.857305        50.5398 
 922   0.0000       1.861823        50.6628 
 923   0.0000       1.866662        50.7945 
 924   0.0000       1.868313        50.8394 
 925   0.0000       1.871460        50.9250 
 926   0.0000       1.871839        50.9353 
 927   0.0000       1.874928        51.0194 
 928   0.0000       1.878372        51.1131 
 929   0.0000       1.879781        51.1514 
 930   0.0000       1.885027        51.2942 
 931   0.0000       1.887262        51.3550 
 932   0.0000       1.888444        51.3872 
 933   0.0000       1.890432        51.4413 
 934   0.0000       1.894689        51.5571 
 935   0.0000       1.894785        51.5597 
 936   0.0000       1.898138        51.6510 
 937   0.0000       1.900101        51.7044 
 938   0.0000       1.903086        51.7856 
 939   0.0000       1.904807        51.8324 
 940   0.0000       1.908635        51.9366 
 941   0.0000       1.913416        52.0667 
 942   0.0000       1.914027        52.0833 
 943   0.0000       1.919184        52.2237 
 944   0.0000       1.919921        52.2437 
 945   0.0000       1.924327        52.3636 
 946   0.0000       1.928625        52.4806 
 947   0.0000       1.929429        52.5024 
 948   0.0000       1.930394        52.5287 
 949   0.0000       1.933253        52.6065 
 950   0.0000       1.936191        52.6864 
 951   0.0000       1.941629        52.8344 
 952   0.0000       1.942571        52.8600 
 953   0.0000       1.945550        52.9411 
 954   0.0000       1.948134        53.0114 
 955   0.0000       1.949706        53.0542 
 956   0.0000       1.951855        53.1127 
 957   0.0000       1.954583        53.1869 
 958   0.0000       1.955470        53.2110 
 959   0.0000       1.958063        53.2816 
 960   0.0000       1.960504        53.3480 
 961   0.0000       1.962182        53.3937 
 962   0.0000       1.966816        53.5198 
 963   0.0000       1.967770        53.5457 
 964   0.0000       1.970373        53.6166 
 965   0.0000       1.972160        53.6652 
 966   0.0000       1.972682        53.6794 
 967   0.0000       1.978359        53.8339 
 968   0.0000       1.979265        53.8585 
 969   0.0000       1.983222        53.9662 
 970   0.0000       1.989866        54.1470 
 971   0.0000       1.990676        54.1691 
 972   0.0000       1.994210        54.2652 
 973   0.0000       1.997755        54.3617 
 974   0.0000       1.998291        54.3763 
 975   0.0000       2.004258        54.5386 
 976   0.0000       2.005471        54.5716 
 977   0.0000       2.006492        54.5994 
 978   0.0000       2.008982        54.6672 
 979   0.0000       2.011312        54.7306 
 980   0.0000       2.015331        54.8400 
 981   0.0000       2.016659        54.8761 
 982   0.0000       2.020249        54.9738 
 983   0.0000       2.022327        55.0303 
 984   0.0000       2.023486        55.0618 
 985   0.0000       2.024541        55.0906 
 986   0.0000       2.026198        55.1356 
 987   0.0000       2.029525        55.2262 
 988   0.0000       2.032394        55.3042 
 989   0.0000       2.033873        55.3445 
 990   0.0000       2.038396        55.4676 
 991   0.0000       2.039812        55.5061 
 992   0.0000       2.042678        55.5841 
 993   0.0000       2.043042        55.5940 
 994   0.0000       2.046360        55.6843 
 995   0.0000       2.048731        55.7488 
 996   0.0000       2.052630        55.8549 
 997   0.0000       2.053012        55.8653 
 998   0.0000       2.054451        55.9045 
 999   0.0000       2.056959        55.9727 
 1000   0.0000       2.058167        56.0056 
 1001   0.0000       2.064350        56.1738 
 1002   0.0000       2.066077        56.2208 
 1003   0.0000       2.068601        56.2895 
 1004   0.0000       2.069927        56.3256 
 1005   0.0000       2.072673        56.4003 
 1006   0.0000       2.074853        56.4596 
 1007   0.0000       2.078091        56.5477 
 1008   0.0000       2.079907        56.5972 
 1009   0.0000       2.081683        56.6455 
 1010   0.0000       2.085860        56.7591 
 1011   0.0000       2.087044        56.7914 
 1012   0.0000       2.089909        56.8693 
 1013   0.0000       2.091972        56.9254 
 1014   0.0000       2.092603        56.9426 
 1015   0.0000       2.095752        57.0283 
 1016   0.0000       2.096983        57.0618 
 1017   0.0000       2.099918        57.1417 
 1018   0.0000       2.102665        57.2164 
 1019   0.0000       2.103362        57.2354 
 1020   0.0000       2.105513        57.2939 
 1021   0.0000       2.107467        57.3471 
 1022   0.0000       2.109994        57.4159 
 1023   0.0000       2.112476        57.4834 
 1024   0.0000       2.114074        57.5269 
 1025   0.0000       2.114969        57.5512 
 1026   0.0000       2.117311        57.6150 
 1027   0.0000       2.118457        57.6461 
 1028   0.0000       2.124024        57.7976 
 1029   0.0000       2.125264        57.8314 
 1030   0.0000       2.127701        57.8977 
 1031   0.0000       2.127979        57.9053 
 1032   0.0000       2.128931        57.9311 
 1033   0.0000       2.134654        58.0869 
 1034   0.0000       2.135919        58.1213 
 1035   0.0000       2.141550        58.2745 
 1036   0.0000       2.143758        58.3346 
 1037   0.0000       2.145779        58.3896 
 1038   0.0000       2.147390        58.4335 
 1039   0.0000       2.150215        58.5103 
 1040   0.0000       2.152177        58.5637 
 1041   0.0000       2.153628        58.6032 
 1042   0.0000       2.155533        58.6550 
 1043   0.0000       2.158920        58.7472 
 1044   0.0000       2.162236        58.8374 
 1045   0.0000       2.163101        58.8610 
 1046   0.0000       2.166875        58.9637 
 1047   0.0000       2.169756        59.0421 
 1048   0.0000       2.170245        59.0554 
 1049   0.0000       2.173783        59.1517 
 1050   0.0000       2.177804        59.2611 
 1051   0.0000       2.180803        59.3427 
 1052   0.0000       2.181251        59.3549 
 1053   0.0000       2.183977        59.4290 
 1054   0.0000       2.186932        59.5094 
 1055   0.0000       2.191857        59.6435 
 1056   0.0000       2.193064        59.6763 
 1057   0.0000       2.194513        59.7157 
 1058   0.0000       2.195882        59.7530 
 1059   0.0000       2.197725        59.8031 
 1060   0.0000       2.201052        59.8937 
 1061   0.0000       2.203078        59.9488 
 1062   0.0000       2.206510        60.0422 
 1063   0.0000       2.207812        60.0776 
 1064   0.0000       2.212086        60.1939 
 1065   0.0000       2.213243        60.2254 
 1066   0.0000       2.214627        60.2631 
 1067   0.0000       2.216736        60.3205 
 1068   0.0000       2.220194        60.4145 
 1069   0.0000       2.224387        60.5287 
 1070   0.0000       2.225261        60.5524 
 1071   0.0000       2.225864        60.5688 
 1072   0.0000       2.228478        60.6400 
 1073   0.0000       2.229317        60.6628 
 1074   0.0000       2.231287        60.7164 
 1075   0.0000       2.234070        60.7921 
 1076   0.0000       2.236440        60.8566 
 1077   0.0000       2.238046        60.9003 
 1078   0.0000       2.242792        61.0295 
 1079   0.0000       2.243856        61.0584 
 1080   0.0000       2.247405        61.1550 
 1081   0.0000       2.248428        61.1828 
 1082   0.0000       2.249695        61.2173 
 1083   0.0000       2.250738        61.2457 
 1084   0.0000       2.253065        61.3090 
 1085   0.0000       2.253729        61.3271 
 1086   0.0000       2.257578        61.4318 
 1087   0.0000       2.259377        61.4808 
 1088   0.0000       2.260972        61.5242 
 1089   0.0000       2.264489        61.6199 
 1090   0.0000       2.266360        61.6708 
 1091   0.0000       2.268585        61.7313 
 1092   0.0000       2.269800        61.7644 
 1093   0.0000       2.274666        61.8968 
 1094   0.0000       2.275355        61.9155 
 1095   0.0000       2.278510        62.0014 
 1096   0.0000       2.279135        62.0184 
 1097   0.0000       2.281380        62.0795 
 1098   0.0000       2.283756        62.1442 
 1099   0.0000       2.286561        62.2205 
 1100   0.0000       2.287108        62.2354 
 1101   0.0000       2.289349        62.2963 
 1102   0.0000       2.289980        62.3135 
 1103   0.0000       2.293596        62.4119 
 1104   0.0000       2.295214        62.4559 
 1105   0.0000       2.297642        62.5220 
 1106   0.0000       2.300108        62.5891 
 1107   0.0000       2.304875        62.7188 
 1108   0.0000       2.306025        62.7501 
 1109   0.0000       2.306882        62.7734 
 1110   0.0000       2.307625        62.7937 
 1111   0.0000       2.311695        62.9044 
 1112   0.0000       2.312850        62.9358 
 1113   0.0000       2.314875        62.9910 
 1114   0.0000       2.317111        63.0518 
 1115   0.0000       2.319667        63.1213 
 1116   0.0000       2.322008        63.1850 
 1117   0.0000       2.323695        63.2309 
 1118   0.0000       2.324253        63.2462 
 1119   0.0000       2.324891        63.2635 
 1120   0.0000       2.327255        63.3278 
 1121   0.0000       2.330922        63.4276 
 1122   0.0000       2.332181        63.4619 
 1123   0.0000       2.336134        63.5694 
 1124   0.0000       2.336992        63.5928 
 1125   0.0000       2.340352        63.6842 
 1126   0.0000       2.341533        63.7163 
 1127   0.0000       2.346004        63.8380 
 1128   0.0000       2.348438        63.9042 
 1129   0.0000       2.350198        63.9521 
 1130   0.0000       2.351022        63.9746 
 1131   0.0000       2.352635        64.0184 
 1132   0.0000       2.354458        64.0680 
 1133   0.0000       2.358197        64.1698 
 1134   0.0000       2.360995        64.2459 
 1135   0.0000       2.362349        64.2828 
 1136   0.0000       2.364481        64.3408 
 1137   0.0000       2.365416        64.3662 
 1138   0.0000       2.369128        64.4673 
 1139   0.0000       2.370544        64.5058 
 1140   0.0000       2.371442        64.5302 
 1141   0.0000       2.375311        64.6355 
 1142   0.0000       2.377456        64.6939 
 1143   0.0000       2.378091        64.7111 
 1144   0.0000       2.380728        64.7829 
 1145   0.0000       2.381430        64.8020 
 1146   0.0000       2.384808        64.8939 
 1147   0.0000       2.387879        64.9775 
 1148   0.0000       2.390980        65.0619 
 1149   0.0000       2.392994        65.1167 
 1150   0.0000       2.393839        65.1397 
 1151   0.0000       2.395444        65.1834 
 1152   0.0000       2.398877        65.2768 
 1153   0.0000       2.399734        65.3001 
 1154   0.0000       2.403000        65.3890 
 1155   0.0000       2.406671        65.4888 
 1156   0.0000       2.409538        65.5669 
 1157   0.0000       2.410475        65.5924 
 1158   0.0000       2.413615        65.6778 
 1159   0.0000       2.416507        65.7565 
 1160   0.0000       2.419449        65.8366 
 1161   0.0000       2.420381        65.8619 
 1162   0.0000       2.423662        65.9512 
 1163   0.0000       2.426544        66.0296 
 1164   0.0000       2.427566        66.0574 
 1165   0.0000       2.428065        66.0710 
 1166   0.0000       2.431221        66.1569 
 1167   0.0000       2.433302        66.2135 
 1168   0.0000       2.434810        66.2545 
 1169   0.0000       2.438678        66.3598 
 1170   0.0000       2.443492        66.4908 
 1171   0.0000       2.444587        66.5206 
 1172   0.0000       2.445462        66.5444 
 1173   0.0000       2.449553        66.6557 
 1174   0.0000       2.452308        66.7307 
 1175   0.0000       2.453683        66.7681 
 1176   0.0000       2.455520        66.8181 
 1177   0.0000       2.457371        66.8685 
 1178   0.0000       2.462912        67.0192 
 1179   0.0000       2.465649        67.0937 
 1180   0.0000       2.467659        67.1484 
 1181   0.0000       2.468943        67.1833 
 1182   0.0000       2.473122        67.2971 
 1183   0.0000       2.474887        67.3451 
 1184   0.0000       2.479748        67.4774 
 1185   0.0000       2.480730        67.5041 
 1186   0.0000       2.481721        67.5311 
 1187   0.0000       2.483152        67.5700 
 1188   0.0000       2.486789        67.6690 
 1189   0.0000       2.491729        67.8034 
 1190   0.0000       2.493811        67.8601 
 1191   0.0000       2.495871        67.9161 
 1192   0.0000       2.498099        67.9767 
 1193   0.0000       2.498415        67.9853 
 1194   0.0000       2.502004        68.0830 
 1195   0.0000       2.503498        68.1236 
 1196   0.0000       2.506214        68.1975 
 1197   0.0000       2.508608        68.2627 
 1198   0.0000       2.509926        68.2986 
 1199   0.0000       2.510996        68.3277 
 1200   0.0000       2.516534        68.4784 
 1201   0.0000       2.519239        68.5520 
 1202   0.0000       2.520653        68.5904 
 1203   0.0000       2.522784        68.6484 
 1204   0.0000       2.522949        68.6529 
 1205   0.0000       2.528300        68.7985 
 1206   0.0000       2.530854        68.8680 
 1207   0.0000       2.532726        68.9190 
 1208   0.0000       2.535234        68.9872 
 1209   0.0000       2.537223        69.0414 
 1210   0.0000       2.538255        69.0694 
 1211   0.0000       2.541409        69.1553 
 1212   0.0000       2.542939        69.1969 
 1213   0.0000       2.544825        69.2482 
 1214   0.0000       2.546769        69.3011 
 1215   0.0000       2.548074        69.3366 
 1216   0.0000       2.550713        69.4084 
 1217   0.0000       2.551717        69.4358 
 1218   0.0000       2.556382        69.5627 
 1219   0.0000       2.561256        69.6953 
 1220   0.0000       2.563812        69.7649 
 1221   0.0000       2.564773        69.7910 
 1222   0.0000       2.566966        69.8507 
 1223   0.0000       2.568759        69.8995 
 1224   0.0000       2.571990        69.9874 
 1225   0.0000       2.573343        70.0242 
 1226   0.0000       2.575443        70.0814 
 1227   0.0000       2.576101        70.0993 
 1228   0.0000       2.579968        70.2045 
 1229   0.0000       2.582335        70.2689 
 1230   0.0000       2.585423        70.3529 
 1231   0.0000       2.587310        70.4043 
 1232   0.0000       2.589420        70.4617 
 1233   0.0000       2.592111        70.5349 
 1234   0.0000       2.593899        70.5836 
 1235   0.0000       2.595725        70.6333 
 1236   0.0000       2.598311        70.7036 
 1237   0.0000       2.600895        70.7740 
 1238   0.0000       2.602556        70.8192 
 1239   0.0000       2.607071        70.9420 
 1240   0.0000       2.608612        70.9839 
 1241   0.0000       2.613256        71.1103 
 1242   0.0000       2.614819        71.1529 
 1243   0.0000       2.617436        71.2240 
 1244   0.0000       2.619711        71.2860 
 1245   0.0000       2.620166        71.2984 
 1246   0.0000       2.623199        71.3809 
 1247   0.0000       2.626116        71.4602 
 1248   0.0000       2.626975        71.4836 
 1249   0.0000       2.630782        71.5872 
 1250   0.0000       2.634281        71.6824 
 1251   0.0000       2.636522        71.7434 
 1252   0.0000       2.639770        71.8318 
 1253   0.0000       2.641374        71.8754 
 1254   0.0000       2.643482        71.9328 
 1255   0.0000       2.644849        71.9700 
 1256   0.0000       2.647191        72.0337 
 1257   0.0000       2.649269        72.0903 
 1258   0.0000       2.654168        72.2236 
 1259   0.0000       2.654709        72.2383 
 1260   0.0000       2.656253        72.2803 
 1261   0.0000       2.661325        72.4183 
 1262   0.0000       2.662508        72.4505 
 1263   0.0000       2.664018        72.4916 
 1264   0.0000       2.667056        72.5743 
 1265   0.0000       2.667531        72.5872 
 1266   0.0000       2.670412        72.6656 
 1267   0.0000       2.671062        72.6833 
 1268   0.0000       2.674968        72.7896 
 1269   0.0000       2.678033        72.8730 
 1270   0.0000       2.679251        72.9061 
 1271   0.0000       2.680459        72.9390 
 1272   0.0000       2.683831        73.0308 
 1273   0.0000       2.686313        73.0983 
 1274   0.0000       2.686700        73.1088 
 1275   0.0000       2.689155        73.1756 
 1276   0.0000       2.691578        73.2415 
 1277   0.0000       2.695601        73.3510 
 1278   0.0000       2.696359        73.3717 
 1279   0.0000       2.698534        73.4308 
 1280   0.0000       2.701110        73.5009 
 1281   0.0000       2.702468        73.5379 
 1282   0.0000       2.704523        73.5938 
 1283   0.0000       2.708285        73.6962 
 1284   0.0000       2.709329        73.7246 
 1285   0.0000       2.709947        73.7414 
 1286   0.0000       2.714363        73.8616 
 1287   0.0000       2.715338        73.8881 
 1288   0.0000       2.717710        73.9527 
 1289   0.0000       2.719461        74.0003 
 1290   0.0000       2.720846        74.0380 
 1291   0.0000       2.723349        74.1061 
 1292   0.0000       2.727297        74.2135 
 1293   0.0000       2.729854        74.2831 
 1294   0.0000       2.732135        74.3452 
 1295   0.0000       2.733569        74.3842 
 1296   0.0000       2.734283        74.4036 
 1297   0.0000       2.740929        74.5845 
 1298   0.0000       2.741442        74.5984 
 1299   0.0000       2.742798        74.6353 
 1300   0.0000       2.745679        74.7137 
 1301   0.0000       2.746329        74.7314 
 1302   0.0000       2.748061        74.7786 
 1303   0.0000       2.751077        74.8606 
 1304   0.0000       2.752194        74.8910 
 1305   0.0000       2.755491        74.9807 
 1306   0.0000       2.756480        75.0076 
 1307   0.0000       2.760511        75.1173 
 1308   0.0000       2.763920        75.2101 
 1309   0.0000       2.765047        75.2408 
 1310   0.0000       2.766862        75.2901 
 1311   0.0000       2.767840        75.3167 
 1312   0.0000       2.769059        75.3499 
 1313   0.0000       2.770612        75.3922 
 1314   0.0000       2.777086        75.5684 
 1315   0.0000       2.777900        75.5905 
 1316   0.0000       2.780098        75.6503 
 1317   0.0000       2.780688        75.6664 
 1318   0.0000       2.784660        75.7745 
 1319   0.0000       2.788804        75.8872 
 1320   0.0000       2.791973        75.9734 
 1321   0.0000       2.795391        76.0665 
 1322   0.0000       2.798703        76.1566 
 1323   0.0000       2.800053        76.1933 
 1324   0.0000       2.802578        76.2620 
 1325   0.0000       2.804562        76.3160 
 1326   0.0000       2.806805        76.3771 
 1327   0.0000       2.808142        76.4134 
 1328   0.0000       2.811310        76.4996 
 1329   0.0000       2.812049        76.5198 
 1330   0.0000       2.815132        76.6036 
 1331   0.0000       2.818783        76.7030 
 1332   0.0000       2.820386        76.7466 
 1333   0.0000       2.822107        76.7934 
 1334   0.0000       2.823909        76.8425 
 1335   0.0000       2.826536        76.9140 
 1336   0.0000       2.828192        76.9590 
 1337   0.0000       2.829857        77.0043 
 1338   0.0000       2.832853        77.0859 
 1339   0.0000       2.835441        77.1563 
 1340   0.0000       2.836812        77.1936 
 1341   0.0000       2.838858        77.2492 
 1342   0.0000       2.840825        77.3028 
 1343   0.0000       2.843009        77.3622 
 1344   0.0000       2.844300        77.3973 
 1345   0.0000       2.846585        77.4595 
 1346   0.0000       2.850265        77.5596 
 1347   0.0000       2.851616        77.5964 
 1348   0.0000       2.852218        77.6128 
 1349   0.0000       2.854709        77.6806 
 1350   0.0000       2.859626        77.8144 
 1351   0.0000       2.861829        77.8743 
 1352   0.0000       2.863684        77.9248 
 1353   0.0000       2.866349        77.9973 
 1354   0.0000       2.869282        78.0771 
 1355   0.0000       2.873260        78.1854 
 1356   0.0000       2.874759        78.2262 
 1357   0.0000       2.876233        78.2663 
 1358   0.0000       2.879294        78.3496 
 1359   0.0000       2.881457        78.4084 
 1360   0.0000       2.882133        78.4268 
 1361   0.0000       2.884420        78.4891 
 1362   0.0000       2.887073        78.5613 
 1363   0.0000       2.888356        78.5962 
 1364   0.0000       2.890015        78.6413 
 1365   0.0000       2.893388        78.7331 
 1366   0.0000       2.895897        78.8014 
 1367   0.0000       2.896664        78.8222 
 1368   0.0000       2.897679        78.8498 
 1369   0.0000       2.903152        78.9988 
 1370   0.0000       2.904310        79.0303 
 1371   0.0000       2.907181        79.1084 
 1372   0.0000       2.908504        79.1444 
 1373   0.0000       2.910569        79.2006 
 1374   0.0000       2.912672        79.2578 
 1375   0.0000       2.917004        79.3757 
 1376   0.0000       2.918707        79.4221 
 1377   0.0000       2.921821        79.5068 
 1378   0.0000       2.923866        79.5624 
 1379   0.0000       2.924572        79.5817 
 1380   0.0000       2.927244        79.6544 
 1381   0.0000       2.929476        79.7151 
 1382   0.0000       2.931283        79.7643 
 1383   0.0000       2.935580        79.8812 
 1384   0.0000       2.936926        79.9178 
 1385   0.0000       2.938411        79.9582 
 1386   0.0000       2.942146        80.0599 
 1387   0.0000       2.945084        80.1398 
 1388   0.0000       2.946548        80.1796 
 1389   0.0000       2.948655        80.2370 
 1390   0.0000       2.950636        80.2909 
 1391   0.0000       2.952375        80.3382 
 1392   0.0000       2.955349        80.4191 
 1393   0.0000       2.956958        80.4629 
 1394   0.0000       2.960933        80.5711 
 1395   0.0000       2.962851        80.6233 
 1396   0.0000       2.965335        80.6909 
 1397   0.0000       2.968126        80.7668 
 1398   0.0000       2.971482        80.8581 
 1399   0.0000       2.972598        80.8885 
 1400   0.0000       2.976291        80.9890 
 1401   0.0000       2.981257        81.1241 
 1402   0.0000       2.983377        81.1818 
 1403   0.0000       2.985124        81.2294 
 1404   0.0000       2.987182        81.2854 
 1405   0.0000       2.991038        81.3903 
 1406   0.0000       2.992569        81.4319 
 1407   0.0000       2.996588        81.5413 
 1408   0.0000       2.996840        81.5482 
 1409   0.0000       3.002335        81.6977 
 1410   0.0000       3.004100        81.7457 
 1411   0.0000       3.006643        81.8149 
 1412   0.0000       3.007901        81.8491 
 1413   0.0000       3.010257        81.9133 
 1414   0.0000       3.014395        82.0259 
 1415   0.0000       3.015762        82.0631 
 1416   0.0000       3.018611        82.1406 
 1417   0.0000       3.021844        82.2285 
 1418   0.0000       3.022289        82.2407 
 1419   0.0000       3.025145        82.3184 
 1420   0.0000       3.031677        82.4961 
 1421   0.0000       3.034750        82.5798 
 1422   0.0000       3.035515        82.6006 
 1423   0.0000       3.036582        82.6296 
 1424   0.0000       3.039563        82.7107 
 1425   0.0000       3.042322        82.7858 
 1426   0.0000       3.044252        82.8383 
 1427   0.0000       3.045978        82.8853 
 1428   0.0000       3.051189        83.0271 
 1429   0.0000       3.052957        83.0752 
 1430   0.0000       3.055078        83.1329 
 1431   0.0000       3.058507        83.2262 
 1432   0.0000       3.059843        83.2626 
 1433   0.0000       3.061532        83.3085 
 1434   0.0000       3.067106        83.4602 
 1435   0.0000       3.069421        83.5232 
 1436   0.0000       3.071797        83.5878 
 1437   0.0000       3.073670        83.6388 
 1438   0.0000       3.074166        83.6523 
 1439   0.0000       3.077727        83.7492 
 1440   0.0000       3.082037        83.8665 
 1441   0.0000       3.085223        83.9532 
 1442   0.0000       3.085849        83.9702 
 1443   0.0000       3.086637        83.9917 
 1444   0.0000       3.089131        84.0595 
 1445   0.0000       3.096273        84.2539 
 1446   0.0000       3.097190        84.2788 
 1447   0.0000       3.100645        84.3728 
 1448   0.0000       3.102985        84.4365 
 1449   0.0000       3.105709        84.5106 
 1450   0.0000       3.106974        84.5451 
 1451   0.0000       3.109974        84.6267 
 1452   0.0000       3.110841        84.6503 
 1453   0.0000       3.113363        84.7189 
 1454   0.0000       3.115335        84.7726 
 1455   0.0000       3.119050        84.8737 
 1456   0.0000       3.121699        84.9457 
 1457   0.0000       3.125009        85.0358 
 1458   0.0000       3.127110        85.0930 
 1459   0.0000       3.132820        85.2484 
 1460   0.0000       3.137090        85.3646 
 1461   0.0000       3.139680        85.4350 
 1462   0.0000       3.144579        85.5684 
 1463   0.0000       3.147365        85.6442 
 1464   0.0000       3.148927        85.6867 
 1465   0.0000       3.149623        85.7056 
 1466   0.0000       3.153110        85.8005 
 1467   0.0000       3.158522        85.9478 
 1468   0.0000       3.160446        86.0001 
 1469   0.0000       3.165732        86.1440 
 1470   0.0000       3.168385        86.2161 
 1471   0.0000       3.171571        86.3028 
 1472   0.0000       3.172729        86.3344 
 1473   0.0000       3.176321        86.4321 
 1474   0.0000       3.180648        86.5498 
 1475   0.0000       3.183890        86.6381 
 1476   0.0000       3.184598        86.6573 
 1477   0.0000       3.188930        86.7752 
 1478   0.0000       3.191533        86.8460 
 1479   0.0000       3.195301        86.9486 
 1480   0.0000       3.196267        86.9748 
 1481   0.0000       3.197095        86.9974 
 1482   0.0000       3.202043        87.1320 
 1483   0.0000       3.205513        87.2265 
 1484   0.0000       3.209163        87.3258 
 1485   0.0000       3.211861        87.3992 
 1486   0.0000       3.212587        87.4189 
 1487   0.0000       3.215686        87.5033 
 1488   0.0000       3.226148        87.7879 
 1489   0.0000       3.227971        87.8375 
 1490   0.0000       3.228453        87.8507 
 1491   0.0000       3.229827        87.8880 
 1492   0.0000       3.232423        87.9587 
 1493   0.0000       3.237695        88.1022 
 1494   0.0000       3.241583        88.2080 
 1495   0.0000       3.246180        88.3330 
 1496   0.0000       3.247585        88.3713 
 1497   0.0000       3.249965        88.4361 
 1498   0.0000       3.255938        88.5986 
 1499   0.0000       3.257627        88.6446 
 1500   0.0000       3.259468        88.6946 
 1501   0.0000       3.265498        88.8587 
 1502   0.0000       3.268564        88.9422 
 1503   0.0000       3.270989        89.0081 
 1504   0.0000       3.273488        89.0761 
 1505   0.0000       3.276628        89.1616 
 1506   0.0000       3.278465        89.2116 
 1507   0.0000       3.282462        89.3203 
 1508   0.0000       3.287536        89.4584 
 1509   0.0000       3.288103        89.4738 
 1510   0.0000       3.291963        89.5789 
 1511   0.0000       3.293794        89.6287 
 1512   0.0000       3.296956        89.7147 
 1513   0.0000       3.303630        89.8963 
 1514   0.0000       3.305182        89.9386 
 1515   0.0000       3.311704        90.1161 
 1516   0.0000       3.314721        90.1982 
 1517   0.0000       3.316762        90.2537 
 1518   0.0000       3.321880        90.3930 
 1519   0.0000       3.325713        90.4972 
 1520   0.0000       3.332950        90.6942 
 1521   0.0000       3.334630        90.7399 
 1522   0.0000       3.336524        90.7914 
 1523   0.0000       3.338140        90.8354 
 1524   0.0000       3.338855        90.8549 
 1525   0.0000       3.344321        91.0036 
 1526   0.0000       3.346063        91.0510 
 1527   0.0000       3.351522        91.1995 
 1528   0.0000       3.354521        91.2812 
 1529   0.0000       3.361797        91.4791 
 1530   0.0000       3.363951        91.5378 
 1531   0.0000       3.364172        91.5438 
 1532   0.0000       3.367147        91.6247 
 1533   0.0000       3.370400        91.7132 
 1534   0.0000       3.373980        91.8107 
 1535   0.0000       3.386005        92.1379 
 1536   0.0000       3.387405        92.1760 
 1537   0.0000       3.391390        92.2844 
 1538   0.0000       3.394139        92.3592 
 1539   0.0000       3.396124        92.4132 
 1540   0.0000       3.400611        92.5353 
 1541   0.0000       3.404234        92.6339 
 1542   0.0000       3.404628        92.6446 
 1543   0.0000       3.406697        92.7009 
 1544   0.0000       3.410201        92.7963 
 1545   0.0000       3.412986        92.8721 
 1546   0.0000       3.419823        93.0581 
 1547   0.0000       3.421844        93.1131 
 1548   0.0000       3.423028        93.1453 
 1549   0.0000       3.429219        93.3138 
 1550   0.0000       3.431305        93.3706 
 1551   0.0000       3.433045        93.4179 
 1552   0.0000       3.437879        93.5494 
 1553   0.0000       3.439078        93.5821 
 1554   0.0000       3.442070        93.6635 
 1555   0.0000       3.444900        93.7405 
 1556   0.0000       3.446491        93.7838 
 1557   0.0000       3.449631        93.8692 
 1558   0.0000       3.451952        93.9324 
 1559   0.0000       3.456466        94.0552 
 1560   0.0000       3.460380        94.1617 
 1561   0.0000       3.461019        94.1791 
 1562   0.0000       3.463944        94.2587 
 1563   0.0000       3.464090        94.2627 
 1564   0.0000       3.467388        94.3524 
 1565   0.0000       3.473981        94.5318 
 1566   0.0000       3.475501        94.5732 
 1567   0.0000       3.479704        94.6875 
 1568   0.0000       3.480707        94.7149 
 1569   0.0000       3.485427        94.8433 
 1570   0.0000       3.488582        94.9291 
 1571   0.0000       3.488859        94.9367 
 1572   0.0000       3.493795        95.0710 
 1573   0.0000       3.494965        95.1028 
 1574   0.0000       3.495929        95.1291 
 1575   0.0000       3.499824        95.2350 
 1576   0.0000       3.502061        95.2959 
 1577   0.0000       3.506350        95.4126 
 1578   0.0000       3.507542        95.4451 
 1579   0.0000       3.508500        95.4711 
 1580   0.0000       3.513673        95.6119 
 1581   0.0000       3.517222        95.7085 
 1582   0.0000       3.519931        95.7822 
 1583   0.0000       3.521663        95.8293 
 1584   0.0000       3.523084        95.8680 
 1585   0.0000       3.525274        95.9276 
 1586   0.0000       3.531108        96.0863 
 1587   0.0000       3.533301        96.1460 
 1588   0.0000       3.534367        96.1750 
 1589   0.0000       3.539496        96.3146 
 1590   0.0000       3.541395        96.3663 
 1591   0.0000       3.544673        96.4554 
 1592   0.0000       3.546550        96.5065 
 1593   0.0000       3.550131        96.6040 
 1594   0.0000       3.552926        96.6800 
 1595   0.0000       3.555320        96.7452 
 1596   0.0000       3.558708        96.8374 
 1597   0.0000       3.560016        96.8730 
 1598   0.0000       3.562285        96.9347 
 1599   0.0000       3.563680        96.9727 
 1600   0.0000       3.564342        96.9907 
 1601   0.0000       3.566152        97.0399 
 1602   0.0000       3.571545        97.1867 
 1603   0.0000       3.574827        97.2760 
 1604   0.0000       3.576327        97.3168 
 1605   0.0000       3.576673        97.3262 
 1606   0.0000       3.581284        97.4517 
 1607   0.0000       3.582346        97.4806 
 1608   0.0000       3.583901        97.5229 
 1609   0.0000       3.588156        97.6387 
 1610   0.0000       3.590218        97.6948 
 1611   0.0000       3.592433        97.7551 
 1612   0.0000       3.594197        97.8031 
 1613   0.0000       3.595707        97.8442 
 1614   0.0000       3.601105        97.9911 
 1615   0.0000       3.601606        98.0047 
 1616   0.0000       3.605794        98.1187 
 1617   0.0000       3.611354        98.2699 
 1618   0.0000       3.614081        98.3441 
 1619   0.0000       3.618208        98.4564 
 1620   0.0000       3.618417        98.4621 
 1621   0.0000       3.623815        98.6090 
 1622   0.0000       3.626716        98.6880 
 1623   0.0000       3.629405        98.7611 
 1624   0.0000       3.633251        98.8658 
 1625   0.0000       3.640036        99.0504 
 1626   0.0000       3.645215        99.1913 
 1627   0.0000       3.645376        99.1957 
 1628   0.0000       3.650519        99.3357 
 1629   0.0000       3.652793        99.3976 
 1630   0.0000       3.655067        99.4594 
 1631   0.0000       3.658453        99.5516 
 1632   0.0000       3.663761        99.6960 
 1633   0.0000       3.665586        99.7457 
 1634   0.0000       3.667545        99.7990 
 1635   0.0000       3.670485        99.8790 
 1636   0.0000       3.672786        99.9416 
 1637   0.0000       3.676455       100.0414 
 1638   0.0000       3.679359       100.1204 
 1639   0.0000       3.682580       100.2081 
 1640   0.0000       3.684096       100.2493 
 1641   0.0000       3.686328       100.3101 
 1642   0.0000       3.692213       100.4702 
 1643   0.0000       3.696834       100.5960 
 1644   0.0000       3.700757       100.7027 
 1645   0.0000       3.703317       100.7724 
 1646   0.0000       3.705076       100.8203 
 1647   0.0000       3.707441       100.8846 
 1648   0.0000       3.710461       100.9668 
 1649   0.0000       3.714197       101.0684 
 1650   0.0000       3.721317       101.2622 
 1651   0.0000       3.722207       101.2864 
 1652   0.0000       3.723925       101.3332 
 1653   0.0000       3.728422       101.4555 
 1654   0.0000       3.731701       101.5447 
 1655   0.0000       3.737535       101.7035 
 1656   0.0000       3.740487       101.7838 
 1657   0.0000       3.743046       101.8534 
 1658   0.0000       3.748837       102.0110 
 1659   0.0000       3.752078       102.0992 
 1660   0.0000       3.753714       102.1438 
 1661   0.0000       3.757586       102.2491 
 1662   0.0000       3.764822       102.4460 
 1663   0.0000       3.768137       102.5362 
 1664   0.0000       3.771152       102.6183 
 1665   0.0000       3.774956       102.7218 
 1666   0.0000       3.782321       102.9222 
 1667   0.0000       3.788238       103.0832 
 1668   0.0000       3.793307       103.2211 
 1669   0.0000       3.794158       103.2443 
 1670   0.0000       3.799057       103.3776 
 1671   0.0000       3.800623       103.4202 
 1672   0.0000       3.802959       103.4838 
 1673   0.0000       3.805305       103.5476 
 1674   0.0000       3.813653       103.7748 
 1675   0.0000       3.816147       103.8426 
 1676   0.0000       3.820819       103.9698 
 1677   0.0000       3.823911       104.0539 
 1678   0.0000       3.828816       104.1874 
 1679   0.0000       3.831144       104.2507 
 1680   0.0000       3.834375       104.3386 
 1681   0.0000       3.837339       104.4193 
 1682   0.0000       3.844490       104.6139 
 1683   0.0000       3.846935       104.6804 
 1684   0.0000       3.849991       104.7636 
 1685   0.0000       3.855794       104.9215 
 1686   0.0000       3.859829       105.0313 
 1687   0.0000       3.863087       105.1200 
 1688   0.0000       3.865410       105.1832 
 1689   0.0000       3.871783       105.3566 
 1690   0.0000       3.875630       105.4613 
 1691   0.0000       3.878398       105.5366 
 1692   0.0000       3.880767       105.6010 
 1693   0.0000       3.886050       105.7448 
 1694   0.0000       3.888217       105.8038 
 1695   0.0000       3.897481       106.0558 
 1696   0.0000       3.900923       106.1495 
 1697   0.0000       3.903130       106.2096 
 1698   0.0000       3.909320       106.3780 
 1699   0.0000       3.910419       106.4079 
 1700   0.0000       3.914084       106.5076 
 1701   0.0000       3.922311       106.7315 
 1702   0.0000       3.923519       106.7644 
 1703   0.0000       3.928435       106.8981 
 1704   0.0000       3.933197       107.0277 
 1705   0.0000       3.935349       107.0863 
 1706   0.0000       3.939048       107.1869 
 1707   0.0000       3.943992       107.3215 
 1708   0.0000       3.945425       107.3605 
 1709   0.0000       3.945910       107.3737 
 1710   0.0000       3.953138       107.5704 
 1711   0.0000       3.956342       107.6575 
 1712   0.0000       3.962785       107.8329 
 1713   0.0000       3.964084       107.8682 
 1714   0.0000       3.968671       107.9930 
 1715   0.0000       3.969401       108.0129 
 1716   0.0000       3.973796       108.1325 
 1717   0.0000       3.974974       108.1645 
 1718   0.0000       3.977975       108.2462 
 1719   0.0000       3.982840       108.3786 
 1720   0.0000       3.988420       108.5304 
 1721   0.0000       3.990117       108.5766 
 1722   0.0000       3.992780       108.6491 
 1723   0.0000       3.996153       108.7408 
 1724   0.0000       3.997422       108.7754 
 1725   0.0000       4.011236       109.1513 
 1726   0.0000       4.012805       109.1940 
 1727   0.0000       4.019081       109.3648 
 1728   0.0000       4.026604       109.5695 
 1729   0.0000       4.027084       109.5825 
 1730   0.0000       4.031543       109.7039 
 1731   0.0000       4.034463       109.7833 
 1732   0.0000       4.035426       109.8095 
 1733   0.0000       4.037022       109.8529 
 1734   0.0000       4.042446       110.0006 
 1735   0.0000       4.046270       110.1046 
 1736   0.0000       4.048102       110.1544 
 1737   0.0000       4.051881       110.2573 
 1738   0.0000       4.054448       110.3271 
 1739   0.0000       4.056136       110.3731 
 1740   0.0000       4.059102       110.4538 
 1741   0.0000       4.070710       110.7696 
 1742   0.0000       4.072083       110.8070 
 1743   0.0000       4.076274       110.9211 
 1744   0.0000       4.081314       111.0582 
 1745   0.0000       4.084309       111.1397 
 1746   0.0000       4.086316       111.1943 
 1747   0.0000       4.089014       111.2677 
 1748   0.0000       4.098858       111.5356 
 1749   0.0000       4.104453       111.6878 
 1750   0.0000       4.107545       111.7720 
 1751   0.0000       4.110913       111.8636 
 1752   0.0000       4.113745       111.9407 
 1753   0.0000       4.119007       112.0839 
 1754   0.0000       4.121056       112.1396 
 1755   0.0000       4.127256       112.3083 
 1756   0.0000       4.129402       112.3667 
 1757   0.0000       4.137703       112.5926 
 1758   0.0000       4.139538       112.6426 
 1759   0.0000       4.142897       112.7340 
 1760   0.0000       4.144451       112.7762 
 1761   0.0000       4.150629       112.9444 
 1762   0.0000       4.153756       113.0295 
 1763   0.0000       4.157495       113.1312 
 1764   0.0000       4.163545       113.2958 
 1765   0.0000       4.168986       113.4439 
 1766   0.0000       4.173973       113.5796 
 1767   0.0000       4.175390       113.6181 
 1768   0.0000       4.178872       113.7129 
 1769   0.0000       4.180676       113.7620 
 1770   0.0000       4.185109       113.8826 
 1771   0.0000       4.196269       114.1863 
 1772   0.0000       4.198687       114.2521 
 1773   0.0000       4.204145       114.4006 
 1774   0.0000       4.204790       114.4182 
 1775   0.0000       4.215195       114.7013 
 1776   0.0000       4.216971       114.7496 
 1777   0.0000       4.221338       114.8684 
 1778   0.0000       4.228772       115.0707 
 1779   0.0000       4.235042       115.2413 
 1780   0.0000       4.238075       115.3239 
 1781   0.0000       4.241513       115.4174 
 1782   0.0000       4.243231       115.4642 
 1783   0.0000       4.251847       115.6986 
 1784   0.0000       4.256037       115.8127 
 1785   0.0000       4.260709       115.9398 
 1786   0.0000       4.270103       116.1954 
 1787   0.0000       4.271134       116.2235 
 1788   0.0000       4.280871       116.4884 
 1789   0.0000       4.281513       116.5059 
 1790   0.0000       4.289782       116.7309 
 1791   0.0000       4.296348       116.9096 
 1792   0.0000       4.303508       117.1044 
 1793   0.0000       4.309822       117.2762 
 1794   0.0000       4.316379       117.4546 
 1795   0.0000       4.329999       117.8253 
 1796   0.0000       4.334011       117.9344 
 1797   0.0000       4.334804       117.9560 
 1798   0.0000       4.338115       118.0461 
 1799   0.0000       4.344330       118.2152 
 1800   0.0000       4.347264       118.2951 
 1801   0.0000       4.357349       118.5695 
 1802   0.0000       4.361969       118.6952 
 1803   0.0000       4.364287       118.7583 
 1804   0.0000       4.370229       118.9200 
 1805   0.0000       4.375403       119.0608 
 1806   0.0000       4.382658       119.2582 
 1807   0.0000       4.382911       119.2651 
 1808   0.0000       4.390732       119.4779 
 1809   0.0000       4.398017       119.6761 
 1810   0.0000       4.404725       119.8587 
 1811   0.0000       4.410554       120.0173 
 1812   0.0000       4.417375       120.2029 
 1813   0.0000       4.421501       120.3152 
 1814   0.0000       4.424076       120.3852 
 1815   0.0000       4.437434       120.7487 
 1816   0.0000       4.448451       121.0485 
 1817   0.0000       4.451425       121.1294 
 1818   0.0000       4.460264       121.3699 
 1819   0.0000       4.464320       121.4803 
 1820   0.0000       4.471788       121.6835 
 1821   0.0000       4.476260       121.8052 
 1822   0.0000       4.489644       122.1694 
 1823   0.0000       4.492048       122.2349 
 1824   0.0000       4.495091       122.3177 
 1825   0.0000       4.500733       122.4712 
 1826   0.0000       4.507173       122.6464 
 1827   0.0000       4.516400       122.8975 
 1828   0.0000       4.528507       123.2270 
 1829   0.0000       4.532276       123.3295 
 1830   0.0000       4.536589       123.4469 
 1831   0.0000       4.546449       123.7152 
 1832   0.0000       4.549239       123.7911 
 1833   0.0000       4.554011       123.9209 
 1834   0.0000       4.559860       124.0801 
 1835   0.0000       4.563438       124.1775 
 1836   0.0000       4.567414       124.2857 
 1837   0.0000       4.575918       124.5171 
 1838   0.0000       4.579286       124.6087 
 1839   0.0000       4.589235       124.8794 
 1840   0.0000       4.590245       124.9069 
 1841   0.0000       4.595797       125.0580 
 1842   0.0000       4.601869       125.2232 
 1843   0.0000       4.608141       125.3939 
 1844   0.0000       4.611444       125.4838 
 1845   0.0000       4.613646       125.5437 
 1846   0.0000       4.620296       125.7246 
 1847   0.0000       4.628633       125.9515 
 1848   0.0000       4.638883       126.2304 
 1849   0.0000       4.643945       126.3682 
 1850   0.0000       4.648318       126.4871 
 1851   0.0000       4.650934       126.5583 
 1852   0.0000       4.654746       126.6621 
 1853   0.0000       4.661699       126.8513 
 1854   0.0000       4.666520       126.9825 
 1855   0.0000       4.671022       127.1050 
 1856   0.0000       4.677894       127.2920 
 1857   0.0000       4.682483       127.4168 
 1858   0.0000       4.689351       127.6037 
 1859   0.0000       4.704329       128.0113 
 1860   0.0000       4.711521       128.2070 
 1861   0.0000       4.723214       128.5252 
 1862   0.0000       4.726323       128.6098 
 1863   0.0000       4.741338       129.0184 
 1864   0.0000       4.749388       129.2374 
 1865   0.0000       4.749971       129.2533 
 1866   0.0000       4.758947       129.4975 
 1867   0.0000       4.761440       129.5654 
 1868   0.0000       4.769852       129.7943 
 1869   0.0000       4.774689       129.9259 
 1870   0.0000       4.783252       130.1589 
 1871   0.0000       4.790178       130.3474 
 1872   0.0000       4.797279       130.5406 
 1873   0.0000       4.807002       130.8052 
 1874   0.0000       4.811852       130.9372 
 1875   0.0000       4.814782       131.0169 
 1876   0.0000       4.822340       131.2226 
 1877   0.0000       4.829045       131.4050 
 1878   0.0000       4.831510       131.4721 
 1879   0.0000       4.837257       131.6285 
 1880   0.0000       4.842993       131.7845 
 1881   0.0000       4.847786       131.9150 
 1882   0.0000       4.852195       132.0349 
 1883   0.0000       4.855557       132.1264 
 1884   0.0000       4.867163       132.4422 
 1885   0.0000       4.874927       132.6535 
 1886   0.0000       4.879616       132.7811 
 1887   0.0000       4.882719       132.8655 
 1888   0.0000       4.889619       133.0533 
 1889   0.0000       4.892608       133.1346 
 1890   0.0000       4.895926       133.2249 
 1891   0.0000       4.906314       133.5076 
 1892   0.0000       4.909375       133.5909 
 1893   0.0000       4.917721       133.8180 
 1894   0.0000       4.923563       133.9770 
 1895   0.0000       4.930515       134.1661 
 1896   0.0000       4.941406       134.4625 
 1897   0.0000       4.942987       134.5055 
 1898   0.0000       4.951972       134.7500 
 1899   0.0000       4.956979       134.8863 
 1900   0.0000       4.962406       135.0339 
 1901   0.0000       4.968907       135.2108 
 1902   0.0000       4.978450       135.4705 
 1903   0.0000       4.980417       135.5240 
 1904   0.0000       4.985548       135.6637 
 1905   0.0000       4.987106       135.7061 
 1906   0.0000       4.989148       135.7616 
 1907   0.0000       4.993122       135.8698 
 1908   0.0000       4.999124       136.0331 
 1909   0.0000       5.000276       136.0644 
 1910   0.0000       5.005763       136.2137 
 1911   0.0000       5.010586       136.3450 
 1912   0.0000       5.014790       136.4594 
 1913   0.0000       5.021040       136.6294 
 1914   0.0000       5.024324       136.7188 
 1915   0.0000       5.032920       136.9527 
 1916   0.0000       5.039167       137.1227 
 1917   0.0000       5.044378       137.2645 
 1918   0.0000       5.047423       137.3474 
 1919   0.0000       5.054000       137.5263 
 1920   0.0000       5.059750       137.6828 
 1921   0.0000       5.068218       137.9132 
 1922   0.0000       5.068696       137.9262 
 1923   0.0000       5.081571       138.2766 
 1924   0.0000       5.083428       138.3271 
 1925   0.0000       5.097614       138.7131 
 1926   0.0000       5.097996       138.7235 
 1927   0.0000       5.105021       138.9147 
 1928   0.0000       5.109390       139.0336 
 1929   0.0000       5.112992       139.1316 
 1930   0.0000       5.117525       139.2549 
 1931   0.0000       5.124224       139.4372 
 1932   0.0000       5.129542       139.5819 
 1933   0.0000       5.130246       139.6011 
 1934   0.0000       5.135078       139.7326 
 1935   0.0000       5.144702       139.9945 
 1936   0.0000       5.149131       140.1150 
 1937   0.0000       5.151141       140.1697 
 1938   0.0000       5.153790       140.2418 
 1939   0.0000       5.158594       140.3725 
 1940   0.0000       5.161020       140.4385 
 1941   0.0000       5.165053       140.5482 
 1942   0.0000       5.176606       140.8626 
 1943   0.0000       5.177264       140.8805 
 1944   0.0000       5.182618       141.0262 
 1945   0.0000       5.188268       141.1800 
 1946   0.0000       5.192065       141.2833 
 1947   0.0000       5.193973       141.3352 
 1948   0.0000       5.201289       141.5343 
 1949   0.0000       5.205500       141.6489 
 1950   0.0000       5.208808       141.7389 
 1951   0.0000       5.213524       141.8672 
 1952   0.0000       5.220671       142.0617 
 1953   0.0000       5.224559       142.1675 
 1954   0.0000       5.232519       142.3841 
 1955   0.0000       5.236113       142.4819 
 1956   0.0000       5.244421       142.7080 
 1957   0.0000       5.246550       142.7659 
 1958   0.0000       5.247938       142.8037 
 1959   0.0000       5.250964       142.8860 
 1960   0.0000       5.255143       142.9997 
 1961   0.0000       5.258582       143.0933 
 1962   0.0000       5.262194       143.1916 
 1963   0.0000       5.262906       143.2110 
 1964   0.0000       5.269421       143.3882 
 1965   0.0000       5.270395       143.4147 
 1966   0.0000       5.273232       143.4919 
 1967   0.0000       5.275069       143.5419 
 1968   0.0000       5.280204       143.6817 
 1969   0.0000       5.282177       143.7353 
 1970   0.0000       5.286815       143.8615 
 1971   0.0000       5.292807       144.0246 
 1972   0.0000       5.296175       144.1162 
 1973   0.0000       5.300405       144.2314 
 1974   0.0000       5.306887       144.4077 
 1975   0.0000       5.309513       144.4792 
 1976   0.0000       5.315118       144.6317 
 1977   0.0000       5.319800       144.7591 
 1978   0.0000       5.323256       144.8532 
 1979   0.0000       5.325073       144.9026 
 1980   0.0000       5.328212       144.9880 
 1981   0.0000       5.329351       145.0190 
 1982   0.0000       5.333772       145.1393 
 1983   0.0000       5.341889       145.3602 
 1984   0.0000       5.345662       145.4629 
 1985   0.0000       5.351183       145.6131 
 1986   0.0000       5.357434       145.7832 
 1987   0.0000       5.358436       145.8105 
 1988   0.0000       5.361195       145.8855 
 1989   0.0000       5.368359       146.0805 
 1990   0.0000       5.372813       146.2017 
 1991   0.0000       5.373714       146.2262 
 1992   0.0000       5.379227       146.3762 
 1993   0.0000       5.381691       146.4432 
 1994   0.0000       5.386252       146.5674 
 1995   0.0000       5.387842       146.6106 
 1996   0.0000       5.394998       146.8054 
 1997   0.0000       5.396000       146.8326 
 1998   0.0000       5.399752       146.9347 
 1999   0.0000       5.405121       147.0808 
 2000   0.0000       5.410027       147.2143 
 2001   0.0000       5.413077       147.2973 
 2002   0.0000       5.421087       147.5153 
 2003   0.0000       5.424043       147.5957 
 2004   0.0000       5.431089       147.7874 
 2005   0.0000       5.435700       147.9129 
 2006   0.0000       5.440038       148.0310 
 2007   0.0000       5.444759       148.1594 
 2008   0.0000       5.447270       148.2277 
 2009   0.0000       5.452397       148.3673 
 2010   0.0000       5.455731       148.4580 
 2011   0.0000       5.457569       148.5080 
 2012   0.0000       5.462289       148.6364 
 2013   0.0000       5.469420       148.8305 
 2014   0.0000       5.469922       148.8441 
 2015   0.0000       5.476034       149.0105 
 2016   0.0000       5.477583       149.0526 
 2017   0.0000       5.482601       149.1892 
 2018   0.0000       5.488315       149.3446 
 2019   0.0000       5.489705       149.3825 
 2020   0.0000       5.500929       149.6879 
 2021   0.0000       5.504118       149.7747 
 2022   0.0000       5.506429       149.8376 
 2023   0.0000       5.511144       149.9659 
 2024   0.0000       5.513729       150.0362 
 2025   0.0000       5.517283       150.1329 
 2026   0.0000       5.519380       150.1900 
 2027   0.0000       5.521821       150.2564 
 2028   0.0000       5.532399       150.5442 
 2029   0.0000       5.532980       150.5601 
 2030   0.0000       5.536852       150.6654 
 2031   0.0000       5.540082       150.7533 
 2032   0.0000       5.541831       150.8009 
 2033   0.0000       5.546512       150.9283 
 2034   0.0000       5.550732       151.0431 
 2035   0.0000       5.554911       151.1568 
 2036   0.0000       5.557096       151.2163 
 2037   0.0000       5.562458       151.3622 
 2038   0.0000       5.568084       151.5153 
 2039   0.0000       5.570807       151.5894 
 2040   0.0000       5.575638       151.7208 
 2041   0.0000       5.579664       151.8304 
 2042   0.0000       5.580038       151.8406 
 2043   0.0000       5.582937       151.9194 
 2044   0.0000       5.586505       152.0165 
 2045   0.0000       5.589406       152.0955 
 2046   0.0000       5.592334       152.1752 
 2047   0.0000       5.595333       152.2568 
 2048   0.0000       5.600733       152.4037 
 2049   0.0000       5.602224       152.4443 
 2050   0.0000       5.605499       152.5334 
 2051   0.0000       5.608010       152.6017 
 2052   0.0000       5.613583       152.7533 
 2053   0.0000       5.615141       152.7958 
 2054   0.0000       5.618602       152.8899 
 2055   0.0000       5.621527       152.9695 
 2056   0.0000       5.623704       153.0288 
 2057   0.0000       5.627005       153.1186 
 2058   0.0000       5.632345       153.2639 
 2059   0.0000       5.632975       153.2810 
 2060   0.0000       5.638489       153.4311 
 2061   0.0000       5.641440       153.5114 
 2062   0.0000       5.642028       153.5274 
 2063   0.0000       5.647935       153.6881 
 2064   0.0000       5.651462       153.7841 
 2065   0.0000       5.655392       153.8910 
 2066   0.0000       5.660198       154.0218 
 2067   0.0000       5.664170       154.1299 
 2068   0.0000       5.665440       154.1645 
 2069   0.0000       5.668311       154.2426 
 2070   0.0000       5.671833       154.3384 
 2071   0.0000       5.674474       154.4103 
 2072   0.0000       5.679199       154.5389 
 2073   0.0000       5.680562       154.5760 
 2074   0.0000       5.681225       154.5940 
 2075   0.0000       5.685505       154.7105 
 2076   0.0000       5.692311       154.8957 
 2077   0.0000       5.695901       154.9933 
 2078   0.0000       5.697480       155.0363 
 2079   0.0000       5.699655       155.0955 
 2080   0.0000       5.704212       155.2195 
 2081   0.0000       5.706786       155.2895 
 2082   0.0000       5.712629       155.4486 
 2083   0.0000       5.713318       155.4673 
 2084   0.0000       5.719924       155.6470 
 2085   0.0000       5.723044       155.7319 
 2086   0.0000       5.726203       155.8179 
 2087   0.0000       5.727087       155.8420 
 2088   0.0000       5.732461       155.9882 
 2089   0.0000       5.734665       156.0482 
 2090   0.0000       5.739019       156.1666 
 2091   0.0000       5.741655       156.2384 
 2092   0.0000       5.748355       156.4207 
 2093   0.0000       5.749763       156.4590 
 2094   0.0000       5.750996       156.4926 
 2095   0.0000       5.755519       156.6156 
 2096   0.0000       5.758112       156.6862 
 2097   0.0000       5.760145       156.7415 
 2098   0.0000       5.767817       156.9503 
 2099   0.0000       5.773867       157.1149 
 2100   0.0000       5.775024       157.1464 
 2101   0.0000       5.783588       157.3794 
 2102   0.0000       5.789617       157.5435 
 2103   0.0000       5.794553       157.6778 
 2104   0.0000       5.798075       157.7736 
 2105   0.0000       5.800815       157.8482 
 2106   0.0000       5.803943       157.9333 
 2107   0.0000       5.806329       157.9982 
 2108   0.0000       5.813666       158.1979 
 2109   0.0000       5.817632       158.3058 
 2110   0.0000       5.819042       158.3442 
 2111   0.0000       5.822263       158.4318 
 2112   0.0000       5.826050       158.5349 
 2113   0.0000       5.829036       158.6161 
 2114   0.0000       5.831763       158.6903 
 2115   0.0000       5.832367       158.7068 
 2116   0.0000       5.839132       158.8908 
 2117   0.0000       5.841765       158.9625 
 2118   0.0000       5.848035       159.1331 
 2119   0.0000       5.854531       159.3099 
 2120   0.0000       5.855768       159.3435 
 2121   0.0000       5.858642       159.4218 
 2122   0.0000       5.862080       159.5153 
 2123   0.0000       5.866911       159.6468 
 2124   0.0000       5.867339       159.6584 
 2125   0.0000       5.874739       159.8598 
 2126   0.0000       5.878925       159.9737 
 2127   0.0000       5.884427       160.1234 
 2128   0.0000       5.887202       160.1989 
 2129   0.0000       5.887779       160.2146 
 2130   0.0000       5.891960       160.3284 
 2131   0.0000       5.898644       160.5103 
 2132   0.0000       5.901274       160.5818 
 2133   0.0000       5.901909       160.5991 
 2134   0.0000       5.904492       160.6694 
 2135   0.0000       5.907916       160.7626 
 2136   0.0000       5.911029       160.8473 
 2137   0.0000       5.914704       160.9473 
 2138   0.0000       5.916257       160.9895 
 2139   0.0000       5.918557       161.0521 
 2140   0.0000       5.919428       161.0758 
 2141   0.0000       5.924011       161.2005 
 2142   0.0000       5.927246       161.2886 
 2143   0.0000       5.929532       161.3508 
 2144   0.0000       5.931173       161.3954 
 2145   0.0000       5.933680       161.4636 
 2146   0.0000       5.934184       161.4774 
 2147   0.0000       5.935090       161.5020 
 2148   0.0000       5.938155       161.5854 
 2149   0.0000       5.944728       161.7643 
 2150   0.0000       5.946650       161.8166 
 2151   0.0000       5.948254       161.8602 
 2152   0.0000       5.949552       161.8955 
 2153   0.0000       5.951193       161.9402 
 2154   0.0000       5.954468       162.0293 
 2155   0.0000       5.959233       162.1590 
 2156   0.0000       5.959789       162.1741 
 2157   0.0000       5.963890       162.2857 
 2158   0.0000       5.968580       162.4133 
 2159   0.0000       5.969864       162.4483 
 2160   0.0000       5.972371       162.5165 
 2161   0.0000       5.976841       162.6381 
 2162   0.0000       5.978478       162.6827 
 2163   0.0000       5.980529       162.7385 
 2164   0.0000       5.984027       162.8337 
 2165   0.0000       5.987341       162.9238 
 2166   0.0000       5.989349       162.9785 
 2167   0.0000       5.991682       163.0419 
 2168   0.0000       5.995565       163.1476 
 2169   0.0000       5.996638       163.1768 
 2170   0.0000       5.999984       163.2679 
 2171   0.0000       6.002046       163.3240 
 2172   0.0000       6.003784       163.3713 
 2173   0.0000       6.005189       163.4095 
 2174   0.0000       6.008203       163.4915 
 2175   0.0000       6.012440       163.6068 
 2176   0.0000       6.014430       163.6610 
 2177   0.0000       6.019979       163.8120 
 2178   0.0000       6.020950       163.8384 
 2179   0.0000       6.022722       163.8866 
 2180   0.0000       6.026760       163.9965 
 2181   0.0000       6.027638       164.0204 
 2182   0.0000       6.029512       164.0714 
 2183   0.0000       6.034274       164.2009 
 2184   0.0000       6.035940       164.2463 
 2185   0.0000       6.039373       164.3397 
 2186   0.0000       6.042118       164.4144 
 2187   0.0000       6.044207       164.4712 
 2188   0.0000       6.045987       164.5197 
 2189   0.0000       6.046237       164.5265 
 2190   0.0000       6.048620       164.5913 
 2191   0.0000       6.051577       164.6718 
 2192   0.0000       6.053252       164.7174 
 2193   0.0000       6.056984       164.8189 
 2194   0.0000       6.057761       164.8401 
 2195   0.0000       6.060477       164.9140 
 2196   0.0000       6.063502       164.9963 
 2197   0.0000       6.064588       165.0258 
 2198   0.0000       6.068441       165.1307 
 2199   0.0000       6.069434       165.1577 
 2200   0.0000       6.072020       165.2281 
 2201   0.0000       6.073068       165.2566 
 2202   0.0000       6.075574       165.3248 
 2203   0.0000       6.077466       165.3763 
 2204   0.0000       6.082032       165.5005 
 2205   0.0000       6.082628       165.5167 
 2206   0.0000       6.086663       165.6265 
 2207   0.0000       6.088692       165.6817 
 2208   0.0000       6.092908       165.7965 
 2209   0.0000       6.094019       165.8267 
 2210   0.0000       6.095166       165.8579 
 2211   0.0000       6.098636       165.9523 
 2212   0.0000       6.100917       166.0144 
 2213   0.0000       6.101748       166.0370 
 2214   0.0000       6.102627       166.0609 
 2215   0.0000       6.106199       166.1581 
 2216   0.0000       6.109581       166.2502 
 2217   0.0000       6.112418       166.3273 
 2218   0.0000       6.116337       166.4340 
 2219   0.0000       6.118732       166.4992 
 2220   0.0000       6.121113       166.5639 
 2221   0.0000       6.124089       166.6449 
 2222   0.0000       6.127870       166.7478 
 2223   0.0000       6.131462       166.8456 
 2224   0.0000       6.133676       166.9058 
 2225   0.0000       6.134876       166.9385 
 2226   0.0000       6.137396       167.0070 
 2227   0.0000       6.142091       167.1348 
 2228   0.0000       6.143563       167.1749 
 2229   0.0000       6.145350       167.2235 
 2230   0.0000       6.145685       167.2326 
 2231   0.0000       6.150621       167.3669 
 2232   0.0000       6.151524       167.3915 
 2233   0.0000       6.153423       167.4431 
 2234   0.0000       6.154106       167.4617 
 2235   0.0000       6.157637       167.5578 
 2236   0.0000       6.162300       167.6847 
 2237   0.0000       6.164445       167.7431 
 2238   0.0000       6.167275       167.8201 
 2239   0.0000       6.170917       167.9192 
 2240   0.0000       6.172401       167.9596 
 2241   0.0000       6.175476       168.0432 
 2242   0.0000       6.178147       168.1159 
 2243   0.0000       6.180145       168.1703 
 2244   0.0000       6.182210       168.2265 
 2245   0.0000       6.185100       168.3051 
 2246   0.0000       6.186572       168.3452 
 2247   0.0000       6.190129       168.4420 
 2248   0.0000       6.193606       168.5366 
 2249   0.0000       6.193855       168.5434 
 2250   0.0000       6.196039       168.6028 
 2251   0.0000       6.197874       168.6527 
 2252   0.0000       6.199230       168.6896 
 2253   0.0000       6.200204       168.7161 
 2254   0.0000       6.203282       168.7999 
 2255   0.0000       6.204870       168.8431 
 2256   0.0000       6.207637       168.9184 
 2257   0.0000       6.208106       168.9312 
 2258   0.0000       6.212246       169.0438 
 2259   0.0000       6.213096       169.0669 
 2260   0.0000       6.217053       169.1746 
 2261   0.0000       6.218102       169.2032 
 2262   0.0000       6.222455       169.3216 
 2263   0.0000       6.227943       169.4710 
 2264   0.0000       6.228891       169.4967 
 2265   0.0000       6.229978       169.5263 
 2266   0.0000       6.232763       169.6021 
 2267   0.0000       6.234172       169.6404 
 2268   0.0000       6.238386       169.7551 
 2269   0.0000       6.238673       169.7629 
 2270   0.0000       6.242040       169.8546 
 2271   0.0000       6.245232       169.9414 
 2272   0.0000       6.246825       169.9847 
 2273   0.0000       6.249314       170.0525 
 2274   0.0000       6.250048       170.0725 
 2275   0.0000       6.252439       170.1375 
 2276   0.0000       6.255648       170.2248 
 2277   0.0000       6.256980       170.2611 
 2278   0.0000       6.258676       170.3072 
 2279   0.0000       6.261317       170.3791 
 2280   0.0000       6.264354       170.4617 
 2281   0.0000       6.266446       170.5187 
 2282   0.0000       6.268056       170.5625 
 2283   0.0000       6.270005       170.6155 
 2284   0.0000       6.274031       170.7251 
 2285   0.0000       6.274620       170.7411 
 2286   0.0000       6.275571       170.7670 
 2287   0.0000       6.279123       170.8636 
 2288   0.0000       6.280762       170.9082 
 2289   0.0000       6.283012       170.9694 
 2290   0.0000       6.285018       171.0240 
 2291   0.0000       6.288521       171.1193 
 2292   0.0000       6.289682       171.1510 
 2293   0.0000       6.294497       171.2820 
 2294   0.0000       6.297337       171.3592 
 2295   0.0000       6.298910       171.4021 
 2296   0.0000       6.300275       171.4392 
 2297   0.0000       6.303869       171.5370 
 2298   0.0000       6.307009       171.6224 
 2299   0.0000       6.307627       171.6393 
 2300   0.0000       6.308426       171.6610 
 2301   0.0000       6.311531       171.7455 
 2302   0.0000       6.314101       171.8154 
 2303   0.0000       6.317036       171.8953 
 2304   0.0000       6.318272       171.9289 
 2305   0.0000       6.319046       171.9500 
 2306   0.0000       6.324982       172.1115 
 2307   0.0000       6.325128       172.1155 
 2308   0.0000       6.326341       172.1485 
 2309   0.0000       6.328160       172.1980 
 2310   0.0000       6.333223       172.3358 
 2311   0.0000       6.334772       172.3779 
 2312   0.0000       6.337527       172.4529 
 2313   0.0000       6.339022       172.4936 
 2314   0.0000       6.340651       172.5379 
 2315   0.0000       6.341550       172.5624 
 2316   0.0000       6.346562       172.6987 
 2317   0.0000       6.348843       172.7608 
 2318   0.0000       6.351538       172.8341 
 2319   0.0000       6.353652       172.8917 
 2320   0.0000       6.354757       172.9217 
 2321   0.0000       6.356165       172.9600 
 2322   0.0000       6.359046       173.0384 
 2323   0.0000       6.361341       173.1009 
 2324   0.0000       6.361756       173.1122 
 2325   0.0000       6.363144       173.1499 
 2326   0.0000       6.367152       173.2590 
 2327   0.0000       6.368495       173.2956 
 2328   0.0000       6.369632       173.3265 
 2329   0.0000       6.374232       173.4517 
 2330   0.0000       6.375025       173.4733 
 2331   0.0000       6.377981       173.5537 
 2332   0.0000       6.379551       173.5964 
 2333   0.0000       6.381429       173.6475 
 2334   0.0000       6.385420       173.7561 
 2335   0.0000       6.387150       173.8032 
 2336   0.0000       6.389898       173.8780 
 2337   0.0000       6.392983       173.9619 
 2338   0.0000       6.395043       174.0180 
 2339   0.0000       6.396851       174.0672 
 2340   0.0000       6.400068       174.1547 
 2341   0.0000       6.402971       174.2337 
 2342   0.0000       6.404793       174.2833 
 2343   0.0000       6.407111       174.3464 
 2344   0.0000       6.409468       174.4105 
 2345   0.0000       6.411206       174.4578 
 2346   0.0000       6.415764       174.5818 
 2347   0.0000       6.418668       174.6608 
 2348   0.0000       6.419244       174.6765 
 2349   0.0000       6.420692       174.7159 
 2350   0.0000       6.424197       174.8113 
 2351   0.0000       6.426406       174.8714 
 2352   0.0000       6.428082       174.9170 
 2353   0.0000       6.430565       174.9846 
 2354   0.0000       6.433218       175.0568 
 2355   0.0000       6.434085       175.0803 
 2356   0.0000       6.436416       175.1438 
 2357   0.0000       6.439564       175.2294 
 2358   0.0000       6.442791       175.3173 
 2359   0.0000       6.443580       175.3387 
 2360   0.0000       6.445827       175.3999 
 2361   0.0000       6.450499       175.5270 
 2362   0.0000       6.452592       175.5840 
 2363   0.0000       6.453958       175.6211 
 2364   0.0000       6.461264       175.8199 
 2365   0.0000       6.463176       175.8719 
 2366   0.0000       6.463292       175.8751 
 2367   0.0000       6.465323       175.9304 
 2368   0.0000       6.467111       175.9790 
 2369   0.0000       6.469945       176.0562 
 2370   0.0000       6.472132       176.1157 
 2371   0.0000       6.474175       176.1713 
 2372   0.0000       6.478197       176.2807 
 2373   0.0000       6.481105       176.3598 
 2374   0.0000       6.483797       176.4331 
 2375   0.0000       6.485550       176.4808 
 2376   0.0000       6.487655       176.5381 
 2377   0.0000       6.491721       176.6487 
 2378   0.0000       6.493408       176.6946 
 2379   0.0000       6.495115       176.7411 
 2380   0.0000       6.499754       176.8673 
 2381   0.0000       6.501994       176.9283 
 2382   0.0000       6.503244       176.9623 
 2383   0.0000       6.508725       177.1114 
 2384   0.0000       6.510962       177.1723 
 2385   0.0000       6.514060       177.2566 
 2386   0.0000       6.515154       177.2864 
 2387   0.0000       6.517643       177.3541 
 2388   0.0000       6.518556       177.3789 
 2389   0.0000       6.524517       177.5411 
 2390   0.0000       6.527686       177.6274 
 2391   0.0000       6.530066       177.6921 
 2392   0.0000       6.534661       177.8172 
 2393   0.0000       6.537398       177.8916 
 2394   0.0000       6.540782       177.9837 
 2395   0.0000       6.541249       177.9964 
 2396   0.0000       6.544958       178.0974 
 2397   0.0000       6.547482       178.1660 
 2398   0.0000       6.548729       178.2000 
 2399   0.0000       6.551601       178.2781 
 2400   0.0000       6.555964       178.3968 
 2401   0.0000       6.558080       178.4544 
 2402   0.0000       6.561541       178.5486 
 2403   0.0000       6.565005       178.6429 
 2404   0.0000       6.567270       178.7045 
 2405   0.0000       6.570321       178.7875 
 2406   0.0000       6.572191       178.8384 
 2407   0.0000       6.577543       178.9840 
 2408   0.0000       6.579781       179.0449 
 2409   0.0000       6.581400       179.0890 
 2410   0.0000       6.583071       179.1345 
 2411   0.0000       6.588707       179.2878 
 2412   0.0000       6.588982       179.2953 
 2413   0.0000       6.593390       179.4153 
 2414   0.0000       6.597113       179.5166 
 2415   0.0000       6.598950       179.5666 
 2416   0.0000       6.603121       179.6801 
 2417   0.0000       6.604904       179.7286 
 2418   0.0000       6.611984       179.9212 
 2419   0.0000       6.613991       179.9758 
 2420   0.0000       6.617816       180.0799 
 2421   0.0000       6.623174       180.2257 
 2422   0.0000       6.625308       180.2838 
 2423   0.0000       6.627874       180.3536 
 2424   0.0000       6.630899       180.4359 
 2425   0.0000       6.633720       180.5127 
 2426   0.0000       6.637200       180.6074 
 2427   0.0000       6.641826       180.7333 
 2428   0.0000       6.644144       180.7964 
 2429   0.0000       6.647176       180.8788 
 2430   0.0000       6.649133       180.9321 
 2431   0.0000       6.650830       180.9783 
 2432   0.0000       6.651410       180.9941 
 2433   0.0000       6.655229       181.0980 
 2434   0.0000       6.656183       181.1239 
 2435   0.0000       6.658094       181.1760 
 2436   0.0000       6.662030       181.2831 
 2437   0.0000       6.665935       181.3893 
 2438   0.0000       6.667701       181.4374 
 2439   0.0000       6.669564       181.4881 
 2440   0.0000       6.672281       181.5620 
 2441   0.0000       6.674170       181.6134 
 2442   0.0000       6.677493       181.7038 
 2443   0.0000       6.678808       181.7396 
 2444   0.0000       6.681362       181.8091 
 2445   0.0000       6.682512       181.8404 
 2446   0.0000       6.687524       181.9768 
 2447   0.0000       6.689059       182.0186 
 2448   0.0000       6.694162       182.1574 
 2449   0.0000       6.695957       182.2063 
 2450   0.0000       6.699265       182.2963 
 2451   0.0000       6.702220       182.3767 
 2452   0.0000       6.703590       182.4140 
 2453   0.0000       6.703725       182.4176 
 2454   0.0000       6.712710       182.6621 
 2455   0.0000       6.713948       182.6958 
 2456   0.0000       6.715847       182.7475 
 2457   0.0000       6.717465       182.7915 
 2458   0.0000       6.719348       182.8427 
 2459   0.0000       6.720686       182.8792 
 2460   0.0000       6.726730       183.0436 
 2461   0.0000       6.729169       183.1100 
 2462   0.0000       6.731744       183.1801 
 2463   0.0000       6.733274       183.2217 
 2464   0.0000       6.733397       183.2250 
 2465   0.0000       6.738288       183.3581 
 2466   0.0000       6.741399       183.4428 
 2467   0.0000       6.745891       183.5650 
 2468   0.0000       6.749082       183.6519 
 2469   0.0000       6.752186       183.7363 
 2470   0.0000       6.753380       183.7688 
 2471   0.0000       6.757471       183.8801 
 2472   0.0000       6.760553       183.9640 
 2473   0.0000       6.761363       183.9860 
 2474   0.0000       6.762055       184.0049 
 2475   0.0000       6.763613       184.0473 
 2476   0.0000       6.765871       184.1087 
 2477   0.0000       6.769415       184.2051 
 2478   0.0000       6.770231       184.2273 
 2479   0.0000       6.778080       184.4409 
 2480   0.0000       6.780200       184.4986 
 2481   0.0000       6.781425       184.5319 
 2482   0.0000       6.784316       184.6106 
 2483   0.0000       6.786678       184.6749 
 2484   0.0000       6.789299       184.7462 
 2485   0.0000       6.790572       184.7808 
 2486   0.0000       6.793568       184.8624 
 2487   0.0000       6.795407       184.9124 
 2488   0.0000       6.796282       184.9362 
 2489   0.0000       6.800747       185.0577 
 2490   0.0000       6.801963       185.0908 
 2491   0.0000       6.802351       185.1014 
 2492   0.0000       6.805669       185.1917 
 2493   0.0000       6.811129       185.3402 
 2494   0.0000       6.813266       185.3984 
 2495   0.0000       6.814923       185.4435 
 2496   0.0000       6.816191       185.4780 
 2497   0.0000       6.822926       185.6613 
 2498   0.0000       6.826012       185.7452 
 2499   0.0000       6.827342       185.7814 
 2500   0.0000       6.831259       185.8880 
 2501   0.0000       6.835661       186.0078 
 2502   0.0000       6.838846       186.0945 
 2503   0.0000       6.840811       186.1479 
 2504   0.0000       6.842584       186.1962 
 2505   0.0000       6.849565       186.3862 
 2506   0.0000       6.852275       186.4599 
 2507   0.0000       6.853517       186.4937 
 2508   0.0000       6.854549       186.5217 
 2509   0.0000       6.858301       186.6239 
 2510   0.0000       6.864195       186.7842 
 2511   0.0000       6.866599       186.8497 
 2512   0.0000       6.868350       186.8973 
 2513   0.0000       6.873372       187.0340 
 2514   0.0000       6.878433       187.1717 
 2515   0.0000       6.878957       187.1859 
 2516   0.0000       6.883713       187.3154 
 2517   0.0000       6.890119       187.4897 
 2518   0.0000       6.893662       187.5861 
 2519   0.0000       6.895255       187.6294 
 2520   0.0000       6.899664       187.7494 
 2521   0.0000       6.900539       187.7732 
 2522   0.0000       6.909578       188.0192 
 2523   0.0000       6.910632       188.0479 
 2524   0.0000       6.912246       188.0918 
 2525   0.0000       6.914036       188.1405 
 2526   0.0000       6.917616       188.2379 
 2527   0.0000       6.922985       188.3840 
 2528   0.0000       6.926941       188.4916 
 2529   0.0000       6.934514       188.6977 
 2530   0.0000       6.937212       188.7711 
 2531   0.0000       6.944547       188.9707 
 2532   0.0000       6.949250       189.0987 
 2533   0.0000       6.951140       189.1501 
 2534   0.0000       6.958286       189.3446 
 2535   0.0000       6.967027       189.5824 
 2536   0.0000       6.968667       189.6271 
 2537   0.0000       6.971929       189.7158 
 2538   0.0000       6.977719       189.8734 
 2539   0.0000       6.979054       189.9097 
 2540   0.0000       6.983590       190.0331 
 2541   0.0000       6.988858       190.1765 
 2542   0.0000       6.994102       190.3192 
 2543   0.0000       6.997793       190.4196 
 2544   0.0000       7.000123       190.4830 
 2545   0.0000       7.004553       190.6036 
 2546   0.0000       7.006194       190.6482 
 2547   0.0000       7.011182       190.7840 
 2548   0.0000       7.015225       190.8940 
 2549   0.0000       7.018620       190.9864 
 2550   0.0000       7.021038       191.0522 
 2551   0.0000       7.022570       191.0939 
 2552   0.0000       7.026791       191.2087 
 2553   0.0000       7.027484       191.2276 
 2554   0.0000       7.032391       191.3611 
 2555   0.0000       7.035410       191.4432 
 2556   0.0000       7.038255       191.5207 
 2557   0.0000       7.040283       191.5759 
 2558   0.0000       7.042406       191.6336 
 2559   0.0000       7.045950       191.7300 
 2560   0.0000       7.047276       191.7661 
 2561   0.0000       7.054634       191.9663 
 2562   0.0000       7.055564       191.9916 
 2563   0.0000       7.058445       192.0700 
 2564   0.0000       7.062159       192.1711 
 2565   0.0000       7.065561       192.2637 
 2566   0.0000       7.067554       192.3179 
 2567   0.0000       7.070373       192.3946 
 2568   0.0000       7.070941       192.4101 
 2569   0.0000       7.076341       192.5570 
 2570   0.0000       7.081794       192.7054 
 2571   0.0000       7.083974       192.7647 
 2572   0.0000       7.090940       192.9543 
 2573   0.0000       7.091995       192.9830 
 2574   0.0000       7.099223       193.1797 
 2575   0.0000       7.102067       193.2571 
 2576   0.0000       7.106052       193.3655 
 2577   0.0000       7.112613       193.5440 
 2578   0.0000       7.115247       193.6157 
 2579   0.0000       7.120736       193.7651 
 2580   0.0000       7.122542       193.8142 
 2581   0.0000       7.130834       194.0399 
 2582   0.0000       7.131523       194.0586 
 2583   0.0000       7.137658       194.2255 
 2584   0.0000       7.138500       194.2485 
 2585   0.0000       7.142469       194.3565 
 2586   0.0000       7.147131       194.4833 
 2587   0.0000       7.151388       194.5992 
 2588   0.0000       7.153617       194.6598 
 2589   0.0000       7.156933       194.7501 
 2590   0.0000       7.157577       194.7676 
 2591   0.0000       7.159658       194.8242 
 2592   0.0000       7.160759       194.8542 
 2593   0.0000       7.165889       194.9937 
 2594   0.0000       7.167330       195.0330 
 2595   0.0000       7.175111       195.2447 
 2596   0.0000       7.177272       195.3035 
 2597   0.0000       7.183566       195.4748 
 2598   0.0000       7.187224       195.5743 
 2599   0.0000       7.190442       195.6619 
 2600   0.0000       7.192940       195.7299 
 2601   0.0000       7.194317       195.7673 
 2602   0.0000       7.196681       195.8316 
 2603   0.0000       7.198671       195.8858 
 2604   0.0000       7.201682       195.9677 
 2605   0.0000       7.207625       196.1294 
 2606   0.0000       7.213766       196.2965 
 2607   0.0000       7.218825       196.4342 
 2608   0.0000       7.225403       196.6132 
 2609   0.0000       7.230381       196.7487 
 2610   0.0000       7.234333       196.8562 
 2611   0.0000       7.237967       196.9551 
 2612   0.0000       7.246666       197.1918 
 2613   0.0000       7.249544       197.2701 
 2614   0.0000       7.250638       197.2999 
 2615   0.0000       7.254643       197.4089 
 2616   0.0000       7.261338       197.5910 
 2617   0.0000       7.262961       197.6352 
 2618   0.0000       7.265915       197.7156 
 2619   0.0000       7.274924       197.9607 
 2620   0.0000       7.277334       198.0263 
 2621   0.0000       7.281430       198.1378 
 2622   0.0000       7.283584       198.1964 
 2623   0.0000       7.284336       198.2169 
 2624   0.0000       7.292068       198.4273 
 2625   0.0000       7.295022       198.5076 
 2626   0.0000       7.299470       198.6287 
 2627   0.0000       7.299946       198.6416 
 2628   0.0000       7.302319       198.7062 
 2629   0.0000       7.311316       198.9510 
 2630   0.0000       7.313882       199.0209 
 2631   0.0000       7.317331       199.1147 
 2632   0.0000       7.323214       199.2748 
 2633   0.0000       7.325816       199.3456 
 2634   0.0000       7.329184       199.4372 
 2635   0.0000       7.333833       199.5637 
 2636   0.0000       7.336597       199.6389 
 2637   0.0000       7.342696       199.8049 
 2638   0.0000       7.347732       199.9420 
 2639   0.0000       7.353385       200.0958 
 2640   0.0000       7.357288       200.2020 
 2641   0.0000       7.366464       200.4517 
 2642   0.0000       7.368197       200.4988 
 2643   0.0000       7.375520       200.6981 
 2644   0.0000       7.379212       200.7986 
 2645   0.0000       7.385292       200.9640 
 2646   0.0000       7.390072       201.0941 
 2647   0.0000       7.396549       201.2703 
 2648   0.0000       7.398797       201.3315 
 2649   0.0000       7.401552       201.4065 
 2650   0.0000       7.403453       201.4582 
 2651   0.0000       7.404733       201.4930 
 2652   0.0000       7.408502       201.5956 
 2653   0.0000       7.412723       201.7104 
 2654   0.0000       7.415656       201.7903 
 2655   0.0000       7.425092       202.0470 
 2656   0.0000       7.429280       202.1610 
 2657   0.0000       7.432650       202.2527 
 2658   0.0000       7.437586       202.3870 
 2659   0.0000       7.444190       202.5667 
 2660   0.0000       7.447538       202.6578 
 2661   0.0000       7.447634       202.6604 
 2662   0.0000       7.452422       202.7907 
 2663   0.0000       7.458083       202.9448 
 2664   0.0000       7.461710       203.0435 
 2665   0.0000       7.465259       203.1400 
 2666   0.0000       7.469871       203.2655 
 2667   0.0000       7.474340       203.3871 
 2668   0.0000       7.477797       203.4812 
 2669   0.0000       7.480523       203.5554 
 2670   0.0000       7.482398       203.6064 
 2671   0.0000       7.485696       203.6961 
 2672   0.0000       7.487783       203.7529 
 2673   0.0000       7.490816       203.8355 
 2674   0.0000       7.494304       203.9304 
 2675   0.0000       7.499384       204.0686 
 2676   0.0000       7.501453       204.1249 
 2677   0.0000       7.503908       204.1917 
 2678   0.0000       7.507189       204.2810 
 2679   0.0000       7.510121       204.3608 
 2680   0.0000       7.517311       204.5564 
 2681   0.0000       7.520029       204.6304 
 2682   0.0000       7.521248       204.6636 
 2683   0.0000       7.525697       204.7846 
 2684   0.0000       7.530254       204.9086 
 2685   0.0000       7.534710       205.0299 
 2686   0.0000       7.536233       205.0713 
 2687   0.0000       7.540014       205.1742 
 2688   0.0000       7.540770       205.1948 
 2689   0.0000       7.543938       205.2810 
 2690   0.0000       7.544250       205.2895 
 2691   0.0000       7.547398       205.3751 
 2692   0.0000       7.551333       205.4822 
 2693   0.0000       7.552605       205.5168 
 2694   0.0000       7.554777       205.5759 
 2695   0.0000       7.559096       205.6935 
 2696   0.0000       7.560602       205.7344 
 2697   0.0000       7.565812       205.8762 
 2698   0.0000       7.571639       206.0348 
 2699   0.0000       7.574205       206.1046 
 2700   0.0000       7.578073       206.2099 
 2701   0.0000       7.579397       206.2459 
 2702   0.0000       7.582657       206.3346 
 2703   0.0000       7.586423       206.4371 
 2704   0.0000       7.587448       206.4650 
 2705   0.0000       7.589157       206.5115 
 2706   0.0000       7.593594       206.6322 
 2707   0.0000       7.596819       206.7200 
 2708   0.0000       7.605603       206.9590 
 2709   0.0000       7.608409       207.0353 
 2710   0.0000       7.611756       207.1264 
 2711   0.0000       7.612311       207.1415 
 2712   0.0000       7.615826       207.2372 
 2713   0.0000       7.621614       207.3947 
 2714   0.0000       7.623432       207.4441 
 2715   0.0000       7.625780       207.5080 
 2716   0.0000       7.629289       207.6035 
 2717   0.0000       7.639179       207.8726 
 2718   0.0000       7.640788       207.9164 
 2719   0.0000       7.643323       207.9854 
 2720   0.0000       7.645954       208.0570 
 2721   0.0000       7.646601       208.0746 
 2722   0.0000       7.651737       208.2144 
 2723   0.0000       7.655623       208.3201 
 2724   0.0000       7.659490       208.4253 
 2725   0.0000       7.662574       208.5092 
 2726   0.0000       7.663296       208.5289 
 2727   0.0000       7.667870       208.6533 
 2728   0.0000       7.670084       208.7136 
 2729   0.0000       7.675424       208.8589 
 2730   0.0000       7.679941       208.9818 
 2731   0.0000       7.683364       209.0750 
 2732   0.0000       7.686865       209.1702 
 2733   0.0000       7.691194       209.2880 
 2734   0.0000       7.692355       209.3196 
 2735   0.0000       7.696574       209.4344 
 2736   0.0000       7.704735       209.6565 
 2737   0.0000       7.705570       209.6792 
 2738   0.0000       7.709499       209.7861 
 2739   0.0000       7.711729       209.8468 
 2740   0.0000       7.714455       209.9210 
 2741   0.0000       7.717741       210.0104 
 2742   0.0000       7.722321       210.1350 
 2743   0.0000       7.726647       210.2528 
 2744   0.0000       7.733099       210.4283 
 2745   0.0000       7.736720       210.5269 
 2746   0.0000       7.740653       210.6339 
 2747   0.0000       7.742198       210.6759 
 2748   0.0000       7.749448       210.8732 
 2749   0.0000       7.751712       210.9348 
 2750   0.0000       7.753699       210.9889 
 2751   0.0000       7.754768       211.0180 
 2752   0.0000       7.761749       211.2079 
 2753   0.0000       7.762202       211.2202 
 2754   0.0000       7.766288       211.3315 
 2755   0.0000       7.773046       211.5153 
 2756   0.0000       7.773742       211.5343 
 2757   0.0000       7.774287       211.5491 
 2758   0.0000       7.782114       211.7621 
 2759   0.0000       7.782637       211.7763 
 2760   0.0000       7.784865       211.8369 
 2761   0.0000       7.790486       211.9899 
 2762   0.0000       7.794022       212.0861 
 2763   0.0000       7.797349       212.1766 
 2764   0.0000       7.802747       212.3236 
 2765   0.0000       7.806330       212.4210 
 2766   0.0000       7.809765       212.5145 
 2767   0.0000       7.816080       212.6864 
 2768   0.0000       7.818282       212.7463 
 2769   0.0000       7.820061       212.7947 
 2770   0.0000       7.823483       212.8878 
 2771   0.0000       7.827867       213.0071 
 2772   0.0000       7.836086       213.2307 
 2773   0.0000       7.837648       213.2733 
 2774   0.0000       7.840150       213.3413 
 2775   0.0000       7.847139       213.5315 
 2776   0.0000       7.851653       213.6544 
 2777   0.0000       7.854186       213.7233 
 2778   0.0000       7.856681       213.7911 
 2779   0.0000       7.862086       213.9383 
 2780   0.0000       7.865711       214.0369 
 2781   0.0000       7.865973       214.0440 
 2782   0.0000       7.870188       214.1587 
 2783   0.0000       7.871889       214.2050 
 2784   0.0000       7.872534       214.2225 
 2785   0.0000       7.878854       214.3945 
 2786   0.0000       7.885515       214.5758 
 2787   0.0000       7.888396       214.6542 
 2788   0.0000       7.894158       214.8110 
 2789   0.0000       7.900623       214.9869 
 2790   0.0000       7.903981       215.0782 
 2791   0.0000       7.906991       215.1602 
 2792   0.0000       7.908912       215.2124 
 2793   0.0000       7.912010       215.2967 
 2794   0.0000       7.917583       215.4484 
 2795   0.0000       7.918531       215.4742 
 2796   0.0000       7.924575       215.6386 
 2797   0.0000       7.926997       215.7046 
 2798   0.0000       7.931847       215.8365 
 2799   0.0000       7.933093       215.8704 
 2800   0.0000       7.935412       215.9335 
 2801   0.0000       7.940544       216.0732 
 2802   0.0000       7.941997       216.1127 
 2803   0.0000       7.943850       216.1631 
 2804   0.0000       7.949988       216.3302 
 2805   0.0000       7.950891       216.3547 
 2806   0.0000       7.952074       216.3869 
 2807   0.0000       7.958370       216.5582 
 2808   0.0000       7.963098       216.6869 
 2809   0.0000       7.964180       216.7163 
 2810   0.0000       7.967433       216.8049 
 2811   0.0000       7.970734       216.8947 
 2812   0.0000       7.971872       216.9257 
 2813   0.0000       7.975896       217.0352 
 2814   0.0000       7.977583       217.0811 
 2815   0.0000       7.982002       217.2013 
 2816   0.0000       7.988012       217.3649 
 2817   0.0000       7.991301       217.4543 
 2818   0.0000       7.993997       217.5277 
 2819   0.0000       7.996233       217.5886 
 2820   0.0000       7.999727       217.6836 
 2821   0.0000       8.004315       217.8085 
 2822   0.0000       8.006496       217.8678 
 2823   0.0000       8.007678       217.9000 
 2824   0.0000       8.014042       218.0732 
 2825   0.0000       8.015918       218.1242 
 2826   0.0000       8.017237       218.1601 
 2827   0.0000       8.018215       218.1867 
 2828   0.0000       8.021922       218.2876 
 2829   0.0000       8.023799       218.3387 
 2830   0.0000       8.028394       218.4637 
 2831   0.0000       8.028901       218.4775 
 2832   0.0000       8.031614       218.5513 
 2833   0.0000       8.035059       218.6451 
 2834   0.0000       8.038857       218.7484 
 2835   0.0000       8.039777       218.7734 
 2836   0.0000       8.041910       218.8315 
 2837   0.0000       8.048070       218.9991 
 2838   0.0000       8.050647       219.0693 
 2839   0.0000       8.054390       219.1711 
 2840   0.0000       8.056668       219.2331 
 2841   0.0000       8.064136       219.4363 
 2842   0.0000       8.066169       219.4916 
 2843   0.0000       8.067119       219.5175 
 2844   0.0000       8.077068       219.7882 
 2845   0.0000       8.080329       219.8769 
 2846   0.0000       8.083350       219.9591 
 2847   0.0000       8.085337       220.0132 
 2848   0.0000       8.095611       220.2928 
 2849   0.0000       8.098505       220.3715 
 2850   0.0000       8.102321       220.4754 
 2851   0.0000       8.103949       220.5197 
 2852   0.0000       8.111797       220.7332 
 2853   0.0000       8.115971       220.8468 
 2854   0.0000       8.118221       220.9080 
 2855   0.0000       8.127086       221.1492 
 2856   0.0000       8.131175       221.2605 
 2857   0.0000       8.132434       221.2948 
 2858   0.0000       8.137437       221.4309 
 2859   0.0000       8.139742       221.4936 
 2860   0.0000       8.141201       221.5334 
 2861   0.0000       8.144114       221.6126 
 2862   0.0000       8.146586       221.6799 
 2863   0.0000       8.148200       221.7238 
 2864   0.0000       8.152169       221.8318 
 2865   0.0000       8.155131       221.9124 
 2866   0.0000       8.158539       222.0051 
 2867   0.0000       8.163287       222.1343 
 2868   0.0000       8.167584       222.2513 
 2869   0.0000       8.168115       222.2657 
 2870   0.0000       8.172162       222.3758 
 2871   0.0000       8.173803       222.4205 
 2872   0.0000       8.182524       222.6578 
 2873   0.0000       8.186241       222.7589 
 2874   0.0000       8.187023       222.7802 
 2875   0.0000       8.188855       222.8301 
 2876   0.0000       8.192458       222.9281 
 2877   0.0000       8.193359       222.9526 
 2878   0.0000       8.196472       223.0373 
 2879   0.0000       8.199841       223.1290 
 2880   0.0000       8.202093       223.1903 
 2881   0.0000       8.206288       223.3044 
 2882   0.0000       8.207211       223.3296 
 2883   0.0000       8.210750       223.4259 
 2884   0.0000       8.212374       223.4701 
 2885   0.0000       8.217188       223.6011 
 2886   0.0000       8.217784       223.6173 
 2887   0.0000       8.223120       223.7625 
 2888   0.0000       8.224670       223.8047 
 2889   0.0000       8.225794       223.8352 
 2890   0.0000       8.228513       223.9092 
 2891   0.0000       8.234155       224.0627 
 2892   0.0000       8.236613       224.1296 
 2893   0.0000       8.238665       224.1855 
 2894   0.0000       8.239503       224.2083 
 2895   0.0000       8.243179       224.3083 
 2896   0.0000       8.245333       224.3669 
 2897   0.0000       8.248861       224.4629 
 2898   0.0000       8.256912       224.6820 
 2899   0.0000       8.261145       224.7972 
 2900   0.0000       8.261736       224.8133 
 2901   0.0000       8.264247       224.8816 
 2902   0.0000       8.272589       225.1086 
 2903   0.0000       8.275300       225.1824 
 2904   0.0000       8.283311       225.4003 
 2905   0.0000       8.285809       225.4683 
 2906   0.0000       8.290092       225.5849 
 2907   0.0000       8.294887       225.7154 
 2908   0.0000       8.297666       225.7910 
 2909   0.0000       8.300560       225.8697 
 2910   0.0000       8.305928       226.0158 
 2911   0.0000       8.310451       226.1389 
 2912   0.0000       8.311677       226.1722 
 2913   0.0000       8.315874       226.2864 
 2914   0.0000       8.317477       226.3301 
 2915   0.0000       8.319949       226.3973 
 2916   0.0000       8.323762       226.5011 
 2917   0.0000       8.327555       226.6043 
 2918   0.0000       8.332420       226.7367 
 2919   0.0000       8.340371       226.9530 
 2920   0.0000       8.342452       227.0096 
 2921   0.0000       8.346231       227.1125 
 2922   0.0000       8.348536       227.1752 
 2923   0.0000       8.351896       227.2666 
 2924   0.0000       8.355193       227.3564 
 2925   0.0000       8.357099       227.4082 
 2926   0.0000       8.363285       227.5765 
 2927   0.0000       8.364671       227.6143 
 2928   0.0000       8.365683       227.6418 
 2929   0.0000       8.369011       227.7324 
 2930   0.0000       8.370253       227.7662 
 2931   0.0000       8.373086       227.8433 
 2932   0.0000       8.376496       227.9360 
 2933   0.0000       8.377889       227.9739 
 2934   0.0000       8.379574       228.0198 
 2935   0.0000       8.382409       228.0969 
 2936   0.0000       8.384627       228.1573 
 2937   0.0000       8.386024       228.1953 
 2938   0.0000       8.389185       228.2813 
 2939   0.0000       8.394913       228.4372 
 2940   0.0000       8.397272       228.5014 
 2941   0.0000       8.398335       228.5303 
 2942   0.0000       8.400123       228.5790 
 2943   0.0000       8.402457       228.6425 
 2944   0.0000       8.404741       228.7046 
 2945   0.0000       8.405873       228.7354 
 2946   0.0000       8.409277       228.8281 
 2947   0.0000       8.413622       228.9463 
 2948   0.0000       8.417557       229.0534 
 2949   0.0000       8.419628       229.1097 
 2950   0.0000       8.423155       229.2057 
 2951   0.0000       8.424972       229.2551 
 2952   0.0000       8.427485       229.3235 
 2953   0.0000       8.430161       229.3963 
 2954   0.0000       8.432201       229.4518 
 2955   0.0000       8.434828       229.5233 
 2956   0.0000       8.436147       229.5592 
 2957   0.0000       8.438456       229.6221 
 2958   0.0000       8.440387       229.6746 
 2959   0.0000       8.442217       229.7244 
 2960   0.0000       8.444536       229.7875 
 2961   0.0000       8.445828       229.8227 
 2962   0.0000       8.451328       229.9723 
 2963   0.0000       8.453368       230.0278 
 2964   0.0000       8.454788       230.0665 
 2965   0.0000       8.460983       230.2350 
 2966   0.0000       8.462572       230.2783 
 2967   0.0000       8.465812       230.3665 
 2968   0.0000       8.470281       230.4881 
 2969   0.0000       8.472311       230.5433 
 2970   0.0000       8.473865       230.5856 
 2971   0.0000       8.475798       230.6382 
 2972   0.0000       8.480532       230.7670 
 2973   0.0000       8.484084       230.8637 
 2974   0.0000       8.486295       230.9238 
 2975   0.0000       8.490744       231.0449 
 2976   0.0000       8.491810       231.0739 
 2977   0.0000       8.497441       231.2271 
 2978   0.0000       8.499004       231.2697 
 2979   0.0000       8.500798       231.3185 
 2980   0.0000       8.503682       231.3969 
 2981   0.0000       8.505379       231.4431 
 2982   0.0000       8.507636       231.5046 
 2983   0.0000       8.513581       231.6663 
 2984   0.0000       8.514630       231.6949 
 2985   0.0000       8.516535       231.7467 
 2986   0.0000       8.520233       231.8473 
 2987   0.0000       8.523884       231.9467 
 2988   0.0000       8.526035       232.0052 
 2989   0.0000       8.529316       232.0945 
 2990   0.0000       8.531961       232.1665 
 2991   0.0000       8.534113       232.2250 
 2992   0.0000       8.534963       232.2482 
 2993   0.0000       8.539893       232.3823 
 2994   0.0000       8.543040       232.4679 
 2995   0.0000       8.546148       232.5525 
 2996   0.0000       8.549415       232.6414 
 2997   0.0000       8.550263       232.6645 
 2998   0.0000       8.554756       232.7867 
 2999   0.0000       8.556188       232.8257 
 3000   0.0000       8.559129       232.9057 
 3001   0.0000       8.561553       232.9717 
 3002   0.0000       8.565419       233.0769 
 3003   0.0000       8.567494       233.1334 
 3004   0.0000       8.570283       233.2093 
 3005   0.0000       8.572783       233.2773 
 3006   0.0000       8.577896       233.4164 
 3007   0.0000       8.579517       233.4605 
 3008   0.0000       8.581318       233.5095 
 3009   0.0000       8.584630       233.5997 
 3010   0.0000       8.586340       233.6462 
 3011   0.0000       8.591075       233.7750 
 3012   0.0000       8.595421       233.8933 
 3013   0.0000       8.597700       233.9553 
 3014   0.0000       8.599392       234.0014 
 3015   0.0000       8.602711       234.0917 
 3016   0.0000       8.606987       234.2080 
 3017   0.0000       8.612617       234.3612 
 3018   0.0000       8.613749       234.3920 
 3019   0.0000       8.614525       234.4132 
 3020   0.0000       8.616588       234.4693 
 3021   0.0000       8.621023       234.5899 
 3022   0.0000       8.626361       234.7352 
 3023   0.0000       8.630087       234.8366 
 3024   0.0000       8.635535       234.9849 
 3025   0.0000       8.637026       235.0254 
 3026   0.0000       8.640272       235.1138 
 3027   0.0000       8.641110       235.1366 
 3028   0.0000       8.645561       235.2577 
 3029   0.0000       8.648085       235.3264 
 3030   0.0000       8.650147       235.3825 
 3031   0.0000       8.650939       235.4040 
 3032   0.0000       8.654409       235.4984 
 3033   0.0000       8.658837       235.6189 
 3034   0.0000       8.664875       235.7832 
 3035   0.0000       8.666726       235.8336 
 3036   0.0000       8.669482       235.9086 
 3037   0.0000       8.673890       236.0286 
 3038   0.0000       8.677181       236.1181 
 3039   0.0000       8.682539       236.2639 
 3040   0.0000       8.683801       236.2982 
 3041   0.0000       8.686946       236.3838 
 3042   0.0000       8.692403       236.5323 
 3043   0.0000       8.694683       236.5944 
 3044   0.0000       8.697524       236.6717 
 3045   0.0000       8.699411       236.7230 
 3046   0.0000       8.700762       236.7598 
 3047   0.0000       8.708352       236.9663 
 3048   0.0000       8.713905       237.1174 
 3049   0.0000       8.717995       237.2287 
 3050   0.0000       8.718535       237.2434 
 3051   0.0000       8.720468       237.2960 
 3052   0.0000       8.729261       237.5353 
 3053   0.0000       8.738248       237.7798 
 3054   0.0000       8.741654       237.8725 
 3055   0.0000       8.742591       237.8980 
 3056   0.0000       8.744347       237.9458 
 3057   0.0000       8.748219       238.0511 
 3058   0.0000       8.751395       238.1376 
 3059   0.0000       8.753243       238.1879 
 3060   0.0000       8.761366       238.4089 
 3061   0.0000       8.762597       238.4424 
 3062   0.0000       8.765478       238.5208 
 3063   0.0000       8.768779       238.6106 
 3064   0.0000       8.771056       238.6726 
 3065   0.0000       8.775531       238.7943 
 3066   0.0000       8.777834       238.8570 
 3067   0.0000       8.786586       239.0952 
 3068   0.0000       8.788341       239.1429 
 3069   0.0000       8.796229       239.3576 
 3070   0.0000       8.798578       239.4215 
 3071   0.0000       8.800109       239.4631 
 3072   0.0000       8.809414       239.7163 
 3073   0.0000       8.815374       239.8785 
 3074   0.0000       8.818808       239.9720 
 3075   0.0000       8.825095       240.1431 
 3076   0.0000       8.826641       240.1851 
 3077   0.0000       8.833136       240.3618 
 3078   0.0000       8.837825       240.4894 
 3079   0.0000       8.844651       240.6752 
 3080   0.0000       8.845055       240.6862 
 3081   0.0000       8.849752       240.8140 
 3082   0.0000       8.857331       241.0202 
 3083   0.0000       8.858788       241.0599 
 3084   0.0000       8.861913       241.1449 
 3085   0.0000       8.867545       241.2982 
 3086   0.0000       8.872092       241.4219 
 3087   0.0000       8.877470       241.5683 
 3088   0.0000       8.878385       241.5931 
 3089   0.0000       8.884971       241.7724 
 3090   0.0000       8.887751       241.8480 
 3091   0.0000       8.893434       242.0026 
 3092   0.0000       8.897149       242.1037 
 3093   0.0000       8.901342       242.2178 
 3094   0.0000       8.902901       242.2602 
 3095   0.0000       8.907981       242.3985 
 3096   0.0000       8.911062       242.4823 
 3097   0.0000       8.913268       242.5423 
 3098   0.0000       8.916583       242.6326 
 3099   0.0000       8.919096       242.7009 
 3100   0.0000       8.930160       243.0020 
 3101   0.0000       8.938650       243.2330 
 3102   0.0000       8.940475       243.2827 
 3103   0.0000       8.940658       243.2877 
 3104   0.0000       8.946183       243.4380 
 3105   0.0000       8.948137       243.4912 
 3106   0.0000       8.952846       243.6193 
 3107   0.0000       8.953537       243.6381 
 3108   0.0000       8.954496       243.6642 
 3109   0.0000       8.957164       243.7368 
 3110   0.0000       8.957823       243.7547 
 3111   0.0000       8.959387       243.7973 
 3112   0.0000       8.961594       243.8574 
 3113   0.0000       8.968016       244.0321 
 3114   0.0000       8.970067       244.0879 
 3115   0.0000       8.973617       244.1845 
 3116   0.0000       8.976641       244.2668 
 3117   0.0000       8.979392       244.3417 
 3118   0.0000       8.982556       244.4278 
 3119   0.0000       8.984757       244.4877 
 3120   0.0000       8.991841       244.6804 
 3121   0.0000       8.996587       244.8096 
 3122   0.0000       8.998614       244.8647 
 3123   0.0000       9.007007       245.0931 
 3124   0.0000       9.009945       245.1731 
 3125   0.0000       9.015284       245.3184 
 3126   0.0000       9.016962       245.3640 
 3127   0.0000       9.019186       245.4245 
 3128   0.0000       9.023851       245.5515 
 3129   0.0000       9.028075       245.6664 
 3130   0.0000       9.029633       245.7088 
 3131   0.0000       9.035378       245.8651 
 3132   0.0000       9.040099       245.9936 
 3133   0.0000       9.043649       246.0902 
 3134   0.0000       9.044517       246.1138 
 3135   0.0000       9.056985       246.4531 
 3136   0.0000       9.062360       246.5994 
 3137   0.0000       9.065607       246.6877 
 3138   0.0000       9.067981       246.7523 
 3139   0.0000       9.072857       246.8850 
 3140   0.0000       9.077349       247.0072 
 3141   0.0000       9.078396       247.0357 
 3142   0.0000       9.080824       247.1018 
 3143   0.0000       9.086660       247.2606 
 3144   0.0000       9.091368       247.3887 
 3145   0.0000       9.096557       247.5299 
 3146   0.0000       9.101340       247.6601 
 3147   0.0000       9.105708       247.7789 
 3148   0.0000       9.109900       247.8930 
 3149   0.0000       9.110793       247.9173 
 3150   0.0000       9.115725       248.0515 
 3151   0.0000       9.122289       248.2301 
 3152   0.0000       9.125265       248.3111 
 3153   0.0000       9.125702       248.3230 
 3154   0.0000       9.131000       248.4671 
 3155   0.0000       9.133374       248.5317 
 3156   0.0000       9.139782       248.7061 
 3157   0.0000       9.147670       248.9208 
 3158   0.0000       9.152445       249.0507 
 3159   0.0000       9.156868       249.1710 
 3160   0.0000       9.159826       249.2515 
 3161   0.0000       9.166470       249.4323 
 3162   0.0000       9.169882       249.5252 
 3163   0.0000       9.176578       249.7074 
 3164   0.0000       9.185161       249.9409 
 3165   0.0000       9.189400       250.0563 
 3166   0.0000       9.200295       250.3527 
 3167   0.0000       9.205850       250.5039 
 3168   0.0000       9.210180       250.6217 
 3169   0.0000       9.230990       251.1880 
 3170   0.0000       9.238692       251.3976 
 3171   0.0000       9.248037       251.6519 
 3172   0.0000       9.259401       251.9611 
 3173   0.0000       9.264915       252.1112 
 3174   0.0000       9.275074       252.3876 
 3175   0.0000       9.277741       252.4602 
 3176   0.0000       9.304993       253.2017 
 3177   0.0000       9.310795       253.3596 
 3178   0.0000       9.323072       253.6937 
 3179   0.0000       9.335951       254.0441 
 3180   0.0000       9.354349       254.5448 
 3181   0.0000       9.362374       254.7631 
 3182   0.0000       9.369095       254.9460 
 3183   0.0000       9.370553       254.9857 
 3184   0.0000       9.380586       255.2587 
 3185   0.0000       9.387078       255.4354 
 3186   0.0000       9.391335       255.5512 
 3187   0.0000       9.407091       255.9800 
 3188   0.0000       9.409207       256.0375 
 3189   0.0000       9.413907       256.1654 
 3190   0.0000       9.416767       256.2433 
 3191   0.0000       9.440069       256.8773 
 3192   0.0000       9.446609       257.0553 
 3193   0.0000       9.458822       257.3876 
 3194   0.0000       9.466887       257.6071 
 3195   0.0000       9.470771       257.7128 
 3196   0.0000       9.477811       257.9044 
 3197   0.0000       9.496045       258.4005 
 3198   0.0000       9.499606       258.4974 
 3199   0.0000       9.515399       258.9272 
 3200   0.0000       9.525808       259.2104 
 3201   0.0000       9.531677       259.3701 
 3202   0.0000       9.537304       259.5232 
 3203   0.0000       9.547570       259.8026 
 3204   0.0000       9.552252       259.9300 
 3205   0.0000       9.557439       260.0711 
 3206   0.0000       9.558460       260.0989 
 3207   0.0000       9.566431       260.3158 
 3208   0.0000       9.571243       260.4468 
 3209   0.0000       9.577983       260.6302 
 3210   0.0000       9.582695       260.7584 
 3211   0.0000       9.591890       261.0086 
 3212   0.0000       9.596600       261.1368 
 3213   0.0000       9.601289       261.2644 
 3214   0.0000       9.612775       261.5769 
 3215   0.0000       9.625762       261.9303 
 3216   0.0000       9.631237       262.0793 
 3217   0.0000       9.640641       262.3352 
 3218   0.0000       9.661584       262.9051 
 3219   0.0000       9.669295       263.1149 
 3220   0.0000       9.681499       263.4470 
 3221   0.0000       9.688418       263.6353 
 3222   0.0000       9.694303       263.7954 
 3223   0.0000       9.697383       263.8792 
 3224   0.0000       9.702826       264.0273 
 3225   0.0000       9.711181       264.2547 
 3226   0.0000       9.719985       264.4942 
 3227   0.0000       9.722228       264.5553 
 3228   0.0000       9.732821       264.8435 
 3229   0.0000       9.734982       264.9023 
 3230   0.0000       9.738740       265.0046 
 3231   0.0000       9.743381       265.1309 
 3232   0.0000       9.748052       265.2580 
 3233   0.0000       9.750830       265.3336 
 3234   0.0000       9.754354       265.4295 
 3235   0.0000       9.761612       265.6270 
 3236   0.0000       9.768332       265.8098 
 3237   0.0000       9.772676       265.9280 
 3238   0.0000       9.776777       266.0396 
 3239   0.0000       9.779957       266.1262 
 3240   0.0000       9.783010       266.2092 
 3241   0.0000       9.786379       266.3009 
 3242   0.0000       9.788743       266.3652 
 3243   0.0000       9.792202       266.4594 
 3244   0.0000       9.797898       266.6144 
 3245   0.0000       9.804374       266.7906 
 3246   0.0000       9.807495       266.8755 
 3247   0.0000       9.810364       266.9536 
 3248   0.0000       9.811661       266.9889 
 3249   0.0000       9.816200       267.1124 
 3250   0.0000       9.819143       267.1925 
 3251   0.0000       9.827501       267.4199 
 3252   0.0000       9.829686       267.4793 
 3253   0.0000       9.835246       267.6306 
 3254   0.0000       9.838727       267.7254 
 3255   0.0000       9.839118       267.7360 
 3256   0.0000       9.842242       267.8210 
 3257   0.0000       9.848444       267.9898 
 3258   0.0000       9.855544       268.1830 
 3259   0.0000       9.856814       268.2176 
 3260   0.0000       9.860415       268.3155 
 3261   0.0000       9.866261       268.4746 
 3262   0.0000       9.877287       268.7747 
 3263   0.0000       9.878883       268.8181 
 3264   0.0000       9.883596       268.9463 
 3265   0.0000       9.886168       269.0163 
 3266   0.0000       9.891074       269.1498 
 3267   0.0000       9.894217       269.2353 
 3268   0.0000       9.897030       269.3119 
 3269   0.0000       9.903865       269.4979 
 3270   0.0000       9.907354       269.5928 
 3271   0.0000       9.907874       269.6070 
 3272   0.0000       9.912673       269.7375 
 3273   0.0000       9.914045       269.7749 
 3274   0.0000       9.917197       269.8607 
 3275   0.0000       9.920368       269.9469 
 3276   0.0000       9.927265       270.1346 
 3277   0.0000       9.933656       270.3085 
 3278   0.0000       9.943833       270.5854 
 3279   0.0000       9.944664       270.6081 
 3280   0.0000       9.951413       270.7917 
 3281   0.0000       9.957504       270.9575 
 3282   0.0000       9.961162       271.0570 
 3283   0.0000       9.973499       271.3927 
 3284   0.0000       9.979630       271.5595 
 3285   0.0000       9.983984       271.6780 
 3286   0.0000       9.989405       271.8255 
 3287   0.0000       9.995055       271.9793 
 3288   0.0000      10.000172       272.1185 
 3289   0.0000      10.004437       272.2346 
 3290   0.0000      10.006966       272.3034 
 3291   0.0000      10.013401       272.4785 
 3292   0.0000      10.017084       272.5787 
 3293   0.0000      10.026424       272.8329 
 3294   0.0000      10.035157       273.0705 
 3295   0.0000      10.041037       273.2305 
 3296   0.0000      10.044992       273.3381 
 3297   0.0000      10.049469       273.4599 
 3298   0.0000      10.057486       273.6781 
 3299   0.0000      10.064236       273.8618 
 3300   0.0000      10.066603       273.9262 
 3301   0.0000      10.080343       274.3001 
 3302   0.0000      10.093839       274.6673 
 3303   0.0000      10.097071       274.7553 
 3304   0.0000      10.104267       274.9511 
 3305   0.0000      10.107067       275.0273 
 3306   0.0000      10.114789       275.2374 
 3307   0.0000      10.118134       275.3284 
 3308   0.0000      10.122819       275.4559 
 3309   0.0000      10.130756       275.6719 
 3310   0.0000      10.138319       275.8777 
 3311   0.0000      10.139664       275.9143 
 3312   0.0000      10.153062       276.2789 
 3313   0.0000      10.160333       276.4767 
 3314   0.0000      10.165399       276.6146 
 3315   0.0000      10.177183       276.9352 
 3316   0.0000      10.184800       277.1425 
 3317   0.0000      10.199958       277.5550 
 3318   0.0000      10.208209       277.7795 
 3319   0.0000      10.210155       277.8324 
 3320   0.0000      10.220382       278.1107 
 3321   0.0000      10.227794       278.3124 
 3322   0.0000      10.248043       278.8634 
 3323   0.0000      10.252155       278.9753 
 3324   0.0000      10.255998       279.0799 
 3325   0.0000      10.259567       279.1770 
 3326   0.0000      10.267375       279.3895 
 3327   0.0000      10.272860       279.5387 
 3328   0.0000      10.285206       279.8747 
 3329   0.0000      10.300199       280.2827 
 3330   0.0000      10.316445       280.7247 
 3331   0.0000      10.320763       280.8422 
 3332   0.0000      10.334356       281.2121 
 3333   0.0000      10.352196       281.6976 
 3334   0.0000      10.357770       281.8493 
 3335   0.0000      10.366654       282.0910 
 3336   0.0000      10.371232       282.2156 
 3337   0.0000      10.374824       282.3133 
 3338   0.0000      10.381557       282.4965 
 3339   0.0000      10.385381       282.6006 
 3340   0.0000      10.392024       282.7814 
 3341   0.0000      10.393850       282.8310 
 3342   0.0000      10.400962       283.0246 
 3343   0.0000      10.408844       283.2390 
 3344   0.0000      10.409836       283.2660 
 3345   0.0000      10.416531       283.4482 
 3346   0.0000      10.423203       283.6298 
 3347   0.0000      10.426878       283.7298 
 3348   0.0000      10.430866       283.8383 
 3349   0.0000      10.435182       283.9557 
 3350   0.0000      10.436897       284.0024 
 3351   0.0000      10.441252       284.1209 
 3352   0.0000      10.449172       284.3364 
 3353   0.0000      10.454104       284.4706 
 3354   0.0000      10.454707       284.4870 
 3355   0.0000      10.457501       284.5631 
 3356   0.0000      10.467342       284.8309 
 3357   0.0000      10.472336       284.9668 
 3358   0.0000      10.483213       285.2627 
 3359   0.0000      10.492603       285.5182 
 3360   0.0000      10.508668       285.9554 
 3361   0.0000      10.519207       286.2422 
 3362   0.0000      10.524832       286.3952 
 3363   0.0000      10.534505       286.6585 
 3364   0.0000      10.554901       287.2135 
 3365   0.0000      10.574863       287.7567 
 3366   0.0000      10.585367       288.0425 
 3367   0.0000      10.596422       288.3433 
 3368   0.0000      10.608454       288.6707 
 3369   0.0000      10.617819       288.9255 
 3370   0.0000      10.651344       289.8378 
 3371   0.0000      10.656476       289.9775 
 3372   0.0000      10.663451       290.1673 
 3373   0.0000      10.670496       290.3590 
 3374   0.0000      10.696664       291.0710 
 3375   0.0000      10.726341       291.8786 
 3376   0.0000      10.732476       292.0455 
 3377   0.0000      10.737402       292.1796 
 3378   0.0000      10.745248       292.3931 
 3379   0.0000      10.749029       292.4960 
 3380   0.0000      10.764995       292.9304 
 3381   0.0000      10.773848       293.1713 
 3382   0.0000      10.780232       293.3450 
 3383   0.0000      10.791414       293.6493 
 3384   0.0000      10.794597       293.7359 
 3385   0.0000      10.814564       294.2793 
 3386   0.0000      10.823874       294.5326 
 3387   0.0000      10.836292       294.8705 
 3388   0.0000      10.849069       295.2182 
 3389   0.0000      10.853132       295.3287 
 3390   0.0000      10.858492       295.4746 
 3391   0.0000      10.879956       296.0586 
 3392   0.0000      10.897494       296.5359 
 3393   0.0000      10.912487       296.9439 
 3394   0.0000      10.937495       297.6244 
 3395   0.0000      10.956455       298.1403 
 3396   0.0000      10.967525       298.4415 
 3397   0.0000      10.971772       298.5571 
 3398   0.0000      10.977378       298.7096 
 3399   0.0000      11.036107       300.3077 
 3400   0.0000      11.070005       301.2301 
 3401   0.0000      11.156269       303.5775 
 3402   0.0000      11.205952       304.9295 
 3403   0.0000      11.227347       305.5116 
 3404   0.0000      11.249391       306.1115 
 3405   0.0000      11.274090       306.7836 
 3406   0.0000      11.297499       307.4206 
 3407   0.0000      11.314381       307.8800 
 3408   0.0000      11.342681       308.6500 
 3409   0.0000      11.381535       309.7073 
 3410   0.0000      11.455604       311.7228 
 3411   0.0000      11.486424       312.5615 
 3412   0.0000      11.542608       314.0903 
 3413   0.0000      11.548170       314.2417 
 3414   0.0000      11.584821       315.2390 
 3415   0.0000      11.630261       316.4755 
 3416   0.0000      11.642857       316.8182 
 3417   0.0000      11.695331       318.2461 
 3418   0.0000      11.707041       318.5648 
 3419   0.0000      11.720416       318.9287 
 3420   0.0000      11.744109       319.5735 
 3421   0.0000      11.753282       319.8231 
 3422   0.0000      11.840948       322.2086 
 3423   0.0000      11.850816       322.4771 
 3424   0.0000      11.861081       322.7564 
 3425   0.0000      11.866303       322.8985 
 3426   0.0000      11.959908       325.4456 
 3427   0.0000      12.044394       327.7446 
 3428   0.0000      12.054868       328.0296 
 3429   0.0000      12.084784       328.8437 
 3430   0.0000      12.097929       329.2014 
 3431   0.0000      12.119282       329.7824 
 3432   0.0000      12.138550       330.3067 
 3433   0.0000      12.139758       330.3396 
 3434   0.0000      12.143478       330.4408 
 3435   0.0000      12.164647       331.0169 
 3436   0.0000      12.179534       331.4220 
 3437   0.0000      12.185251       331.5775 
 3438   0.0000      12.215843       332.4100 
 3439   0.0000      12.218446       332.4808 
 3440   0.0000      12.240908       333.0921 
 3441   0.0000      12.248323       333.2938 
 3442   0.0000      12.271107       333.9138 
 3443   0.0000      12.312852       335.0497 
 3444   0.0000      12.327940       335.4603 
 3445   0.0000      12.339551       335.7763 
 3446   0.0000      12.349623       336.0503 
 3447   0.0000      12.354754       336.1900 
 3448   0.0000      12.368032       336.5513 
 3449   0.0000      12.388121       337.0979 
 3450   0.0000      12.389335       337.1309 
 3451   0.0000      12.401476       337.4613 
 3452   0.0000      12.408589       337.6549 
 3453   0.0000      12.415606       337.8458 
 3454   0.0000      12.432803       338.3138 
 3455   0.0000      12.447428       338.7117 
 3456   0.0000      12.457684       338.9908 
 3457   0.0000      12.483429       339.6914 
 3458   0.0000      12.527621       340.8939 
 3459   0.0000      12.542680       341.3037 
 3460   0.0000      12.554569       341.6272 
 3461   0.0000      12.563835       341.8793 
 3462   0.0000      12.575237       342.1896 
 3463   0.0000      12.599178       342.8411 
 3464   0.0000      12.615585       343.2875 
 3465   0.0000      12.645162       344.0923 
 3466   0.0000      12.660109       344.4991 
 3467   0.0000      12.687223       345.2369 
 3468   0.0000      12.719693       346.1205 
 3469   0.0000      12.727343       346.3286 
 3470   0.0000      12.758079       347.1650 
 3471   0.0000      12.775719       347.6450 
 3472   0.0000      12.789727       348.0262 
 3473   0.0000      12.804162       348.4190 
 3474   0.0000      12.862282       350.0005 
 3475   0.0000      12.871020       350.2382 
 3476   0.0000      12.888071       350.7022 
 3477   0.0000      12.909307       351.2801 
 3478   0.0000      12.921870       351.6220 
 3479   0.0000      12.931253       351.8773 
 3480   0.0000      12.972678       353.0045 
 3481   0.0000      13.094649       356.3235 
 3482   0.0000      13.124128       357.1257 
 3483   0.0000      13.132669       357.3581 
 3484   0.0000      13.138668       357.5213 
 3485   0.0000      13.147341       357.7573 
 3486   0.0000      13.190296       358.9262 
 3487   0.0000      13.200088       359.1927 
 3488   0.0000      13.245820       360.4371 
 3489   0.0000      13.308476       362.1420 
 3490   0.0000      13.314105       362.2952 
 3491   0.0000      13.344897       363.1331 
 3492   0.0000      13.353776       363.3747 
 3493   0.0000      13.363104       363.6286 
 3494   0.0000      13.389053       364.3347 
 3495   0.0000      13.426182       365.3450 
 3496   0.0000      13.470764       366.5581 
 3497   0.0000      13.731471       373.6523 
 3498   0.0000      13.745299       374.0286 
 3499   0.0000      13.817031       375.9805 
 3500   0.0000      13.995208       380.8290 
 3501   0.0000      14.189869       386.1260 
 3502   0.0000      14.411418       392.1546 
 3503   0.0000      14.480239       394.0273 
 3504   0.0000      14.627616       398.0377 
 3505   0.0000      14.638922       398.3453 
 3506   0.0000      14.826632       403.4532 
 3507   0.0000      15.067873       410.0177 
 3508   0.0000      15.154688       412.3800 
 3509   0.0000      15.438417       420.1007 
 3510   0.0000      28.194468       767.2105 
 3511   0.0000      28.201296       767.3963 
 3512   0.0000      28.398853       772.7721 
 3513   0.0000      28.430679       773.6381 
 3514   0.0000      28.610777       778.5388 
 3515   0.0000      28.613477       778.6123 
 3516   0.0000      28.719774       781.5048 
 3517   0.0000      28.737902       781.9981 
 3518   0.0000      28.762567       782.6692 
 3519   0.0000      28.776343       783.0441 
 3520   0.0000      28.790512       783.4297 
 3521   0.0000      28.801579       783.7308 
 3522   0.0000      28.809578       783.9485 
 3523   0.0000      28.823060       784.3153 
 3524   0.0000      28.836942       784.6931 
 3525   0.0000      29.073030       791.1174 
 3526   0.0000      29.127693       792.6048 
 3527   0.0000      29.140878       792.9636 
 3528   0.0000      29.153575       793.3091 
 3529   0.0000      29.161462       793.5237 
 3530   0.0000      29.181166       794.0599 
 3531   0.0000      29.236821       795.5744 
 3532   0.0000      29.243289       795.7503 
 3533   0.0000      29.253511       796.0285 
 3534   0.0000      29.272854       796.5549 
 3535   0.0000      29.332610       798.1809 
 3536   0.0000      29.401371       800.0520 
 3537   0.0000      29.410637       800.3041 
 3538   0.0000      29.421220       800.5921 
 3539   0.0000      29.443083       801.1870 
 3540   0.0000      29.447522       801.3078 
 3541   0.0000      29.490159       802.4680 
 3542   0.0000      29.565312       804.5130 
 3543   0.0000      29.569675       804.6318 
 3544   0.0000      29.585477       805.0618 
 3545   0.0000      29.605492       805.6064 
 3546   0.0000      38.538867      1048.6959 
 3547   0.0000      38.698199      1053.0315 
 3548   0.0000      48.553297      1321.2024 
 3549   0.0000      48.712625      1325.5379 
 3550   0.0000      48.751720      1326.6017 
 3551   0.0000      48.851792      1329.3248 
 3552   0.0000     149.030281      4055.3201 
 3553   0.0000     149.038386      4055.5407 
 3554   0.0000     149.245900      4061.1874 
 3555   0.0000     149.280378      4062.1256 
 3556   0.0000     149.407290      4065.5791 
 3557   0.0000     149.434831      4066.3285 
 3558   0.0000     149.518563      4068.6070 
 3559   0.0000     149.545867      4069.3499 
 3560   0.0000     149.570649      4070.0243 
 3561   0.0000     149.579328      4070.2604 
 3562   0.0000     149.611631      4071.1395 
 3563   0.0000     149.616954      4071.2843 
 3564   0.0000     149.628450      4071.5971 
 3565   0.0000     149.656646      4072.3644 
 3566   0.0000     149.669968      4072.7269 
 3567   0.0000     149.874189      4078.2840 
 3568   0.0000     149.914501      4079.3810 
 3569   0.0000     149.921637      4079.5751 
 3570   0.0000     149.938298      4080.0285 
 3571   0.0000     149.987731      4081.3737 
 3572   0.0000     150.002178      4081.7668 
 3573   0.0000     150.015126      4082.1191 
 3574   0.0000     150.028539      4082.4841 
 3575   0.0000     150.042092      4082.8529 
 3576   0.0000     150.052867      4083.1461 
 3577   0.0000     150.209299      4087.4028 
 3578   0.0000     150.261242      4088.8163 
 3579   0.0000     150.273821      4089.1585 
 3580   0.0000     150.285297      4089.4708 
 3581   0.0000     150.293385      4089.6909 
 3582   0.0000     150.298438      4089.8284 
 3583   0.0000     150.335017      4090.8238 
 3584   0.0000     150.372365      4091.8401 
 3585   0.0000     150.375049      4091.9131 
 3586   0.0000     150.395419      4092.4674 
 3587   0.0000     150.416635      4093.0447 
 3588   0.0000     199.995975      5442.1671 
 3589   0.0000     200.155860      5446.5179 
 3590   0.0000     255.969795      6965.2922 
 3591   0.0000     256.162164      6970.5269 
 3592   0.0000     256.190339      6971.2935 
 3593   0.0000     256.332595      6975.1645 

                    ********************************
                    * MULLIKEN POPULATION ANALYSIS *
                    ********************************

-----------------------
MULLIKEN ATOMIC CHARGES
-----------------------
   0 O :   -0.350739
   1 O :   -0.391583
   2 N :   -0.214219
   3 N :   -0.454453
   4 C :    0.444573
   5 C :    0.375561
   6 H :    0.053714
   7 C :    0.048032
   8 C :   -0.175260
   9 H :    0.151036
  10 C :   -0.147705
  11 H :    0.145719
  12 C :   -0.107978
  13 H :    0.144537
  14 C :   -0.140677
  15 H :    0.146155
  16 C :   -0.150667
  17 H :    0.096294
  18 C :    0.029845
  19 C :   -0.270381
  20 H :    0.102302
  21 H :    0.123003
  22 H :    0.126888
  23 C :   -0.271346
  24 H :    0.125562
  25 H :    0.129772
  26 H :    0.106468
  27 C :   -0.263139
  28 H :    0.119554
  29 H :    0.102294
  30 H :    0.113187
  31 C :    0.141953
  32 C :    0.010592
  33 C :   -0.055891
  34 H :    0.077656
  35 C :   -0.210045
  36 H :    0.131508
  37 C :   -0.156986
  38 H :    0.159756
  39 C :   -0.107877
  40 H :    0.074669
  41 C :   -0.131396
  42 C :   -0.211314
  43 H :    0.105868
  44 H :    0.095193
  45 H :    0.062277
  46 C :   -0.197192
  47 H :    0.053778
  48 H :    0.087218
  49 H :    0.088004
  50 C :   -0.244907
  51 H :    0.102893
  52 H :    0.098638
  53 H :    0.102976
  54 C :    0.361502
  55 C :    0.096141
  56 C :   -0.083873
  57 H :    0.132583
  58 C :   -0.119062
  59 H :    0.149166
  60 C :   -0.082501
  61 H :    0.150120
  62 C :   -0.110502
  63 H :    0.155977
  64 C :   -0.151292
  65 H :    0.108565
  66 H :    0.170042
  67 O :   -0.615785
  68 C :    0.402170
  69 C :   -0.009560
  70 C :   -0.084900
  71 H :    0.105152
  72 C :   -0.140769
  73 H :    0.139522
  74 C :   -0.090412
  75 H :    0.142383
  76 C :   -0.158197
  77 H :    0.143259
  78 C :   -0.103672
  79 H :    0.116834
  80 O :   -0.619581
  81 H :    0.172968
Sum of atomic charges:   -0.0000000

--------------------------------
MULLIKEN REDUCED ORBITAL CHARGES
--------------------------------
  0 O s       :     3.838815  s :     3.838815
      pz      :     1.520133  p :     4.461965
      px      :     1.396417
      py      :     1.545415
      dz2     :     0.010400  d :     0.044289
      dxz     :     0.009961
      dyz     :     0.008816
      dx2y2   :     0.006575
      dxy     :     0.008537
      f0      :     0.000567  f :     0.005405
      f+1     :     0.000702
      f-1     :     0.000604
      f+2     :     0.000527
      f-2     :     0.001100
      f+3     :     0.000880
      f-3     :     0.001025
      g0      :     0.000026  g :     0.000265
      g+1     :     0.000035
      g-1     :     0.000024
      g+2     :     0.000025
      g-2     :     0.000065
      g+3     :     0.000020
      g-3     :     0.000028
      g+4     :     0.000023
      g-4     :     0.000019
  1 O s       :     3.812358  s :     3.812358
      pz      :     1.406834  p :     4.538587
      px      :     1.501956
      py      :     1.629796
      dz2     :     0.010803  d :     0.036646
      dxz     :     0.009580
      dyz     :     0.006318
      dx2y2   :     0.004467
      dxy     :     0.005477
      f0      :     0.000831  f :     0.003780
      f+1     :     0.000852
      f-1     :     0.000280
      f+2     :     0.000632
      f-2     :     0.000681
      f+3     :     0.000216
      f-3     :     0.000288
      g0      :     0.000023  g :     0.000212
      g+1     :     0.000057
      g-1     :     0.000006
      g+2     :     0.000041
      g-2     :     0.000031
      g+3     :     0.000020
      g-3     :     0.000026
      g+4     :     0.000003
      g-4     :     0.000005
  2 N s       :     3.603393  s :     3.603393
      pz      :     1.196722  p :     3.531356
      px      :     1.260182
      py      :     1.074452
      dz2     :     0.011565  d :     0.069737
      dxz     :     0.011020
      dyz     :     0.017904
      dx2y2   :     0.013962
      dxy     :     0.015286
      f0      :     0.001220  f :     0.009159
      f+1     :     0.000697
      f-1     :     0.001301
      f+2     :     0.001450
      f-2     :     0.001472
      f+3     :     0.000957
      f-3     :     0.002062
      g0      :     0.000053  g :     0.000575
      g+1     :     0.000016
      g-1     :     0.000089
      g+2     :     0.000092
      g-2     :     0.000073
      g+3     :     0.000047
      g-3     :     0.000032
      g+4     :     0.000100
      g-4     :     0.000072
  3 N s       :     3.651835  s :     3.651835
      pz      :     1.014761  p :     3.738528
      px      :     1.062174
      py      :     1.661593
      dz2     :     0.012440  d :     0.055084
      dxz     :     0.017332
      dyz     :     0.013705
      dx2y2   :     0.007314
      dxy     :     0.004293
      f0      :     0.002187  f :     0.008509
      f+1     :     0.002063
      f-1     :     0.001411
      f+2     :     0.000983
      f-2     :     0.000740
      f+3     :     0.000723
      f-3     :     0.000402
      g0      :     0.000131  g :     0.000497
      g+1     :     0.000122
      g-1     :     0.000059
      g+2     :     0.000051
      g-2     :     0.000054
      g+3     :     0.000027
      g-3     :     0.000036
      g+4     :     0.000012
      g-4     :     0.000006
  4 C s       :     3.188372  s :     3.188372
      pz      :     0.699333  p :     2.126141
      px      :     0.728429
      py      :     0.698379
      dz2     :     0.044166  d :     0.204366
      dxz     :     0.031447
      dyz     :     0.053733
      dx2y2   :     0.044967
      dxy     :     0.030053
      f0      :     0.006909  f :     0.033105
      f+1     :     0.004274
      f-1     :     0.003825
      f+2     :     0.007071
      f-2     :     0.004093
      f+3     :     0.002407
      f-3     :     0.004525
      g0      :     0.000280  g :     0.003443
      g+1     :     0.000314
      g-1     :     0.000518
      g+2     :     0.000478
      g-2     :     0.000510
      g+3     :     0.000397
      g-3     :     0.000284
      g+4     :     0.000437
      g-4     :     0.000224
  5 C s       :     3.252028  s :     3.252028
      pz      :     0.620851  p :     2.231500
      px      :     0.864748
      py      :     0.745900
      dz2     :     0.017160  d :     0.119193
      dxz     :     0.011497
      dyz     :     0.031887
      dx2y2   :     0.031994
      dxy     :     0.026655
      f0      :     0.002890  f :     0.019950
      f+1     :     0.002469
      f-1     :     0.002271
      f+2     :     0.004354
      f-2     :     0.003252
      f+3     :     0.002843
      f-3     :     0.001871
      g0      :     0.000136  g :     0.001769
      g+1     :     0.000180
      g-1     :     0.000225
      g+2     :     0.000317
      g-2     :     0.000221
      g+3     :     0.000202
      g-3     :     0.000215
      g+4     :     0.000143
      g-4     :     0.000130
  6 H s       :     0.910044  s :     0.910044
      pz      :     0.013481  p :     0.030745
      px      :     0.005661
      py      :     0.011602
      dz2     :     0.000692  d :     0.005109
      dxz     :     0.001488
      dyz     :     0.000309
      dx2y2   :     0.001543
      dxy     :     0.001077
      f0      :     0.000033  f :     0.000388
      f+1     :     0.000078
      f-1     :     0.000010
      f+2     :     0.000072
      f-2     :     0.000027
      f+3     :     0.000119
      f-3     :     0.000049
  7 C s       :     3.279254  s :     3.279254
      pz      :     0.923677  p :     2.534925
      px      :     0.868152
      py      :     0.743096
      dz2     :     0.017663  d :     0.117633
      dxz     :     0.021643
      dyz     :     0.025783
      dx2y2   :     0.035357
      dxy     :     0.017187
      f0      :     0.001540  f :     0.018614
      f+1     :     0.002505
      f-1     :     0.002381
      f+2     :     0.003813
      f-2     :     0.001874
      f+3     :     0.004234
      f-3     :     0.002267
      g0      :     0.000107  g :     0.001542
      g+1     :     0.000119
      g-1     :     0.000129
      g+2     :     0.000114
      g-2     :     0.000201
      g+3     :     0.000188
      g-3     :     0.000248
      g+4     :     0.000221
      g-4     :     0.000215
  8 C s       :     3.229963  s :     3.229963
      pz      :     0.915012  p :     2.821733
      px      :     1.005004
      py      :     0.901717
      dz2     :     0.017201  d :     0.108701
      dxz     :     0.004575
      dyz     :     0.034308
      dx2y2   :     0.013637
      dxy     :     0.038980
      f0      :     0.001458  f :     0.013614
      f+1     :     0.001761
      f-1     :     0.001457
      f+2     :     0.002703
      f-2     :     0.001593
      f+3     :     0.003685
      f-3     :     0.000956
      g0      :     0.000075  g :     0.001249
      g+1     :     0.000121
      g-1     :     0.000112
      g+2     :     0.000134
      g-2     :     0.000094
      g+3     :     0.000144
      g-3     :     0.000216
      g+4     :     0.000162
      g-4     :     0.000190
  9 H s       :     0.823916  s :     0.823916
      pz      :     0.009730  p :     0.021785
      px      :     0.005745
      py      :     0.006309
      dz2     :     0.000501  d :     0.002973
      dxz     :     0.000593
      dyz     :     0.000492
      dx2y2   :     0.001150
      dxy     :     0.000237
      f0      :     0.000007  f :     0.000290
      f+1     :     0.000054
      f-1     :     0.000046
      f+2     :     0.000050
      f-2     :     0.000028
      f+3     :     0.000051
      f-3     :     0.000055
 10 C s       :     3.206631  s :     3.206631
      pz      :     0.942579  p :     2.801788
      px      :     0.959832
      py      :     0.899376
      dz2     :     0.015171  d :     0.125410
      dxz     :     0.015568
      dyz     :     0.027439
      dx2y2   :     0.032026
      dxy     :     0.035207
      f0      :     0.000715  f :     0.012603
      f+1     :     0.001516
      f-1     :     0.001911
      f+2     :     0.002437
      f-2     :     0.001629
      f+3     :     0.003047
      f-3     :     0.001349
      g0      :     0.000120  g :     0.001273
      g+1     :     0.000037
      g-1     :     0.000105
      g+2     :     0.000110
      g-2     :     0.000135
      g+3     :     0.000131
      g-3     :     0.000200
      g+4     :     0.000190
      g-4     :     0.000246
 11 H s       :     0.829349  s :     0.829349
      pz      :     0.008893  p :     0.021840
      px      :     0.006390
      py      :     0.006557
      dz2     :     0.000862  d :     0.002812
      dxz     :     0.000316
      dyz     :     0.000510
      dx2y2   :     0.000599
      dxy     :     0.000524
      f0      :     0.000035  f :     0.000280
      f+1     :     0.000070
      f-1     :     0.000024
      f+2     :     0.000051
      f-2     :     0.000040
      f+3     :     0.000037
      f-3     :     0.000023
 12 C s       :     3.195157  s :     3.195157
      pz      :     0.917507  p :     2.775553
      px      :     0.913267
      py      :     0.944779
      dz2     :     0.023374  d :     0.123685
      dxz     :     0.020341
      dyz     :     0.018554
      dx2y2   :     0.046132
      dxy     :     0.015285
      f0      :     0.000929  f :     0.012331
      f+1     :     0.002100
      f-1     :     0.001589
      f+2     :     0.002358
      f-2     :     0.001530
      f+3     :     0.002242
      f-3     :     0.001583
      g0      :     0.000077  g :     0.001251
      g+1     :     0.000121
      g-1     :     0.000086
      g+2     :     0.000079
      g-2     :     0.000189
      g+3     :     0.000176
      g-3     :     0.000218
      g+4     :     0.000164
      g-4     :     0.000141
 13 H s       :     0.829424  s :     0.829424
      pz      :     0.008849  p :     0.022841
      px      :     0.008424
      py      :     0.005568
      dz2     :     0.000294  d :     0.002915
      dxz     :     0.000103
      dyz     :     0.001027
      dx2y2   :     0.000309
      dxy     :     0.001183
      f0      :     0.000023  f :     0.000283
      f+1     :     0.000006
      f-1     :     0.000054
      f+2     :     0.000056
      f-2     :     0.000021
      f+3     :     0.000102
      f-3     :     0.000021
 14 C s       :     3.185797  s :     3.185797
      pz      :     0.930617  p :     2.817789
      px      :     0.933642
      py      :     0.953529
      dz2     :     0.015315  d :     0.123182
      dxz     :     0.006439
      dyz     :     0.037239
      dx2y2   :     0.017179
      dxy     :     0.047010
      f0      :     0.001414  f :     0.012634
      f+1     :     0.001698
      f-1     :     0.001401
      f+2     :     0.002477
      f-2     :     0.001595
      f+3     :     0.003178
      f-3     :     0.000871
      g0      :     0.000069  g :     0.001276
      g+1     :     0.000125
      g-1     :     0.000114
      g+2     :     0.000145
      g-2     :     0.000094
      g+3     :     0.000155
      g-3     :     0.000216
      g+4     :     0.000172
      g-4     :     0.000185
 15 H s       :     0.828709  s :     0.828709
      pz      :     0.008088  p :     0.022024
      px      :     0.008307
      py      :     0.005629
      dz2     :     0.000570  d :     0.002828
      dxz     :     0.000431
      dyz     :     0.000444
      dx2y2   :     0.001015
      dxy     :     0.000368
      f0      :     0.000005  f :     0.000284
      f+1     :     0.000054
      f-1     :     0.000047
      f+2     :     0.000047
      f-2     :     0.000027
      f+3     :     0.000050
      f-3     :     0.000055
 16 C s       :     3.284764  s :     3.284764
      pz      :     0.971225  p :     2.749163
      px      :     0.881775
      py      :     0.896163
      dz2     :     0.011305  d :     0.101689
      dxz     :     0.014539
      dyz     :     0.018096
      dx2y2   :     0.029697
      dxy     :     0.028051
      f0      :     0.000743  f :     0.013801
      f+1     :     0.001463
      f-1     :     0.002183
      f+2     :     0.002610
      f-2     :     0.001594
      f+3     :     0.003422
      f-3     :     0.001786
      g0      :     0.000119  g :     0.001250
      g+1     :     0.000037
      g-1     :     0.000106
      g+2     :     0.000110
      g-2     :     0.000130
      g+3     :     0.000128
      g-3     :     0.000186
      g+4     :     0.000192
      g-4     :     0.000241
 17 H s       :     0.870905  s :     0.870905
      pz      :     0.008237  p :     0.029035
      px      :     0.009207
      py      :     0.011591
      dz2     :     0.001049  d :     0.003454
      dxz     :     0.000395
      dyz     :     0.000531
      dx2y2   :     0.000874
      dxy     :     0.000604
      f0      :     0.000039  f :     0.000312
      f+1     :     0.000082
      f-1     :     0.000024
      f+2     :     0.000064
      f-2     :     0.000037
      f+3     :     0.000044
      f-3     :     0.000022
 18 C s       :     3.252020  s :     3.252020
      pz      :     0.773574  p :     2.548605
      px      :     0.948168
      py      :     0.826863
      dz2     :     0.032437  d :     0.143951
      dxz     :     0.026425
      dyz     :     0.024539
      dx2y2   :     0.027870
      dxy     :     0.032680
      f0      :     0.004076  f :     0.023649
      f+1     :     0.001842
      f-1     :     0.003622
      f+2     :     0.003775
      f-2     :     0.003914
      f+3     :     0.002654
      f-3     :     0.003766
      g0      :     0.000179  g :     0.001929
      g+1     :     0.000153
      g-1     :     0.000284
      g+2     :     0.000291
      g-2     :     0.000251
      g+3     :     0.000204
      g-3     :     0.000156
      g+4     :     0.000198
      g-4     :     0.000213
 19 C s       :     3.174590  s :     3.174590
      pz      :     0.971544  p :     3.020503
      px      :     1.032531
      py      :     1.016428
      dz2     :     0.012561  d :     0.068053
      dxz     :     0.008345
      dyz     :     0.019001
      dx2y2   :     0.015079
      dxy     :     0.013067
      f0      :     0.001277  f :     0.006476
      f+1     :     0.000666
      f-1     :     0.001559
      f+2     :     0.001256
      f-2     :     0.000616
      f+3     :     0.000472
      f-3     :     0.000631
      g0      :     0.000072  g :     0.000759
      g+1     :     0.000102
      g-1     :     0.000131
      g+2     :     0.000133
      g-2     :     0.000122
      g+3     :     0.000059
      g-3     :     0.000053
      g+4     :     0.000019
      g-4     :     0.000068
 20 H s       :     0.863418  s :     0.863418
      pz      :     0.009754  p :     0.029869
      px      :     0.010948
      py      :     0.009168
      dz2     :     0.000374  d :     0.004030
      dxz     :     0.000597
      dyz     :     0.001191
      dx2y2   :     0.001534
      dxy     :     0.000333
      f0      :     0.000025  f :     0.000380
      f+1     :     0.000021
      f-1     :     0.000068
      f+2     :     0.000059
      f-2     :     0.000059
      f+3     :     0.000029
      f-3     :     0.000119
 21 H s       :     0.847101  s :     0.847101
      pz      :     0.007185  p :     0.025644
      px      :     0.010291
      py      :     0.008168
      dz2     :     0.001354  d :     0.003867
      dxz     :     0.000830
      dyz     :     0.000423
      dx2y2   :     0.000411
      dxy     :     0.000850
      f0      :     0.000080  f :     0.000385
      f+1     :     0.000025
      f-1     :     0.000090
      f+2     :     0.000024
      f-2     :     0.000112
      f+3     :     0.000038
      f-3     :     0.000016
 22 H s       :     0.842223  s :     0.842223
      pz      :     0.008507  p :     0.026581
      px      :     0.007333
      py      :     0.010741
      dz2     :     0.000210  d :     0.003927
      dxz     :     0.001254
      dyz     :     0.000237
      dx2y2   :     0.000727
      dxy     :     0.001499
      f0      :     0.000052  f :     0.000381
      f+1     :     0.000027
      f-1     :     0.000012
      f+2     :     0.000051
      f-2     :     0.000044
      f+3     :     0.000092
      f-3     :     0.000104
 23 C s       :     3.170670  s :     3.170670
      pz      :     1.050532  p :     3.026716
      px      :     0.937176
      py      :     1.039008
      dz2     :     0.011377  d :     0.066788
      dxz     :     0.012857
      dyz     :     0.015976
      dx2y2   :     0.011797
      dxy     :     0.014781
      f0      :     0.000765  f :     0.006416
      f+1     :     0.000519
      f-1     :     0.000970
      f+2     :     0.000842
      f-2     :     0.000927
      f+3     :     0.000985
      f-3     :     0.001408
      g0      :     0.000048  g :     0.000756
      g+1     :     0.000091
      g-1     :     0.000040
      g+2     :     0.000096
      g-2     :     0.000082
      g+3     :     0.000066
      g-3     :     0.000063
      g+4     :     0.000130
      g-4     :     0.000140
 24 H s       :     0.842366  s :     0.842366
      pz      :     0.008847  p :     0.027729
      px      :     0.007147
      py      :     0.011735
      dz2     :     0.000973  d :     0.003962
      dxz     :     0.000929
      dyz     :     0.001189
      dx2y2   :     0.000481
      dxy     :     0.000391
      f0      :     0.000109  f :     0.000381
      f+1     :     0.000052
      f-1     :     0.000052
      f+2     :     0.000092
      f-2     :     0.000053
      f+3     :     0.000008
      f-3     :     0.000016
 25 H s       :     0.840525  s :     0.840525
      pz      :     0.008725  p :     0.025539
      px      :     0.007944
      py      :     0.008871
      dz2     :     0.001320  d :     0.003784
      dxz     :     0.000761
      dyz     :     0.000328
      dx2y2   :     0.000533
      dxy     :     0.000842
      f0      :     0.000089  f :     0.000379
      f+1     :     0.000019
      f-1     :     0.000078
      f+2     :     0.000029
      f-2     :     0.000092
      f+3     :     0.000040
      f-3     :     0.000033
 26 H s       :     0.860006  s :     0.860006
      pz      :     0.011440  p :     0.029113
      px      :     0.007484
      py      :     0.010189
      dz2     :     0.000461  d :     0.004030
      dxz     :     0.000553
      dyz     :     0.001131
      dx2y2   :     0.001117
      dxy     :     0.000769
      f0      :     0.000030  f :     0.000382
      f+1     :     0.000030
      f-1     :     0.000067
      f+2     :     0.000035
      f-2     :     0.000070
      f+3     :     0.000031
      f-3     :     0.000119
 27 C s       :     3.195020  s :     3.195020
      pz      :     1.025778  p :     2.997206
      px      :     0.999179
      py      :     0.972249
      dz2     :     0.011334  d :     0.063821
      dxz     :     0.006424
      dyz     :     0.017917
      dx2y2   :     0.016561
      dxy     :     0.011584
      f0      :     0.000461  f :     0.006343
      f+1     :     0.000570
      f-1     :     0.001487
      f+2     :     0.001014
      f-2     :     0.000308
      f+3     :     0.001219
      f-3     :     0.001285
      g0      :     0.000052  g :     0.000749
      g+1     :     0.000032
      g-1     :     0.000088
      g+2     :     0.000098
      g-2     :     0.000084
      g+3     :     0.000094
      g-3     :     0.000052
      g+4     :     0.000120
      g-4     :     0.000128
 28 H s       :     0.851503  s :     0.851503
      pz      :     0.006933  p :     0.024717
      px      :     0.009832
      py      :     0.007952
      dz2     :     0.001169  d :     0.003839
      dxz     :     0.000793
      dyz     :     0.000490
      dx2y2   :     0.000644
      dxy     :     0.000744
      f0      :     0.000094  f :     0.000386
      f+1     :     0.000020
      f-1     :     0.000054
      f+2     :     0.000051
      f-2     :     0.000100
      f+3     :     0.000034
      f-3     :     0.000033
 29 H s       :     0.865543  s :     0.865543
      pz      :     0.010242  p :     0.027826
      px      :     0.009463
      py      :     0.008120
      dz2     :     0.001271  d :     0.003947
      dxz     :     0.000655
      dyz     :     0.001135
      dx2y2   :     0.000508
      dxy     :     0.000378
      f0      :     0.000144  f :     0.000390
      f+1     :     0.000024
      f-1     :     0.000058
      f+2     :     0.000080
      f-2     :     0.000054
      f+3     :     0.000009
      f-3     :     0.000021
 30 H s       :     0.857238  s :     0.857238
      pz      :     0.010903  p :     0.025307
      px      :     0.005653
      py      :     0.008751
      dz2     :     0.000194  d :     0.003881
      dxz     :     0.001591
      dyz     :     0.000217
      dx2y2   :     0.000653
      dxy     :     0.001226
      f0      :     0.000059  f :     0.000387
      f+1     :     0.000029
      f-1     :     0.000005
      f+2     :     0.000092
      f-2     :     0.000037
      f+3     :     0.000070
      f-3     :     0.000096
 31 C s       :     3.305747  s :     3.305747
      pz      :     0.636589  p :     2.398389
      px      :     0.832446
      py      :     0.929354
      dz2     :     0.026817  d :     0.127222
      dxz     :     0.017727
      dyz     :     0.047043
      dx2y2   :     0.016252
      dxy     :     0.019383
      f0      :     0.003580  f :     0.024633
      f+1     :     0.007802
      f-1     :     0.005218
      f+2     :     0.002138
      f-2     :     0.001716
      f+3     :     0.002446
      f-3     :     0.001732
      g0      :     0.000448  g :     0.002056
      g+1     :     0.000435
      g-1     :     0.000328
      g+2     :     0.000169
      g-2     :     0.000162
      g+3     :     0.000169
      g-3     :     0.000163
      g+4     :     0.000108
      g-4     :     0.000075
 32 C s       :     3.328089  s :     3.328089
      pz      :     0.814769  p :     2.553139
      px      :     0.750953
      py      :     0.987417
      dz2     :     0.018549  d :     0.088473
      dxz     :     0.017820
      dyz     :     0.021596
      dx2y2   :     0.015443
      dxy     :     0.015065
      f0      :     0.003586  f :     0.018245
      f+1     :     0.003498
      f-1     :     0.002375
      f+2     :     0.002769
      f-2     :     0.002268
      f+3     :     0.001923
      f-3     :     0.001825
      g0      :     0.000241  g :     0.001462
      g+1     :     0.000320
      g-1     :     0.000145
      g+2     :     0.000169
      g-2     :     0.000177
      g+3     :     0.000128
      g-3     :     0.000125
      g+4     :     0.000072
      g-4     :     0.000084
 33 C s       :     3.219602  s :     3.219602
      pz      :     0.898476  p :     2.713349
      px      :     0.876679
      py      :     0.938194
      dz2     :     0.011285  d :     0.108141
      dxz     :     0.049747
      dyz     :     0.024659
      dx2y2   :     0.008218
      dxy     :     0.014233
      f0      :     0.002276  f :     0.013561
      f+1     :     0.003008
      f-1     :     0.002503
      f+2     :     0.001668
      f-2     :     0.001330
      f+3     :     0.001552
      f-3     :     0.001225
      g0      :     0.000226  g :     0.001238
      g+1     :     0.000270
      g-1     :     0.000158
      g+2     :     0.000131
      g-2     :     0.000125
      g+3     :     0.000063
      g-3     :     0.000088
      g+4     :     0.000112
      g-4     :     0.000065
 34 H s       :     0.885763  s :     0.885763
      pz      :     0.010995  p :     0.032483
      px      :     0.009941
      py      :     0.011547
      dz2     :     0.001389  d :     0.003775
      dxz     :     0.000569
      dyz     :     0.000683
      dx2y2   :     0.000569
      dxy     :     0.000565
      f0      :     0.000062  f :     0.000324
      f+1     :     0.000070
      f-1     :     0.000034
      f+2     :     0.000056
      f-2     :     0.000046
      f+3     :     0.000036
      f-3     :     0.000020
 35 C s       :     3.219994  s :     3.219994
      pz      :     0.944767  p :     2.848972
      px      :     0.896183
      py      :     1.008022
      dz2     :     0.047376  d :     0.126918
      dxz     :     0.027123
      dyz     :     0.008935
      dx2y2   :     0.020381
      dxy     :     0.023101
      f0      :     0.001967  f :     0.012901
      f+1     :     0.003155
      f-1     :     0.000991
      f+2     :     0.001881
      f-2     :     0.001406
      f+3     :     0.002092
      f-3     :     0.001409
      g0      :     0.000170  g :     0.001261
      g+1     :     0.000247
      g-1     :     0.000049
      g+2     :     0.000153
      g-2     :     0.000132
      g+3     :     0.000174
      g-3     :     0.000155
      g+4     :     0.000108
      g-4     :     0.000072
 36 H s       :     0.845052  s :     0.845052
      pz      :     0.003229  p :     0.020460
      px      :     0.007425
      py      :     0.009806
      dz2     :     0.000437  d :     0.002700
      dxz     :     0.001040
      dyz     :     0.001039
      dx2y2   :     0.000101
      dxy     :     0.000084
      f0      :     0.000049  f :     0.000279
      f+1     :     0.000080
      f-1     :     0.000113
      f+2     :     0.000016
      f-2     :     0.000019
      f+3     :     0.000001
      f-3     :     0.000001
 37 C s       :     3.214729  s :     3.214729
      pz      :     0.917582  p :     2.800567
      px      :     0.942494
      py      :     0.940491
      dz2     :     0.043787  d :     0.127614
      dxz     :     0.031646
      dyz     :     0.028181
      dx2y2   :     0.013911
      dxy     :     0.010089
      f0      :     0.002239  f :     0.012809
      f+1     :     0.002866
      f-1     :     0.002471
      f+2     :     0.001792
      f-2     :     0.001300
      f+3     :     0.001130
      f-3     :     0.001012
      g0      :     0.000240  g :     0.001267
      g+1     :     0.000315
      g-1     :     0.000165
      g+2     :     0.000133
      g-2     :     0.000158
      g+3     :     0.000111
      g-3     :     0.000085
      g+4     :     0.000021
      g-4     :     0.000038
 38 H s       :     0.818807  s :     0.818807
      pz      :     0.006195  p :     0.018552
      px      :     0.005728
      py      :     0.006628
      dz2     :     0.000344  d :     0.002610
      dxz     :     0.000846
      dyz     :     0.000201
      dx2y2   :     0.000692
      dxy     :     0.000528
      f0      :     0.000022  f :     0.000275
      f+1     :     0.000054
      f-1     :     0.000009
      f+2     :     0.000038
      f-2     :     0.000033
      f+3     :     0.000082
      f-3     :     0.000037
 39 C s       :     3.251327  s :     3.251327
      pz      :     0.884660  p :     2.741846
      px      :     0.837842
      py      :     1.019344
      dz2     :     0.015209  d :     0.099870
      dxz     :     0.047814
      dyz     :     0.021011
      dx2y2   :     0.006467
      dxy     :     0.009369
      f0      :     0.001886  f :     0.013614
      f+1     :     0.003637
      f-1     :     0.002367
      f+2     :     0.001347
      f-2     :     0.001354
      f+3     :     0.001801
      f-3     :     0.001223
      g0      :     0.000245  g :     0.001220
      g+1     :     0.000267
      g-1     :     0.000163
      g+2     :     0.000105
      g-2     :     0.000106
      g+3     :     0.000064
      g-3     :     0.000095
      g+4     :     0.000113
      g-4     :     0.000062
 40 H s       :     0.894981  s :     0.894981
      pz      :     0.007022  p :     0.026579
      px      :     0.011028
      py      :     0.008530
      dz2     :     0.001202  d :     0.003455
      dxz     :     0.000456
      dyz     :     0.000500
      dx2y2   :     0.000766
      dxy     :     0.000532
      f0      :     0.000050  f :     0.000316
      f+1     :     0.000064
      f-1     :     0.000027
      f+2     :     0.000063
      f-2     :     0.000041
      f+3     :     0.000045
      f-3     :     0.000026
 41 C s       :     3.274657  s :     3.274657
      pz      :     0.975121  p :     2.714948
      px      :     0.830787
      py      :     0.909041
      dz2     :     0.017750  d :     0.120705
      dxz     :     0.025876
      dyz     :     0.028770
      dx2y2   :     0.019739
      dxy     :     0.028568
      f0      :     0.002033  f :     0.019478
      f+1     :     0.002164
      f-1     :     0.003597
      f+2     :     0.003154
      f-2     :     0.003163
      f+3     :     0.002592
      f-3     :     0.002776
      g0      :     0.000125  g :     0.001608
      g+1     :     0.000162
      g-1     :     0.000147
      g+2     :     0.000219
      g-2     :     0.000172
      g+3     :     0.000230
      g-3     :     0.000236
      g+4     :     0.000153
      g-4     :     0.000165
 42 C s       :     3.172019  s :     3.172019
      pz      :     0.984867  p :     2.963442
      px      :     1.003806
      py      :     0.974770
      dz2     :     0.011117  d :     0.068526
      dxz     :     0.009339
      dyz     :     0.021104
      dx2y2   :     0.017613
      dxy     :     0.009352
      f0      :     0.000384  f :     0.006577
      f+1     :     0.000465
      f-1     :     0.001641
      f+2     :     0.001226
      f-2     :     0.000917
      f+3     :     0.000955
      f-3     :     0.000988
      g0      :     0.000047  g :     0.000749
      g+1     :     0.000071
      g-1     :     0.000095
      g+2     :     0.000061
      g-2     :     0.000077
      g+3     :     0.000128
      g-3     :     0.000091
      g+4     :     0.000081
      g-4     :     0.000095
 43 H s       :     0.863946  s :     0.863946
      pz      :     0.008966  p :     0.025954
      px      :     0.009810
      py      :     0.007177
      dz2     :     0.001146  d :     0.003850
      dxz     :     0.000714
      dyz     :     0.000415
      dx2y2   :     0.000564
      dxy     :     0.001011
      f0      :     0.000047  f :     0.000382
      f+1     :     0.000014
      f-1     :     0.000094
      f+2     :     0.000027
      f-2     :     0.000107
      f+3     :     0.000063
      f-3     :     0.000030
 44 H s       :     0.873555  s :     0.873555
      pz      :     0.010363  p :     0.026845
      px      :     0.007244
      py      :     0.009238
      dz2     :     0.000237  d :     0.004015
      dxz     :     0.001426
      dyz     :     0.000289
      dx2y2   :     0.001037
      dxy     :     0.001026
      f0      :     0.000051  f :     0.000391
      f+1     :     0.000041
      f-1     :     0.000006
      f+2     :     0.000076
      f-2     :     0.000052
      f+3     :     0.000104
      f-3     :     0.000062
 45 H s       :     0.897426  s :     0.897426
      pz      :     0.011763  p :     0.035788
      px      :     0.012636
      py      :     0.011389
      dz2     :     0.001311  d :     0.004125
      dxz     :     0.000651
      dyz     :     0.001257
      dx2y2   :     0.000478
      dxy     :     0.000428
      f0      :     0.000139  f :     0.000384
      f+1     :     0.000027
      f-1     :     0.000073
      f+2     :     0.000070
      f-2     :     0.000053
      f+3     :     0.000006
      f-3     :     0.000016
 46 C s       :     3.167345  s :     3.167345
      pz      :     0.969739  p :     2.956633
      px      :     1.022154
      py      :     0.964740
      dz2     :     0.014979  d :     0.065932
      dxz     :     0.012937
      dyz     :     0.013051
      dx2y2   :     0.014562
      dxy     :     0.010403
      f0      :     0.000707  f :     0.006559
      f+1     :     0.000588
      f-1     :     0.001444
      f+2     :     0.001272
      f-2     :     0.001206
      f+3     :     0.000735
      f-3     :     0.000606
      g0      :     0.000052  g :     0.000725
      g+1     :     0.000090
      g-1     :     0.000096
      g+2     :     0.000122
      g-2     :     0.000029
      g+3     :     0.000100
      g-3     :     0.000126
      g+4     :     0.000034
      g-4     :     0.000076
 47 H s       :     0.908762  s :     0.908762
      pz      :     0.007166  p :     0.032723
      px      :     0.013472
      py      :     0.012084
      dz2     :     0.001395  d :     0.004344
      dxz     :     0.000715
      dyz     :     0.001332
      dx2y2   :     0.000467
      dxy     :     0.000435
      f0      :     0.000127  f :     0.000394
      f+1     :     0.000035
      f-1     :     0.000095
      f+2     :     0.000069
      f-2     :     0.000049
      f+3     :     0.000011
      f-3     :     0.000008
 48 H s       :     0.880815  s :     0.880815
      pz      :     0.009570  p :     0.027455
      px      :     0.009145
      py      :     0.008740
      dz2     :     0.000286  d :     0.004111
      dxz     :     0.001532
      dyz     :     0.000231
      dx2y2   :     0.000631
      dxy     :     0.001432
      f0      :     0.000052  f :     0.000401
      f+1     :     0.000042
      f-1     :     0.000008
      f+2     :     0.000079
      f-2     :     0.000057
      f+3     :     0.000064
      f-3     :     0.000099
 49 H s       :     0.879744  s :     0.879744
      pz      :     0.010444  p :     0.027781
      px      :     0.011491
      py      :     0.005847
      dz2     :     0.000852  d :     0.004080
      dxz     :     0.000428
      dyz     :     0.000780
      dx2y2   :     0.001272
      dxy     :     0.000748
      f0      :     0.000010  f :     0.000392
      f+1     :     0.000017
      f-1     :     0.000112
      f+2     :     0.000074
      f-2     :     0.000033
      f+3     :     0.000039
      f-3     :     0.000107
 50 C s       :     3.147859  s :     3.147859
      pz      :     0.987416  p :     3.016779
      px      :     1.018586
      py      :     1.010778
      dz2     :     0.009783  d :     0.072783
      dxz     :     0.014273
      dyz     :     0.024866
      dx2y2   :     0.013981
      dxy     :     0.009879
      f0      :     0.000659  f :     0.006718
      f+1     :     0.000988
      f-1     :     0.001053
      f+2     :     0.001836
      f-2     :     0.001289
      f+3     :     0.000414
      f-3     :     0.000480
      g0      :     0.000070  g :     0.000768
      g+1     :     0.000126
      g-1     :     0.000060
      g+2     :     0.000142
      g-2     :     0.000126
      g+3     :     0.000089
      g-3     :     0.000095
      g+4     :     0.000006
      g-4     :     0.000055
 51 H s       :     0.868199  s :     0.868199
      pz      :     0.008596  p :     0.024646
      px      :     0.010136
      py      :     0.005914
      dz2     :     0.000761  d :     0.003871
      dxz     :     0.000544
      dyz     :     0.000860
      dx2y2   :     0.001124
      dxy     :     0.000583
      f0      :     0.000011  f :     0.000391
      f+1     :     0.000026
      f-1     :     0.000112
      f+2     :     0.000079
      f-2     :     0.000043
      f+3     :     0.000029
      f-3     :     0.000091
 52 H s       :     0.869567  s :     0.869567
      pz      :     0.009046  p :     0.027307
      px      :     0.007728
      py      :     0.010533
      dz2     :     0.000531  d :     0.004094
      dxz     :     0.000955
      dyz     :     0.000374
      dx2y2   :     0.000915
      dxy     :     0.001320
      f0      :     0.000028  f :     0.000394
      f+1     :     0.000075
      f-1     :     0.000011
      f+2     :     0.000045
      f-2     :     0.000055
      f+3     :     0.000092
      f-3     :     0.000088
 53 H s       :     0.868155  s :     0.868155
      pz      :     0.007609  p :     0.024605
      px      :     0.008525
      py      :     0.008471
      dz2     :     0.001160  d :     0.003874
      dxz     :     0.000776
      dyz     :     0.000505
      dx2y2   :     0.000527
      dxy     :     0.000905
      f0      :     0.000041  f :     0.000390
      f+1     :     0.000025
      f-1     :     0.000116
      f+2     :     0.000023
      f-2     :     0.000110
      f+3     :     0.000058
      f-3     :     0.000017
 54 C s       :     3.151529  s :     3.151529
      pz      :     0.804958  p :     2.194293
      px      :     0.681167
      py      :     0.708168
      dz2     :     0.065836  d :     0.253298
      dxz     :     0.046731
      dyz     :     0.044815
      dx2y2   :     0.048472
      dxy     :     0.047444
      f0      :     0.006200  f :     0.035081
      f+1     :     0.003501
      f-1     :     0.004192
      f+2     :     0.003473
      f-2     :     0.007691
      f+3     :     0.006787
      f-3     :     0.003237
      g0      :     0.000346  g :     0.004297
      g+1     :     0.000741
      g-1     :     0.000279
      g+2     :     0.000566
      g-2     :     0.000608
      g+3     :     0.000407
      g-3     :     0.000522
      g+4     :     0.000393
      g-4     :     0.000436
 55 C s       :     3.228164  s :     3.228164
      pz      :     0.863135  p :     2.553279
      px      :     0.903014
      py      :     0.787130
      dz2     :     0.018779  d :     0.103549
      dxz     :     0.020560
      dyz     :     0.021631
      dx2y2   :     0.027944
      dxy     :     0.014634
      f0      :     0.003136  f :     0.017333
      f+1     :     0.001075
      f-1     :     0.002072
      f+2     :     0.001635
      f-2     :     0.004944
      f+3     :     0.003029
      f-3     :     0.001442
      g0      :     0.000118  g :     0.001534
      g+1     :     0.000224
      g-1     :     0.000114
      g+2     :     0.000226
      g-2     :     0.000170
      g+3     :     0.000119
      g-3     :     0.000221
      g+4     :     0.000155
      g-4     :     0.000186
 56 C s       :     3.236988  s :     3.236988
      pz      :     0.916881  p :     2.732104
      px      :     0.938180
      py      :     0.877042
      dz2     :     0.017238  d :     0.100606
      dxz     :     0.028699
      dyz     :     0.012588
      dx2y2   :     0.025739
      dxy     :     0.016342
      f0      :     0.001930  f :     0.012918
      f+1     :     0.000939
      f-1     :     0.001803
      f+2     :     0.001159
      f-2     :     0.003388
      f+3     :     0.002556
      f-3     :     0.001142
      g0      :     0.000087  g :     0.001258
      g+1     :     0.000078
      g-1     :     0.000177
      g+2     :     0.000162
      g-2     :     0.000146
      g+3     :     0.000132
      g-3     :     0.000150
      g+4     :     0.000157
      g-4     :     0.000170
 57 H s       :     0.838061  s :     0.838061
      pz      :     0.009212  p :     0.025865
      px      :     0.007554
      py      :     0.009099
      dz2     :     0.001006  d :     0.003193
      dxz     :     0.000329
      dyz     :     0.000737
      dx2y2   :     0.000524
      dxy     :     0.000598
      f0      :     0.000070  f :     0.000298
      f+1     :     0.000045
      f-1     :     0.000024
      f+2     :     0.000039
      f-2     :     0.000075
      f+3     :     0.000023
      f-3     :     0.000023
 58 C s       :     3.193668  s :     3.193668
      pz      :     0.900628  p :     2.792083
      px      :     0.946674
      py      :     0.944782
      dz2     :     0.037246  d :     0.119554
      dxz     :     0.014272
      dyz     :     0.019847
      dx2y2   :     0.013096
      dxy     :     0.035093
      f0      :     0.001993  f :     0.012489
      f+1     :     0.001325
      f-1     :     0.001918
      f+2     :     0.001157
      f-2     :     0.003307
      f+3     :     0.001509
      f-3     :     0.001281
      g0      :     0.000079  g :     0.001268
      g+1     :     0.000161
      g-1     :     0.000130
      g+2     :     0.000218
      g-2     :     0.000168
      g+3     :     0.000158
      g-3     :     0.000197
      g+4     :     0.000094
      g-4     :     0.000063
 59 H s       :     0.824373  s :     0.824373
      pz      :     0.008198  p :     0.023295
      px      :     0.007082
      py      :     0.008015
      dz2     :     0.000111  d :     0.002883
      dxz     :     0.000799
      dyz     :     0.000506
      dx2y2   :     0.001191
      dxy     :     0.000278
      f0      :     0.000043  f :     0.000282
      f+1     :     0.000012
      f-1     :     0.000010
      f+2     :     0.000009
      f-2     :     0.000077
      f+3     :     0.000102
      f-3     :     0.000030
 60 C s       :     3.209874  s :     3.209874
      pz      :     0.916896  p :     2.735464
      px      :     0.892882
      py      :     0.925686
      dz2     :     0.016246  d :     0.123548
      dxz     :     0.024556
      dyz     :     0.032092
      dx2y2   :     0.036013
      dxy     :     0.014641
      f0      :     0.002175  f :     0.012346
      f+1     :     0.001059
      f-1     :     0.001236
      f+2     :     0.001169
      f-2     :     0.003271
      f+3     :     0.002371
      f-3     :     0.001064
      g0      :     0.000101  g :     0.001268
      g+1     :     0.000218
      g-1     :     0.000048
      g+2     :     0.000175
      g-2     :     0.000142
      g+3     :     0.000100
      g-3     :     0.000177
      g+4     :     0.000133
      g-4     :     0.000176
 61 H s       :     0.824345  s :     0.824345
      pz      :     0.007246  p :     0.022446
      px      :     0.007722
      py      :     0.007479
      dz2     :     0.000923  d :     0.002813
      dxz     :     0.000562
      dyz     :     0.000211
      dx2y2   :     0.000424
      dxy     :     0.000692
      f0      :     0.000041  f :     0.000275
      f+1     :     0.000014
      f-1     :     0.000068
      f+2     :     0.000020
      f-2     :     0.000074
      f+3     :     0.000032
      f-3     :     0.000025
 62 C s       :     3.176265  s :     3.176265
      pz      :     0.955568  p :     2.801476
      px      :     0.939390
      py      :     0.906519
      dz2     :     0.018832  d :     0.119025
      dxz     :     0.037473
      dyz     :     0.011360
      dx2y2   :     0.027769
      dxy     :     0.023590
      f0      :     0.001760  f :     0.012468
      f+1     :     0.000982
      f-1     :     0.001759
      f+2     :     0.001047
      f-2     :     0.003341
      f+3     :     0.002637
      f-3     :     0.000941
      g0      :     0.000090  g :     0.001267
      g+1     :     0.000085
      g-1     :     0.000179
      g+2     :     0.000166
      g-2     :     0.000142
      g+3     :     0.000126
      g-3     :     0.000156
      g+4     :     0.000157
      g-4     :     0.000166
 63 H s       :     0.818431  s :     0.818431
      pz      :     0.006530  p :     0.022491
      px      :     0.007995
      py      :     0.007966
      dz2     :     0.000943  d :     0.002819
      dxz     :     0.000230
      dyz     :     0.000660
      dx2y2   :     0.000433
      dxy     :     0.000554
      f0      :     0.000065  f :     0.000282
      f+1     :     0.000048
      f-1     :     0.000023
      f+2     :     0.000030
      f-2     :     0.000074
      f+3     :     0.000019
      f-3     :     0.000024
 64 C s       :     3.308258  s :     3.308258
      pz      :     0.891024  p :     2.724841
      px      :     0.911828
      py      :     0.921989
      dz2     :     0.033473  d :     0.103396
      dxz     :     0.013599
      dyz     :     0.017611
      dx2y2   :     0.012507
      dxy     :     0.026206
      f0      :     0.002232  f :     0.013536
      f+1     :     0.001456
      f-1     :     0.002238
      f+2     :     0.001165
      f-2     :     0.003467
      f+3     :     0.001499
      f-3     :     0.001478
      g0      :     0.000078  g :     0.001261
      g+1     :     0.000167
      g-1     :     0.000133
      g+2     :     0.000210
      g-2     :     0.000175
      g+3     :     0.000148
      g-3     :     0.000196
      g+4     :     0.000085
      g-4     :     0.000067
 65 H s       :     0.859773  s :     0.859773
      pz      :     0.010515  p :     0.028061
      px      :     0.011208
      py      :     0.006338
      dz2     :     0.000140  d :     0.003300
      dxz     :     0.000960
      dyz     :     0.000634
      dx2y2   :     0.001409
      dxy     :     0.000157
      f0      :     0.000048  f :     0.000301
      f+1     :     0.000012
      f-1     :     0.000009
      f+2     :     0.000010
      f-2     :     0.000084
      f+3     :     0.000103
      f-3     :     0.000035
 66 H s       :     0.741079  s :     0.741079
      pz      :     0.026166  p :     0.078306
      px      :     0.017546
      py      :     0.034594
      dz2     :     0.001238  d :     0.009678
      dxz     :     0.002980
      dyz     :     0.000577
      dx2y2   :     0.000836
      dxy     :     0.004048
      f0      :     0.000061  f :     0.000895
      f+1     :     0.000164
      f-1     :     0.000014
      f+2     :     0.000128
      f-2     :     0.000086
      f+3     :     0.000086
      f-3     :     0.000356
 67 O s       :     3.825736  s :     3.825736
      pz      :     1.835716  p :     4.757520
      px      :     1.391033
      py      :     1.530770
      dz2     :     0.003498  d :     0.029018
      dxz     :     0.005153
      dyz     :     0.001959
      dx2y2   :     0.009546
      dxy     :     0.008862
      f0      :     0.000338  f :     0.003336
      f+1     :     0.000510
      f-1     :     0.000208
      f+2     :     0.000188
      f-2     :     0.000345
      f+3     :     0.001046
      f-3     :     0.000701
      g0      :     0.000013  g :     0.000176
      g+1     :     0.000015
      g-1     :     0.000005
      g+2     :     0.000013
      g-2     :     0.000020
      g+3     :     0.000003
      g-3     :     0.000017
      g+4     :     0.000046
      g-4     :     0.000044
 68 C s       :     3.078876  s :     3.078876
      pz      :     0.794350  p :     2.225234
      px      :     0.725581
      py      :     0.705303
      dz2     :     0.047939  d :     0.256857
      dxz     :     0.072585
      dyz     :     0.035117
      dx2y2   :     0.059009
      dxy     :     0.042207
      f0      :     0.007291  f :     0.032390
      f+1     :     0.004547
      f-1     :     0.003761
      f+2     :     0.005023
      f-2     :     0.004868
      f+3     :     0.004458
      f-3     :     0.002442
      g0      :     0.000386  g :     0.004473
      g+1     :     0.000775
      g-1     :     0.000396
      g+2     :     0.000496
      g-2     :     0.000611
      g+3     :     0.000280
      g-3     :     0.000571
      g+4     :     0.000573
      g-4     :     0.000383
 69 C s       :     3.272741  s :     3.272741
      pz      :     0.794413  p :     2.603159
      px      :     0.853214
      py      :     0.955533
      dz2     :     0.024675  d :     0.114948
      dxz     :     0.035080
      dyz     :     0.017563
      dx2y2   :     0.019975
      dxy     :     0.017656
      f0      :     0.004696  f :     0.017178
      f+1     :     0.002129
      f-1     :     0.001911
      f+2     :     0.002854
      f-2     :     0.002048
      f+3     :     0.002215
      f-3     :     0.001326
      g0      :     0.000158  g :     0.001534
      g+1     :     0.000383
      g-1     :     0.000095
      g+2     :     0.000244
      g-2     :     0.000224
      g+3     :     0.000087
      g-3     :     0.000116
      g+4     :     0.000136
      g-4     :     0.000092
 70 C s       :     3.223928  s :     3.223928
      pz      :     0.918201  p :     2.748224
      px      :     0.912780
      py      :     0.917243
      dz2     :     0.016659  d :     0.098679
      dxz     :     0.037692
      dyz     :     0.019773
      dx2y2   :     0.010166
      dxy     :     0.014389
      f0      :     0.003124  f :     0.012819
      f+1     :     0.001515
      f-1     :     0.002010
      f+2     :     0.001559
      f-2     :     0.001612
      f+3     :     0.001943
      f-3     :     0.001056
      g0      :     0.000179  g :     0.001249
      g+1     :     0.000284
      g-1     :     0.000101
      g+2     :     0.000159
      g-2     :     0.000196
      g+3     :     0.000031
      g-3     :     0.000075
      g+4     :     0.000144
      g-4     :     0.000079
 71 H s       :     0.863411  s :     0.863411
      pz      :     0.009243  p :     0.027750
      px      :     0.007895
      py      :     0.010611
      dz2     :     0.000977  d :     0.003382
      dxz     :     0.000766
      dyz     :     0.000728
      dx2y2   :     0.000463
      dxy     :     0.000448
      f0      :     0.000085  f :     0.000304
      f+1     :     0.000032
      f-1     :     0.000036
      f+2     :     0.000075
      f-2     :     0.000043
      f+3     :     0.000021
      f-3     :     0.000013
 72 C s       :     3.189856  s :     3.189856
      pz      :     0.885333  p :     2.813191
      px      :     0.977255
      py      :     0.950603
      dz2     :     0.052511  d :     0.124025
      dxz     :     0.019576
      dyz     :     0.025106
      dx2y2   :     0.015338
      dxy     :     0.011494
      f0      :     0.003452  f :     0.012424
      f+1     :     0.001136
      f-1     :     0.001916
      f+2     :     0.002173
      f-2     :     0.001886
      f+3     :     0.000854
      f-3     :     0.001007
      g0      :     0.000207  g :     0.001272
      g+1     :     0.000315
      g-1     :     0.000110
      g+2     :     0.000212
      g-2     :     0.000233
      g+3     :     0.000078
      g-3     :     0.000063
      g+4     :     0.000008
      g-4     :     0.000045
 73 H s       :     0.834287  s :     0.834287
      pz      :     0.006958  p :     0.023052
      px      :     0.006293
      py      :     0.009800
      dz2     :     0.000179  d :     0.002859
      dxz     :     0.001048
      dyz     :     0.000200
      dx2y2   :     0.000628
      dxy     :     0.000805
      f0      :     0.000039  f :     0.000281
      f+1     :     0.000024
      f-1     :     0.000008
      f+2     :     0.000041
      f-2     :     0.000035
      f+3     :     0.000100
      f-3     :     0.000034
 74 C s       :     3.182167  s :     3.182167
      pz      :     0.939903  p :     2.773566
      px      :     0.902923
      py      :     0.930740
      dz2     :     0.030606  d :     0.121219
      dxz     :     0.043492
      dyz     :     0.010989
      dx2y2   :     0.015322
      dxy     :     0.020810
      f0      :     0.003153  f :     0.012204
      f+1     :     0.001306
      f-1     :     0.000998
      f+2     :     0.002208
      f-2     :     0.001397
      f+3     :     0.001977
      f-3     :     0.001164
      g0      :     0.000128  g :     0.001256
      g+1     :     0.000298
      g-1     :     0.000061
      g+2     :     0.000203
      g-2     :     0.000174
      g+3     :     0.000082
      g-3     :     0.000095
      g+4     :     0.000132
      g-4     :     0.000082
 75 H s       :     0.831520  s :     0.831520
      pz      :     0.006115  p :     0.022913
      px      :     0.007261
      py      :     0.009538
      dz2     :     0.000729  d :     0.002902
      dxz     :     0.000708
      dyz     :     0.001005
      dx2y2   :     0.000213
      dxy     :     0.000246
      f0      :     0.000082  f :     0.000282
      f+1     :     0.000031
      f-1     :     0.000083
      f+2     :     0.000030
      f-2     :     0.000046
      f+3     :     0.000004
      f-3     :     0.000005
 76 C s       :     3.202361  s :     3.202361
      pz      :     0.938660  p :     2.820449
      px      :     0.915403
      py      :     0.966387
      dz2     :     0.018271  d :     0.121628
      dxz     :     0.055909
      dyz     :     0.021388
      dx2y2   :     0.012821
      dxy     :     0.013239
      f0      :     0.003145  f :     0.012481
      f+1     :     0.001117
      f-1     :     0.001827
      f+2     :     0.001553
      f-2     :     0.001667
      f+3     :     0.002020
      f-3     :     0.001151
      g0      :     0.000183  g :     0.001278
      g+1     :     0.000297
      g-1     :     0.000104
      g+2     :     0.000168
      g-2     :     0.000202
      g+3     :     0.000028
      g-3     :     0.000073
      g+4     :     0.000145
      g-4     :     0.000079
 77 H s       :     0.831689  s :     0.831689
      pz      :     0.005910  p :     0.022014
      px      :     0.007777
      py      :     0.008327
      dz2     :     0.000935  d :     0.002762
      dxz     :     0.000507
      dyz     :     0.000541
      dx2y2   :     0.000452
      dxy     :     0.000327
      f0      :     0.000078  f :     0.000276
      f+1     :     0.000035
      f-1     :     0.000035
      f+2     :     0.000064
      f-2     :     0.000033
      f+3     :     0.000020
      f-3     :     0.000011
 78 C s       :     3.245803  s :     3.245803
      pz      :     0.871544  p :     2.747492
      px      :     0.937866
      py      :     0.938083
      dz2     :     0.032855  d :     0.096245
      dxz     :     0.021850
      dyz     :     0.020456
      dx2y2   :     0.010838
      dxy     :     0.010245
      f0      :     0.003692  f :     0.012885
      f+1     :     0.001309
      f-1     :     0.002158
      f+2     :     0.002415
      f-2     :     0.001692
      f+3     :     0.000735
      f-3     :     0.000884
      g0      :     0.000203  g :     0.001247
      g+1     :     0.000313
      g-1     :     0.000113
      g+2     :     0.000207
      g-2     :     0.000234
      g+3     :     0.000073
      g-3     :     0.000052
      g+4     :     0.000008
      g-4     :     0.000045
 79 H s       :     0.855205  s :     0.855205
      pz      :     0.009354  p :     0.024430
      px      :     0.008003
      py      :     0.007073
      dz2     :     0.000429  d :     0.003231
      dxz     :     0.001130
      dyz     :     0.000217
      dx2y2   :     0.000786
      dxy     :     0.000669
      f0      :     0.000043  f :     0.000300
      f+1     :     0.000029
      f-1     :     0.000010
      f+2     :     0.000043
      f-2     :     0.000034
      f+3     :     0.000098
      f-3     :     0.000042
 80 O s       :     3.852712  s :     3.852712
      pz      :     1.499242  p :     4.736296
      px      :     1.667915
      py      :     1.569139
      dz2     :     0.005042  d :     0.027322
      dxz     :     0.007479
      dyz     :     0.005868
      dx2y2   :     0.004728
      dxy     :     0.004204
      f0      :     0.000405  f :     0.003082
      f+1     :     0.000568
      f-1     :     0.000508
      f+2     :     0.000645
      f-2     :     0.000602
      f+3     :     0.000203
      f-3     :     0.000151
      g0      :     0.000018  g :     0.000170
      g+1     :     0.000018
      g-1     :     0.000013
      g+2     :     0.000022
      g-2     :     0.000046
      g+3     :     0.000025
      g-3     :     0.000021
      g+4     :     0.000003
      g-4     :     0.000004
 81 H s       :     0.708376  s :     0.708376
      pz      :     0.049397  p :     0.107234
      px      :     0.037235
      py      :     0.020602
      dz2     :     0.002758  d :     0.010405
      dxz     :     0.002467
      dyz     :     0.002380
      dx2y2   :     0.001472
      dxy     :     0.001328
      f0      :     0.000157  f :     0.001017
      f+1     :     0.000264
      f-1     :     0.000127
      f+2     :     0.000199
      f-2     :     0.000182
      f+3     :     0.000037
      f-3     :     0.000051


                     *******************************
                     * LOEWDIN POPULATION ANALYSIS *
                     *******************************

----------------------
LOEWDIN ATOMIC CHARGES
----------------------
   0 O :    0.637183
   1 O :    0.393931
   2 N :    0.644361
   3 N :    0.596044
   4 C :   -0.374902
   5 C :   -0.134184
   6 H :   -0.009501
   7 C :   -0.100635
   8 C :    0.091012
   9 H :   -0.035374
  10 C :    0.068135
  11 H :   -0.049393
  12 C :    0.066115
  13 H :   -0.050228
  14 C :    0.069175
  15 H :   -0.049518
  16 C :    0.084588
  17 H :   -0.041849
  18 C :   -0.326368
  19 C :    0.256184
  20 H :   -0.055123
  21 H :   -0.038468
  22 H :   -0.044524
  23 C :    0.256853
  24 H :   -0.044960
  25 H :   -0.038188
  26 H :   -0.050620
  27 C :    0.246015
  28 H :   -0.039890
  29 H :   -0.051521
  30 H :   -0.046486
  31 C :   -0.207079
  32 C :   -0.051400
  33 C :    0.067794
  34 H :   -0.051673
  35 C :    0.033801
  36 H :   -0.059624
  37 C :    0.042420
  38 H :   -0.051013
  39 C :    0.063527
  40 H :   -0.052486
  41 C :   -0.244537
  42 C :    0.248978
  43 H :   -0.045375
  44 H :   -0.045200
  45 H :   -0.064009
  46 C :    0.239160
  47 H :   -0.066554
  48 H :   -0.047377
  49 H :   -0.051361
  50 C :    0.231923
  51 H :   -0.046970
  52 H :   -0.044858
  53 H :   -0.047635
  54 C :   -0.690484
  55 C :   -0.121142
  56 C :    0.111891
  57 H :   -0.036931
  58 C :    0.079843
  59 H :   -0.046299
  60 C :    0.092329
  61 H :   -0.043039
  62 C :    0.080066
  63 H :   -0.046155
  64 C :    0.107488
  65 H :   -0.041103
  66 H :   -0.203370
  67 O :    0.166205
  68 C :   -0.960306
  69 C :   -0.135776
  70 C :    0.073056
  71 H :   -0.054022
  72 C :    0.058043
  73 H :   -0.052764
  74 C :    0.061909
  75 H :   -0.051595
  76 C :    0.059315
  77 H :   -0.052445
  78 C :    0.073396
  79 H :   -0.052748
  80 O :    0.296020
  81 H :   -0.249698

-------------------------------
LOEWDIN REDUCED ORBITAL CHARGES
-------------------------------
  0 O s       :     3.020257  s :     3.020257
      pz      :     1.419443  p :     4.126925
      px      :     1.337042
      py      :     1.370441
      dz2     :     0.040469  d :     0.183619
      dxz     :     0.041551
      dyz     :     0.029976
      dx2y2   :     0.029094
      dxy     :     0.042529
      f0      :     0.006045  f :     0.030857
      f+1     :     0.004395
      f-1     :     0.003376
      f+2     :     0.004045
      f-2     :     0.005169
      f+3     :     0.004484
      f-3     :     0.003344
      g0      :     0.000097  g :     0.001159
      g+1     :     0.000150
      g-1     :     0.000081
      g+2     :     0.000122
      g-2     :     0.000156
      g+3     :     0.000121
      g-3     :     0.000170
      g+4     :     0.000149
      g-4     :     0.000114
  1 O s       :     3.224587  s :     3.224587
      pz      :     1.409464  p :     4.261260
      px      :     1.435856
      py      :     1.415940
      dz2     :     0.023726  d :     0.096720
      dxz     :     0.030452
      dyz     :     0.017886
      dx2y2   :     0.012638
      dxy     :     0.012017
      f0      :     0.003675  f :     0.022204
      f+1     :     0.005131
      f-1     :     0.002156
      f+2     :     0.004599
      f-2     :     0.004112
      f+3     :     0.001407
      f-3     :     0.001124
      g0      :     0.000115  g :     0.001299
      g+1     :     0.000278
      g-1     :     0.000050
      g+2     :     0.000274
      g-2     :     0.000199
      g+3     :     0.000193
      g-3     :     0.000137
      g+4     :     0.000029
      g-4     :     0.000024
  2 N s       :     2.704046  s :     2.704046
      pz      :     1.077457  p :     3.262748
      px      :     1.071369
      py      :     1.113921
      dz2     :     0.062819  d :     0.328572
      dxz     :     0.048334
      dyz     :     0.086338
      dx2y2   :     0.064070
      dxy     :     0.067011
      f0      :     0.012203  f :     0.056639
      f+1     :     0.004583
      f-1     :     0.006510
      f+2     :     0.008009
      f-2     :     0.008992
      f+3     :     0.006535
      f-3     :     0.009808
      g0      :     0.000271  g :     0.003634
      g+1     :     0.000123
      g-1     :     0.000620
      g+2     :     0.000323
      g-2     :     0.000354
      g+3     :     0.000614
      g-3     :     0.000235
      g+4     :     0.000608
      g-4     :     0.000486
  3 N s       :     2.667426  s :     2.667426
      pz      :     1.050590  p :     3.346571
      px      :     1.059340
      py      :     1.236641
      dz2     :     0.103915  d :     0.331330
      dxz     :     0.099971
      dyz     :     0.061220
      dx2y2   :     0.046097
      dxy     :     0.020127
      f0      :     0.012253  f :     0.055530
      f+1     :     0.014227
      f-1     :     0.009136
      f+2     :     0.007495
      f-2     :     0.006163
      f+3     :     0.004466
      f-3     :     0.001790
      g0      :     0.000518  g :     0.003100
      g+1     :     0.000730
      g-1     :     0.000490
      g+2     :     0.000240
      g-2     :     0.000272
      g+3     :     0.000335
      g-3     :     0.000169
      g+4     :     0.000197
      g-4     :     0.000150
  4 C s       :     2.580183  s :     2.580183
      pz      :     0.873115  p :     2.522222
      px      :     0.726096
      py      :     0.923011
      dz2     :     0.194261  d :     0.932723
      dxz     :     0.155514
      dyz     :     0.250082
      dx2y2   :     0.178411
      dxy     :     0.154455
      f0      :     0.063252  f :     0.301741
      f+1     :     0.043151
      f-1     :     0.039181
      f+2     :     0.055099
      f-2     :     0.040506
      f+3     :     0.026658
      f-3     :     0.033895
      g0      :     0.002880  g :     0.038032
      g+1     :     0.004490
      g-1     :     0.004724
      g+2     :     0.004790
      g-2     :     0.004754
      g+3     :     0.005801
      g-3     :     0.002574
      g+4     :     0.005354
      g-4     :     0.002666
  5 C s       :     2.516879  s :     2.516879
      pz      :     0.852855  p :     2.669696
      px      :     0.904352
      py      :     0.912489
      dz2     :     0.140096  d :     0.737039
      dxz     :     0.120581
      dyz     :     0.190577
      dx2y2   :     0.160463
      dxy     :     0.125322
      f0      :     0.029050  f :     0.195895
      f+1     :     0.025808
      f-1     :     0.027906
      f+2     :     0.033557
      f-2     :     0.034387
      f+3     :     0.026797
      f-3     :     0.018390
      g0      :     0.001190  g :     0.014676
      g+1     :     0.002222
      g-1     :     0.001404
      g+2     :     0.001911
      g-2     :     0.001969
      g+3     :     0.002346
      g-3     :     0.001617
      g+4     :     0.000689
      g-4     :     0.001328
  6 H s       :     0.722575  s :     0.722575
      pz      :     0.053181  p :     0.202663
      px      :     0.090792
      py      :     0.058689
      dz2     :     0.009923  d :     0.074269
      dxz     :     0.021136
      dyz     :     0.003998
      dx2y2   :     0.019444
      dxy     :     0.019768
      f0      :     0.000842  f :     0.009994
      f+1     :     0.001797
      f-1     :     0.000209
      f+2     :     0.001769
      f-2     :     0.000937
      f+3     :     0.002565
      f-3     :     0.001875
  7 C s       :     2.561371  s :     2.561371
      pz      :     0.872026  p :     2.713494
      px      :     0.920478
      py      :     0.920990
      dz2     :     0.106030  d :     0.652063
      dxz     :     0.099848
      dyz     :     0.127340
      dx2y2   :     0.169243
      dxy     :     0.149603
      f0      :     0.015002  f :     0.159281
      f+1     :     0.013465
      f-1     :     0.020742
      f+2     :     0.027517
      f-2     :     0.021815
      f+3     :     0.038273
      f-3     :     0.022466
      g0      :     0.001239  g :     0.014426
      g+1     :     0.001179
      g-1     :     0.001204
      g+2     :     0.000936
      g-2     :     0.001766
      g+3     :     0.002410
      g-3     :     0.002119
      g+4     :     0.001584
      g-4     :     0.001990
  8 C s       :     2.574002  s :     2.574002
      pz      :     0.850871  p :     2.699491
      px      :     0.875488
      py      :     0.973133
      dz2     :     0.075645  d :     0.506865
      dxz     :     0.063741
      dyz     :     0.120579
      dx2y2   :     0.100367
      dxy     :     0.146533
      f0      :     0.013624  f :     0.116812
      f+1     :     0.010737
      f-1     :     0.013195
      f+2     :     0.020706
      f-2     :     0.015485
      f+3     :     0.029025
      f-3     :     0.014041
      g0      :     0.000904  g :     0.011818
      g+1     :     0.001291
      g-1     :     0.001033
      g+2     :     0.001376
      g-2     :     0.000781
      g+3     :     0.001905
      g-3     :     0.001662
      g+4     :     0.001372
      g-4     :     0.001494
  9 H s       :     0.775469  s :     0.775469
      pz      :     0.055400  p :     0.185175
      px      :     0.065661
      py      :     0.064115
      dz2     :     0.010394  d :     0.065111
      dxz     :     0.011445
      dyz     :     0.010615
      dx2y2   :     0.019707
      dxy     :     0.012950
      f0      :     0.000587  f :     0.009618
      f+1     :     0.001202
      f-1     :     0.001214
      f+2     :     0.001250
      f-2     :     0.001653
      f+3     :     0.001946
      f-3     :     0.001768
 10 C s       :     2.585095  s :     2.585095
      pz      :     0.844190  p :     2.713487
      px      :     0.880488
      py      :     0.988809
      dz2     :     0.053356  d :     0.507526
      dxz     :     0.069789
      dyz     :     0.116534
      dx2y2   :     0.131531
      dxy     :     0.136317
      f0      :     0.008177  f :     0.114082
      f+1     :     0.007625
      f-1     :     0.020134
      f+2     :     0.017740
      f-2     :     0.012706
      f+3     :     0.030817
      f-3     :     0.016883
      g0      :     0.001307  g :     0.011674
      g+1     :     0.000439
      g-1     :     0.001018
      g+2     :     0.000894
      g-2     :     0.001284
      g+3     :     0.001262
      g-3     :     0.001775
      g+4     :     0.001306
      g-4     :     0.002389
 11 H s       :     0.789018  s :     0.789018
      pz      :     0.069070  p :     0.186260
      px      :     0.069378
      py      :     0.047813
      dz2     :     0.015327  d :     0.064481
      dxz     :     0.013420
      dyz     :     0.011424
      dx2y2   :     0.012338
      dxy     :     0.011972
      f0      :     0.000969  f :     0.009633
      f+1     :     0.001997
      f-1     :     0.000679
      f+2     :     0.002044
      f-2     :     0.001972
      f+3     :     0.001140
      f-3     :     0.000833
 12 C s       :     2.586335  s :     2.586335
      pz      :     0.863496  p :     2.715390
      px      :     0.904222
      py      :     0.947672
      dz2     :     0.091667  d :     0.506805
      dxz     :     0.090059
      dyz     :     0.084235
      dx2y2   :     0.146651
      dxy     :     0.094192
      f0      :     0.009867  f :     0.113754
      f+1     :     0.012857
      f-1     :     0.015330
      f+2     :     0.018974
      f-2     :     0.017701
      f+3     :     0.021586
      f-3     :     0.017438
      g0      :     0.000988  g :     0.011600
      g+1     :     0.001170
      g-1     :     0.000839
      g+2     :     0.000685
      g-2     :     0.001715
      g+3     :     0.002127
      g-3     :     0.001753
      g+4     :     0.001231
      g-4     :     0.001093
 13 H s       :     0.790076  s :     0.790076
      pz      :     0.050485  p :     0.186195
      px      :     0.046175
      py      :     0.089536
      dz2     :     0.007092  d :     0.064331
      dxz     :     0.001797
      dyz     :     0.020106
      dx2y2   :     0.013765
      dxy     :     0.021571
      f0      :     0.000872  f :     0.009626
      f+1     :     0.000108
      f-1     :     0.001746
      f+2     :     0.001805
      f-2     :     0.000551
      f+3     :     0.002787
      f-3     :     0.001758
 14 C s       :     2.585179  s :     2.585179
      pz      :     0.859477  p :     2.713195
      px      :     0.883230
      py      :     0.970488
      dz2     :     0.074993  d :     0.506963
      dxz     :     0.063158
      dyz     :     0.123285
      dx2y2   :     0.100458
      dxy     :     0.145070
      f0      :     0.013359  f :     0.113849
      f+1     :     0.010290
      f-1     :     0.013022
      f+2     :     0.021033
      f-2     :     0.014566
      f+3     :     0.028122
      f-3     :     0.013456
      g0      :     0.000876  g :     0.011640
      g+1     :     0.001243
      g-1     :     0.001004
      g+2     :     0.001430
      g-2     :     0.000774
      g+3     :     0.001888
      g-3     :     0.001625
      g+4     :     0.001330
      g-4     :     0.001470
 15 H s       :     0.789059  s :     0.789059
      pz      :     0.055758  p :     0.186330
      px      :     0.067434
      py      :     0.063137
      dz2     :     0.010442  d :     0.064499
      dxz     :     0.011364
      dyz     :     0.010219
      dx2y2   :     0.019623
      dxy     :     0.012851
      f0      :     0.000590  f :     0.009630
      f+1     :     0.001203
      f-1     :     0.001200
      f+2     :     0.001250
      f-2     :     0.001665
      f+3     :     0.001961
      f-3     :     0.001761
 16 C s       :     2.573432  s :     2.573432
      pz      :     0.838947  p :     2.701462
      px      :     0.874524
      py      :     0.987991
      dz2     :     0.053505  d :     0.510738
      dxz     :     0.069651
      dyz     :     0.119194
      dx2y2   :     0.129709
      dxy     :     0.138678
      f0      :     0.008495  f :     0.117908
      f+1     :     0.007749
      f-1     :     0.020964
      f+2     :     0.018670
      f-2     :     0.013205
      f+3     :     0.031249
      f-3     :     0.017576
      g0      :     0.001315  g :     0.011871
      g+1     :     0.000449
      g-1     :     0.001062
      g+2     :     0.000862
      g-2     :     0.001333
      g+3     :     0.001297
      g-3     :     0.001795
      g+4     :     0.001348
      g-4     :     0.002410
 17 H s       :     0.773290  s :     0.773290
      pz      :     0.068813  p :     0.192622
      px      :     0.071001
      py      :     0.052808
      dz2     :     0.015596  d :     0.066235
      dxz     :     0.013820
      dyz     :     0.011285
      dx2y2   :     0.013309
      dxy     :     0.012225
      f0      :     0.000959  f :     0.009703
      f+1     :     0.002024
      f-1     :     0.000665
      f+2     :     0.002037
      f-2     :     0.001965
      f+3     :     0.001188
      f-3     :     0.000865
 18 C s       :     2.543234  s :     2.543234
      pz      :     0.854340  p :     2.672288
      px      :     0.949476
      py      :     0.868473
      dz2     :     0.168192  d :     0.861518
      dxz     :     0.151139
      dyz     :     0.211073
      dx2y2   :     0.169113
      dxy     :     0.162001
      f0      :     0.041226  f :     0.234133
      f+1     :     0.021410
      f-1     :     0.034908
      f+2     :     0.039414
      f-2     :     0.037293
      f+3     :     0.022332
      f-3     :     0.037550
      g0      :     0.001546  g :     0.015194
      g+1     :     0.001338
      g-1     :     0.002243
      g+2     :     0.002025
      g-2     :     0.001877
      g+3     :     0.001867
      g-3     :     0.001581
      g+4     :     0.001406
      g-4     :     0.001311
 19 C s       :     2.536994  s :     2.536994
      pz      :     0.889483  p :     2.749981
      px      :     0.929126
      py      :     0.931372
      dz2     :     0.081100  d :     0.378869
      dxz     :     0.052303
      dyz     :     0.114779
      dx2y2   :     0.069894
      dxy     :     0.060793
      f0      :     0.014807  f :     0.074108
      f+1     :     0.011543
      f-1     :     0.012225
      f+2     :     0.014601
      f-2     :     0.008588
      f+3     :     0.006409
      f-3     :     0.005934
      g0      :     0.000663  g :     0.003864
      g+1     :     0.000484
      g-1     :     0.000443
      g+2     :     0.000941
      g-2     :     0.000379
      g+3     :     0.000235
      g-3     :     0.000432
      g+4     :     0.000052
      g-4     :     0.000234
 20 H s       :     0.778718  s :     0.778718
      pz      :     0.056790  p :     0.198465
      px      :     0.064106
      py      :     0.077569
      dz2     :     0.008263  d :     0.068448
      dxz     :     0.007463
      dyz     :     0.017685
      dx2y2   :     0.022521
      dxy     :     0.012515
      f0      :     0.000755  f :     0.009492
      f+1     :     0.000512
      f-1     :     0.001538
      f+2     :     0.001119
      f-2     :     0.001548
      f+3     :     0.001661
      f-3     :     0.002359
 21 H s       :     0.771709  s :     0.771709
      pz      :     0.066463  p :     0.189610
      px      :     0.053324
      py      :     0.069823
      dz2     :     0.020646  d :     0.067674
      dxz     :     0.011915
      dyz     :     0.012861
      dx2y2   :     0.009043
      dxy     :     0.013210
      f0      :     0.001680  f :     0.009475
      f+1     :     0.000451
      f-1     :     0.002446
      f+2     :     0.001486
      f-2     :     0.002053
      f+3     :     0.000784
      f-3     :     0.000576
 22 H s       :     0.778092  s :     0.778092
      pz      :     0.049303  p :     0.189662
      px      :     0.084699
      py      :     0.055660
      dz2     :     0.004795  d :     0.067376
      dxz     :     0.020911
      dyz     :     0.003930
      dx2y2   :     0.015371
      dxy     :     0.022370
      f0      :     0.001135  f :     0.009394
      f+1     :     0.001075
      f-1     :     0.000220
      f+2     :     0.001301
      f-2     :     0.000936
      f+3     :     0.002219
      f-3     :     0.002508
 23 C s       :     2.536407  s :     2.536407
      pz      :     0.939468  p :     2.749493
      px      :     0.876934
      py      :     0.933092
      dz2     :     0.055131  d :     0.379236
      dxz     :     0.075118
      dyz     :     0.078540
      dx2y2   :     0.071983
      dxy     :     0.098465
      f0      :     0.008523  f :     0.074141
      f+1     :     0.010060
      f-1     :     0.006513
      f+2     :     0.011846
      f-2     :     0.008409
      f+3     :     0.013683
      f-3     :     0.015108
      g0      :     0.000170  g :     0.003869
      g+1     :     0.000706
      g-1     :     0.000114
      g+2     :     0.000338
      g-2     :     0.000292
      g+3     :     0.000355
      g-3     :     0.000413
      g+4     :     0.000752
      g-4     :     0.000730
 24 H s       :     0.778453  s :     0.778453
      pz      :     0.078814  p :     0.189653
      px      :     0.052069
      py      :     0.058770
      dz2     :     0.019829  d :     0.067447
      dxz     :     0.015875
      dyz     :     0.019123
      dx2y2   :     0.006880
      dxy     :     0.005740
      f0      :     0.002512  f :     0.009406
      f+1     :     0.001629
      f-1     :     0.001820
      f+2     :     0.001647
      f-2     :     0.001344
      f+3     :     0.000130
      f-3     :     0.000326
 25 H s       :     0.771782  s :     0.771782
      pz      :     0.070322  p :     0.189348
      px      :     0.047735
      py      :     0.071291
      dz2     :     0.021154  d :     0.067587
      dxz     :     0.011057
      dyz     :     0.012453
      dx2y2   :     0.010019
      dxy     :     0.012903
      f0      :     0.001701  f :     0.009471
      f+1     :     0.000345
      f-1     :     0.002360
      f+2     :     0.001544
      f-2     :     0.001992
      f+3     :     0.000769
      f-3     :     0.000759
 26 H s       :     0.777413  s :     0.777413
      pz      :     0.058007  p :     0.195815
      px      :     0.058861
      py      :     0.078947
      dz2     :     0.008210  d :     0.067936
      dxz     :     0.006962
      dyz     :     0.017557
      dx2y2   :     0.021439
      dxy     :     0.013768
      f0      :     0.000826  f :     0.009457
      f+1     :     0.000608
      f-1     :     0.001437
      f+2     :     0.000890
      f-2     :     0.001574
      f+3     :     0.001698
      f-3     :     0.002424
 27 C s       :     2.535769  s :     2.535769
      pz      :     0.940440  p :     2.754287
      px      :     0.921963
      py      :     0.891884
      dz2     :     0.063782  d :     0.384911
      dxz     :     0.032391
      dyz     :     0.119779
      dx2y2   :     0.106732
      dxy     :     0.062227
      f0      :     0.006218  f :     0.075081
      f+1     :     0.009199
      f-1     :     0.011713
      f+2     :     0.009627
      f-2     :     0.009532
      f+3     :     0.011094
      f-3     :     0.017699
      g0      :     0.000340  g :     0.003937
      g+1     :     0.000225
      g-1     :     0.000310
      g+2     :     0.000387
      g-2     :     0.000439
      g+3     :     0.000450
      g-3     :     0.000363
      g+4     :     0.000739
      g-4     :     0.000683
 28 H s       :     0.773533  s :     0.773533
      pz      :     0.072224  p :     0.189098
      px      :     0.052578
      py      :     0.064296
      dz2     :     0.020918  d :     0.067744
      dxz     :     0.012544
      dyz     :     0.013123
      dx2y2   :     0.009683
      dxy     :     0.011476
      f0      :     0.001916  f :     0.009514
      f+1     :     0.000476
      f-1     :     0.002181
      f+2     :     0.001653
      f-2     :     0.001980
      f+3     :     0.000645
      f-3     :     0.000663
 29 H s       :     0.781070  s :     0.781070
      pz      :     0.081193  p :     0.193323
      px      :     0.056334
      py      :     0.055796
      dz2     :     0.021572  d :     0.067700
      dxz     :     0.014106
      dyz     :     0.018099
      dx2y2   :     0.007672
      dxy     :     0.006251
      f0      :     0.002658  f :     0.009428
      f+1     :     0.001354
      f-1     :     0.001803
      f+2     :     0.001715
      f-2     :     0.001370
      f+3     :     0.000151
      f-3     :     0.000377
 30 H s       :     0.779302  s :     0.779302
      pz      :     0.054565  p :     0.190258
      px      :     0.085410
      py      :     0.050283
      dz2     :     0.004864  d :     0.067523
      dxz     :     0.023234
      dyz     :     0.003106
      dx2y2   :     0.014534
      dxy     :     0.021785
      f0      :     0.001204  f :     0.009403
      f+1     :     0.001133
      f-1     :     0.000185
      f+2     :     0.001620
      f-2     :     0.000714
      f+3     :     0.001983
      f-3     :     0.002564
 31 C s       :     2.557270  s :     2.557270
      pz      :     0.881758  p :     2.658409
      px      :     0.981269
      py      :     0.795382
      dz2     :     0.198773  d :     0.768210
      dxz     :     0.198594
      dyz     :     0.181547
      dx2y2   :     0.094202
      dxy     :     0.095093
      f0      :     0.037206  f :     0.202680
      f+1     :     0.053313
      f-1     :     0.041857
      f+2     :     0.023317
      f-2     :     0.021916
      f+3     :     0.012936
      f-3     :     0.012134
      g0      :     0.003942  g :     0.020510
      g+1     :     0.004046
      g-1     :     0.004055
      g+2     :     0.001678
      g-2     :     0.001562
      g+3     :     0.001430
      g-3     :     0.001638
      g+4     :     0.001244
      g-4     :     0.000916
 32 C s       :     2.561929  s :     2.561929
      pz      :     0.989230  p :     2.706105
      px      :     0.916216
      py      :     0.800659
      dz2     :     0.149515  d :     0.617470
      dxz     :     0.188509
      dyz     :     0.106517
      dx2y2   :     0.084853
      dxy     :     0.088076
      f0      :     0.030935  f :     0.152250
      f+1     :     0.034604
      f-1     :     0.017363
      f+2     :     0.022311
      f-2     :     0.020913
      f+3     :     0.012686
      f-3     :     0.013437
      g0      :     0.002264  g :     0.013646
      g+1     :     0.002835
      g-1     :     0.001225
      g+2     :     0.001381
      g-2     :     0.001286
      g+3     :     0.001282
      g-3     :     0.001387
      g+4     :     0.001094
      g-4     :     0.000892
 33 C s       :     2.570898  s :     2.570898
      pz      :     0.965690  p :     2.703212
      px      :     0.951324
      py      :     0.786198
      dz2     :     0.116340  d :     0.528687
      dxz     :     0.188999
      dyz     :     0.087977
      dx2y2   :     0.065101
      dxy     :     0.070271
      f0      :     0.021920  f :     0.117574
      f+1     :     0.032134
      f-1     :     0.018845
      f+2     :     0.013398
      f-2     :     0.009944
      f+3     :     0.011229
      f-3     :     0.010104
      g0      :     0.002539  g :     0.011834
      g+1     :     0.001823
      g-1     :     0.001294
      g+2     :     0.001366
      g-2     :     0.000952
      g+3     :     0.000635
      g-3     :     0.001107
      g+4     :     0.001265
      g-4     :     0.000854
 34 H s       :     0.770044  s :     0.770044
      pz      :     0.066843  p :     0.202959
      px      :     0.076859
      py      :     0.059257
      dz2     :     0.020819  d :     0.068811
      dxz     :     0.014701
      dyz     :     0.011270
      dx2y2   :     0.011354
      dxy     :     0.010665
      f0      :     0.001778  f :     0.009859
      f+1     :     0.002423
      f-1     :     0.000861
      f+2     :     0.001736
      f-2     :     0.001673
      f+3     :     0.000701
      f-3     :     0.000686
 35 C s       :     2.582118  s :     2.582118
      pz      :     0.951518  p :     2.747069
      px      :     0.969051
      py      :     0.826500
      dz2     :     0.147201  d :     0.510907
      dxz     :     0.138990
      dyz     :     0.041123
      dx2y2   :     0.090998
      dxy     :     0.092595
      f0      :     0.018451  f :     0.114374
      f+1     :     0.028965
      f-1     :     0.008075
      f+2     :     0.019810
      f-2     :     0.016924
      f+3     :     0.010401
      f-3     :     0.011748
      g0      :     0.001323  g :     0.011731
      g+1     :     0.002132
      g-1     :     0.000476
      g+2     :     0.001408
      g-2     :     0.001195
      g+3     :     0.001326
      g-3     :     0.001652
      g+4     :     0.001214
      g-4     :     0.001007
 36 H s       :     0.794260  s :     0.794260
      pz      :     0.088077  p :     0.190481
      px      :     0.046825
      py      :     0.055579
      dz2     :     0.019129  d :     0.065130
      dxz     :     0.022274
      dyz     :     0.020672
      dx2y2   :     0.001562
      dxy     :     0.001494
      f0      :     0.003082  f :     0.009753
      f+1     :     0.003099
      f-1     :     0.002646
      f+2     :     0.000473
      f-2     :     0.000423
      f+3     :     0.000015
      f-3     :     0.000013
 37 C s       :     2.582543  s :     2.582543
      pz      :     0.997923  p :     2.716632
      px      :     0.930980
      py      :     0.787729
      dz2     :     0.161975  d :     0.529194
      dxz     :     0.149828
      dyz     :     0.118581
      dx2y2   :     0.053669
      dxy     :     0.045141
      f0      :     0.025112  f :     0.117206
      f+1     :     0.030799
      f-1     :     0.017684
      f+2     :     0.016335
      f-2     :     0.015629
      f+3     :     0.005104
      f-3     :     0.006543
      g0      :     0.002103  g :     0.012005
      g+1     :     0.002980
      g-1     :     0.001570
      g+2     :     0.001030
      g-2     :     0.001099
      g+3     :     0.001060
      g-3     :     0.001104
      g+4     :     0.000445
      g-4     :     0.000613
 38 H s       :     0.790558  s :     0.790558
      pz      :     0.046170  p :     0.186402
      px      :     0.084642
      py      :     0.055590
      dz2     :     0.008238  d :     0.064424
      dxz     :     0.019957
      dyz     :     0.004049
      dx2y2   :     0.015444
      dxy     :     0.016736
      f0      :     0.000968  f :     0.009629
      f+1     :     0.001960
      f-1     :     0.000319
      f+2     :     0.001464
      f-2     :     0.001121
      f+3     :     0.002033
      f-3     :     0.001764
 39 C s       :     2.569630  s :     2.569630
      pz      :     0.976657  p :     2.740981
      px      :     0.936427
      py      :     0.827896
      dz2     :     0.117502  d :     0.498923
      dxz     :     0.177135
      dyz     :     0.082618
      dx2y2   :     0.059243
      dxy     :     0.062425
      f0      :     0.021842  f :     0.115271
      f+1     :     0.031100
      f-1     :     0.018956
      f+2     :     0.012758
      f-2     :     0.010500
      f+3     :     0.010539
      f-3     :     0.009576
      g0      :     0.002592  g :     0.011668
      g+1     :     0.001891
      g-1     :     0.001350
      g+2     :     0.001159
      g-2     :     0.000891
      g+3     :     0.000591
      g-3     :     0.001194
      g+4     :     0.001198
      g-4     :     0.000801
 40 H s       :     0.770446  s :     0.770446
      pz      :     0.072954  p :     0.203268
      px      :     0.067097
      py      :     0.063217
      dz2     :     0.020200  d :     0.068832
      dxz     :     0.013796
      dyz     :     0.011622
      dx2y2   :     0.012000
      dxy     :     0.011214
      f0      :     0.001481  f :     0.009941
      f+1     :     0.002389
      f-1     :     0.000844
      f+2     :     0.001812
      f-2     :     0.001733
      f+3     :     0.000899
      f-3     :     0.000784
 41 C s       :     2.530492  s :     2.530492
      pz      :     0.906152  p :     2.716058
      px      :     0.899070
      py      :     0.910837
      dz2     :     0.143079  d :     0.789336
      dxz     :     0.148338
      dyz     :     0.169534
      dx2y2   :     0.171219
      dxy     :     0.157166
      f0      :     0.024299  f :     0.197194
      f+1     :     0.022586
      f-1     :     0.034781
      f+2     :     0.028755
      f-2     :     0.031020
      f+3     :     0.026907
      f-3     :     0.028846
      g0      :     0.001156  g :     0.011457
      g+1     :     0.001080
      g-1     :     0.001174
      g+2     :     0.001440
      g-2     :     0.001379
      g+3     :     0.001476
      g-3     :     0.001330
      g+4     :     0.001287
      g-4     :     0.001136
 42 C s       :     2.534101  s :     2.534101
      pz      :     0.925926  p :     2.742734
      px      :     0.911765
      py      :     0.905044
      dz2     :     0.065829  d :     0.395195
      dxz     :     0.052314
      dyz     :     0.116411
      dx2y2   :     0.101844
      dxy     :     0.058798
      f0      :     0.005990  f :     0.075183
      f+1     :     0.009458
      f-1     :     0.014644
      f+2     :     0.012048
      f-2     :     0.008406
      f+3     :     0.009857
      f-3     :     0.014782
      g0      :     0.000416  g :     0.003808
      g+1     :     0.000293
      g-1     :     0.000251
      g+2     :     0.000296
      g-2     :     0.000588
      g+3     :     0.000330
      g-3     :     0.000647
      g+4     :     0.000370
      g-4     :     0.000618
 43 H s       :     0.777982  s :     0.777982
      pz      :     0.066796  p :     0.190515
      px      :     0.052951
      py      :     0.070767
      dz2     :     0.018540  d :     0.067508
      dxz     :     0.010384
      dyz     :     0.012977
      dx2y2   :     0.010393
      dxy     :     0.015214
      f0      :     0.001154  f :     0.009370
      f+1     :     0.000261
      f-1     :     0.002501
      f+2     :     0.001527
      f-2     :     0.001962
      f+3     :     0.001191
      f-3     :     0.000774
 44 H s       :     0.776855  s :     0.776855
      pz      :     0.055227  p :     0.191226
      px      :     0.083386
      py      :     0.052612
      dz2     :     0.004966  d :     0.067739
      dxz     :     0.021841
      dyz     :     0.005023
      dx2y2   :     0.016655
      dxy     :     0.019253
      f0      :     0.001134  f :     0.009380
      f+1     :     0.001150
      f-1     :     0.000198
      f+2     :     0.001453
      f-2     :     0.001109
      f+3     :     0.002249
      f-3     :     0.002088
 45 H s       :     0.779024  s :     0.779024
      pz      :     0.083568  p :     0.206414
      px      :     0.065345
      py      :     0.057501
      dz2     :     0.021470  d :     0.069161
      dxz     :     0.014771
      dyz     :     0.019352
      dx2y2   :     0.006776
      dxy     :     0.006792
      f0      :     0.002536  f :     0.009411
      f+1     :     0.001569
      f-1     :     0.001986
      f+2     :     0.001527
      f-2     :     0.001350
      f+3     :     0.000120
      f-3     :     0.000321
 46 C s       :     2.533525  s :     2.533525
      pz      :     0.919465  p :     2.753501
      px      :     0.939001
      py      :     0.895035
      dz2     :     0.085634  d :     0.394754
      dxz     :     0.075114
      dyz     :     0.083402
      dx2y2   :     0.080841
      dxy     :     0.069764
      f0      :     0.009321  f :     0.075263
      f+1     :     0.008772
      f-1     :     0.015381
      f+2     :     0.007950
      f-2     :     0.013879
      f+3     :     0.012104
      f-3     :     0.007856
      g0      :     0.000152  g :     0.003796
      g+1     :     0.000359
      g-1     :     0.000807
      g+2     :     0.000526
      g-2     :     0.000251
      g+3     :     0.000768
      g-3     :     0.000288
      g+4     :     0.000172
      g-4     :     0.000474
 47 H s       :     0.781290  s :     0.781290
      pz      :     0.079744  p :     0.206646
      px      :     0.069626
      py      :     0.057276
      dz2     :     0.021054  d :     0.069146
      dxz     :     0.014956
      dyz     :     0.019855
      dx2y2   :     0.007748
      dxy     :     0.005533
      f0      :     0.002389  f :     0.009472
      f+1     :     0.001966
      f-1     :     0.001902
      f+2     :     0.001538
      f-2     :     0.001268
      f+3     :     0.000215
      f-3     :     0.000194
 48 H s       :     0.778851  s :     0.778851
      pz      :     0.054442  p :     0.191403
      px      :     0.084196
      py      :     0.052765
      dz2     :     0.005085  d :     0.067735
      dxz     :     0.023157
      dyz     :     0.003846
      dx2y2   :     0.014256
      dxy     :     0.021390
      f0      :     0.001122  f :     0.009388
      f+1     :     0.001203
      f-1     :     0.000162
      f+2     :     0.001631
      f-2     :     0.001037
      f+3     :     0.001959
      f-3     :     0.002274
 49 H s       :     0.781770  s :     0.781770
      pz      :     0.059283  p :     0.192314
      px      :     0.061360
      py      :     0.071672
      dz2     :     0.013218  d :     0.067872
      dxz     :     0.007671
      dyz     :     0.014755
      dx2y2   :     0.019269
      dxy     :     0.012959
      f0      :     0.000572  f :     0.009405
      f+1     :     0.000428
      f-1     :     0.002219
      f+2     :     0.001537
      f-2     :     0.001411
      f+3     :     0.001324
      f-3     :     0.001915
 50 C s       :     2.530746  s :     2.530746
      pz      :     0.899433  p :     2.743487
      px      :     0.914599
      py      :     0.929454
      dz2     :     0.066765  d :     0.412834
      dxz     :     0.077468
      dyz     :     0.135490
      dx2y2   :     0.079003
      dxy     :     0.054108
      f0      :     0.015810  f :     0.077095
      f+1     :     0.011534
      f-1     :     0.010783
      f+2     :     0.014690
      f-2     :     0.010843
      f+3     :     0.006870
      f-3     :     0.006565
      g0      :     0.000448  g :     0.003916
      g+1     :     0.000859
      g-1     :     0.000325
      g+2     :     0.000699
      g-2     :     0.000496
      g+3     :     0.000412
      g-3     :     0.000334
      g+4     :     0.000058
      g-4     :     0.000285
 51 H s       :     0.779586  s :     0.779586
      pz      :     0.057142  p :     0.190177
      px      :     0.059079
      py      :     0.073957
      dz2     :     0.011549  d :     0.067833
      dxz     :     0.009038
      dyz     :     0.015929
      dx2y2   :     0.018995
      dxy     :     0.012322
      f0      :     0.000560  f :     0.009374
      f+1     :     0.000456
      f-1     :     0.002197
      f+2     :     0.001667
      f-2     :     0.001523
      f+3     :     0.001235
      f-3     :     0.001736
 52 H s       :     0.776309  s :     0.776309
      pz      :     0.053426  p :     0.190949
      px      :     0.080788
      py      :     0.056734
      dz2     :     0.007191  d :     0.068156
      dxz     :     0.019204
      dyz     :     0.006215
      dx2y2   :     0.015787
      dxy     :     0.019758
      f0      :     0.000852  f :     0.009444
      f+1     :     0.001562
      f-1     :     0.000203
      f+2     :     0.001451
      f-2     :     0.001276
      f+3     :     0.002016
      f-3     :     0.002083
 53 H s       :     0.779400  s :     0.779400
      pz      :     0.064186  p :     0.190872
      px      :     0.053576
      py      :     0.073111
      dz2     :     0.017125  d :     0.067980
      dxz     :     0.011849
      dyz     :     0.013720
      dx2y2   :     0.010414
      dxy     :     0.014872
      f0      :     0.000977  f :     0.009383
      f+1     :     0.000469
      f-1     :     0.002631
      f+2     :     0.001486
      f-2     :     0.002039
      f+3     :     0.001105
      f-3     :     0.000676
 54 C s       :     2.606974  s :     2.606974
      pz      :     0.927767  p :     2.555735
      px      :     0.814177
      py      :     0.813791
      dz2     :     0.241905  d :     1.123600
      dxz     :     0.244008
      dyz     :     0.206740
      dx2y2   :     0.208155
      dxy     :     0.222791
      f0      :     0.058218  f :     0.355432
      f+1     :     0.046079
      f-1     :     0.042775
      f+2     :     0.043338
      f-2     :     0.068005
      f+3     :     0.060058
      f-3     :     0.036957
      g0      :     0.003636  g :     0.048744
      g+1     :     0.008619
      g-1     :     0.003687
      g+2     :     0.006356
      g-2     :     0.006676
      g+3     :     0.005584
      g-3     :     0.005830
      g+4     :     0.003932
      g-4     :     0.004425
 55 C s       :     2.566339  s :     2.566339
      pz      :     0.911988  p :     2.755779
      px      :     0.955104
      py      :     0.888687
      dz2     :     0.111286  d :     0.628124
      dxz     :     0.127990
      dyz     :     0.139697
      dx2y2   :     0.130685
      dxy     :     0.118466
      f0      :     0.028118  f :     0.155972
      f+1     :     0.014961
      f-1     :     0.020054
      f+2     :     0.016684
      f-2     :     0.034207
      f+3     :     0.025420
      f-3     :     0.016528
      g0      :     0.001007  g :     0.014928
      g+1     :     0.001995
      g-1     :     0.001506
      g+2     :     0.001984
      g-2     :     0.001810
      g+3     :     0.001458
      g-3     :     0.002149
      g+4     :     0.001349
      g-4     :     0.001669
 56 C s       :     2.578600  s :     2.578600
      pz      :     0.886387  p :     2.673316
      px      :     0.893278
      py      :     0.893651
      dz2     :     0.080616  d :     0.507135
      dxz     :     0.118402
      dyz     :     0.086965
      dx2y2   :     0.115350
      dxy     :     0.105801
      f0      :     0.018095  f :     0.117172
      f+1     :     0.008957
      f-1     :     0.017408
      f+2     :     0.010679
      f-2     :     0.024253
      f+3     :     0.025693
      f-3     :     0.012086
      g0      :     0.000750  g :     0.011887
      g+1     :     0.000716
      g-1     :     0.001892
      g+2     :     0.001531
      g-2     :     0.001121
      g+3     :     0.001415
      g-3     :     0.001442
      g+4     :     0.001321
      g-4     :     0.001699
 57 H s       :     0.776573  s :     0.776573
      pz      :     0.074465  p :     0.185905
      px      :     0.065260
      py      :     0.046180
      dz2     :     0.017641  d :     0.064802
      dxz     :     0.014516
      dyz     :     0.013091
      dx2y2   :     0.009395
      dxy     :     0.010159
      f0      :     0.001544  f :     0.009651
      f+1     :     0.002222
      f-1     :     0.000752
      f+2     :     0.001833
      f-2     :     0.002028
      f+3     :     0.000641
      f-3     :     0.000632
 58 C s       :     2.586096  s :     2.586096
      pz      :     0.916524  p :     2.713491
      px      :     0.904403
      py      :     0.892563
      dz2     :     0.124702  d :     0.496066
      dxz     :     0.092718
      dyz     :     0.099506
      dx2y2   :     0.067064
      dxy     :     0.112076
      f0      :     0.014920  f :     0.112837
      f+1     :     0.014517
      f-1     :     0.018973
      f+2     :     0.016077
      f-2     :     0.024123
      f+3     :     0.013241
      f-3     :     0.010986
      g0      :     0.000681  g :     0.011667
      g+1     :     0.001275
      g-1     :     0.001420
      g+2     :     0.001927
      g-2     :     0.001719
      g+3     :     0.001844
      g-3     :     0.001498
      g+4     :     0.000754
      g-4     :     0.000549
 59 H s       :     0.786532  s :     0.786532
      pz      :     0.045248  p :     0.185612
      px      :     0.075907
      py      :     0.064457
      dz2     :     0.005081  d :     0.064481
      dxz     :     0.014667
      dyz     :     0.008954
      dx2y2   :     0.021313
      dxy     :     0.014465
      f0      :     0.001276  f :     0.009674
      f+1     :     0.000827
      f-1     :     0.000591
      f+2     :     0.000218
      f-2     :     0.002014
      f+3     :     0.002756
      f-3     :     0.001992
 60 C s       :     2.589321  s :     2.589321
      pz      :     0.885605  p :     2.686944
      px      :     0.928250
      py      :     0.873088
      dz2     :     0.079444  d :     0.506331
      dxz     :     0.108607
      dyz     :     0.106960
      dx2y2   :     0.116471
      dxy     :     0.094850
      f0      :     0.020410  f :     0.113522
      f+1     :     0.013294
      f-1     :     0.010184
      f+2     :     0.011435
      f-2     :     0.023445
      f+3     :     0.020656
      f-3     :     0.014098
      g0      :     0.000837  g :     0.011554
      g+1     :     0.002003
      g-1     :     0.000562
      g+2     :     0.001404
      g-2     :     0.001347
      g+3     :     0.000844
      g-3     :     0.001763
      g+4     :     0.001218
      g-4     :     0.001576
 61 H s       :     0.786102  s :     0.786102
      pz      :     0.066775  p :     0.183568
      px      :     0.044510
      py      :     0.072284
      dz2     :     0.016396  d :     0.063810
      dxz     :     0.010412
      dyz     :     0.014154
      dx2y2   :     0.009557
      dxy     :     0.013292
      f0      :     0.001148  f :     0.009558
      f+1     :     0.000379
      f-1     :     0.002511
      f+2     :     0.001633
      f-2     :     0.002116
      f+3     :     0.001031
      f-3     :     0.000738
 62 C s       :     2.585871  s :     2.585871
      pz      :     0.890882  p :     2.713389
      px      :     0.913615
      py      :     0.908892
      dz2     :     0.076672  d :     0.496195
      dxz     :     0.118563
      dyz     :     0.085550
      dx2y2   :     0.110078
      dxy     :     0.105332
      f0      :     0.016885  f :     0.112821
      f+1     :     0.008472
      f-1     :     0.017087
      f+2     :     0.010693
      f-2     :     0.024059
      f+3     :     0.023855
      f-3     :     0.011771
      g0      :     0.000761  g :     0.011657
      g+1     :     0.000725
      g-1     :     0.001871
      g+2     :     0.001507
      g-2     :     0.001092
      g+3     :     0.001347
      g-3     :     0.001417
      g+4     :     0.001315
      g-4     :     0.001623
 63 H s       :     0.786204  s :     0.786204
      pz      :     0.071875  p :     0.185720
      px      :     0.067718
      py      :     0.046127
      dz2     :     0.017796  d :     0.064551
      dxz     :     0.014018
      dyz     :     0.012761
      dx2y2   :     0.009431
      dxy     :     0.010545
      f0      :     0.001520  f :     0.009680
      f+1     :     0.002264
      f-1     :     0.000719
      f+2     :     0.001809
      f-2     :     0.002055
      f+3     :     0.000648
      f-3     :     0.000664
 64 C s       :     2.578757  s :     2.578757
      pz      :     0.899204  p :     2.676974
      px      :     0.893967
      py      :     0.883803
      dz2     :     0.133508  d :     0.507879
      dxz     :     0.095634
      dyz     :     0.096697
      dx2y2   :     0.067032
      dxy     :     0.115006
      f0      :     0.015728  f :     0.117044
      f+1     :     0.016205
      f-1     :     0.019326
      f+2     :     0.016039
      f-2     :     0.024344
      f+3     :     0.013106
      f-3     :     0.012296
      g0      :     0.000709  g :     0.011858
      g+1     :     0.001418
      g-1     :     0.001471
      g+2     :     0.001865
      g-2     :     0.001793
      g+3     :     0.001782
      g-3     :     0.001510
      g+4     :     0.000736
      g-4     :     0.000574
 65 H s       :     0.775504  s :     0.775504
      pz      :     0.045948  p :     0.190040
      px      :     0.077112
      py      :     0.066980
      dz2     :     0.005389  d :     0.065855
      dxz     :     0.015063
      dyz     :     0.009300
      dx2y2   :     0.021219
      dxy     :     0.014884
      f0      :     0.001289  f :     0.009704
      f+1     :     0.000843
      f-1     :     0.000594
      f+2     :     0.000260
      f-2     :     0.001987
      f+3     :     0.002748
      f-3     :     0.001983
 66 H s       :     0.690490  s :     0.690490
      pz      :     0.077778  p :     0.353649
      px      :     0.158697
      py      :     0.117175
      dz2     :     0.015537  d :     0.135733
      dxz     :     0.036657
      dyz     :     0.005147
      dx2y2   :     0.025292
      dxy     :     0.053101
      f0      :     0.001678  f :     0.023497
      f+1     :     0.004222
      f-1     :     0.000283
      f+2     :     0.003804
      f-2     :     0.001993
      f+3     :     0.003054
      f-3     :     0.008463
 67 O s       :     3.265126  s :     3.265126
      pz      :     1.562251  p :     4.453306
      px      :     1.470564
      py      :     1.420491
      dz2     :     0.010807  d :     0.094520
      dxz     :     0.027995
      dyz     :     0.007604
      dx2y2   :     0.022266
      dxy     :     0.025849
      f0      :     0.002879  f :     0.019806
      f+1     :     0.002511
      f-1     :     0.001010
      f+2     :     0.001977
      f-2     :     0.003306
      f+3     :     0.004236
      f-3     :     0.003888
      g0      :     0.000081  g :     0.001037
      g+1     :     0.000156
      g-1     :     0.000043
      g+2     :     0.000062
      g-2     :     0.000107
      g+3     :     0.000020
      g-3     :     0.000189
      g+4     :     0.000199
      g-4     :     0.000180
 68 C s       :     2.628675  s :     2.628675
      pz      :     0.948144  p :     2.654339
      px      :     0.938406
      py      :     0.767789
      dz2     :     0.255203  d :     1.248145
      dxz     :     0.337161
      dyz     :     0.183457
      dx2y2   :     0.242596
      dxy     :     0.229729
      f0      :     0.083015  f :     0.377076
      f+1     :     0.052054
      f-1     :     0.044071
      f+2     :     0.058632
      f-2     :     0.061548
      f+3     :     0.040600
      f-3     :     0.037158
      g0      :     0.003682  g :     0.052070
      g+1     :     0.006936
      g-1     :     0.005026
      g+2     :     0.004472
      g-2     :     0.005581
      g+3     :     0.003163
      g-3     :     0.009118
      g+4     :     0.008637
      g-4     :     0.005455
 69 C s       :     2.581075  s :     2.581075
      pz      :     0.963702  p :     2.756278
      px      :     0.975547
      py      :     0.817029
      dz2     :     0.162109  d :     0.629632
      dxz     :     0.190329
      dyz     :     0.085251
      dx2y2   :     0.095666
      dxy     :     0.096278
      f0      :     0.041138  f :     0.154420
      f+1     :     0.023157
      f-1     :     0.017835
      f+2     :     0.026619
      f-2     :     0.021789
      f+3     :     0.011943
      f-3     :     0.011939
      g0      :     0.001931  g :     0.014370
      g+1     :     0.002864
      g-1     :     0.001298
      g+2     :     0.001731
      g-2     :     0.001602
      g+3     :     0.000876
      g-3     :     0.001699
      g+4     :     0.001383
      g-4     :     0.000987
 70 C s       :     2.580711  s :     2.580711
      pz      :     0.972246  p :     2.706810
      px      :     0.951725
      py      :     0.782839
      dz2     :     0.116846  d :     0.511023
      dxz     :     0.171792
      dyz     :     0.076430
      dx2y2   :     0.070261
      dxy     :     0.075693
      f0      :     0.030416  f :     0.116609
      f+1     :     0.017279
      f-1     :     0.015514
      f+2     :     0.016406
      f-2     :     0.014201
      f+3     :     0.013058
      f-3     :     0.009735
      g0      :     0.002065  g :     0.011791
      g+1     :     0.002109
      g-1     :     0.000976
      g+2     :     0.001168
      g-2     :     0.001272
      g+3     :     0.000503
      g-3     :     0.001261
      g+4     :     0.001516
      g-4     :     0.000920
 71 H s       :     0.786633  s :     0.786633
      pz      :     0.080389  p :     0.191806
      px      :     0.056450
      py      :     0.054968
      dz2     :     0.021176  d :     0.065894
      dxz     :     0.015690
      dyz     :     0.013439
      dx2y2   :     0.008028
      dxy     :     0.007561
      f0      :     0.002425  f :     0.009689
      f+1     :     0.001876
      f-1     :     0.001318
      f+2     :     0.001710
      f-2     :     0.001566
      f+3     :     0.000369
      f-3     :     0.000426
 72 C s       :     2.586911  s :     2.586911
      pz      :     0.996837  p :     2.723996
      px      :     0.927011
      py      :     0.800149
      dz2     :     0.171505  d :     0.506073
      dxz     :     0.135089
      dyz     :     0.102889
      dx2y2   :     0.051749
      dxy     :     0.044841
      f0      :     0.033625  f :     0.113364
      f+1     :     0.018360
      f-1     :     0.014126
      f+2     :     0.020433
      f-2     :     0.018251
      f+3     :     0.003072
      f-3     :     0.005497
      g0      :     0.002474  g :     0.011613
      g+1     :     0.002123
      g-1     :     0.001200
      g+2     :     0.001559
      g-2     :     0.001519
      g+3     :     0.000929
      g-3     :     0.001012
      g+4     :     0.000236
      g-4     :     0.000561
 73 H s       :     0.791578  s :     0.791578
      pz      :     0.043596  p :     0.187018
      px      :     0.086487
      py      :     0.056935
      dz2     :     0.005678  d :     0.064535
      dxz     :     0.021478
      dyz     :     0.003541
      dx2y2   :     0.016445
      dxy     :     0.017394
      f0      :     0.001300  f :     0.009634
      f+1     :     0.001307
      f-1     :     0.000319
      f+2     :     0.001377
      f-2     :     0.001090
      f+3     :     0.002348
      f-3     :     0.001892
 74 C s       :     2.588191  s :     2.588191
      pz      :     0.955808  p :     2.714843
      px      :     0.962860
      py      :     0.796176
      dz2     :     0.127926  d :     0.509646
      dxz     :     0.160325
      dyz     :     0.050792
      dx2y2   :     0.085824
      dxy     :     0.084779
      f0      :     0.027823  f :     0.113837
      f+1     :     0.016674
      f-1     :     0.010051
      f+2     :     0.020630
      f-2     :     0.016159
      f+3     :     0.011444
      f-3     :     0.011057
      g0      :     0.001139  g :     0.011575
      g+1     :     0.002408
      g-1     :     0.000877
      g+2     :     0.001278
      g-2     :     0.001048
      g+3     :     0.000804
      g-3     :     0.001624
      g+4     :     0.001425
      g-4     :     0.000972
 75 H s       :     0.791559  s :     0.791559
      pz      :     0.084152  p :     0.186194
      px      :     0.052487
      py      :     0.049554
      dz2     :     0.020662  d :     0.064243
      dxz     :     0.018474
      dyz     :     0.017133
      dx2y2   :     0.004101
      dxy     :     0.003873
      f0      :     0.003119  f :     0.009600
      f+1     :     0.002341
      f-1     :     0.001785
      f+2     :     0.001104
      f-2     :     0.001052
      f+3     :     0.000101
      f-3     :     0.000098
 76 C s       :     2.586636  s :     2.586636
      pz      :     0.965111  p :     2.722934
      px      :     0.958113
      py      :     0.799710
      dz2     :     0.113493  d :     0.506062
      dxz     :     0.177266
      dyz     :     0.072921
      dx2y2   :     0.068704
      dxy     :     0.073677
      f0      :     0.029609  f :     0.113433
      f+1     :     0.017207
      f-1     :     0.014877
      f+2     :     0.016218
      f-2     :     0.013708
      f+3     :     0.012282
      f-3     :     0.009531
      g0      :     0.002087  g :     0.011620
      g+1     :     0.002050
      g-1     :     0.000981
      g+2     :     0.001183
      g-2     :     0.001239
      g+3     :     0.000487
      g-3     :     0.001243
      g+4     :     0.001434
      g-4     :     0.000917
 77 H s       :     0.791344  s :     0.791344
      pz      :     0.073809  p :     0.186898
      px      :     0.057345
      py      :     0.055743
      dz2     :     0.021004  d :     0.064567
      dxz     :     0.014531
      dyz     :     0.013251
      dx2y2   :     0.008114
      dxy     :     0.007666
      f0      :     0.002421  f :     0.009637
      f+1     :     0.001916
      f-1     :     0.001264
      f+2     :     0.001687
      f-2     :     0.001548
      f+3     :     0.000384
      f-3     :     0.000416
 78 C s       :     2.579798  s :     2.579798
      pz      :     0.999119  p :     2.706210
      px      :     0.928246
      py      :     0.778845
      dz2     :     0.168645  d :     0.511746
      dxz     :     0.138378
      dyz     :     0.106763
      dx2y2   :     0.052173
      dxy     :     0.045786
      f0      :     0.033952  f :     0.117037
      f+1     :     0.019484
      f-1     :     0.015097
      f+2     :     0.021131
      f-2     :     0.018828
      f+3     :     0.003084
      f-3     :     0.005460
      g0      :     0.002490  g :     0.011813
      g+1     :     0.002210
      g-1     :     0.001285
      g+2     :     0.001597
      g-2     :     0.001528
      g+3     :     0.000939
      g-3     :     0.000982
      g+4     :     0.000234
      g-4     :     0.000547
 79 H s       :     0.784947  s :     0.784947
      pz      :     0.048400  p :     0.192142
      px      :     0.089259
      py      :     0.054484
      dz2     :     0.006834  d :     0.065966
      dxz     :     0.021761
      dyz     :     0.003526
      dx2y2   :     0.016339
      dxy     :     0.017506
      f0      :     0.001326  f :     0.009693
      f+1     :     0.001345
      f-1     :     0.000323
      f+2     :     0.001422
      f-2     :     0.001073
      f+3     :     0.002289
      f-3     :     0.001915
 80 O s       :     3.207240  s :     3.207240
      pz      :     1.414493  p :     4.372441
      px      :     1.517034
      py      :     1.440914
      dz2     :     0.029275  d :     0.102900
      dxz     :     0.026122
      dyz     :     0.020311
      dx2y2   :     0.011864
      dxy     :     0.015328
      f0      :     0.003892  f :     0.020466
      f+1     :     0.003778
      f-1     :     0.003182
      f+2     :     0.003281
      f-2     :     0.003728
      f+3     :     0.001209
      f-3     :     0.001395
      g0      :     0.000104  g :     0.000933
      g+1     :     0.000129
      g-1     :     0.000175
      g+2     :     0.000108
      g-2     :     0.000141
      g+3     :     0.000100
      g-3     :     0.000122
      g+4     :     0.000026
      g-4     :     0.000028
 81 H s       :     0.615829  s :     0.615829
      pz      :     0.234648  p :     0.479623
      px      :     0.172691
      py      :     0.072285
      dz2     :     0.034450  d :     0.132653
      dxz     :     0.040345
      dyz     :     0.024459
      dx2y2   :     0.018473
      dxy     :     0.014925
      f0      :     0.003197  f :     0.021593
      f+1     :     0.005862
      f-1     :     0.002451
      f+2     :     0.004424
      f-2     :     0.003698
      f+3     :     0.000982
      f-3     :     0.000978


                      *****************************
                      * MAYER POPULATION ANALYSIS *
                      *****************************

  NA   - Mulliken gross atomic population
  ZA   - Total nuclear charge
  QA   - Mulliken gross atomic charge
  VA   - Mayer's total valence
  BVA  - Mayer's bonded valence
  FA   - Mayer's free valence

  ATOM       NA         ZA         QA         VA         BVA        FA
  0 O      8.3507     8.0000    -0.3507     2.0476     2.0476     0.0000
  1 O      8.3916     8.0000    -0.3916     2.1119     2.1119     0.0000
  2 N      7.2142     7.0000    -0.2142     3.2236     3.2236    -0.0000
  3 N      7.4545     7.0000    -0.4545     2.8530     2.8530     0.0000
  4 C      5.5554     6.0000     0.4446     3.4988     3.4988     0.0000
  5 C      5.6244     6.0000     0.3756     3.7494     3.7494     0.0000
  6 H      0.9463     1.0000     0.0537     0.9615     0.9615    -0.0000
  7 C      5.9520     6.0000     0.0480     3.6761     3.6761     0.0000
  8 C      6.1753     6.0000    -0.1753     3.9602     3.9602     0.0000
  9 H      0.8490     1.0000     0.1510     0.9719     0.9719     0.0000
 10 C      6.1477     6.0000    -0.1477     3.9663     3.9663     0.0000
 11 H      0.8543     1.0000     0.1457     0.9733     0.9733     0.0000
 12 C      6.1080     6.0000    -0.1080     3.9571     3.9571    -0.0000
 13 H      0.8555     1.0000     0.1445     0.9740     0.9740     0.0000
 14 C      6.1407     6.0000    -0.1407     3.9977     3.9977    -0.0000
 15 H      0.8538     1.0000     0.1462     0.9685     0.9685    -0.0000
 16 C      6.1507     6.0000    -0.1507     3.8837     3.8837     0.0000
 17 H      0.9037     1.0000     0.0963     1.0293     1.0293     0.0000
 18 C      5.9702     6.0000     0.0298     4.1975     4.1975    -0.0000
 19 C      6.2704     6.0000    -0.2704     3.9423     3.9423    -0.0000
 20 H      0.8977     1.0000     0.1023     0.9990     0.9990    -0.0000
 21 H      0.8770     1.0000     0.1230     0.9803     0.9803    -0.0000
 22 H      0.8731     1.0000     0.1269     0.9852     0.9852     0.0000
 23 C      6.2713     6.0000    -0.2713     3.9469     3.9469    -0.0000
 24 H      0.8744     1.0000     0.1256     0.9914     0.9914    -0.0000
 25 H      0.8702     1.0000     0.1298     0.9772     0.9772    -0.0000
 26 H      0.8935     1.0000     0.1065     0.9934     0.9934    -0.0000
 27 C      6.2631     6.0000    -0.2631     3.9554     3.9554    -0.0000
 28 H      0.8804     1.0000     0.1196     0.9767     0.9767    -0.0000
 29 H      0.8977     1.0000     0.1023     1.0016     1.0016    -0.0000
 30 H      0.8868     1.0000     0.1132     0.9876     0.9876     0.0000
 31 C      5.8580     6.0000     0.1420     3.5614     3.5614    -0.0000
 32 C      5.9894     6.0000     0.0106     3.5919     3.5919     0.0000
 33 C      6.0559     6.0000    -0.0559     3.8671     3.8671    -0.0000
 34 H      0.9223     1.0000     0.0777     1.0113     1.0113    -0.0000
 35 C      6.2100     6.0000    -0.2100     3.9429     3.9429    -0.0000
 36 H      0.8685     1.0000     0.1315     0.9754     0.9754     0.0000
 37 C      6.1570     6.0000    -0.1570     3.9258     3.9258    -0.0000
 38 H      0.8402     1.0000     0.1598     0.9584     0.9584    -0.0000
 39 C      6.1079     6.0000    -0.1079     3.8430     3.8430    -0.0000
 40 H      0.9253     1.0000     0.0747     1.0195     1.0195    -0.0000
 41 C      6.1314     6.0000    -0.1314     4.1428     4.1428    -0.0000
 42 C      6.2113     6.0000    -0.2113     3.9580     3.9580    -0.0000
 43 H      0.8941     1.0000     0.1059     0.9886     0.9886    -0.0000
 44 H      0.9048     1.0000     0.0952     0.9856     0.9856    -0.0000
 45 H      0.9377     1.0000     0.0623     1.0186     1.0186     0.0000
 46 C      6.1972     6.0000    -0.1972     3.9616     3.9616     0.0000
 47 H      0.9462     1.0000     0.0538     1.0278     1.0278     0.0000
 48 H      0.9128     1.0000     0.0872     0.9934     0.9934    -0.0000
 49 H      0.9120     1.0000     0.0880     0.9924     0.9924     0.0000
 50 C      6.2449     6.0000    -0.2449     4.0067     4.0067    -0.0000
 51 H      0.8971     1.0000     0.1029     0.9827     0.9827    -0.0000
 52 H      0.9014     1.0000     0.0986     0.9854     0.9854    -0.0000
 53 H      0.8970     1.0000     0.1030     0.9818     0.9818    -0.0000
 54 C      5.6385     6.0000     0.3615     4.0268     4.0268     0.0000
 55 C      5.9039     6.0000     0.0961     3.7863     3.7863    -0.0000
 56 C      6.0839     6.0000    -0.0839     3.8961     3.8961    -0.0000
 57 H      0.8674     1.0000     0.1326     0.9959     0.9959    -0.0000
 58 C      6.1191     6.0000    -0.1191     3.9573     3.9573    -0.0000
 59 H      0.8508     1.0000     0.1492     0.9720     0.9720    -0.0000
 60 C      6.0825     6.0000    -0.0825     3.9538     3.9538    -0.0000
 61 H      0.8499     1.0000     0.1501     0.9712     0.9712    -0.0000
 62 C      6.1105     6.0000    -0.1105     3.9593     3.9593    -0.0000
 63 H      0.8440     1.0000     0.1560     0.9657     0.9657    -0.0000
 64 C      6.1513     6.0000    -0.1513     3.9054     3.9054    -0.0000
 65 H      0.8914     1.0000     0.1086     1.0149     1.0149     0.0000
 66 H      0.8300     1.0000     0.1700     1.0093     1.0093     0.0000
 67 O      8.6158     8.0000    -0.6158     1.8155     1.8155    -0.0000
 68 C      5.5978     6.0000     0.4022     4.0448     4.0448     0.0000
 69 C      6.0096     6.0000    -0.0096     3.8466     3.8466    -0.0000
 70 C      6.0849     6.0000    -0.0849     3.8776     3.8776    -0.0000
 71 H      0.8948     1.0000     0.1052     1.0226     1.0226    -0.0000
 72 C      6.1408     6.0000    -0.1408     3.9733     3.9733    -0.0000
 73 H      0.8605     1.0000     0.1395     0.9763     0.9763    -0.0000
 74 C      6.0904     6.0000    -0.0904     3.9464     3.9464     0.0000
 75 H      0.8576     1.0000     0.1424     0.9739     0.9739     0.0000
 76 C      6.1582     6.0000    -0.1582     3.9831     3.9831     0.0000
 77 H      0.8567     1.0000     0.1433     0.9749     0.9749     0.0000
 78 C      6.1037     6.0000    -0.1037     3.8821     3.8821    -0.0000
 79 H      0.8832     1.0000     0.1168     0.9968     0.9968    -0.0000
 80 O      8.6196     8.0000    -0.6196     1.8043     1.8043    -0.0000
 81 H      0.8270     1.0000     0.1730     1.1696     1.1696    -0.0000

  Mayer bond orders larger than 0.100000
B(  0-O ,  4-C ) :   0.9933 B(  0-O , 54-C ) :   0.9256 B(  1-O , 54-C ) :   1.9389 
B(  2-N ,  4-C ) :   1.6061 B(  2-N , 18-C ) :   0.8435 B(  2-N , 81-H ) :   0.7574 
B(  3-N ,  5-C ) :   0.9395 B(  3-N , 31-C ) :   0.9789 B(  3-N , 66-H ) :   0.9222 
B(  4-C ,  5-C ) :   0.8667 B(  5-C ,  6-H ) :   0.8891 B(  5-C ,  7-C ) :   0.8818 
B(  7-C ,  8-C ) :   1.4271 B(  7-C , 16-C ) :   1.2912 B(  8-C ,  9-H ) :   0.9056 
B(  8-C , 10-C ) :   1.4716 B( 10-C , 11-H ) :   0.9248 B( 10-C , 12-C ) :   1.4382 
B( 12-C , 13-H ) :   0.9244 B( 12-C , 14-C ) :   1.4570 B( 14-C , 15-H ) :   0.9150 
B( 14-C , 16-C ) :   1.4963 B( 16-C , 17-H ) :   0.9554 B( 18-C , 19-C ) :   1.0647 
B( 18-C , 23-C ) :   1.0690 B( 18-C , 27-C ) :   1.0799 B( 19-C , 20-H ) :   0.9643 
B( 19-C , 21-H ) :   0.9507 B( 19-C , 22-H ) :   0.9552 B( 23-C , 24-H ) :   0.9536 
B( 23-C , 25-H ) :   0.9502 B( 23-C , 26-H ) :   0.9580 B( 27-C , 28-H ) :   0.9493 
B( 27-C , 29-H ) :   0.9548 B( 27-C , 30-H ) :   0.9557 B( 31-C , 32-C ) :   1.1739 
B( 31-C , 39-C ) :   1.3327 B( 32-C , 33-C ) :   1.4418 B( 32-C , 41-C ) :   0.8926 
B( 33-C , 34-H ) :   0.9331 B( 33-C , 35-C ) :   1.4307 B( 35-C , 36-H ) :   0.9218 
B( 35-C , 37-C ) :   1.4704 B( 37-C , 38-H ) :   0.9067 B( 37-C , 39-C ) :   1.4574 
B( 39-C , 40-H ) :   0.9430 B( 41-C , 42-C ) :   1.0448 B( 41-C , 46-C ) :   1.0576 
B( 41-C , 50-C ) :   1.1131 B( 42-C , 43-H ) :   0.9568 B( 42-C , 44-H ) :   0.9528 
B( 42-C , 45-H ) :   0.9737 B( 46-C , 47-H ) :   0.9752 B( 46-C , 48-H ) :   0.9536 
B( 46-C , 49-H ) :   0.9650 B( 50-C , 51-H ) :   0.9592 B( 50-C , 52-H ) :   0.9585 
B( 50-C , 53-H ) :   0.9562 B( 54-C , 55-C ) :   1.0615 B( 55-C , 56-C ) :   1.3351 
B( 55-C , 64-C ) :   1.3011 B( 56-C , 57-H ) :   0.9287 B( 56-C , 58-C ) :   1.4636 
B( 58-C , 59-H ) :   0.9244 B( 58-C , 60-C ) :   1.4273 B( 60-C , 61-H ) :   0.9260 
B( 60-C , 62-C ) :   1.4388 B( 62-C , 63-H ) :   0.9188 B( 62-C , 64-C ) :   1.4754 
B( 64-C , 65-H ) :   0.9528 B( 67-O , 68-C ) :   1.6641 B( 68-C , 69-C ) :   0.9951 
B( 68-C , 80-O ) :   1.3865 B( 69-C , 70-C ) :   1.3751 B( 69-C , 78-C ) :   1.3768 
B( 70-C , 71-H ) :   0.9335 B( 70-C , 72-C ) :   1.4616 B( 72-C , 73-H ) :   0.9296 
B( 72-C , 74-C ) :   1.4426 B( 74-C , 75-H ) :   0.9278 B( 74-C , 76-C ) :   1.4532 
B( 76-C , 77-H ) :   0.9307 B( 76-C , 78-C ) :   1.4490 B( 78-C , 79-H ) :   0.9361 
B( 80-O , 81-H ) :   0.3416 

-------
TIMINGS
-------

Total SCF time: 0 days 0 hours 41 min 5 sec 

Total time                  ....    2465.354 sec
Sum of individual times     ....    2408.789 sec  ( 97.7%)

Fock matrix formation       ....    2268.256 sec  ( 92.0%)
  Split-RI-J                ....     111.387 sec  (  4.9% of F)
  Chain of spheres X        ....    1828.226 sec  ( 80.6% of F)
  XC integration            ....     146.633 sec  (  6.5% of F)
    Basis function eval.    ....       5.594 sec  (  3.8% of XC)
    Density eval.           ....      53.775 sec  ( 36.7% of XC)
    XC-Functional eval.     ....       1.236 sec  (  0.8% of XC)
    XC-Potential eval.      ....      34.360 sec  ( 23.4% of XC)
Diagonalization             ....      26.622 sec  (  1.1%)
Density matrix formation    ....       4.200 sec  (  0.2%)
Population analysis         ....      11.284 sec  (  0.5%)
Initial guess               ....      13.421 sec  (  0.5%)
Orbital Transformation      ....       0.000 sec  (  0.0%)
Orbital Orthonormalization  ....       0.000 sec  (  0.0%)
DIIS solution               ....      31.975 sec  (  1.3%)
SOSCF solution              ....      22.159 sec  (  0.9%)
Grid generation             ....      30.870 sec  (  1.3%)

Maximum memory used throughout the entire SCF-calculation: 1712.3 MB
[1720887931.635585] [node062:2357793:0]          mpool.c:43   UCX  WARN  object 0x146fc680 was not returned to mpool ucp_requests
[1720887931.635606] [node062:2357793:0]          mpool.c:43   UCX  WARN  object 0x146fca00 was not returned to mpool ucp_requests
[1720887931.635609] [node062:2357793:0]          mpool.c:43   UCX  WARN  object 0x146fcbc0 was not returned to mpool ucp_requests
[1720887931.635612] [node062:2357793:0]          mpool.c:43   UCX  WARN  object 0x146fcd80 was not returned to mpool ucp_requests
[1720887931.635614] [node062:2357793:0]          mpool.c:43   UCX  WARN  object 0x146fcf40 was not returned to mpool ucp_requests
[1720887931.635617] [node062:2357793:0]          mpool.c:43   UCX  WARN  object 0x146fd100 was not returned to mpool ucp_requests
[1720887931.635620] [node062:2357793:0]          mpool.c:43   UCX  WARN  object 0x146fd2c0 was not returned to mpool ucp_requests
[1720887931.635622] [node062:2357793:0]          mpool.c:43   UCX  WARN  object 0x146fd480 was not returned to mpool ucp_requests
[1720887931.635625] [node062:2357793:0]          mpool.c:43   UCX  WARN  object 0x146fd640 was not returned to mpool ucp_requests
[1720887931.635627] [node062:2357793:0]          mpool.c:43   UCX  WARN  object 0x146fd800 was not returned to mpool ucp_requests
[1720887931.635630] [node062:2357793:0]          mpool.c:43   UCX  WARN  object 0x146fd9c0 was not returned to mpool ucp_requests
[1720887931.635632] [node062:2357793:0]          mpool.c:43   UCX  WARN  object 0x146fdb80 was not returned to mpool ucp_requests
[1720887931.635634] [node062:2357793:0]          mpool.c:43   UCX  WARN  object 0x146fdd40 was not returned to mpool ucp_requests
[1720887931.635637] [node062:2357793:0]          mpool.c:43   UCX  WARN  object 0x146fdf00 was not returned to mpool ucp_requests
[1720887931.635639] [node062:2357793:0]          mpool.c:43   UCX  WARN  object 0x146fe0c0 was not returned to mpool ucp_requests
[1720887931.635642] [node062:2357793:0]          mpool.c:43   UCX  WARN  object 0x146fe280 was not returned to mpool ucp_requests
[1720887931.635645] [node062:2357793:0]          mpool.c:43   UCX  WARN  object 0x146fe440 was not returned to mpool ucp_requests
[1720887931.635647] [node062:2357793:0]          mpool.c:43   UCX  WARN  object 0x146fe600 was not returned to mpool ucp_requests
[1720887931.635650] [node062:2357793:0]          mpool.c:43   UCX  WARN  object 0x146fe7c0 was not returned to mpool ucp_requests
[1720887931.635653] [node062:2357793:0]          mpool.c:43   UCX  WARN  object 0x146fe980 was not returned to mpool ucp_requests
[1720887931.635655] [node062:2357793:0]          mpool.c:43   UCX  WARN  object 0x146feb40 was not returned to mpool ucp_requests
[1720887931.635657] [node062:2357793:0]          mpool.c:43   UCX  WARN  object 0x146fed00 was not returned to mpool ucp_requests
[1720887931.647490] [node062:2357777:0]          mpool.c:43   UCX  WARN  object 0x13cbaa80 was not returned to mpool ucp_requests
[1720887931.647509] [node062:2357777:0]          mpool.c:43   UCX  WARN  object 0x13cbac40 was not returned to mpool ucp_requests
[1720887931.647512] [node062:2357777:0]          mpool.c:43   UCX  WARN  object 0x13cbafc0 was not returned to mpool ucp_requests
[1720887931.647515] [node062:2357777:0]          mpool.c:43   UCX  WARN  object 0x13cbb180 was not returned to mpool ucp_requests
[1720887931.647518] [node062:2357777:0]          mpool.c:43   UCX  WARN  object 0x13cbb340 was not returned to mpool ucp_requests
[1720887931.647520] [node062:2357777:0]          mpool.c:43   UCX  WARN  object 0x13cbb6c0 was not returned to mpool ucp_requests
[1720887931.647522] [node062:2357777:0]          mpool.c:43   UCX  WARN  object 0x13cbb880 was not returned to mpool ucp_requests
[1720887931.647525] [node062:2357777:0]          mpool.c:43   UCX  WARN  object 0x13cbbc00 was not returned to mpool ucp_requests
[1720887931.647528] [node062:2357777:0]          mpool.c:43   UCX  WARN  object 0x13cbbdc0 was not returned to mpool ucp_requests
[1720887931.647530] [node062:2357777:0]          mpool.c:43   UCX  WARN  object 0x13cbbf80 was not returned to mpool ucp_requests
[1720887931.647533] [node062:2357777:0]          mpool.c:43   UCX  WARN  object 0x13cbc300 was not returned to mpool ucp_requests
[1720887931.647535] [node062:2357777:0]          mpool.c:43   UCX  WARN  object 0x13cbc680 was not returned to mpool ucp_requests
[1720887931.647538] [node062:2357777:0]          mpool.c:43   UCX  WARN  object 0x13cbc840 was not returned to mpool ucp_requests
[1720887931.647540] [node062:2357777:0]          mpool.c:43   UCX  WARN  object 0x13cbca00 was not returned to mpool ucp_requests
[1720887931.647543] [node062:2357777:0]          mpool.c:43   UCX  WARN  object 0x13cbcd80 was not returned to mpool ucp_requests
[1720887931.647545] [node062:2357777:0]          mpool.c:43   UCX  WARN  object 0x13cbcf40 was not returned to mpool ucp_requests
[1720887931.647548] [node062:2357777:0]          mpool.c:43   UCX  WARN  object 0x13cbd100 was not returned to mpool ucp_requests
[1720887931.647365] [node062:2357780:0]          mpool.c:43   UCX  WARN  object 0x13543300 was not returned to mpool ucp_requests
[1720887931.647378] [node062:2357780:0]          mpool.c:43   UCX  WARN  object 0x13543a00 was not returned to mpool ucp_requests
[1720887931.647382] [node062:2357780:0]          mpool.c:43   UCX  WARN  object 0x13543bc0 was not returned to mpool ucp_requests
[1720887931.647384] [node062:2357780:0]          mpool.c:43   UCX  WARN  object 0x13543d80 was not returned to mpool ucp_requests
[1720887931.647387] [node062:2357780:0]          mpool.c:43   UCX  WARN  object 0x13543f40 was not returned to mpool ucp_requests
[1720887931.647389] [node062:2357780:0]          mpool.c:43   UCX  WARN  object 0x13544100 was not returned to mpool ucp_requests
[1720887931.647391] [node062:2357780:0]          mpool.c:43   UCX  WARN  object 0x135442c0 was not returned to mpool ucp_requests
[1720887931.647394] [node062:2357780:0]          mpool.c:43   UCX  WARN  object 0x13544480 was not returned to mpool ucp_requests
[1720887931.647396] [node062:2357780:0]          mpool.c:43   UCX  WARN  object 0x13544640 was not returned to mpool ucp_requests
[1720887931.647399] [node062:2357780:0]          mpool.c:43   UCX  WARN  object 0x13544800 was not returned to mpool ucp_requests
[1720887931.647401] [node062:2357780:0]          mpool.c:43   UCX  WARN  object 0x135449c0 was not returned to mpool ucp_requests
[1720887931.647404] [node062:2357780:0]          mpool.c:43   UCX  WARN  object 0x13544b80 was not returned to mpool ucp_requests
[1720887931.647406] [node062:2357780:0]          mpool.c:43   UCX  WARN  object 0x13544d40 was not returned to mpool ucp_requests
[1720887931.647409] [node062:2357780:0]          mpool.c:43   UCX  WARN  object 0x13544f00 was not returned to mpool ucp_requests
[1720887931.647412] [node062:2357780:0]          mpool.c:43   UCX  WARN  object 0x135450c0 was not returned to mpool ucp_requests
[1720887931.647414] [node062:2357780:0]          mpool.c:43   UCX  WARN  object 0x13545280 was not returned to mpool ucp_requests
[1720887931.647417] [node062:2357780:0]          mpool.c:43   UCX  WARN  object 0x13545440 was not returned to mpool ucp_requests
[1720887931.647419] [node062:2357780:0]          mpool.c:43   UCX  WARN  object 0x13545600 was not returned to mpool ucp_requests
[1720887931.647421] [node062:2357780:0]          mpool.c:43   UCX  WARN  object 0x135457c0 was not returned to mpool ucp_requests
[1720887931.647424] [node062:2357780:0]          mpool.c:43   UCX  WARN  object 0x13545980 was not returned to mpool ucp_requests
[1720887931.647427] [node062:2357780:0]          mpool.c:43   UCX  WARN  object 0x13545b40 was not returned to mpool ucp_requests
[1720887931.647429] [node062:2357780:0]          mpool.c:43   UCX  WARN  object 0x13545ec0 was not returned to mpool ucp_requests
[1720887931.647432] [node062:2357780:0]          mpool.c:43   UCX  WARN  object 0x13546080 was not returned to mpool ucp_requests
[1720887931.647292] [node062:2357786:0]          mpool.c:43   UCX  WARN  object 0x13588980 was not returned to mpool ucp_requests
[1720887931.647312] [node062:2357786:0]          mpool.c:43   UCX  WARN  object 0x13588d00 was not returned to mpool ucp_requests
[1720887931.647316] [node062:2357786:0]          mpool.c:43   UCX  WARN  object 0x13588ec0 was not returned to mpool ucp_requests
[1720887931.647318] [node062:2357786:0]          mpool.c:43   UCX  WARN  object 0x13589080 was not returned to mpool ucp_requests
[1720887931.647321] [node062:2357786:0]          mpool.c:43   UCX  WARN  object 0x13589240 was not returned to mpool ucp_requests
[1720887931.647324] [node062:2357786:0]          mpool.c:43   UCX  WARN  object 0x13589400 was not returned to mpool ucp_requests
[truncated: 47,418 more chars]
