# Supplementary material for: A stereodivergent multicomponent approach for the synthesis of C–N atropisomeric peptide analogues
Source: Chem Sci. 2024 Sep 16;15(40):16743–51. doi: 10.1039/d4sc04700a (PMC11418089; doi:10.1039/d4sc04700a)
Supplement: SC-015-D4SC04700A-s001 [file SC-015-D4SC04700A-s001.zip › CompData/_3_3a/IminiumBzOate2freq.out]

                                 *****************
                                 * O   R   C   A *
                                 *****************

                                            #,                                       
                                            ###                                      
                                            ####                                     
                                            #####                                    
                                            ######                                   
                                           ########,                                 
                                     ,,################,,,,,                         
                               ,,#################################,,                 
                          ,,##########################################,,             
                       ,#########################################, ''#####,          
                    ,#############################################,,   '####,        
                  ,##################################################,,,,####,       
                ,###########''''           ''''###############################       
              ,#####''   ,,,,##########,,,,          '''####'''          '####       
            ,##' ,,,,###########################,,,                        '##       
           ' ,,###''''                  '''############,,,                           
         ,,##''                                '''############,,,,        ,,,,,,###''
      ,#''                                            '''#######################'''  
     '                                                          ''''####''''         
             ,#######,   #######,   ,#######,      ##                                
            ,#'     '#,  ##    ##  ,#'     '#,    #''#        ######   ,####,        
            ##       ##  ##   ,#'  ##            #'  '#       #        #'  '#        
            ##       ##  #######   ##           ,######,      #####,   #    #        
            '#,     ,#'  ##    ##  '#,     ,#' ,#      #,         ##   #,  ,#        
             '#######'   ##     ##  '#######'  #'      '#     #####' # '####'        


                  #######################################################
                  #                        -***-                        #
                  #          Department of theory and spectroscopy      #
                  #    Directorship and core code : Frank Neese         #
                  #        Max Planck Institute fuer Kohlenforschung    #
                  #                Kaiser Wilhelm Platz 1               #
                  #                 D-45470 Muelheim/Ruhr               #
                  #                      Germany                        #
                  #                                                     #
                  #                  All rights reserved                #
                  #                        -***-                        #
                  #######################################################


                         Program Version 5.0.2 -  RELEASE  -


 With contributions from (in alphabetic order):
   Daniel Aravena         : Magnetic Suceptibility
   Michael Atanasov       : Ab Initio Ligand Field Theory (pilot matlab implementation)
   Alexander A. Auer      : GIAO ZORA, VPT2 properties, NMR spectrum
   Ute Becker             : Parallelization
   Giovanni Bistoni       : ED, misc. LED, open-shell LED, HFLD
   Martin Brehm           : Molecular dynamics
   Dmytro Bykov           : SCF Hessian
   Vijay G. Chilkuri      : MRCI spin determinant printing, contributions to CSF-ICE
   Dipayan Datta          : RHF DLPNO-CCSD density
   Achintya Kumar Dutta   : EOM-CC, STEOM-CC
   Dmitry Ganyushin       : Spin-Orbit,Spin-Spin,Magnetic field MRCI
   Miquel Garcia          : C-PCM and meta-GGA Hessian, CC/C-PCM, Gaussian charge scheme
   Yang Guo               : DLPNO-NEVPT2, F12-NEVPT2, CIM, IAO-localization
   Andreas Hansen         : Spin unrestricted coupled pair/coupled cluster methods
   Benjamin Helmich-Paris : MC-RPA, TRAH-SCF, COSX integrals
   Lee Huntington         : MR-EOM, pCC
   Robert Izsak           : Overlap fitted RIJCOSX, COSX-SCS-MP3, EOM
   Marcus Kettner         : VPT2
   Christian Kollmar      : KDIIS, OOCD, Brueckner-CCSD(T), CCSD density, CASPT2, CASPT2-K
   Simone Kossmann        : Meta GGA functionals, TD-DFT gradient, OOMP2, MP2 Hessian
   Martin Krupicka        : Initial AUTO-CI
   Lucas Lang             : DCDCAS
   Marvin Lechner         : AUTO-CI (C++ implementation), FIC-MRCC
   Dagmar Lenk            : GEPOL surface, SMD
   Dimitrios Liakos       : Extrapolation schemes; Compound Job, initial MDCI parallelization
   Dimitrios Manganas     : Further ROCIS development; embedding schemes
   Dimitrios Pantazis     : SARC Basis sets
   Anastasios Papadopoulos: AUTO-CI, single reference methods and gradients
   Taras Petrenko         : DFT Hessian,TD-DFT gradient, ASA, ECA, R-Raman, ABS, FL, XAS/XES, NRVS
   Peter Pinski           : DLPNO-MP2, DLPNO-MP2 Gradient
   Christoph Reimann      : Effective Core Potentials
   Marius Retegan         : Local ZFS, SOC
   Christoph Riplinger    : Optimizer, TS searches, QM/MM, DLPNO-CCSD(T), (RO)-DLPNO pert. Triples
   Tobias Risthaus        : Range-separated hybrids, TD-DFT gradient, RPA, STAB
   Michael Roemelt        : Original ROCIS implementation
   Masaaki Saitow         : Open-shell DLPNO-CCSD energy and density
   Barbara Sandhoefer     : DKH picture change effects
   Avijit Sen             : IP-ROCIS
   Kantharuban Sivalingam : CASSCF convergence, NEVPT2, FIC-MRCI
   Bernardo de Souza      : ESD, SOC TD-DFT
   Georgi Stoychev        : AutoAux, RI-MP2 NMR, DLPNO-MP2 response
   Willem Van den Heuvel  : Paramagnetic NMR
   Boris Wezisla          : Elementary symmetry handling
   Frank Wennmohs         : Technical directorship


 We gratefully acknowledge several colleagues who have allowed us to
 interface, adapt or use parts of their codes:
   Stefan Grimme, W. Hujo, H. Kruse, P. Pracht,  : VdW corrections, initial TS optimization,
                  C. Bannwarth, S. Ehlert          DFT functionals, gCP, sTDA/sTD-DF
   Ed Valeev, F. Pavosevic, A. Kumar             : LibInt (2-el integral package), F12 methods
   Garnet Chan, S. Sharma, J. Yang, R. Olivares  : DMRG
   Ulf Ekstrom                                   : XCFun DFT Library
   Mihaly Kallay                                 : mrcc  (arbitrary order and MRCC methods)
   Jiri Pittner, Ondrej Demel                    : Mk-CCSD
   Frank Weinhold                                : gennbo (NPA and NBO analysis)
   Christopher J. Cramer and Donald G. Truhlar   : smd solvation model
   Lars Goerigk                                  : TD-DFT with DH, B97 family of functionals
   V. Asgeirsson, H. Jonsson                     : NEB implementation
   FAccTs GmbH                                   : IRC, NEB, NEB-TS, DLPNO-Multilevel, CI-OPT
                                                   MM, QMMM, 2- and 3-layer-ONIOM, Crystal-QMMM,
                                                   LR-CPCM, SF, NACMEs, symmetry and pop. for TD-DFT,
                                                   nearIR, NL-DFT gradient (VV10), updates on ESD,
                                                   ML-optimized integration grids
   S Lehtola, MJT Oliveira, MAL Marques          : LibXC Library
   Liviu Ungur et al                             : ANISO software


 Your calculation uses the libint2 library for the computation of 2-el integrals
 For citations please refer to: http://libint.valeyev.net

 Your ORCA version has been built with support for libXC version: 5.1.0
 For citations please refer to: https://tddft.org/programs/libxc/

 This ORCA versions uses:
   CBLAS   interface :  Fast vector & matrix operations
   LAPACKE interface :  Fast linear algebra routines
   SCALAPACK package :  Parallel linear algebra routines
   Shared memory     :  Shared parallel matrices
   BLAS/LAPACK       :  OpenBLAS 0.3.15  USE64BITINT DYNAMIC_ARCH NO_AFFINITY Zen SINGLE_THREADED
        Core in use  :  Zen
   Copyright (c) 2011-2014, The OpenBLAS Project


Your calculation utilizes the atom-pairwise dispersion correction
with the Becke-Johnson damping scheme (D3BJ)
Cite in your paper:
S.Grimme, S.Ehrlich, L.Goerigk, J Comput Chem, (2011), 32, 1456–1465 
S.Grimme, J.Antony, S.Ehrlich and H.Krieg, J.Chem.Phys., 132, (2010), 154104 
   

Your calculation utilizes the SMD solvation module
Please cite in your paper:
A.V. Marenich, C.J. Cramer, D.G. Truhlar J. Phys. Chem. B, 113, (2009), 6378 

================================================================================

----- Orbital basis set information -----
Your calculation utilizes the basis: def2-TZVP
   F. Weigend and R. Ahlrichs, Phys. Chem. Chem. Phys. 7, 3297 (2005).

----- AuxJ basis set information -----
Your calculation utilizes the auxiliary basis: def2/J
   F. Weigend, Phys. Chem. Chem. Phys. 8, 1057 (2006).

================================================================================
                                        WARNINGS
                       Please study these warnings very carefully!
================================================================================

WARNING: Gradients needed for Numerical Frequencies
  ===> : Setting RunTyp to EnGrad

WARNING: The environment variable RSH_COMMAND is not set!
  ===> : All Displacements for the Numerical Hessian or Gradient calculation
         will be started on localhost

INFO   : the flag for use of the SHARK integral package has been found!

================================================================================
                                       INPUT FILE
================================================================================
NAME = IminiumBzOate2freq.inp
|  1> ! PBE0 D3 def2-tzvp NumFreq
|  2> %maxcore 2660
|  3> %pal nprocs 30
|  4> end
|  5> %CPCM SMD TRUE
|  6>    SMDSOLVENT "2,2,2-TRIFLUOROETHANOL"
|  7> end
|  8> 
|  9> *xyz 0 1
| 10> O  5.316636  5.010789  0.272040
| 11> O  3.352839  4.111384  0.884505
| 12> N  6.933881  3.583188  0.941112
| 13> N  4.795516  5.869348  2.781063
| 14> C  6.078073  4.482213  1.218931
| 15> C  6.004824  5.101510  2.607026
| 16> H  6.036028  4.278836  3.323238
| 17> C  7.220591  5.974428  2.845141
| 18> C  7.795683  5.984916  4.110709
| 19> H  7.399349  5.335744  4.883871
| 20> C  8.878517  6.807241  4.377750
| 21> H  9.330276  6.798647  5.363333
| 22> C  9.393238  7.625200  3.380774
| 23> H  10.247108  8.260927  3.586286
| 24> C  8.816180  7.622936  2.119089
| 25> H  9.214952  8.258010  1.336116
| 26> C  7.731473  6.800460  1.850314
| 27> H  7.292916  6.801514  0.857459
| 28> C  7.179476  2.956624  -0.383409
| 29> C  5.895070  2.355076  -0.938422
| 30> H  5.430268  1.688834  -0.208454
| 31> H  6.145833  1.767355  -1.823717
| 32> H  5.172536  3.114185  -1.234483
| 33> C  8.199348  1.851502  -0.149365
| 34> H  9.138397  2.253642  0.234160
| 35> H  8.399719  1.352036  -1.098164
| 36> H  7.821238  1.108432  0.556562
| 37> C  7.757250  4.010542  -1.320341
| 38> H  8.025908  3.535874  -2.266270
| 39> H  8.656812  4.455711  -0.889070
| 40> H  7.036989  4.802906  -1.528260
| 41> C  3.824679  5.503617  3.711614
| 42> C  3.070832  6.469420  4.421471
| 43> C  2.085659  5.984290  5.280006
| 44> H  1.486591  6.687779  5.841200
| 45> C  1.840476  4.631878  5.472670
| 46> H  1.064729  4.315605  6.160688
| 47> C  2.600215  3.704495  4.783501
| 48> H  2.434236  2.640753  4.913513
| 49> C  3.575570  4.142136  3.906104
| 50> H  4.146404  3.410836  3.347730
| 51> C  3.322775  7.980330  4.323364
| 52> C  2.372932  8.769301  5.225208
| 53> H  1.325677  8.621628  4.950317
| 54> H  2.595658  9.833632  5.119125
| 55> H  2.494211  8.510035  6.279664
| 56> C  4.742421  8.319037  4.801992
| 57> H  4.889882  7.972098  5.828105
| 58> H  4.881765  9.403506  4.788312
| 59> H  5.539208  7.886350  4.196569
| 60> C  3.087794  8.506506  2.901054
| 61> H  3.741889  8.076475  2.143788
| 62> H  3.249054  9.587956  2.883269
| 63> H  2.058394  8.313747  2.589801
| 64> C  3.933630  5.073799  0.469881
| 65> C  3.348598  6.308724  -0.050565
| 66> C  1.961025  6.434882  -0.012545
| 67> H  1.362410  5.618812  0.374198
| 68> C  1.365994  7.601460  -0.456837
| 69> H  0.287844  7.705325  -0.422486
| 70> C  2.152372  8.639824  -0.940563
| 71> H  1.684536  9.554938  -1.285923
| 72> C  3.535114  8.512392  -0.982377
| 73> H  4.145099  9.325078  -1.358959
| 74> C  4.137948  7.349301  -0.536226
| 75> H  5.215972  7.251292  -0.554924
| 76> H  4.966355  6.857507  2.716457
| 77> O  10.014376  4.212200  1.853418
| 78> C  9.607861  3.577319  2.843221
| 79> C  10.440317  3.578325  4.096303
| 80> C  11.643574  4.277841  4.130332
| 81> H  11.975698  4.799342  3.240458
| 82> C  12.402319  4.315075  5.289601
| 83> H  13.337474  4.864013  5.307248
| 84> C  11.963148  3.652512  6.429068
| 85> H  12.554875  3.683057  7.337473
| 86> C  10.763751  2.952894  6.403051
| 87> H  10.416858  2.436312  7.291271
| 88> C  10.006628  2.916409  5.241567
| 89> H  9.067405  2.376889  5.218739
| 90> O  8.517450  2.925899  2.880914
| 91> H  7.614895  3.312459  1.756415
| 92> *
| 93> 
| 94>                          ****END OF INPUT****
================================================================================

                     *******************************
                     * Energy+Gradient Calculation *
                     *******************************

---------------------------------
CARTESIAN COORDINATES (ANGSTROEM)
---------------------------------
  O      5.316636    5.010789    0.272040
  O      3.352839    4.111384    0.884505
  N      6.933881    3.583188    0.941112
  N      4.795516    5.869348    2.781063
  C      6.078073    4.482213    1.218931
  C      6.004824    5.101510    2.607026
  H      6.036028    4.278836    3.323238
  C      7.220591    5.974428    2.845141
  C      7.795683    5.984916    4.110709
  H      7.399349    5.335744    4.883871
  C      8.878517    6.807241    4.377750
  H      9.330276    6.798647    5.363333
  C      9.393238    7.625200    3.380774
  H     10.247108    8.260927    3.586286
  C      8.816180    7.622936    2.119089
  H      9.214952    8.258010    1.336116
  C      7.731473    6.800460    1.850314
  H      7.292916    6.801514    0.857459
  C      7.179476    2.956624   -0.383409
  C      5.895070    2.355076   -0.938422
  H      5.430268    1.688834   -0.208454
  H      6.145833    1.767355   -1.823717
  H      5.172536    3.114185   -1.234483
  C      8.199348    1.851502   -0.149365
  H      9.138397    2.253642    0.234160
  H      8.399719    1.352036   -1.098164
  H      7.821238    1.108432    0.556562
  C      7.757250    4.010542   -1.320341
  H      8.025908    3.535874   -2.266270
  H      8.656812    4.455711   -0.889070
  H      7.036989    4.802906   -1.528260
  C      3.824679    5.503617    3.711614
  C      3.070832    6.469420    4.421471
  C      2.085659    5.984290    5.280006
  H      1.486591    6.687779    5.841200
  C      1.840476    4.631878    5.472670
  H      1.064729    4.315605    6.160688
  C      2.600215    3.704495    4.783501
  H      2.434236    2.640753    4.913513
  C      3.575570    4.142136    3.906104
  H      4.146404    3.410836    3.347730
  C      3.322775    7.980330    4.323364
  C      2.372932    8.769301    5.225208
  H      1.325677    8.621628    4.950317
  H      2.595658    9.833632    5.119125
  H      2.494211    8.510035    6.279664
  C      4.742421    8.319037    4.801992
  H      4.889882    7.972098    5.828105
  H      4.881765    9.403506    4.788312
  H      5.539208    7.886350    4.196569
  C      3.087794    8.506506    2.901054
  H      3.741889    8.076475    2.143788
  H      3.249054    9.587956    2.883269
  H      2.058394    8.313747    2.589801
  C      3.933630    5.073799    0.469881
  C      3.348598    6.308724   -0.050565
  C      1.961025    6.434882   -0.012545
  H      1.362410    5.618812    0.374198
  C      1.365994    7.601460   -0.456837
  H      0.287844    7.705325   -0.422486
  C      2.152372    8.639824   -0.940563
  H      1.684536    9.554938   -1.285923
  C      3.535114    8.512392   -0.982377
  H      4.145099    9.325078   -1.358959
  C      4.137948    7.349301   -0.536226
  H      5.215972    7.251292   -0.554924
  H      4.966355    6.857507    2.716457
  O     10.014376    4.212200    1.853418
  C      9.607861    3.577319    2.843221
  C     10.440317    3.578325    4.096303
  C     11.643574    4.277841    4.130332
  H     11.975698    4.799342    3.240458
  C     12.402319    4.315075    5.289601
  H     13.337474    4.864013    5.307248
  C     11.963148    3.652512    6.429068
  H     12.554875    3.683057    7.337473
  C     10.763751    2.952894    6.403051
  H     10.416858    2.436312    7.291271
  C     10.006628    2.916409    5.241567
  H      9.067405    2.376889    5.218739
  O      8.517450    2.925899    2.880914
  H      7.614895    3.312459    1.756415

----------------------------
CARTESIAN COORDINATES (A.U.)
----------------------------
  NO LB      ZA    FRAG     MASS         X           Y           Z
   0 O     8.0000    0    15.999   10.046986    9.469019    0.514081
   1 O     8.0000    0    15.999    6.335947    7.769390    1.671472
   2 N     7.0000    0    14.007   13.103136    6.771244    1.778444
   3 N     7.0000    0    14.007    9.062212   11.091460    5.255447
   4 C     6.0000    0    12.011   11.485893    8.470155    2.303446
   5 C     6.0000    0    12.011   11.347473    9.640457    4.926565
   6 H     1.0000    0     1.008   11.406440    8.085828    6.280010
   7 C     6.0000    0    12.011   13.644940   11.290033    5.376537
   8 C     6.0000    0    12.011   14.731706   11.309852    7.768114
   9 H     1.0000    0     1.008   13.982743   10.083095    9.229179
  10 C     6.0000    0    12.011   16.777966   12.863821    8.272749
  11 H     1.0000    0     1.008   17.631666   12.847581   10.135231
  12 C     6.0000    0    12.011   17.750647   14.409540    6.388737
  13 H     1.0000    0     1.008   19.364228   15.610890    6.777098
  14 C     6.0000    0    12.011   16.660166   14.405261    4.004498
  15 H     1.0000    0     1.008   17.413736   15.605377    2.524893
  16 C     6.0000    0    12.011   14.610367   12.851007    3.496587
  17 H     1.0000    0     1.008   13.781614   12.852999    1.620363
  18 C     6.0000    0    12.011   13.567243    5.587210   -0.724538
  19 C     6.0000    0    12.011   11.140068    4.450449   -1.773361
  20 H     1.0000    0     1.008   10.261719    3.191434   -0.393921
  21 H     1.0000    0     1.008   11.613941    3.339817   -3.446326
  22 H     1.0000    0     1.008    9.774676    5.884957   -2.332835
  23 C     6.0000    0    12.011   15.494522    3.498832   -0.282259
  24 H     1.0000    0     1.008   17.269068    4.258766    0.442498
  25 H     1.0000    0     1.008   15.873169    2.554978   -2.075229
  26 H     1.0000    0     1.008   14.779998    2.094633    1.051750
  27 C     6.0000    0    12.011   14.659078    7.578826   -2.495083
  28 H     1.0000    0     1.008   15.166768    6.681834   -4.282630
  29 H     1.0000    0     1.008   16.359004    8.420074   -1.680099
  30 H     1.0000    0     1.008   13.297982    9.076177   -2.887993
  31 C     6.0000    0    12.011    7.227596   10.400329    7.013934
  32 C     6.0000    0    12.011    5.803031   12.225432    8.355369
  33 C     6.0000    0    12.011    3.941324   11.308669    9.977765
  34 H     1.0000    0     1.008    2.809250   12.638071   11.038268
  35 C     6.0000    0    12.011    3.477996    8.752981   10.341848
  36 H     1.0000    0     1.008    2.012046    8.155312   11.642013
  37 C     6.0000    0    12.011    4.913694    7.000481    9.039507
  38 H     1.0000    0     1.008    4.600039    4.990300    9.285194
  39 C     6.0000    0    12.011    6.756848    7.827503    7.381467
  40 H     1.0000    0     1.008    7.835568    6.445546    6.326293
  41 C     6.0000    0    12.011    6.279135   15.080638    8.169974
  42 C     6.0000    0    12.011    4.484192   16.571577    9.874212
  43 H     1.0000    0     1.008    2.505166   16.292516    9.354743
  44 H     1.0000    0     1.008    4.905083   18.582871    9.673744
  45 H     1.0000    0     1.008    4.713376   16.081636   11.866845
  46 C     6.0000    0    12.011    8.961877   15.720702    9.074450
  47 H     1.0000    0     1.008    9.240538   15.065082   11.013522
  48 H     1.0000    0     1.008    9.225199   17.770051    9.048598
  49 H     1.0000    0     1.008   10.467586   14.903042    7.930366
  50 C     6.0000    0    12.011    5.835085   16.074967    5.482198
  51 H     1.0000    0     1.008    7.071145   15.262326    4.051172
  52 H     1.0000    0     1.008    6.139822   18.118611    5.448589
  53 H     1.0000    0     1.008    3.889801   15.710705    4.894015
  54 C     6.0000    0    12.011    7.433483    9.588091    0.887946
  55 C     6.0000    0    12.011    6.327933   11.921761   -0.095554
  56 C     6.0000    0    12.011    3.705800   12.160165   -0.023707
  57 H     1.0000    0     1.008    2.574582   10.618016    0.707132
  58 C     6.0000    0    12.011    2.581355   14.364678   -0.863297
  59 H     1.0000    0     1.008    0.543946   14.560954   -0.798383
  60 C     6.0000    0    12.011    4.067394   16.326901   -1.777406
  61 H     1.0000    0     1.008    3.183312   18.056216   -2.430042
  62 C     6.0000    0    12.011    6.680397   16.086090   -1.856423
  63 H     1.0000    0     1.008    7.833102   17.621844   -2.568060
  64 C     6.0000    0    12.011    7.819588   13.888166   -1.013320
  65 H     1.0000    0     1.008    9.856759   13.702956   -1.048654
  66 H     1.0000    0     1.008    9.385051   12.958810    5.133360
  67 O     8.0000    0    15.999   18.924428    7.959904    3.502452
  68 C     6.0000    0    12.011   18.156226    6.760153    5.372909
  69 C     6.0000    0    12.011   19.729340    6.762054    7.740891
  70 C     6.0000    0    12.011   22.003166    8.083948    7.805196
  71 H     1.0000    0     1.008   22.630789    9.069442    6.123578
  72 C     6.0000    0    12.011   23.436986    8.154310    9.995897
  73 H     1.0000    0     1.008   25.204173    9.191652   10.029245
  74 C     6.0000    0    12.011   22.607073    6.902247   12.149178
  75 H     1.0000    0     1.008   23.725275    6.959969   13.865814
  76 C     6.0000    0    12.011   20.340542    5.580161   12.100013
  77 H     1.0000    0     1.008   19.685009    4.603962   13.778505
  78 C     6.0000    0    12.011   18.909786    5.511214    9.905126
  79 H     1.0000    0     1.008   17.134912    4.491669    9.861987
  80 O     8.0000    0    15.999   16.095648    5.529148    5.444138
  81 H     1.0000    0     1.008   14.390066    6.259640    3.319143

--------------------------------
INTERNAL COORDINATES (ANGSTROEM)
--------------------------------
 O      0   0   0     0.000000000000     0.00000000     0.00000000
 O      1   0   0     2.245115005397     0.00000000     0.00000000
 N      1   2   0     2.258579940230   106.99546348     0.00000000
 N      1   2   3     2.702570262807    72.86287929   271.39683380
 C      3   1   2     1.271942089975    30.24970603   283.49960618
 C      4   1   2     1.443014175425    63.72979478   119.53019955
 H      6   4   1     1.091203843851   110.24086552   232.04566842
 C      6   4   1     1.515511130358   110.29500953   112.93025939
 C      8   6   4     1.390145017339   118.63671891    94.64389541
 H      9   8   6     1.084566458722   119.55777171     3.11562564
 C      9   8   6     1.385661853723   120.21237531   182.32336511
 H     11   9   8     1.084220411543   119.74151221   180.89361863
 C     11   9   8     1.388508472462   120.06021002     0.02639957
 H     13  11   9     1.084194621631   120.08380857   180.65357445
 C     13  11   9     1.387389671392   119.85561400     0.36956154
 H     15  13  11     1.084151655530   120.18678220   180.12078148
 C     15  13  11     1.387550376401   120.15042943   359.65735204
 H     17  15  13     1.085400573148   119.50349935   180.46208186
 C      3   1   2     1.485683421716    96.94037642   101.14716322
 C     19   3   1     1.523022717923   110.61267374   302.90184196
 H     20  19   3     1.092141283348   110.87223818   307.66457642
 H     20  19   3     1.091808267525   108.32501222   189.15665391
 H     20  19   3     1.089015137984   112.53692699    69.96215395
 C     19   3   1     1.521910025331   106.25512392   184.09974057
 H     24  19   3     1.091155822798   111.29362564   298.59918091
 H     24  19   3     1.090795290235   108.77346485   179.18339252
 H     24  19   3     1.092452802792   111.18280567    59.99902585
 C     19   3   1     1.523944722890   108.61019611    65.75313592
 H     28  19   3     1.091910483615   108.98123012   174.83393803
 H     28  19   3     1.092420205711   110.56697929    55.71675226
 H     28  19   3     1.090801048394   111.66687509   294.36799510
 C      4   1   2     1.393631518204   132.13298959     9.50033270
 C     32   4   1     1.415965287239   121.77734898   226.80965947
 C     33  32   4     1.393915098940   116.59379347   177.10899997
 H     34  33  32     1.081072591171   119.00590048   180.01730087
 C     34  33  32     1.387894930508   123.33219166     1.02304516
 H     36  34  33     1.084057556988   119.92126219   179.50247868
 C     36  34  33     1.382821929017   119.16050212   359.82557401
 H     38  36  34     1.084434964002   120.93112415   179.89598770
 C     38  36  34     1.382994040665   119.43466777   359.21776716
 H     40  38  36     1.082789300571   119.02784767   181.81644184
 C     33  32   4     1.534910188512   123.50330186   354.88447630
 C     42  33  32     1.529051851255   111.60808926   181.22664422
 H     43  42  33     1.092755879341   112.16232261   298.67586869
 H     43  42  33     1.092547917268   108.58768985   179.87958411
 H     43  42  33     1.092613797521   112.19854701    61.08767236
 C     42  33  32     1.535969387569   110.41774019   298.92847300
 H     47  42  33     1.093169385325   110.31554678   302.43535914
 H     47  42  33     1.093470120624   109.42575239   183.73041546
 H     47  42  33     1.090240602925   114.51479788    63.53780941
 C     42  33  32     1.534614931974   111.81534862    62.75674820
 H     51  42  33     1.089136687814   114.64981958   298.34674444
 H     51  42  33     1.093551643191   109.36414701   178.33465009
 H     51  42  33     1.092565248436   110.35345998    59.68378810
 C      2   1   3     1.198112632135    32.83700099   168.82414472
 C     55   2   1     1.462246981725   127.41788846   170.75278873
 C     56  55   2     1.393814977568   117.71230539     3.40410321
 H     57  56  55     1.083457572392   119.44526322   358.62892391
 C     57  56  55     1.382881593741   119.73227273   178.07267142
 H     59  57  56     1.083686002459   119.91759844   180.40659061
 C     59  57  56     1.389453489130   119.91753760     0.11698679
 H     61  59  57     1.084240603138   119.83037277   180.17352345
 C     61  59  57     1.389230997273   120.34773438     0.08661466
 H     63  61  59     1.083676260488   120.12742604   180.09222058
 C     63  61  59     1.383922042833   120.06298806   359.74409627
 H     65  63  61     1.082631573464   120.28220915   180.81582466
 H      4   1   2     1.004897063603   102.70449483   227.89986071
 O     25  24  19     2.687989047293   139.52845146    35.17589026
 C     68  25  24     1.244201875981    90.05476302    72.94650575
 C     69  68  25     1.504393067884   118.78352577   141.10431929
 C     70  69  68     1.392231308061   119.92964054   359.77483791
 H     71  70  69     1.083579891034   119.12020229   358.77654344
 C     71  70  69     1.385996017362   120.46899076   178.31680989
 H     73  71  70     1.084508745229   119.95065238   180.10842430
 C     73  71  70     1.389332911976   120.00876699   359.93687388
 H     75  73  71     1.084561424530   120.06947405   180.15268897
 C     75  73  71     1.388774781533   119.85953567     0.04497573
 H     77  75  73     1.084493653542   120.05733937   180.12980888
 C     77  75  73     1.386943212468   120.02607591     0.00000000
 H     79  77  75     1.083394107291   120.26466606   180.37657837
 O     69  68  25     1.270734011338   124.43999335   320.44122695
 H      3   1   2     1.096263308446   145.20777865   269.84065342

---------------------------
INTERNAL COORDINATES (A.U.)
---------------------------
 O      0   0   0     0.000000000000     0.00000000     0.00000000
 O      1   0   0     4.242652499358     0.00000000     0.00000000
 N      1   2   0     4.268097538603   106.99546348     0.00000000
 N      1   2   3     5.107117654385    72.86287929   271.39683380
 C      3   1   2     2.403622208260    30.24970603   283.49960618
 C      4   1   2     2.726901598919    63.72979478   119.53019955
 H      6   4   1     2.062076421161   110.24086552   232.04566842
 C      6   4   1     2.863900989285   110.29500953   112.93025939
 C      8   6   4     2.626993369206   118.63671891    94.64389541
 H      9   8   6     2.049533581021   119.55777171     3.11562564
 C      9   8   6     2.618521417757   120.21237531   182.32336511
 H     11   9   8     2.048879646623   119.74151221   180.89361863
 C     11   9   8     2.623900747582   120.06021002     0.02639957
 H     13  11   9     2.048830910752   120.08380857   180.65357445
 C     13  11   9     2.621786519962   119.85561400     0.36956154
 H     15  13  11     2.048749716590   120.18678220   180.12078148
 C     15  13  11     2.622090208417   120.15042943   359.65735204
 H     17  15  13     2.051109828851   119.50349935   180.46208186
 C      3   1   2     2.807534788750    96.94037642   101.14716322
 C     19   3   1     2.878095832615   110.61267374   302.90184196
 H     20  19   3     2.063847925076   110.87223818   307.66457642
 H     20  19   3     2.063218616372   108.32501222   189.15665391
 H     20  19   3     2.057940366484   112.53692699    69.96215395
 C     19   3   1     2.875993148345   106.25512392   184.09974057
 H     24  19   3     2.061985674522   111.29362564   298.59918091
 H     24  19   3     2.061304366715   108.77346485   179.18339252
 H     24  19   3     2.064436611512   111.18280567    59.99902585
 C     19   3   1     2.879838169496   108.61019611    65.75313592
 H     28  19   3     2.063411776790   108.98123012   174.83393803
 H     28  19   3     2.064375011956   110.56697929    55.71675226
 H     28  19   3     2.061315248059   111.66687509   294.36799510
 C      4   1   2     2.633581901006   132.13298959     9.50033270
 C     32   4   1     2.675786608022   121.77734898   226.80965947
 C     33  32   4     2.634117790935   116.59379347   177.10899997
 H     34  33  32     2.042931128202   119.00590048   180.01730087
 C     34  33  32     2.622741321317   123.33219166     1.02304516
 H     36  34  33     2.048571896114   119.92126219   179.50247868
 C     36  34  33     2.613154737823   119.16050212   359.82557401
 H     38  36  34     2.049285092012   120.93112415   179.89598770
 C     38  36  34     2.613479981702   119.43466777   359.21776716
 H     40  38  36     2.046175238820   119.02784767   181.81644184
 C     33  32   4     2.900559896453   123.50330186   354.88447630
 C     42  33  32     2.889489243437   111.60808926   181.22664422
 H     43  42  33     2.065009343187   112.16232261   298.67586869
 H     43  42  33     2.064616351822   108.58768985   179.87958411
 H     43  42  33     2.064740847458   112.19854701    61.08767236
 C     42  33  32     2.902561492592   110.41774019   298.92847300
 H     47  42  33     2.065790756251   110.31554678   302.43535914
 H     47  42  33     2.066359063605   109.42575239   183.73041546
 H     47  42  33     2.060256159610   114.51479788    63.53780941
 C     42  33  32     2.900001942457   111.81534862    62.75674820
 H     51  42  33     2.058170062374   114.64981958   298.34674444
 H     51  42  33     2.066513118930   109.36414701   178.33465009
 H     51  42  33     2.064649102984   110.35345998    59.68378810
 C      2   1   3     2.264104752327    32.83700099   168.82414472
 C     55   2   1     2.763246335614   127.41788846   170.75278873
 C     56  55   2     2.633928588961   117.71230539     3.40410321
 H     57  56  55     2.047438089544   119.44526322   358.62892391
 C     57  56  55     2.613267487812   119.73227273   178.07267142
 H     59  57  56     2.047869759812   119.91759844   180.40659061
 C     59  57  56     2.625686570277   119.91753760     0.11698679
 H     61  59  57     2.048917803207   119.83037277   180.17352345
 C     61  59  57     2.625266121600   120.34773438     0.08661466
 H     63  61  59     2.047851350154   120.12742604   180.09222058
 C     63  61  59     2.615233651650   120.06298806   359.74409627
 H     65  63  61     2.045877177783   120.28220915   180.81582466
 H      4   1   2     1.898980242991   102.70449483   227.89986071
 O     25  24  19     5.079563150364   139.52845146    35.17589026
 C     68  25  24     2.351200800915    90.05476302    72.94650575
 C     69  68  25     2.842890896069   118.78352577   141.10431929
 C     70  69  68     2.630935887307   119.92964054   359.77483791
 H     71  70  69     2.047669238278   119.12020229   358.77654344
 C     71  70  69     2.619152895519   120.46899076   178.31680989
 H     73  71  70     2.049424518325   119.95065238   180.10842430
 C     73  71  70     2.625458712477   120.00876699   359.93687388
 H     75  73  71     2.049524067778   120.06947405   180.15268897
 C     75  73  71     2.624403998794   119.85953567     0.04497573
 H     77  75  73     2.049395999170   120.05733937   180.12980888
 C     77  75  73     2.620942834865   120.02607591     0.00000000
 H     79  77  75     2.047318157884   120.26466606   180.37657837
 O     69  68  25     2.401339270487   124.43999335   320.44122695
 H      3   1   2     2.071637423630   145.20777865   269.84065342

---------------------
BASIS SET INFORMATION
---------------------
There are 4 groups of distinct atoms

 Group   1 Type O   : 11s6p2d1f contracted to 5s3p2d1f pattern {62111/411/11/1}
 Group   2 Type N   : 11s6p2d1f contracted to 5s3p2d1f pattern {62111/411/11/1}
 Group   3 Type C   : 11s6p2d1f contracted to 5s3p2d1f pattern {62111/411/11/1}
 Group   4 Type H   : 5s1p contracted to 3s1p pattern {311/1}

Atom   0O    basis set group =>   1
Atom   1O    basis set group =>   1
Atom   2N    basis set group =>   2
Atom   3N    basis set group =>   2
Atom   4C    basis set group =>   3
Atom   5C    basis set group =>   3
Atom   6H    basis set group =>   4
Atom   7C    basis set group =>   3
Atom   8C    basis set group =>   3
Atom   9H    basis set group =>   4
Atom  10C    basis set group =>   3
Atom  11H    basis set group =>   4
Atom  12C    basis set group =>   3
Atom  13H    basis set group =>   4
Atom  14C    basis set group =>   3
Atom  15H    basis set group =>   4
Atom  16C    basis set group =>   3
Atom  17H    basis set group =>   4
Atom  18C    basis set group =>   3
Atom  19C    basis set group =>   3
Atom  20H    basis set group =>   4
Atom  21H    basis set group =>   4
Atom  22H    basis set group =>   4
Atom  23C    basis set group =>   3
Atom  24H    basis set group =>   4
Atom  25H    basis set group =>   4
Atom  26H    basis set group =>   4
Atom  27C    basis set group =>   3
Atom  28H    basis set group =>   4
Atom  29H    basis set group =>   4
Atom  30H    basis set group =>   4
Atom  31C    basis set group =>   3
Atom  32C    basis set group =>   3
Atom  33C    basis set group =>   3
Atom  34H    basis set group =>   4
Atom  35C    basis set group =>   3
Atom  36H    basis set group =>   4
Atom  37C    basis set group =>   3
Atom  38H    basis set group =>   4
Atom  39C    basis set group =>   3
Atom  40H    basis set group =>   4
Atom  41C    basis set group =>   3
Atom  42C    basis set group =>   3
Atom  43H    basis set group =>   4
Atom  44H    basis set group =>   4
Atom  45H    basis set group =>   4
Atom  46C    basis set group =>   3
Atom  47H    basis set group =>   4
Atom  48H    basis set group =>   4
Atom  49H    basis set group =>   4
Atom  50C    basis set group =>   3
Atom  51H    basis set group =>   4
Atom  52H    basis set group =>   4
Atom  53H    basis set group =>   4
Atom  54C    basis set group =>   3
Atom  55C    basis set group =>   3
Atom  56C    basis set group =>   3
Atom  57H    basis set group =>   4
Atom  58C    basis set group =>   3
Atom  59H    basis set group =>   4
Atom  60C    basis set group =>   3
Atom  61H    basis set group =>   4
Atom  62C    basis set group =>   3
Atom  63H    basis set group =>   4
Atom  64C    basis set group =>   3
Atom  65H    basis set group =>   4
Atom  66H    basis set group =>   4
Atom  67O    basis set group =>   1
Atom  68C    basis set group =>   3
Atom  69C    basis set group =>   3
Atom  70C    basis set group =>   3
Atom  71H    basis set group =>   4
Atom  72C    basis set group =>   3
Atom  73H    basis set group =>   4
Atom  74C    basis set group =>   3
Atom  75H    basis set group =>   4
Atom  76C    basis set group =>   3
Atom  77H    basis set group =>   4
Atom  78C    basis set group =>   3
Atom  79H    basis set group =>   4
Atom  80O    basis set group =>   1
Atom  81H    basis set group =>   4
---------------------------------
AUXILIARY/J BASIS SET INFORMATION
---------------------------------
There are 4 groups of distinct atoms

 Group   1 Type O   : 12s5p4d2f1g contracted to 6s4p3d1f1g pattern {711111/2111/211/2/1}
 Group   2 Type N   : 12s5p4d2f1g contracted to 6s4p3d1f1g pattern {711111/2111/211/2/1}
 Group   3 Type C   : 12s5p4d2f1g contracted to 6s4p3d1f1g pattern {711111/2111/211/2/1}
 Group   4 Type H   : 5s2p1d contracted to 3s1p1d pattern {311/2/1}

Atom   0O    basis set group =>   1
Atom   1O    basis set group =>   1
Atom   2N    basis set group =>   2
Atom   3N    basis set group =>   2
Atom   4C    basis set group =>   3
Atom   5C    basis set group =>   3
Atom   6H    basis set group =>   4
Atom   7C    basis set group =>   3
Atom   8C    basis set group =>   3
Atom   9H    basis set group =>   4
Atom  10C    basis set group =>   3
Atom  11H    basis set group =>   4
Atom  12C    basis set group =>   3
Atom  13H    basis set group =>   4
Atom  14C    basis set group =>   3
Atom  15H    basis set group =>   4
Atom  16C    basis set group =>   3
Atom  17H    basis set group =>   4
Atom  18C    basis set group =>   3
Atom  19C    basis set group =>   3
Atom  20H    basis set group =>   4
Atom  21H    basis set group =>   4
Atom  22H    basis set group =>   4
Atom  23C    basis set group =>   3
Atom  24H    basis set group =>   4
Atom  25H    basis set group =>   4
Atom  26H    basis set group =>   4
Atom  27C    basis set group =>   3
Atom  28H    basis set group =>   4
Atom  29H    basis set group =>   4
Atom  30H    basis set group =>   4
Atom  31C    basis set group =>   3
Atom  32C    basis set group =>   3
Atom  33C    basis set group =>   3
Atom  34H    basis set group =>   4
Atom  35C    basis set group =>   3
Atom  36H    basis set group =>   4
Atom  37C    basis set group =>   3
Atom  38H    basis set group =>   4
Atom  39C    basis set group =>   3
Atom  40H    basis set group =>   4
Atom  41C    basis set group =>   3
Atom  42C    basis set group =>   3
Atom  43H    basis set group =>   4
Atom  44H    basis set group =>   4
Atom  45H    basis set group =>   4
Atom  46C    basis set group =>   3
Atom  47H    basis set group =>   4
Atom  48H    basis set group =>   4
Atom  49H    basis set group =>   4
Atom  50C    basis set group =>   3
Atom  51H    basis set group =>   4
Atom  52H    basis set group =>   4
Atom  53H    basis set group =>   4
Atom  54C    basis set group =>   3
Atom  55C    basis set group =>   3
Atom  56C    basis set group =>   3
Atom  57H    basis set group =>   4
Atom  58C    basis set group =>   3
Atom  59H    basis set group =>   4
Atom  60C    basis set group =>   3
Atom  61H    basis set group =>   4
Atom  62C    basis set group =>   3
Atom  63H    basis set group =>   4
Atom  64C    basis set group =>   3
Atom  65H    basis set group =>   4
Atom  66H    basis set group =>   4
Atom  67O    basis set group =>   1
Atom  68C    basis set group =>   3
Atom  69C    basis set group =>   3
Atom  70C    basis set group =>   3
Atom  71H    basis set group =>   4
Atom  72C    basis set group =>   3
Atom  73H    basis set group =>   4
Atom  74C    basis set group =>   3
Atom  75H    basis set group =>   4
Atom  76C    basis set group =>   3
Atom  77H    basis set group =>   4
Atom  78C    basis set group =>   3
Atom  79H    basis set group =>   4
Atom  80O    basis set group =>   1
Atom  81H    basis set group =>   4


           ************************************************************
           *        Program running with 30 parallel MPI-processes    *
           *              working on a common directory               *
           ************************************************************
------------------------------------------------------------------------------
                           ORCA GTO INTEGRAL CALCULATION
                           -- RI-GTO INTEGRALS CHOSEN --
------------------------------------------------------------------------------
------------------------------------------------------------------------------
                   ___                                                        
                  /   \      - P O W E R E D   B Y -                         
                 /     \                                                     
                 |  |  |   _    _      __       _____    __    __             
                 |  |  |  | |  | |    /  \     |  _  \  |  |  /  |          
                  \  \/   | |  | |   /    \    | | | |  |  | /  /          
                 / \  \   | |__| |  /  /\  \   | |_| |  |  |/  /          
                |  |  |   |  __  | /  /__\  \  |    /   |      \           
                |  |  |   | |  | | |   __   |  |    \   |  |\   \          
                \     /   | |  | | |  |  |  |  | |\  \  |  | \   \       
                 \___/    |_|  |_| |__|  |__|  |_| \__\ |__|  \__/        
                                                                              
                      - O R C A' S   B I G   F R I E N D -                    
                                      &                                       
                       - I N T E G R A L  F E E D E R -                       
                                                                              
 v1 FN, 2020, v2 2021                                                         
------------------------------------------------------------------------------


Reading SHARK input file IminiumBzOate2freq.SHARKINP.tmp ... ok
----------------------
SHARK INTEGRAL PACKAGE
----------------------

Number of atoms                             ...     82
Number of basis functions                   ...   1542
Number of shells                            ...    622
Maximum angular momentum                    ...      3
Integral batch strategy                     ... SHARK/LIBINT Hybrid
RI-J (if used) integral strategy            ... SPLIT-RIJ (Revised 2003 algorithm where possible)
Printlevel                                  ...      1
Contraction scheme used                     ... SEGMENTED contraction
Coulomb Range Separation                    ... NOT USED
Exchange Range Separation                   ... NOT USED
Finite Nucleus Model                        ... NOT USED
Auxiliary Coulomb fitting basis             ... AVAILABLE
   # of basis functions in Aux-J            ...   2498
   # of shells in Aux-J                     ...    830
   Maximum angular momentum in Aux-J        ...      4
Auxiliary J/K fitting basis                 ... NOT available
Auxiliary Correlation fitting basis         ... NOT available
Auxiliary 'external' fitting basis          ... NOT available
Integral threshold                          ...     2.500000e-11
Primitive cut-off                           ...     2.500000e-12
Primitive pair pre-selection threshold      ...     2.500000e-12

Calculating pre-screening integrals         ... done (  0.2 sec) Dimension = 622
Organizing shell pair data                  ... done (  1.4 sec)
Shell pair information
Total number of shell pairs                 ...    193753
Shell pairs after pre-screening             ...    112515
Total number of primitive shell pairs       ...    584784
Primitive shell pairs kept                  ...    211391
          la=0 lb=0:  31137 shell pairs
          la=1 lb=0:  33672 shell pairs
          la=1 lb=1:   9216 shell pairs
          la=2 lb=0:  15220 shell pairs
          la=2 lb=1:   8441 shell pairs
          la=2 lb=2:   1930 shell pairs
          la=3 lb=0:   6908 shell pairs
          la=3 lb=1:   3915 shell pairs
          la=3 lb=2:   1689 shell pairs
          la=3 lb=3:    387 shell pairs

Calculating one electron integrals          ... done (  0.3 sec)
Calculating RI/J V-Matrix + Cholesky decomp.... done (  2.1 sec)
Calculating Nuclear repulsion               ... done (  0.0 sec) ENN=   5221.027988383332 Eh

SHARK setup successfully completed in   6.3 seconds

Maximum memory used throughout the entire GTOINT-calculation: 164.6 MB
[1712132388.614711] [node050:1916481:0]          mpool.c:43   UCX  WARN  object 0xbc56a40 was not returned to mpool ucp_requests
[1712132388.614732] [node050:1916481:0]          mpool.c:43   UCX  WARN  object 0xbc56c00 was not returned to mpool ucp_requests
[1712132388.614735] [node050:1916481:0]          mpool.c:43   UCX  WARN  object 0xbc56dc0 was not returned to mpool ucp_requests
[1712132388.614738] [node050:1916481:0]          mpool.c:43   UCX  WARN  object 0xbc56f80 was not returned to mpool ucp_requests
[1712132388.614740] [node050:1916481:0]          mpool.c:43   UCX  WARN  object 0xbc57140 was not returned to mpool ucp_requests
[1712132388.614742] [node050:1916481:0]          mpool.c:43   UCX  WARN  object 0xbc57300 was not returned to mpool ucp_requests
[1712132388.624246] [node050:1916504:0]          mpool.c:43   UCX  WARN  object 0xb489ac0 was not returned to mpool ucp_requests
[1712132388.624266] [node050:1916504:0]          mpool.c:43   UCX  WARN  object 0xb489c80 was not returned to mpool ucp_requests
[1712132388.624269] [node050:1916504:0]          mpool.c:43   UCX  WARN  object 0xb489e40 was not returned to mpool ucp_requests
[1712132388.624274] [node050:1916504:0]          mpool.c:43   UCX  WARN  object 0xb48a000 was not returned to mpool ucp_requests
[1712132388.624277] [node050:1916504:0]          mpool.c:43   UCX  WARN  object 0xb48a1c0 was not returned to mpool ucp_requests
[1712132388.638453] [node050:1916502:0]          mpool.c:43   UCX  WARN  object 0xb6ab800 was not returned to mpool ucp_requests
[1712132388.638466] [node050:1916502:0]          mpool.c:43   UCX  WARN  object 0xb6ab9c0 was not returned to mpool ucp_requests
[1712132388.638472] [node050:1916502:0]          mpool.c:43   UCX  WARN  object 0xb6abb80 was not returned to mpool ucp_requests
[1712132388.638475] [node050:1916502:0]          mpool.c:43   UCX  WARN  object 0xb6abd40 was not returned to mpool ucp_requests
[1712132388.638479] [node050:1916502:0]          mpool.c:43   UCX  WARN  object 0xb6abf00 was not returned to mpool ucp_requests
[1712132388.638482] [node050:1916502:0]          mpool.c:43   UCX  WARN  object 0xb6ac0c0 was not returned to mpool ucp_requests
[1712132388.642259] [node050:1916524:0]          mpool.c:43   UCX  WARN  object 0xb8b0ac0 was not returned to mpool ucp_requests
[1712132388.642279] [node050:1916524:0]          mpool.c:43   UCX  WARN  object 0xb8b0c80 was not returned to mpool ucp_requests
[1712132388.642282] [node050:1916524:0]          mpool.c:43   UCX  WARN  object 0xb8b0e40 was not returned to mpool ucp_requests
[1712132388.642285] [node050:1916524:0]          mpool.c:43   UCX  WARN  object 0xb8b1000 was not returned to mpool ucp_requests
[1712132388.642287] [node050:1916524:0]          mpool.c:43   UCX  WARN  object 0xb8b11c0 was not returned to mpool ucp_requests
[1712132388.642556] [node050:1916518:0]          mpool.c:43   UCX  WARN  object 0xc7a2a80 was not returned to mpool ucp_requests
[1712132388.642567] [node050:1916518:0]          mpool.c:43   UCX  WARN  object 0xc7a2c40 was not returned to mpool ucp_requests
[1712132388.642570] [node050:1916518:0]          mpool.c:43   UCX  WARN  object 0xc7a2e00 was not returned to mpool ucp_requests
[1712132388.642572] [node050:1916518:0]          mpool.c:43   UCX  WARN  object 0xc7a2fc0 was not returned to mpool ucp_requests
[1712132388.642575] [node050:1916518:0]          mpool.c:43   UCX  WARN  object 0xc7a3180 was not returned to mpool ucp_requests
[1712132388.644051] [node050:1916506:0]          mpool.c:43   UCX  WARN  object 0xba337c0 was not returned to mpool ucp_requests
[1712132388.644063] [node050:1916506:0]          mpool.c:43   UCX  WARN  object 0xba33980 was not returned to mpool ucp_requests
[1712132388.644068] [node050:1916506:0]          mpool.c:43   UCX  WARN  object 0xba33b40 was not returned to mpool ucp_requests
[1712132388.644070] [node050:1916506:0]          mpool.c:43   UCX  WARN  object 0xba33d00 was not returned to mpool ucp_requests
[1712132388.644076] [node050:1916506:0]          mpool.c:43   UCX  WARN  object 0xba33ec0 was not returned to mpool ucp_requests
[1712132388.643998] [node050:1916507:0]          mpool.c:43   UCX  WARN  object 0xb152b40 was not returned to mpool ucp_requests
[1712132388.644027] [node050:1916507:0]          mpool.c:43   UCX  WARN  object 0xb152d00 was not returned to mpool ucp_requests
[1712132388.644033] [node050:1916507:0]          mpool.c:43   UCX  WARN  object 0xb152ec0 was not returned to mpool ucp_requests
[1712132388.644036] [node050:1916507:0]          mpool.c:43   UCX  WARN  object 0xb153080 was not returned to mpool ucp_requests
[1712132388.644040] [node050:1916507:0]          mpool.c:43   UCX  WARN  object 0xb153240 was not returned to mpool ucp_requests
[1712132388.644049] [node050:1916515:0]          mpool.c:43   UCX  WARN  object 0xb9f69c0 was not returned to mpool ucp_requests
[1712132388.644059] [node050:1916515:0]          mpool.c:43   UCX  WARN  object 0xb9f6b80 was not returned to mpool ucp_requests
[1712132388.644063] [node050:1916515:0]          mpool.c:43   UCX  WARN  object 0xb9f6d40 was not returned to mpool ucp_requests
[1712132388.644067] [node050:1916515:0]          mpool.c:43   UCX  WARN  object 0xb9f6f00 was not returned to mpool ucp_requests
[1712132388.644070] [node050:1916515:0]          mpool.c:43   UCX  WARN  object 0xb9f70c0 was not returned to mpool ucp_requests
[1712132388.644251] [node050:1916501:0]          mpool.c:43   UCX  WARN  object 0xc654b00 was not returned to mpool ucp_requests
[1712132388.644265] [node050:1916501:0]          mpool.c:43   UCX  WARN  object 0xc654cc0 was not returned to mpool ucp_requests
[1712132388.644268] [node050:1916501:0]          mpool.c:43   UCX  WARN  object 0xc654e80 was not returned to mpool ucp_requests
[1712132388.644271] [node050:1916501:0]          mpool.c:43   UCX  WARN  object 0xc655040 was not returned to mpool ucp_requests
[1712132388.644273] [node050:1916501:0]          mpool.c:43   UCX  WARN  object 0xc655200 was not returned to mpool ucp_requests
[1712132388.644276] [node050:1916501:0]          mpool.c:43   UCX  WARN  object 0xc6553c0 was not returned to mpool ucp_requests
[1712132388.645864] [node050:1916513:0]          mpool.c:43   UCX  WARN  object 0xb5ce980 was not returned to mpool ucp_requests
[1712132388.645877] [node050:1916513:0]          mpool.c:43   UCX  WARN  object 0xb5ceb40 was not returned to mpool ucp_requests
[1712132388.645881] [node050:1916513:0]          mpool.c:43   UCX  WARN  object 0xb5ced00 was not returned to mpool ucp_requests
[1712132388.645884] [node050:1916513:0]          mpool.c:43   UCX  WARN  object 0xb5ceec0 was not returned to mpool ucp_requests
[1712132388.645888] [node050:1916513:0]          mpool.c:43   UCX  WARN  object 0xb5cf080 was not returned to mpool ucp_requests
[1712132388.647062] [node050:1916517:0]          mpool.c:43   UCX  WARN  object 0xc553900 was not returned to mpool ucp_requests
[1712132388.647078] [node050:1916517:0]          mpool.c:43   UCX  WARN  object 0xc553ac0 was not returned to mpool ucp_requests
[1712132388.647082] [node050:1916517:0]          mpool.c:43   UCX  WARN  object 0xc553c80 was not returned to mpool ucp_requests
[1712132388.647085] [node050:1916517:0]          mpool.c:43   UCX  WARN  object 0xc553e40 was not returned to mpool ucp_requests
[1712132388.647089] [node050:1916517:0]          mpool.c:43   UCX  WARN  object 0xc554000 was not returned to mpool ucp_requests
[1712132388.649828] [node050:1916514:0]          mpool.c:43   UCX  WARN  object 0xbf207c0 was not returned to mpool ucp_requests
[1712132388.649839] [node050:1916514:0]          mpool.c:43   UCX  WARN  object 0xbf20980 was not returned to mpool ucp_requests
[1712132388.649844] [node050:1916514:0]          mpool.c:43   UCX  WARN  object 0xbf20b40 was not returned to mpool ucp_requests
[1712132388.649849] [node050:1916514:0]          mpool.c:43   UCX  WARN  object 0xbf20d00 was not returned to mpool ucp_requests
[1712132388.649853] [node050:1916514:0]          mpool.c:43   UCX  WARN  object 0xbf20ec0 was not returned to mpool ucp_requests
[1712132388.650129] [node050:1916516:0]          mpool.c:43   UCX  WARN  object 0xb9e6900 was not returned to mpool ucp_requests
[1712132388.650138] [node050:1916516:0]          mpool.c:43   UCX  WARN  object 0xb9e6ac0 was not returned to mpool ucp_requests
[1712132388.650143] [node050:1916516:0]          mpool.c:43   UCX  WARN  object 0xb9e6c80 was not returned to mpool ucp_requests
[1712132388.650148] [node050:1916516:0]          mpool.c:43   UCX  WARN  object 0xb9e6e40 was not returned to mpool ucp_requests
[1712132388.650152] [node050:1916516:0]          mpool.c:43   UCX  WARN  object 0xb9e7000 was not returned to mpool ucp_requests
[1712132388.651334] [node050:1916505:0]          mpool.c:43   UCX  WARN  object 0xc27bb00 was not returned to mpool ucp_requests
[1712132388.651345] [node050:1916505:0]          mpool.c:43   UCX  WARN  object 0xc27bcc0 was not returned to mpool ucp_requests
[1712132388.651349] [node050:1916505:0]          mpool.c:43   UCX  WARN  object 0xc27be80 was not returned to mpool ucp_requests
[1712132388.651352] [node050:1916505:0]          mpool.c:43   UCX  WARN  object 0xc27c040 was not returned to mpool ucp_requests
[1712132388.651355] [node050:1916505:0]          mpool.c:43   UCX  WARN  object 0xc27c200 was not returned to mpool ucp_requests
[1712132388.656473] [node050:1916498:0]          mpool.c:43   UCX  WARN  object 0xac537c0 was not returned to mpool ucp_requests
[1712132388.656499] [node050:1916498:0]          mpool.c:43   UCX  WARN  object 0xac53980 was not returned to mpool ucp_requests
[1712132388.656507] [node050:1916498:0]          mpool.c:43   UCX  WARN  object 0xac53b40 was not returned to mpool ucp_requests
[1712132388.656509] [node050:1916498:0]          mpool.c:43   UCX  WARN  object 0xac53d00 was not returned to mpool ucp_requests
[1712132388.656557] [node050:1916509:0]          mpool.c:43   UCX  WARN  object 0xa8eab40 was not returned to mpool ucp_requests
[1712132388.656569] [node050:1916509:0]          mpool.c:43   UCX  WARN  object 0xa8ead00 was not returned to mpool ucp_requests
[1712132388.656574] [node050:1916509:0]          mpool.c:43   UCX  WARN  object 0xa8eaec0 was not returned to mpool ucp_requests
[1712132388.656577] [node050:1916509:0]          mpool.c:43   UCX  WARN  object 0xa8eb080 was not returned to mpool ucp_requests
[1712132388.656580] [node050:1916509:0]          mpool.c:43   UCX  WARN  object 0xa8eb240 was not returned to mpool ucp_requests
[1712132388.656512] [node050:1916498:0]          mpool.c:43   UCX  WARN  object 0xac53ec0 was not returned to mpool ucp_requests
[1712132388.656515] [node050:1916498:0]          mpool.c:43   UCX  WARN  object 0xac54080 was not returned to mpool ucp_requests
[1712132388.662063] [node050:1916471:0]          mpool.c:43   UCX  WARN  object 0xaf01dc0 was not returned to mpool ucp_requests
[1712132388.662073] [node050:1916471:0]          mpool.c:43   UCX  WARN  object 0xaf01f80 was not returned to mpool ucp_requests
[1712132388.662076] [node050:1916471:0]          mpool.c:43   UCX  WARN  object 0xaf02140 was not returned to mpool ucp_requests
[1712132388.672363] [node050:1916508:0]          mpool.c:43   UCX  WARN  object 0xab56ac0 was not returned to mpool ucp_requests
[1712132388.672374] [node050:1916508:0]          mpool.c:43   UCX  WARN  object 0xab56c80 was not returned to mpool ucp_requests
[1712132388.672378] [node050:1916508:0]          mpool.c:43   UCX  WARN  object 0xab56e40 was not returned to mpool ucp_requests
[1712132388.672381] [node050:1916508:0]          mpool.c:43   UCX  WARN  object 0xab57000 was not returned to mpool ucp_requests
[1712132388.672385] [node050:1916508:0]          mpool.c:43   UCX  WARN  object 0xab571c0 was not returned to mpool ucp_requests
[1712132388.677617] [node050:1916521:0]          mpool.c:43   UCX  WARN  object 0xbef5a40 was not returned to mpool ucp_requests
[1712132388.677628] [node050:1916521:0]          mpool.c:43   UCX  WARN  object 0xbef5c00 was not returned to mpool ucp_requests
[1712132388.677632] [node050:1916521:0]          mpool.c:43   UCX  WARN  object 0xbef5dc0 was not returned to mpool ucp_requests
[1712132388.677634] [node050:1916521:0]          mpool.c:43   UCX  WARN  object 0xbef5f80 was not returned to mpool ucp_requests
[1712132388.677637] [node050:1916521:0]          mpool.c:43   UCX  WARN  object 0xbef6140 was not returned to mpool ucp_requests
[1712132388.691438] [node050:1916500:0]          mpool.c:43   UCX  WARN  object 0xbc01980 was not returned to mpool ucp_requests
[1712132388.691456] [node050:1916500:0]          mpool.c:43   UCX  WARN  object 0xbc01b40 was not returned to mpool ucp_requests
[1712132388.691460] [node050:1916500:0]          mpool.c:43   UCX  WARN  object 0xbc01d00 was not returned to mpool ucp_requests
[1712132388.691464] [node050:1916500:0]          mpool.c:43   UCX  WARN  object 0xbc01ec0 was not returned to mpool ucp_requests
[1712132388.691467] [node050:1916500:0]          mpool.c:43   UCX  WARN  object 0xbc02240 was not returned to mpool ucp_requests
[1712132388.700397] [node050:1916522:0]          mpool.c:43   UCX  WARN  object 0xbaeda00 was not returned to mpool ucp_requests
[1712132388.700408] [node050:1916522:0]          mpool.c:43   UCX  WARN  object 0xbaedbc0 was not returned to mpool ucp_requests
[1712132388.700412] [node050:1916522:0]          mpool.c:43   UCX  WARN  object 0xbaedd80 was not returned to mpool ucp_requests
[1712132388.700416] [node050:1916522:0]          mpool.c:43   UCX  WARN  object 0xbaedf40 was not returned to mpool ucp_requests
[1712132388.700420] [node050:1916522:0]          mpool.c:43   UCX  WARN  object 0xbaee100 was not returned to mpool ucp_requests
[1712132388.706820] [node050:1916511:0]          mpool.c:43   UCX  WARN  object 0xb5eb940 was not returned to mpool ucp_requests
[1712132388.706831] [node050:1916511:0]          mpool.c:43   UCX  WARN  object 0xb5ebb00 was not returned to mpool ucp_requests
[1712132388.706836] [node050:1916511:0]          mpool.c:43   UCX  WARN  object 0xb5ebcc0 was not returned to mpool ucp_requests
[1712132388.706840] [node050:1916511:0]          mpool.c:43   UCX  WARN  object 0xb5ebe80 was not returned to mpool ucp_requests
[1712132388.706843] [node050:1916511:0]          mpool.c:43   UCX  WARN  object 0xb5ec040 was not returned to mpool ucp_requests
[1712132388.707000] [node050:1916523:0]          mpool.c:43   UCX  WARN  object 0xb586a40 was not returned to mpool ucp_requests
[1712132388.707017] [node050:1916523:0]          mpool.c:43   UCX  WARN  object 0xb586c00 was not returned to mpool ucp_requests
[1712132388.707021] [node050:1916523:0]          mpool.c:43   UCX  WARN  object 0xb586dc0 was not returned to mpool ucp_requests
[1712132388.707024] [node050:1916523:0]          mpool.c:43   UCX  WARN  object 0xb586f80 was not returned to mpool ucp_requests
[1712132388.707027] [node050:1916523:0]          mpool.c:43   UCX  WARN  object 0xb587140 was not returned to mpool ucp_requests
[1712132388.717275] [node050:1916499:0]          mpool.c:43   UCX  WARN  object 0xad87880 was not returned to mpool ucp_requests
[1712132388.717292] [node050:1916499:0]          mpool.c:43   UCX  WARN  object 0xad87a40 was not returned to mpool ucp_requests
[1712132388.717297] [node050:1916499:0]          mpool.c:43   UCX  WARN  object 0xad87c00 was not returned to mpool ucp_requests
[1712132388.717300] [node050:1916499:0]          mpool.c:43   UCX  WARN  object 0xad87dc0 was not returned to mpool ucp_requests
[1712132388.717303] [node050:1916499:0]          mpool.c:43   UCX  WARN  object 0xad87f80 was not returned to mpool ucp_requests
[1712132388.717307] [node050:1916499:0]          mpool.c:43   UCX  WARN  object 0xad88140 was not returned to mpool ucp_requests
[1712132388.717318] [node050:1916519:0]          mpool.c:43   UCX  WARN  object 0xc4cfb80 was not returned to mpool ucp_requests
[1712132388.717331] [node050:1916519:0]          mpool.c:43   UCX  WARN  object 0xc4cfd40 was not returned to mpool ucp_requests
[1712132388.717335] [node050:1916519:0]          mpool.c:43   UCX  WARN  object 0xc4cff00 was not returned to mpool ucp_requests
[1712132388.717338] [node050:1916519:0]          mpool.c:43   UCX  WARN  object 0xc4d00c0 was not returned to mpool ucp_requests
[1712132388.717341] [node050:1916519:0]          mpool.c:43   UCX  WARN  object 0xc4d0280 was not returned to mpool ucp_requests
[1712132388.726104] [node050:1916510:0]          mpool.c:43   UCX  WARN  object 0xc4e4980 was not returned to mpool ucp_requests
[1712132388.726116] [node050:1916510:0]          mpool.c:43   UCX  WARN  object 0xc4e4b40 was not returned to mpool ucp_requests
[1712132388.726120] [node050:1916510:0]          mpool.c:43   UCX  WARN  object 0xc4e4d00 was not returned to mpool ucp_requests
[1712132388.726124] [node050:1916510:0]          mpool.c:43   UCX  WARN  object 0xc4e4ec0 was not returned to mpool ucp_requests
[1712132388.726127] [node050:1916510:0]          mpool.c:43   UCX  WARN  object 0xc4e5080 was not returned to mpool ucp_requests
[1712132388.754379] [node050:1916520:0]          mpool.c:43   UCX  WARN  object 0xb0e7ac0 was not returned to mpool ucp_requests
[1712132388.754390] [node050:1916520:0]          mpool.c:43   UCX  WARN  object 0xb0e7c80 was not returned to mpool ucp_requests
[1712132388.754395] [node050:1916520:0]          mpool.c:43   UCX  WARN  object 0xb0e7e40 was not returned to mpool ucp_requests
[1712132388.754398] [node050:1916520:0]          mpool.c:43   UCX  WARN  object 0xb0e8000 was not returned to mpool ucp_requests
[1712132388.754402] [node050:1916520:0]          mpool.c:43   UCX  WARN  object 0xb0e81c0 was not returned to mpool ucp_requests
[1712132388.783062] [node050:1916512:0]          mpool.c:43   UCX  WARN  object 0xc2ad8c0 was not returned to mpool ucp_requests
[1712132388.783073] [node050:1916512:0]          mpool.c:43   UCX  WARN  object 0xc2ada80 was not returned to mpool ucp_requests
[1712132388.783077] [node050:1916512:0]          mpool.c:43   UCX  WARN  object 0xc2adc40 was not returned to mpool ucp_requests
[1712132388.783080] [node050:1916512:0]          mpool.c:43   UCX  WARN  object 0xc2ade00 was not returned to mpool ucp_requests
[1712132388.783084] [node050:1916512:0]          mpool.c:43   UCX  WARN  object 0xc2adfc0 was not returned to mpool ucp_requests
[1712132388.819327] [node050:1916503:0]          mpool.c:43   UCX  WARN  object 0xbc61940 was not returned to mpool ucp_requests
[1712132388.819339] [node050:1916503:0]          mpool.c:43   UCX  WARN  object 0xbc61b00 was not returned to mpool ucp_requests
[1712132388.819343] [node050:1916503:0]          mpool.c:43   UCX  WARN  object 0xbc61cc0 was not returned to mpool ucp_requests
[1712132388.819347] [node050:1916503:0]          mpool.c:43   UCX  WARN  object 0xbc61e80 was not returned to mpool ucp_requests
[1712132388.819349] [node050:1916503:0]          mpool.c:43   UCX  WARN  object 0xbc62040 was not returned to mpool ucp_requests


           ************************************************************
           *        Program running with 30 parallel MPI-processes    *
           *              working on a common directory               *
           ************************************************************
-------------------------------------------------------------------------------
                                 ORCA SCF
-------------------------------------------------------------------------------

------------
SCF SETTINGS
------------
Hamiltonian:
 Density Functional     Method          .... DFT(GTOs)
 Exchange Functional    Exchange        .... PBE
   PBE kappa parameter   XKappa         ....  0.804000
   PBE mue parameter    XMuePBE         ....  0.219520
 Correlation Functional Correlation     .... PBE
   PBE beta parameter  CBetaPBE         ....  0.066725
 LDA part of GGA corr.  LDAOpt          .... PW91-LDA
 Gradients option       PostSCFGGA      .... off
 Hybrid DFT is turned on
   Fraction HF Exchange ScalHFX         ....  0.250000
   Scaling of DF-GGA-X  ScalDFX         ....  0.750000
   Scaling of DF-GGA-C  ScalDFC         ....  1.000000
   Scaling of DF-LDA-C  ScalLDAC        ....  1.000000
   Perturbative correction              ....  0.000000
   Density functional embedding theory  .... OFF
   NL short-range parameter             ....  6.900000
 RI-approximation to the Coulomb term is turned on
   Number of AuxJ basis functions       .... 2498
   RIJ-COSX (HFX calculated with COS-X)).... on


General Settings:
 Integral files         IntName         .... IminiumBzOate2freq
 Hartree-Fock type      HFTyp           .... RHF
 Total Charge           Charge          ....    0
 Multiplicity           Mult            ....    1
 Number of Electrons    NEL             ....  302
 Basis Dimension        Dim             .... 1542
 Nuclear Repulsion      ENuc            ....   5221.0279883833 Eh

Convergence Acceleration:
 DIIS                   CNVDIIS         .... on
   Start iteration      DIISMaxIt       ....    12
   Startup error        DIISStart       ....  0.200000
   # of expansion vecs  DIISMaxEq       ....     5
   Bias factor          DIISBfac        ....   1.050
   Max. coefficient     DIISMaxC        ....  10.000
 Trust-Rad. Augm. Hess. CNVTRAH         .... auto
   Auto Start mean grad. ratio tolernc. ....  1.125000
   Auto Start start iteration           ....    20
   Auto Start num. interpolation iter.  ....    10
   Max. Number of Micro iterations      ....    16
   Max. Number of Macro iterations      .... Maxiter - #DIIS iter
   Number of Davidson start vectors     ....     2
   Converg. threshold I  (grad. norm)   ....   1.000e-05
   Converg. threshold II (energy diff.) ....   1.000e-08
   Grad. Scal. Fac. for Micro threshold ....   0.100
   Minimum threshold for Micro iter.    ....   0.010
   NR start threshold (gradient norm)   ....   0.001
   Initial trust radius                 ....   0.400
   Minimum AH scaling param. (alpha)    ....   1.000
   Maximum AH scaling param. (alpha)    .... 1000.000
   Orbital update algorithm             .... Taylor
   White noise on init. David. guess    .... on
   Maximum white noise                  ....   0.010
   Quad. conv. algorithm                .... NR
 SOSCF                  CNVSOSCF        .... on
   Start iteration      SOSCFMaxIt      ....   150
   Startup grad/error   SOSCFStart      ....  0.003300
 Level Shifting         CNVShift        .... on
   Level shift para.    LevelShift      ....    0.2500
   Turn off err/grad.   ShiftErr        ....    0.0010
 Zerner damping         CNVZerner       .... off
 Static damping         CNVDamp         .... on
   Fraction old density DampFac         ....    0.7000
   Max. Damping (<1)    DampMax         ....    0.9800
   Min. Damping (>=0)   DampMin         ....    0.0000
   Turn off err/grad.   DampErr         ....    0.1000
 Fernandez-Rico         CNVRico         .... off

SCF Procedure:
 Maximum # iterations   MaxIter         ....   125
 SCF integral mode      SCFMode         .... Direct
   Integral package                     .... SHARK and LIBINT hybrid scheme
 Reset frequency        DirectResetFreq ....    20
 Integral Threshold     Thresh          ....  2.500e-11 Eh
 Primitive CutOff       TCut            ....  2.500e-12 Eh

Convergence Tolerance:
 Convergence Check Mode ConvCheckMode   .... Total+1el-Energy
 Convergence forced     ConvForced      .... 0
 Energy Change          TolE            ....  1.000e-08 Eh
 1-El. energy change                    ....  1.000e-05 Eh
 Orbital Gradient       TolG            ....  1.000e-05
 Orbital Rotation angle TolX            ....  1.000e-05
 DIIS Error             TolErr          ....  5.000e-07


Diagonalization of the overlap matrix:
Smallest eigenvalue                        ... 3.960e-06
Time for diagonalization                   ...    2.500 sec
Threshold for overlap eigenvalues          ... 1.000e-08
Number of eigenvalues below threshold      ... 0
Time for construction of square roots      ...    1.029 sec
Total time needed                          ...    3.946 sec

Time for model grid setup =    1.432 sec

------------------------------
INITIAL GUESS: MODEL POTENTIAL
------------------------------
Loading Hartree-Fock densities                     ... done
Calculating cut-offs                               ... done
Initializing the effective Hamiltonian             ... done
Setting up the integral package (SHARK)            ... done
Starting the Coulomb interaction                   ... done (   0.9 sec)
Reading the grid                                   ... done
Mapping shells                                     ... done
Starting the XC term evaluation                    ... done (   1.0 sec)
  promolecular density results
     # of electrons  =    301.997842952
     EX              =   -241.787702969
     EC              =    -10.139321699
     EX+EC           =   -251.927024668
Transforming the Hamiltonian                       ... done (   0.3 sec)
Diagonalizing the Hamiltonian                      ... done (   0.7 sec)
Back transforming the eigenvectors                 ... done (   0.1 sec)
Now organizing SCF variables                       ... done
                      ------------------
                      INITIAL GUESS DONE (   4.8 sec)
                      ------------------
-------------------
DFT GRID GENERATION
-------------------

General Integration Accuracy     IntAcc      ... 4.388
Radial Grid Type                 RadialGrid  ... OptM3 with GC (2021)
Angular Grid (max. ang.)         AngularGrid ... 4 (Lebedev-302)
Angular grid pruning method      GridPruning ... 4 (adaptive)
Weight generation scheme         WeightScheme... Becke
Basis function cutoff            BFCut       ... 1.0000e-11
Integration weight cutoff        WCut        ... 1.0000e-14
Angular grids for H and He will be reduced by one unit
Partially contracted basis set               ... off
Rotationally invariant grid construction     ... off

Total number of grid points                  ...   374368
Total number of batches                      ...     5890
Average number of points per batch           ...       63
Average number of grid points per atom       ...     4565
Time for grid setup =    2.794 sec

--------------------
COSX GRID GENERATION
--------------------

GRIDX 1
-------
General Integration Accuracy     IntAcc      ... 3.816
Radial Grid Type                 RadialGrid  ... OptM3 with GC (2021)
Angular Grid (max. ang.)         AngularGrid ... 1 (Lebedev-50)
Angular grid pruning method      GridPruning ... 4 (adaptive)
Weight generation scheme         WeightScheme... Becke
Basis function cutoff            BFCut       ... 1.0000e-11
Integration weight cutoff        WCut        ... 1.0000e-14
Angular grids for H and He will be reduced by one unit
Partially contracted basis set               ... on
Rotationally invariant grid construction     ... off

Total number of grid points                  ...    47463
Total number of batches                      ...      780
Average number of points per batch           ...       60
Average number of grid points per atom       ...      579
UseSFitting                                  ... on

GRIDX 2
-------
General Integration Accuracy     IntAcc      ... 4.020
Radial Grid Type                 RadialGrid  ... OptM3 with GC (2021)
Angular Grid (max. ang.)         AngularGrid ... 2 (Lebedev-110)
Angular grid pruning method      GridPruning ... 4 (adaptive)
Weight generation scheme         WeightScheme... Becke
Basis function cutoff            BFCut       ... 1.0000e-11
Integration weight cutoff        WCut        ... 1.0000e-14
Angular grids for H and He will be reduced by one unit
Partially contracted basis set               ... on
Rotationally invariant grid construction     ... off

Total number of grid points                  ...   100506
Total number of batches                      ...     1607
Average number of points per batch           ...       62
Average number of grid points per atom       ...     1226
UseSFitting                                  ... on

GRIDX 3
-------
General Integration Accuracy     IntAcc      ... 4.338
Radial Grid Type                 RadialGrid  ... OptM3 with GC (2021)
Angular Grid (max. ang.)         AngularGrid ... 3 (Lebedev-194)
Angular grid pruning method      GridPruning ... 4 (adaptive)
Weight generation scheme         WeightScheme... Becke
Basis function cutoff            BFCut       ... 1.0000e-11
Integration weight cutoff        WCut        ... 1.0000e-14
Angular grids for H and He will be reduced by one unit
Partially contracted basis set               ... on
Rotationally invariant grid construction     ... off

Total number of grid points                  ...   218094
Total number of batches                      ...     3451
Average number of points per batch           ...       63
Average number of grid points per atom       ...     2660
UseSFitting                                  ... on

Time for X-Grid setup             =   11.076 sec


--------------------
CPCM SOLVATION MODEL
--------------------
CPCM parameters:
  Epsilon                                         ...      26.7260
  Refrac                                          ...       1.2907
  Rsolv                                           ...       1.3000
  Surface type                                    ... GAUSSIAN VDW
  Epsilon function type                           ...         CPCM
Solvent:                                     ... 2,2,2-TRIFLUOROETHANOL
SMD-CDS solvent descriptors:
  Soln                                       ...    1.2907
  Soln25                                     ... Unavailable
  Sola                                       ...    0.5700
  Solb                                       ...    0.2500
  Solg                                       ...   42.0200
  Solc                                       ...    0.0000
  Solh                                       ...    0.5000
Radii:
 Radius for O  used is    2.8724 Bohr (=   1.5200 Ang.)
 Radius for N  used is    3.5716 Bohr (=   1.8900 Ang.)
 Radius for C  used is    3.4960 Bohr (=   1.8500 Ang.)
 Radius for H  used is    2.2677 Bohr (=   1.2000 Ang.)
Calculating surface                               ...        done! (  0.0s)
GEPOL surface points                              ...         4681
GEPOL Volume                                      ...    3951.3408
GEPOL Surface-area                                ...    2169.9614
Calculating surface distance matrix               ...        done! (  0.3s)
Performing Cholesky decomposition & store         ...        done! (  1.5s)
Overall time for CPCM initialization              ...                 1.8s
--------------
SCF ITERATIONS
--------------
ITER       Energy         Delta-E        Max-DP      RMS-DP      [F,P]     Damp
               ***  Starting incremental Fock matrix formation  ***
  0  -1803.8399040961   0.000000000000 0.06491257  0.00052396  0.2863329 0.7000
  1  -1804.3338407720  -0.493936675896 0.07092593  0.00042373  0.1249016 0.7000
                               ***Turning on DIIS***
  2  -1804.5433640777  -0.209523305710 0.08038624  0.00077777  0.0389273 0.0000
  3  -1804.8603545230  -0.316990445284 0.08763235  0.00031795  0.0675342 0.0000
  4  -1804.9317237166  -0.071369193650 0.02324400  0.00011632  0.0131630 0.0000
  5  -1804.9350601935  -0.003336476834 0.00938009  0.00005088  0.0108817 0.0000
                      *** Initiating the SOSCF procedure ***
                           *** Shutting down DIIS ***
                      *** Re-Reading the Fockian *** 
                      *** Removing any level shift *** 
ITER      Energy       Delta-E        Grad      Rot      Max-DP    RMS-DP
  6  -1804.93543233  -0.0003721411  0.000376  0.000376  0.003814  0.000020
               *** Restarting incremental Fock matrix formation ***
  7  -1804.93541404   0.0000182901  0.000123  0.000418  0.006287  0.000047
  8  -1804.93541248   0.0000015601  0.000177  0.000254  0.001020  0.000008
  9  -1804.93541950  -0.0000070112  0.000024  0.000053  0.001057  0.000008
 10  -1804.93541939   0.0000001031  0.000035  0.000047  0.000095  0.000001
 11  -1804.93541960  -0.0000002111  0.000007  0.000021  0.000186  0.000002
 12  -1804.93541961  -0.0000000034  0.000009  0.000013  0.000252  0.000001
                  ***Gradient check signals convergence***
              ***Rediagonalizing the Fockian in SOSCF/NRSCF***

               *****************************************************
               *                     SUCCESS                       *
               *           SCF CONVERGED AFTER  13 CYCLES          *
               *****************************************************

Old exchange energy                            =    -61.837007420 Eh
New exchange energy                            =    -61.836992839 Eh
Exchange energy change after final integration =      0.000014581 Eh
Total energy after final integration           =  -1804.935404887 Eh
Final COS-X integration done in                =    37.736 sec

SMD CDS free energy correction energy :                 2.56858     Kcal/mol
Total Energy after SMD CDS correction =             -1804.931311602 Eh

----------------
TOTAL SCF ENERGY
----------------

Total Energy       :        -1804.93131160 Eh          -49114.67793 eV

Components:
Nuclear Repulsion  :         5221.02798838 Eh          142071.39433 eV
Electronic Energy  :        -7025.95929999 Eh         -191186.07226 eV
One Electron Energy:       -12848.94073861 Eh         -349637.45272 eV
Two Electron Energy:         5822.98143862 Eh          158451.38046 eV
Max COSX asymmetry :            0.00000225 Eh               0.00006 eV
CPCM Dielectric    :           -0.07049082 Eh              -1.91815 eV
SMD CDS (Gcds)     :            0.00409328 Eh               0.11138 eV

Virial components:
Potential Energy   :        -3601.46554000 Eh          -98000.85961 eV
Kinetic Energy     :         1796.53422839 Eh           48886.18168 eV
Virial Ratio       :            2.00467405


DFT components:
N(Alpha)           :      151.000107437857 electrons
N(Beta)            :      151.000107437857 electrons
N(Total)           :      302.000214875715 electrons
E(X)               :     -184.942540795949 Eh       
E(C)               :      -10.120941291268 Eh       
E(XC)              :     -195.063482087218 Eh       
DFET-embed. en.    :        0.000000000000 Eh       
CPCM Solvation Model Properties:
Surface-charge          :           -0.08559283
Charge-correction       :           -0.00093525 Eh              -0.02545 eV
Free-energy (cav+disp)  :            0.00409328 Eh               0.11138 eV

---------------
SCF CONVERGENCE
---------------

  Last Energy change         ...    1.3827e-07  Tolerance :   1.0000e-08
  Last MAX-Density change    ...    2.4425e-15  Tolerance :   1.0000e-07
  Last RMS-Density change    ...    1.1175e-17  Tolerance :   5.0000e-09
  Last Orbital Gradient      ...    1.2496e-06  Tolerance :   1.0000e-05
  Last Orbital Rotation      ...    3.5538e-06  Tolerance :   1.0000e-05

             **** THE GBW FILE WAS UPDATED (IminiumBzOate2freq.gbw) ****
             **** DENSITY IminiumBzOate2freq.scfp WAS UPDATED ****
             **** ENERGY FILE WAS UPDATED (IminiumBzOate2freq.en.tmp) ****
             **** THE GBW FILE WAS UPDATED (IminiumBzOate2freq.gbw) ****
             **** DENSITY IminiumBzOate2freq.scfp WAS UPDATED ****
----------------
ORBITAL ENERGIES
----------------

  NO   OCC          E(Eh)            E(eV) 
   0   2.0000     -19.291697      -524.9538 
   1   2.0000     -19.220848      -523.0259 
   2   2.0000     -19.169327      -521.6239 
   3   2.0000     -19.160344      -521.3795 
   4   2.0000     -14.443912      -393.0388 
   5   2.0000     -14.407849      -392.0575 
   6   2.0000     -10.384225      -282.5691 
   7   2.0000     -10.376038      -282.3463 
   8   2.0000     -10.320816      -280.8437 
   9   2.0000     -10.294351      -280.1235 
  10   2.0000     -10.284709      -279.8612 
  11   2.0000     -10.268852      -279.4297 
  12   2.0000     -10.253235      -279.0047 
  13   2.0000     -10.247446      -278.8472 
  14   2.0000     -10.242320      -278.7077 
  15   2.0000     -10.241347      -278.6812 
  16   2.0000     -10.240881      -278.6686 
  17   2.0000     -10.239126      -278.6208 
  18   2.0000     -10.234643      -278.4988 
  19   2.0000     -10.234533      -278.4958 
  20   2.0000     -10.232864      -278.4504 
  21   2.0000     -10.231322      -278.4084 
  22   2.0000     -10.229535      -278.3598 
  23   2.0000     -10.228660      -278.3360 
  24   2.0000     -10.228268      -278.3253 
  25   2.0000     -10.227679      -278.3093 
  26   2.0000     -10.226942      -278.2892 
  27   2.0000     -10.226679      -278.2821 
  28   2.0000     -10.224876      -278.2330 
  29   2.0000     -10.224496      -278.2227 
  30   2.0000     -10.224065      -278.2110 
  31   2.0000     -10.223847      -278.2050 
  32   2.0000     -10.220079      -278.1025 
  33   2.0000     -10.218229      -278.0521 
  34   2.0000     -10.217860      -278.0421 
  35   2.0000     -10.213459      -277.9223 
  36   2.0000     -10.208285      -277.7816 
  37   2.0000     -10.207723      -277.7663 
  38   2.0000     -10.205704      -277.7113 
  39   2.0000     -10.201977      -277.6099 
  40   2.0000     -10.201697      -277.6023 
  41   2.0000     -10.199378      -277.5392 
  42   2.0000      -1.189601       -32.3707 
  43   2.0000      -1.097580       -29.8667 
  44   2.0000      -1.080176       -29.3931 
  45   2.0000      -1.011753       -27.5312 
  46   2.0000      -0.986653       -26.8482 
  47   2.0000      -0.984134       -26.7796 
  48   2.0000      -0.903865       -24.5954 
  49   2.0000      -0.897910       -24.4334 
  50   2.0000      -0.885124       -24.0854 
  51   2.0000      -0.879192       -23.9240 
  52   2.0000      -0.851660       -23.1748 
  53   2.0000      -0.841469       -22.8975 
  54   2.0000      -0.810546       -22.0561 
  55   2.0000      -0.808024       -21.9875 
  56   2.0000      -0.784991       -21.3607 
  57   2.0000      -0.778744       -21.1907 
  58   2.0000      -0.775892       -21.1131 
  59   2.0000      -0.769831       -20.9482 
  60   2.0000      -0.760766       -20.7015 
  61   2.0000      -0.757929       -20.6243 
  62   2.0000      -0.741930       -20.1889 
  63   2.0000      -0.723074       -19.6759 
  64   2.0000      -0.714190       -19.4341 
  65   2.0000      -0.710185       -19.3251 
  66   2.0000      -0.703920       -19.1546 
  67   2.0000      -0.699137       -19.0245 
  68   2.0000      -0.658511       -17.9190 
  69   2.0000      -0.645278       -17.5589 
  70   2.0000      -0.643476       -17.5099 
  71   2.0000      -0.641516       -17.4565 
  72   2.0000      -0.633081       -17.2270 
  73   2.0000      -0.629444       -17.1280 
  74   2.0000      -0.621967       -16.9246 
  75   2.0000      -0.621611       -16.9149 
  76   2.0000      -0.607848       -16.5404 
  77   2.0000      -0.585137       -15.9224 
  78   2.0000      -0.579232       -15.7617 
  79   2.0000      -0.571905       -15.5623 
  80   2.0000      -0.569627       -15.5003 
  81   2.0000      -0.556202       -15.1350 
  82   2.0000      -0.540191       -14.6993 
  83   2.0000      -0.535614       -14.5748 
  84   2.0000      -0.529365       -14.4048 
  85   2.0000      -0.516947       -14.0668 
  86   2.0000      -0.513046       -13.9607 
  87   2.0000      -0.508464       -13.8360 
  88   2.0000      -0.498633       -13.5685 
  89   2.0000      -0.489800       -13.3281 
  90   2.0000      -0.487039       -13.2530 
  91   2.0000      -0.478270       -13.0144 
  92   2.0000      -0.476190       -12.9578 
  93   2.0000      -0.472166       -12.8483 
  94   2.0000      -0.470336       -12.7985 
  95   2.0000      -0.469258       -12.7692 
  96   2.0000      -0.466681       -12.6990 
  97   2.0000      -0.463641       -12.6163 
  98   2.0000      -0.454777       -12.3751 
  99   2.0000      -0.453704       -12.3459 
 100   2.0000      -0.451894       -12.2967 
 101   2.0000      -0.450819       -12.2674 
 102   2.0000      -0.448383       -12.2011 
 103   2.0000      -0.447372       -12.1736 
 104   2.0000      -0.444387       -12.0924 
 105   2.0000      -0.443932       -12.0800 
 106   2.0000      -0.440280       -11.9806 
 107   2.0000      -0.436260       -11.8712 
 108   2.0000      -0.434621       -11.8266 
 109   2.0000      -0.431648       -11.7457 
 110   2.0000      -0.428423       -11.6580 
 111   2.0000      -0.422509       -11.4971 
 112   2.0000      -0.414449       -11.2777 
 113   2.0000      -0.406075       -11.0499 
 114   2.0000      -0.399186       -10.8624 
 115   2.0000      -0.394590       -10.7374 
 116   2.0000      -0.392338       -10.6761 
 117   2.0000      -0.391124       -10.6430 
 118   2.0000      -0.389112       -10.5883 
 119   2.0000      -0.385800       -10.4981 
 120   2.0000      -0.381614       -10.3842 
 121   2.0000      -0.379001       -10.3131 
 122   2.0000      -0.375429       -10.2159 
 123   2.0000      -0.374631       -10.1942 
 124   2.0000      -0.373828       -10.1724 
 125   2.0000      -0.369832       -10.0636 
 126   2.0000      -0.367557       -10.0017 
 127   2.0000      -0.367155        -9.9908 
 128   2.0000      -0.363830        -9.9003 
 129   2.0000      -0.361680        -9.8418 
 130   2.0000      -0.359945        -9.7946 
 131   2.0000      -0.354817        -9.6551 
 132   2.0000      -0.349221        -9.5028 
 133   2.0000      -0.347124        -9.4457 
 134   2.0000      -0.340177        -9.2567 
 135   2.0000      -0.337253        -9.1771 
 136   2.0000      -0.329800        -8.9743 
 137   2.0000      -0.328103        -8.9281 
 138   2.0000      -0.320264        -8.7148 
 139   2.0000      -0.315998        -8.5988 
 140   2.0000      -0.294607        -8.0167 
 141   2.0000      -0.286149        -7.7865 
 142   2.0000      -0.282530        -7.6880 
 143   2.0000      -0.281320        -7.6551 
 144   2.0000      -0.278424        -7.5763 
 145   2.0000      -0.273693        -7.4476 
 146   2.0000      -0.269235        -7.3263 
 147   2.0000      -0.268292        -7.3006 
 148   2.0000      -0.263409        -7.1677 
 149   2.0000      -0.261222        -7.1082 
 150   2.0000      -0.223629        -6.0852 
 151   0.0000      -0.068586        -1.8663 
 152   0.0000      -0.045372        -1.2346 
 153   0.0000      -0.034325        -0.9340 
 154   0.0000      -0.020774        -0.5653 
 155   0.0000      -0.016900        -0.4599 
 156   0.0000      -0.014358        -0.3907 
 157   0.0000      -0.004236        -0.1153 
 158   0.0000      -0.001946        -0.0530 
 159   0.0000       0.008449         0.2299 
 160   0.0000       0.040146         1.0924 
 161   0.0000       0.043248         1.1768 
 162   0.0000       0.053367         1.4522 
 163   0.0000       0.061620         1.6768 
 164   0.0000       0.063082         1.7165 
 165   0.0000       0.071172         1.9367 
 166   0.0000       0.074102         2.0164 
 167   0.0000       0.076986         2.0949 
 168   0.0000       0.078602         2.1389 
 169   0.0000       0.085642         2.3304 
 170   0.0000       0.089389         2.4324 
 171   0.0000       0.089596         2.4380 
 172   0.0000       0.092873         2.5272 
 173   0.0000       0.096873         2.6360 
 174   0.0000       0.098362         2.6766 
 175   0.0000       0.101110         2.7514 
 176   0.0000       0.104724         2.8497 
 177   0.0000       0.105498         2.8708 
 178   0.0000       0.108163         2.9433 
 179   0.0000       0.109414         2.9773 
 180   0.0000       0.109807         2.9880 
 181   0.0000       0.112281         3.0553 
 182   0.0000       0.116393         3.1672 
 183   0.0000       0.118735         3.2309 
 184   0.0000       0.122435         3.3316 
 185   0.0000       0.123716         3.3665 
 186   0.0000       0.125456         3.4138 
 187   0.0000       0.127331         3.4649 
 188   0.0000       0.132840         3.6148 
 189   0.0000       0.136444         3.7128 
 190   0.0000       0.138915         3.7801 
 191   0.0000       0.141780         3.8580 
 192   0.0000       0.143858         3.9146 
 193   0.0000       0.144253         3.9253 
 194   0.0000       0.150184         4.0867 
 195   0.0000       0.152753         4.1566 
 196   0.0000       0.155813         4.2399 
 197   0.0000       0.156943         4.2706 
 198   0.0000       0.158529         4.3138 
 199   0.0000       0.160840         4.3767 
 200   0.0000       0.162553         4.4233 
 201   0.0000       0.165752         4.5104 
 202   0.0000       0.168788         4.5930 
 203   0.0000       0.170187         4.6310 
 204   0.0000       0.172445         4.6925 
 205   0.0000       0.173113         4.7107 
 206   0.0000       0.173309         4.7160 
 207   0.0000       0.174764         4.7556 
 208   0.0000       0.178542         4.8584 
 209   0.0000       0.180445         4.9102 
 210   0.0000       0.181980         4.9519 
 211   0.0000       0.183654         4.9975 
 212   0.0000       0.187293         5.0965 
 213   0.0000       0.189293         5.1509 
 214   0.0000       0.193683         5.2704 
 215   0.0000       0.195731         5.3261 
 216   0.0000       0.197677         5.3791 
 217   0.0000       0.201601         5.4858 
 218   0.0000       0.203712         5.5433 
 219   0.0000       0.205963         5.6045 
 220   0.0000       0.208842         5.6829 
 221   0.0000       0.212898         5.7932 
 222   0.0000       0.216749         5.8980 
 223   0.0000       0.219102         5.9621 
 224   0.0000       0.220800         6.0083 
 225   0.0000       0.224444         6.1074 
 226   0.0000       0.228740         6.2243 
 227   0.0000       0.230956         6.2846 
 228   0.0000       0.234522         6.3817 
 229   0.0000       0.235964         6.4209 
 230   0.0000       0.237207         6.4547 
 231   0.0000       0.239106         6.5064 
 232   0.0000       0.239371         6.5136 
 233   0.0000       0.243000         6.6124 
 234   0.0000       0.243165         6.6169 
 235   0.0000       0.246309         6.7024 
 236   0.0000       0.250234         6.8092 
 237   0.0000       0.252211         6.8630 
 238   0.0000       0.254300         6.9199 
 239   0.0000       0.255012         6.9392 
 240   0.0000       0.257370         7.0034 
 241   0.0000       0.258442         7.0326 
 242   0.0000       0.260099         7.0777 
 243   0.0000       0.262743         7.1496 
 244   0.0000       0.263924         7.1817 
 245   0.0000       0.268913         7.3175 
 246   0.0000       0.271232         7.3806 
 247   0.0000       0.271482         7.3874 
 248   0.0000       0.275248         7.4899 
 249   0.0000       0.279492         7.6054 
 250   0.0000       0.281660         7.6643 
 251   0.0000       0.282744         7.6938 
 252   0.0000       0.285657         7.7731 
 253   0.0000       0.291414         7.9298 
 254   0.0000       0.293598         7.9892 
 255   0.0000       0.297078         8.0839 
 256   0.0000       0.299489         8.1495 
 257   0.0000       0.301677         8.2090 
 258   0.0000       0.304657         8.2901 
 259   0.0000       0.306586         8.3426 
 260   0.0000       0.308913         8.4059 
 261   0.0000       0.310363         8.4454 
 262   0.0000       0.312339         8.4992 
 263   0.0000       0.316337         8.6080 
 264   0.0000       0.317568         8.6415 
 265   0.0000       0.320929         8.7329 
 266   0.0000       0.324058         8.8181 
 267   0.0000       0.327725         8.9178 
 268   0.0000       0.331826         9.0294 
 269   0.0000       0.332725         9.0539 
 270   0.0000       0.335772         9.1368 
 271   0.0000       0.339348         9.2341 
 272   0.0000       0.340956         9.2779 
 273   0.0000       0.342099         9.3090 
 274   0.0000       0.343910         9.3583 
 275   0.0000       0.346431         9.4269 
 276   0.0000       0.348725         9.4893 
 277   0.0000       0.348847         9.4926 
 278   0.0000       0.353410         9.6168 
 279   0.0000       0.356885         9.7113 
 280   0.0000       0.357212         9.7202 
 281   0.0000       0.362147         9.8545 
 282   0.0000       0.365015         9.9326 
 283   0.0000       0.365441         9.9442 
 284   0.0000       0.370037        10.0692 
 285   0.0000       0.371718        10.1150 
 286   0.0000       0.374066        10.1788 
 287   0.0000       0.377448        10.2709 
 288   0.0000       0.378478        10.2989 
 289   0.0000       0.384149        10.4532 
 290   0.0000       0.386646        10.5212 
 291   0.0000       0.387685        10.5494 
 292   0.0000       0.391725        10.6594 
 293   0.0000       0.394703        10.7404 
 294   0.0000       0.397339        10.8122 
 295   0.0000       0.399846        10.8804 
 296   0.0000       0.400720        10.9042 
 297   0.0000       0.402343        10.9483 
 298   0.0000       0.406385        11.0583 
 299   0.0000       0.408483        11.1154 
 300   0.0000       0.409085        11.1318 
 301   0.0000       0.411483        11.1970 
 302   0.0000       0.415228        11.2989 
 303   0.0000       0.419718        11.4211 
 304   0.0000       0.421333        11.4651 
 305   0.0000       0.422184        11.4882 
 306   0.0000       0.423990        11.5374 
 307   0.0000       0.429102        11.6765 
 308   0.0000       0.429939        11.6992 
 309   0.0000       0.432439        11.7673 
 310   0.0000       0.434417        11.8211 
 311   0.0000       0.436748        11.8845 
 312   0.0000       0.437470        11.9042 
 313   0.0000       0.441694        12.0191 
 314   0.0000       0.443155        12.0589 
 315   0.0000       0.443371        12.0647 
 316   0.0000       0.444952        12.1078 
 317   0.0000       0.445877        12.1329 
 318   0.0000       0.446637        12.1536 
 319   0.0000       0.448825        12.2131 
 320   0.0000       0.450855        12.2684 
 321   0.0000       0.451555        12.2874 
 322   0.0000       0.453537        12.3414 
 323   0.0000       0.457267        12.4429 
 324   0.0000       0.458538        12.4775 
 325   0.0000       0.459129        12.4935 
 326   0.0000       0.460791        12.5388 
 327   0.0000       0.464506        12.6398 
 328   0.0000       0.468357        12.7446 
 329   0.0000       0.468615        12.7517 
 330   0.0000       0.469137        12.7659 
 331   0.0000       0.472391        12.8544 
 332   0.0000       0.474023        12.8988 
 333   0.0000       0.476772        12.9736 
 334   0.0000       0.477278        12.9874 
 335   0.0000       0.478836        13.0298 
 336   0.0000       0.480148        13.0655 
 337   0.0000       0.481818        13.1109 
 338   0.0000       0.485451        13.2098 
 339   0.0000       0.488043        13.2803 
 340   0.0000       0.491414        13.3720 
 341   0.0000       0.493200        13.4207 
 342   0.0000       0.495214        13.4755 
 343   0.0000       0.495955        13.4956 
 344   0.0000       0.497517        13.5381 
 345   0.0000       0.500021        13.6063 
 346   0.0000       0.502268        13.6674 
 347   0.0000       0.503710        13.7066 
 348   0.0000       0.506254        13.7759 
 349   0.0000       0.508660        13.8413 
 350   0.0000       0.511022        13.9056 
 351   0.0000       0.512617        13.9490 
 352   0.0000       0.515179        14.0187 
 353   0.0000       0.517214        14.0741 
 354   0.0000       0.519238        14.1292 
 355   0.0000       0.521169        14.1817 
 356   0.0000       0.523403        14.2425 
 357   0.0000       0.525057        14.2875 
 358   0.0000       0.527834        14.3631 
 359   0.0000       0.529695        14.4137 
 360   0.0000       0.531769        14.4702 
 361   0.0000       0.535631        14.5753 
 362   0.0000       0.537305        14.6208 
 363   0.0000       0.538617        14.6565 
 364   0.0000       0.543822        14.7981 
 365   0.0000       0.547245        14.8913 
 366   0.0000       0.551712        15.0128 
 367   0.0000       0.554665        15.0932 
 368   0.0000       0.555887        15.1265 
 369   0.0000       0.560256        15.2453 
 370   0.0000       0.563200        15.3255 
 371   0.0000       0.564422        15.3587 
 372   0.0000       0.567134        15.4325 
 373   0.0000       0.573127        15.5956 
 374   0.0000       0.575612        15.6632 
 375   0.0000       0.577960        15.7271 
 376   0.0000       0.584227        15.8976 
 377   0.0000       0.586292        15.9538 
 378   0.0000       0.589172        16.0322 
 379   0.0000       0.595485        16.2040 
 380   0.0000       0.598049        16.2737 
 381   0.0000       0.601411        16.3652 
 382   0.0000       0.603151        16.4126 
 383   0.0000       0.608109        16.5475 
 384   0.0000       0.610462        16.6115 
 385   0.0000       0.612630        16.6705 
 386   0.0000       0.615563        16.7503 
 387   0.0000       0.618199        16.8220 
 388   0.0000       0.626705        17.0535 
 389   0.0000       0.630469        17.1559 
 390   0.0000       0.631563        17.1857 
 391   0.0000       0.639621        17.4050 
 392   0.0000       0.644464        17.5368 
 393   0.0000       0.650046        17.6887 
 394   0.0000       0.650636        17.7047 
 395   0.0000       0.656533        17.8652 
 396   0.0000       0.660943        17.9852 
 397   0.0000       0.662948        18.0397 
 398   0.0000       0.665149        18.0996 
 399   0.0000       0.668814        18.1994 
 400   0.0000       0.672443        18.2981 
 401   0.0000       0.674873        18.3642 
 402   0.0000       0.678445        18.4614 
 403   0.0000       0.681661        18.5489 
 404   0.0000       0.685347        18.6492 
 405   0.0000       0.690005        18.7760 
 406   0.0000       0.692080        18.8325 
 407   0.0000       0.698281        19.0012 
 408   0.0000       0.700050        19.0493 
 409   0.0000       0.705860        19.2074 
 410   0.0000       0.706951        19.2371 
 411   0.0000       0.707980        19.2651 
 412   0.0000       0.709882        19.3169 
 413   0.0000       0.712891        19.3987 
 414   0.0000       0.714924        19.4541 
 415   0.0000       0.716989        19.5103 
 416   0.0000       0.718522        19.5520 
 417   0.0000       0.721926        19.6446 
 418   0.0000       0.724383        19.7115 
 419   0.0000       0.725923        19.7534 
 420   0.0000       0.728872        19.8336 
 421   0.0000       0.729742        19.8573 
 422   0.0000       0.735967        20.0267 
 423   0.0000       0.737371        20.0649 
 424   0.0000       0.737538        20.0694 
 425   0.0000       0.743159        20.2224 
 426   0.0000       0.745838        20.2953 
 427   0.0000       0.750832        20.4312 
 428   0.0000       0.752761        20.4837 
 429   0.0000       0.755293        20.5526 
 430   0.0000       0.758864        20.6498 
 431   0.0000       0.759594        20.6696 
 432   0.0000       0.763939        20.7878 
 433   0.0000       0.768027        20.8991 
 434   0.0000       0.771064        20.9817 
 435   0.0000       0.772998        21.0343 
 436   0.0000       0.776116        21.1192 
 437   0.0000       0.779160        21.2020 
 438   0.0000       0.780715        21.2443 
 439   0.0000       0.784554        21.3488 
 440   0.0000       0.786005        21.3883 
 441   0.0000       0.789899        21.4942 
 442   0.0000       0.791611        21.5408 
 443   0.0000       0.797258        21.6945 
 444   0.0000       0.802526        21.8378 
 445   0.0000       0.805502        21.9188 
 446   0.0000       0.806906        21.9570 
 447   0.0000       0.812253        22.1025 
 448   0.0000       0.815329        22.1862 
 449   0.0000       0.818516        22.2730 
 450   0.0000       0.821910        22.3653 
 451   0.0000       0.823248        22.4017 
 452   0.0000       0.830540        22.6002 
 453   0.0000       0.832798        22.6616 
 454   0.0000       0.835448        22.7337 
 455   0.0000       0.839696        22.8493 
 456   0.0000       0.842904        22.9366 
 457   0.0000       0.844878        22.9903 
 458   0.0000       0.849210        23.1082 
 459   0.0000       0.851356        23.1666 
 460   0.0000       0.855050        23.2671 
 461   0.0000       0.857636        23.3375 
 462   0.0000       0.861040        23.4301 
 463   0.0000       0.869610        23.6633 
 464   0.0000       0.871559        23.7163 
 465   0.0000       0.875692        23.8288 
 466   0.0000       0.876924        23.8623 
 467   0.0000       0.880998        23.9732 
 468   0.0000       0.886504        24.1230 
 469   0.0000       0.888532        24.1782 
 470   0.0000       0.895045        24.3554 
 471   0.0000       0.898089        24.4382 
 472   0.0000       0.900238        24.4967 
 473   0.0000       0.905163        24.6307 
 474   0.0000       0.907111        24.6837 
 475   0.0000       0.908928        24.7332 
 476   0.0000       0.912178        24.8216 
 477   0.0000       0.914852        24.8944 
 478   0.0000       0.917666        24.9710 
 479   0.0000       0.921751        25.0821 
 480   0.0000       0.924094        25.1459 
 481   0.0000       0.928508        25.2660 
 482   0.0000       0.932394        25.3717 
 483   0.0000       0.932905        25.3856 
 484   0.0000       0.935533        25.4571 
 485   0.0000       0.943503        25.6740 
 486   0.0000       0.944953        25.7135 
 487   0.0000       0.949964        25.8498 
 488   0.0000       0.954486        25.9729 
 489   0.0000       0.958565        26.0839 
 490   0.0000       0.963742        26.2247 
 491   0.0000       0.964285        26.2395 
 492   0.0000       0.970643        26.4125 
 493   0.0000       0.973983        26.5034 
 494   0.0000       0.978259        26.6198 
 495   0.0000       0.981894        26.7187 
 496   0.0000       0.982699        26.7406 
 497   0.0000       0.987542        26.8724 
 498   0.0000       0.992061        26.9954 
 499   0.0000       1.000679        27.2298 
 500   0.0000       1.009127        27.4597 
 501   0.0000       1.013938        27.5907 
 502   0.0000       1.014711        27.6117 
 503   0.0000       1.015787        27.6410 
 504   0.0000       1.017730        27.6938 
 505   0.0000       1.019608        27.7449 
 506   0.0000       1.026766        27.9397 
 507   0.0000       1.031013        28.0553 
 508   0.0000       1.035438        28.1757 
 509   0.0000       1.040553        28.3149 
 510   0.0000       1.046064        28.4648 
 511   0.0000       1.050855        28.5952 
 512   0.0000       1.052107        28.6293 
 513   0.0000       1.054502        28.6945 
 514   0.0000       1.057398        28.7733 
 515   0.0000       1.068617        29.0785 
 516   0.0000       1.072455        29.1830 
 517   0.0000       1.075701        29.2713 
 518   0.0000       1.078824        29.3563 
 519   0.0000       1.082824        29.4651 
 520   0.0000       1.087030        29.5796 
 521   0.0000       1.089915        29.6581 
 522   0.0000       1.095109        29.7994 
 523   0.0000       1.098335        29.8872 
 524   0.0000       1.105658        30.0865 
 525   0.0000       1.107906        30.1477 
 526   0.0000       1.109548        30.1923 
 527   0.0000       1.114521        30.3277 
 528   0.0000       1.121726        30.5237 
 529   0.0000       1.124535        30.6002 
 530   0.0000       1.125545        30.6276 
 531   0.0000       1.129788        30.7431 
 532   0.0000       1.131349        30.7856 
 533   0.0000       1.133720        30.8501 
 534   0.0000       1.135464        30.8975 
 535   0.0000       1.140059        31.0226 
 536   0.0000       1.150868        31.3167 
 537   0.0000       1.155051        31.4305 
 538   0.0000       1.157546        31.4984 
 539   0.0000       1.159002        31.5380 
 540   0.0000       1.161376        31.6026 
 541   0.0000       1.167563        31.7710 
 542   0.0000       1.168628        31.8000 
 543   0.0000       1.171210        31.8703 
 544   0.0000       1.172653        31.9095 
 545   0.0000       1.178229        32.0612 
 546   0.0000       1.182651        32.1816 
 547   0.0000       1.186029        32.2735 
 548   0.0000       1.189302        32.3626 
 549   0.0000       1.194172        32.4951 
 550   0.0000       1.195764        32.5384 
 551   0.0000       1.197825        32.5945 
 552   0.0000       1.200483        32.6668 
 553   0.0000       1.206489        32.8302 
 554   0.0000       1.213748        33.0278 
 555   0.0000       1.214968        33.0609 
 556   0.0000       1.219365        33.1806 
 557   0.0000       1.223105        33.2824 
 558   0.0000       1.225208        33.3396 
 559   0.0000       1.229650        33.4605 
 560   0.0000       1.232418        33.5358 
 561   0.0000       1.238425        33.6993 
 562   0.0000       1.244290        33.8588 
 563   0.0000       1.247325        33.9415 
 564   0.0000       1.250176        34.0190 
 565   0.0000       1.254936        34.1485 
 566   0.0000       1.259594        34.2753 
 567   0.0000       1.261836        34.3363 
 568   0.0000       1.263286        34.3758 
 569   0.0000       1.266896        34.4740 
 570   0.0000       1.270345        34.5679 
 571   0.0000       1.272815        34.6351 
 572   0.0000       1.276946        34.7475 
 573   0.0000       1.280552        34.8456 
 574   0.0000       1.282860        34.9084 
 575   0.0000       1.289399        35.0863 
 576   0.0000       1.291351        35.1394 
 577   0.0000       1.296320        35.2747 
 578   0.0000       1.298954        35.3463 
 579   0.0000       1.300195        35.3801 
 580   0.0000       1.301318        35.4107 
 581   0.0000       1.308027        35.5932 
 582   0.0000       1.312082        35.7036 
 583   0.0000       1.316944        35.8359 
 584   0.0000       1.320333        35.9281 
 585   0.0000       1.322895        35.9978 
 586   0.0000       1.329881        36.1879 
 587   0.0000       1.330901        36.2157 
 588   0.0000       1.337124        36.3850 
 589   0.0000       1.340895        36.4876 
 590   0.0000       1.345255        36.6062 
 591   0.0000       1.348741        36.7011 
 592   0.0000       1.353659        36.8349 
 593   0.0000       1.360482        37.0206 
 594   0.0000       1.367462        37.2105 
 595   0.0000       1.368836        37.2479 
 596   0.0000       1.371666        37.3249 
 597   0.0000       1.375768        37.4365 
 598   0.0000       1.380280        37.5593 
 599   0.0000       1.389806        37.8185 
 600   0.0000       1.392123        37.8816 
 601   0.0000       1.392922        37.9033 
 602   0.0000       1.400147        38.0999 
 603   0.0000       1.410486        38.3813 
 604   0.0000       1.412757        38.4431 
 605   0.0000       1.419506        38.6267 
 606   0.0000       1.421314        38.6759 
 607   0.0000       1.423067        38.7236 
 608   0.0000       1.429808        38.9071 
 609   0.0000       1.436423        39.0871 
 610   0.0000       1.437271        39.1101 
 611   0.0000       1.441100        39.2143 
 612   0.0000       1.444969        39.3196 
 613   0.0000       1.457107        39.6499 
 614   0.0000       1.460954        39.7546 
 615   0.0000       1.465700        39.8837 
 616   0.0000       1.471004        40.0281 
 617   0.0000       1.473661        40.1004 
 618   0.0000       1.478859        40.2418 
 619   0.0000       1.481661        40.3180 
 620   0.0000       1.485397        40.4197 
 621   0.0000       1.488745        40.5108 
 622   0.0000       1.492047        40.6007 
 623   0.0000       1.495628        40.6981 
 624   0.0000       1.496170        40.7128 
 625   0.0000       1.500191        40.8223 
 626   0.0000       1.507931        41.0329 
 627   0.0000       1.514585        41.2140 
 628   0.0000       1.518633        41.3241 
 629   0.0000       1.521714        41.4079 
 630   0.0000       1.525575        41.5130 
 631   0.0000       1.527410        41.5629 
 632   0.0000       1.529092        41.6087 
 633   0.0000       1.531854        41.6839 
 634   0.0000       1.540057        41.9071 
 635   0.0000       1.544282        42.0221 
 636   0.0000       1.547497        42.1095 
 637   0.0000       1.548750        42.1436 
 638   0.0000       1.554569        42.3020 
 639   0.0000       1.560082        42.4520 
 640   0.0000       1.568195        42.6728 
 641   0.0000       1.569689        42.7134 
 642   0.0000       1.572147        42.7803 
 643   0.0000       1.577320        42.9211 
 644   0.0000       1.585831        43.1526 
 645   0.0000       1.587385        43.1949 
 646   0.0000       1.590128        43.2696 
 647   0.0000       1.595894        43.4265 
 648   0.0000       1.600212        43.5440 
 649   0.0000       1.600436        43.5501 
 650   0.0000       1.606922        43.7266 
 651   0.0000       1.609039        43.7842 
 652   0.0000       1.613012        43.8923 
 653   0.0000       1.613879        43.9159 
 654   0.0000       1.615580        43.9622 
 655   0.0000       1.618155        44.0322 
 656   0.0000       1.625323        44.2273 
 657   0.0000       1.627472        44.2858 
 658   0.0000       1.630306        44.3629 
 659   0.0000       1.632133        44.4126 
 660   0.0000       1.636254        44.5247 
 661   0.0000       1.637274        44.5525 
 662   0.0000       1.639187        44.6045 
 663   0.0000       1.643948        44.7341 
 664   0.0000       1.646361        44.7998 
 665   0.0000       1.648574        44.8600 
 666   0.0000       1.650456        44.9112 
 667   0.0000       1.653815        45.0026 
 668   0.0000       1.654327        45.0165 
 669   0.0000       1.656303        45.0703 
 670   0.0000       1.658766        45.1373 
 671   0.0000       1.660915        45.1958 
 672   0.0000       1.662044        45.2265 
 673   0.0000       1.666118        45.3374 
 674   0.0000       1.668649        45.4062 
 675   0.0000       1.671547        45.4851 
 676   0.0000       1.673770        45.5456 
 677   0.0000       1.678297        45.6688 
 678   0.0000       1.681924        45.7675 
 679   0.0000       1.684348        45.8334 
 680   0.0000       1.686366        45.8884 
 681   0.0000       1.689227        45.9662 
 682   0.0000       1.689504        45.9737 
 683   0.0000       1.693273        46.0763 
 684   0.0000       1.702798        46.3355 
 685   0.0000       1.704373        46.3783 
 686   0.0000       1.708954        46.5030 
 687   0.0000       1.710871        46.5552 
 688   0.0000       1.714625        46.6573 
 689   0.0000       1.717296        46.7300 
 690   0.0000       1.718647        46.7668 
 691   0.0000       1.720521        46.8178 
 692   0.0000       1.723795        46.9069 
 693   0.0000       1.724936        46.9379 
 694   0.0000       1.728918        47.0462 
 695   0.0000       1.730779        47.0969 
 696   0.0000       1.731833        47.1256 
 697   0.0000       1.738560        47.3086 
 698   0.0000       1.739060        47.3222 
 699   0.0000       1.743995        47.4565 
 700   0.0000       1.745751        47.5043 
 701   0.0000       1.749200        47.5981 
 702   0.0000       1.749705        47.6119 
 703   0.0000       1.757383        47.8208 
 704   0.0000       1.761517        47.9333 
 705   0.0000       1.763777        47.9948 
 706   0.0000       1.771811        48.2134 
 707   0.0000       1.774664        48.2911 
 708   0.0000       1.781228        48.4697 
 709   0.0000       1.789107        48.6841 
 710   0.0000       1.790067        48.7102 
 711   0.0000       1.795833        48.8671 
 712   0.0000       1.802358        49.0446 
 713   0.0000       1.804835        49.1120 
 714   0.0000       1.808246        49.2049 
 715   0.0000       1.810465        49.2653 
 716   0.0000       1.814979        49.3881 
 717   0.0000       1.820396        49.5355 
 718   0.0000       1.827105        49.7181 
 719   0.0000       1.836049        49.9614 
 720   0.0000       1.838368        50.0245 
 721   0.0000       1.848913        50.3115 
 722   0.0000       1.852425        50.4070 
 723   0.0000       1.860051        50.6146 
 724   0.0000       1.863901        50.7193 
 725   0.0000       1.867987        50.8305 
 726   0.0000       1.872874        50.9635 
 727   0.0000       1.876065        51.0503 
 728   0.0000       1.882503        51.2255 
 729   0.0000       1.887144        51.3518 
 730   0.0000       1.893553        51.5262 
 731   0.0000       1.897549        51.6349 
 732   0.0000       1.903628        51.8003 
 733   0.0000       1.906272        51.8723 
 734   0.0000       1.913100        52.0581 
 735   0.0000       1.914437        52.0945 
 736   0.0000       1.915914        52.1347 
 737   0.0000       1.927151        52.4404 
 738   0.0000       1.928866        52.4871 
 739   0.0000       1.932055        52.5739 
 740   0.0000       1.938434        52.7475 
 741   0.0000       1.940999        52.8173 
 742   0.0000       1.947756        53.0011 
 743   0.0000       1.951867        53.1130 
 744   0.0000       1.960684        53.3529 
 745   0.0000       1.964868        53.4668 
 746   0.0000       1.966201        53.5030 
 747   0.0000       1.973830        53.7107 
 748   0.0000       1.977318        53.8056 
 749   0.0000       1.981010        53.9060 
 750   0.0000       1.985287        54.0224 
 751   0.0000       1.988953        54.1222 
 752   0.0000       1.991701        54.1970 
 753   0.0000       1.996479        54.3270 
 754   0.0000       1.999092        54.3981 
 755   0.0000       2.006625        54.6030 
 756   0.0000       2.011004        54.7222 
 757   0.0000       2.015575        54.8466 
 758   0.0000       2.018150        54.9166 
 759   0.0000       2.022940        55.0470 
 760   0.0000       2.033282        55.3284 
 761   0.0000       2.036546        55.4172 
 762   0.0000       2.037315        55.4382 
 763   0.0000       2.041117        55.5416 
 764   0.0000       2.045334        55.6564 
 765   0.0000       2.054156        55.8964 
 766   0.0000       2.059378        56.0385 
 767   0.0000       2.059947        56.0540 
 768   0.0000       2.066486        56.2319 
 769   0.0000       2.069584        56.3163 
 770   0.0000       2.070216        56.3334 
 771   0.0000       2.079465        56.5851 
 772   0.0000       2.085553        56.7508 
 773   0.0000       2.088316        56.8260 
 774   0.0000       2.092818        56.9485 
 775   0.0000       2.094349        56.9901 
 776   0.0000       2.099427        57.1283 
 777   0.0000       2.105015        57.2804 
 778   0.0000       2.111768        57.4641 
 779   0.0000       2.118651        57.6514 
 780   0.0000       2.123236        57.7762 
 781   0.0000       2.124257        57.8040 
 782   0.0000       2.131014        57.9878 
 783   0.0000       2.133073        58.0439 
 784   0.0000       2.138732        58.1979 
 785   0.0000       2.142848        58.3098 
 786   0.0000       2.148425        58.4616 
 787   0.0000       2.153797        58.6078 
 788   0.0000       2.159427        58.7610 
 789   0.0000       2.163613        58.8749 
 790   0.0000       2.167993        58.9941 
 791   0.0000       2.171641        59.0934 
 792   0.0000       2.175169        59.1893 
 793   0.0000       2.179571        59.3091 
 794   0.0000       2.181124        59.3514 
 795   0.0000       2.183965        59.4287 
 796   0.0000       2.186596        59.5003 
 797   0.0000       2.194375        59.7120 
 798   0.0000       2.198916        59.8355 
 799   0.0000       2.201003        59.8923 
 800   0.0000       2.206483        60.0415 
 801   0.0000       2.213401        60.2297 
 802   0.0000       2.214508        60.2598 
 803   0.0000       2.218038        60.3559 
 804   0.0000       2.223861        60.5143 
 805   0.0000       2.226503        60.5862 
 806   0.0000       2.230427        60.6930 
 807   0.0000       2.234796        60.8119 
 808   0.0000       2.237882        60.8959 
 809   0.0000       2.247052        61.1454 
 810   0.0000       2.248577        61.1869 
 811   0.0000       2.253612        61.3239 
 812   0.0000       2.256845        61.4119 
 813   0.0000       2.265298        61.6419 
 814   0.0000       2.267460        61.7007 
 815   0.0000       2.272007        61.8244 
 816   0.0000       2.278759        62.0082 
 817   0.0000       2.281447        62.0813 
 818   0.0000       2.290757        62.3347 
 819   0.0000       2.293166        62.4002 
 820   0.0000       2.298676        62.5501 
 821   0.0000       2.305997        62.7494 
 822   0.0000       2.308475        62.8168 
 823   0.0000       2.313842        62.9628 
 824   0.0000       2.318995        63.1030 
 825   0.0000       2.324163        63.2437 
 826   0.0000       2.326111        63.2967 
 827   0.0000       2.328686        63.3668 
 828   0.0000       2.336195        63.5711 
 829   0.0000       2.341165        63.7063 
 830   0.0000       2.349474        63.9324 
 831   0.0000       2.358058        64.1660 
 832   0.0000       2.359583        64.2075 
 833   0.0000       2.363829        64.3231 
 834   0.0000       2.371734        64.5382 
 835   0.0000       2.377105        64.6843 
 836   0.0000       2.378484        64.7218 
 837   0.0000       2.381108        64.7932 
 838   0.0000       2.384164        64.8764 
 839   0.0000       2.391107        65.0653 
 840   0.0000       2.392724        65.1093 
 841   0.0000       2.401628        65.3516 
 842   0.0000       2.404139        65.4200 
 843   0.0000       2.409620        65.5691 
 844   0.0000       2.413014        65.6614 
 845   0.0000       2.418206        65.8027 
 846   0.0000       2.418557        65.8123 
 847   0.0000       2.421863        65.9022 
 848   0.0000       2.430266        66.1309 
 849   0.0000       2.434712        66.2519 
 850   0.0000       2.437899        66.3386 
 851   0.0000       2.443312        66.4859 
 852   0.0000       2.447687        66.6049 
 853   0.0000       2.456251        66.8380 
 854   0.0000       2.461367        66.9772 
 855   0.0000       2.463401        67.0326 
 856   0.0000       2.465771        67.0970 
 857   0.0000       2.471880        67.2633 
 858   0.0000       2.474728        67.3408 
 859   0.0000       2.481133        67.5151 
 860   0.0000       2.486132        67.6511 
 861   0.0000       2.489254        67.7360 
 862   0.0000       2.496066        67.9214 
 863   0.0000       2.500725        68.0482 
 864   0.0000       2.504258        68.1443 
 865   0.0000       2.509750        68.2938 
 866   0.0000       2.513732        68.4021 
 867   0.0000       2.520292        68.5806 
 868   0.0000       2.521978        68.6265 
 869   0.0000       2.524045        68.6828 
 870   0.0000       2.530864        68.8683 
 871   0.0000       2.532090        68.9017 
 872   0.0000       2.540956        69.1429 
 873   0.0000       2.541291        69.1520 
 874   0.0000       2.544497        69.2393 
 875   0.0000       2.551178        69.4211 
 876   0.0000       2.552490        69.4568 
 877   0.0000       2.557234        69.5859 
 878   0.0000       2.562078        69.7177 
 879   0.0000       2.566848        69.8475 
 880   0.0000       2.569930        69.9313 
 881   0.0000       2.573211        70.0206 
 882   0.0000       2.575945        70.0950 
 883   0.0000       2.579173        70.1829 
 884   0.0000       2.585929        70.3667 
 885   0.0000       2.591852        70.5279 
 886   0.0000       2.595562        70.6288 
 887   0.0000       2.602778        70.8252 
 888   0.0000       2.603270        70.8386 
 889   0.0000       2.606105        70.9157 
 890   0.0000       2.609187        70.9996 
 891   0.0000       2.610584        71.0376 
 892   0.0000       2.614211        71.1363 
 893   0.0000       2.616864        71.2085 
 894   0.0000       2.622089        71.3507 
 895   0.0000       2.625085        71.4322 
 896   0.0000       2.628289        71.5194 
 897   0.0000       2.632063        71.6221 
 898   0.0000       2.635906        71.7267 
 899   0.0000       2.637239        71.7629 
 900   0.0000       2.640150        71.8421 
 901   0.0000       2.643458        71.9321 
 902   0.0000       2.648986        72.0826 
 903   0.0000       2.655008        72.2464 
 904   0.0000       2.656723        72.2931 
 905   0.0000       2.659836        72.3778 
 906   0.0000       2.664498        72.5047 
 907   0.0000       2.667852        72.5959 
 908   0.0000       2.669919        72.6522 
 909   0.0000       2.672599        72.7251 
 910   0.0000       2.674904        72.7878 
 911   0.0000       2.676589        72.8337 
 912   0.0000       2.678923        72.8972 
 913   0.0000       2.681107        72.9566 
 914   0.0000       2.685892        73.0868 
 915   0.0000       2.686431        73.1015 
 916   0.0000       2.688714        73.1636 
 917   0.0000       2.691465        73.2385 
 918   0.0000       2.693740        73.3004 
 919   0.0000       2.698639        73.4337 
 920   0.0000       2.699859        73.4669 
 921   0.0000       2.700865        73.4943 
 922   0.0000       2.701439        73.5099 
 923   0.0000       2.707624        73.6782 
 924   0.0000       2.709380        73.7260 
 925   0.0000       2.711382        73.7804 
 926   0.0000       2.715242        73.8855 
 927   0.0000       2.716853        73.9293 
 928   0.0000       2.719171        73.9924 
 929   0.0000       2.722643        74.0869 
 930   0.0000       2.724596        74.1400 
 931   0.0000       2.729308        74.2683 
 932   0.0000       2.731156        74.3185 
 933   0.0000       2.731910        74.3391 
 934   0.0000       2.735939        74.4487 
 935   0.0000       2.736890        74.4746 
 936   0.0000       2.745264        74.7024 
 937   0.0000       2.746219        74.7284 
 938   0.0000       2.747715        74.7691 
 939   0.0000       2.751099        74.8612 
 940   0.0000       2.753217        74.9188 
 941   0.0000       2.758434        75.0608 
 942   0.0000       2.759676        75.0946 
 943   0.0000       2.763137        75.1888 
 944   0.0000       2.767949        75.3197 
 945   0.0000       2.770159        75.3798 
 946   0.0000       2.776483        75.5519 
 947   0.0000       2.783480        75.7423 
 948   0.0000       2.786950        75.8368 
 949   0.0000       2.789634        75.9098 
 950   0.0000       2.791381        75.9573 
 951   0.0000       2.793193        76.0067 
 952   0.0000       2.800697        76.2109 
 953   0.0000       2.801146        76.2231 
 954   0.0000       2.807517        76.3964 
 955   0.0000       2.812212        76.5242 
 956   0.0000       2.815121        76.6033 
 957   0.0000       2.818610        76.6983 
 958   0.0000       2.820172        76.7408 
 959   0.0000       2.821377        76.7736 
 960   0.0000       2.826594        76.9155 
 961   0.0000       2.832316        77.0712 
 962   0.0000       2.836894        77.1958 
 963   0.0000       2.837487        77.2119 
 964   0.0000       2.840701        77.2994 
 965   0.0000       2.847470        77.4836 
 966   0.0000       2.848674        77.5164 
 967   0.0000       2.852938        77.6324 
 968   0.0000       2.855682        77.7071 
 969   0.0000       2.858110        77.7731 
 970   0.0000       2.864063        77.9351 
 971   0.0000       2.865477        77.9736 
 972   0.0000       2.868643        78.0597 
 973   0.0000       2.870802        78.1185 
 974   0.0000       2.872475        78.1640 
 975   0.0000       2.876909        78.2847 
 976   0.0000       2.878861        78.3378 
 977   0.0000       2.882788        78.4446 
 978   0.0000       2.884396        78.4884 
 979   0.0000       2.889070        78.6156 
 980   0.0000       2.893787        78.7439 
 981   0.0000       2.897297        78.8395 
 982   0.0000       2.900563        78.9283 
 983   0.0000       2.901251        78.9470 
 984   0.0000       2.905184        79.0541 
 985   0.0000       2.909249        79.1647 
 986   0.0000       2.910884        79.2092 
 987   0.0000       2.916126        79.3518 
 988   0.0000       2.919236        79.4365 
 989   0.0000       2.922629        79.5288 
 990   0.0000       2.924403        79.5770 
 991   0.0000       2.928392        79.6856 
 992   0.0000       2.929518        79.7162 
 993   0.0000       2.939962        80.0004 
 994   0.0000       2.944770        80.1313 
 995   0.0000       2.947945        80.2177 
 996   0.0000       2.950673        80.2919 
 997   0.0000       2.957323        80.4729 
 998   0.0000       2.958589        80.5073 
 999   0.0000       2.961727        80.5927 
 1000   0.0000       2.964156        80.6588 
 1001   0.0000       2.970615        80.8345 
 1002   0.0000       2.972491        80.8856 
 1003   0.0000       2.979871        81.0864 
 1004   0.0000       2.987828        81.3029 
 1005   0.0000       2.988945        81.3333 
 1006   0.0000       2.992972        81.4429 
 1007   0.0000       2.997669        81.5707 
 1008   0.0000       3.003946        81.7415 
 1009   0.0000       3.010566        81.9217 
 1010   0.0000       3.012142        81.9645 
 1011   0.0000       3.017931        82.1221 
 1012   0.0000       3.025665        82.3325 
 1013   0.0000       3.027280        82.3765 
 1014   0.0000       3.029765        82.4441 
 1015   0.0000       3.038916        82.6931 
 1016   0.0000       3.041929        82.7751 
 1017   0.0000       3.042846        82.8000 
 1018   0.0000       3.052099        83.0518 
 1019   0.0000       3.057839        83.2080 
 1020   0.0000       3.062506        83.3350 
 1021   0.0000       3.067265        83.4645 
 1022   0.0000       3.069049        83.5131 
 1023   0.0000       3.075460        83.6875 
 1024   0.0000       3.081358        83.8480 
 1025   0.0000       3.084122        83.9232 
 1026   0.0000       3.086946        84.0001 
 1027   0.0000       3.092182        84.1426 
 1028   0.0000       3.096613        84.2631 
 1029   0.0000       3.106531        84.5330 
 1030   0.0000       3.110564        84.6427 
 1031   0.0000       3.120235        84.9059 
 1032   0.0000       3.125414        85.0468 
 1033   0.0000       3.128074        85.1192 
 1034   0.0000       3.129776        85.1655 
 1035   0.0000       3.131184        85.2039 
 1036   0.0000       3.135598        85.3240 
 1037   0.0000       3.140593        85.4599 
 1038   0.0000       3.141734        85.4909 
 1039   0.0000       3.145111        85.5828 
 1040   0.0000       3.149537        85.7033 
 1041   0.0000       3.153084        85.7998 
 1042   0.0000       3.155581        85.8677 
 1043   0.0000       3.156847        85.9022 
 1044   0.0000       3.158315        85.9421 
 1045   0.0000       3.164322        86.1056 
 1046   0.0000       3.169067        86.2347 
 1047   0.0000       3.170606        86.2766 
 1048   0.0000       3.175903        86.4207 
 1049   0.0000       3.179238        86.5115 
 1050   0.0000       3.182241        86.5932 
 1051   0.0000       3.187834        86.7454 
 1052   0.0000       3.189566        86.7925 
 1053   0.0000       3.191972        86.8580 
 1054   0.0000       3.197079        86.9969 
 1055   0.0000       3.199916        87.0741 
 1056   0.0000       3.201790        87.1251 
 1057   0.0000       3.202705        87.1500 
 1058   0.0000       3.204404        87.1963 
 1059   0.0000       3.209910        87.3461 
 1060   0.0000       3.213620        87.4470 
 1061   0.0000       3.216191        87.5170 
 1062   0.0000       3.220302        87.6289 
 1063   0.0000       3.221115        87.6510 
 1064   0.0000       3.225947        87.7825 
 1065   0.0000       3.228000        87.8383 
 1066   0.0000       3.228805        87.8602 
 1067   0.0000       3.236406        88.0671 
 1068   0.0000       3.239859        88.1611 
 1069   0.0000       3.242027        88.2200 
 1070   0.0000       3.245371        88.3110 
 1071   0.0000       3.250552        88.4520 
 1072   0.0000       3.253128        88.5221 
 1073   0.0000       3.257671        88.6457 
 1074   0.0000       3.260649        88.7268 
 1075   0.0000       3.262250        88.7703 
 1076   0.0000       3.267112        88.9026 
 1077   0.0000       3.269989        88.9809 
 1078   0.0000       3.273109        89.0658 
 1079   0.0000       3.275944        89.1430 
 1080   0.0000       3.280632        89.2705 
 1081   0.0000       3.283393        89.3457 
 1082   0.0000       3.284366        89.3721 
 1083   0.0000       3.286866        89.4402 
 1084   0.0000       3.291299        89.5608 
 1085   0.0000       3.292795        89.6015 
 1086   0.0000       3.294294        89.6423 
 1087   0.0000       3.295012        89.6618 
 1088   0.0000       3.301658        89.8427 
 1089   0.0000       3.305043        89.9348 
 1090   0.0000       3.308470        90.0281 
 1091   0.0000       3.310210        90.0754 
 1092   0.0000       3.313962        90.1775 
 1093   0.0000       3.318936        90.3128 
 1094   0.0000       3.320085        90.3441 
 1095   0.0000       3.323537        90.4381 
 1096   0.0000       3.325882        90.5019 
 1097   0.0000       3.333011        90.6958 
 1098   0.0000       3.333758        90.7162 
 1099   0.0000       3.339782        90.8801 
 1100   0.0000       3.342229        90.9467 
 1101   0.0000       3.344231        91.0012 
 1102   0.0000       3.345196        91.0274 
 1103   0.0000       3.352147        91.2166 
 1104   0.0000       3.354120        91.2702 
 1105   0.0000       3.360748        91.4506 
 1106   0.0000       3.363674        91.5302 
 1107   0.0000       3.369205        91.6807 
 1108   0.0000       3.369635        91.6924 
 1109   0.0000       3.374348        91.8207 
 1110   0.0000       3.377045        91.8941 
 1111   0.0000       3.377910        91.9176 
 1112   0.0000       3.379324        91.9561 
 1113   0.0000       3.383942        92.0817 
 1114   0.0000       3.384211        92.0891 
 1115   0.0000       3.385427        92.1221 
 1116   0.0000       3.388267        92.1994 
 1117   0.0000       3.389389        92.2300 
 1118   0.0000       3.391460        92.2863 
 1119   0.0000       3.397180        92.4420 
 1120   0.0000       3.397790        92.4586 
 1121   0.0000       3.401455        92.5583 
 1122   0.0000       3.402202        92.5786 
 1123   0.0000       3.403619        92.6172 
 1124   0.0000       3.409736        92.7836 
 1125   0.0000       3.411435        92.8299 
 1126   0.0000       3.413786        92.8938 
 1127   0.0000       3.416336        92.9632 
 1128   0.0000       3.417668        92.9995 
 1129   0.0000       3.419058        93.0373 
 1130   0.0000       3.421798        93.1119 
 1131   0.0000       3.421951        93.1160 
 1132   0.0000       3.428966        93.3069 
 1133   0.0000       3.432860        93.4129 
 1134   0.0000       3.435494        93.4845 
 1135   0.0000       3.438998        93.5799 
 1136   0.0000       3.440978        93.6338 
 1137   0.0000       3.442391        93.6722 
 1138   0.0000       3.444374        93.7262 
 1139   0.0000       3.455591        94.0314 
 1140   0.0000       3.457040        94.0708 
 1141   0.0000       3.462728        94.2256 
 1142   0.0000       3.464940        94.2858 
 1143   0.0000       3.468183        94.3741 
 1144   0.0000       3.471413        94.4620 
 1145   0.0000       3.473478        94.5181 
 1146   0.0000       3.476402        94.5977 
 1147   0.0000       3.479210        94.6741 
 1148   0.0000       3.480623        94.7126 
 1149   0.0000       3.482803        94.7719 
 1150   0.0000       3.484188        94.8096 
 1151   0.0000       3.492040        95.0232 
 1152   0.0000       3.495498        95.1173 
 1153   0.0000       3.496758        95.1516 
 1154   0.0000       3.499049        95.2140 
 1155   0.0000       3.502320        95.3030 
 1156   0.0000       3.505924        95.4010 
 1157   0.0000       3.506901        95.4276 
 1158   0.0000       3.510231        95.5182 
 1159   0.0000       3.517190        95.7076 
 1160   0.0000       3.519500        95.7705 
 1161   0.0000       3.521617        95.8281 
 1162   0.0000       3.525058        95.9217 
 1163   0.0000       3.529433        96.0407 
 1164   0.0000       3.529698        96.0480 
 1165   0.0000       3.536389        96.2300 
 1166   0.0000       3.538932        96.2992 
 1167   0.0000       3.543463        96.4225 
 1168   0.0000       3.549402        96.5841 
 1169   0.0000       3.550475        96.6133 
 1170   0.0000       3.555562        96.7518 
 1171   0.0000       3.560720        96.8921 
 1172   0.0000       3.562483        96.9401 
 1173   0.0000       3.566151        97.0399 
 1174   0.0000       3.572586        97.2150 
 1175   0.0000       3.576805        97.3298 
 1176   0.0000       3.579708        97.4088 
 1177   0.0000       3.581886        97.4681 
 1178   0.0000       3.589166        97.6662 
 1179   0.0000       3.591349        97.7256 
 1180   0.0000       3.594561        97.8130 
 1181   0.0000       3.599654        97.9516 
 1182   0.0000       3.604152        98.0740 
 1183   0.0000       3.610502        98.2468 
 1184   0.0000       3.611210        98.2660 
 1185   0.0000       3.615389        98.3797 
 1186   0.0000       3.624346        98.6235 
 1187   0.0000       3.628183        98.7279 
 1188   0.0000       3.632713        98.8511 
 1189   0.0000       3.634636        98.9035 
 1190   0.0000       3.638187        99.0001 
 1191   0.0000       3.643079        99.1332 
 1192   0.0000       3.646702        99.2318 
 1193   0.0000       3.651752        99.3692 
 1194   0.0000       3.655630        99.4747 
 1195   0.0000       3.662760        99.6688 
 1196   0.0000       3.667931        99.8095 
 1197   0.0000       3.673343        99.9567 
 1198   0.0000       3.679363       100.1206 
 1199   0.0000       3.683696       100.2385 
 1200   0.0000       3.685107       100.2769 
 1201   0.0000       3.689034       100.3837 
 1202   0.0000       3.695599       100.5624 
 1203   0.0000       3.696945       100.5990 
 1204   0.0000       3.707401       100.8835 
 1205   0.0000       3.714201       101.0686 
 1206   0.0000       3.717821       101.1670 
 1207   0.0000       3.721361       101.2634 
 1208   0.0000       3.726744       101.4098 
 1209   0.0000       3.729594       101.4874 
 1210   0.0000       3.732759       101.5735 
 1211   0.0000       3.737199       101.6943 
 1212   0.0000       3.741311       101.8062 
 1213   0.0000       3.751950       102.0957 
 1214   0.0000       3.766529       102.4925 
 1215   0.0000       3.767730       102.5252 
 1216   0.0000       3.775576       102.7386 
 1217   0.0000       3.779367       102.8418 
 1218   0.0000       3.790830       103.1537 
 1219   0.0000       3.794251       103.2468 
 1220   0.0000       3.796917       103.3194 
 1221   0.0000       3.804896       103.5365 
 1222   0.0000       3.807571       103.6093 
 1223   0.0000       3.815409       103.8226 
 1224   0.0000       3.821969       104.0011 
 1225   0.0000       3.823912       104.0539 
 1226   0.0000       3.827715       104.1574 
 1227   0.0000       3.831718       104.2663 
 1228   0.0000       3.842084       104.5484 
 1229   0.0000       3.853196       104.8508 
 1230   0.0000       3.863882       105.1416 
 1231   0.0000       3.868476       105.2666 
 1232   0.0000       3.872911       105.3873 
 1233   0.0000       3.878750       105.5462 
 1234   0.0000       3.882191       105.6398 
 1235   0.0000       3.894101       105.9639 
 1236   0.0000       3.903656       106.2239 
 1237   0.0000       3.912208       106.4566 
 1238   0.0000       3.916399       106.5706 
 1239   0.0000       3.919648       106.6591 
 1240   0.0000       3.926024       106.8325 
 1241   0.0000       3.928494       106.8998 
 1242   0.0000       3.943509       107.3083 
 1243   0.0000       3.947042       107.4045 
 1244   0.0000       3.962296       107.8196 
 1245   0.0000       3.970757       108.0498 
 1246   0.0000       3.975415       108.1765 
 1247   0.0000       3.983697       108.4019 
 1248   0.0000       3.993213       108.6608 
 1249   0.0000       3.995702       108.7286 
 1250   0.0000       3.996213       108.7425 
 1251   0.0000       4.011834       109.1675 
 1252   0.0000       4.016816       109.3031 
 1253   0.0000       4.022056       109.4457 
 1254   0.0000       4.034835       109.7935 
 1255   0.0000       4.041118       109.9644 
 1256   0.0000       4.045554       110.0851 
 1257   0.0000       4.060756       110.4988 
 1258   0.0000       4.068445       110.7080 
 1259   0.0000       4.071068       110.7794 
 1260   0.0000       4.074866       110.8828 
 1261   0.0000       4.083779       111.1253 
 1262   0.0000       4.086764       111.2065 
 1263   0.0000       4.089305       111.2756 
 1264   0.0000       4.089889       111.2915 
 1265   0.0000       4.098083       111.5145 
 1266   0.0000       4.101546       111.6087 
 1267   0.0000       4.110525       111.8531 
 1268   0.0000       4.116978       112.0287 
 1269   0.0000       4.121871       112.1618 
 1270   0.0000       4.127048       112.3027 
 1271   0.0000       4.139693       112.6468 
 1272   0.0000       4.144821       112.7863 
 1273   0.0000       4.150335       112.9364 
 1274   0.0000       4.150528       112.9416 
 1275   0.0000       4.156429       113.1022 
 1276   0.0000       4.159844       113.1951 
 1277   0.0000       4.163649       113.2986 
 1278   0.0000       4.167756       113.4104 
 1279   0.0000       4.168995       113.4441 
 1280   0.0000       4.173377       113.5634 
 1281   0.0000       4.181238       113.7773 
 1282   0.0000       4.183057       113.8268 
 1283   0.0000       4.187471       113.9469 
 1284   0.0000       4.201800       114.3368 
 1285   0.0000       4.209245       114.5394 
 1286   0.0000       4.211709       114.6064 
 1287   0.0000       4.214204       114.6743 
 1288   0.0000       4.217094       114.7530 
 1289   0.0000       4.219486       114.8181 
 1290   0.0000       4.224566       114.9563 
 1291   0.0000       4.227084       115.0248 
 1292   0.0000       4.227498       115.0361 
 1293   0.0000       4.234851       115.2362 
 1294   0.0000       4.237216       115.3005 
 1295   0.0000       4.239625       115.3661 
 1296   0.0000       4.242793       115.4523 
 1297   0.0000       4.244750       115.5055 
 1298   0.0000       4.245004       115.5124 
 1299   0.0000       4.247570       115.5822 
 1300   0.0000       4.253621       115.7469 
 1301   0.0000       4.257302       115.8471 
 1302   0.0000       4.259923       115.9184 
 1303   0.0000       4.260907       115.9452 
 1304   0.0000       4.264638       116.0467 
 1305   0.0000       4.268919       116.1632 
 1306   0.0000       4.273519       116.2884 
 1307   0.0000       4.277752       116.4036 
 1308   0.0000       4.284644       116.5911 
 1309   0.0000       4.288544       116.6972 
 1310   0.0000       4.291109       116.7670 
 1311   0.0000       4.294428       116.8573 
 1312   0.0000       4.302433       117.0752 
 1313   0.0000       4.306784       117.1936 
 1314   0.0000       4.311251       117.3151 
 1315   0.0000       4.324017       117.6625 
 1316   0.0000       4.336356       117.9982 
 1317   0.0000       4.344372       118.2164 
 1318   0.0000       4.347879       118.3118 
 1319   0.0000       4.349018       118.3428 
 1320   0.0000       4.354112       118.4814 
 1321   0.0000       4.364306       118.7588 
 1322   0.0000       4.372435       118.9800 
 1323   0.0000       4.374294       119.0306 
 1324   0.0000       4.378464       119.1441 
 1325   0.0000       4.378796       119.1531 
 1326   0.0000       4.387754       119.3968 
 1327   0.0000       4.393299       119.5477 
 1328   0.0000       4.401916       119.7822 
 1329   0.0000       4.408600       119.9641 
 1330   0.0000       4.411522       120.0436 
 1331   0.0000       4.417254       120.1996 
 1332   0.0000       4.438470       120.7769 
 1333   0.0000       4.447581       121.0248 
 1334   0.0000       4.451049       121.1192 
 1335   0.0000       4.455894       121.2510 
 1336   0.0000       4.465295       121.5069 
 1337   0.0000       4.467242       121.5598 
 1338   0.0000       4.476877       121.8220 
 1339   0.0000       4.482812       121.9835 
 1340   0.0000       4.488544       122.1395 
 1341   0.0000       4.494089       122.2904 
 1342   0.0000       4.497931       122.3949 
 1343   0.0000       4.502718       122.5252 
 1344   0.0000       4.519431       122.9800 
 1345   0.0000       4.525513       123.1455 
 1346   0.0000       4.535475       123.4166 
 1347   0.0000       4.554692       123.9395 
 1348   0.0000       4.557428       124.0139 
 1349   0.0000       4.568002       124.3017 
 1350   0.0000       4.578354       124.5833 
 1351   0.0000       4.579988       124.6278 
 1352   0.0000       4.588822       124.8682 
 1353   0.0000       4.604701       125.3003 
 1354   0.0000       4.615031       125.5814 
 1355   0.0000       4.621803       125.7656 
 1356   0.0000       4.630275       125.9962 
 1357   0.0000       4.646848       126.4472 
 1358   0.0000       4.655773       126.6900 
 1359   0.0000       4.661253       126.8391 
 1360   0.0000       4.662497       126.8730 
 1361   0.0000       4.669342       127.0592 
 1362   0.0000       4.671583       127.1202 
 1363   0.0000       4.681784       127.3978 
 1364   0.0000       4.684041       127.4592 
 1365   0.0000       4.700320       127.9022 
 1366   0.0000       4.708613       128.1279 
 1367   0.0000       4.719396       128.4213 
 1368   0.0000       4.732516       128.7783 
 1369   0.0000       4.746294       129.1532 
 1370   0.0000       4.750069       129.2560 
 1371   0.0000       4.756312       129.4258 
 1372   0.0000       4.769871       129.7948 
 1373   0.0000       4.774119       129.9104 
 1374   0.0000       4.790147       130.3465 
 1375   0.0000       4.795797       130.5003 
 1376   0.0000       4.797688       130.5517 
 1377   0.0000       4.802649       130.6867 
 1378   0.0000       4.819230       131.1379 
 1379   0.0000       4.825048       131.2962 
 1380   0.0000       4.834165       131.5443 
 1381   0.0000       4.849758       131.9686 
 1382   0.0000       4.873961       132.6272 
 1383   0.0000       4.888604       133.0257 
 1384   0.0000       4.899426       133.3202 
 1385   0.0000       4.904997       133.4718 
 1386   0.0000       4.909829       133.6032 
 1387   0.0000       4.915345       133.7533 
 1388   0.0000       4.918101       133.8283 
 1389   0.0000       4.926344       134.0526 
 1390   0.0000       4.928889       134.1219 
 1391   0.0000       4.936201       134.3208 
 1392   0.0000       4.951042       134.7247 
 1393   0.0000       4.962508       135.0367 
 1394   0.0000       4.969913       135.2382 
 1395   0.0000       4.984145       135.6255 
 1396   0.0000       4.989459       135.7701 
 1397   0.0000       4.993139       135.8702 
 1398   0.0000       5.003768       136.1594 
 1399   0.0000       5.007017       136.2478 
 1400   0.0000       5.012099       136.3861 
 1401   0.0000       5.025593       136.7533 
 1402   0.0000       5.039595       137.1344 
 1403   0.0000       5.070167       137.9663 
 1404   0.0000       5.075247       138.1045 
 1405   0.0000       5.084795       138.3643 
 1406   0.0000       5.094440       138.6268 
 1407   0.0000       5.124064       139.4329 
 1408   0.0000       5.143157       139.9524 
 1409   0.0000       5.154226       140.2536 
 1410   0.0000       5.166185       140.5791 
 1411   0.0000       5.176744       140.8664 
 1412   0.0000       5.200072       141.5012 
 1413   0.0000       5.201211       141.5322 
 1414   0.0000       5.217607       141.9783 
 1415   0.0000       5.222689       142.1166 
 1416   0.0000       5.224296       142.1603 
 1417   0.0000       5.237684       142.5246 
 1418   0.0000       5.242944       142.6677 
 1419   0.0000       5.250984       142.8865 
 1420   0.0000       5.253486       142.9546 
 1421   0.0000       5.258441       143.0895 
 1422   0.0000       5.270423       143.4155 
 1423   0.0000       5.273342       143.4949 
 1424   0.0000       5.283970       143.7841 
 1425   0.0000       5.289963       143.9472 
 1426   0.0000       5.308129       144.4415 
 1427   0.0000       5.327826       144.9775 
 1428   0.0000       5.343389       145.4010 
 1429   0.0000       5.345489       145.4582 
 1430   0.0000       5.360606       145.8695 
 1431   0.0000       5.363888       145.9588 
 1432   0.0000       5.370636       146.1424 
 1433   0.0000       5.385102       146.5361 
 1434   0.0000       5.393923       146.7761 
 1435   0.0000       5.400222       146.9475 
 1436   0.0000       5.405952       147.1034 
 1437   0.0000       5.417623       147.4210 
 1438   0.0000       5.448854       148.2709 
 1439   0.0000       5.462962       148.6548 
 1440   0.0000       5.470833       148.8689 
 1441   0.0000       5.489662       149.3813 
 1442   0.0000       5.503864       149.7677 
 1443   0.0000       5.504401       149.7824 
 1444   0.0000       5.519307       150.1880 
 1445   0.0000       5.546329       150.9233 
 1446   0.0000       5.562180       151.3546 
 1447   0.0000       5.574041       151.6774 
 1448   0.0000       5.579285       151.8201 
 1449   0.0000       5.593162       152.1977 
 1450   0.0000       5.614914       152.7896 
 1451   0.0000       5.626907       153.1159 
 1452   0.0000       5.637699       153.4096 
 1453   0.0000       5.663645       154.1156 
 1454   0.0000       5.677033       154.4799 
 1455   0.0000       5.700141       155.1087 
 1456   0.0000       5.710736       155.3970 
 1457   0.0000       5.735128       156.0608 
 1458   0.0000       5.765051       156.8750 
 1459   0.0000       5.773458       157.1038 
 1460   0.0000       5.859967       159.4578 
 1461   0.0000       5.901772       160.5954 
 1462   0.0000       5.924711       161.2196 
 1463   0.0000       5.933831       161.4677 
 1464   0.0000       5.968804       162.4194 
 1465   0.0000       5.995078       163.1344 
 1466   0.0000       6.026945       164.0015 
 1467   0.0000       6.055163       164.7694 
 1468   0.0000       6.096712       165.9000 
 1469   0.0000       6.185859       168.3258 
 1470   0.0000       6.188699       168.4031 
 1471   0.0000       6.219136       169.2313 
 1472   0.0000       6.270035       170.6163 
 1473   0.0000       6.289962       171.1586 
 1474   0.0000       6.404699       174.2807 
 1475   0.0000       6.419890       174.6941 
 1476   0.0000       6.459216       175.7642 
 1477   0.0000       6.461635       175.8300 
 1478   0.0000       6.474269       176.1738 
 1479   0.0000       6.541899       178.0141 
 1480   0.0000       6.575402       178.9258 
 1481   0.0000       6.586051       179.2155 
 1482   0.0000       6.634702       180.5394 
 1483   0.0000       6.769999       184.2210 
 1484   0.0000       6.800367       185.0474 
 1485   0.0000       6.832485       185.9214 
 1486   0.0000       6.858361       186.6255 
 1487   0.0000       6.915749       188.1871 
 1488   0.0000       6.929799       188.5694 
 1489   0.0000       6.952418       189.1849 
 1490   0.0000       6.993072       190.2912 
 1491   0.0000       7.077144       192.5789 
 1492   0.0000       7.106196       193.3694 
 1493   0.0000       7.149628       194.5513 
 1494   0.0000       7.215177       196.3349 
 1495   0.0000       7.236766       196.9224 
 1496   0.0000       7.311565       198.9578 
 1497   0.0000       7.383553       200.9167 
 1498   0.0000       7.439113       202.4285 
 1499   0.0000       7.481369       203.5784 
 1500   0.0000      22.205428       604.2404 
 1501   0.0000      22.331909       607.6821 
 1502   0.0000      22.399724       609.5275 
 1503   0.0000      22.444554       610.7474 
 1504   0.0000      22.534320       613.1900 
 1505   0.0000      22.571263       614.1953 
 1506   0.0000      22.573780       614.2638 
 1507   0.0000      22.578705       614.3978 
 1508   0.0000      22.587498       614.6371 
 1509   0.0000      22.637277       615.9916 
 1510   0.0000      22.686159       617.3218 
 1511   0.0000      22.702473       617.7657 
 1512   0.0000      22.705854       617.8577 
 1513   0.0000      22.712446       618.0371 
 1514   0.0000      22.724188       618.3566 
 1515   0.0000      22.741849       618.8372 
 1516   0.0000      22.761994       619.3853 
 1517   0.0000      22.823745       621.0657 
 1518   0.0000      22.833351       621.3271 
 1519   0.0000      22.873583       622.4218 
 1520   0.0000      22.888142       622.8180 
 1521   0.0000      22.925138       623.8247 
 1522   0.0000      22.930974       623.9835 
 1523   0.0000      22.946725       624.4121 
 1524   0.0000      22.954293       624.6181 
 1525   0.0000      22.973759       625.1478 
 1526   0.0000      23.008653       626.0973 
 1527   0.0000      23.059892       627.4916 
 1528   0.0000      23.150004       629.9436 
 1529   0.0000      23.269203       633.1872 
 1530   0.0000      23.311196       634.3299 
 1531   0.0000      23.367276       635.8559 
 1532   0.0000      23.493859       639.3004 
 1533   0.0000      23.502614       639.5387 
 1534   0.0000      23.578224       641.5961 
 1535   0.0000      23.735668       645.8804 
 1536   0.0000      32.966303       897.0587 
 1537   0.0000      33.039742       899.0571 
 1538   0.0000      44.103719      1200.1232 
 1539   0.0000      44.254702      1204.2317 
 1540   0.0000      44.347683      1206.7618 
 1541   0.0000      44.596197      1213.5242 

                    ********************************
                    * MULLIKEN POPULATION ANALYSIS *
                    ********************************

-----------------------
MULLIKEN ATOMIC CHARGES
-----------------------
   0 O :   -0.249976
   1 O :   -0.379302
   2 N :   -0.061033
   3 N :   -0.298838
   4 C :    0.214031
   5 C :    0.323584
   6 H :    0.173166
   7 C :   -0.070844
   8 C :   -0.224613
   9 H :    0.150023
  10 C :   -0.141679
  11 H :    0.154559
  12 C :   -0.144426
  13 H :    0.157905
  14 C :   -0.194766
  15 H :    0.156121
  16 C :   -0.172162
  17 H :    0.174405
  18 C :    0.122088
  19 C :   -0.422053
  20 H :    0.143293
  21 H :    0.155521
  22 H :    0.150568
  23 C :   -0.424589
  24 H :    0.149520
  25 H :    0.152997
  26 H :    0.150253
  27 C :   -0.421837
  28 H :    0.154859
  29 H :    0.142257
  30 H :    0.151326
  31 C :    0.239726
  32 C :   -0.046181
  33 C :   -0.161632
  34 H :    0.156370
  35 C :   -0.239619
  36 H :    0.149896
  37 C :   -0.152752
  38 H :    0.152760
  39 C :   -0.326100
  40 H :    0.150091
  41 C :    0.064813
  42 C :   -0.457614
  43 H :    0.146880
  44 H :    0.149375
  45 H :    0.148485
  46 C :   -0.420510
  47 H :    0.140521
  48 H :    0.139615
  49 H :    0.143667
  50 C :   -0.431098
  51 H :    0.135439
  52 H :    0.141278
  53 H :    0.139683
  54 C :    0.430833
  55 C :    0.078014
  56 C :   -0.213347
  57 H :    0.160855
  58 C :   -0.152473
  59 H :    0.163633
  60 C :   -0.114356
  61 H :    0.165697
  62 C :   -0.144552
  63 H :    0.162946
  64 C :   -0.197868
  65 H :    0.176101
  66 H :    0.256882
  67 O :   -0.596456
  68 C :    0.406121
  69 C :    0.176545
  70 C :   -0.242287
  71 H :    0.145832
  72 C :   -0.145818
  73 H :    0.156668
  74 C :   -0.151878
  75 H :    0.158659
  76 C :   -0.142317
  77 H :    0.156642
  78 C :   -0.256108
  79 H :    0.150351
  80 O :   -0.614555
  81 H :    0.292783
Sum of atomic charges:   -0.0000000

--------------------------------
MULLIKEN REDUCED ORBITAL CHARGES
--------------------------------
  0 O s       :     3.776324  s :     3.776324
      pz      :     1.514284  p :     4.429898
      px      :     1.241864
      py      :     1.673749
      dz2     :     0.008495  d :     0.041436
      dxz     :     0.011092
      dyz     :     0.006637
      dx2y2   :     0.008397
      dxy     :     0.006815
      f0      :     0.000220  f :     0.002318
      f+1     :     0.000332
      f-1     :     0.000203
      f+2     :     0.000395
      f-2     :     0.000317
      f+3     :     0.000477
      f-3     :     0.000375
  1 O s       :     3.825958  s :     3.825958
      pz      :     1.408654  p :     4.520336
      px      :     1.666205
      py      :     1.445478
      dz2     :     0.004971  d :     0.031058
      dxz     :     0.003533
      dyz     :     0.007260
      dx2y2   :     0.007842
      dxy     :     0.007453
      f0      :     0.000103  f :     0.001950
      f+1     :     0.000131
      f-1     :     0.000322
      f+2     :     0.000199
      f-2     :     0.000346
      f+3     :     0.000377
      f-3     :     0.000472
  2 N s       :     3.433856  s :     3.433856
      pz      :     1.157383  p :     3.557816
      px      :     1.218858
      py      :     1.181575
      dz2     :     0.011696  d :     0.065149
      dxz     :     0.018831
      dyz     :     0.014026
      dx2y2   :     0.012597
      dxy     :     0.007999
      f0      :     0.000529  f :     0.004211
      f+1     :     0.000559
      f-1     :     0.000541
      f+2     :     0.000300
      f-2     :     0.000808
      f+3     :     0.000719
      f-3     :     0.000754
  3 N s       :     3.438698  s :     3.438698
      pz      :     1.504690  p :     3.792342
      px      :     1.160726
      py      :     1.126925
      dz2     :     0.012999  d :     0.064021
      dxz     :     0.012448
      dyz     :     0.007136
      dx2y2   :     0.017693
      dxy     :     0.013744
      f0      :     0.000488  f :     0.003777
      f+1     :     0.000739
      f-1     :     0.000483
      f+2     :     0.000418
      f-2     :     0.000608
      f+3     :     0.000538
      f-3     :     0.000504
  4 C s       :     3.145519  s :     3.145519
      pz      :     0.823245  p :     2.388129
      px      :     0.763358
      py      :     0.801526
      dz2     :     0.052985  d :     0.230992
      dxz     :     0.042034
      dyz     :     0.049276
      dx2y2   :     0.054684
      dxy     :     0.032012
      f0      :     0.003542  f :     0.021329
      f+1     :     0.003276
      f-1     :     0.002480
      f+2     :     0.002888
      f-2     :     0.003914
      f+3     :     0.002571
      f-3     :     0.002658
  5 C s       :     2.868649  s :     2.868649
      pz      :     0.900485  p :     2.643189
      px      :     0.818154
      py      :     0.924551
      dz2     :     0.020142  d :     0.154115
      dxz     :     0.034024
      dyz     :     0.035294
      dx2y2   :     0.041350
      dxy     :     0.023305
      f0      :     0.001789  f :     0.010462
      f+1     :     0.001074
      f-1     :     0.001212
      f+2     :     0.000831
      f-2     :     0.001713
      f+3     :     0.002186
      f-3     :     0.001657
  6 H s       :     0.803497  s :     0.803497
      pz      :     0.008812  p :     0.023337
      px      :     0.004145
      py      :     0.010380
  7 C s       :     3.332977  s :     3.332977
      pz      :     0.849337  p :     2.587218
      px      :     0.816996
      py      :     0.920884
      dz2     :     0.037047  d :     0.140546
      dxz     :     0.032152
      dyz     :     0.028855
      dx2y2   :     0.022417
      dxy     :     0.020076
      f0      :     0.001988  f :     0.010103
      f+1     :     0.001295
      f-1     :     0.001686
      f+2     :     0.001153
      f-2     :     0.001684
      f+3     :     0.001204
      f-3     :     0.001094
  8 C s       :     3.257772  s :     3.257772
      pz      :     0.951395  p :     2.860946
      px      :     0.950014
      py      :     0.959537
      dz2     :     0.017255  d :     0.098449
      dxz     :     0.025865
      dyz     :     0.024898
      dx2y2   :     0.016919
      dxy     :     0.013512
      f0      :     0.001385  f :     0.007446
      f+1     :     0.000883
      f-1     :     0.001202
      f+2     :     0.000484
      f-2     :     0.001494
      f+3     :     0.001309
      f-3     :     0.000689
  9 H s       :     0.827745  s :     0.827745
      pz      :     0.008996  p :     0.022232
      px      :     0.005426
      py      :     0.007809
 10 C s       :     3.179665  s :     3.179665
      pz      :     0.986901  p :     2.860155
      px      :     0.933446
      py      :     0.939807
      dz2     :     0.021852  d :     0.094598
      dxz     :     0.023283
      dyz     :     0.014282
      dx2y2   :     0.021006
      dxy     :     0.014175
      f0      :     0.001121  f :     0.007262
      f+1     :     0.001013
      f-1     :     0.000779
      f+2     :     0.000870
      f-2     :     0.001266
      f+3     :     0.001368
      f-3     :     0.000845
 11 H s       :     0.823341  s :     0.823341
      pz      :     0.012237  p :     0.022100
      px      :     0.005746
      py      :     0.004117
 12 C s       :     3.186423  s :     3.186423
      pz      :     0.925327  p :     2.856926
      px      :     0.976031
      py      :     0.955568
      dz2     :     0.030622  d :     0.093897
      dxz     :     0.020064
      dyz     :     0.021942
      dx2y2   :     0.008414
      dxy     :     0.012855
      f0      :     0.001540  f :     0.007181
      f+1     :     0.000879
      f-1     :     0.001370
      f+2     :     0.001011
      f-2     :     0.001128
      f+3     :     0.000471
      f-3     :     0.000781
 13 H s       :     0.820072  s :     0.820072
      pz      :     0.004030  p :     0.022023
      px      :     0.010349
      py      :     0.007643
 14 C s       :     3.224698  s :     3.224698
      pz      :     0.954381  p :     2.868628
      px      :     0.957426
      py      :     0.956821
      dz2     :     0.017807  d :     0.094187
      dxz     :     0.025313
      dyz     :     0.023859
      dx2y2   :     0.016553
      dxy     :     0.010656
      f0      :     0.001344  f :     0.007253
      f+1     :     0.000875
      f-1     :     0.001231
      f+2     :     0.000439
      f-2     :     0.001422
      f+3     :     0.001288
      f-3     :     0.000655
 15 H s       :     0.821817  s :     0.821817
      pz      :     0.009035  p :     0.022062
      px      :     0.005371
      py      :     0.007657
 16 C s       :     3.217850  s :     3.217850
      pz      :     0.958452  p :     2.853015
      px      :     0.978518
      py      :     0.916045
      dz2     :     0.019970  d :     0.093987
      dxz     :     0.024081
      dyz     :     0.013797
      dx2y2   :     0.022198
      dxy     :     0.013940
      f0      :     0.001106  f :     0.007311
      f+1     :     0.001037
      f-1     :     0.000794
      f+2     :     0.000848
      f-2     :     0.001232
      f+3     :     0.001391
      f-3     :     0.000902
 17 H s       :     0.803127  s :     0.803127
      pz      :     0.012532  p :     0.022468
      px      :     0.005750
      py      :     0.004187
 18 C s       :     3.069905  s :     3.069905
      pz      :     0.752279  p :     2.583071
      px      :     0.934062
      py      :     0.896731
      dz2     :     0.041460  d :     0.212001
      dxz     :     0.040103
      dyz     :     0.046718
      dx2y2   :     0.040852
      dxy     :     0.042869
      f0      :     0.001946  f :     0.012934
      f+1     :     0.001838
      f-1     :     0.002183
      f+2     :     0.001610
      f-2     :     0.002096
      f+3     :     0.001639
      f-3     :     0.001620
 19 C s       :     3.264438  s :     3.264438
      pz      :     1.067012  p :     3.098506
      px      :     0.967620
      py      :     1.063874
      dz2     :     0.007508  d :     0.055682
      dxz     :     0.010384
      dyz     :     0.013230
      dx2y2   :     0.007865
      dxy     :     0.016694
      f0      :     0.000081  f :     0.003428
      f+1     :     0.000458
      f-1     :     0.000564
      f+2     :     0.000288
      f-2     :     0.000983
      f+3     :     0.000666
      f-3     :     0.000387
 20 H s       :     0.835541  s :     0.835541
      pz      :     0.007599  p :     0.021167
      px      :     0.006017
      py      :     0.007550
 21 H s       :     0.823037  s :     0.823037
      pz      :     0.009924  p :     0.021442
      px      :     0.004560
      py      :     0.006957
 22 H s       :     0.827668  s :     0.827668
      pz      :     0.005144  p :     0.021764
      px      :     0.008295
      py      :     0.008326
 23 C s       :     3.263570  s :     3.263570
      pz      :     1.096333  p :     3.100948
      px      :     1.011117
      py      :     0.993498
      dz2     :     0.005934  d :     0.056534
      dxz     :     0.008876
      dyz     :     0.016536
      dx2y2   :     0.015862
      dxy     :     0.009326
      f0      :     0.000410  f :     0.003537
      f+1     :     0.000119
      f-1     :     0.000667
      f+2     :     0.000042
      f-2     :     0.000860
      f+3     :     0.000625
      f-3     :     0.000814
 24 H s       :     0.828884  s :     0.828884
      pz      :     0.005598  p :     0.021596
      px      :     0.010688
      py      :     0.005311
 25 H s       :     0.825645  s :     0.825645
      pz      :     0.010357  p :     0.021358
      px      :     0.004744
      py      :     0.006257
 26 H s       :     0.828707  s :     0.828707
      pz      :     0.007735  p :     0.021040
      px      :     0.005028
      py      :     0.008277
 27 C s       :     3.267994  s :     3.267994
      pz      :     1.017672  p :     3.094730
      px      :     1.066763
      py      :     1.010295
      dz2     :     0.013711  d :     0.055668
      dxz     :     0.008383
      dyz     :     0.009953
      dx2y2   :     0.007273
      dxy     :     0.016348
      f0      :     0.000311  f :     0.003445
      f+1     :     0.000192
      f-1     :     0.000866
      f+2     :     0.000429
      f-2     :     0.000844
      f+3     :     0.000309
      f-3     :     0.000494
 28 H s       :     0.823778  s :     0.823778
      pz      :     0.010792  p :     0.021363
      px      :     0.005002
      py      :     0.005569
 29 H s       :     0.836450  s :     0.836450
      pz      :     0.005359  p :     0.021293
      px      :     0.010080
      py      :     0.005854
 30 H s       :     0.827146  s :     0.827146
      pz      :     0.004743  p :     0.021528
      px      :     0.007834
      py      :     0.008951
 31 C s       :     2.972887  s :     2.972887
      pz      :     0.804609  p :     2.611807
      px      :     0.903651
      py      :     0.903547
      dz2     :     0.044973  d :     0.162355
      dxz     :     0.016285
      dyz     :     0.030409
      dx2y2   :     0.037890
      dxy     :     0.032798
      f0      :     0.001597  f :     0.013224
      f+1     :     0.002348
      f-1     :     0.001248
      f+2     :     0.002591
      f-2     :     0.001657
      f+3     :     0.002003
      f-3     :     0.001779
 32 C s       :     3.359249  s :     3.359249
      pz      :     0.833709  p :     2.550321
      px      :     0.854813
      py      :     0.861799
      dz2     :     0.022855  d :     0.127230
      dxz     :     0.012769
      dyz     :     0.029122
      dx2y2   :     0.029900
      dxy     :     0.032584
      f0      :     0.000804  f :     0.009381
      f+1     :     0.001460
      f-1     :     0.001136
      f+2     :     0.001838
      f-2     :     0.001116
      f+3     :     0.001585
      f-3     :     0.001441
 33 C s       :     3.184408  s :     3.184408
      pz      :     0.948740  p :     2.871951
      px      :     0.933489
      py      :     0.989722
      dz2     :     0.014730  d :     0.097820
      dxz     :     0.008739
      dyz     :     0.026793
      dx2y2   :     0.019345
      dxy     :     0.028212
      f0      :     0.000917  f :     0.007453
      f+1     :     0.001194
      f-1     :     0.000506
      f+2     :     0.001459
      f-2     :     0.001025
      f+3     :     0.001534
      f-3     :     0.000818
 34 H s       :     0.819973  s :     0.819973
      pz      :     0.007158  p :     0.023658
      px      :     0.007373
      py      :     0.009126
 35 C s       :     3.231062  s :     3.231062
      pz      :     0.988515  p :     2.907626
      px      :     0.985459
      py      :     0.933652
      dz2     :     0.010751  d :     0.093721
      dxz     :     0.010285
      dyz     :     0.024357
      dx2y2   :     0.022823
      dxy     :     0.025505
      f0      :     0.000654  f :     0.007211
      f+1     :     0.000959
      f-1     :     0.000908
      f+2     :     0.001579
      f-2     :     0.000731
      f+3     :     0.001261
      f-3     :     0.001118
 36 H s       :     0.828004  s :     0.828004
      pz      :     0.008384  p :     0.022099
      px      :     0.009307
      py      :     0.004409
 37 C s       :     3.186963  s :     3.186963
      pz      :     0.951424  p :     2.862354
      px      :     0.948151
      py      :     0.962780
      dz2     :     0.024222  d :     0.096113
      dxz     :     0.012705
      dyz     :     0.014138
      dx2y2   :     0.028593
      dxy     :     0.016454
      f0      :     0.000524  f :     0.007322
      f+1     :     0.001424
      f-1     :     0.001079
      f+2     :     0.001358
      f-2     :     0.000966
      f+3     :     0.000827
      f-3     :     0.001145
 38 H s       :     0.825308  s :     0.825308
      pz      :     0.004309  p :     0.021932
      px      :     0.004297
      py      :     0.013326
 39 C s       :     3.337381  s :     3.337381
      pz      :     0.970882  p :     2.887734
      px      :     0.954423
      py      :     0.962429
      dz2     :     0.014898  d :     0.093454
      dxz     :     0.011139
      dyz     :     0.024158
      dx2y2   :     0.018012
      dxy     :     0.025246
      f0      :     0.000942  f :     0.007531
      f+1     :     0.001205
      f-1     :     0.000522
      f+2     :     0.001433
      f-2     :     0.001125
      f+3     :     0.001456
      f-3     :     0.000847
 40 H s       :     0.827115  s :     0.827115
      pz      :     0.007252  p :     0.022794
      px      :     0.007296
      py      :     0.008246
 41 C s       :     2.987731  s :     2.987731
      pz      :     0.928230  p :     2.752574
      px      :     0.929148
      py      :     0.895196
      dz2     :     0.037736  d :     0.184855
      dxz     :     0.037370
      dyz     :     0.033923
      dx2y2   :     0.043034
      dxy     :     0.032792
      f0      :     0.001533  f :     0.010027
      f+1     :     0.001766
      f-1     :     0.001220
      f+2     :     0.001691
      f-2     :     0.000809
      f+3     :     0.001561
      f-3     :     0.001446
 42 C s       :     3.297426  s :     3.297426
      pz      :     1.026464  p :     3.095192
      px      :     1.021856
      py      :     1.046871
      dz2     :     0.022787  d :     0.061401
      dxz     :     0.005019
      dyz     :     0.005843
      dx2y2   :     0.021943
      dxy     :     0.005808
      f0      :     0.000640  f :     0.003596
      f+1     :     0.000506
      f-1     :     0.000592
      f+2     :     0.000524
      f-2     :     0.000177
      f+3     :     0.000669
      f-3     :     0.000487
 43 H s       :     0.832132  s :     0.832132
      pz      :     0.004661  p :     0.020988
      px      :     0.011784
      py      :     0.004544
 44 H s       :     0.829227  s :     0.829227
      pz      :     0.004526  p :     0.021398
      px      :     0.004713
      py      :     0.012160
 45 H s       :     0.830486  s :     0.830486
      pz      :     0.011855  p :     0.021029
      px      :     0.004331
      py      :     0.004843
 46 C s       :     3.258197  s :     3.258197
      pz      :     1.067508  p :     3.100183
      px      :     0.955018
      py      :     1.077658
      dz2     :     0.013277  d :     0.058814
      dxz     :     0.013065
      dyz     :     0.004515
      dx2y2   :     0.015864
      dxy     :     0.012093
      f0      :     0.000486  f :     0.003315
      f+1     :     0.000523
      f-1     :     0.000392
      f+2     :     0.000443
      f-2     :     0.000119
      f+3     :     0.000460
      f-3     :     0.000892
 47 H s       :     0.838235  s :     0.838235
      pz      :     0.011522  p :     0.021244
      px      :     0.004566
      py      :     0.005156
 48 H s       :     0.839045  s :     0.839045
      pz      :     0.004515  p :     0.021340
      px      :     0.004586
      py      :     0.012239
 49 H s       :     0.833477  s :     0.833477
      pz      :     0.006901  p :     0.022856
      px      :     0.009896
      py      :     0.006058
 50 C s       :     3.260217  s :     3.260217
      pz      :     0.957154  p :     3.109236
      px      :     1.078529
      py      :     1.073554
      dz2     :     0.014413  d :     0.058366
      dxz     :     0.016765
      dyz     :     0.009810
      dx2y2   :     0.013932
      dxy     :     0.003446
      f0      :     0.000775  f :     0.003279
      f+1     :     0.000703
      f-1     :     0.000751
      f+2     :     0.000347
      f-2     :     0.000140
      f+3     :     0.000216
      f-3     :     0.000347
 51 H s       :     0.841516  s :     0.841516
      pz      :     0.009812  p :     0.023045
      px      :     0.007274
      py      :     0.005959
 52 H s       :     0.837384  s :     0.837384
      pz      :     0.004361  p :     0.021338
      px      :     0.004658
      py      :     0.012319
 53 H s       :     0.838807  s :     0.838807
      pz      :     0.005246  p :     0.021509
      px      :     0.011593
      py      :     0.004670
 54 C s       :     3.070209  s :     3.070209
      pz      :     0.749765  p :     2.204888
      px      :     0.680658
      py      :     0.774465
      dz2     :     0.031234  d :     0.268961
      dxz     :     0.042568
      dyz     :     0.042989
      dx2y2   :     0.085850
      dxy     :     0.066321
      f0      :     0.001727  f :     0.025108
      f+1     :     0.001858
      f-1     :     0.003200
      f+2     :     0.003681
      f-2     :     0.002176
      f+3     :     0.003577
      f-3     :     0.008888
 55 C s       :     3.256554  s :     3.256554
      pz      :     0.941794  p :     2.525373
      px      :     0.798357
      py      :     0.785222
      dz2     :     0.012260  d :     0.130006
      dxz     :     0.026133
      dyz     :     0.015316
      dx2y2   :     0.035967
      dxy     :     0.040329
      f0      :     0.001164  f :     0.010054
      f+1     :     0.000656
      f-1     :     0.001534
      f+2     :     0.001548
      f-2     :     0.000881
      f+3     :     0.001407
      f-3     :     0.002864
 56 C s       :     3.263589  s :     3.263589
      pz      :     0.934409  p :     2.845973
      px      :     0.940341
      py      :     0.971224
      dz2     :     0.006712  d :     0.096448
      dxz     :     0.020424
      dyz     :     0.011984
      dx2y2   :     0.024981
      dxy     :     0.032346
      f0      :     0.001033  f :     0.007337
      f+1     :     0.000474
      f-1     :     0.001073
      f+2     :     0.001196
      f-2     :     0.000632
      f+3     :     0.000922
      f-3     :     0.002008
 57 H s       :     0.816608  s :     0.816608
      pz      :     0.005606  p :     0.022537
      px      :     0.006842
      py      :     0.010089
 58 C s       :     3.186249  s :     3.186249
      pz      :     0.950193  p :     2.865342
      px      :     0.988676
      py      :     0.926473
      dz2     :     0.010942  d :     0.093629
      dxz     :     0.008689
      dyz     :     0.017519
      dx2y2   :     0.035291
      dxy     :     0.021189
      f0      :     0.000660  f :     0.007253
      f+1     :     0.000805
      f-1     :     0.001461
      f+2     :     0.000678
      f-2     :     0.000888
      f+3     :     0.001037
      f-3     :     0.001725
 59 H s       :     0.814223  s :     0.814223
      pz      :     0.004407  p :     0.022144
      px      :     0.013939
      py      :     0.003797
 60 C s       :     3.180880  s :     3.180880
      pz      :     0.920302  p :     2.831406
      px      :     0.936367
      py      :     0.974737
      dz2     :     0.007682  d :     0.094922
      dxz     :     0.021038
      dyz     :     0.008720
      dx2y2   :     0.026781
      dxy     :     0.030701
      f0      :     0.001000  f :     0.007148
      f+1     :     0.000599
      f-1     :     0.000982
      f+2     :     0.001144
      f-2     :     0.000584
      f+3     :     0.001002
      f-3     :     0.001837
 61 H s       :     0.812292  s :     0.812292
      pz      :     0.005262  p :     0.022012
      px      :     0.005564
      py      :     0.011185
 62 C s       :     3.187244  s :     3.187244
      pz      :     0.955132  p :     2.857597
      px      :     0.936627
      py      :     0.965838
      dz2     :     0.007018  d :     0.092478
      dxz     :     0.018376
      dyz     :     0.010174
      dx2y2   :     0.023442
      dxy     :     0.033467
      f0      :     0.001054  f :     0.007233
      f+1     :     0.000494
      f-1     :     0.001062
      f+2     :     0.001136
      f-2     :     0.000603
      f+3     :     0.000887
      f-3     :     0.001998
 63 H s       :     0.814921  s :     0.814921
      pz      :     0.005662  p :     0.022134
      px      :     0.006886
      py      :     0.009586
 64 C s       :     3.238199  s :     3.238199
      pz      :     0.922590  p :     2.851737
      px      :     0.998610
      py      :     0.930536
      dz2     :     0.013229  d :     0.100547
      dxz     :     0.008296
      dyz     :     0.019427
      dx2y2   :     0.036879
      dxy     :     0.022715
      f0      :     0.000644  f :     0.007386
      f+1     :     0.000821
      f-1     :     0.001479
      f+2     :     0.000688
      f-2     :     0.000935
      f+3     :     0.001089
      f-3     :     0.001731
 65 H s       :     0.801251  s :     0.801251
      pz      :     0.004255  p :     0.022648
      px      :     0.014410
      py      :     0.003983
 66 H s       :     0.699994  s :     0.699994
      pz      :     0.011158  p :     0.043124
      px      :     0.007968
      py      :     0.023998
 67 O s       :     3.846916  s :     3.846916
      pz      :     1.489537  p :     4.721236
      px      :     1.717168
      py      :     1.514531
      dz2     :     0.007298  d :     0.026601
      dxz     :     0.005934
      dyz     :     0.007376
      dx2y2   :     0.003262
      dxy     :     0.002731
      f0      :     0.000322  f :     0.001703
      f+1     :     0.000287
      f-1     :     0.000335
      f+2     :     0.000334
      f-2     :     0.000290
      f+3     :     0.000059
      f-3     :     0.000076
 68 C s       :     3.030179  s :     3.030179
      pz      :     0.791422  p :     2.271135
      px      :     0.746004
      py      :     0.733709
      dz2     :     0.055563  d :     0.266840
      dxz     :     0.076974
      dyz     :     0.037832
      dx2y2   :     0.055350
      dxy     :     0.041122
      f0      :     0.006361  f :     0.025726
      f+1     :     0.002644
      f-1     :     0.002758
      f+2     :     0.003096
      f-2     :     0.005014
      f+3     :     0.003901
      f-3     :     0.001952
 69 C s       :     3.185685  s :     3.185685
      pz      :     0.787321  p :     2.497675
      px      :     0.815252
      py      :     0.895103
      dz2     :     0.029345  d :     0.130135
      dxz     :     0.037267
      dyz     :     0.021360
      dx2y2   :     0.021691
      dxy     :     0.020472
      f0      :     0.002338  f :     0.009961
      f+1     :     0.001407
      f-1     :     0.000995
      f+2     :     0.001289
      f-2     :     0.001713
      f+3     :     0.001547
      f-3     :     0.000672
 70 C s       :     3.245347  s :     3.245347
      pz      :     0.996244  p :     2.890457
      px      :     0.945861
      py      :     0.948352
      dz2     :     0.020660  d :     0.099188
      dxz     :     0.025879
      dyz     :     0.020445
      dx2y2   :     0.017893
      dxy     :     0.014310
      f0      :     0.001489  f :     0.007295
      f+1     :     0.000694
      f-1     :     0.000975
      f+2     :     0.000629
      f-2     :     0.001489
      f+3     :     0.001454
      f-3     :     0.000565
 71 H s       :     0.831426  s :     0.831426
      pz      :     0.011412  p :     0.022742
      px      :     0.004803
      py      :     0.006527
 72 C s       :     3.177466  s :     3.177466
      pz      :     0.924715  p :     2.866996
      px      :     0.970607
      py      :     0.971674
      dz2     :     0.032112  d :     0.094152
      dxz     :     0.020373
      dyz     :     0.020031
      dx2y2   :     0.008999
      dxy     :     0.012637
      f0      :     0.001750  f :     0.007203
      f+1     :     0.000946
      f-1     :     0.001002
      f+2     :     0.001085
      f-2     :     0.001255
      f+3     :     0.000415
      f-3     :     0.000750
 73 H s       :     0.821314  s :     0.821314
      pz      :     0.003697  p :     0.022018
      px      :     0.011411
      py      :     0.006911
 74 C s       :     3.186976  s :     3.186976
      pz      :     0.972992  p :     2.863557
      px      :     0.950138
      py      :     0.940427
      dz2     :     0.018852  d :     0.094186
      dxz     :     0.029840
      dyz     :     0.013011
      dx2y2   :     0.018251
      dxy     :     0.014231
      f0      :     0.001399  f :     0.007159
      f+1     :     0.000995
      f-1     :     0.000618
      f+2     :     0.000936
      f-2     :     0.001152
      f+3     :     0.001466
      f-3     :     0.000593
 75 H s       :     0.819379  s :     0.819379
      pz      :     0.010848  p :     0.021962
      px      :     0.006877
      py      :     0.004237
 76 C s       :     3.175436  s :     3.175436
      pz      :     0.962471  p :     2.865682
      px      :     0.938392
      py      :     0.964819
      dz2     :     0.018781  d :     0.093993
      dxz     :     0.025298
      dyz     :     0.018653
      dx2y2   :     0.017164
      dxy     :     0.014097
      f0      :     0.001441  f :     0.007206
      f+1     :     0.000662
      f-1     :     0.000966
      f+2     :     0.000592
      f-2     :     0.001494
      f+3     :     0.001462
      f-3     :     0.000589
 77 H s       :     0.821330  s :     0.821330
      pz      :     0.010523  p :     0.022027
      px      :     0.004893
      py      :     0.006611
 78 C s       :     3.255209  s :     3.255209
      pz      :     0.950675  p :     2.894346
      px      :     0.992064
      py      :     0.951607
      dz2     :     0.033630  d :     0.099265
      dxz     :     0.021532
      dyz     :     0.021100
      dx2y2   :     0.009583
      dxy     :     0.013421
      f0      :     0.001796  f :     0.007288
      f+1     :     0.001012
      f-1     :     0.001002
      f+2     :     0.001093
      f-2     :     0.001268
      f+3     :     0.000392
      f-3     :     0.000725
 79 H s       :     0.826980  s :     0.826980
      pz      :     0.003965  p :     0.022669
      px      :     0.011949
      py      :     0.006755
 80 O s       :     3.856250  s :     3.856250
      pz      :     1.775873  p :     4.730079
      px      :     1.378396
      py      :     1.575809
      dz2     :     0.003456  d :     0.026635
      dxz     :     0.005860
      dyz     :     0.002447
      dx2y2   :     0.007137
      dxy     :     0.007735
      f0      :     0.000169  f :     0.001592
      f+1     :     0.000233
      f-1     :     0.000099
      f+2     :     0.000081
      f-2     :     0.000235
      f+3     :     0.000425
      f-3     :     0.000351
 81 H s       :     0.645015  s :     0.645015
      pz      :     0.029743  p :     0.062202
      px      :     0.023322
      py      :     0.009138


                     *******************************
                     * LOEWDIN POPULATION ANALYSIS *
                     *******************************

----------------------
LOEWDIN ATOMIC CHARGES
----------------------
   0 O :    0.377326
   1 O :    0.127537
   2 N :    0.301929
   3 N :    0.179499
   4 C :   -0.251133
   5 C :   -0.200271
   6 H :    0.193744
   7 C :   -0.139835
   8 C :   -0.102998
   9 H :    0.164066
  10 C :   -0.137696
  11 H :    0.157783
  12 C :   -0.143096
  13 H :    0.156308
  14 C :   -0.142488
  15 H :    0.157068
  16 C :   -0.111112
  17 H :    0.163457
  18 C :   -0.368021
  19 C :   -0.257288
  20 H :    0.134500
  21 H :    0.140418
  22 H :    0.131277
  23 C :   -0.263441
  24 H :    0.129878
  25 H :    0.138406
  26 H :    0.133352
  27 C :   -0.256683
  28 H :    0.139854
  29 H :    0.131285
  30 H :    0.130665
  31 C :   -0.184310
  32 C :   -0.077053
  33 C :   -0.123152
  34 H :    0.162289
  35 C :   -0.176897
  36 H :    0.151688
  37 C :   -0.161994
  38 H :    0.154531
  39 C :   -0.139726
  40 H :    0.159498
  41 C :   -0.316079
  42 C :   -0.269537
  43 H :    0.129084
  44 H :    0.132467
  45 H :    0.129203
  46 C :   -0.260612
  47 H :    0.132420
  48 H :    0.132508
  49 H :    0.123617
  50 C :   -0.260051
  51 H :    0.124709
  52 H :    0.132901
  53 H :    0.133357
  54 C :   -0.397252
  55 C :   -0.146545
  56 C :   -0.077787
  57 H :    0.165299
  58 C :   -0.132461
  59 H :    0.159884
  60 C :   -0.115919
  61 H :    0.160046
  62 C :   -0.132621
  63 H :    0.159847
  64 C :   -0.086820
  65 H :    0.164059
  66 H :    0.191731
  67 O :   -0.077273
  68 C :   -0.593098
  69 C :   -0.141570
  70 C :   -0.108371
  71 H :    0.155981
  72 C :   -0.149966
  73 H :    0.154960
  74 C :   -0.142454
  75 H :    0.155171
  76 C :   -0.149809
  77 H :    0.154943
  78 C :   -0.110556
  79 H :    0.155615
  80 O :   -0.058409
  81 H :    0.200226

-------------------------------
LOEWDIN REDUCED ORBITAL CHARGES
-------------------------------
  0 O s       :     3.203708  s :     3.203708
      pz      :     1.491129  p :     4.303900
      px      :     1.287044
      py      :     1.525727
      dz2     :     0.021802  d :     0.107888
      dxz     :     0.028932
      dyz     :     0.012506
      dx2y2   :     0.024983
      dxy     :     0.019665
      f0      :     0.000981  f :     0.007179
      f+1     :     0.001270
      f-1     :     0.000628
      f+2     :     0.001126
      f-2     :     0.000984
      f+3     :     0.001036
      f-3     :     0.001155
  1 O s       :     3.383443  s :     3.383443
      pz      :     1.343851  p :     4.414740
      px      :     1.575255
      py      :     1.495634
      dz2     :     0.008695  d :     0.067954
      dxz     :     0.006758
      dyz     :     0.014765
      dx2y2   :     0.017607
      dxy     :     0.020129
      f0      :     0.000542  f :     0.006325
      f+1     :     0.000316
      f-1     :     0.000758
      f+2     :     0.000661
      f-2     :     0.001174
      f+3     :     0.001467
      f-3     :     0.001406
  2 N s       :     2.933457  s :     2.933457
      pz      :     1.149625  p :     3.527508
      px      :     1.198953
      py      :     1.178930
      dz2     :     0.044691  d :     0.221164
      dxz     :     0.059146
      dyz     :     0.049022
      dx2y2   :     0.030844
      dxy     :     0.037462
      f0      :     0.002749  f :     0.015942
      f+1     :     0.002487
      f-1     :     0.001987
      f+2     :     0.000920
      f-2     :     0.003003
      f+3     :     0.002351
      f-3     :     0.002446
  3 N s       :     2.922155  s :     2.922155
      pz      :     1.351449  p :     3.663457
      px      :     1.178527
      py      :     1.133481
      dz2     :     0.038073  d :     0.219352
      dxz     :     0.039787
      dyz     :     0.022297
      dx2y2   :     0.069193
      dxy     :     0.050003
      f0      :     0.001740  f :     0.015537
      f+1     :     0.002240
      f-1     :     0.002038
      f+2     :     0.001640
      f-2     :     0.002780
      f+3     :     0.003009
      f-3     :     0.002089
  4 C s       :     2.727776  s :     2.727776
      pz      :     0.929180  p :     2.608410
      px      :     0.826742
      py      :     0.852488
      dz2     :     0.179932  d :     0.789576
      dxz     :     0.155584
      dyz     :     0.170342
      dx2y2   :     0.155730
      dxy     :     0.127988
      f0      :     0.020868  f :     0.125370
      f+1     :     0.022048
      f-1     :     0.016468
      f+2     :     0.017953
      f-2     :     0.022347
      f+3     :     0.012022
      f-3     :     0.013665
  5 C s       :     2.712507  s :     2.712507
      pz      :     0.964824  p :     2.853355
      px      :     0.915322
      py      :     0.973210
      dz2     :     0.100220  d :     0.565250
      dxz     :     0.095073
      dyz     :     0.133249
      dx2y2   :     0.122724
      dxy     :     0.113985
      f0      :     0.010862  f :     0.069158
      f+1     :     0.009053
      f-1     :     0.006133
      f+2     :     0.007977
      f-2     :     0.010687
      f+3     :     0.013962
      f-3     :     0.010484
  6 H s       :     0.744927  s :     0.744927
      pz      :     0.023511  p :     0.061329
      px      :     0.010608
      py      :     0.027210
  7 C s       :     2.701835  s :     2.701835
      pz      :     1.038854  p :     2.855994
      px      :     0.908976
      py      :     0.908165
      dz2     :     0.141338  d :     0.523851
      dxz     :     0.119196
      dyz     :     0.111793
      dx2y2   :     0.068431
      dxy     :     0.083092
      f0      :     0.011864  f :     0.058154
      f+1     :     0.007946
      f-1     :     0.010403
      f+2     :     0.007721
      f-2     :     0.009364
      f+3     :     0.005921
      f-3     :     0.004934
  8 C s       :     2.756152  s :     2.756152
      pz      :     0.999138  p :     2.913453
      px      :     0.973700
      py      :     0.940615
      dz2     :     0.078798  d :     0.389912
      dxz     :     0.103663
      dyz     :     0.095957
      dx2y2   :     0.056824
      dxy     :     0.054670
      f0      :     0.009410  f :     0.043481
      f+1     :     0.006908
      f-1     :     0.007033
      f+2     :     0.003019
      f-2     :     0.006994
      f+3     :     0.005565
      f-3     :     0.004552
  9 H s       :     0.775216  s :     0.775216
      pz      :     0.024067  p :     0.060717
      px      :     0.015201
      py      :     0.021449
 10 C s       :     2.763843  s :     2.763843
      pz      :     0.994482  p :     2.939304
      px      :     0.981866
      py      :     0.962956
      dz2     :     0.095972  d :     0.391051
      dxz     :     0.092357
      dyz     :     0.057626
      dx2y2   :     0.075719
      dxy     :     0.069379
      f0      :     0.007086  f :     0.043498
      f+1     :     0.005871
      f-1     :     0.006276
      f+2     :     0.005832
      f-2     :     0.007612
      f+3     :     0.005998
      f-3     :     0.004823
 11 H s       :     0.781888  s :     0.781888
      pz      :     0.032263  p :     0.060329
      px      :     0.016117
      py      :     0.011949
 12 C s       :     2.764922  s :     2.764922
      pz      :     1.053894  p :     2.943695
      px      :     0.950482
      py      :     0.939320
      dz2     :     0.128184  d :     0.391080
      dxz     :     0.087816
      dyz     :     0.091825
      dx2y2   :     0.026229
      dxy     :     0.057026
      f0      :     0.009263  f :     0.043399
      f+1     :     0.006528
      f-1     :     0.008638
      f+2     :     0.007091
      f-2     :     0.006890
      f+3     :     0.001897
      f-3     :     0.003092
 13 H s       :     0.783362  s :     0.783362
      pz      :     0.011862  p :     0.060330
      px      :     0.027638
      py      :     0.020831
 14 C s       :     2.764171  s :     2.764171
      pz      :     1.017905  p :     2.943030
      px      :     0.983657
      py      :     0.941468
      dz2     :     0.079319  d :     0.391839
      dxz     :     0.105412
      dyz     :     0.096614
      dx2y2   :     0.057951
      dxy     :     0.052544
      f0      :     0.009347  f :     0.043448
      f+1     :     0.006872
      f-1     :     0.007156
      f+2     :     0.003025
      f-2     :     0.006950
      f+3     :     0.005537
      f-3     :     0.004560
 15 H s       :     0.782606  s :     0.782606
      pz      :     0.024412  p :     0.060326
      px      :     0.015105
      py      :     0.020809
 16 C s       :     2.754179  s :     2.754179
      pz      :     0.985526  p :     2.924178
      px      :     0.978427
      py      :     0.960225
      dz2     :     0.093532  d :     0.389414
      dxz     :     0.092728
      dyz     :     0.059077
      dx2y2   :     0.076700
      dxy     :     0.067376
      f0      :     0.006891  f :     0.043342
      f+1     :     0.005872
      f-1     :     0.006156
      f+2     :     0.006052
      f-2     :     0.007589
      f+3     :     0.005956
      f-3     :     0.004827
 17 H s       :     0.775180  s :     0.775180
      pz      :     0.033053  p :     0.061363
      px      :     0.016153
      py      :     0.012157
 18 C s       :     2.701933  s :     2.701933
      pz      :     0.867543  p :     2.874082
      px      :     1.019669
      py      :     0.986869
      dz2     :     0.152270  d :     0.707908
      dxz     :     0.127473
      dyz     :     0.158429
      dx2y2   :     0.121608
      dxy     :     0.148128
      f0      :     0.013695  f :     0.084098
      f+1     :     0.012403
      f-1     :     0.013889
      f+2     :     0.011176
      f-2     :     0.011602
      f+3     :     0.010772
      f-3     :     0.010562
 19 C s       :     2.824903  s :     2.824903
      pz      :     1.066164  p :     3.153715
      px      :     1.025828
      py      :     1.061722
      dz2     :     0.033476  d :     0.254467
      dxz     :     0.049955
      dyz     :     0.056736
      dx2y2   :     0.036365
      dxy     :     0.077935
      f0      :     0.002127  f :     0.024204
      f+1     :     0.004400
      f-1     :     0.002754
      f+2     :     0.003143
      f-2     :     0.003170
      f+3     :     0.005293
      f-3     :     0.003317
 20 H s       :     0.802575  s :     0.802575
      pz      :     0.023853  p :     0.062925
      px      :     0.016844
      py      :     0.022228
 21 H s       :     0.796977  s :     0.796977
      pz      :     0.028316  p :     0.062606
      px      :     0.014070
      py      :     0.020220
 22 H s       :     0.804041  s :     0.804041
      pz      :     0.015607  p :     0.064682
      px      :     0.023072
      py      :     0.026003
 23 C s       :     2.825451  s :     2.825451
      pz      :     1.077750  p :     3.156968
      px      :     1.043680
      py      :     1.035538
      dz2     :     0.029245  d :     0.256630
      dxz     :     0.036620
      dyz     :     0.071520
      dx2y2   :     0.066521
      dxy     :     0.052724
      f0      :     0.002835  f :     0.024392
      f+1     :     0.002356
      f-1     :     0.003196
      f+2     :     0.001870
      f-2     :     0.003931
      f+3     :     0.004416
      f-3     :     0.005789
 24 H s       :     0.805728  s :     0.805728
      pz      :     0.016677  p :     0.064394
      px      :     0.031044
      py      :     0.016673
 25 H s       :     0.798970  s :     0.798970
      pz      :     0.031229  p :     0.062624
      px      :     0.013803
      py      :     0.017592
 26 H s       :     0.803713  s :     0.803713
      pz      :     0.023267  p :     0.062936
      px      :     0.015907
      py      :     0.023762
 27 C s       :     2.825525  s :     2.825525
      pz      :     1.046457  p :     3.152495
      px      :     1.064456
      py      :     1.041582
      dz2     :     0.056845  d :     0.254494
      dxz     :     0.036646
      dyz     :     0.054678
      dx2y2   :     0.031425
      dxy     :     0.074900
      f0      :     0.002872  f :     0.024170
      f+1     :     0.002238
      f-1     :     0.004994
      f+2     :     0.004439
      f-2     :     0.003477
      f+3     :     0.002567
      f-3     :     0.003582
 28 H s       :     0.797448  s :     0.797448
      pz      :     0.030182  p :     0.062698
      px      :     0.014926
      py      :     0.017590
 29 H s       :     0.805536  s :     0.805536
      pz      :     0.016928  p :     0.063179
      px      :     0.029529
      py      :     0.016722
 30 H s       :     0.805418  s :     0.805418
      pz      :     0.014271  p :     0.063916
      px      :     0.024292
      py      :     0.025354
 31 C s       :     2.695550  s :     2.695550
      pz      :     0.873093  p :     2.788967
      px      :     0.876717
      py      :     1.039156
      dz2     :     0.137225  d :     0.623655
      dxz     :     0.090809
      dyz     :     0.122792
      dx2y2   :     0.136245
      dxy     :     0.136584
      f0      :     0.010146  f :     0.076139
      f+1     :     0.010738
      f-1     :     0.009058
      f+2     :     0.011913
      f-2     :     0.010349
      f+3     :     0.012200
      f-3     :     0.011734
 32 C s       :     2.703159  s :     2.703159
      pz      :     0.925632  p :     2.829192
      px      :     0.953032
      py      :     0.950528
      dz2     :     0.080650  d :     0.491620
      dxz     :     0.062655
      dyz     :     0.108236
      dx2y2   :     0.119910
      dxy     :     0.120170
      f0      :     0.005381  f :     0.053083
      f+1     :     0.005532
      f-1     :     0.006811
      f+2     :     0.009607
      f-2     :     0.007300
      f+3     :     0.009940
      f-3     :     0.008512
 33 C s       :     2.752093  s :     2.752093
      pz      :     0.940891  p :     2.927323
      px      :     0.953780
      py      :     1.032652
      dz2     :     0.052213  d :     0.400827
      dxz     :     0.043464
      dyz     :     0.106075
      dx2y2   :     0.082114
      dxy     :     0.116960
      f0      :     0.005718  f :     0.042910
      f+1     :     0.004482
      f-1     :     0.003700
      f+2     :     0.007317
      f-2     :     0.005811
      f+3     :     0.009614
      f-3     :     0.006268
 34 H s       :     0.774716  s :     0.774716
      pz      :     0.019363  p :     0.062995
      px      :     0.019768
      py      :     0.023864
 35 C s       :     2.761922  s :     2.761922
      pz      :     0.952863  p :     2.975712
      px      :     0.962049
      py      :     1.060800
      dz2     :     0.041880  d :     0.395418
      dxz     :     0.049561
      dyz     :     0.096611
      dx2y2   :     0.105105
      dxy     :     0.102260
      f0      :     0.004187  f :     0.043845
      f+1     :     0.003066
      f-1     :     0.006623
      f+2     :     0.007171
      f-2     :     0.005789
      f+3     :     0.008543
      f-3     :     0.008466
 36 H s       :     0.787721  s :     0.787721
      pz      :     0.022723  p :     0.060590
      px      :     0.025000
      py      :     0.012868
 37 C s       :     2.762328  s :     2.762328
      pz      :     0.965582  p :     2.950071
      px      :     0.986207
      py      :     0.998283
      dz2     :     0.090260  d :     0.404972
      dxz     :     0.067894
      dyz     :     0.058507
      dx2y2   :     0.118641
      dxy     :     0.069670
      f0      :     0.003827  f :     0.044623
      f+1     :     0.005554
      f-1     :     0.006759
      f+2     :     0.007264
      f-2     :     0.007477
      f+3     :     0.006532
      f-3     :     0.007210
 38 H s       :     0.785481  s :     0.785481
      pz      :     0.012502  p :     0.059988
      px      :     0.012459
      py      :     0.035026
 39 C s       :     2.754353  s :     2.754353
      pz      :     0.973104  p :     2.960354
      px      :     0.979746
      py      :     1.007504
      dz2     :     0.052082  d :     0.382069
      dxz     :     0.046095
      dyz     :     0.097629
      dx2y2   :     0.079015
      dxy     :     0.107248
      f0      :     0.005686  f :     0.042950
      f+1     :     0.004866
      f-1     :     0.003844
      f+2     :     0.007236
      f-2     :     0.006024
      f+3     :     0.009020
      f-3     :     0.006274
 40 H s       :     0.777971  s :     0.777971
      pz      :     0.020077  p :     0.062530
      px      :     0.019764
      py      :     0.022689
 41 C s       :     2.686009  s :     2.686009
      pz      :     0.989584  p :     2.926248
      px      :     0.987865
      py      :     0.948799
      dz2     :     0.137457  d :     0.635513
      dxz     :     0.123813
      dyz     :     0.116148
      dx2y2   :     0.146779
      dxy     :     0.111315
      f0      :     0.009422  f :     0.068308
      f+1     :     0.011270
      f-1     :     0.008655
      f+2     :     0.011010
      f-2     :     0.008871
      f+3     :     0.009893
      f-3     :     0.009186
 42 C s       :     2.824026  s :     2.824026
      pz      :     1.047743  p :     3.146055
      px      :     1.046238
      py      :     1.052074
      dz2     :     0.097031  d :     0.274905
      dxz     :     0.030608
      dyz     :     0.026517
      dx2y2   :     0.093051
      dxy     :     0.027698
      f0      :     0.002783  f :     0.024552
      f+1     :     0.003554
      f-1     :     0.003836
      f+2     :     0.004212
      f-2     :     0.003641
      f+3     :     0.003644
      f-3     :     0.002882
 43 H s       :     0.808252  s :     0.808252
      pz      :     0.014695  p :     0.062663
      px      :     0.033999
      py      :     0.013970
 44 H s       :     0.805393  s :     0.805393
      pz      :     0.013507  p :     0.062140
      px      :     0.014275
      py      :     0.034358
 45 H s       :     0.808075  s :     0.808075
      pz      :     0.034389  p :     0.062722
      px      :     0.013412
      py      :     0.014921
 46 C s       :     2.823324  s :     2.823324
      pz      :     1.066149  p :     3.145991
      px      :     1.014657
      py      :     1.065186
      dz2     :     0.058678  d :     0.267321
      dxz     :     0.066269
      dyz     :     0.017325
      dx2y2   :     0.072617
      dxy     :     0.052433
      f0      :     0.002616  f :     0.023975
      f+1     :     0.003440
      f-1     :     0.002712
      f+2     :     0.002829
      f-2     :     0.003697
      f+3     :     0.003209
      f-3     :     0.005472
 47 H s       :     0.805102  s :     0.805102
      pz      :     0.033472  p :     0.062478
      px      :     0.013059
      py      :     0.015946
 48 H s       :     0.805136  s :     0.805136
      pz      :     0.013581  p :     0.062356
      px      :     0.012993
      py      :     0.035782
 49 H s       :     0.810548  s :     0.810548
      pz      :     0.021495  p :     0.065835
      px      :     0.025914
      py      :     0.018426
 50 C s       :     2.821828  s :     2.821828
      pz      :     1.014472  p :     3.146955
      px      :     1.070866
      py      :     1.061617
      dz2     :     0.067597  d :     0.267211
      dxz     :     0.078874
      dyz     :     0.047609
      dx2y2   :     0.060188
      dxy     :     0.012944
      f0      :     0.005017  f :     0.024057
      f+1     :     0.004537
      f-1     :     0.005091
      f+2     :     0.001966
      f-2     :     0.003955
      f+3     :     0.001499
      f-3     :     0.001992
 51 H s       :     0.809298  s :     0.809298
      pz      :     0.025338  p :     0.065992
      px      :     0.022444
      py      :     0.018211
 52 H s       :     0.804755  s :     0.804755
      pz      :     0.012723  p :     0.062344
      px      :     0.014159
      py      :     0.035463
 53 H s       :     0.803828  s :     0.803828
      pz      :     0.014581  p :     0.062816
      px      :     0.033911
      py      :     0.014323
 54 C s       :     2.743313  s :     2.743313
      pz      :     0.774745  p :     2.584807
      px      :     0.823643
      py      :     0.986419
      dz2     :     0.101045  d :     0.918530
      dxz     :     0.137994
      dyz     :     0.138766
      dx2y2   :     0.304741
      dxy     :     0.235982
      f0      :     0.010270  f :     0.150603
      f+1     :     0.012117
      f-1     :     0.013381
      f+2     :     0.022784
      f-2     :     0.015593
      f+3     :     0.023874
      f-3     :     0.052584
 55 C s       :     2.700441  s :     2.700441
      pz      :     0.896060  p :     2.885915
      px      :     1.031110
      py      :     0.958744
      dz2     :     0.047455  d :     0.503085
      dxz     :     0.090985
      dyz     :     0.060335
      dx2y2   :     0.148762
      dxy     :     0.155548
      f0      :     0.004682  f :     0.057105
      f+1     :     0.004439
      f-1     :     0.005255
      f+2     :     0.009058
      f-2     :     0.005892
      f+3     :     0.009731
      f-3     :     0.018048
 56 C s       :     2.756343  s :     2.756343
      pz      :     0.869096  p :     2.892254
      px      :     1.021842
      py      :     1.001316
      dz2     :     0.028689  d :     0.385623
      dxz     :     0.072069
      dyz     :     0.042636
      dx2y2   :     0.104656
      dxy     :     0.137573
      f0      :     0.003868  f :     0.043567
      f+1     :     0.003658
      f-1     :     0.003579
      f+2     :     0.007916
      f-2     :     0.003379
      f+3     :     0.007453
      f-3     :     0.013716
 57 H s       :     0.772953  s :     0.772953
      pz      :     0.015861  p :     0.061748
      px      :     0.018777
      py      :     0.027110
 58 C s       :     2.763672  s :     2.763672
      pz      :     0.903502  p :     2.940080
      px      :     0.997641
      py      :     1.038937
      dz2     :     0.043030  d :     0.385372
      dxz     :     0.026806
      dyz     :     0.071690
      dx2y2   :     0.150684
      dxy     :     0.093162
      f0      :     0.003083  f :     0.043337
      f+1     :     0.004012
      f-1     :     0.004429
      f+2     :     0.004875
      f-2     :     0.006765
      f+3     :     0.007575
      f-3     :     0.012597
 59 H s       :     0.779592  s :     0.779592
      pz      :     0.012591  p :     0.060524
      px      :     0.036778
      py      :     0.011155
 60 C s       :     2.767188  s :     2.767188
      pz      :     0.869750  p :     2.915171
      px      :     1.058206
      py      :     0.987215
      dz2     :     0.030900  d :     0.390390
      dxz     :     0.077668
      dyz     :     0.033663
      dx2y2   :     0.116883
      dxy     :     0.131276
      f0      :     0.003786  f :     0.043170
      f+1     :     0.004092
      f-1     :     0.003189
      f+2     :     0.006832
      f-2     :     0.004248
      f+3     :     0.007730
      f-3     :     0.013293
 61 H s       :     0.779676  s :     0.779676
      pz      :     0.014690  p :     0.060279
      px      :     0.015691
      py      :     0.029897
 62 C s       :     2.763679  s :     2.763679
      pz      :     0.896074  p :     2.940309
      px      :     1.045310
      py      :     0.998925
      dz2     :     0.028124  d :     0.385361
      dxz     :     0.068278
      dyz     :     0.039859
      dx2y2   :     0.102948
      dxy     :     0.146152
      f0      :     0.003807  f :     0.043273
      f+1     :     0.003730
      f-1     :     0.003531
      f+2     :     0.007425
      f-2     :     0.003415
      f+3     :     0.007393
      f-3     :     0.013972
 63 H s       :     0.779595  s :     0.779595
      pz      :     0.015770  p :     0.060558
      px      :     0.019048
      py      :     0.025741
 64 C s       :     2.757589  s :     2.757589
      pz      :     0.878246  p :     2.899107
      px      :     1.000230
      py      :     1.020631
      dz2     :     0.047434  d :     0.386562
      dxz     :     0.027137
      dyz     :     0.073700
      dx2y2   :     0.144388
      dxy     :     0.093902
      f0      :     0.003023  f :     0.043562
      f+1     :     0.004323
      f-1     :     0.004488
      f+2     :     0.004627
      f-2     :     0.007225
      f+3     :     0.007663
      f-3     :     0.012213
 65 H s       :     0.773577  s :     0.773577
      pz      :     0.012488  p :     0.062365
      px      :     0.038375
      py      :     0.011502
 66 H s       :     0.692659  s :     0.692659
      pz      :     0.032034  p :     0.115610
      px      :     0.021559
      py      :     0.062017
 67 O s       :     3.415897  s :     3.415897
      pz      :     1.524816  p :     4.594372
      px      :     1.598685
      py      :     1.470870
      dz2     :     0.017870  d :     0.061591
      dxz     :     0.013129
      dyz     :     0.017608
      dx2y2   :     0.005370
      dxy     :     0.007613
      f0      :     0.001004  f :     0.005413
      f+1     :     0.000775
      f-1     :     0.001313
      f+2     :     0.000764
      f-2     :     0.001129
      f+3     :     0.000225
      f-3     :     0.000203
 68 C s       :     2.752333  s :     2.752333
      pz      :     0.958748  p :     2.668270
      px      :     0.902912
      py      :     0.806610
      dz2     :     0.219794  d :     1.009883
      dxz     :     0.267528
      dyz     :     0.160036
      dx2y2   :     0.186845
      dxy     :     0.175679
      f0      :     0.039227  f :     0.162611
      f+1     :     0.018100
      f-1     :     0.018785
      f+2     :     0.019752
      f-2     :     0.029992
      f+3     :     0.021579
      f-3     :     0.015175
 69 C s       :     2.714391  s :     2.714391
      pz      :     0.978642  p :     2.877951
      px      :     0.982140
      py      :     0.917169
      dz2     :     0.115775  d :     0.494054
      dxz     :     0.145736
      dyz     :     0.077428
      dx2y2   :     0.079428
      dxy     :     0.075687
      f0      :     0.013159  f :     0.055173
      f+1     :     0.008015
      f-1     :     0.006451
      f+2     :     0.006831
      f-2     :     0.009758
      f+3     :     0.006093
      f-3     :     0.004866
 70 C s       :     2.759061  s :     2.759061
      pz      :     1.007794  p :     2.917211
      px      :     1.000055
      py      :     0.909362
      dz2     :     0.084125  d :     0.388908
      dxz     :     0.106018
      dyz     :     0.073049
      dx2y2   :     0.064712
      dxy     :     0.061005
      f0      :     0.009707  f :     0.043191
      f+1     :     0.006115
      f-1     :     0.005198
      f+2     :     0.004361
      f-2     :     0.007366
      f+3     :     0.005809
      f-3     :     0.004636
 71 H s       :     0.782170  s :     0.782170
      pz      :     0.030134  p :     0.061849
      px      :     0.013550
      py      :     0.018165
 72 C s       :     2.765154  s :     2.765154
      pz      :     1.055142  p :     2.951226
      px      :     0.970441
      py      :     0.925642
      dz2     :     0.135627  d :     0.390409
      dxz     :     0.090443
      dyz     :     0.081313
      dx2y2   :     0.030530
      dxy     :     0.052496
      f0      :     0.010234  f :     0.043176
      f+1     :     0.007251
      f-1     :     0.005985
      f+2     :     0.007492
      f-2     :     0.007897
      f+3     :     0.001291
      f-3     :     0.003027
 73 H s       :     0.784804  s :     0.784804
      pz      :     0.010959  p :     0.060236
      px      :     0.030312
      py      :     0.018965
 74 C s       :     2.767040  s :     2.767040
      pz      :     1.002450  p :     2.939545
      px      :     1.002081
      py      :     0.935015
      dz2     :     0.084214  d :     0.392637
      dxz     :     0.124877
      dyz     :     0.053016
      dx2y2   :     0.069038
      dxy     :     0.061491
      f0      :     0.009473  f :     0.043233
      f+1     :     0.005892
      f-1     :     0.005060
      f+2     :     0.005062
      f-2     :     0.007217
      f+3     :     0.005808
      f-3     :     0.004720
 75 H s       :     0.784625  s :     0.784625
      pz      :     0.029023  p :     0.060203
      px      :     0.018952
      py      :     0.012229
 76 C s       :     2.765255  s :     2.765255
      pz      :     1.004290  p :     2.951154
      px      :     1.019292
      py      :     0.927573
      dz2     :     0.081918  d :     0.390258
      dxz     :     0.110384
      dyz     :     0.072078
      dx2y2   :     0.064671
      dxy     :     0.061207
      f0      :     0.009632  f :     0.043142
      f+1     :     0.006063
      f-1     :     0.005042
      f+2     :     0.004411
      f-2     :     0.007550
      f+3     :     0.005752
      f-3     :     0.004691
 77 H s       :     0.784804  s :     0.784804
      pz      :     0.028072  p :     0.060253
      px      :     0.013966
      py      :     0.018215
 78 C s       :     2.759340  s :     2.759340
      pz      :     1.039927  p :     2.919231
      px      :     0.971352
      py      :     0.907953
      dz2     :     0.131980  d :     0.388876
      dxz     :     0.091232
      dyz     :     0.081771
      dx2y2   :     0.031604
      dxy     :     0.052289
      f0      :     0.010076  f :     0.043109
      f+1     :     0.007283
      f-1     :     0.005993
      f+2     :     0.007629
      f-2     :     0.007843
      f+3     :     0.001265
      f-3     :     0.003020
 79 H s       :     0.782576  s :     0.782576
      pz      :     0.011430  p :     0.061810
      px      :     0.031750
      py      :     0.018630
 80 O s       :     3.405988  s :     3.405988
      pz      :     1.613784  p :     4.583520
      px      :     1.451624
      py      :     1.518113
      dz2     :     0.008090  d :     0.063647
      dxz     :     0.015839
      dyz     :     0.005754
      dx2y2   :     0.014701
      dxy     :     0.019262
      f0      :     0.000614  f :     0.005254
      f+1     :     0.000847
      f-1     :     0.000298
      f+2     :     0.000306
      f-2     :     0.000860
      f+3     :     0.000974
      f-3     :     0.001354
 81 H s       :     0.618914  s :     0.618914
      pz      :     0.090257  p :     0.180859
      px      :     0.066656
      py      :     0.023946


                      *****************************
                      * MAYER POPULATION ANALYSIS *
                      *****************************

  NA   - Mulliken gross atomic population
  ZA   - Total nuclear charge
  QA   - Mulliken gross atomic charge
  VA   - Mayer's total valence
  BVA  - Mayer's bonded valence
  FA   - Mayer's free valence

  ATOM       NA         ZA         QA         VA         BVA        FA
  0 O      8.2500     8.0000    -0.2500     2.1745     2.1745     0.0000
  1 O      8.3793     8.0000    -0.3793     2.1430     2.1430    -0.0000
  2 N      7.0610     7.0000    -0.0610     3.3658     3.3658    -0.0000
  3 N      7.2988     7.0000    -0.2988     3.0726     3.0726    -0.0000
  4 C      5.7860     6.0000     0.2140     4.1350     4.1350    -0.0000
  5 C      5.6764     6.0000     0.3236     3.6419     3.6419    -0.0000
  6 H      0.8268     1.0000     0.1732     0.9852     0.9852    -0.0000
  7 C      6.0708     6.0000    -0.0708     3.8018     3.8018     0.0000
  8 C      6.2246     6.0000    -0.2246     3.9114     3.9114     0.0000
  9 H      0.8500     1.0000     0.1500     0.9722     0.9722     0.0000
 10 C      6.1417     6.0000    -0.1417     3.8889     3.8889     0.0000
 11 H      0.8454     1.0000     0.1546     0.9620     0.9620     0.0000
 12 C      6.1444     6.0000    -0.1444     3.8638     3.8638    -0.0000
 13 H      0.8421     1.0000     0.1579     0.9606     0.9606    -0.0000
 14 C      6.1948     6.0000    -0.1948     3.9272     3.9272    -0.0000
 15 H      0.8439     1.0000     0.1561     0.9629     0.9629    -0.0000
 16 C      6.1722     6.0000    -0.1722     3.8594     3.8594     0.0000
 17 H      0.8256     1.0000     0.1744     0.9582     0.9582    -0.0000
 18 C      5.8779     6.0000     0.1221     3.9359     3.9359    -0.0000
 19 C      6.4221     6.0000    -0.4221     3.8781     3.8781    -0.0000
 20 H      0.8567     1.0000     0.1433     0.9788     0.9788    -0.0000
 21 H      0.8445     1.0000     0.1555     0.9697     0.9697     0.0000
 22 H      0.8494     1.0000     0.1506     0.9788     0.9788    -0.0000
 23 C      6.4246     6.0000    -0.4246     3.8359     3.8359     0.0000
 24 H      0.8505     1.0000     0.1495     0.9919     0.9919    -0.0000
 25 H      0.8470     1.0000     0.1530     0.9734     0.9734     0.0000
 26 H      0.8497     1.0000     0.1503     0.9745     0.9745     0.0000
 27 C      6.4218     6.0000    -0.4218     3.8555     3.8555     0.0000
 28 H      0.8451     1.0000     0.1549     0.9694     0.9694     0.0000
 29 H      0.8577     1.0000     0.1423     0.9906     0.9906     0.0000
 30 H      0.8487     1.0000     0.1513     0.9792     0.9792     0.0000
 31 C      5.7603     6.0000     0.2397     3.8937     3.8937     0.0000
 32 C      6.0462     6.0000    -0.0462     3.6943     3.6943     0.0000
 33 C      6.1616     6.0000    -0.1616     3.7742     3.7742    -0.0000
 34 H      0.8436     1.0000     0.1564     0.9602     0.9602    -0.0000
 35 C      6.2396     6.0000    -0.2396     3.9280     3.9280    -0.0000
 36 H      0.8501     1.0000     0.1499     0.9640     0.9640     0.0000
 37 C      6.1528     6.0000    -0.1528     3.8233     3.8233    -0.0000
 38 H      0.8472     1.0000     0.1528     0.9621     0.9621    -0.0000
 39 C      6.3261     6.0000    -0.3261     3.9408     3.9408    -0.0000
 40 H      0.8499     1.0000     0.1501     0.9926     0.9926    -0.0000
 41 C      5.9352     6.0000     0.0648     3.9560     3.9560     0.0000
 42 C      6.4576     6.0000    -0.4576     3.8613     3.8613    -0.0000
 43 H      0.8531     1.0000     0.1469     0.9683     0.9683    -0.0000
 44 H      0.8506     1.0000     0.1494     0.9717     0.9717     0.0000
 45 H      0.8515     1.0000     0.1485     0.9673     0.9673     0.0000
 46 C      6.4205     6.0000    -0.4205     3.8664     3.8664     0.0000
 47 H      0.8595     1.0000     0.1405     0.9727     0.9727    -0.0000
 48 H      0.8604     1.0000     0.1396     0.9740     0.9740     0.0000
 49 H      0.8563     1.0000     0.1437     0.9854     0.9854     0.0000
 50 C      6.4311     6.0000    -0.4311     3.8946     3.8946     0.0000
 51 H      0.8646     1.0000     0.1354     0.9846     0.9846     0.0000
 52 H      0.8587     1.0000     0.1413     0.9718     0.9718    -0.0000
 53 H      0.8603     1.0000     0.1397     0.9690     0.9690     0.0000
 54 C      5.5692     6.0000     0.4308     4.0109     4.0109     0.0000
 55 C      5.9220     6.0000     0.0780     3.6472     3.6472     0.0000
 56 C      6.2133     6.0000    -0.2133     3.9398     3.9398     0.0000
 57 H      0.8391     1.0000     0.1609     0.9811     0.9811     0.0000
 58 C      6.1525     6.0000    -0.1525     3.8937     3.8937    -0.0000
 59 H      0.8364     1.0000     0.1636     0.9614     0.9614    -0.0000
 60 C      6.1144     6.0000    -0.1144     3.8803     3.8803    -0.0000
 61 H      0.8343     1.0000     0.1657     0.9582     0.9582    -0.0000
 62 C      6.1446     6.0000    -0.1446     3.8986     3.8986    -0.0000
 63 H      0.8371     1.0000     0.1629     0.9617     0.9617    -0.0000
 64 C      6.1979     6.0000    -0.1979     3.9127     3.9127    -0.0000
 65 H      0.8239     1.0000     0.1761     0.9618     0.9618    -0.0000
 66 H      0.7431     1.0000     0.2569     0.9434     0.9434     0.0000
 67 O      8.5965     8.0000    -0.5965     1.8685     1.8685     0.0000
 68 C      5.5939     6.0000     0.4061     4.1762     4.1762    -0.0000
 69 C      5.8235     6.0000     0.1765     3.4891     3.4891    -0.0000
 70 C      6.2423     6.0000    -0.2423     3.9964     3.9964    -0.0000
 71 H      0.8542     1.0000     0.1458     0.9987     0.9987     0.0000
 72 C      6.1458     6.0000    -0.1458     3.8918     3.8918    -0.0000
 73 H      0.8433     1.0000     0.1567     0.9615     0.9615     0.0000
 74 C      6.1519     6.0000    -0.1519     3.9077     3.9077    -0.0000
 75 H      0.8413     1.0000     0.1587     0.9597     0.9597    -0.0000
 76 C      6.1423     6.0000    -0.1423     3.8895     3.8895    -0.0000
 77 H      0.8434     1.0000     0.1566     0.9618     0.9618    -0.0000
 78 C      6.2561     6.0000    -0.2561     3.9937     3.9937    -0.0000
 79 H      0.8496     1.0000     0.1504     0.9922     0.9922    -0.0000
 80 O      8.6146     8.0000    -0.6146     1.8474     1.8474    -0.0000
 81 H      0.7072     1.0000     0.2928     0.9873     0.9873    -0.0000

  Mayer bond orders larger than 0.100000
B(  0-O ,  4-C ) :   1.0572 B(  0-O , 54-C ) :   0.9361 B(  1-O , 54-C ) :   1.9463 
B(  2-N ,  4-C ) :   1.7892 B(  2-N , 18-C ) :   0.8384 B(  2-N , 81-H ) :   0.6852 
B(  3-N ,  5-C ) :   0.8672 B(  3-N , 31-C ) :   1.0732 B(  3-N , 66-H ) :   0.8819 
B(  4-C ,  5-C ) :   0.9445 B(  5-C ,  6-H ) :   0.9301 B(  5-C ,  7-C ) :   0.8428 
B(  7-C ,  8-C ) :   1.3514 B(  7-C , 16-C ) :   1.3233 B(  8-C ,  9-H ) :   0.9948 
B(  8-C , 10-C ) :   1.3925 B( 10-C , 11-H ) :   0.9758 B( 10-C , 12-C ) :   1.3722 
B( 12-C , 13-H ) :   0.9747 B( 12-C , 14-C ) :   1.3814 B( 14-C , 15-H ) :   0.9803 
B( 14-C , 16-C ) :   1.4072 B( 16-C , 17-H ) :   0.9565 B( 18-C , 19-C ) :   0.9905 
B( 18-C , 23-C ) :   0.9706 B( 18-C , 27-C ) :   0.9854 B( 19-C , 20-H ) :   0.9621 
B( 19-C , 21-H ) :   0.9563 B( 19-C , 22-H ) :   0.9610 B( 23-C , 24-H ) :   0.9600 
B( 23-C , 25-H ) :   0.9598 B( 23-C , 26-H ) :   0.9635 B( 27-C , 28-H ) :   0.9585 
B( 27-C , 29-H ) :   0.9582 B( 27-C , 30-H ) :   0.9599 B( 31-C , 32-C ) :   1.3291 
B( 31-C , 39-C ) :   1.3800 B( 32-C , 33-C ) :   1.3183 B( 32-C , 41-C ) :   0.9766 
B( 33-C , 34-H ) :   0.9729 B( 33-C , 35-C ) :   1.3924 B( 35-C , 36-H ) :   0.9891 
B( 35-C , 37-C ) :   1.3766 B( 37-C , 38-H ) :   0.9799 B( 37-C , 39-C ) :   1.3689 
B( 39-C , 40-H ) :   0.9705 B( 41-C , 42-C ) :   0.9474 B( 41-C , 46-C ) :   0.9767 
B( 41-C , 50-C ) :   0.9896 B( 42-C , 43-H ) :   0.9658 B( 42-C , 44-H ) :   0.9674 
B( 42-C , 45-H ) :   0.9657 B( 46-C , 47-H ) :   0.9674 B( 46-C , 48-H ) :   0.9607 
B( 46-C , 49-H ) :   0.9554 B( 50-C , 51-H ) :   0.9545 B( 50-C , 52-H ) :   0.9574 
B( 50-C , 53-H ) :   0.9611 B( 54-C , 55-C ) :   0.9987 B( 55-C , 56-C ) :   1.3090 
B( 55-C , 64-C ) :   1.3311 B( 56-C , 57-H ) :   0.9747 B( 56-C , 58-C ) :   1.4241 
B( 58-C , 59-H ) :   0.9732 B( 58-C , 60-C ) :   1.3752 B( 60-C , 61-H ) :   0.9672 
B( 60-C , 62-C ) :   1.3766 B( 62-C , 63-H ) :   0.9733 B( 62-C , 64-C ) :   1.4252 
B( 64-C , 65-H ) :   0.9613 B( 67-O , 68-C ) :   1.7194 B( 67-O , 69-C ) :  -0.1127 
B( 68-C , 69-C ) :   0.9502 B( 68-C , 80-O ) :   1.5111 B( 69-C , 70-C ) :   1.3612 
B( 69-C , 78-C ) :   1.3562 B( 69-C , 80-O ) :  -0.1145 B( 70-C , 71-H ) :   0.9603 
B( 70-C , 72-C ) :   1.4293 B( 72-C , 73-H ) :   0.9733 B( 72-C , 74-C ) :   1.3890 
B( 74-C , 75-H ) :   0.9688 B( 74-C , 76-C ) :   1.3931 B( 76-C , 77-H ) :   0.9731 
B( 76-C , 78-C ) :   1.4262 B( 78-C , 79-H ) :   0.9638 B( 80-O , 81-H ) :   0.2493 


-------
TIMINGS
-------

Total SCF time: 0 days 0 hours 7 min 32 sec 

Total time                  ....     452.332 sec
Sum of individual times     ....     431.344 sec  ( 95.4%)

Fock matrix formation       ....     388.797 sec  ( 86.0%)
  Split-RI-J                ....      39.190 sec  ( 10.1% of F)
  Chain of spheres X        ....     212.672 sec  ( 54.7% of F)
  XC integration            ....      49.760 sec  ( 12.8% of F)
    Basis function eval.    ....       2.152 sec  (  4.3% of XC)
    Density eval.           ....       5.953 sec  ( 12.0% of XC)
    XC-Functional eval.     ....       0.370 sec  (  0.7% of XC)
    XC-Potential eval.      ....       3.146 sec  (  6.3% of XC)
Diagonalization             ....       5.756 sec  (  1.3%)
Density matrix formation    ....       2.054 sec  (  0.5%)
Population analysis         ....       2.020 sec  (  0.4%)
Initial guess               ....       3.349 sec  (  0.7%)
Orbital Transformation      ....       0.000 sec  (  0.0%)
Orbital Orthonormalization  ....       0.000 sec  (  0.0%)
DIIS solution               ....       7.561 sec  (  1.7%)
SOSCF solution              ....       6.506 sec  (  1.4%)
Grid generation             ....      15.302 sec  (  3.4%)

Maximum memory used throughout the entire SCF-calculation: 578.1 MB
[1712132852.955504] [node050:1917250:0]          mpool.c:43   UCX  WARN  object 0x12f9e840 was not returned to mpool ucp_requests
[1712132852.955525] [node050:1917250:0]          mpool.c:43   UCX  WARN  object 0x12f9ed80 was not returned to mpool ucp_requests
[1712132852.955530] [node050:1917250:0]          mpool.c:43   UCX  WARN  object 0x12f9f100 was not returned to mpool ucp_requests
[1712132853.015494] [node050:1917207:0]          mpool.c:43   UCX  WARN  object 0x14184b80 was not returned to mpool ucp_requests
[1712132853.015518] [node050:1917207:0]          mpool.c:43   UCX  WARN  object 0x14184d40 was not returned to mpool ucp_requests
[1712132853.015524] [node050:1917207:0]          mpool.c:43   UCX  WARN  object 0x14184f00 was not returned to mpool ucp_requests
[1712132853.015528] [node050:1917207:0]          mpool.c:43   UCX  WARN  object 0x141850c0 was not returned to mpool ucp_requests
[1712132853.029508] [node050:1917287:0]          mpool.c:43   UCX  WARN  object 0x147cde80 was not returned to mpool ucp_requests
[1712132853.029531] [node050:1917287:0]          mpool.c:43   UCX  WARN  object 0x147ce200 was not returned to mpool ucp_requests
[1712132853.029537] [node050:1917287:0]          mpool.c:43   UCX  WARN  object 0x147ce3c0 was not returned to mpool ucp_requests
[1712132853.065283] [node050:1917218:0]          mpool.c:43   UCX  WARN  object 0x139407c0 was not returned to mpool ucp_requests
[1712132853.065296] [node050:1917218:0]          mpool.c:43   UCX  WARN  object 0x13940980 was not returned to mpool ucp_requests
[1712132853.065301] [node050:1917218:0]          mpool.c:43   UCX  WARN  object 0x13940b40 was not returned to mpool ucp_requests
[1712132853.065305] [node050:1917218:0]          mpool.c:43   UCX  WARN  object 0x13940d00 was not returned to mpool ucp_requests
[1712132853.065310] [node050:1917218:0]          mpool.c:43   UCX  WARN  object 0x13941240 was not returned to mpool ucp_requests
[1712132853.073456] [node050:1917270:0]          mpool.c:43   UCX  WARN  object 0x1311e600 was not returned to mpool ucp_requests
[1712132853.073469] [node050:1917270:0]          mpool.c:43   UCX  WARN  object 0x1311e7c0 was not returned to mpool ucp_requests
[1712132853.073474] [node050:1917270:0]          mpool.c:43   UCX  WARN  object 0x1311ed00 was not returned to mpool ucp_requests
[1712132853.073387] [node050:1917278:0]          mpool.c:43   UCX  WARN  object 0x13090a00 was not returned to mpool ucp_requests
[1712132853.073409] [node050:1917278:0]          mpool.c:43   UCX  WARN  object 0x13090bc0 was not returned to mpool ucp_requests
[1712132853.073413] [node050:1917278:0]          mpool.c:43   UCX  WARN  object 0x13090d80 was not returned to mpool ucp_requests
[1712132853.105263] [node050:1917210:0]          mpool.c:43   UCX  WARN  object 0x12ad59c0 was not returned to mpool ucp_requests
[1712132853.105283] [node050:1917210:0]          mpool.c:43   UCX  WARN  object 0x12ad5b80 was not returned to mpool ucp_requests
[1712132853.105287] [node050:1917210:0]          mpool.c:43   UCX  WARN  object 0x12ad5d40 was not returned to mpool ucp_requests
[1712132853.105289] [node050:1917210:0]          mpool.c:43   UCX  WARN  object 0x12ad5f00 was not returned to mpool ucp_requests
[1712132853.127508] [node050:1917283:0]          mpool.c:43   UCX  WARN  object 0x13e217c0 was not returned to mpool ucp_requests
[1712132853.127530] [node050:1917283:0]          mpool.c:43   UCX  WARN  object 0x13e21b40 was not returned to mpool ucp_requests
[1712132853.127536] [node050:1917283:0]          mpool.c:43   UCX  WARN  object 0x13e21d00 was not returned to mpool ucp_requests
[1712132853.150169] [node050:1917246:0]          mpool.c:43   UCX  WARN  object 0x14280bc0 was not returned to mpool ucp_requests
[1712132853.150183] [node050:1917246:0]          mpool.c:43   UCX  WARN  object 0x14280d80 was not returned to mpool ucp_requests
[1712132853.150189] [node050:1917246:0]          mpool.c:43   UCX  WARN  object 0x14280f40 was not returned to mpool ucp_requests
[1712132853.150132] [node050:1917255:0]          mpool.c:43   UCX  WARN  object 0x12d0b840 was not returned to mpool ucp_requests
[1712132853.150144] [node050:1917255:0]          mpool.c:43   UCX  WARN  object 0x12d0bbc0 was not returned to mpool ucp_requests
[1712132853.150147] [node050:1917255:0]          mpool.c:43   UCX  WARN  object 0x12d0bf40 was not returned to mpool ucp_requests
[1712132853.154396] [node050:1917225:0]          mpool.c:43   UCX  WARN  object 0x14586800 was not returned to mpool ucp_requests
[1712132853.154409] [node050:1917225:0]          mpool.c:43   UCX  WARN  object 0x145869c0 was not returned to mpool ucp_requests
[1712132853.154414] [node050:1917225:0]          mpool.c:43   UCX  WARN  object 0x14586b80 was not returned to mpool ucp_requests
[1712132853.155014] [node050:1917262:0]          mpool.c:43   UCX  WARN  object 0x12c82980 was not returned to mpool ucp_requests
[1712132853.155027] [node050:1917262:0]          mpool.c:43   UCX  WARN  object 0x12c82d00 was not returned to mpool ucp_requests
[1712132853.155030] [node050:1917262:0]          mpool.c:43   UCX  WARN  object 0x12c83080 was not returned to mpool ucp_requests
[1712132853.154872] [node050:1917294:0]          mpool.c:43   UCX  WARN  object 0x14705ac0 was not returned to mpool ucp_requests
[1712132853.154892] [node050:1917294:0]          mpool.c:43   UCX  WARN  object 0x14705c80 was not returned to mpool ucp_requests
[1712132853.154895] [node050:1917294:0]          mpool.c:43   UCX  WARN  object 0x14705e40 was not returned to mpool ucp_requests
[1712132853.155965] [node050:1917214:0]          mpool.c:43   UCX  WARN  object 0x14a57bc0 was not returned to mpool ucp_requests
[1712132853.155977] [node050:1917214:0]          mpool.c:43   UCX  WARN  object 0x14a57d80 was not returned to mpool ucp_requests
[1712132853.155982] [node050:1917214:0]          mpool.c:43   UCX  WARN  object 0x14a57f40 was not returned to mpool ucp_requests
[1712132853.155985] [node050:1917214:0]          mpool.c:43   UCX  WARN  object 0x14a58100 was not returned to mpool ucp_requests
[1712132853.155989] [node050:1917214:0]          mpool.c:43   UCX  WARN  object 0x14a58640 was not returned to mpool ucp_requests
[1712132853.156485] [node050:1917236:0]          mpool.c:43   UCX  WARN  object 0x135c5bc0 was not returned to mpool ucp_requests
[1712132853.156497] [node050:1917236:0]          mpool.c:43   UCX  WARN  object 0x135c5d80 was not returned to mpool ucp_requests
[1712132853.156502] [node050:1917236:0]          mpool.c:43   UCX  WARN  object 0x135c5f40 was not returned to mpool ucp_requests
[1712132853.160065] [node050:1917266:0]          mpool.c:43   UCX  WARN  object 0x130f67c0 was not returned to mpool ucp_requests
[1712132853.160079] [node050:1917266:0]          mpool.c:43   UCX  WARN  object 0x130f6980 was not returned to mpool ucp_requests
[1712132853.160082] [node050:1917266:0]          mpool.c:43   UCX  WARN  object 0x130f6d00 was not returned to mpool ucp_requests
[1712132853.161209] [node050:1917196:0]          mpool.c:43   UCX  WARN  object 0x136d37c0 was not returned to mpool ucp_requests
[1712132853.161221] [node050:1917196:0]          mpool.c:43   UCX  WARN  object 0x136d3b40 was not returned to mpool ucp_requests
[1712132853.161226] [node050:1917196:0]          mpool.c:43   UCX  WARN  object 0x136d3ec0 was not returned to mpool ucp_requests
[1712132853.162228] [node050:1917258:0]          mpool.c:43   UCX  WARN  object 0x12c77940 was not returned to mpool ucp_requests
[1712132853.162240] [node050:1917258:0]          mpool.c:43   UCX  WARN  object 0x12c77b00 was not returned to mpool ucp_requests
[1712132853.162245] [node050:1917258:0]          mpool.c:43   UCX  WARN  object 0x12c77cc0 was not returned to mpool ucp_requests
[1712132853.169327] [node050:1917232:0]          mpool.c:43   UCX  WARN  object 0x138de700 was not returned to mpool ucp_requests
[1712132853.169341] [node050:1917232:0]          mpool.c:43   UCX  WARN  object 0x138dec40 was not returned to mpool ucp_requests
[1712132853.169344] [node050:1917232:0]          mpool.c:43   UCX  WARN  object 0x138defc0 was not returned to mpool ucp_requests
[1712132853.178403] [node050:1917243:0]          mpool.c:43   UCX  WARN  object 0x13d59a40 was not returned to mpool ucp_requests
[1712132853.178416] [node050:1917243:0]          mpool.c:43   UCX  WARN  object 0x13d59dc0 was not returned to mpool ucp_requests
[1712132853.178420] [node050:1917243:0]          mpool.c:43   UCX  WARN  object 0x13d5a140 was not returned to mpool ucp_requests
[1712132853.178469] [node050:1917304:0]          mpool.c:43   UCX  WARN  object 0x13dfa900 was not returned to mpool ucp_requests
[1712132853.178480] [node050:1917304:0]          mpool.c:43   UCX  WARN  object 0x13dfac80 was not returned to mpool ucp_requests
[1712132853.178483] [node050:1917304:0]          mpool.c:43   UCX  WARN  object 0x13dfae40 was not returned to mpool ucp_requests
[1712132853.184304] [node050:1917301:0]          mpool.c:43   UCX  WARN  object 0x13de37c0 was not returned to mpool ucp_requests
[1712132853.184317] [node050:1917301:0]          mpool.c:43   UCX  WARN  object 0x13de3980 was not returned to mpool ucp_requests
[1712132853.184320] [node050:1917301:0]          mpool.c:43   UCX  WARN  object 0x13de3b40 was not returned to mpool ucp_requests
[1712132853.190730] [node050:1917229:0]          mpool.c:43   UCX  WARN  object 0x12a8c440 was not returned to mpool ucp_requests
[1712132853.190742] [node050:1917229:0]          mpool.c:43   UCX  WARN  object 0x12a8c600 was not returned to mpool ucp_requests
[1712132853.190746] [node050:1917229:0]          mpool.c:43   UCX  WARN  object 0x12a8d080 was not returned to mpool ucp_requests
[1712132853.190719] [node050:1917240:0]          mpool.c:43   UCX  WARN  object 0x1447cc80 was not returned to mpool ucp_requests
[1712132853.190731] [node050:1917240:0]          mpool.c:43   UCX  WARN  object 0x1447ce40 was not returned to mpool ucp_requests
[1712132853.190736] [node050:1917240:0]          mpool.c:43   UCX  WARN  object 0x1447d000 was not returned to mpool ucp_requests
[1712132853.190706] [node050:1917274:0]          mpool.c:43   UCX  WARN  object 0x131aba40 was not returned to mpool ucp_requests
[1712132853.190718] [node050:1917274:0]          mpool.c:43   UCX  WARN  object 0x131abc00 was not returned to mpool ucp_requests
[1712132853.190722] [node050:1917274:0]          mpool.c:43   UCX  WARN  object 0x131abdc0 was not returned to mpool ucp_requests
[1712132853.190593] [node050:1917201:0]          mpool.c:43   UCX  WARN  object 0x147acb80 was not returned to mpool ucp_requests
[1712132853.190605] [node050:1917201:0]          mpool.c:43   UCX  WARN  object 0x147acd40 was not returned to mpool ucp_requests
[1712132853.190608] [node050:1917201:0]          mpool.c:43   UCX  WARN  object 0x147acf00 was not returned to mpool ucp_requests
[1712132853.190611] [node050:1917201:0]          mpool.c:43   UCX  WARN  object 0x147ad0c0 was not returned to mpool ucp_requests
[1712132853.192410] [node050:1917204:0]          mpool.c:43   UCX  WARN  object 0x13bd3980 was not returned to mpool ucp_requests
[1712132853.192433] [node050:1917204:0]          mpool.c:43   UCX  WARN  object 0x13bd3b40 was not returned to mpool ucp_requests
[1712132853.192436] [node050:1917204:0]          mpool.c:43   UCX  WARN  object 0x13bd3d00 was not returned to mpool ucp_requests
[1712132853.192438] [node050:1917204:0]          mpool.c:43   UCX  WARN  object 0x13bd3ec0 was not returned to mpool ucp_requests
[1712132853.191914] [node050:1917223:0]          mpool.c:43   UCX  WARN  object 0x142cc500 was not returned to mpool ucp_requests
[1712132853.191927] [node050:1917223:0]          mpool.c:43   UCX  WARN  object 0x142cc6c0 was not returned to mpool ucp_requests
[1712132853.191930] [node050:1917223:0]          mpool.c:43   UCX  WARN  object 0x142ccdc0 was not returned to mpool ucp_requests
[1712132853.192159] [node050:1917298:0]          mpool.c:43   UCX  WARN  object 0x13dd68c0 was not returned to mpool ucp_requests
[1712132853.192170] [node050:1917298:0]          mpool.c:43   UCX  WARN  object 0x13dd6a80 was not returned to mpool ucp_requests
[1712132853.192173] [node050:1917298:0]          mpool.c:43   UCX  WARN  object 0x13dd6e00 was not returned to mpool ucp_requests


-------------------------------------------------------------------------------
                          DFT DISPERSION CORRECTION                            
                                                                               
                              DFTD3 V3.1  Rev 1                                
                          USING Becke-Johnson damping                          
-------------------------------------------------------------------------------
The PBE0 functional is recognized
Active option DFTDOPT                   ...         4   

molecular C6(AA) [au] = 70423.228259 


            DFT-D V3
 parameters
 s6 scaling factor         :     1.0000 
 a1 scaling factor         :     0.4145 
 s8 scaling factor         :     1.2177 
 a2 scaling factor         :     4.8593 
 ad hoc parameters k1-k3   :    16.0000     1.3333    -4.0000 

 Edisp/kcal,au: -72.526805907401  -0.115578809833 
 E6   /kcal   : -46.756714602 
 E8   /kcal   : -25.770091305 
 % E8         :  35.531816110 

-------------------------   ----------------
Dispersion correction           -0.115578810
-------------------------   ----------------


-------------------------   --------------------
FINAL SINGLE POINT ENERGY     -1805.046890412307
-------------------------   --------------------


           ************************************************************
           *        Program running with 30 parallel MPI-processes    *
           *              working on a common directory               *
           ************************************************************
------------------------------------------------------------------------------
                         ORCA SCF GRADIENT CALCULATION
------------------------------------------------------------------------------

 ... reading COSX grid (gridx3)
Gradient of the Kohn-Sham DFT energy:
Kohn-Sham wavefunction type      ... RKS
Hartree-Fock exchange scaling    ...    0.250
Number of operators              ...    1
Number of atoms                  ...   82
Basis set dimensions             ... 1542
Integral neglect threshold       ... 2.5e-11
Integral primitive cutoff        ... 2.5e-12
SHARK Integral package           ... ON

Nuc. rep. gradient       (SHARK) ... done (  0.3 sec)
HCore & Overlap gradient (SHARK) ... done (  1.4 sec)
RI-J gradient            (SHARK) ... done (  6.6 sec)
COSX-gradient                    ... done ( 49.8 sec)
Exchange-correlation gradient    ... done
Dispersion correction            ... done

------------------
CARTESIAN GRADIENT
------------------

   1   O   :    0.000004491   -0.000019783    0.000014581
   2   O   :    0.000007859    0.000000142    0.000008801
   3   N   :    0.000505306   -0.001470111   -0.000891054
   4   N   :   -0.000000045   -0.000006204    0.000010953
   5   C   :    0.000002820    0.000021421   -0.000004163
   6   C   :    0.000004109    0.000002747    0.000013439
   7   H   :    0.000002401    0.000002732    0.000008096
   8   C   :    0.000004759    0.000010001   -0.000006182
   9   C   :   -0.000000786    0.000007620    0.000008299
  10   H   :    0.000005799    0.000012996    0.000002628
  11   C   :   -0.000002739    0.000007561    0.000003770
  12   H   :    0.000003561    0.000013773   -0.000001041
  13   C   :   -0.000001857    0.000008808   -0.000006321
  14   H   :   -0.000000133    0.000009821   -0.000004578
  15   C   :    0.000004959    0.000009035    0.000001619
  16   H   :   -0.000002527    0.000003528   -0.000002761
  17   C   :   -0.000000949   -0.000008003    0.000003454
  18   H   :   -0.000000866    0.000002322    0.000000965
  19   C   :   -0.000002083   -0.000009642    0.000015130
  20   C   :    0.000002346   -0.000003806    0.000015028
  21   H   :    0.000001778   -0.000003923    0.000015943
  22   H   :    0.000001208   -0.000007766    0.000016095
  23   H   :   -0.000001278   -0.000004513    0.000013402
  24   C   :    0.000000671   -0.000000299    0.000012966
  25   H   :    0.000002173   -0.000000417    0.000011644
  26   H   :    0.000001484   -0.000003213    0.000014416
  27   H   :    0.000004174   -0.000000827    0.000015788
  28   C   :    0.000000394   -0.000003976    0.000006455
  29   H   :   -0.000001152   -0.000006024    0.000008808
  30   H   :   -0.000000385   -0.000002028    0.000006379
  31   H   :   -0.000002014   -0.000007058    0.000007625
  32   C   :    0.000005861    0.000005686    0.000005882
  33   C   :   -0.000000339    0.000005668    0.000011704
  34   C   :    0.000003366    0.000006857    0.000006431
  35   H   :    0.000002154    0.000011067    0.000007490
  36   C   :    0.000004072    0.000009155    0.000012046
  37   H   :    0.000005384    0.000007354    0.000012769
  38   C   :    0.000006030    0.000005617    0.000013714
  39   H   :    0.000005918    0.000005506    0.000016587
  40   C   :    0.000004517    0.000005181    0.000007046
  41   H   :    0.000003548    0.000002738    0.000013007
  42   C   :    0.000000613    0.000005806    0.000000946
  43   C   :    0.000002701    0.000002096   -0.000002172
  44   H   :   -0.000000783    0.000003906    0.000002116
  45   H   :   -0.000001813    0.000006539   -0.000002167
  46   H   :    0.000001480    0.000007914    0.000002006
  47   C   :    0.000002285    0.000005222    0.000002523
  48   H   :    0.000003137    0.000009661    0.000000544
  49   H   :   -0.000000851    0.000008274   -0.000001694
  50   H   :   -0.000003506    0.000013727    0.000003509
  51   C   :   -0.000001275    0.000006576   -0.000000956
  52   H   :   -0.000007292    0.000003178    0.000004370
  53   H   :   -0.000002043    0.000001108   -0.000003055
  54   H   :   -0.000001797   -0.000001347    0.000001445
  55   C   :   -0.000011228    0.000002341    0.000016678
  56   C   :    0.000000903   -0.000008186    0.000003145
  57   C   :   -0.000002660   -0.000006966    0.000007472
  58   H   :   -0.000000714   -0.000006509    0.000008907
  59   C   :   -0.000001557   -0.000008735    0.000005118
  60   H   :   -0.000003949   -0.000009340    0.000005196
  61   C   :   -0.000006749   -0.000009370    0.000001172
  62   H   :   -0.000005523   -0.000010423   -0.000000757
  63   C   :   -0.000003741   -0.000007930    0.000000766
  64   H   :   -0.000005995   -0.000007870   -0.000002149
  65   C   :   -0.000003484   -0.000007097    0.000001280
  66   H   :   -0.000002293   -0.000005242    0.000002332
  67   H   :    0.000000486   -0.000002399    0.000000596
  68   O   :    0.000001359    0.000000659    0.000000762
  69   C   :    0.000003396   -0.000002591    0.000013913
  70   C   :    0.000000669    0.000012723    0.000008453
  71   C   :    0.000005765    0.000016741    0.000005322
  72   H   :    0.000002189    0.000010382    0.000002987
  73   C   :    0.000002844    0.000014660    0.000003597
  74   H   :    0.000004113    0.000017423    0.000001919
  75   C   :    0.000006245    0.000018769    0.000005391
  76   H   :    0.000006828    0.000021542    0.000005089
  77   C   :    0.000006756    0.000016288    0.000008561
  78   H   :    0.000007975    0.000018577    0.000009849
  79   C   :    0.000008136    0.000016049    0.000003581
  80   H   :    0.000004959    0.000010872    0.000013040
  81   O   :    0.000385435   -0.001051241   -0.000646639
  82   H   :   -0.000887836    0.002536869    0.001565737

Difference to translation invariance:
           :    0.0000871693    0.0002623963    0.0004855911

Difference to rotation invariance:
           :   -0.0005683719   -0.0042821426    0.0048993596

Norm of the cartesian gradient     ...    0.0038172554
RMS gradient                       ...    0.0002433793
MAX gradient                       ...    0.0025368687

-------
TIMINGS
-------

Total SCF gradient time            ...       88.821 sec

One electron gradient       ....       1.434 sec  (  1.6%)
RI-J Coulomb gradient       ....       6.611 sec  (  7.4%)
COSX gradient               ....      49.831 sec  ( 56.1%)
XC gradient                 ....       8.973 sec  ( 10.1%)
CPCM gradient               ....       2.789 sec  (  3.1%)
   A-Matrix (El+Nuc)        ....       0.853 sec  (  1.0%)
   Potential                ....       1.936 sec  (  2.2%)

Maximum memory used throughout the entire SCFGRAD-calculation: 359.3 MB

                            ***************************************
                            *     ORCA property calculations      *
                            ***************************************

                                    ---------------------
                                    Active property flags
                                    ---------------------
   (+) Dipole Moment


------------------------------------------------------------------------------
                       ORCA ELECTRIC PROPERTIES CALCULATION
------------------------------------------------------------------------------

Dipole Moment Calculation                       ... on
Quadrupole Moment Calculation                   ... off
Polarizability Calculation                      ... off
GBWName                                         ... IminiumBzOate2freq.gbw
Electron density                                ... IminiumBzOate2freq.scfp
The origin for moment calculation is the CENTER OF MASS  = (11.599868, 10.148317  4.703611)

-------------
DIPOLE MOMENT
-------------
                                X             Y             Z
Electronic contribution:      4.16311      -8.16718      -1.41858
Nuclear contribution   :     -7.14090      11.21863       0.11395
                        -----------------------------------------
Total Dipole Moment    :     -2.97779       3.05145      -1.30464
                        -----------------------------------------
Magnitude (a.u.)       :      4.45877
Magnitude (Debye)      :     11.33329


--------------------
Rotational spectrum 
--------------------
 
Rotational constants in cm-1:     0.004008     0.002093     0.001788 
Rotational constants in MHz :   120.166102    62.758753    53.612821 

 Dipole components along the rotational axes: 
x,y,z [a.u.] :    -4.084960     0.255125     1.768797 
x,y,z [Debye]:   -10.383144     0.648476     4.495925 

 

----------------------------------------------------------------------------
                           ORCA NUMERICAL FREQUENCIES
                              (30-process run)
----------------------------------------------------------------------------

Number of atoms                ... 82
Central differences            ... used
Number of displacements        ... 492
Numerical increment            ... 5.000e-03 bohr
IR-spectrum generation         ... on
Raman-spectrum generation      ... off
Surface Crossing Hessian       ... off

The output will be reduced. Please look at the following files:
SCF program output             ... >IminiumBzOate2freq.lastscf
Integral program output        ... >IminiumBzOate2freq.lastint
Gradient program output        ... >IminiumBzOate2freq.lastgrad
Dipole moment program output   ... >IminiumBzOate2freq.lastmom
AutoCI program output          ... >IminiumBzOate2freq.lastautoci

	<< Calculating on displaced geometry  17 (of 492) >>
	<< Calculating on displaced geometry  27 (of 492) >>
	<< Calculating on displaced geometry  20 (of 492) >>
	<< Calculating on displaced geometry  30 (of 492) >>
	<< Calculating on displaced geometry  16 (of 492) >>
	<< Calculating on displaced geometry  12 (of 492) >>
	<< Calculating on displaced geometry   4 (of 492) >>
	<< Calculating on displaced geometry   3 (of 492) >>
	<< Calculating on displaced geometry   6 (of 492) >>
	<< Calculating on displaced geometry  13 (of 492) >>
	<< Calculating on displaced geometry  23 (of 492) >>
	<< Calculating on displaced geometry  21 (of 492) >>
	<< Calculating on displaced geometry  15 (of 492) >>
	<< Calculating on displaced geometry   2 (of 492) >>
	<< Calculating on displaced geometry  10 (of 492) >>
	<< Calculating on displaced geometry   7 (of 492) >>
	<< Calculating on displaced geometry  25 (of 492) >>
	<< Calculating on displaced geometry  11 (of 492) >>
	<< Calculating on displaced geometry   1 (of 492) >>
	<< Calculating on displaced geometry  26 (of 492) >>
	<< Calculating on displaced geometry  14 (of 492) >>
	<< Calculating on displaced geometry   5 (of 492) >>
	<< Calculating on displaced geometry  22 (of 492) >>
	<< Calculating on displaced geometry  29 (of 492) >>
	<< Calculating on displaced geometry   8 (of 492) >>
	<< Calculating on displaced geometry  18 (of 492) >>
	<< Calculating on displaced geometry  28 (of 492) >>
	<< Calculating on displaced geometry   9 (of 492) >>
	<< Calculating on displaced geometry  19 (of 492) >>
	<< Calculating on displaced geometry  24 (of 492) >>
	<< Calculating on displaced geometry  31 (of 492) >>
	<< Calculating on displaced geometry  32 (of 492) >>
	<< Calculating on displaced geometry  33 (of 492) >>
	<< Calculating on displaced geometry  34 (of 492) >>
	<< Calculating on displaced geometry  35 (of 492) >>
	<< Calculating on displaced geometry  36 (of 492) >>
	<< Calculating on displaced geometry  37 (of 492) >>
	<< Calculating on displaced geometry  38 (of 492) >>
	<< Calculating on displaced geometry  39 (of 492) >>
	<< Calculating on displaced geometry  40 (of 492) >>
	<< Calculating on displaced geometry  41 (of 492) >>
	<< Calculating on displaced geometry  42 (of 492) >>
	<< Calculating on displaced geometry  44 (of 492) >>
	<< Calculating on displaced geometry  43 (of 492) >>
	<< Calculating on displaced geometry  45 (of 492) >>
	<< Calculating on displaced geometry  46 (of 492) >>
	<< Calculating on displaced geometry  47 (of 492) >>
	<< Calculating on displaced geometry  48 (of 492) >>
	<< Calculating on displaced geometry  49 (of 492) >>
	<< Calculating on displaced geometry  50 (of 492) >>
	<< Calculating on displaced geometry  51 (of 492) >>
	<< Calculating on displaced geometry  52 (of 492) >>
	<< Calculating on displaced geometry  53 (of 492) >>
	<< Calculating on displaced geometry  54 (of 492) >>
	<< Calculating on displaced geometry  55 (of 492) >>
	<< Calculating on displaced geometry  56 (of 492) >>
	<< Calculating on displaced geometry  57 (of 492) >>
	<< Calculating on displaced geometry  58 (of 492) >>
	<< Calculating on displaced geometry  59 (of 492) >>
	<< Calculating on displaced geometry  60 (of 492) >>
	<< Calculating on displaced geometry  61 (of 492) >>
	<< Calculating on displaced geometry  62 (of 492) >>
	<< Calculating on displaced geometry  63 (of 492) >>
	<< Calculating on displaced geometry  64 (of 492) >>
	<< Calculating on displaced geometry  65 (of 492) >>
	<< Calculating on displaced geometry  66 (of 492) >>
	<< Calculating on displaced geometry  67 (of 492) >>
	<< Calculating on displaced geometry  68 (of 492) >>
	<< Calculating on displaced geometry  69 (of 492) >>
	<< Calculating on displaced geometry  70 (of 492) >>
	<< Calculating on displaced geometry  71 (of 492) >>
	<< Calculating on displaced geometry  72 (of 492) >>
	<< Calculating on displaced geometry  73 (of 492) >>
	<< Calculating on displaced geometry  74 (of 492) >>
	<< Calculating on displaced geometry  75 (of 492) >>
	<< Calculating on displaced geometry  76 (of 492) >>
	<< Calculating on displaced geometry  78 (of 492) >>
	<< Calculating on displaced geometry  77 (of 492) >>
	<< Calculating on displaced geometry  79 (of 492) >>
	<< Calculating on displaced geometry  80 (of 492) >>
	<< Calculating on displaced geometry  81 (of 492) >>
	<< Calculating on displaced geometry  82 (of 492) >>
	<< Calculating on displaced geometry  83 (of 492) >>
	<< Calculating on displaced geometry  84 (of 492) >>
	<< Calculating on displaced geometry  85 (of 492) >>
	<< Calculating on displaced geometry  86 (of 492) >>
	<< Calculating on displaced geometry  87 (of 492) >>
	<< Calculating on displaced geometry  88 (of 492) >>
	<< Calculating on displaced geometry  89 (of 492) >>
	<< Calculating on displaced geometry  90 (of 492) >>
	<< Calculating on displaced geometry  91 (of 492) >>
	<< Calculating on displaced geometry  92 (of 492) >>
	<< Calculating on displaced geometry  93 (of 492) >>
	<< Calculating on displaced geometry  94 (of 492) >>
	<< Calculating on displaced geometry  95 (of 492) >>
	<< Calculating on displaced geometry  96 (of 492) >>
	<< Calculating on displaced geometry  97 (of 492) >>
	<< Calculating on displaced geometry  98 (of 492) >>
	<< Calculating on displaced geometry  99 (of 492) >>
	<< Calculating on displaced geometry 100 (of 492) >>
	<< Calculating on displaced geometry 101 (of 492) >>
	<< Calculating on displaced geometry 102 (of 492) >>
	<< Calculating on displaced geometry 103 (of 492) >>
	<< Calculating on displaced geometry 104 (of 492) >>
	<< Calculating on displaced geometry 105 (of 492) >>
	<< Calculating on displaced geometry 107 (of 492) >>
	<< Calculating on displaced geometry 106 (of 492) >>
	<< Calculating on displaced geometry 108 (of 492) >>
	<< Calculating on displaced geometry 109 (of 492) >>
	<< Calculating on displaced geometry 110 (of 492) >>
	<< Calculating on displaced geometry 111 (of 492) >>
	<< Calculating on displaced geometry 112 (of 492) >>
	<< Calculating on displaced geometry 113 (of 492) >>
	<< Calculating on displaced geometry 114 (of 492) >>
	<< Calculating on displaced geometry 115 (of 492) >>
	<< Calculating on displaced geometry 116 (of 492) >>
	<< Calculating on displaced geometry 117 (of 492) >>
	<< Calculating on displaced geometry 118 (of 492) >>
	<< Calculating on displaced geometry 119 (of 492) >>
	<< Calculating on displaced geometry 120 (of 492) >>
	<< Calculating on displaced geometry 121 (of 492) >>
	<< Calculating on displaced geometry 122 (of 492) >>
	<< Calculating on displaced geometry 123 (of 492) >>
	<< Calculating on displaced geometry 124 (of 492) >>
	<< Calculating on displaced geometry 125 (of 492) >>
	<< Calculating on displaced geometry 126 (of 492) >>
	<< Calculating on displaced geometry 127 (of 492) >>
	<< Calculating on displaced geometry 128 (of 492) >>
	<< Calculating on displaced geometry 129 (of 492) >>
	<< Calculating on displaced geometry 130 (of 492) >>
	<< Calculating on displaced geometry 131 (of 492) >>
	<< Calculating on displaced geometry 132 (of 492) >>
	<< Calculating on displaced geometry 133 (of 492) >>
	<< Calculating on displaced geometry 134 (of 492) >>
	<< Calculating on displaced geometry 135 (of 492) >>
	<< Calculating on displaced geometry 136 (of 492) >>
	<< Calculating on displaced geometry 137 (of 492) >>
	<< Calculating on displaced geometry 138 (of 492) >>
	<< Calculating on displaced geometry 139 (of 492) >>
	<< Calculating on displaced geometry 140 (of 492) >>
	<< Calculating on displaced geometry 141 (of 492) >>
	<< Calculating on displaced geometry 142 (of 492) >>
	<< Calculating on displaced geometry 143 (of 492) >>
	<< Calculating on displaced geometry 144 (of 492) >>
	<< Calculating on displaced geometry 145 (of 492) >>
	<< Calculating on displaced geometry 146 (of 492) >>
	<< Calculating on displaced geometry 147 (of 492) >>
	<< Calculating on displaced geometry 148 (of 492) >>
	<< Calculating on displaced geometry 149 (of 492) >>
	<< Calculating on displaced geometry 150 (of 492) >>
	<< Calculating on displaced geometry 151 (of 492) >>
	<< Calculating on displaced geometry 152 (of 492) >>
	<< Calculating on displaced geometry 153 (of 492) >>
	<< Calculating on displaced geometry 154 (of 492) >>
	<< Calculating on displaced geometry 155 (of 492) >>
	<< Calculating on displaced geometry 156 (of 492) >>
	<< Calculating on displaced geometry 157 (of 492) >>
	<< Calculating on displaced geometry 158 (of 492) >>
	<< Calculating on displaced geometry 159 (of 492) >>
	<< Calculating on displaced geometry 160 (of 492) >>
	<< Calculating on displaced geometry 161 (of 492) >>
	<< Calculating on displaced geometry 162 (of 492) >>
	<< Calculating on displaced geometry 163 (of 492) >>
	<< Calculating on displaced geometry 164 (of 492) >>
	<< Calculating on displaced geometry 165 (of 492) >>
	<< Calculating on displaced geometry 166 (of 492) >>
	<< Calculating on displaced geometry 167 (of 492) >>
	<< Calculating on displaced geometry 168 (of 492) >>
	<< Calculating on displaced geometry 169 (of 492) >>
	<< Calculating on displaced geometry 170 (of 492) >>
	<< Calculating on displaced geometry 171 (of 492) >>
	<< Calculating on displaced geometry 172 (of 492) >>
	<< Calculating on displaced geometry 173 (of 492) >>
	<< Calculating on displaced geometry 174 (of 492) >>
	<< Calculating on displaced geometry 175 (of 492) >>
	<< Calculating on displaced geometry 176 (of 492) >>
	<< Calculating on displaced geometry 177 (of 492) >>
	<< Calculating on displaced geometry 178 (of 492) >>
	<< Calculating on displaced geometry 179 (of 492) >>
	<< Calculating on displaced geometry 180 (of 492) >>
	<< Calculating on displaced geometry 181 (of 492) >>
	<< Calculating on displaced geometry 182 (of 492) >>
	<< Calculating on displaced geometry 183 (of 492) >>
	<< Calculating on displaced geometry 184 (of 492) >>
	<< Calculating on displaced geometry 185 (of 492) >>
	<< Calculating on displaced geometry 186 (of 492) >>
	<< Calculating on displaced geometry 187 (of 492) >>
	<< Calculating on displaced geometry 188 (of 492) >>
	<< Calculating on displaced geometry 189 (of 492) >>
	<< Calculating on displaced geometry 190 (of 492) >>
	<< Calculating on displaced geometry 191 (of 492) >>
	<< Calculating on displaced geometry 192 (of 492) >>
	<< Calculating on displaced geometry 193 (of 492) >>
	<< Calculating on displaced geometry 194 (of 492) >>
	<< Calculating on displaced geometry 195 (of 492) >>
	<< Calculating on displaced geometry 196 (of 492) >>
	<< Calculating on displaced geometry 197 (of 492) >>
	<< Calculating on displaced geometry 198 (of 492) >>
	<< Calculating on displaced geometry 199 (of 492) >>
	<< Calculating on displaced geometry 200 (of 492) >>
	<< Calculating on displaced geometry 201 (of 492) >>
	<< Calculating on displaced geometry 202 (of 492) >>
	<< Calculating on displaced geometry 203 (of 492) >>
	<< Calculating on displaced geometry 204 (of 492) >>
	<< Calculating on displaced geometry 205 (of 492) >>
	<< Calculating on displaced geometry 206 (of 492) >>
	<< Calculating on displaced geometry 207 (of 492) >>
	<< Calculating on displaced geometry 208 (of 492) >>
	<< Calculating on displaced geometry 209 (of 492) >>
	<< Calculating on displaced geometry 210 (of 492) >>
	<< Calculating on displaced geometry 211 (of 492) >>
	<< Calculating on displaced geometry 212 (of 492) >>
	<< Calculating on displaced geometry 213 (of 492) >>
	<< Calculating on displaced geometry 214 (of 492) >>
	<< Calculating on displaced geometry 215 (of 492) >>
	<< Calculating on displaced geometry 216 (of 492) >>
	<< Calculating on displaced geometry 217 (of 492) >>
	<< Calculating on displaced geometry 218 (of 492) >>
	<< Calculating on displaced geometry 219 (of 492) >>
	<< Calculating on displaced geometry 220 (of 492) >>
	<< Calculating on displaced geometry 221 (of 492) >>
	<< Calculating on displaced geometry 222 (of 492) >>
	<< Calculating on displaced geometry 223 (of 492) >>
	<< Calculating on displaced geometry 224 (of 492) >>
	<< Calculating on displaced geometry 225 (of 492) >>
	<< Calculating on displaced geometry 226 (of 492) >>
	<< Calculating on displaced geometry 227 (of 492) >>
	<< Calculating on displaced geometry 228 (of 492) >>
	<< Calculating on displaced geometry 229 (of 492) >>
	<< Calculating on displaced geometry 230 (of 492) >>
	<< Calculating on displaced geometry 231 (of 492) >>
	<< Calculating on displaced geometry 232 (of 492) >>
	<< Calculating on displaced geometry 233 (of 492) >>
	<< Calculating on displaced geometry 234 (of 492) >>
	<< Calculating on displaced geometry 235 (of 492) >>
	<< Calculating on displaced geometry 236 (of 492) >>
	<< Calculating on displaced geometry 237 (of 492) >>
	<< Calculating on displaced geometry 238 (of 492) >>
	<< Calculating on displaced geometry 239 (of 492) >>
	<< Calculating on displaced geometry 240 (of 492) >>
	<< Calculating on displaced geometry 241 (of 492) >>
	<< Calculating on displaced geometry 242 (of 492) >>
	<< Calculating on displaced geometry 243 (of 492) >>
	<< Calculating on displaced geometry 244 (of 492) >>
	<< Calculating on displaced geometry 245 (of 492) >>
	<< Calculating on displaced geometry 246 (of 492) >>
	<< Calculating on displaced geometry 247 (of 492) >>
	<< Calculating on displaced geometry 248 (of 492) >>
	<< Calculating on displaced geometry 249 (of 492) >>
	<< Calculating on displaced geometry 250 (of 492) >>
	<< Calculating on displaced geometry 251 (of 492) >>
	<< Calculating on displaced geometry 252 (of 492) >>
	<< Calculating on displaced geometry 253 (of 492) >>
	<< Calculating on displaced geometry 254 (of 492) >>
	<< Calculating on displaced geometry 255 (of 492) >>
	<< Calculating on displaced geometry 256 (of 492) >>
	<< Calculating on displaced geometry 257 (of 492) >>
	<< Calculating on displaced geometry 258 (of 492) >>
	<< Calculating on displaced geometry 259 (of 492) >>
	<< Calculating on displaced geometry 260 (of 492) >>
	<< Calculating on displaced geometry 261 (of 492) >>
	<< Calculating on displaced geometry 262 (of 492) >>
	<< Calculating on displaced geometry 263 (of 492) >>
	<< Calculating on displaced geometry 264 (of 492) >>
	<< Calculating on displaced geometry 265 (of 492) >>
	<< Calculating on displaced geometry 266 (of 492) >>
	<< Calculating on displaced geometry 267 (of 492) >>
	<< Calculating on displaced geometry 268 (of 492) >>
	<< Calculating on displaced geometry 269 (of 492) >>
	<< Calculating on displaced geometry 270 (of 492) >>
	<< Calculating on displaced geometry 271 (of 492) >>
	<< Calculating on displaced geometry 272 (of 492) >>
	<< Calculating on displaced geometry 273 (of 492) >>
	<< Calculating on displaced geometry 274 (of 492) >>
	<< Calculating on displaced geometry 275 (of 492) >>
	<< Calculating on displaced geometry 276 (of 492) >>
	<< Calculating on displaced geometry 277 (of 492) >>
	<< Calculating on displaced geometry 278 (of 492) >>
	<< Calculating on displaced geometry 279 (of 492) >>
	<< Calculating on displaced geometry 280 (of 492) >>
	<< Calculating on displaced geometry 281 (of 492) >>
	<< Calculating on displaced geometry 282 (of 492) >>
	<< Calculating on displaced geometry 283 (of 492) >>
	<< Calculating on displaced geometry 284 (of 492) >>
	<< Calculating on displaced geometry 285 (of 492) >>
	<< Calculating on displaced geometry 286 (of 492) >>
	<< Calculating on displaced geometry 287 (of 492) >>
	<< Calculating on displaced geometry 288 (of 492) >>
	<< Calculating on displaced geometry 289 (of 492) >>
	<< Calculating on displaced geometry 290 (of 492) >>
	<< Calculating on displaced geometry 291 (of 492) >>
	<< Calculating on displaced geometry 292 (of 492) >>
	<< Calculating on displaced geometry 293 (of 492) >>
	<< Calculating on displaced geometry 294 (of 492) >>
	<< Calculating on displaced geometry 295 (of 492) >>
	<< Calculating on displaced geometry 296 (of 492) >>
	<< Calculating on displaced geometry 297 (of 492) >>
	<< Calculating on displaced geometry 298 (of 492) >>
	<< Calculating on displaced geometry 299 (of 492) >>
	<< Calculating on displaced geometry 300 (of 492) >>
	<< Calculating on displaced geometry 301 (of 492) >>
	<< Calculating on displaced geometry 302 (of 492) >>
	<< Calculating on displaced geometry 303 (of 492) >>
	<< Calculating on displaced geometry 304 (of 492) >>
	<< Calculating on displaced geometry 305 (of 492) >>
	<< Calculating on displaced geometry 306 (of 492) >>
	<< Calculating on displaced geometry 307 (of 492) >>
	<< Calculating on displaced geometry 308 (of 492) >>
	<< Calculating on displaced geometry 309 (of 492) >>
	<< Calculating on displaced geometry 310 (of 492) >>
	<< Calculating on displaced geometry 311 (of 492) >>
	<< Calculating on displaced geometry 312 (of 492) >>
	<< Calculating on displaced geometry 313 (of 492) >>
	<< Calculating on displaced geometry 314 (of 492) >>
	<< Calculating on displaced geometry 315 (of 492) >>
	<< Calculating on displaced geometry 316 (of 492) >>
	<< Calculating on displaced geometry 317 (of 492) >>
	<< Calculating on displaced geometry 318 (of 492) >>
	<< Calculating on displaced geometry 319 (of 492) >>
	<< Calculating on displaced geometry 320 (of 492) >>
	<< Calculating on displaced geometry 321 (of 492) >>
	<< Calculating on displaced geometry 322 (of 492) >>
	<< Calculating on displaced geometry 323 (of 492) >>
	<< Calculating on displaced geometry 324 (of 492) >>
	<< Calculating on displaced geometry 325 (of 492) >>
	<< Calculating on displaced geometry 326 (of 492) >>
	<< Calculating on displaced geometry 327 (of 492) >>
	<< Calculating on displaced geometry 328 (of 492) >>
	<< Calculating on displaced geometry 329 (of 492) >>
	<< Calculating on displaced geometry 330 (of 492) >>
	<< Calculating on displaced geometry 331 (of 492) >>
	<< Calculating on displaced geometry 332 (of 492) >>
	<< Calculating on displaced geometry 333 (of 492) >>
	<< Calculating on displaced geometry 334 (of 492) >>
	<< Calculating on displaced geometry 335 (of 492) >>
	<< Calculating on displaced geometry 336 (of 492) >>
	<< Calculating on displaced geometry 337 (of 492) >>
	<< Calculating on displaced geometry 338 (of 492) >>
	<< Calculating on displaced geometry 339 (of 492) >>
	<< Calculating on displaced geometry 340 (of 492) >>
	<< Calculating on displaced geometry 341 (of 492) >>
	<< Calculating on displaced geometry 342 (of 492) >>
	<< Calculating on displaced geometry 343 (of 492) >>
	<< Calculating on displaced geometry 344 (of 492) >>
	<< Calculating on displaced geometry 345 (of 492) >>
	<< Calculating on displaced geometry 346 (of 492) >>
	<< Calculating on displaced geometry 347 (of 492) >>
	<< Calculating on displaced geometry 348 (of 492) >>
	<< Calculating on displaced geometry 349 (of 492) >>
	<< Calculating on displaced geometry 350 (of 492) >>
	<< Calculating on displaced geometry 351 (of 492) >>
	<< Calculating on displaced geometry 352 (of 492) >>
	<< Calculating on displaced geometry 353 (of 492) >>
	<< Calculating on displaced geometry 354 (of 492) >>
	<< Calculating on displaced geometry 355 (of 492) >>
	<< Calculating on displaced geometry 356 (of 492) >>
	<< Calculating on displaced geometry 357 (of 492) >>
	<< Calculating on displaced geometry 358 (of 492) >>
	<< Calculating on displaced geometry 359 (of 492) >>
	<< Calculating on displaced geometry 360 (of 492) >>
	<< Calculating on displaced geometry 361 (of 492) >>
	<< Calculating on displaced geometry 362 (of 492) >>
	<< Calculating on displaced geometry 363 (of 492) >>
	<< Calculating on displaced geometry 364 (of 492) >>
	<< Calculating on displaced geometry 365 (of 492) >>
	<< Calculating on displaced geometry 366 (of 492) >>
	<< Calculating on displaced geometry 367 (of 492) >>
	<< Calculating on displaced geometry 368 (of 492) >>
	<< Calculating on displaced geometry 369 (of 492) >>
	<< Calculating on displaced geometry 370 (of 492) >>
	<< Calculating on displaced geometry 371 (of 492) >>
	<< Calculating on displaced geometry 372 (of 492) >>
	<< Calculating on displaced geometry 373 (of 492) >>
	<< Calculating on displaced geometry 374 (of 492) >>
	<< Calculating on displaced geometry 375 (of 492) >>
	<< Calculating on displaced geometry 376 (of 492) >>
	<< Calculating on displaced geometry 377 (of 492) >>
	<< Calculating on displaced geometry 378 (of 492) >>
	<< Calculating on displaced geometry 379 (of 492) >>
	<< Calculating on displaced geometry 380 (of 492) >>
	<< Calculating on displaced geometry 381 (of 492) >>
	<< Calculating on displaced geometry 382 (of 492) >>
	<< Calculating on displaced geometry 383 (of 492) >>
	<< Calculating on displaced geometry 384 (of 492) >>
	<< Calculating on displaced geometry 385 (of 492) >>
	<< Calculating on displaced geometry 386 (of 492) >>
	<< Calculating on displaced geometry 387 (of 492) >>
	<< Calculating on displaced geometry 388 (of 492) >>
	<< Calculating on displaced geometry 389 (of 492) >>
	<< Calculating on displaced geometry 390 (of 492) >>
	<< Calculating on displaced geometry 391 (of 492) >>
	<< Calculating on displaced geometry 392 (of 492) >>
	<< Calculating on displaced geometry 393 (of 492) >>
	<< Calculating on displaced geometry 394 (of 492) >>
	<< Calculating on displaced geometry 395 (of 492) >>
	<< Calculating on displaced geometry 396 (of 492) >>
	<< Calculating on displaced geometry 397 (of 492) >>
	<< Calculating on displaced geometry 398 (of 492) >>
	<< Calculating on displaced geometry 399 (of 492) >>
	<< Calculating on displaced geometry 400 (of 492) >>
	<< Calculating on displaced geometry 401 (of 492) >>
	<< Calculating on displaced geometry 402 (of 492) >>
	<< Calculating on displaced geometry 403 (of 492) >>
	<< Calculating on displaced geometry 404 (of 492) >>
	<< Calculating on displaced geometry 405 (of 492) >>
	<< Calculating on displaced geometry 406 (of 492) >>
	<< Calculating on displaced geometry 407 (of 492) >>
	<< Calculating on displaced geometry 408 (of 492) >>
	<< Calculating on displaced geometry 409 (of 492) >>
	<< Calculating on displaced geometry 410 (of 492) >>
	<< Calculating on displaced geometry 411 (of 492) >>
	<< Calculating on displaced geometry 412 (of 492) >>
	<< Calculating on displaced geometry 413 (of 492) >>
	<< Calculating on displaced geometry 414 (of 492) >>
	<< Calculating on displaced geometry 415 (of 492) >>
	<< Calculating on displaced geometry 416 (of 492) >>
	<< Calculating on displaced geometry 417 (of 492) >>
	<< Calculating on displaced geometry 418 (of 492) >>
	<< Calculating on displaced geometry 419 (of 492) >>
	<< Calculating on displaced geometry 420 (of 492) >>
	<< Calculating on displaced geometry 421 (of 492) >>
	<< Calculating on displaced geometry 422 (of 492) >>
	<< Calculating on displaced geometry 423 (of 492) >>
	<< Calculating on displaced geometry 424 (of 492) >>
	<< Calculating on displaced geometry 425 (of 492) >>
	<< Calculating on displaced geometry 426 (of 492) >>
	<< Calculating on displaced geometry 427 (of 492) >>
	<< Calculating on displaced geometry 428 (of 492) >>
	<< Calculating on displaced geometry 429 (of 492) >>
	<< Calculating on displaced geometry 430 (of 492) >>
	<< Calculating on displaced geometry 431 (of 492) >>
	<< Calculating on displaced geometry 432 (of 492) >>
	<< Calculating on displaced geometry 433 (of 492) >>
	<< Calculating on displaced geometry 434 (of 492) >>
	<< Calculating on displaced geometry 435 (of 492) >>
	<< Calculating on displaced geometry 436 (of 492) >>
	<< Calculating on displaced geometry 437 (of 492) >>
	<< Calculating on displaced geometry 438 (of 492) >>
	<< Calculating on displaced geometry 439 (of 492) >>
	<< Calculating on displaced geometry 440 (of 492) >>
	<< Calculating on displaced geometry 441 (of 492) >>
	<< Calculating on displaced geometry 442 (of 492) >>
	<< Calculating on displaced geometry 443 (of 492) >>
	<< Calculating on displaced geometry 444 (of 492) >>
	<< Calculating on displaced geometry 445 (of 492) >>
	<< Calculating on displaced geometry 446 (of 492) >>
	<< Calculating on displaced geometry 447 (of 492) >>
	<< Calculating on displaced geometry 448 (of 492) >>
	<< Calculating on displaced geometry 449 (of 492) >>
	<< Calculating on displaced geometry 450 (of 492) >>
	<< Calculating on displaced geometry 451 (of 492) >>
	<< Calculating on displaced geometry 452 (of 492) >>
	<< Calculating on displaced geometry 453 (of 492) >>
	<< Calculating on displaced geometry 454 (of 492) >>
	<< Calculating on displaced geometry 455 (of 492) >>
	<< Calculating on displaced geometry 456 (of 492) >>
	<< Calculating on displaced geometry 457 (of 492) >>
	<< Calculating on displaced geometry 458 (of 492) >>
	<< Calculating on displaced geometry 459 (of 492) >>
	<< Calculating on displaced geometry 460 (of 492) >>
	<< Calculating on displaced geometry 461 (of 492) >>
	<< Calculating on displaced geometry 462 (of 492) >>
	<< Calculating on displaced geometry 463 (of 492) >>
	<< Calculating on displaced geometry 464 (of 492) >>
	<< Calculating on displaced geometry 465 (of 492) >>
	<< Calculating on displaced geometry 466 (of 492) >>
	<< Calculating on displaced geometry 467 (of 492) >>
	<< Calculating on displaced geometry 468 (of 492) >>
	<< Calculating on displaced geometry 469 (of 492) >>
	<< Calculating on displaced geometry 470 (of 492) >>
	<< Calculating on displaced geometry 471 (of 492) >>
	<< Calculating on displaced geometry 472 (of 492) >>
	<< Calculating on displaced geometry 473 (of 492) >>
	<< Calculating on displaced geometry 474 (of 492) >>
	<< Calculating on displaced geometry 475 (of 492) >>
	<< Calculating on displaced geometry 476 (of 492) >>
	<< Calculating on displaced geometry 477 (of 492) >>
	<< Calculating on displaced geometry 478 (of 492) >>
	<< Calculating on displaced geometry 479 (of 492) >>
	<< Calculating on displaced geometry 480 (of 492) >>
	<< Calculating on displaced geometry 481 (of 492) >>
	<< Calculating on displaced geometry 482 (of 492) >>
	<< Calculating on displaced geometry 483 (of 492) >>
	<< Calculating on displaced geometry 484 (of 492) >>
	<< Calculating on displaced geometry 485 (of 492) >>
	<< Calculating on displaced geometry 486 (of 492) >>
	<< Calculating on displaced geometry 487 (of 492) >>
	<< Calculating on displaced geometry 488 (of 492) >>
	<< Calculating on displaced geometry 489 (of 492) >>
	<< Calculating on displaced geometry 490 (of 492) >>
	<< Calculating on displaced geometry 491 (of 492) >>
	<< Calculating on displaced geometry 492 (of 492) >>

-----------------------
VIBRATIONAL FREQUENCIES
-----------------------

Scaling factor for frequencies =  1.000000000 (already applied!)

   0:         0.00 cm**-1
   1:         0.00 cm**-1
   2:         0.00 cm**-1
   3:         0.00 cm**-1
   4:         0.00 cm**-1
   5:         0.00 cm**-1
   6:        10.10 cm**-1
   7:        12.73 cm**-1
   8:        16.86 cm**-1
   9:        23.46 cm**-1
  10:        31.69 cm**-1
  11:        37.34 cm**-1
  12:        47.42 cm**-1
  13:        51.81 cm**-1
  14:        53.78 cm**-1
  15:        58.90 cm**-1
  16:        61.47 cm**-1
  17:        65.14 cm**-1
  18:        67.09 cm**-1
  19:        82.76 cm**-1
  20:        95.13 cm**-1
  21:        95.92 cm**-1
  22:       102.38 cm**-1
  23:       116.97 cm**-1
  24:       125.70 cm**-1
  25:       130.36 cm**-1
  26:       143.12 cm**-1
  27:       146.77 cm**-1
  28:       153.96 cm**-1
  29:       178.00 cm**-1
  30:       179.25 cm**-1
  31:       186.05 cm**-1
  32:       193.51 cm**-1
  33:       218.81 cm**-1
  34:       220.22 cm**-1
  35:       240.93 cm**-1
  36:       246.61 cm**-1
  37:       250.38 cm**-1
  38:       256.52 cm**-1
  39:       267.44 cm**-1
  40:       287.13 cm**-1
  41:       291.68 cm**-1
  42:       296.12 cm**-1
  43:       322.48 cm**-1
  44:       336.65 cm**-1
  45:       337.69 cm**-1
  46:       347.64 cm**-1
  47:       353.57 cm**-1
  48:       366.19 cm**-1
  49:       378.08 cm**-1
  50:       380.78 cm**-1
  51:       405.40 cm**-1
  52:       410.09 cm**-1
  53:       410.81 cm**-1
  54:       411.50 cm**-1
  55:       414.82 cm**-1
  56:       414.99 cm**-1
  57:       423.24 cm**-1
  58:       445.37 cm**-1
  59:       450.81 cm**-1
  60:       472.48 cm**-1
  61:       486.78 cm**-1
  62:       499.09 cm**-1
  63:       508.10 cm**-1
  64:       524.47 cm**-1
  65:       530.75 cm**-1
  66:       533.38 cm**-1
  67:       570.80 cm**-1
  68:       584.25 cm**-1
  69:       590.76 cm**-1
  70:       619.35 cm**-1
  71:       625.36 cm**-1
  72:       626.85 cm**-1
  73:       627.53 cm**-1
  74:       639.68 cm**-1
  75:       659.71 cm**-1
  76:       681.15 cm**-1
  77:       684.29 cm**-1
  78:       704.36 cm**-1
  79:       709.33 cm**-1
  80:       710.54 cm**-1
  81:       714.80 cm**-1
  82:       720.58 cm**-1
  83:       728.83 cm**-1
  84:       762.30 cm**-1
  85:       764.67 cm**-1
  86:       780.04 cm**-1
  87:       781.22 cm**-1
  88:       785.71 cm**-1
  89:       804.80 cm**-1
  90:       821.16 cm**-1
  91:       839.94 cm**-1
  92:       847.32 cm**-1
  93:       853.50 cm**-1
  94:       860.93 cm**-1
  95:       868.33 cm**-1
  96:       870.26 cm**-1
  97:       872.72 cm**-1
  98:       877.75 cm**-1
  99:       906.89 cm**-1
 100:       917.82 cm**-1
 101:       941.47 cm**-1
 102:       943.78 cm**-1
 103:       948.94 cm**-1
 104:       952.08 cm**-1
 105:       954.30 cm**-1
 106:       958.83 cm**-1
 107:       960.20 cm**-1
 108:       965.75 cm**-1
 109:       967.80 cm**-1
 110:       971.38 cm**-1
 111:       973.36 cm**-1
 112:       986.56 cm**-1
 113:       995.86 cm**-1
 114:      1000.00 cm**-1
 115:      1008.30 cm**-1
 116:      1012.89 cm**-1
 117:      1014.59 cm**-1
 118:      1017.80 cm**-1
 119:      1022.82 cm**-1
 120:      1025.28 cm**-1
 121:      1028.37 cm**-1
 122:      1030.13 cm**-1
 123:      1037.19 cm**-1
 124:      1048.19 cm**-1
 125:      1049.08 cm**-1
 126:      1055.17 cm**-1
 127:      1058.44 cm**-1
 128:      1060.60 cm**-1
 129:      1064.41 cm**-1
 130:      1085.01 cm**-1
 131:      1091.46 cm**-1
 132:      1107.69 cm**-1
 133:      1109.78 cm**-1
 134:      1113.18 cm**-1
 135:      1143.23 cm**-1
 136:      1154.89 cm**-1
 137:      1163.66 cm**-1
 138:      1168.43 cm**-1
 139:      1170.47 cm**-1
 140:      1178.71 cm**-1
 141:      1183.68 cm**-1
 142:      1184.10 cm**-1
 143:      1186.54 cm**-1
 144:      1195.51 cm**-1
 145:      1216.35 cm**-1
 146:      1219.03 cm**-1
 147:      1227.40 cm**-1
 148:      1229.77 cm**-1
 149:      1231.57 cm**-1
 150:      1250.13 cm**-1
 151:      1262.79 cm**-1
 152:      1266.11 cm**-1
 153:      1270.24 cm**-1
 154:      1276.73 cm**-1
 155:      1298.93 cm**-1
 156:      1319.65 cm**-1
 157:      1321.33 cm**-1
 158:      1333.06 cm**-1
 159:      1344.90 cm**-1
 160:      1346.72 cm**-1
 161:      1358.73 cm**-1
 162:      1362.04 cm**-1
 163:      1367.85 cm**-1
 164:      1369.61 cm**-1
 165:      1379.43 cm**-1
 166:      1385.13 cm**-1
 167:      1392.77 cm**-1
 168:      1394.97 cm**-1
 169:      1396.44 cm**-1
 170:      1401.98 cm**-1
 171:      1413.39 cm**-1
 172:      1415.77 cm**-1
 173:      1454.31 cm**-1
 174:      1456.83 cm**-1
 175:      1459.28 cm**-1
 176:      1461.38 cm**-1
 177:      1461.51 cm**-1
 178:      1465.61 cm**-1
 179:      1471.99 cm**-1
 180:      1475.26 cm**-1
 181:      1477.24 cm**-1
 182:      1478.41 cm**-1
 183:      1480.75 cm**-1
 184:      1487.00 cm**-1
 185:      1487.28 cm**-1
 186:      1487.68 cm**-1
 187:      1489.98 cm**-1
 188:      1492.96 cm**-1
 189:      1520.00 cm**-1
 190:      1524.20 cm**-1
 191:      1529.75 cm**-1
 192:      1531.57 cm**-1
 193:      1559.10 cm**-1
 194:      1577.66 cm**-1
 195:      1605.81 cm**-1
 196:      1641.32 cm**-1
 197:      1646.85 cm**-1
 198:      1650.22 cm**-1
 199:      1650.37 cm**-1
 200:      1662.27 cm**-1
 201:      1663.70 cm**-1
 202:      1664.58 cm**-1
 203:      1668.33 cm**-1
 204:      1770.86 cm**-1
 205:      1787.28 cm**-1
 206:      2149.45 cm**-1
 207:      3046.91 cm**-1
 208:      3051.95 cm**-1
 209:      3057.64 cm**-1
 210:      3058.35 cm**-1
 211:      3061.11 cm**-1
 212:      3067.76 cm**-1
 213:      3112.79 cm**-1
 214:      3120.42 cm**-1
 215:      3123.33 cm**-1
 216:      3127.30 cm**-1
 217:      3127.81 cm**-1
 218:      3140.07 cm**-1
 219:      3141.01 cm**-1
 220:      3142.72 cm**-1
 221:      3148.76 cm**-1
 222:      3150.94 cm**-1
 223:      3154.88 cm**-1
 224:      3156.27 cm**-1
 225:      3168.24 cm**-1
 226:      3187.47 cm**-1
 227:      3188.53 cm**-1
 228:      3190.82 cm**-1
 229:      3193.61 cm**-1
 230:      3197.01 cm**-1
 231:      3198.59 cm**-1
 232:      3201.28 cm**-1
 233:      3204.96 cm**-1
 234:      3206.18 cm**-1
 235:      3207.84 cm**-1
 236:      3209.12 cm**-1
 237:      3214.26 cm**-1
 238:      3215.25 cm**-1
 239:      3216.14 cm**-1
 240:      3216.86 cm**-1
 241:      3217.45 cm**-1
 242:      3223.99 cm**-1
 243:      3228.04 cm**-1
 244:      3235.23 cm**-1
 245:      3664.36 cm**-1


------------
NORMAL MODES
------------

These modes are the cartesian displacements weighted by the diagonal matrix
M(i,i)=1/sqrt(m[i]) where m[i] is the mass of the displaced atom
Thus, these vectors are normalized but *not* orthogonal

                  0          1          2          3          4          5    
      0       0.000000   0.000000   0.000000   0.000000   0.000000   0.000000
      1       0.000000   0.000000   0.000000   0.000000   0.000000   0.000000
      2       0.000000   0.000000   0.000000   0.000000   0.000000   0.000000
      3       0.000000   0.000000   0.000000   0.000000   0.000000   0.000000
      4       0.000000   0.000000   0.000000   0.000000   0.000000   0.000000
      5       0.000000   0.000000   0.000000   0.000000   0.000000   0.000000
      6       0.000000   0.000000   0.000000   0.000000   0.000000   0.000000
      7       0.000000   0.000000   0.000000   0.000000   0.000000   0.000000
      8       0.000000   0.000000   0.000000   0.000000   0.000000   0.000000
      9       0.000000   0.000000   0.000000   0.000000   0.000000   0.000000
     10       0.000000   0.000000   0.000000   0.000000   0.000000   0.000000
     11       0.000000   0.000000   0.000000   0.000000   0.000000   0.000000
     12       0.000000   0.000000   0.000000   0.000000   0.000000   0.000000
     13       0.000000   0.000000   0.000000   0.000000   0.000000   0.000000
     14       0.000000   0.000000   0.000000   0.000000   0.000000   0.000000
     15       0.000000   0.000000   0.000000   0.000000   0.000000   0.000000
     16       0.000000   0.000000   0.000000   0.000000   0.000000   0.000000
     17       0.000000   0.000000   0.000000   0.000000   0.000000   0.000000
     18       0.000000   0.000000   0.000000   0.000000   0.000000   0.000000
     19       0.000000   0.000000   0.000000   0.000000   0.000000   0.000000
     20       0.000000   0.000000   0.000000   0.000000   0.000000   0.000000
     21       0.000000   0.000000   0.000000   0.000000   0.000000   0.000000
     22       0.000000   0.000000   0.000000   0.000000   0.000000   0.000000
     23       0.000000   0.000000   0.000000   0.000000   0.000000   0.000000
     24       0.000000   0.000000   0.000000   0.000000   0.000000   0.000000
     25       0.000000   0.000000   0.000000   0.000000   0.000000   0.000000
     26       0.000000   0.000000   0.000000   0.000000   0.000000   0.000000
     27       0.000000   0.000000   0.000000   0.000000   0.000000   0.000000
     28       0.000000   0.000000   0.000000   0.000000   0.000000   0.000000
     29       0.000000   0.000000   0.000000   0.000000   0.000000   0.000000
     30       0.000000   0.000000   0.000000   0.000000   0.000000   0.000000
     31       0.000000   0.000000   0.000000   0.000000   0.000000   0.000000
     32       0.000000   0.000000   0.000000   0.000000   0.000000   0.000000
     33       0.000000   0.000000   0.000000   0.000000   0.000000   0.000000
     34       0.000000   0.000000   0.000000   0.000000   0.000000   0.000000
     35       0.000000   0.000000   0.000000   0.000000   0.000000   0.000000
     36       0.000000   0.000000   0.000000   0.000000   0.000000   0.000000
     37       0.000000   0.000000   0.000000   0.000000   0.000000   0.000000
     38       0.000000   0.000000   0.000000   0.000000   0.000000   0.000000
     39       0.000000   0.000000   0.000000   0.000000   0.000000   0.000000
     40       0.000000   0.000000   0.000000   0.000000   0.000000   0.000000
     41       0.000000   0.000000   0.000000   0.000000   0.000000   0.000000
     42       0.000000   0.000000   0.000000   0.000000   0.000000   0.000000
     43       0.000000   0.000000   0.000000   0.000000   0.000000   0.000000
     44       0.000000   0.000000   0.000000   0.000000   0.000000   0.000000
     45       0.000000   0.000000   0.000000   0.000000   0.000000   0.000000
     46       0.000000   0.000000   0.000000   0.000000   0.000000   0.000000
     47       0.000000   0.000000   0.000000   0.000000   0.000000   0.000000
     48       0.000000   0.000000   0.000000   0.000000   0.000000   0.000000
     49       0.000000   0.000000   0.000000   0.000000   0.000000   0.000000
     50       0.000000   0.000000   0.000000   0.000000   0.000000   0.000000
     51       0.000000   0.000000   0.000000   0.000000   0.000000   0.000000
     52       0.000000   0.000000   0.000000   0.000000   0.000000   0.000000
     53       0.000000   0.000000   0.000000   0.000000   0.000000   0.000000
     54       0.000000   0.000000   0.000000   0.000000   0.000000   0.000000
     55       0.000000   0.000000   0.000000   0.000000   0.000000   0.000000
     56       0.000000   0.000000   0.000000   0.000000   0.000000   0.000000
     57       0.000000   0.000000   0.000000   0.000000   0.000000   0.000000
     58       0.000000   0.000000   0.000000   0.000000   0.000000   0.000000
     59       0.000000   0.000000   0.000000   0.000000   0.000000   0.000000
     60       0.000000   0.000000   0.000000   0.000000   0.000000   0.000000
     61       0.000000   0.000000   0.000000   0.000000   0.000000   0.000000
     62       0.000000   0.000000   0.000000   0.000000   0.000000   0.000000
     63       0.000000   0.000000   0.000000   0.000000   0.000000   0.000000
     64       0.000000   0.000000   0.000000   0.000000   0.000000   0.000000
     65       0.000000   0.000000   0.000000   0.000000   0.000000   0.000000
     66       0.000000   0.000000   0.000000   0.000000   0.000000   0.000000
     67       0.000000   0.000000   0.000000   0.000000   0.000000   0.000000
     68       0.000000   0.000000   0.000000   0.000000   0.000000   0.000000
     69       0.000000   0.000000   0.000000   0.000000   0.000000   0.000000
     70       0.000000   0.000000   0.000000   0.000000   0.000000   0.000000
     71       0.000000   0.000000   0.000000   0.000000   0.000000   0.000000
     72       0.000000   0.000000   0.000000   0.000000   0.000000   0.000000
     73       0.000000   0.000000   0.000000   0.000000   0.000000   0.000000
     74       0.000000   0.000000   0.000000   0.000000   0.000000   0.000000
     75       0.000000   0.000000   0.000000   0.000000   0.000000   0.000000
     76       0.000000   0.000000   0.000000   0.000000   0.000000   0.000000
     77       0.000000   0.000000   0.000000   0.000000   0.000000   0.000000
     78       0.000000   0.000000   0.000000   0.000000   0.000000   0.000000
     79       0.000000   0.000000   0.000000   0.000000   0.000000   0.000000
     80       0.000000   0.000000   0.000000   0.000000   0.000000   0.000000
     81       0.000000   0.000000   0.000000   0.000000   0.000000   0.000000
     82       0.000000   0.000000   0.000000   0.000000   0.000000   0.000000
     83       0.000000   0.000000   0.000000   0.000000   0.000000   0.000000
     84       0.000000   0.000000   0.000000   0.000000   0.000000   0.000000
     85       0.000000   0.000000   0.000000   0.000000   0.000000   0.000000
     86       0.000000   0.000000   0.000000   0.000000   0.000000   0.000000
     87       0.000000   0.000000   0.000000   0.000000   0.000000   0.000000
     88       0.000000   0.000000   0.000000   0.000000   0.000000   0.000000
     89       0.000000   0.000000   0.000000   0.000000   0.000000   0.000000
     90       0.000000   0.000000   0.000000   0.000000   0.000000   0.000000
     91       0.000000   0.000000   0.000000   0.000000   0.000000   0.000000
     92       0.000000   0.000000   0.000000   0.000000   0.000000   0.000000
     93       0.000000   0.000000   0.000000   0.000000   0.000000   0.000000
     94       0.000000   0.000000   0.000000   0.000000   0.000000   0.000000
     95       0.000000   0.000000   0.000000   0.000000   0.000000   0.000000
     96       0.000000   0.000000   0.000000   0.000000   0.000000   0.000000
     97       0.000000   0.000000   0.000000   0.000000   0.000000   0.000000
     98       0.000000   0.000000   0.000000   0.000000   0.000000   0.000000
     99       0.000000   0.000000   0.000000   0.000000   0.000000   0.000000
    100       0.000000   0.000000   0.000000   0.000000   0.000000   0.000000
    101       0.000000   0.000000   0.000000   0.000000   0.000000   0.000000
    102       0.000000   0.000000   0.000000   0.000000   0.000000   0.000000
    103       0.000000   0.000000   0.000000   0.000000   0.000000   0.000000
    104       0.000000   0.000000   0.000000   0.000000   0.000000   0.000000
    105       0.000000   0.000000   0.000000   0.000000   0.000000   0.000000
    106       0.000000   0.000000   0.000000   0.000000   0.000000   0.000000
    107       0.000000   0.000000   0.000000   0.000000   0.000000   0.000000
    108       0.000000   0.000000   0.000000   0.000000   0.000000   0.000000
    109       0.000000   0.000000   0.000000   0.000000   0.000000   0.000000
    110       0.000000   0.000000   0.000000   0.000000   0.000000   0.000000
    111       0.000000   0.000000   0.000000   0.000000   0.000000   0.000000
    112       0.000000   0.000000   0.000000   0.000000   0.000000   0.000000
    113       0.000000   0.000000   0.000000   0.000000   0.000000   0.000000
    114       0.000000   0.000000   0.000000   0.000000   0.000000   0.000000
    115       0.000000   0.000000   0.000000   0.000000   0.000000   0.000000
    116       0.000000   0.000000   0.000000   0.000000   0.000000   0.000000
    117       0.000000   0.000000   0.000000   0.000000   0.000000   0.000000
    118       0.000000   0.000000   0.000000   0.000000   0.000000   0.000000
    119       0.000000   0.000000   0.000000   0.000000   0.000000   0.000000
    120       0.000000   0.000000   0.000000   0.000000   0.000000   0.000000
    121       0.000000   0.000000   0.000000   0.000000   0.000000   0.000000
    122       0.000000   0.000000   0.000000   0.000000   0.000000   0.000000
    123       0.000000   0.000000   0.000000   0.000000   0.000000   0.000000
    124       0.000000   0.000000   0.000000   0.000000   0.000000   0.000000
    125       0.000000   0.000000   0.000000   0.000000   0.000000   0.000000
    126       0.000000   0.000000   0.000000   0.000000   0.000000   0.000000
    127       0.000000   0.000000   0.000000   0.000000   0.000000   0.000000
    128       0.000000   0.000000   0.000000   0.000000   0.000000   0.000000
    129       0.000000   0.000000   0.000000   0.000000   0.000000   0.000000
    130       0.000000   0.000000   0.000000   0.000000   0.000000   0.000000
    131       0.000000   0.000000   0.000000   0.000000   0.000000   0.000000
    132       0.000000   0.000000   0.000000   0.000000   0.000000   0.000000
    133       0.000000   0.000000   0.000000   0.000000   0.000000   0.000000
    134       0.000000   0.000000   0.000000   0.000000   0.000000   0.000000
    135       0.000000   0.000000   0.000000   0.000000   0.000000   0.000000
    136       0.000000   0.000000   0.000000   0.000000   0.000000   0.000000
    137       0.000000   0.000000   0.000000   0.000000   0.000000   0.000000
    138       0.000000   0.000000   0.000000   0.000000   0.000000   0.000000
    139       0.000000   0.000000   0.000000   0.000000   0.000000   0.000000
    140       0.000000   0.000000   0.000000   0.000000   0.000000   0.000000
    141       0.000000   0.000000   0.000000   0.000000   0.000000   0.000000
    142       0.000000   0.000000   0.000000   0.000000   0.000000   0.000000
    143       0.000000   0.000000   0.000000   0.000000   0.000000   0.000000
    144       0.000000   0.000000   0.000000   0.000000   0.000000   0.000000
    145       0.000000   0.000000   0.000000   0.000000   0.000000   0.000000
    146       0.000000   0.000000   0.000000   0.000000   0.000000   0.000000
    147       0.000000   0.000000   0.000000   0.000000   0.000000   0.000000
    148       0.000000   0.000000   0.000000   0.000000   0.000000   0.000000
    149       0.000000   0.000000   0.000000   0.000000   0.000000   0.000000
    150       0.000000   0.000000   0.000000   0.000000   0.000000   0.000000
    151       0.000000   0.000000   0.000000   0.000000   0.000000   0.000000
    152       0.000000   0.000000   0.000000   0.000000   0.000000   0.000000
    153       0.000000   0.000000   0.000000   0.000000   0.000000   0.000000
    154       0.000000   0.000000   0.000000   0.000000   0.000000   0.000000
    155       0.000000   0.000000   0.000000   0.000000   0.000000   0.000000
    156       0.000000   0.000000   0.000000   0.000000   0.000000   0.000000
    157       0.000000   0.000000   0.000000   0.000000   0.000000   0.000000
    158       0.000000   0.000000   0.000000   0.000000   0.000000   0.000000
    159       0.000000   0.000000   0.000000   0.000000   0.000000   0.000000
    160       0.000000   0.000000   0.000000   0.000000   0.000000   0.000000
    161       0.000000   0.000000   0.000000   0.000000   0.000000   0.000000
    162       0.000000   0.000000   0.000000   0.000000   0.000000   0.000000
    163       0.000000   0.000000   0.000000   0.000000   0.000000   0.000000
    164       0.000000   0.000000   0.000000   0.000000   0.000000   0.000000
    165       0.000000   0.000000   0.000000   0.000000   0.000000   0.000000
    166       0.000000   0.000000   0.000000   0.000000   0.000000   0.000000
    167       0.000000   0.000000   0.000000   0.000000   0.000000   0.000000
    168       0.000000   0.000000   0.000000   0.000000   0.000000   0.000000
    169       0.000000   0.000000   0.000000   0.000000   0.000000   0.000000
    170       0.000000   0.000000   0.000000   0.000000   0.000000   0.000000
    171       0.000000   0.000000   0.000000   0.000000   0.000000   0.000000
    172       0.000000   0.000000   0.000000   0.000000   0.000000   0.000000
    173       0.000000   0.000000   0.000000   0.000000   0.000000   0.000000
    174       0.000000   0.000000   0.000000   0.000000   0.000000   0.000000
    175       0.000000   0.000000   0.000000   0.000000   0.000000   0.000000
    176       0.000000   0.000000   0.000000   0.000000   0.000000   0.000000
    177       0.000000   0.000000   0.000000   0.000000   0.000000   0.000000
    178       0.000000   0.000000   0.000000   0.000000   0.000000   0.000000
    179       0.000000   0.000000   0.000000   0.000000   0.000000   0.000000
    180       0.000000   0.000000   0.000000   0.000000   0.000000   0.000000
    181       0.000000   0.000000   0.000000   0.000000   0.000000   0.000000
    182       0.000000   0.000000   0.000000   0.000000   0.000000   0.000000
    183       0.000000   0.000000   0.000000   0.000000   0.000000   0.000000
    184       0.000000   0.000000   0.000000   0.000000   0.000000   0.000000
    185       0.000000   0.000000   0.000000   0.000000   0.000000   0.000000
    186       0.000000   0.000000   0.000000   0.000000   0.000000   0.000000
    187       0.000000   0.000000   0.000000   0.000000   0.000000   0.000000
    188       0.000000   0.000000   0.000000   0.000000   0.000000   0.000000
    189       0.000000   0.000000   0.000000   0.000000   0.000000   0.000000
    190       0.000000   0.000000   0.000000   0.000000   0.000000   0.000000
    191       0.000000   0.000000   0.000000   0.000000   0.000000   0.000000
    192       0.000000   0.000000   0.000000   0.000000   0.000000   0.000000
    193       0.000000   0.000000   0.000000   0.000000   0.000000   0.000000
    194       0.000000   0.000000   0.000000   0.000000   0.000000   0.000000
    195       0.000000   0.000000   0.000000   0.000000   0.000000   0.000000
    196       0.000000   0.000000   0.000000   0.000000   0.000000   0.000000
    197       0.000000   0.000000   0.000000   0.000000   0.000000   0.000000
    198       0.000000   0.000000   0.000000   0.000000   0.000000   0.000000
    199       0.000000   0.000000   0.000000   0.000000   0.000000   0.000000
    200       0.000000   0.000000   0.000000   0.000000   0.000000   0.000000
    201       0.000000   0.000000   0.000000   0.000000   0.000000   0.000000
    202       0.000000   0.000000   0.000000   0.000000   0.000000   0.000000
    203       0.000000   0.000000   0.000000   0.000000   0.000000   0.000000
    204       0.000000   0.000000   0.000000   0.000000   0.000000   0.000000
    205       0.000000   0.000000   0.000000   0.000000   0.000000   0.000000
    206       0.000000   0.000000   0.000000   0.000000   0.000000   0.000000
    207       0.000000   0.000000   0.000000   0.000000   0.000000   0.000000
    208       0.000000   0.000000   0.000000   0.000000   0.000000   0.000000
    209       0.000000   0.000000   0.000000   0.000000   0.000000   0.000000
    210       0.000000   0.000000   0.000000   0.000000   0.000000   0.000000
    211       0.000000   0.000000   0.000000   0.000000   0.000000   0.000000
    212       0.000000   0.000000   0.000000   0.000000   0.000000   0.000000
    213       0.000000   0.000000   0.000000   0.000000   0.000000   0.000000
    214       0.000000   0.000000   0.000000   0.000000   0.000000   0.000000
    215       0.000000   0.000000   0.000000   0.000000   0.000000   0.000000
    216       0.000000   0.000000   0.000000   0.000000   0.000000   0.000000
    217       0.000000   0.000000   0.000000   0.000000   0.000000   0.000000
    218       0.000000   0.000000   0.000000   0.000000   0.000000   0.000000
    219       0.000000   0.000000   0.000000   0.000000   0.000000   0.000000
    220       0.000000   0.000000   0.000000   0.000000   0.000000   0.000000
    221       0.000000   0.000000   0.000000   0.000000   0.000000   0.000000
    222       0.000000   0.000000   0.000000   0.000000   0.000000   0.000000
    223       0.000000   0.000000   0.000000   0.000000   0.000000   0.000000
    224       0.000000   0.000000   0.000000   0.000000   0.000000   0.000000
    225       0.000000   0.000000   0.000000   0.000000   0.000000   0.000000
    226       0.000000   0.000000   0.000000   0.000000   0.000000   0.000000
    227       0.000000   0.000000   0.000000   0.000000   0.000000   0.000000
    228       0.000000   0.000000   0.000000   0.000000   0.000000   0.000000
    229       0.000000   0.000000   0.000000   0.000000   0.000000   0.000000
    230       0.000000   0.000000   0.000000   0.000000   0.000000   0.000000
    231       0.000000   0.000000   0.000000   0.000000   0.000000   0.000000
    232       0.000000   0.000000   0.000000   0.000000   0.000000   0.000000
    233       0.000000   0.000000   0.000000   0.000000   0.000000   0.000000
    234       0.000000   0.000000   0.000000   0.000000   0.000000   0.000000
    235       0.000000   0.000000   0.000000   0.000000   0.000000   0.000000
    236       0.000000   0.000000   0.000000   0.000000   0.000000   0.000000
    237       0.000000   0.000000   0.000000   0.000000   0.000000   0.000000
    238       0.000000   0.000000   0.000000   0.000000   0.000000   0.000000
    239       0.000000   0.000000   0.000000   0.000000   0.000000   0.000000
    240       0.000000   0.000000   0.000000   0.000000   0.000000   0.000000
    241       0.000000   0.000000   0.000000   0.000000   0.000000   0.000000
    242       0.000000   0.000000   0.000000   0.000000   0.000000   0.000000
    243       0.000000   0.000000   0.000000   0.000000   0.000000   0.000000
    244       0.000000   0.000000   0.000000   0.000000   0.000000   0.000000
    245       0.000000   0.000000   0.000000   0.000000   0.000000   0.000000
                  6          7          8          9         10         11    
      0       0.003235   0.005407  -0.003572  -0.019551  -0.013573  -0.036901
      1       0.002845   0.036235  -0.019930  -0.050212  -0.061436  -0.056324
      2      -0.014588  -0.015453  -0.027337  -0.010750  -0.033099  -0.030454
      3      -0.009495   0.052042   0.006174  -0.037235  -0.017952  -0.063448
      4       0.034967  -0.035426  -0.036987  -0.012681  -0.055375  -0.008260
      5      -0.007904   0.027532  -0.020833  -0.010881  -0.041190  -0.036979
      6      -0.015979   0.030365   0.014413  -0.001287   0.021792   0.003887
      7      -0.022155   0.049841  -0.010898  -0.021754  -0.007125   0.001331
      8      -0.015994  -0.037887  -0.054961  -0.003688   0.002259  -0.021134
      9       0.031093   0.029949   0.006731  -0.021260  -0.035747  -0.058447
     10      -0.002750   0.027353  -0.033585  -0.018840  -0.009147  -0.034297
     11       0.006770  -0.010743  -0.032461  -0.026284  -0.061150  -0.044233
     12       0.004048   0.023697   0.005430  -0.013677  -0.005069  -0.027209
     13      -0.002668   0.038668  -0.024126  -0.030959  -0.024374  -0.025582
     14      -0.018261  -0.026182  -0.038298  -0.007893  -0.021703  -0.025632
     15       0.037290   0.030821  -0.002222  -0.021256  -0.024953  -0.047716
     16       0.015509   0.032103  -0.050874  -0.023903   0.000817  -0.024785
     17      -0.025579  -0.022584  -0.026749  -0.011802  -0.033863  -0.028993
     18       0.077977   0.038235  -0.030745  -0.029845  -0.021015  -0.052030
     19       0.026539   0.029160  -0.066198  -0.019819   0.017375  -0.023472
     20      -0.014534  -0.026394  -0.043057  -0.006571  -0.015035  -0.027773
     21       0.032833   0.030819   0.004544  -0.024436  -0.035298  -0.061260
     22       0.037528   0.033310  -0.072220  -0.021087   0.020644  -0.012616
     23      -0.079370  -0.026148   0.014476  -0.007956  -0.054391  -0.011453
     24       0.036993   0.029771  -0.035239  -0.041508   0.006938  -0.048327
     25       0.103875   0.038563  -0.084519  -0.001260   0.014376  -0.044822
     26      -0.081348  -0.025740   0.032535  -0.000328  -0.074172  -0.017570
     27       0.037330   0.027403  -0.060677  -0.046312   0.046462  -0.019143
     28       0.145629   0.043403  -0.089734   0.004993  -0.005218  -0.088777
     29      -0.045737  -0.022731   0.014882   0.002488  -0.070417  -0.039759
     30       0.038175   0.030652  -0.043146  -0.055517   0.000909  -0.072214
     31       0.116683   0.038196  -0.087475   0.015299   0.031095  -0.020266
     32      -0.127587  -0.028582   0.074014   0.005284  -0.100090   0.003800
     33       0.039170   0.028964  -0.073044  -0.069384   0.033932  -0.061115
     34       0.170462   0.043144  -0.097547   0.033172   0.026106  -0.045571
     35      -0.127680  -0.027836   0.087802   0.011771  -0.115366  -0.001455
     36       0.037703   0.033120  -0.011194  -0.052012  -0.049859  -0.112324
     37       0.061731   0.032433  -0.078716   0.010835   0.056064   0.039122
     38      -0.173278  -0.032225   0.097824   0.003373  -0.105515   0.032210
     39       0.039103   0.033837  -0.017518  -0.063007  -0.055588  -0.132444
     40       0.071715   0.032287  -0.080895   0.023927   0.070269   0.060639
     41      -0.209193  -0.034426   0.130520   0.008392  -0.125422   0.048840
     42       0.034055   0.033796   0.029750  -0.034025  -0.093291  -0.125214
     43      -0.004567   0.027682  -0.068145  -0.010604   0.063335   0.070255
     44      -0.171406  -0.032573   0.079123  -0.004683  -0.085960   0.037783
     45       0.032626   0.034944   0.055311  -0.030809  -0.132676  -0.154707
     46      -0.046782   0.023838  -0.061925  -0.014633   0.082731   0.115796
     47      -0.206281  -0.035073   0.097276  -0.006345  -0.090502   0.059391
     48       0.030583   0.032411   0.037960  -0.020644  -0.085700  -0.099230
     49      -0.015963   0.028255  -0.065161  -0.026315   0.045496   0.043821
     50      -0.124384  -0.029331   0.037739  -0.010189  -0.060578   0.015412
     51       0.028720   0.032423   0.069689  -0.007446  -0.121610  -0.112078
     52      -0.066960   0.025471  -0.057462  -0.042348   0.053273   0.070244
     53      -0.123397  -0.029453   0.023685  -0.016022  -0.044803   0.020995
     54      -0.033665   0.034479   0.014037  -0.000641   0.053435   0.029602
     55      -0.041237   0.062776   0.008540  -0.028895  -0.022300   0.012722
     56      -0.009543  -0.042752  -0.064389  -0.000306   0.016210  -0.020969
     57      -0.044253   0.038699   0.013548   0.003791   0.074323   0.050240
     58      -0.038380   0.065209   0.021371  -0.051392  -0.059880  -0.022519
     59       0.012627  -0.054899  -0.077476   0.013599   0.008596  -0.031079
     60      -0.035242   0.031055   0.004387   0.021179   0.084307   0.065404
     61      -0.034074   0.064677   0.018719  -0.056113  -0.065559  -0.038677
     62       0.022220  -0.060173  -0.085572   0.020384   0.009883  -0.035985
     63      -0.060776   0.045878   0.016087   0.004763   0.097086   0.071538
     64      -0.041951   0.066035   0.026095  -0.050354  -0.060188  -0.011710
     65       0.010262  -0.053394  -0.079846   0.013224   0.015379  -0.032125
     66      -0.046058   0.042866   0.020518  -0.011181   0.057865   0.029876
     67      -0.036236   0.066945   0.028048  -0.063762  -0.079628  -0.041632
     68       0.022159  -0.060585  -0.077107   0.018456  -0.002172  -0.030513
     69      -0.038970   0.037531   0.009335   0.016435   0.076786   0.061112
     70      -0.044828   0.064139   0.000900  -0.012698   0.005567   0.042202
     71      -0.003310  -0.049791  -0.079455   0.001944   0.046377  -0.018814
     72      -0.032969   0.032716   0.009113   0.014145   0.062827   0.046744
     73      -0.045205   0.063364  -0.009537   0.004021   0.034738   0.069411
     74      -0.017114  -0.036662  -0.068012  -0.009863   0.050269  -0.011811
     75      -0.050144   0.047469   0.011438   0.015233   0.099521   0.081712
     76      -0.060007   0.077879   0.016896  -0.019022  -0.005507   0.051418
     77       0.002332  -0.054778  -0.087234   0.005033   0.056918  -0.019245
     78      -0.037300   0.035468   0.003301   0.032673   0.086560   0.079123
     79      -0.032012   0.052890  -0.010186  -0.010841   0.008486   0.028708
     80       0.011027  -0.062571  -0.094121   0.012524   0.054601  -0.023300
     81      -0.035123   0.035103   0.019317  -0.020281   0.042069   0.006449
     82      -0.058508   0.074831   0.021816  -0.029296  -0.023328   0.032330
     83      -0.030009  -0.028730  -0.046064  -0.012992   0.008023  -0.013576
     84      -0.036299   0.035063   0.016181  -0.015942   0.057769   0.020048
     85      -0.075624   0.087101   0.036978  -0.034510  -0.029460   0.044429
     86      -0.021647  -0.034880  -0.054485  -0.009111   0.015598  -0.015795
     87      -0.034525   0.035298   0.021891  -0.025557   0.030888  -0.004849
     88      -0.050730   0.068875   0.009931  -0.011747  -0.002693   0.050308
     89      -0.039203  -0.022741  -0.038985  -0.020063   0.010093  -0.008435
     90      -0.035635   0.035187   0.023053  -0.032489   0.029976  -0.010672
     91      -0.062641   0.077913   0.029311  -0.041936  -0.038066   0.017630
     92      -0.043497  -0.018165  -0.031479  -0.018891  -0.007195  -0.010947
     93       0.048564   0.044111   0.008842  -0.019665  -0.040842  -0.013765
     94      -0.036871   0.031386  -0.006626  -0.000526   0.002636  -0.014690
     95       0.011001   0.005162  -0.018367  -0.016088  -0.060829   0.014057
     96       0.036956   0.044944   0.048078   0.004328  -0.019160   0.042797
     97      -0.063506   0.034979   0.012992   0.012147   0.010294  -0.004210
     98       0.035112   0.001397  -0.003708  -0.008292  -0.049074   0.058274
     99       0.059794   0.059143   0.042773   0.001352  -0.045657   0.114290
    100      -0.097403   0.039270   0.038302   0.028014   0.020204   0.008851
    101       0.042232   0.020061   0.004820  -0.002526  -0.073549   0.148191
    102       0.052533   0.061094   0.071025   0.018237  -0.035274   0.165030
    103      -0.118550   0.042511   0.053359   0.037403   0.025024   0.017051
    104       0.061131   0.018022   0.015962   0.003599  -0.068624   0.192002
    105       0.090744   0.071049   0.004668  -0.020718  -0.080967   0.125228
    106      -0.105582   0.040130   0.044852   0.032078   0.022924   0.011975
    107       0.024945   0.040844   0.001164  -0.002886  -0.099840   0.182462
    108       0.107311   0.081841   0.003123  -0.021499  -0.100416   0.184761
    109      -0.132328   0.043158   0.064858   0.044785   0.031075   0.021546
    110       0.031331   0.054357   0.008578   0.002059  -0.117982   0.253952
    111       0.099503   0.069283  -0.030225  -0.040855  -0.086743   0.055290
    112      -0.078852   0.036803   0.024858   0.019219   0.014595   0.001349
    113      -0.001068   0.043362  -0.010626  -0.007928  -0.095291   0.119329
    114       0.122680   0.078191  -0.059845  -0.057635  -0.108648   0.054664
    115      -0.084369   0.037234   0.029311   0.022047   0.016644   0.003601
    116      -0.016253   0.058770  -0.012372  -0.006645  -0.107328   0.137103
    117       0.078667   0.055841  -0.028006  -0.040048  -0.065528  -0.014174
    118      -0.045200   0.032132  -0.000055   0.003578   0.005339  -0.011395
    119      -0.007575   0.026082  -0.020332  -0.014679  -0.076130   0.035831
    120       0.085147   0.053721  -0.054994  -0.055028  -0.068461  -0.065488
    121      -0.025513   0.028237  -0.013195  -0.004563   0.002460  -0.017799
    122      -0.026739   0.029126  -0.030739  -0.019497  -0.075488  -0.008797
    123      -0.000362   0.031635   0.096293   0.034439   0.037212   0.027990
    124      -0.056299   0.035539   0.005794   0.007759   0.004517  -0.005254
    125       0.049906  -0.022868   0.006156  -0.001905  -0.000665   0.007151
    126      -0.007331   0.037928   0.137033   0.062885   0.080019   0.090033
    127      -0.090560   0.040504   0.028699   0.021572   0.008812   0.009443
    128       0.072487  -0.020597   0.029159   0.016044   0.040724   0.059607
    129      -0.007686   0.035047   0.127751   0.056154   0.071113   0.069228
    130      -0.114550   0.024578   0.073133   0.049889   0.076583  -0.016941
    131       0.086866  -0.000809   0.040540   0.026446   0.038122   0.153564
    132      -0.036169   0.024564   0.176227   0.087318   0.133762   0.063725
    133      -0.083545   0.041082   0.021744   0.017233   0.002661   0.009514
    134       0.081491  -0.042356   0.041563   0.023799   0.091335   0.005288
    135       0.015512   0.058315   0.140951   0.068732   0.071531   0.184751
    136      -0.099421   0.059236   0.009211   0.008517  -0.048381   0.046024
    137       0.067578  -0.018286   0.023835   0.012135   0.027590   0.057668
    138      -0.002577   0.035556   0.115112   0.047698   0.056429   0.060504
    139      -0.024494   0.052759  -0.047790  -0.026215  -0.068144   0.014962
    140       0.033726  -0.046651  -0.012620  -0.017907  -0.006644  -0.104363
    141       0.020626   0.056568   0.117659   0.055023   0.056475   0.146783
    142      -0.029618   0.054160  -0.058931  -0.038972  -0.106311   0.010296
    143       0.028512  -0.049079  -0.016880  -0.023330  -0.019730  -0.118274
    144      -0.032029   0.022413   0.155606   0.070733   0.099930   0.041970
    145      -0.020591   0.054316  -0.052886  -0.029034  -0.073209   0.017239
    146       0.040647  -0.048404  -0.008765  -0.009949   0.024925  -0.108098
    147       0.001006   0.030504   0.089003   0.029051   0.029815   0.018348
    148       0.002871   0.062367  -0.074582  -0.037522  -0.079943   0.031360
    149       0.018820  -0.059999  -0.026615  -0.033333  -0.031552  -0.169662
    150      -0.031717   0.008017   0.091786   0.028114   0.041264  -0.078756
    151      -0.046191   0.013125   0.027975   0.022958   0.067045  -0.045480
    152       0.059038  -0.027221   0.015172   0.004973   0.022358   0.010053
    153      -0.031521  -0.002419   0.074192   0.011634   0.015176  -0.133950
    154      -0.022953   0.002850   0.023667   0.016662   0.070766  -0.069176
    155       0.046008  -0.030358   0.002260  -0.005992  -0.003166  -0.024673
    156      -0.056672   0.003966   0.115943   0.048924   0.084819  -0.079834
    157      -0.042201   0.013386   0.024471   0.019912   0.061101  -0.045963
    158       0.069062  -0.047131   0.027049   0.011663   0.062152  -0.034811
    159      -0.031290   0.003890   0.083975   0.020916   0.029821  -0.101430
    160      -0.066306   0.004849   0.055112   0.045398   0.120521  -0.054525
    161       0.070191  -0.008858   0.024280   0.015178   0.028275   0.089567
    162       0.005034   0.006954  -0.002645  -0.019073  -0.014159  -0.036966
    163       0.026762  -0.018335  -0.026444  -0.019288  -0.044774  -0.021097
    164      -0.005969   0.003232  -0.008787  -0.000058  -0.010803  -0.029118
    165       0.025255  -0.053498  -0.014560   0.005993  -0.011499   0.002810
    166       0.041696  -0.047427  -0.020307  -0.002671  -0.021456  -0.007035
    167       0.006592   0.002912   0.019336   0.010917   0.041533  -0.042319
    168       0.026598  -0.057164  -0.012934   0.009645  -0.006388   0.005575
    169       0.059747  -0.099086  -0.015884   0.032410   0.011574   0.030371
    170      -0.003100   0.042571   0.065907   0.026660   0.124314  -0.074611
    171       0.012542  -0.015538  -0.003243  -0.006812  -0.004289  -0.025049
    172       0.061304  -0.115969  -0.016102   0.046106   0.018347   0.047202
    173      -0.021358   0.070870   0.080298   0.030150   0.141622  -0.086187
    174       0.046097  -0.114290  -0.023403   0.034656  -0.003162   0.047496
    175       0.075394  -0.127863  -0.010697   0.049963   0.037740   0.045542
    176       0.011881   0.043672   0.093273   0.038897   0.188108  -0.091355
    177       0.047220  -0.117238  -0.021901   0.037736   0.001520   0.049551
    178       0.089272  -0.167896  -0.006748   0.077720   0.064849   0.074638
    179       0.004216   0.074831   0.130538   0.051975   0.256739  -0.117342
    180       0.064371  -0.167974  -0.035764   0.055856  -0.005737   0.086531
    181       0.073377  -0.105469  -0.010894   0.032019   0.029269   0.023469
    182       0.037220   0.004533   0.072864   0.034932   0.166260  -0.075542
    183       0.079962  -0.213179  -0.043955   0.075620  -0.002747   0.119010
    184       0.085924  -0.128307  -0.007267   0.045750   0.049697   0.035143
    185       0.049333   0.005300   0.093690   0.044609   0.216583  -0.088642
    186       0.062949  -0.164366  -0.037629   0.052056  -0.011573   0.083970
    187       0.055275  -0.053978  -0.015453  -0.003329  -0.004960  -0.013914
    188       0.046201  -0.034456   0.026615   0.018516   0.081133  -0.044026
    189       0.077074  -0.206079  -0.047240   0.068636  -0.013318   0.114666
    190       0.053643  -0.036521  -0.015405  -0.017290  -0.011540  -0.031582
    191       0.065441  -0.064250   0.011166   0.015249   0.064029  -0.032375
    192       0.043379  -0.107085  -0.026802   0.027180  -0.014135   0.041752
    193       0.039061  -0.024454  -0.019834  -0.020713  -0.029791  -0.029325
    194       0.030326  -0.034749   0.000592   0.006595   0.019843  -0.027692
    195       0.042209  -0.103896  -0.027736   0.024415  -0.017642   0.039359
    196       0.024856   0.015761  -0.023579  -0.048259  -0.055730  -0.058388
    197       0.037858  -0.065477  -0.034885  -0.005468  -0.043727  -0.003803
    198       0.015662   0.023552   0.021733  -0.017237  -0.048815  -0.063187
    199       0.000730   0.027554  -0.036572  -0.020032  -0.008008  -0.034206
    200       0.021167  -0.024399  -0.042455  -0.038816  -0.082740  -0.065934
    201      -0.002689   0.040563   0.030476   0.010874   0.013301  -0.007815
    202      -0.042016   0.015848  -0.045851   0.032284   0.063777   0.070907
    203       0.010462   0.044147  -0.053056   0.002406   0.058137   0.027575
    204      -0.033063   0.004061   0.008951   0.018328   0.011998  -0.004283
    205      -0.015320  -0.001675  -0.020007   0.015679   0.045191   0.039846
    206       0.014802   0.017692  -0.045209  -0.004879   0.046026   0.009498
    207      -0.070634  -0.031126  -0.033985   0.014788   0.017821  -0.006549
    208       0.013512  -0.047872   0.040490   0.018203   0.010190   0.010441
    209       0.039527   0.040774  -0.016563  -0.001992   0.042654   0.011080
    210      -0.081036  -0.050839  -0.030033  -0.090190   0.067970   0.025131
    211       0.029966  -0.017674   0.033139   0.195382  -0.074999  -0.044205
    212       0.066619   0.115221  -0.011161   0.069953   0.025349   0.011515
    213      -0.059996  -0.039068   0.011913  -0.165846   0.098269   0.050310
    214       0.021695   0.043802  -0.027500   0.334068  -0.109338  -0.060951
    215       0.069632   0.155528  -0.030962   0.123059   0.016420   0.010981
    216      -0.118729  -0.085687  -0.081587  -0.101039   0.082579   0.027150
    217       0.057976  -0.063927   0.106859   0.198861  -0.120200  -0.080208
    218       0.090374   0.139565   0.020184   0.077084   0.017343   0.011492
    219      -0.127883  -0.102386  -0.078977  -0.188383   0.124927   0.054418
    220       0.072689  -0.037439   0.102097   0.345492  -0.191644  -0.126518
    221       0.112701   0.199823   0.024662   0.136467   0.001901   0.010802
    222      -0.145249  -0.098589  -0.138617  -0.000369   0.044118  -0.005175
    223       0.068060  -0.144859   0.190235   0.014276  -0.075179  -0.057332
    224       0.085971   0.087624   0.046534   0.008975   0.028587   0.012246
    225      -0.174926  -0.124590  -0.181304  -0.006858   0.055584  -0.003760
    226       0.090419  -0.182678   0.251603   0.013660  -0.110405  -0.084945
    227       0.104523   0.105737   0.072350   0.013120   0.022349   0.012265
    228      -0.134288  -0.078273  -0.141742   0.107984  -0.008653  -0.039083
    229       0.050441  -0.176601   0.195648  -0.167938   0.014312   0.000561
    230       0.058385   0.012842   0.040283  -0.064792   0.047712   0.013072
    231      -0.153983  -0.087982  -0.184965   0.185622  -0.039101  -0.064588
    232       0.057718  -0.240395   0.260253  -0.313857   0.050900   0.019617
    233       0.054749  -0.028069   0.060712  -0.119147   0.057124   0.014173
    234      -0.097742  -0.045864  -0.088995   0.112983  -0.020383  -0.038601
    235       0.024260  -0.126087   0.120169  -0.160607   0.054415   0.032401
    236       0.035371  -0.009939   0.008368  -0.068128   0.053916   0.011766
    237      -0.090385  -0.031439  -0.093470   0.194865  -0.059036  -0.063657
    238       0.012153  -0.148705   0.127829  -0.300264   0.120945   0.075925
    239       0.013215  -0.068775   0.002908  -0.122520   0.066939   0.010487
    240      -0.036860  -0.007656   0.016974   0.030016   0.009340   0.002569
    241      -0.010394   0.015001  -0.033962  -0.003875   0.050217   0.028356
    242       0.000803  -0.027152  -0.057793  -0.014338   0.035435  -0.010216
    243      -0.018647   0.028602   0.015455   0.006492   0.019299   0.006793
    244      -0.023670   0.041161  -0.020347  -0.007297   0.024642   0.020315
    245      -0.013968  -0.035954  -0.062405  -0.009579   0.014388  -0.018375
                 12         13         14         15         16         17    
      0      -0.077524   0.001370   0.025023   0.018722  -0.004315   0.035877
      1      -0.068216   0.000625   0.031921  -0.011908  -0.003783   0.016506
      2       0.046727  -0.036879   0.007280   0.011226  -0.001498   0.009230
      3      -0.098476   0.005609   0.033269   0.020956  -0.005407   0.042502
      4       0.020376  -0.001363   0.021648  -0.013328   0.020408  -0.009224
      5       0.115610  -0.026652   0.017860   0.015723   0.036410  -0.011127
      6       0.009126   0.011041  -0.000755   0.012826   0.002389   0.009517
      7       0.023622   0.014538  -0.003617  -0.019912   0.003916  -0.011957
      8      -0.010618  -0.024357   0.000598   0.000537  -0.007326   0.014967
      9       0.001922   0.005795   0.032919   0.020023   0.009787   0.009330
     10      -0.016140   0.019091   0.008957  -0.010482   0.001982  -0.008333
     11       0.051141  -0.044966   0.012499   0.004276   0.001538   0.012125
     12      -0.032811   0.013790   0.023994   0.020529   0.004533   0.015680
     13      -0.024980   0.020632   0.017575  -0.015247   0.005273  -0.007639
     14       0.026697  -0.035852   0.003258   0.008701  -0.004953   0.014633
     15      -0.010347   0.009395   0.034841   0.021425   0.011043   0.008632
     16      -0.028497   0.021257   0.014735  -0.010170   0.005688  -0.009684
     17       0.030424  -0.036899   0.005150   0.008590  -0.004402   0.015296
     18      -0.001536  -0.009008   0.040724   0.026494   0.013629   0.013800
     19      -0.029616   0.014160   0.011038  -0.006703   0.003401  -0.005804
     20       0.029470  -0.044259   0.000542   0.011693  -0.007280   0.019344
     21       0.003207   0.009303   0.023782   0.015193   0.006067   0.005022
     22      -0.037526   0.008131   0.025955  -0.002192   0.008721  -0.000451
     23       0.000064   0.005489   0.014153   0.005271   0.006512   0.005684
     24       0.020025  -0.086069   0.063150   0.111070  -0.010666   0.000204
     25      -0.014760   0.050483  -0.033523  -0.110630   0.007993   0.025400
     26      -0.007895   0.049580  -0.003558  -0.038539   0.014471   0.007570
     27       0.018645  -0.158065   0.114117   0.193742  -0.014510  -0.001568
     28       0.013357   0.091756  -0.101540  -0.204954  -0.000266   0.040044
     29       0.015113   0.047492  -0.034716  -0.075651   0.005573   0.019036
     30       0.040906  -0.091927   0.034870   0.103258  -0.024644  -0.003136
     31      -0.029541   0.041349  -0.003310  -0.100005   0.019509   0.034175
     32      -0.045938   0.098558   0.018677  -0.037312   0.034666  -0.004469
     33       0.055127  -0.167114   0.065126   0.179828  -0.038529  -0.007575
     34      -0.012829   0.075813  -0.049923  -0.188206   0.019965   0.055693
     35      -0.052376   0.133602   0.004306  -0.073429   0.041103  -0.002234
     36       0.044717  -0.000215  -0.036143  -0.005341  -0.021787  -0.000909
     37      -0.067768  -0.010621   0.090175   0.023058   0.032279   0.015478
     38      -0.075414   0.102394   0.059293   0.008857   0.046489  -0.018518
     39       0.061807  -0.004441  -0.061238  -0.013578  -0.033521  -0.003291
     40      -0.081241  -0.017334   0.118282   0.034129   0.042965   0.021611
     41      -0.104560   0.140571   0.076325   0.008698   0.062044  -0.027581
     42       0.026520   0.097685  -0.073854  -0.102453  -0.003423   0.003547
     43      -0.088858  -0.055264   0.146993   0.131923   0.031022  -0.010313
     44      -0.066841   0.058141   0.075836   0.052132   0.038058  -0.020572
     45       0.028770   0.170937  -0.127242  -0.186508  -0.000177   0.004613
     46      -0.118963  -0.097720   0.219446   0.229367   0.040534  -0.024531
     47      -0.089957   0.061284   0.107063   0.087939   0.047380  -0.031537
     48       0.006056   0.102419  -0.043011  -0.090672   0.010328   0.005850
     49      -0.073985  -0.046861   0.113902   0.118170   0.019007  -0.017023
     50      -0.028650   0.009441   0.052002   0.048931   0.017628  -0.007858
     51      -0.004947   0.183536  -0.077196  -0.172274   0.022662   0.010564
     52      -0.094306  -0.087945   0.162375   0.207973   0.019658  -0.036951
     53      -0.023796  -0.026700   0.066716   0.084725   0.012026  -0.009855
     54      -0.009560  -0.027523  -0.054234  -0.010058  -0.007912   0.049694
     55       0.062087  -0.047763  -0.041708  -0.017625  -0.004724   0.046168
     56      -0.032877  -0.001868   0.008673  -0.005873  -0.004517  -0.005872
     57       0.006162  -0.032978  -0.070624  -0.019840  -0.022874   0.094808
     58      -0.027575  -0.146668  -0.111369  -0.017590   0.051652  -0.081410
     59       0.027821   0.118229   0.122261   0.016051  -0.031805   0.029877
     60       0.103096   0.070537   0.023217  -0.008303  -0.079543   0.228497
     61      -0.083207  -0.159077  -0.126599  -0.016126   0.089558  -0.196373
     62       0.038795   0.172437   0.167648   0.024658  -0.033133   0.009856
     63      -0.001069  -0.069416  -0.118167  -0.034356  -0.024727   0.110572
     64       0.015308  -0.149667  -0.106280  -0.019481   0.020483   0.020188
     65      -0.002721   0.109856   0.105287   0.013169  -0.011651  -0.033116
     66      -0.072619  -0.106947  -0.132733  -0.024499   0.025244  -0.022897
     67      -0.077166  -0.199186  -0.148453  -0.018387   0.081819  -0.149505
     68       0.092945   0.162872   0.177627   0.025774  -0.070933   0.139962
     69       0.088520   0.043243   0.002123  -0.006550  -0.060489   0.182277
     70       0.137989   0.018809   0.005835  -0.019267  -0.050092   0.155693
     71      -0.102872   0.005911  -0.011663  -0.028312   0.010198  -0.065921
     72       0.080837   0.050636   0.015118   0.000906  -0.053674   0.158034
     73       0.206307   0.093204   0.058736  -0.021846  -0.093720   0.255681
     74      -0.155058  -0.089316  -0.098056  -0.043998   0.039271  -0.111532
     75       0.070056   0.001059  -0.047344  -0.024601  -0.056072   0.186596
     76       0.161761  -0.039210  -0.031995  -0.015315  -0.049211   0.186579
     77      -0.118975   0.027543  -0.002165  -0.034151   0.010624  -0.081099
     78       0.186562   0.130005   0.079922   0.005899  -0.110041   0.298495
     79       0.103895   0.051457   0.026400  -0.021838  -0.041525   0.108329
     80      -0.086070   0.086478   0.051406  -0.024409  -0.007248  -0.053523
     81      -0.132266  -0.132680  -0.148961  -0.024764   0.050512  -0.089190
     82       0.116974  -0.081040  -0.062953  -0.016669  -0.023726   0.122940
     83      -0.048340  -0.103924  -0.073346  -0.013642   0.010442  -0.006943
     84      -0.118027  -0.128726  -0.162199  -0.044627   0.026721  -0.020895
     85       0.142092  -0.136192  -0.100424  -0.014078  -0.023923   0.150955
     86      -0.057058  -0.074942  -0.058205  -0.020571   0.003803  -0.001713
     87      -0.156705  -0.148806  -0.152975  -0.014354   0.072195  -0.147945
     88       0.190604   0.010787   0.002200  -0.022762  -0.074322   0.238470
     89      -0.072997  -0.164798  -0.131956  -0.028908   0.017421  -0.003767
     90      -0.203139  -0.190419  -0.193445  -0.024105   0.089688  -0.186140
     91       0.057674  -0.144504  -0.107792  -0.011662   0.015534   0.029845
     92      -0.027586  -0.143797  -0.087242   0.003694   0.022305  -0.021052
     93      -0.011732   0.014691   0.026420   0.016602   0.013218   0.005861
     94      -0.009115   0.013180  -0.005436  -0.000203  -0.009225  -0.002999
     95       0.038384  -0.036018  -0.002586   0.003613  -0.000213   0.009397
     96      -0.034979   0.007468   0.026675  -0.013550  -0.006471   0.002009
     97       0.000740   0.002910  -0.011184   0.009746  -0.017261   0.002442
     98       0.001546  -0.029862   0.004033  -0.040062  -0.010136  -0.001705
     99      -0.064737   0.031676  -0.001136  -0.008801   0.001679   0.001619
    100       0.012683  -0.011598  -0.016421   0.018723  -0.028949   0.008465
    101      -0.026284  -0.009748  -0.031161  -0.030021  -0.007257   0.001037
    102      -0.086300   0.030308  -0.007070  -0.029997  -0.012667  -0.001029
    103       0.020537  -0.019726  -0.021157   0.025908  -0.035616   0.012462
    104      -0.059178  -0.001145  -0.031373  -0.061747  -0.014151  -0.006779
    105      -0.069185   0.056858  -0.020473   0.020730   0.027808   0.004592
    106       0.015221  -0.014583  -0.018101   0.020427  -0.032042   0.009658
    107      -0.013165  -0.000716  -0.065242   0.019352   0.005144   0.013790
    108      -0.094139   0.075571  -0.042731   0.023508   0.033662   0.004533
    109       0.024841  -0.024846  -0.023354   0.028379  -0.040699   0.014412
    110      -0.036860   0.015649  -0.092721   0.026079   0.007784   0.015880
    111      -0.039648   0.055868  -0.008083   0.044593   0.045860   0.007029
    112       0.005982  -0.004119  -0.013183   0.012283  -0.023465   0.004690
    113       0.032100  -0.015505  -0.058534   0.056950   0.013769   0.023064
    114      -0.039103   0.072992  -0.018801   0.066213   0.066508   0.008639
    115       0.007632  -0.006513  -0.013916   0.013317  -0.025593   0.005598
    116       0.046307  -0.013177  -0.078204   0.093337   0.023007   0.032698
    117      -0.011446   0.033859   0.016910   0.040835   0.037579   0.007352
    118      -0.006396   0.009751  -0.006939   0.001613  -0.012429  -0.001729
    119       0.056843  -0.032419  -0.027629   0.047248   0.010226   0.020093
    120       0.008092   0.032887   0.026213   0.058341   0.050480   0.009897
    121      -0.015521   0.016019  -0.001186  -0.007368  -0.007646  -0.005430
    122       0.088982  -0.041331  -0.025444   0.076677   0.017486   0.027350
    123      -0.024498  -0.031571   0.063149  -0.049914  -0.029135   0.001218
    124      -0.001040   0.008291  -0.014289   0.013011  -0.013651   0.002000
    125      -0.001531  -0.046477   0.049374  -0.091166  -0.016635  -0.013674
    126      -0.058665  -0.031781   0.060709  -0.090094  -0.051294  -0.008710
    127       0.011515  -0.007552  -0.019095   0.024134  -0.024209   0.009543
    128      -0.048336  -0.032901   0.050871  -0.143262  -0.030590  -0.030749
    129      -0.047152  -0.034508   0.064245  -0.080038  -0.046197  -0.005854
    130       0.018211  -0.045842   0.027091  -0.027508  -0.051427   0.000818
    131      -0.096248  -0.001253   0.011910  -0.153369  -0.035093  -0.036892
    132      -0.045116  -0.069143   0.099622  -0.126381  -0.074799  -0.012890
    133       0.009071  -0.002194  -0.022049   0.026482  -0.020389   0.009138
    134      -0.044110  -0.057296   0.102441  -0.194408  -0.041725  -0.043338
    135      -0.110227   0.006228   0.018638  -0.098629  -0.051631  -0.015712
    136       0.016901   0.013640  -0.066346   0.081824  -0.009274   0.024209
    137      -0.041089  -0.031942   0.043922  -0.127933  -0.026858  -0.026311
    138      -0.041937  -0.029773   0.059860  -0.067060  -0.039150  -0.003502
    139      -0.010919   0.052132  -0.062727   0.063566   0.008203   0.006322
    140       0.057198  -0.083907   0.094922  -0.076098  -0.002351  -0.002849
    141      -0.095326   0.015095   0.013671  -0.071548  -0.042124  -0.011329
    142       0.010395   0.040480  -0.064540   0.084357   0.006940   0.010473
    143       0.072081  -0.094104   0.100659  -0.068154  -0.002339  -0.000297
    144      -0.023402  -0.071644   0.099332  -0.099393  -0.057778  -0.004924
    145      -0.013486   0.057589  -0.067683   0.067435   0.010651   0.006464
    146       0.038968  -0.070065   0.095570  -0.090410   0.002562  -0.005846
    147      -0.021015  -0.031296   0.063866  -0.044825  -0.026212   0.001921
    148      -0.039269   0.093445  -0.093536   0.077599   0.024198   0.004997
    149       0.103623  -0.115200   0.122219  -0.058609   0.002587   0.005064
    150       0.038953  -0.076542   0.109396  -0.034736  -0.022386   0.014154
    151      -0.002862  -0.015488   0.037423  -0.043326  -0.017392  -0.008470
    152      -0.013144  -0.046340   0.059013  -0.112912  -0.019150  -0.019672
    153       0.073871  -0.100509   0.140680  -0.024157  -0.040347   0.012022
    154       0.002103  -0.034551   0.079677  -0.072144  -0.038513  -0.021839
    155       0.014571  -0.055739   0.061205  -0.085314  -0.023805  -0.013898
    156       0.035930  -0.075323   0.098470  -0.039396   0.003419   0.025251
    157      -0.002310  -0.016001   0.039747  -0.043275  -0.021270  -0.010260
    158      -0.003983  -0.072850   0.110280  -0.154688  -0.024608  -0.028019
    159       0.053417  -0.086441   0.122330  -0.030027  -0.029563   0.013378
    160      -0.005706  -0.019907   0.039462  -0.060307   0.007587  -0.000094
    161      -0.058584  -0.009821   0.013618  -0.115453  -0.008176  -0.021287
    162      -0.070755   0.001869   0.026229   0.020493  -0.002199   0.035346
    163      -0.012381   0.003529   0.020818  -0.011699   0.009200  -0.002075
    164       0.080470  -0.020310   0.005263   0.017865   0.015275  -0.005980
    165      -0.026509  -0.004843   0.012145   0.022514   0.004499   0.027479
    166      -0.008588   0.010755   0.005244  -0.003806   0.007440  -0.004340
    167       0.040314   0.004197  -0.016461   0.034864   0.004783  -0.001094
    168      -0.021884  -0.004582   0.010526   0.022625   0.018217   0.030566
    169       0.044754   0.008312  -0.011922  -0.003624   0.101110   0.010502
    170       0.022599   0.024945  -0.017805   0.030380   0.189648   0.053118
    171      -0.056239   0.001218   0.022269   0.019088   0.018196   0.037255
    172       0.082990  -0.002178  -0.006794  -0.016873   0.174475   0.022117
    173       0.050148   0.011733   0.011095  -0.002808   0.343707   0.087896
    174       0.026495  -0.011259  -0.007141   0.027936   0.033642   0.025817
    175       0.048050   0.021133  -0.038511   0.016743   0.106517   0.013107
    176      -0.034380   0.067394  -0.063414   0.076342   0.183855   0.066881
    177       0.030021  -0.010808  -0.008705   0.028040   0.046176   0.028643
    178       0.089882   0.019984  -0.053560   0.018383   0.185608   0.027170
    179      -0.050827   0.086412  -0.067712   0.076028   0.339185   0.113520
    180       0.070110  -0.018255  -0.022930   0.033166   0.032976   0.017493
    181      -0.002261   0.036294  -0.047331   0.037099   0.010924  -0.001766
    182      -0.071768   0.088918  -0.108291   0.128941  -0.022196   0.021548
    183       0.107398  -0.022951  -0.037001   0.037593   0.044452   0.013553
    184      -0.000422   0.047461  -0.069568   0.055131   0.012946   0.000038
    185      -0.117395   0.124897  -0.148240   0.170765  -0.032087   0.031741
    186       0.065817  -0.018859  -0.020877   0.032794   0.018042   0.014154
    187      -0.054955   0.037198  -0.027862   0.034481  -0.086934  -0.018569
    188      -0.051835   0.064382  -0.101467   0.127403  -0.215677  -0.036779
    189       0.099915  -0.024341  -0.033148   0.036908   0.017411   0.007380
    190      -0.094158   0.048879  -0.034383   0.049994  -0.163164  -0.030694
    191      -0.080932   0.080522  -0.135186   0.167238  -0.380253  -0.073723
    192       0.017055  -0.012046  -0.003264   0.027210   0.004786   0.019618
    193      -0.058434   0.024088  -0.000834   0.012862  -0.085539  -0.019109
    194       0.003461   0.021279  -0.054016   0.077704  -0.194402  -0.045730
    195       0.013228  -0.012068  -0.001940   0.027127  -0.004959   0.017632
    196      -0.100746   0.025605   0.013405   0.012676  -0.161440  -0.031970
    197       0.015966   0.006361  -0.053434   0.081881  -0.344522  -0.089585
    198       0.012154   0.003252   0.028600   0.018905   0.005693   0.011070
    199      -0.017889   0.019717   0.010377  -0.010598   0.003060  -0.008840
    200       0.053900  -0.048451   0.029397  -0.003462   0.006665   0.009546
    201       0.124789   0.041982  -0.020353   0.003751   0.008457  -0.168571
    202       0.047868   0.030940   0.048398  -0.002629  -0.000682  -0.073660
    203      -0.009064  -0.004592   0.000358  -0.020243  -0.010282   0.024931
    204       0.095398   0.021610  -0.006270   0.020539   0.004131  -0.122691
    205       0.031747   0.039869   0.016172  -0.036113   0.003392  -0.077264
    206      -0.031087  -0.007653  -0.014622  -0.034337  -0.009337   0.040401
    207       0.055578   0.012368  -0.012708   0.005865   0.000536  -0.080546
    208       0.013611   0.019007   0.003590  -0.027776   0.001397  -0.043981
    209      -0.003273  -0.001345  -0.011430  -0.025503  -0.007322   0.010109
    210       0.070417   0.032949  -0.009351  -0.008686   0.003206  -0.094401
    211      -0.014227  -0.016885  -0.003512  -0.004607  -0.003616  -0.016885
    212       0.044855   0.008556   0.003830  -0.001542  -0.003089  -0.059689
    213       0.119424   0.052123   0.003195   0.004529   0.007999  -0.148559
    214      -0.021943  -0.019648  -0.000918  -0.006093  -0.003585  -0.029724
    215       0.058459   0.014007   0.009907   0.002442  -0.001311  -0.087125
    216       0.023202   0.032230  -0.022131  -0.044059   0.000523  -0.041071
    217      -0.029835  -0.053202  -0.012962   0.027367  -0.009683   0.024415
    218       0.076742   0.010457   0.012630   0.020633  -0.001045  -0.097096
    219       0.035401   0.050036  -0.018802  -0.056750   0.003027  -0.052124
    220      -0.051779  -0.083683  -0.019065   0.048227  -0.014058   0.044935
    221       0.114808   0.017742   0.025426   0.041396   0.002533  -0.152949
    222      -0.039712   0.009972  -0.039425  -0.065061  -0.005069   0.025274
    223      -0.015918  -0.052040  -0.013672   0.036150  -0.010470   0.038846
    224       0.060579   0.002499   0.005575   0.017705  -0.003675  -0.063246
    225      -0.077273   0.010462  -0.049777  -0.094641  -0.006841   0.066221
    226      -0.026161  -0.081833  -0.019619   0.065235  -0.015470   0.070555
    227       0.085452   0.003184   0.012503   0.036015  -0.002354  -0.091072
    228      -0.054480  -0.012592  -0.043288  -0.048152  -0.008273   0.039117
    229       0.011197  -0.013120  -0.006502   0.008136  -0.004881   0.012441
    230       0.012342  -0.006389  -0.009963  -0.008286  -0.007844   0.006881
    231      -0.103444  -0.030205  -0.056689  -0.063709  -0.012588   0.091422
    232       0.021667  -0.011668  -0.006631   0.014102  -0.005379   0.024460
    233      -0.000760  -0.012424  -0.015335  -0.010989  -0.009831   0.034323
    234      -0.005765  -0.011029  -0.029462  -0.012345  -0.005474  -0.014877
    235       0.025402   0.021972   0.001438  -0.023990   0.001105  -0.029958
    236      -0.019605  -0.008359  -0.018916  -0.030245  -0.009701   0.042770
    237      -0.017750  -0.026788  -0.033229  -0.002467  -0.007728  -0.003604
    238       0.047952   0.049770   0.008657  -0.040162   0.005241  -0.052327
    239      -0.059261  -0.017020  -0.032516  -0.050923  -0.013710   0.100318
    240       0.096118   0.009924   0.007678   0.040570   0.001651  -0.108110
    241       0.030075   0.058856  -0.009079  -0.070700   0.007690  -0.102742
    242      -0.069955  -0.015271  -0.028968  -0.050022  -0.009808   0.071189
    243       0.050605   0.016768   0.006524   0.021459   0.007106  -0.037038
    244       0.044450   0.032382  -0.013234  -0.035303   0.006741  -0.062153
    245      -0.044526  -0.021111  -0.001828  -0.009644  -0.009665   0.040156
                 18         19         20         21         22         23    
      0       0.002069  -0.019225  -0.047656   0.092656  -0.090386   0.004070
      1      -0.027824  -0.002043  -0.008534   0.082430  -0.107674   0.069308
      2       0.029650  -0.045701  -0.036173  -0.002452  -0.031450  -0.003436
      3       0.005083  -0.022453  -0.066179   0.099520  -0.101098  -0.009739
      4      -0.017996   0.008980   0.043977  -0.030042   0.006090   0.137380
      5       0.056347  -0.042771  -0.003748  -0.181942   0.126729   0.057547
      6       0.010063  -0.013490  -0.006433  -0.011630   0.037062  -0.002862
      7      -0.031515   0.003282   0.033661  -0.016693   0.048896   0.010026
      8      -0.013726  -0.024387  -0.061729   0.063887   0.003620  -0.010885
      9       0.038960  -0.012096  -0.011452  -0.054104  -0.006091   0.008861
     10      -0.041982  -0.001639   0.008014   0.006067   0.077093  -0.072703
     11       0.035420  -0.020466  -0.048284   0.023854  -0.059657   0.058828
     12       0.015580  -0.021957  -0.025398   0.006871  -0.016671  -0.008507
     13      -0.036675   0.000883   0.022015   0.007534   0.010272   0.007474
     14       0.013659  -0.040991  -0.049042   0.037017  -0.031414  -0.020097
     15       0.035564  -0.020672  -0.014199  -0.050513  -0.008667   0.004594
     16      -0.044060  -0.009435   0.005090  -0.002195   0.065528  -0.054174
     17       0.019456  -0.037051  -0.049006   0.041017  -0.051959   0.006961
     18       0.053932  -0.022059  -0.018731  -0.057663  -0.022701   0.030314
     19      -0.043236  -0.018660  -0.002768  -0.000550   0.080058  -0.079884
     20       0.019762  -0.047518  -0.057328   0.043740  -0.034512  -0.024810
     21       0.013034  -0.016293  -0.014239  -0.051716  -0.001005  -0.000773
     22      -0.009273  -0.021506  -0.000695   0.004600   0.047589  -0.046181
     23       0.009922  -0.025838  -0.038003   0.025959  -0.033901   0.002035
     24      -0.066363  -0.014919  -0.030881  -0.043905  -0.022263   0.008605
     25       0.115583  -0.053073  -0.008209   0.052806   0.008183  -0.034282
     26       0.045901  -0.026553  -0.030652   0.021719  -0.023185  -0.002819
     27      -0.078911  -0.021026  -0.021021  -0.039579  -0.040640   0.030056
     28       0.151058  -0.064774  -0.035258   0.085869  -0.012803  -0.043873
     29       0.069534  -0.039626  -0.048468   0.051784  -0.050200   0.000029
     30      -0.143991   0.000774  -0.069494  -0.045007  -0.024322  -0.010137
     31       0.213504  -0.078428   0.031353   0.069382  -0.005553  -0.007071
     32       0.059189  -0.015015   0.001625  -0.019937   0.024630  -0.012784
     33      -0.212171   0.005744  -0.085421  -0.040155  -0.043685  -0.001674
     34       0.322675  -0.107047   0.033503   0.114268  -0.038165   0.005489
     35       0.091722  -0.017618   0.008998  -0.021694   0.033297  -0.016531
     36      -0.140438   0.012659  -0.093898  -0.053490  -0.004157  -0.040302
     37       0.184650  -0.070547   0.077968   0.031224   0.023930   0.007990
     38       0.036385  -0.002328   0.027074  -0.055909   0.059539  -0.016643
     39      -0.206518   0.027206  -0.130942  -0.055834  -0.007925  -0.057463
     40       0.268631  -0.092614   0.118268   0.043632   0.017565   0.032651
     41       0.050778   0.005412   0.055771  -0.084859   0.094878  -0.021737
     42      -0.051248   0.006455  -0.066438  -0.057923   0.021777  -0.046039
     43       0.046830  -0.033800   0.070655  -0.022866   0.060285  -0.010150
     44      -0.003642   0.000530   0.014584  -0.053387   0.047004  -0.013371
     45      -0.045182   0.015369  -0.080607  -0.063990   0.039878  -0.067936
     46       0.019376  -0.025958   0.103286  -0.054826   0.082932  -0.000880
     47      -0.022936   0.011495   0.033738  -0.082373   0.074546  -0.017080
     48       0.024830  -0.008816  -0.025694  -0.056922   0.024560  -0.025749
     49      -0.049529  -0.009860   0.028245  -0.035566   0.070531  -0.039040
     50      -0.016212  -0.011753  -0.019720  -0.011020  -0.001795  -0.003824
     51       0.089598  -0.011771  -0.012911  -0.062783   0.043731  -0.032860
     52      -0.148283   0.014142   0.030649  -0.074594   0.099064  -0.051440
     53      -0.044494  -0.010491  -0.025533  -0.007814  -0.010987  -0.000318
     54      -0.005190   0.017130  -0.044762   0.022127   0.101730   0.068882
     55      -0.002449  -0.022301   0.026459  -0.011111  -0.012210  -0.032169
     56      -0.029809  -0.004904  -0.072050   0.065047   0.048943   0.027887
     57      -0.016334   0.030658  -0.066781   0.039656   0.140281   0.098035
     58       0.048363  -0.038179   0.034198  -0.053372  -0.062879  -0.078448
     59      -0.059794  -0.017743  -0.032316   0.072700   0.018681   0.018975
     60      -0.054621   0.027994  -0.061821   0.084268   0.136479   0.152959
     61       0.058509  -0.038470   0.055791  -0.094606  -0.058258  -0.144433
     62      -0.074747  -0.019623  -0.009620   0.063131   0.021110  -0.006105
     63      -0.018683   0.046314  -0.089827   0.047467   0.185225   0.109049
     64       0.045847  -0.039555   0.011592  -0.016048  -0.077084  -0.011980
     65      -0.058851  -0.012307  -0.023747   0.050211   0.041118  -0.021866
     66       0.016557   0.027367  -0.061334  -0.000826   0.126869   0.047520
     67       0.075445  -0.044805   0.036817  -0.077506  -0.088998  -0.097965
     68      -0.069816  -0.028197  -0.037010   0.108390  -0.017113   0.086292
     69      -0.037355   0.018141  -0.046879   0.052091   0.114236   0.086664
     70      -0.037384  -0.011570   0.022540   0.014941   0.013686  -0.000709
     71      -0.053801   0.043435  -0.095938   0.064347   0.133135   0.113779
     72      -0.033240   0.007696  -0.039842   0.059206   0.102279   0.080252
     73      -0.075224   0.004198   0.015129   0.040213   0.045417   0.042247
     74      -0.023616   0.052855  -0.104520   0.017219   0.125304   0.082681
     75      -0.033733   0.041042  -0.062626   0.023537   0.134362   0.093604
     76      -0.009576  -0.034636   0.031025  -0.006182  -0.035102  -0.069312
     77      -0.067527   0.060320  -0.103342   0.069176   0.162468   0.150900
     78      -0.068191   0.008024  -0.041115   0.090911   0.111527   0.097603
     79      -0.052523   0.004295   0.017725   0.026795   0.046499   0.046652
     80      -0.085952   0.054624  -0.097716   0.097078   0.165654   0.169008
     81       0.028228   0.031299  -0.070282  -0.001360   0.126149   0.080635
     82       0.009244  -0.040274   0.024282  -0.005078  -0.039027  -0.061777
     83       0.003421  -0.015877  -0.090026   0.058511   0.033974   0.004027
     84       0.015660   0.047167  -0.106602   0.050041   0.150085   0.140699
     85       0.030183  -0.057854   0.023190  -0.017556  -0.061094  -0.099511
     86      -0.010693  -0.002429  -0.099569   0.079275   0.051850   0.040202
     87       0.039902   0.023219  -0.051652  -0.033780   0.113919   0.045755
     88      -0.027794  -0.030001   0.016160   0.044821  -0.026747  -0.012410
     89       0.017216  -0.009659  -0.119997   0.074422   0.046496   0.025618
     90       0.049585   0.032364  -0.071218  -0.029439   0.128791   0.063801
     91       0.035006  -0.045785   0.030255  -0.043515  -0.044245  -0.095032
     92       0.026516  -0.041978  -0.063729   0.013782  -0.001708  -0.067945
     93       0.030313   0.001681  -0.000408  -0.067935   0.011824   0.015624
     94      -0.025119  -0.007550  -0.000874   0.020274   0.063036  -0.073064
     95       0.029307  -0.008136  -0.039290   0.022486  -0.042054   0.059216
     96       0.013026   0.008758   0.011806  -0.029717  -0.003046  -0.014729
     97      -0.002927  -0.005665  -0.006047   0.024313   0.032879  -0.044968
     98      -0.017736  -0.003823  -0.022653   0.063472  -0.016322  -0.012752
     99      -0.017305   0.049225   0.039883   0.013855   0.016453  -0.074654
    100       0.023102  -0.004721  -0.014530   0.029689  -0.011085  -0.001604
    101      -0.038738   0.042660   0.004761   0.117332  -0.017039  -0.059407
    102      -0.036838   0.057022   0.051014   0.058495   0.001533  -0.112808
    103       0.039547  -0.003693  -0.020311   0.033855  -0.037607   0.024899
    104      -0.080240   0.049883   0.023896   0.159595  -0.000243  -0.132857
    105      -0.023612   0.082118   0.055194  -0.001517   0.054729  -0.078924
    106       0.028553  -0.005457  -0.016880   0.032488  -0.019759   0.005382
    107      -0.006883   0.081537   0.008393   0.114091  -0.033769  -0.009124
    108      -0.048066   0.118121   0.079277   0.036610   0.069220  -0.125856
    109       0.048987  -0.005386  -0.023338   0.037147  -0.049845   0.033875
    110      -0.025141   0.122126   0.032558   0.159230  -0.031183  -0.048988
    111       0.003304   0.062499   0.034993  -0.074683   0.076521  -0.011856
    112       0.007704  -0.006220  -0.011339   0.029394   0.011357  -0.024544
    113       0.050720   0.061191  -0.021025   0.037537  -0.049945   0.103921
    114       0.002051   0.081226   0.041745  -0.100583   0.112334  -0.001308
    115       0.011636  -0.006355  -0.012465   0.030803   0.004370  -0.018947
    116       0.081511   0.084565  -0.022040   0.016131  -0.061723   0.163832
    117       0.029626   0.018770   0.007424  -0.109469   0.052127   0.033529
    118      -0.019406  -0.007481  -0.002833   0.023997   0.053873  -0.066401
    119       0.065837   0.011465  -0.046734  -0.005328  -0.052925   0.129710
    120       0.047854   0.004004  -0.005686  -0.155758   0.063287   0.073275
    121      -0.035835  -0.009226   0.002366   0.024302   0.073758  -0.092357
    122       0.105545  -0.001549  -0.066568  -0.054281  -0.065516   0.202797
    123       0.037534   0.017782   0.010501  -0.036179  -0.033124   0.029985
    124      -0.006943  -0.006580  -0.005245   0.025218   0.042621  -0.056203
    125      -0.030975  -0.002009  -0.018220   0.059500   0.043309  -0.053790
    126      -0.006766  -0.095266  -0.018731  -0.082254  -0.062887   0.087856
    127       0.021375   0.009685  -0.008462   0.035695  -0.010291  -0.010777
    128      -0.102686  -0.135413  -0.046646   0.003696   0.060056  -0.035422
    129       0.008842  -0.060469  -0.010097  -0.070270  -0.055585   0.074901
    130       0.032554  -0.024691  -0.025249  -0.004175  -0.012772   0.046596
    131      -0.168848  -0.252018  -0.071199  -0.021719   0.032574  -0.015763
    132       0.016713  -0.102473  -0.028835  -0.106095  -0.074967   0.140493
    133       0.016042   0.009666  -0.006826   0.037255  -0.002423  -0.022034
    134      -0.105459  -0.149522  -0.050546  -0.031731   0.112269  -0.036057
    135      -0.080385  -0.214319  -0.041762  -0.107112  -0.080544   0.094896
    136       0.037339   0.055793   0.003542   0.083342  -0.053961  -0.024028
    137      -0.090364  -0.110873  -0.041225   0.018080   0.051101  -0.039245
    138       0.015348  -0.034205  -0.001685  -0.057376  -0.045590   0.053765
    139      -0.030105  -0.044581  -0.014425   0.023013   0.037811  -0.079414
    140       0.049877   0.175680   0.023330   0.118666   0.080077  -0.100131
    141      -0.057314  -0.203337  -0.038336  -0.120366  -0.072249   0.091679
    142      -0.005814   0.028523  -0.003438   0.069316   0.038014  -0.110017
    143       0.068482   0.224605   0.032240   0.143448   0.083979  -0.116076
    144       0.048320   0.040932   0.014195  -0.028698  -0.037160   0.052144
    145      -0.034503  -0.054660  -0.016470   0.018926   0.036819  -0.078983
    146       0.028290   0.107410   0.013343   0.072385   0.080494  -0.071228
    147       0.037672   0.016092   0.009249  -0.041277  -0.038244   0.038520
    148      -0.072845  -0.158322  -0.036171  -0.034581   0.025983  -0.050977
    149       0.109121   0.318557   0.052118   0.178422   0.095628  -0.136472
    150       0.133293   0.200828   0.053454   0.021037  -0.008549  -0.001884
    151      -0.011036   0.016734   0.009374   0.014763   0.104555  -0.081853
    152      -0.048775  -0.026137  -0.020609   0.044944   0.062622  -0.057505
    153       0.197753   0.340230   0.098610   0.054820   0.045363  -0.060787
    154       0.011117   0.107582   0.051150   0.024744   0.181259  -0.145104
    155      -0.003733   0.045319  -0.004170   0.068009   0.064266  -0.070717
    156       0.112633   0.128293   0.019564   0.008550  -0.061673   0.058827
    157      -0.007853   0.028117   0.014677   0.016505   0.113368  -0.091326
    158      -0.031663   0.043314   0.008810   0.049355   0.128377  -0.097105
    159       0.160232   0.259917   0.072524   0.035575   0.013048  -0.026106
    160      -0.030383  -0.039444  -0.016444   0.002934   0.070479  -0.033644
    161      -0.124935  -0.185623  -0.067241   0.003784   0.010965  -0.006064
    162       0.007157  -0.020476  -0.055526   0.082419  -0.081940   0.005070
    163      -0.024335   0.006975   0.035864   0.007703  -0.029647   0.119522
    164       0.043542  -0.043985  -0.001068  -0.121232   0.072949   0.035674
    165       0.016098  -0.020675  -0.045919   0.050169  -0.052013  -0.007139
    166      -0.023339   0.013672   0.042614   0.005480  -0.021987   0.118893
    167       0.037390  -0.029933   0.000850  -0.090943   0.058167   0.026807
    168       0.014865  -0.020727  -0.048103   0.049775  -0.050854  -0.013294
    169      -0.027897   0.015481   0.038086  -0.019451   0.007269   0.079236
    170      -0.012058  -0.017019  -0.009552  -0.018062   0.004594   0.024436
    171       0.002669  -0.018697  -0.047271   0.084575  -0.083499   0.014384
    172      -0.035137   0.010045   0.036857  -0.039615   0.025367   0.071303
    173      -0.045777  -0.025374  -0.011268  -0.007020  -0.007474   0.049699
    174       0.029060  -0.023680  -0.052376   0.005881  -0.009190  -0.060100
    175      -0.023679   0.023756   0.031150  -0.014878   0.009133   0.038497
    176      -0.020687   0.008343  -0.022426   0.055580  -0.049399  -0.019379
    177       0.027342  -0.023348  -0.053471   0.006443  -0.008994  -0.064508
    178      -0.027368   0.023744   0.023213  -0.031977   0.029259  -0.005345
    179      -0.063031   0.019496  -0.032937   0.124367  -0.102875  -0.024416
    180       0.045259  -0.026732  -0.054900  -0.037619   0.031263  -0.101078
    181      -0.013954   0.032117   0.032730   0.012328  -0.016188   0.049634
    182       0.026387   0.021253  -0.023064   0.043597  -0.038289  -0.061572
    183       0.055912  -0.028279  -0.056895  -0.070813   0.062973  -0.134692
    184      -0.010016   0.039421   0.027304   0.017370  -0.016679   0.016758
    185       0.022344   0.042675  -0.034742   0.101892  -0.082503  -0.103346
    186       0.047234  -0.027289  -0.053650  -0.038168   0.030923  -0.095765
    187      -0.008723   0.030574   0.039963   0.032873  -0.040510   0.099088
    188       0.078442   0.007264  -0.008387  -0.042965   0.030529  -0.047854
    189       0.059725  -0.029281  -0.054898  -0.073008   0.063582  -0.125329
    190      -0.000469   0.036813   0.041387   0.052390  -0.058337   0.108088
    191       0.116289   0.017451  -0.007295  -0.057286   0.044910  -0.076394
    192       0.032103  -0.024417  -0.049198   0.007558  -0.012602  -0.048478
    193      -0.014934   0.021495   0.045250   0.031421  -0.044629   0.135978
    194       0.080925  -0.019129   0.002035  -0.104993   0.075242  -0.005533
    195       0.032953  -0.024526  -0.048097   0.008493  -0.014058  -0.043737
    196      -0.011715   0.021203   0.051798   0.050042  -0.066579   0.177802
    197       0.121817  -0.029564   0.010293  -0.167499   0.123708  -0.004737
    198       0.044111   0.013226  -0.001247  -0.031176  -0.000065  -0.014345
    199      -0.043169  -0.002579   0.008295   0.004228   0.078078  -0.071538
    200       0.032716   0.032517  -0.022825   0.051423  -0.045451   0.033922
    201      -0.009808  -0.039538   0.144714   0.131187   0.030829   0.062232
    202      -0.001319   0.071992  -0.252795  -0.098341  -0.142111  -0.083020
    203      -0.033212   0.034614   0.063201  -0.098090  -0.099772  -0.052975
    204      -0.009168  -0.038148   0.076948   0.112713   0.006169   0.012939
    205      -0.000487   0.066270  -0.173737  -0.081307  -0.074259   0.001059
    206      -0.033545   0.031483   0.093082  -0.095673  -0.067335  -0.020054
    207      -0.019962  -0.024554   0.084427   0.078126   0.001449   0.009292
    208       0.000979   0.045103  -0.114587  -0.068730  -0.066841  -0.003145
    209      -0.029176   0.023138   0.105352  -0.074598  -0.071839  -0.019397
    210      -0.001622  -0.018710   0.062921   0.069793  -0.013163   0.006874
    211      -0.031550   0.035767  -0.068919  -0.057932  -0.045189  -0.000193
    212      -0.029852   0.016016   0.055465  -0.023090  -0.061449  -0.008007
    213       0.013953  -0.032180   0.032677   0.121697  -0.000788   0.014769
    214      -0.042078   0.052901  -0.112409  -0.079998  -0.060498   0.001212
    215      -0.030321   0.021046   0.019355  -0.016928  -0.065781  -0.004227
    216       0.002697   0.005756   0.076617  -0.010303  -0.053028  -0.008780
    217      -0.060881   0.002453   0.042995  -0.008713   0.007287   0.005903
    218      -0.031547   0.000942   0.042886   0.028769  -0.037512   0.002209
    219       0.020977   0.010950   0.051534  -0.019626  -0.068331  -0.013421
    220      -0.091994  -0.006113   0.087471   0.005574   0.032641   0.013384
    221      -0.031754  -0.005955  -0.007919   0.075425  -0.020653   0.014839
    222      -0.014676   0.024838   0.119008  -0.081504  -0.076457  -0.018407
    223      -0.052921  -0.022241   0.102100   0.029332   0.031822   0.002495
    224      -0.033741  -0.005969   0.092933   0.023417  -0.032329  -0.003445
    225      -0.009637   0.045503   0.123888  -0.147784  -0.109697  -0.029771
    226      -0.077418  -0.051543   0.191337   0.077259   0.078774   0.006700
    227      -0.036229  -0.018479   0.086898   0.065062  -0.012252   0.003830
    228      -0.037675   0.016919   0.151315  -0.065744  -0.054712  -0.012904
    229      -0.013873  -0.008831   0.044615   0.004384  -0.005096  -0.006429
    230      -0.031650   0.002882   0.145200  -0.034833  -0.050531  -0.017891
    231      -0.051166   0.030548   0.183315  -0.117760  -0.067610  -0.018770
    232      -0.005905  -0.026621   0.084723   0.028985   0.009647  -0.011170
    233      -0.032353  -0.002067   0.181278  -0.041038  -0.047160  -0.022965
    234      -0.039918  -0.008140   0.134496   0.015369  -0.018020  -0.000912
    235       0.011759   0.025276  -0.063271  -0.044473  -0.052169  -0.005815
    236      -0.030292   0.017739   0.155515  -0.084302  -0.071217  -0.025031
    237      -0.054668  -0.013065   0.159172   0.022327  -0.007784   0.000330
    238       0.037702   0.033381  -0.110247  -0.053699  -0.068622  -0.007117
    239      -0.033310   0.025379   0.213595  -0.133078  -0.087675  -0.036319
    240      -0.002894  -0.041388   0.034990   0.103072  -0.037906  -0.040715
    241      -0.013445   0.072284  -0.090234  -0.066931   0.001569   0.092902
    242      -0.036920   0.030934   0.095530  -0.088019  -0.019375   0.020794
    243       0.026053  -0.024719  -0.048555   0.000865   0.031041  -0.019173
    244      -0.039808   0.027090   0.031977  -0.036421   0.073056   0.029892
    245      -0.019183  -0.008121  -0.097837   0.060177   0.028254   0.017868
                 24         25         26         27         28         29    
      0      -0.006908   0.002743  -0.033932  -0.092999   0.010779   0.015794
      1       0.006583   0.001026  -0.019037  -0.020104  -0.006204  -0.001987
      2      -0.010231  -0.033426  -0.035965   0.050304   0.027534  -0.013031
      3       0.012450   0.000041  -0.038647  -0.144926  -0.009908   0.040651
      4      -0.115008   0.000211   0.015989  -0.024064   0.018480   0.089701
      5      -0.125444  -0.033811  -0.008533  -0.075908  -0.018497   0.199374
      6       0.014679   0.005759  -0.058048  -0.040574  -0.134060   0.021051
      7       0.055402   0.017862  -0.057746   0.039692  -0.159633   0.021716
      8      -0.006955  -0.006880  -0.038387   0.065555   0.091972   0.007949
      9      -0.029838  -0.052669   0.106003   0.015062   0.005905   0.000515
     10      -0.014876  -0.004370   0.029164   0.006592   0.031275   0.029168
     11       0.016992  -0.043666   0.111600   0.047597  -0.045944  -0.004828
     12       0.004864   0.000261  -0.042888  -0.046885  -0.046738   0.003434
     13       0.038028   0.022421  -0.039001   0.036727  -0.065803   0.003717
     14      -0.000724  -0.022328  -0.033600   0.048408   0.048459   0.002851
     15       0.000800  -0.024103   0.038256   0.025943  -0.007963  -0.021752
     16       0.044298   0.039256  -0.046965   0.057799   0.002984  -0.004767
     17      -0.000566  -0.032737  -0.015627   0.032655   0.007275   0.002312
     18       0.034193  -0.006125   0.053297   0.061600  -0.026123  -0.044250
     19       0.041258   0.046006  -0.067578   0.057825   0.044933  -0.007529
     20      -0.006548  -0.026958  -0.038941   0.034060   0.054798   0.000100
     21      -0.006486  -0.034203   0.071593   0.032294   0.003669  -0.018480
     22       0.061584   0.049523  -0.086276   0.073051  -0.012073  -0.023342
     23       0.006343  -0.022488  -0.042007   0.021400  -0.014745   0.006802
     24       0.011364  -0.062633   0.052436   0.030413  -0.003361  -0.018102
     25       0.024178   0.042515  -0.079822   0.077578  -0.022639  -0.017689
     26       0.000162  -0.009637  -0.033170   0.025772  -0.011119   0.004770
     27       0.011042  -0.105596   0.072575   0.013185  -0.005589  -0.014895
     28       0.010236   0.067031  -0.113846   0.094618  -0.033941  -0.014039
     29      -0.011732  -0.010892  -0.051352   0.031664  -0.021888   0.009307
     30       0.038925  -0.035958  -0.013605   0.048744  -0.016115  -0.020997
     31      -0.015013   0.001832  -0.007842   0.054367  -0.014513  -0.010668
     32       0.006638   0.005848   0.006841   0.030871   0.009047  -0.007972
     33       0.053142  -0.057769  -0.037111   0.038459  -0.026068  -0.014689
     34      -0.056442  -0.004950   0.009458   0.048262  -0.018678   0.000641
     35      -0.000303   0.015828   0.017870   0.035610   0.013558  -0.010777
     36       0.052322   0.023240  -0.060560   0.080133  -0.019707  -0.031740
     37      -0.008318  -0.037613   0.059217   0.032866   0.003290  -0.014671
     38       0.018730   0.004671   0.037046   0.029631   0.022037  -0.017138
     39       0.077318   0.051416  -0.125856   0.097475  -0.032516  -0.034684
     40      -0.042211  -0.077882   0.134946   0.010089   0.015723  -0.008466
     41       0.019950   0.012129   0.073875   0.028439   0.036655  -0.024330
     42       0.029865   0.044790  -0.016176   0.081008  -0.004722  -0.034582
     43       0.041119  -0.022057   0.021281   0.039386   0.004543  -0.024307
     44       0.029152  -0.005778   0.017102   0.028934   0.015044  -0.015618
     45       0.035279   0.090144  -0.041639   0.099224  -0.003198  -0.040308
     46       0.049743  -0.049070   0.062299   0.024341   0.016933  -0.027154
     47       0.038839  -0.004403   0.037238   0.026003   0.025830  -0.020776
     48       0.002706   0.012120   0.052054   0.058625   0.005827  -0.030144
     49       0.075810   0.025098  -0.056373   0.064857  -0.003863  -0.030714
     50       0.022172  -0.019332  -0.025548   0.026031  -0.006116  -0.003171
     51      -0.008235   0.033933   0.075295   0.067991   0.011592  -0.038171
     52       0.111677   0.030889  -0.072463   0.072156   0.005348  -0.041218
     53       0.026581  -0.029107  -0.035937   0.021281  -0.008629   0.000628
     54      -0.030564   0.007178   0.005341  -0.016516  -0.063329   0.003842
     55       0.045250  -0.006497  -0.048774   0.035142  -0.038365   0.018842
     56      -0.007266   0.000024  -0.038102   0.084892   0.050668   0.009028
     57      -0.048794   0.002720   0.049220   0.001036  -0.003266  -0.014947
     58       0.045531  -0.002322  -0.078087   0.022068  -0.051419   0.028899
     59       0.029274   0.005998  -0.103659   0.061121  -0.071770   0.039258
     60      -0.078368  -0.012553   0.069869  -0.023397   0.070590  -0.038380
     61       0.117586   0.023415  -0.156331   0.046368  -0.258081   0.088392
     62       0.076000   0.019691  -0.161855   0.067865  -0.213294   0.078683
     63      -0.060061   0.002843   0.100630   0.026435   0.057346  -0.035634
     64      -0.032974  -0.029278   0.001271  -0.007205   0.165041  -0.032814
     65       0.078163   0.024058  -0.141751   0.087887  -0.198749   0.074533
     66      -0.020242   0.015988   0.014875   0.012245  -0.085920   0.011044
     67       0.044054  -0.000369  -0.093341   0.014346  -0.065591   0.035385
     68      -0.041503  -0.020791  -0.062685   0.014957   0.093442  -0.006864
     69      -0.035033  -0.004859   0.029353  -0.008458  -0.013483  -0.003537
     70       0.039883  -0.013852  -0.020932   0.048832  -0.007471   0.011150
     71      -0.018747   0.016594  -0.004598   0.110312  -0.029063   0.001276
     72      -0.029198  -0.000029   0.005892  -0.021380  -0.045885   0.001470
     73       0.034082  -0.018527   0.005952   0.062225   0.000152   0.004356
     74      -0.026226   0.008733   0.024413   0.125364   0.041777  -0.003660
     75      -0.044423  -0.014129   0.072232   0.014022   0.042716  -0.012314
     76       0.035094  -0.026442  -0.013787   0.044989   0.099162   0.010508
     77      -0.018086   0.021268   0.000767   0.116885  -0.073284  -0.000215
     78      -0.035440  -0.009736   0.028527  -0.013335  -0.000268  -0.004627
     79       0.043842  -0.000914  -0.032196   0.049819  -0.098853   0.013311
     80      -0.014110   0.026939  -0.017103   0.108307  -0.117802   0.003056
     81      -0.052286   0.023090   0.016571  -0.007390  -0.079388   0.001534
     82       0.032274  -0.028885  -0.026148   0.057698   0.112179   0.006286
     83      -0.036400  -0.014343  -0.005725   0.115748   0.208654  -0.006985
     84      -0.095456   0.013092   0.090280   0.015300   0.072466  -0.031704
     85       0.024203  -0.047394  -0.019954   0.084721   0.234863  -0.000769
     86      -0.044728  -0.007801   0.012302   0.108499   0.190173  -0.012968
     87      -0.029352   0.031445  -0.026398  -0.020774  -0.172258   0.021705
     88       0.022109  -0.038459   0.012265   0.056128   0.165755  -0.012198
     89      -0.073556  -0.022011   0.044127   0.144999   0.347183  -0.029956
     90      -0.049161   0.036054  -0.004901  -0.011371  -0.138597   0.013518
     91       0.041368  -0.019609  -0.057419   0.056079   0.055553   0.021215
     92      -0.011610  -0.024264  -0.051209   0.122852   0.206444   0.009431
     93      -0.002585  -0.013580   0.095376   0.017084   0.007738  -0.019634
     94      -0.015615   0.002794   0.039230  -0.046393   0.023711   0.014225
     95       0.042149   0.001857   0.101773   0.012005  -0.056881  -0.033739
     96      -0.059571  -0.079958   0.049486   0.039600  -0.013008  -0.027251
     97      -0.006046   0.007640   0.033763  -0.048550   0.008058   0.000628
     98      -0.027763  -0.072028   0.075496   0.020439  -0.066832  -0.024919
     99      -0.110384  -0.112247  -0.037574   0.036890   0.009263   0.008023
    100       0.011716   0.011884   0.023411  -0.034575  -0.020071  -0.012433
    101      -0.076819  -0.106312  -0.030291   0.021563  -0.056990   0.006905
    102      -0.178764  -0.194511  -0.088552   0.060798  -0.016014   0.022621
    103       0.024739   0.017381   0.019419  -0.030320  -0.037571  -0.018763
    104      -0.165819  -0.201433  -0.080456   0.044364  -0.061699   0.031840
    105      -0.054338  -0.010836  -0.083468   0.001826   0.079914   0.037056
    106       0.013610   0.011387   0.024812  -0.037918  -0.028384  -0.017676
    107       0.008732   0.016051  -0.085021  -0.026256  -0.020950   0.013825
    108      -0.087210  -0.022897  -0.168500  -0.005823   0.107460   0.069918
    109       0.023675   0.014981   0.022350  -0.040547  -0.048185  -0.032083
    110      -0.023777   0.004025  -0.182159  -0.036058   0.000932   0.044322
    111       0.062655   0.127154  -0.007910  -0.032542   0.112937   0.021493
    112       0.002899   0.007117   0.032736  -0.041584  -0.011711  -0.004329
    113       0.151108   0.174457  -0.010265  -0.063269  -0.006660  -0.021086
    114       0.132110   0.238463  -0.024172  -0.076603   0.169553   0.038312
    115       0.003375   0.005309   0.031103  -0.039477  -0.016440  -0.007125
    116       0.245436   0.302846  -0.043881  -0.101784   0.026743  -0.022073
    117       0.072383   0.102020   0.081380  -0.008103   0.067899  -0.006564
    118      -0.014507   0.001229   0.039246  -0.048349   0.015303   0.011124
    119       0.150421   0.142454   0.092945  -0.040976  -0.038294  -0.043483
    120       0.134117   0.173889   0.113498  -0.020594   0.085316  -0.008757
    121      -0.031682  -0.014120   0.034795  -0.041872   0.027000   0.019407
    122       0.233377   0.234491   0.131689  -0.063490  -0.034283  -0.053861
    123      -0.011708  -0.035625  -0.010381   0.082741  -0.001966  -0.008098
    124      -0.012921   0.004919   0.045466  -0.064690   0.009426  -0.004933
    125       0.000217  -0.010405   0.081765  -0.052146  -0.032161  -0.009916
    126       0.041254   0.026108  -0.039334   0.088661   0.015045   0.006933
    127      -0.000002  -0.007761   0.012106  -0.002392  -0.015152   0.010626
    128       0.044621   0.066727   0.084943  -0.108393   0.005796  -0.009773
    129       0.030716   0.013007  -0.034171   0.089668   0.010749   0.000107
    130       0.103385   0.114914  -0.001402  -0.026779   0.003732  -0.042739
    131       0.028716   0.049776   0.073697  -0.098413   0.011921   0.047280
    132       0.125418   0.119070  -0.059817   0.084982   0.022438  -0.037869
    133      -0.010087  -0.015896   0.018476  -0.009110  -0.012792   0.013548
    134       0.118819   0.178972   0.102708  -0.180510   0.044763  -0.079407
    135       0.014867   0.002185  -0.043395   0.088620   0.024641   0.066434
    136      -0.082621  -0.129167  -0.002246   0.066547  -0.057427   0.071903
    137       0.027272   0.039372   0.082226  -0.091117  -0.005764  -0.001026
    138       0.008618  -0.010555  -0.027045   0.085583   0.006688  -0.003290
    139      -0.103131  -0.113102   0.147163  -0.055938  -0.031094  -0.056305
    140       0.008559   0.002061   0.057189  -0.055861  -0.024096   0.022381
    141      -0.010716  -0.023884  -0.001743   0.081155   0.019887   0.009237
    142      -0.143188  -0.190010   0.206048  -0.041493  -0.102600  -0.192875
    143      -0.002370  -0.022323   0.073857  -0.050451  -0.050482  -0.026306
    144       0.066962   0.056988  -0.092345   0.078334   0.008832  -0.016566
    145      -0.110019  -0.120683   0.154412  -0.055167  -0.030393  -0.052810
    146       0.042814   0.070998   0.005433  -0.066760   0.047448   0.163273
    147      -0.015199  -0.043706  -0.002342   0.097422  -0.000283   0.003892
    148      -0.124971  -0.120298   0.163294  -0.052269   0.013826   0.044626
    149      -0.003933  -0.033334   0.074019  -0.039121  -0.064628  -0.040007
    150       0.000980  -0.014135  -0.058716   0.082767   0.013615   0.015874
    151       0.051776   0.126233  -0.016927  -0.141605   0.076970   0.018780
    152       0.021875   0.032383   0.068367  -0.085186  -0.009477  -0.005359
    153      -0.046089  -0.045698  -0.061171   0.041921  -0.020787  -0.285775
    154       0.030634   0.139555  -0.048978  -0.198920   0.060790  -0.310160
    155      -0.009151  -0.005413   0.081887  -0.083853  -0.030881  -0.077289
    156       0.077551   0.059324  -0.090532   0.115340   0.084377   0.456084
    157       0.040943   0.116525  -0.012732  -0.147507   0.067027  -0.048013
    158       0.054914   0.114641   0.007122  -0.150592   0.031967  -0.089609
    159      -0.018746  -0.028932  -0.060487   0.069512  -0.002004  -0.109431
    160       0.135035   0.219205  -0.064273  -0.126447   0.156386   0.421814
    161       0.034715   0.022855   0.101668  -0.049560  -0.007341   0.156334
    162      -0.011314  -0.003427  -0.037527  -0.112160   0.009843   0.028571
    163      -0.090765   0.005598  -0.027511  -0.040154   0.016265   0.017625
    164      -0.103352  -0.024995  -0.102015  -0.060400   0.000311   0.014765
    165      -0.010815  -0.003813  -0.033991  -0.090096   0.012868   0.017891
    166      -0.092473   0.010301  -0.041879  -0.038997   0.020924  -0.041123
    167      -0.100580  -0.017512  -0.144239  -0.100914   0.003101  -0.110422
    168      -0.005042  -0.004715  -0.033251  -0.088526   0.010874   0.017635
    169      -0.049269   0.007614  -0.019628   0.013325   0.002910  -0.054654
    170      -0.081510  -0.017916  -0.110278  -0.093628   0.006178  -0.099484
    171      -0.030789  -0.003160  -0.039524  -0.120211   0.024496   0.027738
    172      -0.048772   0.003800  -0.031555   0.020800  -0.004822  -0.077473
    173      -0.119274  -0.023558  -0.145023  -0.126714   0.010393  -0.131933
    174       0.038577  -0.008571  -0.021085  -0.044554  -0.010223   0.008907
    175       0.009267   0.007412   0.031813   0.072027  -0.010278  -0.020830
    176       0.012212  -0.013720   0.008580  -0.003385   0.001222   0.003776
    177       0.044014  -0.009075  -0.017257  -0.039216  -0.011960   0.009847
    178       0.055678   0.002441   0.054921   0.118163  -0.028743  -0.021889
    179       0.041035  -0.015014   0.057184   0.026484   0.003228   0.035818
    180       0.074443  -0.012159  -0.011852  -0.007113  -0.027985   0.002422
    181       0.014736   0.012607   0.061068   0.077101  -0.001736   0.027222
    182       0.080949  -0.008488   0.085264   0.067056  -0.008397   0.096431
    183       0.106001  -0.014918   0.000123   0.029613  -0.042472  -0.001072
    184       0.064501   0.012332   0.111752   0.130811  -0.011895   0.071784
    185       0.170166  -0.005485   0.203223   0.159586  -0.015742   0.219022
    186       0.066966  -0.011683  -0.018122  -0.015802  -0.025573  -0.000939
    187      -0.043126   0.017362   0.021154   0.006749   0.019685   0.013495
    188       0.031111  -0.005983   0.002901   0.011878  -0.006713   0.016905
    189       0.094088  -0.013587  -0.011728   0.015496  -0.039496  -0.009481
    190      -0.043605   0.021206   0.036241   0.001145   0.027750   0.041333
    191       0.074021  -0.000802   0.045756   0.050427  -0.011996   0.062784
    192       0.023139  -0.007655  -0.029489  -0.060115  -0.003963   0.007698
    193      -0.097566   0.016849  -0.030859  -0.049723   0.031643  -0.026493
    194      -0.058762  -0.011049  -0.115074  -0.074294  -0.000303  -0.097420
    195       0.017838  -0.007113  -0.032229  -0.064711  -0.001790   0.007220
    196      -0.140204   0.021495  -0.053592  -0.093708   0.048937  -0.027860
    197      -0.082692  -0.011105  -0.160114  -0.098554  -0.000060  -0.130737
    198      -0.106865  -0.115563   0.165133  -0.025375   0.013393   0.041415
    199      -0.008391   0.001531   0.020663   0.010696   0.029386   0.024839
    200      -0.072823  -0.128587   0.141768   0.055092  -0.054195   0.049021
    201       0.107146  -0.087764   0.000306  -0.042958   0.043318  -0.007303
    202      -0.195017   0.151003   0.037329   0.062165  -0.024595   0.004465
    203      -0.086595   0.082455   0.032632   0.020387  -0.030363   0.000697
    204      -0.008533   0.016830   0.000781   0.012029   0.022438  -0.001923
    205       0.016401  -0.047825   0.004911  -0.027267   0.021835   0.002193
    206      -0.000488   0.000700   0.013655  -0.014055  -0.010751   0.000778
    207      -0.015516   0.028901  -0.000636   0.035383   0.012713   0.003755
    208       0.021153  -0.057806   0.006321  -0.064132   0.035881  -0.007490
    209       0.000568  -0.002420   0.020507  -0.030885  -0.002787  -0.004504
    210      -0.016068   0.023746   0.000845   0.028213   0.017925   0.003284
    211       0.021149  -0.047171   0.005991  -0.052517   0.026611  -0.007003
    212       0.001465  -0.008104   0.014747  -0.025292   0.017257  -0.004895
    213      -0.021009   0.027310  -0.005718   0.040608   0.031958   0.004707
    214       0.031713  -0.068295   0.006851  -0.071004   0.037646  -0.009818
    215       0.005986  -0.019201   0.012910  -0.031618   0.028686  -0.006030
    216      -0.011284   0.009394   0.013865  -0.008755   0.011449  -0.002266
    217       0.008398  -0.001044   0.002224   0.004597  -0.003976   0.001567
    218      -0.001392  -0.000291   0.006410  -0.003023   0.023820  -0.001635
    219      -0.015232   0.005119   0.015598  -0.020193   0.017371  -0.004089
    220       0.014908   0.006529  -0.000297   0.023706  -0.014518   0.004585
    221       0.003243  -0.008447  -0.003761   0.006496   0.039899  -0.000072
    222       0.002094  -0.005819   0.025007  -0.039085   0.001302  -0.006985
    223      -0.018954   0.045736   0.000889   0.050650  -0.024952   0.008619
    224      -0.012123   0.020859   0.009823   0.011999   0.007983   0.000644
    225       0.011825  -0.026446   0.034733  -0.078028   0.000607  -0.013008
    226      -0.038485   0.095956  -0.003962   0.113166  -0.054088   0.018552
    227      -0.017842   0.032669   0.003662   0.035323   0.009416   0.004236
    228       0.002704   0.006223   0.021702  -0.015918  -0.008917  -0.002942
    229      -0.019952   0.024895   0.006232   0.011452  -0.006389   0.001745
    230      -0.014306   0.024739   0.019482  -0.003861  -0.009849  -0.001632
    231       0.014133  -0.004379   0.027920  -0.033325  -0.019879  -0.004886
    232      -0.041981   0.057970   0.006595   0.038155  -0.020216   0.005106
    233      -0.022653   0.039823   0.022211   0.004772  -0.022170  -0.000467
    234      -0.011727   0.029134   0.009898   0.024128  -0.002811   0.002440
    235       0.008510  -0.035691   0.007830  -0.050531   0.026909  -0.006711
    236      -0.005350   0.010778   0.025717  -0.027376  -0.013994  -0.004613
    237      -0.013108   0.037694   0.009427   0.034368  -0.008847   0.003667
    238       0.011335  -0.051440   0.007572  -0.067713   0.038712  -0.008666
    239      -0.006009   0.016731   0.036861  -0.037312  -0.031372  -0.006041
    240      -0.130819   0.121421   0.019273   0.035921   0.010440  -0.007090
    241       0.223150  -0.223466  -0.024169  -0.067074   0.040253   0.009767
    242       0.087625  -0.082876  -0.015962  -0.025216   0.013904   0.006684
    243       0.022884  -0.012339  -0.057604  -0.025308  -0.090162   0.018018
    244       0.076103  -0.012984  -0.036148   0.047901  -0.122869   0.014777
    245       0.018732  -0.034212  -0.049729   0.052045   0.084340   0.015535
                 30         31         32         33         34         35    
      0       0.020041  -0.015387   0.012596  -0.015704   0.005710  -0.005508
      1       0.022365   0.000671   0.013811  -0.091894  -0.072482  -0.034758
      2      -0.012001   0.015728  -0.046485   0.051686  -0.030773   0.024190
      3       0.051724  -0.030813   0.056929  -0.121996  -0.035622  -0.048187
      4      -0.010317  -0.048197   0.017913   0.072110   0.030204   0.010389
      5       0.016874  -0.105803   0.097598   0.007216  -0.023020  -0.026335
      6      -0.025454   0.000747  -0.065931   0.046877   0.020754   0.022745
      7      -0.027401   0.001167  -0.066385  -0.048547  -0.029688  -0.013320
      8      -0.008180  -0.017816  -0.031827  -0.017228   0.024903  -0.007988
      9       0.007169   0.030993  -0.040972   0.008644  -0.003993  -0.009920
     10      -0.002466   0.000200  -0.016998  -0.055367  -0.003874  -0.013308
     11      -0.004895   0.026675   0.002793  -0.011272  -0.005072  -0.001324
     12      -0.002622  -0.000415  -0.002583   0.037956   0.003299   0.016655
     13      -0.011320  -0.003817   0.003699  -0.062149  -0.035110  -0.019431
     14      -0.010915   0.000295  -0.041945   0.032406  -0.006305   0.016875
     15      -0.003808   0.022897   0.007790   0.050953   0.000612  -0.007890
     16      -0.019329  -0.014992   0.057129  -0.028440   0.006353  -0.007150
     17      -0.009092   0.013472  -0.049184   0.053819  -0.030334   0.028299
     18      -0.011900   0.018213   0.088139   0.027843   0.033926  -0.002427
     19      -0.019063  -0.022609   0.069752  -0.021480   0.023790  -0.004451
     20      -0.009863   0.005607  -0.036785   0.064748  -0.011656   0.030273
     21      -0.007554   0.035937  -0.014608   0.062181  -0.007237  -0.079902
     22      -0.024659  -0.023592   0.126110  -0.002931   0.025095   0.058270
     23      -0.007340   0.010904  -0.068950   0.082310  -0.057232   0.076465
     24      -0.020921   0.046039  -0.045546   0.112986  -0.035484  -0.092209
     25      -0.012539  -0.011257   0.085442   0.044618   0.002494   0.100441
     26      -0.001962   0.007688  -0.051922   0.068706  -0.046163   0.082637
     27      -0.023961   0.063690  -0.099594   0.157968  -0.062606  -0.119912
     28      -0.010155  -0.016394   0.085894   0.058824  -0.007469   0.157121
     29      -0.001524   0.012517  -0.079000   0.104328  -0.068497   0.116123
     30      -0.027761   0.026876   0.000193   0.109118  -0.032872  -0.011387
     31      -0.005720   0.017439   0.002707   0.077779  -0.019917   0.017352
     32      -0.002144   0.003886   0.008299   0.024904  -0.003486   0.013112
     33      -0.033833   0.027738  -0.031678   0.127527  -0.057189   0.023701
     34       0.007537   0.030481  -0.062898   0.103014  -0.044001   0.017320
     35       0.000989   0.003679   0.022304   0.016967   0.007379  -0.003024
     36      -0.029156   0.001041   0.094885   0.075173   0.002816   0.055581
     37      -0.007826   0.035580  -0.016423   0.075258  -0.015399  -0.101349
     38      -0.006277   0.005111   0.042602   0.004642   0.019624  -0.050905
     39      -0.036711  -0.021631   0.147344   0.063732   0.010294   0.163807
     40       0.001624   0.065822  -0.096622   0.101182  -0.034211  -0.223267
     41      -0.004217   0.005930   0.073324  -0.027028   0.046630  -0.123436
     42      -0.017205   0.005763   0.103254   0.040819   0.026981  -0.049180
     43      -0.022087   0.008146   0.072963   0.025226   0.016991  -0.017197
     44      -0.010788   0.003286   0.037927   0.021228   0.007771  -0.002464
     45      -0.014752  -0.011297   0.159866   0.001463   0.054644  -0.045478
     46      -0.025918   0.014016   0.074448   0.012116   0.026717  -0.050017
     47      -0.012616  -0.000703   0.067828  -0.009684   0.029704  -0.027058
     48      -0.007381   0.027772   0.046851   0.049918   0.017485  -0.131610
     49      -0.033945  -0.022695   0.153303  -0.006692   0.038913   0.073746
     50      -0.012130   0.007021  -0.022605   0.069024  -0.035551   0.068873
     51       0.001426   0.030715   0.076011   0.034747   0.036409  -0.199286
     52      -0.049796  -0.038019   0.222146  -0.029451   0.067591   0.103607
     53      -0.015774   0.005691  -0.036445   0.075178  -0.043982   0.098890
     54      -0.026034   0.004996  -0.020977   0.029620   0.010836   0.013067
     55      -0.005169  -0.008736  -0.054511  -0.047055  -0.009997  -0.020310
     56      -0.016248  -0.015042  -0.047549  -0.039874   0.017748  -0.022461
     57      -0.020235   0.011181   0.032742   0.029895  -0.010657   0.018135
     58       0.001006  -0.013190  -0.080502  -0.043380  -0.008193  -0.019813
     59      -0.039222  -0.022851  -0.140300  -0.045013   0.055492  -0.032257
     60      -0.018763   0.015886   0.136874   0.020498  -0.159458   0.086570
     61      -0.027272  -0.028095  -0.313618  -0.038610   0.254705  -0.133694
     62      -0.064172  -0.033490  -0.286760  -0.046513   0.200714  -0.092612
     63      -0.011266   0.018623   0.089405   0.036762  -0.009201   0.016762
     64       0.033058   0.002579   0.162522  -0.049278  -0.290520   0.100372
     65      -0.058265  -0.031272  -0.286241  -0.039275   0.243942  -0.112740
     66      -0.024560   0.005124  -0.071442   0.035070   0.109882  -0.037148
     67       0.005520  -0.014575  -0.102670  -0.041277   0.002446  -0.027538
     68      -0.017812  -0.012588   0.055502  -0.054332  -0.214761   0.084903
     69      -0.022780   0.005160  -0.006155   0.039129   0.033444   0.007132
     70      -0.000470  -0.005895  -0.039820  -0.056739  -0.004393  -0.035376
     71      -0.015575   0.002093  -0.035904  -0.105239  -0.055961  -0.055218
     72      -0.041886   0.003988  -0.009211   0.012507  -0.044647   0.025797
     73       0.003791   0.000172  -0.026843  -0.086744  -0.035567  -0.054299
     74       0.030557  -0.001071  -0.041402  -0.007239   0.166334  -0.080044
     75       0.022516   0.007935  -0.002346   0.100823   0.200344  -0.028373
     76       0.023666  -0.018871  -0.045609   0.066598   0.211593  -0.025822
     77      -0.018553   0.009510  -0.032047  -0.157349  -0.134529  -0.067968
     78      -0.039952   0.004087   0.002968   0.014685  -0.032455   0.017745
     79      -0.021733   0.003647  -0.038450  -0.154263  -0.177560  -0.040609
     80      -0.046583   0.011504  -0.029828  -0.220545  -0.272598  -0.055165
     81      -0.030171   0.008607  -0.009287   0.022092  -0.013323   0.015638
     82       0.009319  -0.020227  -0.024259  -0.044875   0.024651  -0.030810
     83      -0.003599  -0.025546  -0.006212  -0.042167   0.042207  -0.032381
     84      -0.011123   0.012332   0.132907  -0.125150  -0.257800  -0.032776
     85       0.018726  -0.033673  -0.024177  -0.018966   0.111944  -0.036546
     86      -0.002910  -0.017708   0.034447  -0.096991  -0.071188  -0.043201
     87      -0.042894   0.006376  -0.093063   0.109301   0.130431   0.045334
     88       0.022929  -0.012732   0.061939  -0.149223  -0.162827  -0.063256
     89       0.008915  -0.028723   0.079545  -0.116120  -0.063376  -0.060896
     90      -0.040723   0.007236  -0.054529   0.071999   0.068030   0.035594
     91      -0.002138  -0.024452  -0.090722   0.032811   0.159091  -0.004680
     92      -0.008999  -0.038927  -0.102779   0.079262   0.278578  -0.004025
     93       0.014564   0.000529  -0.035285  -0.058519   0.016642   0.034213
     94       0.002975   0.008606  -0.025663  -0.016161  -0.003070  -0.014808
     95       0.002460   0.001044   0.024742  -0.053890   0.023812   0.031664
     96       0.014705  -0.017104  -0.017450  -0.055228   0.017749   0.053232
     97       0.003702   0.007690  -0.015680   0.001308  -0.001966  -0.001155
     98       0.001367  -0.008564   0.042750  -0.064200   0.029265   0.023839
     99       0.003751  -0.000097  -0.012526  -0.000569  -0.003644   0.020656
    100       0.000400   0.003659   0.018860   0.022564   0.004996  -0.013766
    101      -0.012655   0.008104   0.066438   0.013026   0.007536  -0.017415
    102      -0.005248   0.007598   0.028716   0.032754  -0.005222   0.003268
    103      -0.002238   0.004660   0.041942   0.036634   0.010464  -0.027299
    104      -0.019476   0.015737   0.081885   0.027774  -0.000716  -0.020441
    105      -0.000432   0.012307  -0.066327   0.029906  -0.032588  -0.014382
    106       0.000544   0.003170   0.027183   0.032833   0.007117  -0.015470
    107      -0.018467   0.019896   0.051260   0.100898  -0.016527  -0.063586
    108      -0.011527   0.028665  -0.070498   0.100682  -0.060815  -0.062403
    109       0.001053   0.000315   0.044487   0.055947   0.010344  -0.010015
    110      -0.030776   0.036990   0.054689   0.191334  -0.046871  -0.115171
    111       0.011683  -0.001673  -0.107508  -0.045467  -0.016447   0.017732
    112       0.000507   0.006762   0.013480   0.015915   0.005085  -0.023737
    113      -0.004565   0.000005   0.023780   0.041852   0.004324  -0.017155
    114       0.013174  -0.001290  -0.149952  -0.044337  -0.029125   0.004378
    115       0.000277   0.006173   0.017882   0.019429   0.005901  -0.022898
    116      -0.004700  -0.004142   0.006516   0.072717  -0.005255  -0.028067
    117       0.019428  -0.010849  -0.081672  -0.109195   0.013653   0.058722
    118       0.002249   0.009517  -0.016412  -0.008036  -0.001011  -0.019117
    119       0.006383  -0.009334   0.027772  -0.045239   0.032338   0.036031
    120       0.024250  -0.016136  -0.096544  -0.147935   0.020111   0.080196
    121       0.002209   0.010423  -0.031101  -0.021569  -0.006210  -0.013059
    122       0.011970  -0.016606   0.029608  -0.068371   0.044625   0.050125
    123       0.004374  -0.021795  -0.008315  -0.052319   0.006559   0.039256
    124       0.007258   0.008330  -0.024523   0.004594  -0.002561   0.014461
    125       0.004256   0.002685   0.017215  -0.022684   0.019742   0.014875
    126      -0.002654  -0.025320  -0.004874  -0.026871  -0.005710  -0.023903
    127      -0.007335   0.018342   0.024318  -0.027490   0.011650  -0.038159
    128       0.010382  -0.009116  -0.021531   0.037388  -0.004981  -0.006432
    129      -0.000380  -0.028608  -0.006289  -0.034152  -0.002969  -0.011755
    130       0.005161  -0.060775  -0.000550   0.029911  -0.010878  -0.166895
    131      -0.005526   0.048937  -0.002060   0.032052  -0.002397   0.019864
    132       0.005118  -0.092663  -0.013064   0.011867  -0.020382  -0.145178
    133      -0.006367   0.024043   0.018869  -0.028233   0.011421  -0.018902
    134       0.037698  -0.099509  -0.095668   0.113532  -0.040445  -0.063492
    135      -0.017079   0.038210   0.007492  -0.030444  -0.003966   0.023170
    136      -0.031915   0.102763   0.096323  -0.103542   0.048040   0.024005
    137       0.005856   0.004985  -0.005062   0.018312   0.003987   0.004099
    138       0.001619  -0.023272  -0.009283  -0.040661  -0.000168   0.025126
    139       0.030237  -0.018095  -0.048786  -0.064459   0.016038   0.124385
    140      -0.006045   0.030837   0.034284  -0.021764   0.025926  -0.013946
    141       0.005365   0.002518  -0.047122  -0.040623  -0.018894   0.204448
    142       0.062716  -0.153926  -0.028478  -0.119196   0.056811  -0.088517
    143       0.004573  -0.019434   0.046665  -0.040325   0.042576  -0.113006
    144      -0.005575  -0.054924   0.027591   0.003054   0.003430  -0.172375
    145       0.030706  -0.012322  -0.053685  -0.069046   0.014981   0.152175
    146      -0.038623   0.171579   0.011629   0.026281  -0.014392   0.212115
    147       0.002520  -0.016834  -0.009896  -0.069245   0.007209   0.030872
    148       0.014883   0.093694  -0.093130  -0.068444  -0.014363   0.415965
    149       0.005470  -0.042139   0.066448  -0.054755   0.056312  -0.219956
    150      -0.003224   0.002197  -0.013308  -0.038948  -0.003549   0.084345
    151       0.005080   0.024864  -0.069773   0.098385  -0.041325   0.033981
    152       0.005038   0.006520   0.001153   0.010855   0.007951   0.013797
    153       0.085122  -0.334458  -0.130144   0.121254  -0.083285   0.066588
    154       0.099650  -0.351751  -0.199180   0.295948  -0.136269  -0.006857
    155       0.026707  -0.067507  -0.023384   0.031003  -0.004934   0.022033
    156      -0.129748   0.499398   0.126735  -0.230421   0.089794   0.170239
    157       0.024362  -0.050654  -0.091793   0.128685  -0.056070   0.021505
    158       0.032044  -0.095604  -0.071146   0.135263  -0.049953   0.030248
    159       0.032993  -0.138266  -0.059380   0.024168  -0.035316   0.075504
    160      -0.110128   0.477055   0.047437  -0.053860   0.033694   0.117449
    161      -0.042673   0.188039   0.080065  -0.102698   0.065796  -0.008155
    162       0.029923  -0.022023   0.021099  -0.018347   0.012740  -0.008507
    163       0.000680  -0.013317   0.008226   0.009113   0.005271  -0.002680
    164       0.007572  -0.011326   0.024454   0.006277  -0.014089  -0.001647
    165       0.019624  -0.016168   0.007400   0.024315   0.040198   0.010649
    166      -0.003169   0.017371  -0.010844   0.014987   0.028132   0.005786
    167       0.021494   0.052929   0.008258  -0.062545   0.006210  -0.013690
    168       0.021162  -0.016805   0.008892   0.019965   0.038702   0.009283
    169      -0.009537   0.025017  -0.012701  -0.007042   0.001718  -0.001841
    170       0.022821   0.040707   0.005760  -0.055438   0.020448  -0.012398
    171       0.024700  -0.024724   0.007526   0.042791   0.064241   0.017231
    172      -0.009142   0.036142  -0.011717  -0.028659  -0.011108  -0.008400
    173       0.029380   0.051750   0.006129  -0.067352   0.031591  -0.014557
    174       0.019224  -0.008935   0.014738  -0.019195   0.001782  -0.004444
    175      -0.017135   0.008713  -0.011846  -0.006161  -0.023913  -0.004913
    176       0.006752  -0.014235   0.000807   0.003762   0.010124   0.000215
    177       0.018877  -0.009656   0.014912  -0.020984  -0.001014  -0.005267
    178      -0.019265   0.009329  -0.008203  -0.034493  -0.054936  -0.015774
    179       0.001576  -0.038730  -0.005924   0.035449   0.015239   0.007696
    180       0.017322  -0.001968   0.019822  -0.050612  -0.028238  -0.015209
    181      -0.021996  -0.015481  -0.012848   0.033038  -0.013604   0.005310
    182      -0.006655  -0.055495   0.006352   0.039937  -0.014501   0.005649
    183       0.013738   0.002213   0.021994  -0.070641  -0.053356  -0.022448
    184      -0.030373  -0.037970  -0.011553   0.048028  -0.034071   0.006365
    185      -0.023948  -0.120653   0.006904   0.106438  -0.034804   0.018152
    186       0.018493   0.000135   0.019767  -0.050454  -0.023431  -0.014646
    187      -0.012821  -0.007574  -0.013113   0.042528   0.025339   0.011465
    188       0.003627  -0.003542   0.009897  -0.020130  -0.008084  -0.006819
    189       0.015748   0.007242   0.022251  -0.075060  -0.048933  -0.023168
    190      -0.013729  -0.020648  -0.012963   0.064404   0.039455   0.017728
    191      -0.002718  -0.020077   0.014347  -0.013439  -0.019187  -0.007323
    192       0.020212  -0.007590   0.013402  -0.009767   0.015307  -0.000182
    193      -0.004554   0.011206  -0.015097   0.035323   0.045948   0.012548
    194       0.019071   0.054865   0.008297  -0.075396   0.002730  -0.016996
    195       0.020255  -0.007214   0.012726  -0.006673   0.018888   0.001007
    196      -0.001880   0.012218  -0.018258   0.056719   0.074133   0.021480
    197       0.024480   0.080317   0.014185  -0.110628   0.000084  -0.025702
    198       0.020075   0.047391  -0.083929  -0.043036   0.001316   0.019163
    199      -0.003961  -0.002092  -0.010314  -0.051992  -0.003231  -0.012623
    200       0.000789   0.032403   0.001430  -0.102933   0.011962   0.058155
    201      -0.074499  -0.006322   0.022375  -0.018778  -0.015256  -0.007888
    202       0.150447   0.014380  -0.002793   0.008049  -0.005529  -0.014823
    203       0.065720   0.009070   0.004872   0.000769  -0.010706  -0.011297
    204      -0.014150  -0.004979   0.006343  -0.008514   0.000889   0.001271
    205       0.042134   0.004154  -0.003220   0.012348   0.003173  -0.002216
    206       0.018624   0.003260  -0.000250   0.006629   0.000432   0.000792
    207       0.126616   0.002444   0.006188   0.005824   0.009888   0.008624
    208      -0.211625  -0.011753  -0.006815  -0.007342   0.005223   0.003924
    209      -0.075211  -0.001318   0.006094  -0.005892  -0.008146  -0.003410
    210       0.119493   0.001944   0.007118   0.007074   0.011000   0.010294
    211      -0.198399  -0.010696  -0.006521  -0.010264   0.002727   0.001473
    212      -0.069696  -0.004159   0.006311  -0.006291  -0.001062   0.002282
    213       0.156393   0.000985   0.007634   0.010141   0.018934   0.017270
    214      -0.261418  -0.014491  -0.009423  -0.012826   0.004543   0.001957
    215      -0.093067  -0.006687   0.004862  -0.006747   0.002696   0.004933
    216      -0.009715  -0.001665   0.007409  -0.002099   0.001150   0.003698
    217       0.019629   0.002321   0.001307  -0.000497  -0.001456  -0.001106
    218       0.007799  -0.002471   0.006247  -0.000611   0.006312   0.007780
    219      -0.057658  -0.004445   0.006126  -0.004208   0.001844   0.004500
    220       0.100178   0.007106   0.003687   0.002918  -0.002968  -0.002645
    221       0.035950  -0.004159   0.002393   0.003593   0.016097   0.013660
    222      -0.114915  -0.003985   0.008651  -0.011110  -0.009353  -0.003327
    223       0.196759   0.012501   0.007747   0.009420  -0.002390  -0.000434
    224       0.069745   0.002475   0.010306   0.001785   0.002003   0.005645
    225      -0.263859  -0.009671   0.006899  -0.021312  -0.016747  -0.008475
    226       0.447592   0.026800   0.015081   0.023690  -0.003198  -0.000476
    227       0.158590   0.005710   0.011227   0.007963   0.006846   0.009017
    228      -0.010134   0.001833   0.011233  -0.004265  -0.008866  -0.003027
    229       0.019178   0.002446   0.003343  -0.002085  -0.002563  -0.000430
    230       0.006765   0.002594   0.010726  -0.004001  -0.008088  -0.001751
    231      -0.056200   0.002046   0.011710  -0.007350  -0.016299  -0.008673
    232       0.097111   0.007170   0.005787   0.000231  -0.004455  -0.001778
    233       0.033839   0.005425   0.012388  -0.003903  -0.012145  -0.004762
    234       0.117931   0.005213   0.011119   0.004395   0.001602   0.004487
    235      -0.197348  -0.010570  -0.004625  -0.010927   0.001923   0.002104
    236      -0.069333   0.000513   0.009880  -0.008670  -0.013676  -0.006022
    237       0.156757   0.007482   0.013600   0.005973   0.000609   0.004678
    238      -0.263356  -0.014742  -0.009595  -0.013141   0.004725   0.002425
    239      -0.090147   0.003006   0.014839  -0.013186  -0.025139  -0.013119
    240      -0.119915  -0.009963   0.003183  -0.020601  -0.000502  -0.000712
    241       0.221044   0.013261   0.004858   0.031621   0.004141   0.001564
    242       0.087448   0.001544  -0.010660   0.024758   0.022993   0.016263
    243      -0.012276   0.001298  -0.063304   0.065504   0.024500   0.026001
    244       0.017579   0.005411  -0.048524  -0.035933  -0.018941  -0.013443
    245       0.026499  -0.019552  -0.043219  -0.016698   0.036715  -0.009897
                 36         37         38         39         40         41    
      0      -0.005565   0.002234   0.009269   0.003587   0.013462   0.001872
      1      -0.065910   0.051151   0.071841   0.039752   0.039357  -0.003310
      2       0.009510   0.015941  -0.000493   0.007565   0.001985  -0.009835
      3      -0.065267   0.035505   0.065158   0.030041   0.047184   0.006061
      4       0.022990  -0.018754  -0.033871  -0.024023  -0.027960  -0.010547
      5      -0.029795   0.011817   0.022835   0.002320   0.021619  -0.004744
      6       0.048082  -0.037721  -0.034438   0.021205   0.015050   0.026829
      7       0.005341  -0.013573   0.005948   0.013766  -0.017325   0.012753
      8       0.008909  -0.017142  -0.022099   0.006629   0.000064  -0.000419
      9      -0.005586  -0.001163   0.003416  -0.000303  -0.003340   0.003421
     10       0.012897   0.026243   0.010218  -0.002531  -0.052372   0.035028
     11      -0.029957  -0.010134   0.008127  -0.002120  -0.014304  -0.009548
     12       0.016484  -0.002062  -0.010008   0.008406   0.020487   0.012058
     13      -0.022731   0.016071   0.039248   0.010612  -0.003393   0.006105
     14       0.014268   0.003365  -0.013118  -0.007398  -0.015541  -0.007857
     15      -0.002658  -0.008866  -0.003088   0.000639   0.016555  -0.005952
     16       0.002702   0.004578   0.004261  -0.000293  -0.022551   0.011261
     17       0.004989   0.026294   0.003605  -0.009947  -0.009009  -0.003264
     18      -0.019813  -0.049136  -0.012620   0.006360   0.029606  -0.027484
     19       0.015974  -0.004571  -0.011875   0.000343  -0.027272   0.009830
     20       0.020137   0.016476  -0.014239  -0.009800  -0.015104  -0.004484
     21      -0.010517  -0.021611   0.005470   0.003918  -0.001875  -0.002068
     22       0.004081   0.000363  -0.009861  -0.005144   0.004669  -0.004726
     23       0.015537   0.076876   0.013770  -0.023906   0.000804   0.011713
     24      -0.010928  -0.004755   0.011657  -0.002417  -0.005195   0.001556
     25       0.010460   0.036678  -0.005627  -0.017985   0.011610  -0.002640
     26       0.015871   0.072445   0.011381  -0.023186   0.002867   0.010114
     27      -0.011940   0.006718   0.020598  -0.005843  -0.006846   0.004995
     28       0.017427   0.067912  -0.005214  -0.028490   0.014513   0.000504
     29       0.021192   0.104760   0.016183  -0.033886   0.004584   0.014496
     30      -0.001546   0.021527   0.005810  -0.014129   0.001675   0.003226
     31       0.003057   0.028023   0.006809  -0.011102   0.004094  -0.000566
     32       0.002985   0.011341   0.001116  -0.005404   0.000820  -0.000572
     33       0.005066   0.051625   0.009539  -0.023908   0.001899   0.010711
     34       0.006651   0.052309   0.018075  -0.013741   0.001423   0.003731
     35      -0.000045  -0.002191  -0.000499  -0.000984   0.000701  -0.003938
     36       0.002676   0.019370  -0.005291  -0.015933   0.012090  -0.005307
     37      -0.012618  -0.022035   0.007584   0.003836  -0.006147  -0.001177
     38      -0.007728  -0.032329  -0.004535   0.006360  -0.002105  -0.005927
     39       0.014938   0.052212  -0.012428  -0.029289   0.023347  -0.006042
     40      -0.025413  -0.050459   0.018519   0.016676  -0.019764   0.001658
     41      -0.019240  -0.080977  -0.008779   0.022006  -0.006739  -0.011666
     42      -0.011142  -0.037512  -0.004973   0.006130   0.001873  -0.010449
     43      -0.005941  -0.020259  -0.007329  -0.001751   0.005131  -0.005355
     44      -0.001537  -0.005200  -0.004124  -0.004031   0.002571  -0.003357
     45      -0.012109  -0.059484  -0.011548   0.013520   0.002605  -0.015744
     46      -0.011590  -0.041218  -0.011141   0.003509   0.003800  -0.007078
     47      -0.006547  -0.033254  -0.010460   0.003997   0.001835  -0.007409
     48      -0.019708  -0.060204   0.000014   0.014424  -0.004810  -0.007634
     49       0.003303  -0.004277  -0.015484  -0.007369   0.012378  -0.009707
     50       0.011518   0.058507   0.007345  -0.021368   0.004571   0.006469
     51      -0.029819  -0.105546  -0.003353   0.024144  -0.004572  -0.011759
     52       0.001509  -0.011840  -0.024722  -0.003553   0.015383  -0.019305
     53       0.015767   0.079051   0.009073  -0.025158   0.004293   0.008099
     54       0.015582  -0.009253  -0.005469   0.020100   0.022500   0.017009
     55       0.006814  -0.024692  -0.004091  -0.000587  -0.019519  -0.004851
     56      -0.001964  -0.018111  -0.032602   0.015912   0.004238   0.000617
     57      -0.007277   0.028277   0.019417   0.002338  -0.014908  -0.005380
     58       0.036004  -0.062458  -0.019553  -0.003149  -0.004185  -0.004903
     59       0.022778  -0.064781  -0.074353   0.073733   0.075290   0.058778
     60       0.103016  -0.025695  -0.028980   0.238970  -0.045669   0.063653
[truncated: 704,672 more chars]
