# Supplementary material for: A stereodivergent multicomponent approach for the synthesis of C–N atropisomeric peptide analogues
Source: Chem Sci. 2024 Sep 16;15(40):16743–51. doi: 10.1039/d4sc04700a (PMC11418089; doi:10.1039/d4sc04700a)
Supplement: SC-015-D4SC04700A-s001 [file SC-015-D4SC04700A-s001.zip › CompData/_3_3a/IminiumBzOate2opt.out]

                                 *****************
                                 * O   R   C   A *
                                 *****************

                                            #,                                       
                                            ###                                      
                                            ####                                     
                                            #####                                    
                                            ######                                   
                                           ########,                                 
                                     ,,################,,,,,                         
                               ,,#################################,,                 
                          ,,##########################################,,             
                       ,#########################################, ''#####,          
                    ,#############################################,,   '####,        
                  ,##################################################,,,,####,       
                ,###########''''           ''''###############################       
              ,#####''   ,,,,##########,,,,          '''####'''          '####       
            ,##' ,,,,###########################,,,                        '##       
           ' ,,###''''                  '''############,,,                           
         ,,##''                                '''############,,,,        ,,,,,,###''
      ,#''                                            '''#######################'''  
     '                                                          ''''####''''         
             ,#######,   #######,   ,#######,      ##                                
            ,#'     '#,  ##    ##  ,#'     '#,    #''#        ######   ,####,        
            ##       ##  ##   ,#'  ##            #'  '#       #        #'  '#        
            ##       ##  #######   ##           ,######,      #####,   #    #        
            '#,     ,#'  ##    ##  '#,     ,#' ,#      #,         ##   #,  ,#        
             '#######'   ##     ##  '#######'  #'      '#     #####' # '####'        


                  #######################################################
                  #                        -***-                        #
                  #          Department of theory and spectroscopy      #
                  #    Directorship and core code : Frank Neese         #
                  #        Max Planck Institute fuer Kohlenforschung    #
                  #                Kaiser Wilhelm Platz 1               #
                  #                 D-45470 Muelheim/Ruhr               #
                  #                      Germany                        #
                  #                                                     #
                  #                  All rights reserved                #
                  #                        -***-                        #
                  #######################################################


                         Program Version 5.0.2 -  RELEASE  -


 With contributions from (in alphabetic order):
   Daniel Aravena         : Magnetic Suceptibility
   Michael Atanasov       : Ab Initio Ligand Field Theory (pilot matlab implementation)
   Alexander A. Auer      : GIAO ZORA, VPT2 properties, NMR spectrum
   Ute Becker             : Parallelization
   Giovanni Bistoni       : ED, misc. LED, open-shell LED, HFLD
   Martin Brehm           : Molecular dynamics
   Dmytro Bykov           : SCF Hessian
   Vijay G. Chilkuri      : MRCI spin determinant printing, contributions to CSF-ICE
   Dipayan Datta          : RHF DLPNO-CCSD density
   Achintya Kumar Dutta   : EOM-CC, STEOM-CC
   Dmitry Ganyushin       : Spin-Orbit,Spin-Spin,Magnetic field MRCI
   Miquel Garcia          : C-PCM and meta-GGA Hessian, CC/C-PCM, Gaussian charge scheme
   Yang Guo               : DLPNO-NEVPT2, F12-NEVPT2, CIM, IAO-localization
   Andreas Hansen         : Spin unrestricted coupled pair/coupled cluster methods
   Benjamin Helmich-Paris : MC-RPA, TRAH-SCF, COSX integrals
   Lee Huntington         : MR-EOM, pCC
   Robert Izsak           : Overlap fitted RIJCOSX, COSX-SCS-MP3, EOM
   Marcus Kettner         : VPT2
   Christian Kollmar      : KDIIS, OOCD, Brueckner-CCSD(T), CCSD density, CASPT2, CASPT2-K
   Simone Kossmann        : Meta GGA functionals, TD-DFT gradient, OOMP2, MP2 Hessian
   Martin Krupicka        : Initial AUTO-CI
   Lucas Lang             : DCDCAS
   Marvin Lechner         : AUTO-CI (C++ implementation), FIC-MRCC
   Dagmar Lenk            : GEPOL surface, SMD
   Dimitrios Liakos       : Extrapolation schemes; Compound Job, initial MDCI parallelization
   Dimitrios Manganas     : Further ROCIS development; embedding schemes
   Dimitrios Pantazis     : SARC Basis sets
   Anastasios Papadopoulos: AUTO-CI, single reference methods and gradients
   Taras Petrenko         : DFT Hessian,TD-DFT gradient, ASA, ECA, R-Raman, ABS, FL, XAS/XES, NRVS
   Peter Pinski           : DLPNO-MP2, DLPNO-MP2 Gradient
   Christoph Reimann      : Effective Core Potentials
   Marius Retegan         : Local ZFS, SOC
   Christoph Riplinger    : Optimizer, TS searches, QM/MM, DLPNO-CCSD(T), (RO)-DLPNO pert. Triples
   Tobias Risthaus        : Range-separated hybrids, TD-DFT gradient, RPA, STAB
   Michael Roemelt        : Original ROCIS implementation
   Masaaki Saitow         : Open-shell DLPNO-CCSD energy and density
   Barbara Sandhoefer     : DKH picture change effects
   Avijit Sen             : IP-ROCIS
   Kantharuban Sivalingam : CASSCF convergence, NEVPT2, FIC-MRCI
   Bernardo de Souza      : ESD, SOC TD-DFT
   Georgi Stoychev        : AutoAux, RI-MP2 NMR, DLPNO-MP2 response
   Willem Van den Heuvel  : Paramagnetic NMR
   Boris Wezisla          : Elementary symmetry handling
   Frank Wennmohs         : Technical directorship


 We gratefully acknowledge several colleagues who have allowed us to
 interface, adapt or use parts of their codes:
   Stefan Grimme, W. Hujo, H. Kruse, P. Pracht,  : VdW corrections, initial TS optimization,
                  C. Bannwarth, S. Ehlert          DFT functionals, gCP, sTDA/sTD-DF
   Ed Valeev, F. Pavosevic, A. Kumar             : LibInt (2-el integral package), F12 methods
   Garnet Chan, S. Sharma, J. Yang, R. Olivares  : DMRG
   Ulf Ekstrom                                   : XCFun DFT Library
   Mihaly Kallay                                 : mrcc  (arbitrary order and MRCC methods)
   Jiri Pittner, Ondrej Demel                    : Mk-CCSD
   Frank Weinhold                                : gennbo (NPA and NBO analysis)
   Christopher J. Cramer and Donald G. Truhlar   : smd solvation model
   Lars Goerigk                                  : TD-DFT with DH, B97 family of functionals
   V. Asgeirsson, H. Jonsson                     : NEB implementation
   FAccTs GmbH                                   : IRC, NEB, NEB-TS, DLPNO-Multilevel, CI-OPT
                                                   MM, QMMM, 2- and 3-layer-ONIOM, Crystal-QMMM,
                                                   LR-CPCM, SF, NACMEs, symmetry and pop. for TD-DFT,
                                                   nearIR, NL-DFT gradient (VV10), updates on ESD,
                                                   ML-optimized integration grids
   S Lehtola, MJT Oliveira, MAL Marques          : LibXC Library
   Liviu Ungur et al                             : ANISO software


 Your calculation uses the libint2 library for the computation of 2-el integrals
 For citations please refer to: http://libint.valeyev.net

 Your ORCA version has been built with support for libXC version: 5.1.0
 For citations please refer to: https://tddft.org/programs/libxc/

 This ORCA versions uses:
   CBLAS   interface :  Fast vector & matrix operations
   LAPACKE interface :  Fast linear algebra routines
   SCALAPACK package :  Parallel linear algebra routines
   Shared memory     :  Shared parallel matrices
   BLAS/LAPACK       :  OpenBLAS 0.3.15  USE64BITINT DYNAMIC_ARCH NO_AFFINITY Zen SINGLE_THREADED
        Core in use  :  Zen
   Copyright (c) 2011-2014, The OpenBLAS Project


Your calculation utilizes the atom-pairwise dispersion correction
with the Becke-Johnson damping scheme (D3BJ)
Cite in your paper:
S.Grimme, S.Ehrlich, L.Goerigk, J Comput Chem, (2011), 32, 1456–1465 
S.Grimme, J.Antony, S.Ehrlich and H.Krieg, J.Chem.Phys., 132, (2010), 154104 
   

Your calculation utilizes the SMD solvation module
Please cite in your paper:
A.V. Marenich, C.J. Cramer, D.G. Truhlar J. Phys. Chem. B, 113, (2009), 6378 

================================================================================

----- Orbital basis set information -----
Your calculation utilizes the basis: def2-TZVP
   F. Weigend and R. Ahlrichs, Phys. Chem. Chem. Phys. 7, 3297 (2005).

----- AuxJ basis set information -----
Your calculation utilizes the auxiliary basis: def2/J
   F. Weigend, Phys. Chem. Chem. Phys. 8, 1057 (2006).

================================================================================
                                        WARNINGS
                       Please study these warnings very carefully!
================================================================================


WARNING: Geometry Optimization
  ===> : Switching off AutoStart
         For restart on a previous wavefunction, please use MOREAD

INFO   : the flag for use of the SHARK integral package has been found!

================================================================================
                                       INPUT FILE
================================================================================
NAME = IminiumBzOate2opt.inp
|  1> ! PBE0 D3 def2-tzvp Opt
|  2> %maxcore 2660
|  3> %geom
|  4> maxiter 70
|  5> MaxStep 0.15
|  6> end
|  7> %pal nprocs 30
|  8> end
|  9> %CPCM SMD TRUE
| 10>    SMDSOLVENT "2,2,2-TRIFLUOROETHANOL"
| 11> end
| 12> 
| 13> *xyz 0 1
| 14> O  5.757000  5.656600  0.429500
| 15> O  3.613900  4.945100  1.063700
| 16> N  6.809100  3.828300  1.369800
| 17> N  5.336600  6.399600  3.372000
| 18> C  6.324900  5.072500  1.439600
| 19> C  6.556800  5.962000  2.669100
| 20> H  7.150500  5.370400  3.373900
| 21> C  7.388200  7.211200  2.333000
| 22> C  8.766600  7.195500  2.569900
| 23> H  9.244300  6.320100  2.988600
| 24> C  9.547100  8.307200  2.267800
| 25> H  10.611400  8.279000  2.454500
| 26> C  8.950600  9.444000  1.727900
| 27> H  9.559500  10.306300  1.497100
| 28> C  7.579100  9.476900  1.485600
| 29> H  7.121600  10.362400  1.069200
| 30> C  6.800200  8.362600  1.785900
| 31> H  5.737400  8.391600  1.594200
| 32> C  6.798900  2.879600  0.195300
| 33> C  5.358700  2.488700  -0.199700
| 34> H  4.760400  2.214800  0.671500
| 35> H  5.353700  1.631900  -0.874600
| 36> H  4.838000  3.285300  -0.726300
| 37> C  7.537400  1.612300  0.667400
| 38> H  8.573300  1.825100  0.940100
| 39> H  7.568300  0.844300  -0.105600
| 40> H  7.068000  1.168600  1.547900
| 41> C  7.574000  3.495600  -0.989800
| 42> H  7.685600  2.780900  -1.805800
| 43> H  8.579400  3.798000  -0.687100
| 44> H  7.080500  4.375100  -1.402000
| 45> C  4.454100  5.581500  4.103500
| 46> C  3.277200  6.131900  4.683100
| 47> C  2.442900  5.258500  5.412600
| 48> H  1.534000  5.598400  5.880900
| 49> C  2.747500  3.909800  5.571600
| 50> H  2.090900  3.267700  6.141100
| 51> C  3.901600  3.390400  5.004500
| 52> H  4.158600  2.348300  5.130900
| 53> C  4.742700  4.222500  4.278000
| 54> H  5.636600  3.783400  3.873800
| 55> C  2.878700  7.640500  4.532700
| 56> C  1.552700  7.999600  5.261300
| 57> H  0.706300  7.433200  4.870100
| 58> H  1.297300  9.053700  5.142700
| 59> H  1.616800  7.817300  6.335100
| 60> C  3.955800  8.567600  5.152700
| 61> H  4.193800  8.266600  6.174000
| 62> H  3.620700  9.604900  5.192900
| 63> H  4.889500  8.584700  4.595500
| 64> C  2.644800  8.001200  3.044700
| 65> H  3.551500  7.955600  2.446900
| 66> H  2.258600  9.014300  2.927900
| 67> H  1.925800  7.322800  2.583800
| 68> C  4.371300  5.715900  0.456700
| 69> C  3.841900  6.809900  -0.431800
| 70> C  2.453300  6.959000  -0.574800
| 71> H  1.765600  6.300300  -0.057800
| 72> C  1.930700  7.964400  -1.383400
| 73> H  0.860100  8.072600  -1.487300
| 74> C  2.790300  8.827800  -2.056400
| 75> H  2.383200  9.607100  -2.684800
| 76> C  4.170000  8.695000  -1.926600
| 77> H  4.831900  9.368600  -2.452700
| 78> C  4.696300  7.691300  -1.118300
| 79> H  5.773800  7.616800  -1.035900
| 80> H  5.401900  7.328600  3.760400
| 81> O  9.543200  3.806900  2.604000
| 82> C  9.195000  3.143800  3.608800
| 83> C  10.212800  2.728100  4.649900
| 84> C  11.575800  3.050400  4.501900
| 85> H  11.910800  3.600400  3.633200
| 86> C  12.512700  2.670500  5.460300
| 87> H  13.554100  2.925700  5.330300
| 88> C  12.100800  1.961000  6.583900
| 89> H  12.826800  1.665900  7.327500
| 90> C  10.761100  1.628100  6.756700
| 91> H  10.446600  1.077000  7.630700
| 92> C  9.825700  2.008700  5.797100
| 93> H  8.788000  1.743300  5.945800
| 94> O  7.984400  2.838600  3.739000
| 95> H  7.334000  3.493700  2.197500
| 96> *
| 97> 
| 98>                          ****END OF INPUT****
================================================================================

                       *****************************
                       * Geometry Optimization Run *
                       *****************************

Geometry optimization settings:
Update method            Update   .... BFGS
Choice of coordinates    CoordSys .... Z-matrix Internals
Initial Hessian          InHess   .... Almoef's Model

Convergence Tolerances:
Energy Change            TolE     ....  5.0000e-06 Eh
Max. Gradient            TolMAXG  ....  3.0000e-04 Eh/bohr
RMS Gradient             TolRMSG  ....  1.0000e-04 Eh/bohr
Max. Displacement        TolMAXD  ....  4.0000e-03 bohr
RMS Displacement         TolRMSD  ....  2.0000e-03 bohr
Strict Convergence                ....  False
------------------------------------------------------------------------------
                        ORCA OPTIMIZATION COORDINATE SETUP
------------------------------------------------------------------------------

The optimization will be done in new redundant internal coordinates
Making redundant internal coordinates   ...  (new redundants) done
Evaluating the initial hessian          ...  (Almloef) done
Evaluating the coordinates              ...  done
Calculating the B-matrix                .... done
Calculating the G-matrix                .... done
Diagonalizing the G-matrix              .... done
Small eigenvalue found = 1.054e-03
Small eigenvalue found = 1.749e-03
Small eigenvalue found = 2.481e-03
Small eigenvalue found = 3.504e-03
Small eigenvalue found = 5.891e-03
Small eigenvalue found = 6.430e-03
Small eigenvalue found = 7.308e-03
Small eigenvalue found = 9.335e-03
Small eigenvalue found = 1.356e-02
Small eigenvalue found = 1.515e-02
Small eigenvalue found = 2.354e-02
Small eigenvalue found = 2.534e-02
Small eigenvalue found = 2.746e-02
The first mode is                       ....  209
The number of degrees of freedom        ....  240

    -----------------------------------------------------------------
                    Redundant Internal Coordinates


    -----------------------------------------------------------------
         Definition                    Initial Value    Approx d2E/dq
    -----------------------------------------------------------------
      1. B(C   4,O   0)                  1.2977         0.785523   
      2. B(C   4,N   2)                  1.3369         0.680082   
      3. B(C   5,C   4)                  1.5351         0.366585   
      4. B(C   5,N   3)                  1.4746         0.410109   
      5. B(H   6,C   5)                  1.0951         0.353434   
      6. B(C   7,C   5)                  1.5378         0.363082   
      7. B(C   8,C   7)                  1.3987         0.605149   
      8. B(H   9,C   8)                  1.0816         0.371402   
      9. B(C  10,C   8)                  1.3915         0.621323   
     10. B(H  11,C  10)                  1.0809         0.372315   
     11. B(C  12,C  10)                  1.3927         0.618626   
     12. B(H  13,C  12)                  1.0806         0.372820   
     13. B(C  14,C  12)                  1.3931         0.617659   
     14. B(H  15,C  14)                  1.0802         0.373317   
     15. B(C  16,C   7)                  1.4038         0.593810   
     16. B(C  16,C  14)                  1.3923         0.619515   
     17. B(H  17,C  16)                  1.0803         0.373109   
     18. B(C  18,N   2)                  1.5098         0.360325   
     19. B(C  19,C  18)                  1.5437         0.355241   
     20. B(H  20,C  19)                  1.0918         0.357759   
     21. B(H  21,C  19)                  1.0907         0.359178   
     22. B(H  22,C  19)                  1.0877         0.363207   
     23. B(C  23,C  18)                  1.5409         0.358938   
     24. B(H  24,C  23)                  1.0921         0.357299   
     25. B(H  25,C  23)                  1.0901         0.359974   
     26. B(H  26,C  23)                  1.0920         0.357451   
     27. B(C  27,C  18)                  1.5442         0.354526   
     28. B(H  28,C  27)                  1.0905         0.359490   
     29. B(H  29,C  27)                  1.0927         0.356600   
     30. B(H  30,C  27)                  1.0895         0.360786   
     31. B(C  31,N   3)                  1.4083         0.523297   
     32. B(C  32,C  31)                  1.4227         0.554149   
     33. B(C  33,C  32)                  1.4110         0.578308   
     34. B(H  34,C  33)                  1.0775         0.377067   
     35. B(C  35,C  33)                  1.3918         0.620722   
     36. B(H  36,C  35)                  1.0806         0.372721   
     37. B(C  37,C  35)                  1.3868         0.632091   
     38. B(H  38,C  37)                  1.0807         0.372561   
     39. B(C  39,C  37)                  1.3884         0.628490   
     40. B(C  39,C  31)                  1.4002         0.601770   
     41. B(H  40,C  39)                  1.0748         0.380748   
     42. B(C  41,C  32)                  1.5676         0.325407   
     43. B(C  42,C  41)                  1.5550         0.340769   
     44. B(H  43,C  42)                  1.0910         0.358805   
     45. B(H  44,C  42)                  1.0911         0.358694   
     46. B(H  45,C  42)                  1.0910         0.358715   
     47. B(C  46,C  41)                  1.5505         0.346471   
     48. B(H  47,C  46)                  1.0910         0.358769   
     49. B(H  48,C  46)                  1.0908         0.359010   
     50. B(H  49,C  46)                  1.0875         0.363482   
     51. B(C  50,C  41)                  1.5489         0.348572   
     52. B(H  51,C  50)                  1.0870         0.364103   
     53. B(H  52,C  50)                  1.0905         0.359455   
     54. B(H  53,C  50)                  1.0907         0.359181   
     55. B(C  54,O   1)                  1.2395         0.972900   
     56. B(C  54,O   0)                  1.3872         0.565310   
     57. B(C  55,C  54)                  1.5055         0.408756   
     58. B(C  56,C  55)                  1.4039         0.593728   
     59. B(H  57,C  56)                  1.0836         0.368719   
     60. B(H  57,H  53)                  2.8371         0.000112   
     61. B(C  58,C  56)                  1.3920         0.620133   
     62. B(H  59,C  58)                  1.0811         0.372125   
     63. B(C  60,C  58)                  1.3919         0.620520   
     64. B(H  61,C  60)                  1.0807         0.372607   
     65. B(C  62,C  60)                  1.3921         0.619902   
     66. B(H  63,H  15)                  4.3167         0.000000   
     67. B(H  63,C  62)                  1.0810         0.372161   
     68. B(C  64,C  62)                  1.3920         0.620149   
     69. B(C  64,C  55)                  1.4065         0.588122   
     70. B(H  65,C  64)                  1.0832         0.369194   
     71. B(H  66,N   3)                  1.0090         0.434238   
     72. B(C  68,O  67)                  1.2532         0.924899   
     73. B(C  69,C  68)                  1.5141         0.395991   
     74. B(C  70,C  69)                  1.4084         0.583990   
     75. B(H  71,H   9)                  3.8630         0.000003   
     76. B(H  71,C  70)                  1.0814         0.371697   
     77. B(C  72,C  70)                  1.3931         0.617796   
     78. B(H  73,C  72)                  1.0801         0.373485   
     79. B(C  74,C  72)                  1.3912         0.621973   
     80. B(H  75,C  74)                  1.0803         0.373130   
     81. B(C  76,C  74)                  1.3912         0.622015   
     82. B(H  77,C  76)                  1.0800         0.373513   
     83. B(C  78,C  76)                  1.3931         0.617775   
     84. B(C  78,C  69)                  1.4084         0.584066   
     85. B(H  79,H  40)                  4.2879         0.000001   
     86. B(H  79,C  78)                  1.0814         0.371694   
     87. B(O  80,C  68)                  1.2552         0.918039   
     88. B(H  81,O  80)                  1.7968         0.024041   
     89. B(H  81,O  67)                  2.2680         0.004257   
     90. B(H  81,N   2)                  1.0356         0.393801   
     91. A(C   4,O   0,C  54)          116.1754         0.439678   
     92. A(C   4,N   2,H  81)          116.2643         0.358563   
     93. A(C   4,N   2,C  18)          128.5310         0.395528   
     94. A(C  18,N   2,H  81)          114.9687         0.322465   
     95. A(C   5,N   3,H  66)          113.7752         0.334783   
     96. A(C  31,N   3,H  66)          112.0529         0.348722   
     97. A(C   5,N   3,C  31)          126.4238         0.386462   
     98. A(O   0,C   4,C   5)          115.3861         0.409568   
     99. A(O   0,C   4,N   2)          122.4627         0.454660   
    100. A(N   2,C   4,C   5)          121.7588         0.399279   
    101. A(N   3,C   5,H   6)          107.5867         0.326358   
    102. A(N   3,C   5,C   4)          115.3862         0.365716   
    103. A(C   4,C   5,C   7)          112.1678         0.360425   
    104. A(C   4,C   5,H   6)          106.5192         0.322326   
    105. A(N   3,C   5,C   7)          108.0890         0.365115   
    106. A(H   6,C   5,C   7)          106.6432         0.321820   
    107. A(C   8,C   7,C  16)          119.2082         0.428842   
    108. A(C   5,C   7,C   8)          119.1223         0.393033   
    109. A(C   5,C   7,C  16)          121.6680         0.391735   
    110. A(C   7,C   8,H   9)          120.6577         0.353307   
    111. A(C   7,C   8,C  10)          120.4656         0.432343   
    112. A(H   9,C   8,C  10)          118.8767         0.354890   
    113. A(H  11,C  10,C  12)          120.6620         0.354776   
    114. A(C   8,C  10,H  11)          119.5994         0.355037   
    115. A(C   8,C  10,C  12)          119.7385         0.434059   
    116. A(H  13,C  12,C  14)          119.9184         0.354763   
    117. A(C  10,C  12,H  13)          119.5272         0.354857   
    118. A(C  10,C  12,C  14)          120.5544         0.433598   
    119. A(H  15,C  14,C  16)          120.1511         0.355024   
    120. A(C  12,C  14,H  15)          120.2231         0.354843   
    121. A(C  12,C  14,C  16)          119.6257         0.433710   
    122. A(C  14,C  16,H  17)          119.3795         0.354990   
    123. A(C   7,C  16,H  17)          120.2131         0.352451   
    124. A(C   7,C  16,C  14)          120.4074         0.430651   
    125. A(N   2,C  18,C  19)          111.3746         0.355823   
    126. A(C  19,C  18,C  27)          111.8956         0.357050   
    127. A(N   2,C  18,C  27)          110.0564         0.355701   
    128. A(C  23,C  18,C  27)          108.8229         0.357679   
    129. A(C  19,C  18,C  23)          108.4980         0.357802   
    130. A(N   2,C  18,C  23)          105.9747         0.356449   
    131. A(H  20,C  19,H  21)          107.1081         0.290425   
    132. A(C  18,C  19,H  21)          111.1941         0.321519   
    133. A(C  18,C  19,H  20)          111.7532         0.321311   
    134. A(H  20,C  19,H  22)          107.9227         0.290934   
    135. A(C  18,C  19,H  22)          112.6476         0.322107   
    136. A(H  21,C  19,H  22)          105.8759         0.291115   
    137. A(H  25,C  23,H  26)          107.3189         0.290486   
    138. A(H  24,C  23,H  26)          106.5921         0.290147   
    139. A(C  18,C  23,H  26)          112.0367         0.321810   
    140. A(H  24,C  23,H  25)          106.7055         0.290467   
    141. A(C  18,C  23,H  25)          112.0715         0.322181   
    142. A(C  18,C  23,H  24)          111.7678         0.321788   
    143. A(H  29,C  27,H  30)          107.3490         0.290481   
    144. A(H  28,C  27,H  30)          106.9974         0.290849   
    145. A(C  18,C  27,H  30)          112.6446         0.321648   
    146. A(H  28,C  27,H  29)          107.1290         0.290316   
    147. A(C  18,C  27,H  29)          111.0781         0.321034   
    148. A(C  18,C  27,H  28)          111.3582         0.321458   
    149. A(N   3,C  31,C  39)          119.9604         0.416124   
    150. A(N   3,C  31,C  32)          120.3497         0.410076   
    151. A(C  32,C  31,C  39)          119.6845         0.423142   
    152. A(C  31,C  32,C  33)          117.4052         0.420148   
    153. A(C  31,C  32,C  41)          122.9246         0.379736   
    154. A(C  33,C  32,C  41)          119.6685         0.382557   
    155. A(H  34,C  33,C  35)          116.1461         0.355744   
    156. A(C  32,C  33,C  35)          121.9699         0.428761   
    157. A(C  32,C  33,H  34)          121.8839         0.351505   
    158. A(H  36,C  35,C  37)          119.9079         0.356140   
    159. A(C  33,C  35,C  37)          119.8902         0.435669   
    160. A(C  33,C  35,H  36)          120.2006         0.355045   
    161. A(C  35,C  37,H  38)          120.7436         0.356114   
    162. A(H  38,C  37,C  39)          119.6721         0.355769   
    163. A(C  35,C  37,C  39)          119.5809         0.436646   
    164. A(C  37,C  39,H  40)          117.1145         0.357084   
    165. A(C  31,C  39,H  40)          121.4031         0.354461   
    166. A(C  31,C  39,C  37)          121.4685         0.432800   
    167. A(C  46,C  41,C  50)          110.4761         0.354518   
    168. A(C  42,C  41,C  50)          105.5206         0.353523   
    169. A(C  32,C  41,C  50)          110.7741         0.350775   
    170. A(C  42,C  41,C  46)          105.4816         0.353161   
    171. A(C  32,C  41,C  46)          111.1295         0.350417   
    172. A(C  32,C  41,C  42)          113.2074         0.349437   
    173. A(H  44,C  42,H  45)          106.3892         0.290485   
    174. A(H  43,C  42,H  45)          108.1642         0.290499   
    175. A(C  41,C  42,H  45)          111.8672         0.319273   
    176. A(H  43,C  42,H  44)          106.3195         0.290496   
    177. A(C  41,C  42,H  44)          111.8256         0.319270   
    178. A(C  41,C  42,H  43)          111.9412         0.319286   
    179. A(H  48,C  46,H  49)          105.5271         0.291128   
    180. A(H  47,C  46,H  49)          107.2587         0.291097   
    181. A(C  41,C  46,H  49)          113.6389         0.320831   
    182. A(H  47,C  46,H  48)          107.1498         0.290532   
    183. A(C  41,C  46,H  48)          111.7112         0.320183   
    184. A(C  41,C  46,H  47)          111.1553         0.320147   
    185. A(H  52,C  50,H  53)          107.4050         0.290641   
    186. A(H  51,C  50,H  53)          106.9408         0.291228   
    187. A(C  41,C  50,H  53)          111.1415         0.320524   
    188. A(H  51,C  50,H  52)          105.9907         0.291263   
    189. A(C  41,C  50,H  52)          111.8845         0.320564   
    190. A(C  41,C  50,H  51)          113.1172         0.321238   
    191. A(O   1,C  54,C  55)          121.7390         0.433867   
    192. A(O   0,C  54,C  55)          111.7616         0.393990   
    193. A(O   0,C  54,O   1)          126.4001         0.457076   
    194. A(C  56,C  55,C  64)          118.9857         0.426643   
    195. A(C  54,C  55,C  64)          121.9942         0.399287   
    196. A(C  54,C  55,C  56)          119.0194         0.399954   
    197. A(H  57,C  56,C  58)          118.5512         0.354338   
    198. A(C  55,C  56,C  58)          120.4780         0.430717   
    199. A(C  55,C  56,H  57)          120.9703         0.351738   
    200. A(H  59,C  58,C  60)          120.2023         0.354929   
    201. A(C  56,C  58,C  60)          119.8040         0.434148   
    202. A(C  56,C  58,H  59)          119.9936         0.354891   
    203. A(H  61,C  60,C  62)          119.7578         0.354947   
    204. A(C  58,C  60,C  62)          120.5182         0.434119   
    205. A(C  58,C  60,H  61)          119.7240         0.355007   
    206. A(H  63,C  62,C  64)          120.0249         0.354899   
    207. A(C  60,C  62,C  64)          119.8428         0.434072   
    208. A(C  60,C  62,H  63)          120.1323         0.354875   
    209. A(C  62,C  64,H  65)          118.0245         0.354417   
    210. A(C  55,C  64,H  65)          121.6040         0.351251   
    211. A(C  55,C  64,C  62)          120.3712         0.429987   
    212. A(C  68,O  67,H  81)           78.4629         0.192721   
    213. A(O  67,C  68,C  69)          120.6497         0.427501   
    214. A(C  69,C  68,O  80)          120.6782         0.426931   
    215. A(O  67,C  68,O  80)          118.6706         0.495092   
    216. A(C  68,C  69,C  70)          121.0277         0.396575   
    217. A(C  70,C  69,C  78)          117.9368         0.424855   
    218. A(C  68,C  69,C  78)          121.0354         0.396584   
    219. A(H  71,C  70,C  72)          118.8834         0.354595   
    220. A(C  69,C  70,C  72)          121.0756         0.429150   
    221. A(C  69,C  70,H  71)          120.0410         0.351233   
    222. A(H  73,C  72,C  74)          120.2104         0.355289   
    223. A(C  70,C  72,C  74)          119.7085         0.434036   
    224. A(C  70,C  72,H  73)          120.0811         0.354884   
    225. A(H  75,C  74,C  76)          119.7541         0.355236   
    226. A(C  72,C  74,C  76)          120.4942         0.434568   
    227. A(C  72,C  74,H  75)          119.7517         0.355232   
    228. A(H  77,C  76,C  78)          120.0864         0.354886   
    229. A(C  74,C  76,C  78)          119.7137         0.434039   
    230. A(C  74,C  76,H  77)          120.2000         0.355298   
    231. A(C  76,C  78,H  79)          118.8534         0.354592   
    232. A(C  69,C  78,H  79)          120.0754         0.351241   
    233. A(C  69,C  78,C  76)          121.0712         0.429157   
    234. A(C  68,O  80,H  81)           99.8733         0.242216   
    235. A(O  67,H  81,O  80)           62.8699         0.128133   
    236. A(N   2,H  81,O  80)          170.7241         0.198035   
    237. A(N   2,H  81,O  67)          126.3216         0.162688   
    238. D(O   0,C   4,N   2,C  18)     -0.5679         0.038058   
    239. D(C   5,C   4,O   0,C  54)    -84.4302         0.047353   
    240. D(O   0,C   4,N   2,H  81)    173.5203         0.038058   
    241. D(C   5,C   4,N   2,C  18)   -173.0438         0.038058   
    242. D(N   2,C   4,O   0,C  54)    102.6487         0.047353   
    243. D(C   5,C   4,N   2,H  81)      1.0444         0.038058   
    244. D(H   6,C   5,C   4,O   0)   -172.8923         0.010077   
    245. D(N   3,C   5,C   4,O   0)     67.7948         0.010077   
    246. D(C   4,C   5,N   3,C  31)     68.2137         0.014348   
    247. D(C   7,C   5,N   3,H  66)    -18.7067         0.014348   
    248. D(H   6,C   5,C   4,N   2)      0.0834         0.010077   
    249. D(N   3,C   5,C   4,N   2)   -119.2295         0.010077   
    250. D(H   6,C   5,N   3,H  66)     96.1031         0.014348   
    251. D(C   7,C   5,C   4,N   2)    116.4059         0.010077   
    252. D(C   7,C   5,C   4,O   0)    -56.5698         0.010077   
    253. D(C   7,C   5,N   3,C  31)   -165.3187         0.014348   
    254. D(H   6,C   5,N   3,C  31)    -50.5089         0.014348   
    255. D(C   4,C   5,N   3,H  66)   -145.1743         0.014348   
    256. D(C  16,C   7,C   5,H   6)   -160.9134         0.009900   
    257. D(C   8,C   7,C   5,N   3)    134.9776         0.009900   
    258. D(C  16,C   7,C   5,C   4)     82.8388         0.009900   
    259. D(C   8,C   7,C   5,C   4)    -96.6996         0.009900   
    260. D(C   8,C   7,C   5,H   6)     19.5481         0.009900   
    261. D(C  16,C   7,C   5,N   3)    -45.4840         0.009900   
    262. D(C  10,C   8,C   7,C  16)      0.0178         0.025269   
    263. D(H   9,C   8,C   7,C  16)   -179.8647         0.025269   
    264. D(H   9,C   8,C   7,C   5)     -0.3147         0.025269   
    265. D(C  10,C   8,C   7,C   5)    179.5678         0.025269   
    266. D(H  11,C  10,C   8,H   9)      0.0236         0.026720   
    267. D(C  12,C  10,C   8,C   7)      0.1102         0.026720   
    268. D(H  11,C  10,C   8,C   7)   -179.8610         0.026720   
    269. D(C  12,C  10,C   8,H   9)    179.9947         0.026720   
    270. D(C  14,C  12,C  10,H  11)    179.8660         0.026474   
    271. D(C  14,C  12,C  10,C   8)     -0.1049         0.026474   
    272. D(H  13,C  12,C  10,H  11)     -0.1946         0.026474   
    273. D(H  13,C  12,C  10,C   8)    179.8345         0.026474   
    274. D(C  16,C  14,C  12,H  13)   -179.9686         0.026387   
    275. D(C  16,C  14,C  12,C  10)     -0.0294         0.026387   
    276. D(H  15,C  14,C  12,H  13)     -0.1064         0.026387   
    277. D(H  15,C  14,C  12,C  10)    179.8328         0.026387   
    278. D(H  17,C  16,C  14,H  15)      0.2826         0.026555   
    279. D(H  17,C  16,C   7,C   8)    179.8611         0.024282   
    280. D(C   7,C  16,C  14,H  15)   -179.7033         0.026555   
    281. D(H  17,C  16,C  14,C  12)   -179.8551         0.026555   
    282. D(H  17,C  16,C   7,C   5)      0.3231         0.024282   
    283. D(C  14,C  16,C   7,C   8)     -0.1532         0.024282   
    284. D(C  14,C  16,C   7,C   5)   -179.6912         0.024282   
    285. D(C   7,C  16,C  14,C  12)      0.1590         0.026555   
    286. D(C  19,C  18,N   2,H  81)    121.5484         0.011170   
    287. D(C  27,C  18,N   2,C   4)     60.3953         0.011170   
    288. D(C  23,C  18,N   2,H  81)      3.7454         0.011170   
    289. D(C  27,C  18,N   2,H  81)   -113.7568         0.011170   
    290. D(C  23,C  18,N   2,C   4)    177.8976         0.011170   
    291. D(C  19,C  18,N   2,C   4)    -64.2995         0.011170   
    292. D(H  22,C  19,C  18,C  23)   -168.6104         0.010144   
    293. D(H  22,C  19,C  18,N   2)     75.1209         0.010144   
    294. D(H  21,C  19,C  18,C  27)     70.1305         0.010144   
    295. D(H  21,C  19,C  18,C  23)    -49.9445         0.010144   
    296. D(H  21,C  19,C  18,N   2)   -166.2133         0.010144   
    297. D(H  20,C  19,C  18,C  27)   -170.2372         0.010144   
    298. D(H  20,C  19,C  18,C  23)     69.6878         0.010144   
    299. D(H  22,C  19,C  18,C  27)    -48.5354         0.010144   
    300. D(H  20,C  19,C  18,N   2)    -46.5809         0.010144   
    301. D(H  26,C  23,C  18,C  27)    176.3208         0.010341   
    302. D(H  26,C  23,C  18,N   2)     57.9967         0.010341   
    303. D(H  26,C  23,C  18,C  19)    -61.7080         0.010341   
    304. D(H  25,C  23,C  18,C  19)     59.0009         0.010341   
    305. D(H  25,C  23,C  18,C  27)    -62.9704         0.010341   
    306. D(H  25,C  23,C  18,N   2)    178.7056         0.010341   
    307. D(H  24,C  23,C  18,C  27)     56.7598         0.010341   
    308. D(H  24,C  23,C  18,C  19)    178.7311         0.010341   
    309. D(H  24,C  23,C  18,N   2)    -61.5642         0.010341   
    310. D(H  30,C  27,C  18,C  23)    177.5069         0.010106   
    311. D(H  30,C  27,C  18,C  19)     57.6221         0.010106   
    312. D(H  30,C  27,C  18,N   2)    -66.7725         0.010106   
    313. D(H  29,C  27,C  18,C  23)    -62.0250         0.010106   
    314. D(H  29,C  27,C  18,C  19)    178.0902         0.010106   
    315. D(H  29,C  27,C  18,N   2)     53.6956         0.010106   
    316. D(H  28,C  27,C  18,C  23)     57.2922         0.010106   
    317. D(H  28,C  27,C  18,C  19)    -62.5926         0.010106   
    318. D(H  28,C  27,C  18,N   2)    173.0128         0.010106   
    319. D(C  39,C  31,N   3,H  66)   -143.4130         0.021722   
    320. D(C  39,C  31,N   3,C   5)      3.6745         0.021722   
    321. D(C  32,C  31,N   3,H  66)     35.7409         0.021722   
    322. D(C  32,C  31,N   3,C   5)   -177.1716         0.021722   
    323. D(C  41,C  32,C  31,C  39)   -179.8325         0.021018   
    324. D(C  41,C  32,C  31,N   3)      1.0112         0.021018   
    325. D(C  33,C  32,C  31,C  39)     -0.3136         0.021018   
    326. D(C  33,C  32,C  31,N   3)   -179.4698         0.021018   
    327. D(C  35,C  33,C  32,C  41)    179.7314         0.022971   
    328. D(C  35,C  33,C  32,C  31)      0.1961         0.022971   
    329. D(H  34,C  33,C  32,C  41)     -0.4234         0.022971   
    330. D(H  34,C  33,C  32,C  31)   -179.9587         0.022971   
    331. D(C  37,C  35,C  33,H  34)   -179.7986         0.026665   
    332. D(C  37,C  35,C  33,C  32)      0.0551         0.026665   
    333. D(H  36,C  35,C  33,H  34)     -0.2084         0.026665   
    334. D(H  36,C  35,C  33,C  32)    179.6452         0.026665   
    335. D(C  39,C  37,C  35,C  33)     -0.1894         0.027714   
    336. D(H  38,C  37,C  35,H  36)     -0.4502         0.027714   
    337. D(H  38,C  37,C  35,C  33)    179.1411         0.027714   
    338. D(C  39,C  37,C  35,H  36)   -179.7808         0.027714   
    339. D(H  40,C  39,C  37,H  38)     -0.6133         0.027379   
    340. D(H  40,C  39,C  37,C  35)    178.7245         0.027379   
    341. D(C  31,C  39,C  37,H  38)   -179.2709         0.027379   
    342. D(C  31,C  39,C  37,C  35)      0.0669         0.027379   
    343. D(H  40,C  39,C  31,C  32)   -178.4099         0.024972   
    344. D(H  40,C  39,C  31,N   3)      0.7497         0.024972   
    345. D(C  37,C  39,C  31,C  32)      0.1902         0.024972   
    346. D(C  37,C  39,C  31,N   3)    179.3498         0.024972   
    347. D(C  50,C  41,C  32,C  33)   -117.5671         0.008124   
    348. D(C  50,C  41,C  32,C  31)     61.9414         0.008124   
    349. D(C  46,C  41,C  32,C  33)    119.2227         0.008124   
    350. D(C  46,C  41,C  32,C  31)    -61.2687         0.008124   
    351. D(C  42,C  41,C  32,C  33)      0.7293         0.008124   
    352. D(C  42,C  41,C  32,C  31)   -179.7622         0.008124   
    353. D(H  45,C  42,C  41,C  50)   -177.9580         0.009398   
    354. D(H  45,C  42,C  41,C  32)     60.7376         0.009398   
    355. D(H  44,C  42,C  41,C  50)    -58.7329         0.009398   
    356. D(H  44,C  42,C  41,C  46)     58.2449         0.009398   
    357. D(H  44,C  42,C  41,C  32)    179.9627         0.009398   
    358. D(H  43,C  42,C  41,C  50)     60.4538         0.009398   
    359. D(H  45,C  42,C  41,C  46)    -60.9802         0.009398   
    360. D(H  43,C  42,C  41,C  46)    177.4316         0.009398   
    361. D(H  43,C  42,C  41,C  32)    -60.8506         0.009398   
    362. D(H  47,C  46,C  41,C  50)   -174.9357         0.009688   
    363. D(H  47,C  46,C  41,C  42)     71.4979         0.009688   
    364. D(H  47,C  46,C  41,C  32)    -51.5548         0.009688   
    365. D(H  49,C  46,C  41,C  50)    -53.8283         0.009688   
    366. D(H  49,C  46,C  41,C  42)   -167.3947         0.009688   
    367. D(H  49,C  46,C  41,C  32)     69.5526         0.009688   
    368. D(H  48,C  46,C  41,C  50)     65.4338         0.009688   
    369. D(H  48,C  46,C  41,C  42)    -48.1326         0.009688   
    370. D(H  48,C  46,C  41,C  32)   -171.1853         0.009688   
    371. D(H  53,C  50,C  41,C  46)    177.1136         0.009796   
    372. D(H  53,C  50,C  41,C  42)    -69.3448         0.009796   
    373. D(H  53,C  50,C  41,C  32)     53.5270         0.009796   
    374. D(H  52,C  50,C  41,C  46)    -62.8237         0.009796   
    375. D(H  52,C  50,C  41,C  42)     50.7179         0.009796   
    376. D(H  52,C  50,C  41,C  32)    173.5897         0.009796   
    377. D(H  51,C  50,C  41,C  46)     56.7979         0.009796   
    378. D(H  51,C  50,C  41,C  42)    170.3395         0.009796   
    379. D(H  51,C  50,C  41,C  32)    -66.7887         0.009796   
    380. D(C  55,C  54,O   0,C   4)    158.7471         0.023176   
    381. D(O   1,C  54,O   0,C   4)    -24.8504         0.023176   
    382. D(C  64,C  55,C  54,O   1)    179.7083         0.011463   
    383. D(C  64,C  55,C  54,O   0)     -3.6963         0.011463   
    384. D(C  56,C  55,C  54,O   1)      0.0085         0.011463   
    385. D(C  56,C  55,C  54,O   0)    176.6039         0.011463   
    386. D(C  58,C  56,C  55,C  64)     -0.0269         0.024275   
    387. D(C  58,C  56,C  55,C  54)    179.6821         0.024275   
    388. D(H  57,C  56,C  55,C  64)   -179.7676         0.024275   
    389. D(H  57,C  56,C  55,C  54)     -0.0586         0.024275   
    390. D(C  60,C  58,C  56,H  57)    179.8078         0.026611   
    391. D(C  60,C  58,C  56,C  55)      0.0610         0.026611   
    392. D(H  59,C  58,C  56,H  57)     -0.2062         0.026611   
    393. D(H  59,C  58,C  56,C  55)   -179.9530         0.026611   
    394. D(C  62,C  60,C  58,H  59)    179.9556         0.026647   
    395. D(C  62,C  60,C  58,C  56)     -0.0584         0.026647   
    396. D(H  61,C  60,C  58,H  59)     -0.0629         0.026647   
    397. D(H  61,C  60,C  58,C  56)    179.9231         0.026647   
    398. D(C  64,C  62,C  60,H  61)   -179.9598         0.026590   
    399. D(C  64,C  62,C  60,C  58)      0.0217         0.026590   
    400. D(H  63,C  62,C  60,H  61)     -0.0243         0.026590   
    401. D(H  63,C  62,C  60,C  58)    179.9572         0.026590   
    402. D(H  65,C  64,C  62,H  63)      0.2654         0.026613   
    403. D(H  65,C  64,C  62,C  60)   -179.7990         0.026613   
    404. D(C  55,C  64,C  62,H  63)   -179.9230         0.026613   
    405. D(C  55,C  64,C  62,C  60)      0.0126         0.026613   
    406. D(H  65,C  64,C  55,C  56)    179.7948         0.023795   
    407. D(H  65,C  64,C  55,C  54)      0.0948         0.023795   
    408. D(C  62,C  64,C  55,C  56)     -0.0100         0.023795   
    409. D(C  62,C  64,C  55,C  54)   -179.7099         0.023795   
    410. D(O  80,C  68,O  67,H  81)     -3.0491         0.068477   
    411. D(C  69,C  68,O  67,H  81)    177.3982         0.068477   
    412. D(C  78,C  69,C  68,O  80)     -0.9788         0.010795   
    413. D(C  78,C  69,C  68,O  67)    178.5649         0.010795   
    414. D(C  70,C  69,C  68,O  80)    179.1041         0.010795   
    415. D(C  70,C  69,C  68,O  67)     -1.3522         0.010795   
    416. D(C  72,C  70,C  69,C  78)     -0.0346         0.023446   
    417. D(C  72,C  70,C  69,C  68)    179.8850         0.023446   
    418. D(H  71,C  70,C  69,C  78)    179.8909         0.023446   
    419. D(H  71,C  70,C  69,C  68)     -0.1895         0.023446   
    420. D(C  74,C  72,C  70,H  71)   -179.9253         0.026399   
    421. D(C  74,C  72,C  70,C  69)      0.0010         0.026399   
    422. D(H  73,C  72,C  70,H  71)      0.0393         0.026399   
    423. D(H  73,C  72,C  70,C  69)    179.9656         0.026399   
    424. D(C  76,C  74,C  72,H  73)   -179.9407         0.026779   
    425. D(C  76,C  74,C  72,C  70)      0.0238         0.026779   
    426. D(H  75,C  74,C  72,H  73)      0.0258         0.026779   
    427. D(H  75,C  74,C  72,C  70)    179.9903         0.026779   
    428. D(C  78,C  76,C  74,H  75)   -179.9804         0.026783   
    429. D(C  78,C  76,C  74,C  72)     -0.0139         0.026783   
    430. D(H  77,C  76,C  74,H  75)      0.0206         0.026783   
    431. D(H  77,C  76,C  74,C  72)    179.9871         0.026783   
    432. D(H  79,C  78,C  76,H  77)      0.0451         0.026397   
    433. D(H  79,C  78,C  76,C  74)   -179.9539         0.026397   
    434. D(C  69,C  78,C  76,H  77)    179.9779         0.026397   
    435. D(C  69,C  78,C  76,C  74)     -0.0211         0.026397   
    436. D(H  79,C  78,C  69,C  70)    179.9767         0.023453   
    437. D(H  79,C  78,C  69,C  68)      0.0571         0.023453   
    438. D(C  76,C  78,C  69,C  70)      0.0446         0.023453   
    439. D(C  76,C  78,C  69,C  68)   -179.8749         0.023453   
    440. D(H  81,O  80,C  68,C  69)   -176.6187         0.067323   
    441. D(H  81,O  80,C  68,O  67)      3.8288         0.067323   
    442. D(O  67,H  81,O  80,C  68)     -2.0846         0.001810   
    443. D(N   2,H  81,O  80,C  68)   -174.7094         0.001810   
    444. D(O  80,H  81,O  67,C  68)      2.0995         0.001510   
    445. D(N   2,H  81,O  67,C  68)   -179.3721         0.001510   
    446. D(O  80,H  81,N   2,C  18)    -99.5052         0.189161   
    447. D(O  80,H  81,N   2,C   4)     85.5939         0.189161   
    448. D(O  67,H  81,N   2,C  18)     88.6464         0.189161   
    449. D(O  67,H  81,N   2,C   4)    -86.2545         0.189161   
    -----------------------------------------------------------------

Number of atoms                         .... 82
Number of degrees of freedom            .... 449

         *************************************************************
         *                GEOMETRY OPTIMIZATION CYCLE   1            *
         *************************************************************
---------------------------------
CARTESIAN COORDINATES (ANGSTROEM)
---------------------------------
  O      5.757000    5.656600    0.429500
  O      3.613900    4.945100    1.063700
  N      6.809100    3.828300    1.369800
  N      5.336600    6.399600    3.372000
  C      6.324900    5.072500    1.439600
  C      6.556800    5.962000    2.669100
  H      7.150500    5.370400    3.373900
  C      7.388200    7.211200    2.333000
  C      8.766600    7.195500    2.569900
  H      9.244300    6.320100    2.988600
  C      9.547100    8.307200    2.267800
  H     10.611400    8.279000    2.454500
  C      8.950600    9.444000    1.727900
  H      9.559500   10.306300    1.497100
  C      7.579100    9.476900    1.485600
  H      7.121600   10.362400    1.069200
  C      6.800200    8.362600    1.785900
  H      5.737400    8.391600    1.594200
  C      6.798900    2.879600    0.195300
  C      5.358700    2.488700   -0.199700
  H      4.760400    2.214800    0.671500
  H      5.353700    1.631900   -0.874600
  H      4.838000    3.285300   -0.726300
  C      7.537400    1.612300    0.667400
  H      8.573300    1.825100    0.940100
  H      7.568300    0.844300   -0.105600
  H      7.068000    1.168600    1.547900
  C      7.574000    3.495600   -0.989800
  H      7.685600    2.780900   -1.805800
  H      8.579400    3.798000   -0.687100
  H      7.080500    4.375100   -1.402000
  C      4.454100    5.581500    4.103500
  C      3.277200    6.131900    4.683100
  C      2.442900    5.258500    5.412600
  H      1.534000    5.598400    5.880900
  C      2.747500    3.909800    5.571600
  H      2.090900    3.267700    6.141100
  C      3.901600    3.390400    5.004500
  H      4.158600    2.348300    5.130900
  C      4.742700    4.222500    4.278000
  H      5.636600    3.783400    3.873800
  C      2.878700    7.640500    4.532700
  C      1.552700    7.999600    5.261300
  H      0.706300    7.433200    4.870100
  H      1.297300    9.053700    5.142700
  H      1.616800    7.817300    6.335100
  C      3.955800    8.567600    5.152700
  H      4.193800    8.266600    6.174000
  H      3.620700    9.604900    5.192900
  H      4.889500    8.584700    4.595500
  C      2.644800    8.001200    3.044700
  H      3.551500    7.955600    2.446900
  H      2.258600    9.014300    2.927900
  H      1.925800    7.322800    2.583800
  C      4.371300    5.715900    0.456700
  C      3.841900    6.809900   -0.431800
  C      2.453300    6.959000   -0.574800
  H      1.765600    6.300300   -0.057800
  C      1.930700    7.964400   -1.383400
  H      0.860100    8.072600   -1.487300
  C      2.790300    8.827800   -2.056400
  H      2.383200    9.607100   -2.684800
  C      4.170000    8.695000   -1.926600
  H      4.831900    9.368600   -2.452700
  C      4.696300    7.691300   -1.118300
  H      5.773800    7.616800   -1.035900
  H      5.401900    7.328600    3.760400
  O      9.543200    3.806900    2.604000
  C      9.195000    3.143800    3.608800
  C     10.212800    2.728100    4.649900
  C     11.575800    3.050400    4.501900
  H     11.910800    3.600400    3.633200
  C     12.512700    2.670500    5.460300
  H     13.554100    2.925700    5.330300
  C     12.100800    1.961000    6.583900
  H     12.826800    1.665900    7.327500
  C     10.761100    1.628100    6.756700
  H     10.446600    1.077000    7.630700
  C      9.825700    2.008700    5.797100
  H      8.788000    1.743300    5.945800
  O      7.984400    2.838600    3.739000
  H      7.334000    3.493700    2.197500

----------------------------
CARTESIAN COORDINATES (A.U.)
----------------------------
  NO LB      ZA    FRAG     MASS         X           Y           Z
   0 O     8.0000    0    15.999   10.879153   10.689425    0.811637
   1 O     8.0000    0    15.999    6.829281    9.344885    2.010102
   2 N     7.0000    0    14.007   12.867334    7.234439    2.588547
   3 N     7.0000    0    14.007   10.084712   12.093491    6.372157
   4 C     6.0000    0    12.011   11.952329    9.585636    2.720450
   5 C     6.0000    0    12.011   12.390556   11.266547    5.043868
   6 H     1.0000    0     1.008   13.512487   10.148585    6.375747
   7 C     6.0000    0    12.011   13.961675   13.627193    4.408731
   8 C     6.0000    0    12.011   16.566473   13.597524    4.856407
   9 H     1.0000    0     1.008   17.469195   11.943258    5.647636
  10 C     6.0000    0    12.011   18.041404   15.698333    4.285521
  11 H     1.0000    0     1.008   20.052640   15.645043    4.638333
  12 C     6.0000    0    12.011   16.914183   17.846574    3.265258
  13 H     1.0000    0     1.008   18.064837   19.476084    2.829109
  14 C     6.0000    0    12.011   14.322423   17.908746    2.807377
  15 H     1.0000    0     1.008   13.457874   19.582098    2.020495
  16 C     6.0000    0    12.011   12.850516   15.803024    3.374862
  17 H     1.0000    0     1.008   10.842115   15.857826    3.012601
  18 C     6.0000    0    12.011   12.848059    5.441655    0.369064
  19 C     6.0000    0    12.011   10.126475    4.702961   -0.377378
  20 H     1.0000    0     1.008    8.995852    4.185365    1.268951
  21 H     1.0000    0     1.008   10.117027    3.083844   -1.652754
  22 H     1.0000    0     1.008    9.142495    6.208317   -1.372508
  23 C     6.0000    0    12.011   14.243622    3.046805    1.261203
  24 H     1.0000    0     1.008   16.201189    3.448939    1.776532
  25 H     1.0000    0     1.008   14.302014    1.595496   -0.199555
  26 H     1.0000    0     1.008   13.356584    2.208334    2.925107
  27 C     6.0000    0    12.011   14.312786    6.605727   -1.870451
  28 H     1.0000    0     1.008   14.523679    5.255139   -3.412467
  29 H     1.0000    0     1.008   16.212716    7.177180   -1.298431
  30 H     1.0000    0     1.008   13.380206    8.267741   -2.649396
  31 C     6.0000    0    12.011    8.417029   10.547506    7.754491
  32 C     6.0000    0    12.011    6.193010   11.587612    8.849776
  33 C     6.0000    0    12.011    4.616412    9.937125   10.228332
  34 H     1.0000    0     1.008    2.898840   10.579443   11.113290
  35 C     6.0000    0    12.011    5.192023    7.388451   10.528798
  36 H     1.0000    0     1.008    3.951228    6.175058   11.604997
  37 C     6.0000    0    12.011    7.372955    6.406927    9.457134
  38 H     1.0000    0     1.008    7.858615    4.437644    9.695996
  39 C     6.0000    0    12.011    8.962404    7.979369    8.084248
  40 H     1.0000    0     1.008   10.651630    7.149590    7.320421
  41 C     6.0000    0    12.011    5.439955   14.438453    8.565562
  42 C     6.0000    0    12.011    2.934178   15.117053    9.942416
  43 H     1.0000    0     1.008    1.334714   14.046712    9.203155
  44 H     1.0000    0     1.008    2.451542   17.109013    9.718295
  45 H     1.0000    0     1.008    3.055309   14.772556   11.971604
  46 C     6.0000    0    12.011    7.475379   16.190418    9.737192
  47 H     1.0000    0     1.008    7.925133   15.621610   11.667169
  48 H     1.0000    0     1.008    6.842131   18.150631    9.813159
  49 H     1.0000    0     1.008    9.239816   16.222732    8.684236
  50 C     6.0000    0    12.011    4.997948   15.120077    5.753649
  51 H     1.0000    0     1.008    6.711362   15.033905    4.623971
  52 H     1.0000    0     1.008    4.268135   17.034558    5.532929
  53 H     1.0000    0     1.008    3.639235   13.838087    4.882674
  54 C     6.0000    0    12.011    8.260560   10.801486    0.863038
  55 C     6.0000    0    12.011    7.260139   12.868846   -0.815984
  56 C     6.0000    0    12.011    4.636065   13.150604   -1.086215
  57 H     1.0000    0     1.008    3.336500   11.905842   -0.109226
  58 C     6.0000    0    12.011    3.648494   15.050535   -2.614247
  59 H     1.0000    0     1.008    1.625353   15.255003   -2.810590
  60 C     6.0000    0    12.011    5.272903   16.682124   -3.886033
  61 H     1.0000    0     1.008    4.503595   18.154788   -5.073537
  62 C     6.0000    0    12.011    7.880158   16.431169   -3.640746
  63 H     1.0000    0     1.008    9.130968   17.704088   -4.634931
  64 C     6.0000    0    12.011    8.874721   14.534451   -2.113281
  65 H     1.0000    0     1.008   10.910901   14.393666   -1.957567
  66 H     1.0000    0     1.008   10.208112   13.849047    7.106126
  67 O     8.0000    0    15.999   18.034034    7.193998    4.920847
  68 C     6.0000    0    12.011   17.376032    5.940921    6.819644
  69 C     6.0000    0    12.011   19.299395    5.155362    8.787038
  70 C     6.0000    0    12.011   21.875092    5.764421    8.507358
  71 H     1.0000    0     1.008   22.508150    6.803770    6.865753
  72 C     6.0000    0    12.011   23.645576    5.046514   10.318472
  73 H     1.0000    0     1.008   25.613537    5.528772   10.072807
  74 C     6.0000    0    12.011   22.867198    3.705753   12.441768
  75 H     1.0000    0     1.008   24.239139    3.148095   13.846968
  76 C     6.0000    0    12.011   20.335532    3.076663   12.768313
  77 H     1.0000    0     1.008   19.741213    2.035235   14.419933
  78 C     6.0000    0    12.011   18.567882    3.795893   10.954931
  79 H     1.0000    0     1.008   16.606913    3.294360   11.235934
  80 O     8.0000    0    15.999   15.088329    5.364177    7.065686
  81 H     1.0000    0     1.008   13.859251    6.602136    4.152673

--------------------------------
INTERNAL COORDINATES (ANGSTROEM)
--------------------------------
 O      0   0   0     0.000000000000     0.00000000     0.00000000
 O      1   0   0     2.345489181386     0.00000000     0.00000000
 N      1   2   0     2.309493318891    93.78498197     0.00000000
 N      1   2   3     3.063836061215    71.85077967   279.53690671
 C      1   2   3     1.297684564908    93.02975925   330.71951950
 C      4   1   2     1.474601712328    49.96162100   144.80914670
 H      6   4   1     1.095085973794   107.58665012   213.71398294
 C      6   4   1     1.537754795148   108.08901311    98.90418557
 C      8   6   4     1.398697486950   119.12228666   134.97757315
 H      9   8   6     1.081587786543   120.65767845   359.68527219
 C      9   8   6     1.391517714584   120.46556186   179.56778669
 H     11   9   8     1.080919340191   119.59943420   180.13897027
 C     11   9   8     1.392701870466   119.73854989     0.11015119
 H     13  11   9     1.080550387534   119.52721725   179.83452503
 C     13  11   9     1.393127399056   120.55439486   359.89508244
 H     15  13  11     1.080187696653   120.22308007   179.83283758
 C     15  13  11     1.392310953056   119.62567568   359.97064122
 H     17  15  13     1.080339636411   119.37948086   180.14485794
 C      3   1   2     1.509829785108   100.23189407    90.10682321
 C     19   3   1     1.543698108440   111.37460883   295.42697609
 H     20  19   3     1.091775407307   111.75322746   313.41907447
 H     20  19   3     1.090697597870   111.19414206   193.78670196
 H     20  19   3     1.087661532831   112.64762618    75.12085474
 C     19   3   1     1.540879602695   105.97470015   177.62399348
 H     24  19   3     1.092125423200   111.76780912   298.43578070
 H     24  19   3     1.090095321520   112.07153459   178.70559152
 H     24  19   3     1.092010210575   112.03669412    57.99673249
 C     19   3   1     1.544246748418   110.05643808    60.12177519
 H     28  19   3     1.090461668286   111.35820877   173.01278695
 H     28  19   3     1.092658322624   111.07813790    53.69561691
 H     28  19   3     1.089482143039   112.64459288   293.22750730
 C      4   1   2     1.408256407761   116.35761922    28.11823260
 C     32   4   1     1.422662971332   120.34974043   241.05113585
 C     33  32   4     1.411047235212   117.40517318   180.53021572
 H     34  33  32     1.077467451945   121.88385642   180.04130527
 C     34  33  32     1.391780819670   121.96992207     0.19605863
 H     36  34  33     1.080623070270   120.20058218   179.64519449
 C     36  34  33     1.386840142194   119.89023865     0.05506271
 H     38  36  34     1.080739732776   120.74360162   179.14110082
 C     38  36  34     1.388395429984   119.58092231   359.81056984
 H     40  38  36     1.074822617924   117.11446963   178.72453018
 C     33  32   4     1.567576591430   122.92463240     1.01124856
 C     42  33  32     1.555019861609   113.20741644   180.23783124
 H     43  42  33     1.090980916423   111.94118090   299.14940130
 H     43  42  33     1.091064585623   111.82557201   179.96269062
 H     43  42  33     1.091049283946   111.86716763    60.73759013
 C     42  33  32     1.550502763622   111.12949020   298.73125830
 H     47  42  33     1.091008107211   111.15534253   308.44522458
 H     47  42  33     1.090825073053   111.71115133   188.81465136
 H     47  42  33     1.087455718639   113.63886605    69.55260605
 C     42  33  32     1.548856901073   110.77409654    61.94139671
 H     51  42  33     1.086990841728   113.11721354   293.21128791
 H     51  42  33     1.090488097138   111.88448614   173.58972675
 H     51  42  33     1.090695360768   111.14147217    53.52700248
 C      2   1   3     1.239450039332    28.42789492   187.09036369
 C     55   2   1     1.505500783793   121.73901052   176.07084923
 C     56  55   2     1.403883816418   119.01944332     0.00000000
 H     57  56  55     1.083561710287   120.97029310   359.94140538
 C     57  56  55     1.392039467831   120.47803914   179.68205872
 H     59  57  56     1.081058189923   119.99364953   180.04698511
 C     59  57  56     1.391869505378   119.80400832     0.06096823
 H     61  59  57     1.080706000724   119.72402784   179.92312476
 C     61  59  57     1.392140786702   120.51816010   359.94161793
 H     63  61  59     1.081031812668   120.13229443   179.95721500
 C     63  61  59     1.392032424191   119.84281725     0.00000000
 H     65  63  61     1.083211087462   118.02445127   180.20102051
 H      4   1   2     1.009038973479   125.73713326   237.33781912
 O     10   9   8     2.559967306432   141.99799915    55.34559674
 C     68  10   9     1.253223000906   111.50320541   235.18192577
 C     69  68  10     1.514137556499   120.64973570   265.85532676
 C     70  69  68     1.408385703563   121.02774782   358.64780410
 H     71  70  69     1.081371670611   120.04099027   359.81047321
 C     71  70  69     1.393067184310   121.07557649   179.88501342
 H     73  71  70     1.080065275805   120.08109145   179.96558623
 C     73  71  70     1.391232841763   119.70848299     0.00000000
 H     75  73  71     1.080324474406   119.75167275   179.99034107
 C     75  73  71     1.391214699462   120.49418506     0.02381907
 H     77  75  73     1.080045119428   120.19995684   179.98707610
 C     77  75  73     1.393076336745   119.71368385     0.00000000
 H     79  77  75     1.081374190556   118.85337102   180.04606045
 O     69  68  10     1.255249552878   118.67055417    85.40801342
 H      3   1   2     1.035646879974   144.29694281   260.57201413

---------------------------
INTERNAL COORDINATES (A.U.)
---------------------------
 O      0   0   0     0.000000000000     0.00000000     0.00000000
 O      1   0   0     4.432332202895     0.00000000     0.00000000
 N      1   2   0     4.364309880824    93.78498197     0.00000000
 N      1   2   3     5.789811074928    71.85077967   279.53690671
 C      1   2   3     2.452268435893    93.02975925   330.71951950
 C      4   1   2     2.786593392911    49.96162100   144.80914670
 H      6   4   1     2.069412583569   107.58665012   213.71398294
 C      6   4   1     2.905935423953   108.08901311    98.90418557
 C      8   6   4     2.643155194539   119.12228666   134.97757315
 H      9   8   6     2.043904706361   120.65767845   359.68527219
 C      9   8   6     2.629587391063   120.46556186   179.56778669
 H     11   9   8     2.042641525821   119.59943420   180.13897027
 C     11   9   8     2.631825121381   119.73854989     0.11015119
 H     13  11   9     2.041944306342   119.52721725   179.83452503
 C     13  11   9     2.632629253877   120.55439486   359.89508244
 H     15  13  11     2.041258919905   120.22308007   179.83283758
 C     15  13  11     2.631086394535   119.62567568   359.97064122
 H     17  15  13     2.041546044436   119.37948086   180.14485794
 C      3   1   2     2.853164802692   100.23189407    90.10682321
 C     19   3   1     2.917166658403   111.37460883   295.42697609
 H     20  19   3     2.063156519560   111.75322746   313.41907447
 H     20  19   3     2.061119754901   111.19414206   193.78670196
 H     20  19   3     2.055382423451   112.64762618    75.12085474
 C     19   3   1     2.911840454438   105.97470015   177.62399348
 H     24  19   3     2.063817953741   111.76780912   298.43578070
 H     24  19   3     2.059981617542   112.07153459   178.70559152
 H     24  19   3     2.063600233432   112.03669412    57.99673249
 C     19   3   1     2.918203437709   110.05643808    60.12177519
 H     28  19   3     2.060673912598   111.35820877   173.01278695
 H     28  19   3     2.064824987710   111.07813790    53.69561691
 H     28  19   3     2.058822878141   112.64459288   293.22750730
 C      4   1   2     2.661218937008   116.35761922    28.11823260
 C     32   4   1     2.688443396689   120.34974043   241.05113585
 C     33  32   4     2.666492836578   117.40517318   180.53021572
 H     34  33  32     2.036118402389   121.88385642   180.04130527
 C     34  33  32     2.630084587620   121.96992207     0.19605863
 H     36  34  33     2.042081656808   120.20058218   179.64519449
 C     36  34  33     2.620748060275   119.89023865     0.05506271
 H     38  36  34     2.042302116993   120.74360162   179.14110082
 C     38  36  34     2.623687128257   119.58092231   359.81056984
 H     40  38  36     2.031120390420   117.11446963   178.72453018
 C     33  32   4     2.962290451749   122.92463240     1.01124856
 C     42  33  32     2.938561671250   113.20741644   180.23783124
 H     43  42  33     2.061655149375   111.94118090   299.14940130
 H     43  42  33     2.061813261247   111.82557201   179.96269062
 H     43  42  33     2.061784345270   111.86716763    60.73759013
 C     42  33  32     2.930025593134   111.12949020   298.73125830
 H     47  42  33     2.061706532516   111.15534253   308.44522458
 H     47  42  33     2.061360648084   111.71115133   188.81465136
 H     47  42  33     2.054993490994   113.63886605    69.55260605
 C     42  33  32     2.926915363661   110.77409654    61.94139671
 H     51  42  33     2.054115000946   113.11721354   293.21128791
 H     51  42  33     2.060723855892   111.88448614   173.58972675
 H     51  42  33     2.061115527389   111.14147217    53.52700248
 C      2   1   3     2.342221131015    28.42789492   187.09036369
 C     55   2   1     2.844984175772   121.73901052   176.07084923
 C     56  55   2     2.652955936874   119.01944332     0.00000000
 H     57  56  55     2.047634881646   120.97029310   359.94140538
 C     57  56  55     2.630573361811   120.47803914   179.68205872
 H     59  57  56     2.042903913787   119.99364953   180.04698511
 C     59  57  56     2.630252179320   119.80400832     0.06096823
 H     61  59  57     2.042238372653   119.72402784   179.92312476
 C     61  59  57     2.630764826729   120.51816010   359.94161793
 H     63  61  59     2.042854067999   120.13229443   179.95721500
 C     63  61  59     2.630560051260   119.84281725     0.00000000
 H     65  63  61     2.046972300530   118.02445127   180.20102051
 H      4   1   2     1.906807318329   125.73713326   237.33781912
 O     10   9   8     4.837637120948   141.99799915    55.34559674
 C     68  10   9     2.368248256443   111.50320541   235.18192577
 C     69  68  10     2.861305310867   120.64973570   265.85532676
 C     70  69  68     2.661463270664   121.02774782   358.64780410
 H     71  70  69     2.043496306436   120.04099027   359.81047321
 C     71  70  69     2.632515464498   121.07557649   179.88501342
 H     73  71  70     2.041027578030   120.08109145   179.96558623
 C     73  71  70     2.629049059449   119.70848299     0.00000000
 H     75  73  71     2.041517392399   119.75167275   179.99034107
 C     75  73  71     2.629014775469   120.49418506     0.02381907
 H     77  75  73     2.040989487997   120.19995684   179.98707610
 C     77  75  73     2.632532760095   119.71368385     0.00000000
 H     79  77  75     2.043501068441   118.85337102   180.04606045
 O     69  68  10     2.372077884666   118.67055417    85.40801342
 H      3   1   2     1.957088974601   144.29694281   260.57201413

---------------------
BASIS SET INFORMATION
---------------------
There are 4 groups of distinct atoms

 Group   1 Type O   : 11s6p2d1f contracted to 5s3p2d1f pattern {62111/411/11/1}
 Group   2 Type N   : 11s6p2d1f contracted to 5s3p2d1f pattern {62111/411/11/1}
 Group   3 Type C   : 11s6p2d1f contracted to 5s3p2d1f pattern {62111/411/11/1}
 Group   4 Type H   : 5s1p contracted to 3s1p pattern {311/1}

Atom   0O    basis set group =>   1
Atom   1O    basis set group =>   1
Atom   2N    basis set group =>   2
Atom   3N    basis set group =>   2
Atom   4C    basis set group =>   3
Atom   5C    basis set group =>   3
Atom   6H    basis set group =>   4
Atom   7C    basis set group =>   3
Atom   8C    basis set group =>   3
Atom   9H    basis set group =>   4
Atom  10C    basis set group =>   3
Atom  11H    basis set group =>   4
Atom  12C    basis set group =>   3
Atom  13H    basis set group =>   4
Atom  14C    basis set group =>   3
Atom  15H    basis set group =>   4
Atom  16C    basis set group =>   3
Atom  17H    basis set group =>   4
Atom  18C    basis set group =>   3
Atom  19C    basis set group =>   3
Atom  20H    basis set group =>   4
Atom  21H    basis set group =>   4
Atom  22H    basis set group =>   4
Atom  23C    basis set group =>   3
Atom  24H    basis set group =>   4
Atom  25H    basis set group =>   4
Atom  26H    basis set group =>   4
Atom  27C    basis set group =>   3
Atom  28H    basis set group =>   4
Atom  29H    basis set group =>   4
Atom  30H    basis set group =>   4
Atom  31C    basis set group =>   3
Atom  32C    basis set group =>   3
Atom  33C    basis set group =>   3
Atom  34H    basis set group =>   4
Atom  35C    basis set group =>   3
Atom  36H    basis set group =>   4
Atom  37C    basis set group =>   3
Atom  38H    basis set group =>   4
Atom  39C    basis set group =>   3
Atom  40H    basis set group =>   4
Atom  41C    basis set group =>   3
Atom  42C    basis set group =>   3
Atom  43H    basis set group =>   4
Atom  44H    basis set group =>   4
Atom  45H    basis set group =>   4
Atom  46C    basis set group =>   3
Atom  47H    basis set group =>   4
Atom  48H    basis set group =>   4
Atom  49H    basis set group =>   4
Atom  50C    basis set group =>   3
Atom  51H    basis set group =>   4
Atom  52H    basis set group =>   4
Atom  53H    basis set group =>   4
Atom  54C    basis set group =>   3
Atom  55C    basis set group =>   3
Atom  56C    basis set group =>   3
Atom  57H    basis set group =>   4
Atom  58C    basis set group =>   3
Atom  59H    basis set group =>   4
Atom  60C    basis set group =>   3
Atom  61H    basis set group =>   4
Atom  62C    basis set group =>   3
Atom  63H    basis set group =>   4
Atom  64C    basis set group =>   3
Atom  65H    basis set group =>   4
Atom  66H    basis set group =>   4
Atom  67O    basis set group =>   1
Atom  68C    basis set group =>   3
Atom  69C    basis set group =>   3
Atom  70C    basis set group =>   3
Atom  71H    basis set group =>   4
Atom  72C    basis set group =>   3
Atom  73H    basis set group =>   4
Atom  74C    basis set group =>   3
Atom  75H    basis set group =>   4
Atom  76C    basis set group =>   3
Atom  77H    basis set group =>   4
Atom  78C    basis set group =>   3
Atom  79H    basis set group =>   4
Atom  80O    basis set group =>   1
Atom  81H    basis set group =>   4
---------------------------------
AUXILIARY/J BASIS SET INFORMATION
---------------------------------
There are 4 groups of distinct atoms

 Group   1 Type O   : 12s5p4d2f1g contracted to 6s4p3d1f1g pattern {711111/2111/211/2/1}
 Group   2 Type N   : 12s5p4d2f1g contracted to 6s4p3d1f1g pattern {711111/2111/211/2/1}
 Group   3 Type C   : 12s5p4d2f1g contracted to 6s4p3d1f1g pattern {711111/2111/211/2/1}
 Group   4 Type H   : 5s2p1d contracted to 3s1p1d pattern {311/2/1}

Atom   0O    basis set group =>   1
Atom   1O    basis set group =>   1
Atom   2N    basis set group =>   2
Atom   3N    basis set group =>   2
Atom   4C    basis set group =>   3
Atom   5C    basis set group =>   3
Atom   6H    basis set group =>   4
Atom   7C    basis set group =>   3
Atom   8C    basis set group =>   3
Atom   9H    basis set group =>   4
Atom  10C    basis set group =>   3
Atom  11H    basis set group =>   4
Atom  12C    basis set group =>   3
Atom  13H    basis set group =>   4
Atom  14C    basis set group =>   3
Atom  15H    basis set group =>   4
Atom  16C    basis set group =>   3
Atom  17H    basis set group =>   4
Atom  18C    basis set group =>   3
Atom  19C    basis set group =>   3
Atom  20H    basis set group =>   4
Atom  21H    basis set group =>   4
Atom  22H    basis set group =>   4
Atom  23C    basis set group =>   3
Atom  24H    basis set group =>   4
Atom  25H    basis set group =>   4
Atom  26H    basis set group =>   4
Atom  27C    basis set group =>   3
Atom  28H    basis set group =>   4
Atom  29H    basis set group =>   4
Atom  30H    basis set group =>   4
Atom  31C    basis set group =>   3
Atom  32C    basis set group =>   3
Atom  33C    basis set group =>   3
Atom  34H    basis set group =>   4
Atom  35C    basis set group =>   3
Atom  36H    basis set group =>   4
Atom  37C    basis set group =>   3
Atom  38H    basis set group =>   4
Atom  39C    basis set group =>   3
Atom  40H    basis set group =>   4
Atom  41C    basis set group =>   3
Atom  42C    basis set group =>   3
Atom  43H    basis set group =>   4
Atom  44H    basis set group =>   4
Atom  45H    basis set group =>   4
Atom  46C    basis set group =>   3
Atom  47H    basis set group =>   4
Atom  48H    basis set group =>   4
Atom  49H    basis set group =>   4
Atom  50C    basis set group =>   3
Atom  51H    basis set group =>   4
Atom  52H    basis set group =>   4
Atom  53H    basis set group =>   4
Atom  54C    basis set group =>   3
Atom  55C    basis set group =>   3
Atom  56C    basis set group =>   3
Atom  57H    basis set group =>   4
Atom  58C    basis set group =>   3
Atom  59H    basis set group =>   4
Atom  60C    basis set group =>   3
Atom  61H    basis set group =>   4
Atom  62C    basis set group =>   3
Atom  63H    basis set group =>   4
Atom  64C    basis set group =>   3
Atom  65H    basis set group =>   4
Atom  66H    basis set group =>   4
Atom  67O    basis set group =>   1
Atom  68C    basis set group =>   3
Atom  69C    basis set group =>   3
Atom  70C    basis set group =>   3
Atom  71H    basis set group =>   4
Atom  72C    basis set group =>   3
Atom  73H    basis set group =>   4
Atom  74C    basis set group =>   3
Atom  75H    basis set group =>   4
Atom  76C    basis set group =>   3
Atom  77H    basis set group =>   4
Atom  78C    basis set group =>   3
Atom  79H    basis set group =>   4
Atom  80O    basis set group =>   1
Atom  81H    basis set group =>   4


           ************************************************************
           *        Program running with 30 parallel MPI-processes    *
           *              working on a common directory               *
           ************************************************************
------------------------------------------------------------------------------
                           ORCA GTO INTEGRAL CALCULATION
                           -- RI-GTO INTEGRALS CHOSEN --
------------------------------------------------------------------------------
------------------------------------------------------------------------------
                   ___                                                        
                  /   \      - P O W E R E D   B Y -                         
                 /     \                                                     
                 |  |  |   _    _      __       _____    __    __             
                 |  |  |  | |  | |    /  \     |  _  \  |  |  /  |          
                  \  \/   | |  | |   /    \    | | | |  |  | /  /          
                 / \  \   | |__| |  /  /\  \   | |_| |  |  |/  /          
                |  |  |   |  __  | /  /__\  \  |    /   |      \           
                |  |  |   | |  | | |   __   |  |    \   |  |\   \          
                \     /   | |  | | |  |  |  |  | |\  \  |  | \   \       
                 \___/    |_|  |_| |__|  |__|  |_| \__\ |__|  \__/        
                                                                              
                      - O R C A' S   B I G   F R I E N D -                    
                                      &                                       
                       - I N T E G R A L  F E E D E R -                       
                                                                              
 v1 FN, 2020, v2 2021                                                         
------------------------------------------------------------------------------


Reading SHARK input file IminiumBzOate2opt.SHARKINP.tmp ... ok
----------------------
SHARK INTEGRAL PACKAGE
----------------------

Number of atoms                             ...     82
Number of basis functions                   ...   1542
Number of shells                            ...    622
Maximum angular momentum                    ...      3
Integral batch strategy                     ... SHARK/LIBINT Hybrid
RI-J (if used) integral strategy            ... SPLIT-RIJ (Revised 2003 algorithm where possible)
Printlevel                                  ...      1
Contraction scheme used                     ... SEGMENTED contraction
Coulomb Range Separation                    ... NOT USED
Exchange Range Separation                   ... NOT USED
Finite Nucleus Model                        ... NOT USED
Auxiliary Coulomb fitting basis             ... AVAILABLE
   # of basis functions in Aux-J            ...   2498
   # of shells in Aux-J                     ...    830
   Maximum angular momentum in Aux-J        ...      4
Auxiliary J/K fitting basis                 ... NOT available
Auxiliary Correlation fitting basis         ... NOT available
Auxiliary 'external' fitting basis          ... NOT available
Integral threshold                          ...     2.500000e-11
Primitive cut-off                           ...     2.500000e-12
Primitive pair pre-selection threshold      ...     2.500000e-12

Calculating pre-screening integrals         ... done (  0.1 sec) Dimension = 622
Organizing shell pair data                  ... done (  1.0 sec)
Shell pair information
Total number of shell pairs                 ...    193753
Shell pairs after pre-screening             ...    107872
Total number of primitive shell pairs       ...    584784
Primitive shell pairs kept                  ...    202074
          la=0 lb=0:  29989 shell pairs
          la=1 lb=0:  32536 shell pairs
          la=1 lb=1:   8872 shell pairs
          la=2 lb=0:  14497 shell pairs
          la=2 lb=1:   8012 shell pairs
          la=2 lb=2:   1787 shell pairs
          la=3 lb=0:   6592 shell pairs
          la=3 lb=1:   3678 shell pairs
          la=3 lb=2:   1563 shell pairs
          la=3 lb=3:    346 shell pairs

Calculating one electron integrals          ... done (  0.3 sec)
Calculating RI/J V-Matrix + Cholesky decomp.... done (  0.6 sec)
Calculating Nuclear repulsion               ... done (  0.0 sec) ENN=   5073.828166879732 Eh

SHARK setup successfully completed in   4.1 seconds

Maximum memory used throughout the entire GTOINT-calculation: 159.2 MB
[1712054604.368636] [node133:2768361:0]          mpool.c:43   UCX  WARN  object 0xb873900 was not returned to mpool ucp_requests
[1712054604.368657] [node133:2768361:0]          mpool.c:43   UCX  WARN  object 0xb873ac0 was not returned to mpool ucp_requests
[1712054604.368660] [node133:2768361:0]          mpool.c:43   UCX  WARN  object 0xb873c80 was not returned to mpool ucp_requests
[1712054604.368663] [node133:2768361:0]          mpool.c:43   UCX  WARN  object 0xb873e40 was not returned to mpool ucp_requests
[1712054604.368665] [node133:2768361:0]          mpool.c:43   UCX  WARN  object 0xb874000 was not returned to mpool ucp_requests
[1712054604.375134] [node133:2768296:0]          mpool.c:43   UCX  WARN  object 0xc7cdb80 was not returned to mpool ucp_requests
[1712054604.375145] [node133:2768296:0]          mpool.c:43   UCX  WARN  object 0xc7cdd40 was not returned to mpool ucp_requests
[1712054604.375149] [node133:2768296:0]          mpool.c:43   UCX  WARN  object 0xc7cdf00 was not returned to mpool ucp_requests
[1712054604.375151] [node133:2768296:0]          mpool.c:43   UCX  WARN  object 0xc7ce0c0 was not returned to mpool ucp_requests
[1712054604.375154] [node133:2768296:0]          mpool.c:43   UCX  WARN  object 0xc7ce280 was not returned to mpool ucp_requests
[1712054604.375156] [node133:2768296:0]          mpool.c:43   UCX  WARN  object 0xc7ce440 was not returned to mpool ucp_requests
[1712054604.375121] [node133:2768354:0]          mpool.c:43   UCX  WARN  object 0xb34da80 was not returned to mpool ucp_requests
[1712054604.375141] [node133:2768354:0]          mpool.c:43   UCX  WARN  object 0xb34dc40 was not returned to mpool ucp_requests
[1712054604.375144] [node133:2768354:0]          mpool.c:43   UCX  WARN  object 0xb34de00 was not returned to mpool ucp_requests
[1712054604.375147] [node133:2768354:0]          mpool.c:43   UCX  WARN  object 0xb34dfc0 was not returned to mpool ucp_requests
[1712054604.375150] [node133:2768354:0]          mpool.c:43   UCX  WARN  object 0xb34e180 was not returned to mpool ucp_requests
[1712054604.375473] [node133:2768325:0]          mpool.c:43   UCX  WARN  object 0xbae79c0 was not returned to mpool ucp_requests
[1712054604.375484] [node133:2768325:0]          mpool.c:43   UCX  WARN  object 0xbae7b80 was not returned to mpool ucp_requests
[1712054604.375487] [node133:2768325:0]          mpool.c:43   UCX  WARN  object 0xbae7d40 was not returned to mpool ucp_requests
[1712054604.375490] [node133:2768325:0]          mpool.c:43   UCX  WARN  object 0xbae7f00 was not returned to mpool ucp_requests
[1712054604.375492] [node133:2768325:0]          mpool.c:43   UCX  WARN  object 0xbae80c0 was not returned to mpool ucp_requests
[1712054604.375438] [node133:2768299:0]          mpool.c:43   UCX  WARN  object 0xafad940 was not returned to mpool ucp_requests
[1712054604.375457] [node133:2768299:0]          mpool.c:43   UCX  WARN  object 0xafadb00 was not returned to mpool ucp_requests
[1712054604.375460] [node133:2768299:0]          mpool.c:43   UCX  WARN  object 0xafadcc0 was not returned to mpool ucp_requests
[1712054604.375463] [node133:2768299:0]          mpool.c:43   UCX  WARN  object 0xafade80 was not returned to mpool ucp_requests
[1712054604.375465] [node133:2768299:0]          mpool.c:43   UCX  WARN  object 0xafae040 was not returned to mpool ucp_requests
[1712054604.375467] [node133:2768299:0]          mpool.c:43   UCX  WARN  object 0xafae200 was not returned to mpool ucp_requests
[1712054604.375441] [node133:2768308:0]          mpool.c:43   UCX  WARN  object 0xaf009c0 was not returned to mpool ucp_requests
[1712054604.375457] [node133:2768308:0]          mpool.c:43   UCX  WARN  object 0xaf00b80 was not returned to mpool ucp_requests
[1712054604.375460] [node133:2768308:0]          mpool.c:43   UCX  WARN  object 0xaf00d40 was not returned to mpool ucp_requests
[1712054604.375463] [node133:2768308:0]          mpool.c:43   UCX  WARN  object 0xaf00f00 was not returned to mpool ucp_requests
[1712054604.375465] [node133:2768308:0]          mpool.c:43   UCX  WARN  object 0xaf010c0 was not returned to mpool ucp_requests
[1712054604.377358] [node133:2768336:0]          mpool.c:43   UCX  WARN  object 0xbd1f8c0 was not returned to mpool ucp_requests
[1712054604.377373] [node133:2768336:0]          mpool.c:43   UCX  WARN  object 0xbd1fa80 was not returned to mpool ucp_requests
[1712054604.377376] [node133:2768336:0]          mpool.c:43   UCX  WARN  object 0xbd1fc40 was not returned to mpool ucp_requests
[1712054604.377378] [node133:2768336:0]          mpool.c:43   UCX  WARN  object 0xbd1fe00 was not returned to mpool ucp_requests
[1712054604.377380] [node133:2768336:0]          mpool.c:43   UCX  WARN  object 0xbd1ffc0 was not returned to mpool ucp_requests
[1712054604.377311] [node133:2768338:0]          mpool.c:43   UCX  WARN  object 0xc20f980 was not returned to mpool ucp_requests
[1712054604.377324] [node133:2768338:0]          mpool.c:43   UCX  WARN  object 0xc20fb40 was not returned to mpool ucp_requests
[1712054604.377327] [node133:2768338:0]          mpool.c:43   UCX  WARN  object 0xc20fd00 was not returned to mpool ucp_requests
[1712054604.377329] [node133:2768338:0]          mpool.c:43   UCX  WARN  object 0xc20fec0 was not returned to mpool ucp_requests
[1712054604.377332] [node133:2768338:0]          mpool.c:43   UCX  WARN  object 0xc210080 was not returned to mpool ucp_requests
[1712054604.377511] [node133:2768359:0]          mpool.c:43   UCX  WARN  object 0xbeddb00 was not returned to mpool ucp_requests
[1712054604.377524] [node133:2768359:0]          mpool.c:43   UCX  WARN  object 0xbeddcc0 was not returned to mpool ucp_requests
[1712054604.377528] [node133:2768359:0]          mpool.c:43   UCX  WARN  object 0xbedde80 was not returned to mpool ucp_requests
[1712054604.377538] [node133:2768359:0]          mpool.c:43   UCX  WARN  object 0xbede040 was not returned to mpool ucp_requests
[1712054604.377542] [node133:2768359:0]          mpool.c:43   UCX  WARN  object 0xbede200 was not returned to mpool ucp_requests
[1712054604.376478] [node133:2768291:0]          mpool.c:43   UCX  WARN  object 0xbba2b40 was not returned to mpool ucp_requests
[1712054604.376490] [node133:2768291:0]          mpool.c:43   UCX  WARN  object 0xbba2d00 was not returned to mpool ucp_requests
[1712054604.376493] [node133:2768291:0]          mpool.c:43   UCX  WARN  object 0xbba2ec0 was not returned to mpool ucp_requests
[1712054604.376496] [node133:2768291:0]          mpool.c:43   UCX  WARN  object 0xbba3080 was not returned to mpool ucp_requests
[1712054604.376499] [node133:2768291:0]          mpool.c:43   UCX  WARN  object 0xbba3240 was not returned to mpool ucp_requests
[1712054604.376501] [node133:2768291:0]          mpool.c:43   UCX  WARN  object 0xbba3400 was not returned to mpool ucp_requests
[1712054604.377676] [node133:2768357:0]          mpool.c:43   UCX  WARN  object 0xbc8bac0 was not returned to mpool ucp_requests
[1712054604.377687] [node133:2768357:0]          mpool.c:43   UCX  WARN  object 0xbc8bc80 was not returned to mpool ucp_requests
[1712054604.377691] [node133:2768357:0]          mpool.c:43   UCX  WARN  object 0xbc8be40 was not returned to mpool ucp_requests
[1712054604.377694] [node133:2768357:0]          mpool.c:43   UCX  WARN  object 0xbc8c000 was not returned to mpool ucp_requests
[1712054604.377696] [node133:2768357:0]          mpool.c:43   UCX  WARN  object 0xbc8c1c0 was not returned to mpool ucp_requests
[1712054604.377700] [node133:2768365:0]          mpool.c:43   UCX  WARN  object 0xc75cac0 was not returned to mpool ucp_requests
[1712054604.377710] [node133:2768365:0]          mpool.c:43   UCX  WARN  object 0xc75cc80 was not returned to mpool ucp_requests
[1712054604.377713] [node133:2768365:0]          mpool.c:43   UCX  WARN  object 0xc75ce40 was not returned to mpool ucp_requests
[1712054604.377715] [node133:2768365:0]          mpool.c:43   UCX  WARN  object 0xc75d000 was not returned to mpool ucp_requests
[1712054604.377718] [node133:2768365:0]          mpool.c:43   UCX  WARN  object 0xc75d1c0 was not returned to mpool ucp_requests
[1712054604.378129] [node133:2768302:0]          mpool.c:43   UCX  WARN  object 0xb37aa80 was not returned to mpool ucp_requests
[1712054604.378142] [node133:2768302:0]          mpool.c:43   UCX  WARN  object 0xb37ac40 was not returned to mpool ucp_requests
[1712054604.378147] [node133:2768302:0]          mpool.c:43   UCX  WARN  object 0xb37ae00 was not returned to mpool ucp_requests
[1712054604.378150] [node133:2768302:0]          mpool.c:43   UCX  WARN  object 0xb37afc0 was not returned to mpool ucp_requests
[1712054604.378154] [node133:2768302:0]          mpool.c:43   UCX  WARN  object 0xb37b180 was not returned to mpool ucp_requests
[1712054604.378157] [node133:2768302:0]          mpool.c:43   UCX  WARN  object 0xb37b340 was not returned to mpool ucp_requests
[1712054604.379500] [node133:2768351:0]          mpool.c:43   UCX  WARN  object 0xbceba80 was not returned to mpool ucp_requests
[1712054604.379519] [node133:2768351:0]          mpool.c:43   UCX  WARN  object 0xbcebc40 was not returned to mpool ucp_requests
[1712054604.379524] [node133:2768351:0]          mpool.c:43   UCX  WARN  object 0xbcebe00 was not returned to mpool ucp_requests
[1712054604.379527] [node133:2768351:0]          mpool.c:43   UCX  WARN  object 0xbcebfc0 was not returned to mpool ucp_requests
[1712054604.379537] [node133:2768351:0]          mpool.c:43   UCX  WARN  object 0xbcec180 was not returned to mpool ucp_requests
[1712054604.380079] [node133:2768344:0]          mpool.c:43   UCX  WARN  object 0xb7149c0 was not returned to mpool ucp_requests
[1712054604.380091] [node133:2768344:0]          mpool.c:43   UCX  WARN  object 0xb714b80 was not returned to mpool ucp_requests
[1712054604.380095] [node133:2768344:0]          mpool.c:43   UCX  WARN  object 0xb714d40 was not returned to mpool ucp_requests
[1712054604.380099] [node133:2768344:0]          mpool.c:43   UCX  WARN  object 0xb714f00 was not returned to mpool ucp_requests
[1712054604.380103] [node133:2768344:0]          mpool.c:43   UCX  WARN  object 0xb7150c0 was not returned to mpool ucp_requests
[1712054604.382427] [node133:2768318:0]          mpool.c:43   UCX  WARN  object 0xc629b00 was not returned to mpool ucp_requests
[1712054604.382438] [node133:2768318:0]          mpool.c:43   UCX  WARN  object 0xc629cc0 was not returned to mpool ucp_requests
[1712054604.382442] [node133:2768318:0]          mpool.c:43   UCX  WARN  object 0xc629e80 was not returned to mpool ucp_requests
[1712054604.382445] [node133:2768318:0]          mpool.c:43   UCX  WARN  object 0xc62a040 was not returned to mpool ucp_requests
[1712054604.382448] [node133:2768318:0]          mpool.c:43   UCX  WARN  object 0xc62a200 was not returned to mpool ucp_requests
[1712054604.386951] [node133:2768313:0]          mpool.c:43   UCX  WARN  object 0xada2a80 was not returned to mpool ucp_requests
[1712054604.386964] [node133:2768313:0]          mpool.c:43   UCX  WARN  object 0xada2c40 was not returned to mpool ucp_requests
[1712054604.386969] [node133:2768313:0]          mpool.c:43   UCX  WARN  object 0xada2e00 was not returned to mpool ucp_requests
[1712054604.386973] [node133:2768313:0]          mpool.c:43   UCX  WARN  object 0xada2fc0 was not returned to mpool ucp_requests
[1712054604.386976] [node133:2768313:0]          mpool.c:43   UCX  WARN  object 0xada3180 was not returned to mpool ucp_requests
[1712054604.397010] [node133:2768327:0]          mpool.c:43   UCX  WARN  object 0xb3b77c0 was not returned to mpool ucp_requests
[1712054604.397023] [node133:2768327:0]          mpool.c:43   UCX  WARN  object 0xb3b7980 was not returned to mpool ucp_requests
[1712054604.397027] [node133:2768327:0]          mpool.c:43   UCX  WARN  object 0xb3b7b40 was not returned to mpool ucp_requests
[1712054604.397031] [node133:2768327:0]          mpool.c:43   UCX  WARN  object 0xb3b7d00 was not returned to mpool ucp_requests
[1712054604.397035] [node133:2768327:0]          mpool.c:43   UCX  WARN  object 0xb3b7ec0 was not returned to mpool ucp_requests
[1712054604.396851] [node133:2768349:0]          mpool.c:43   UCX  WARN  object 0xb18aac0 was not returned to mpool ucp_requests
[1712054604.396863] [node133:2768349:0]          mpool.c:43   UCX  WARN  object 0xb18ac80 was not returned to mpool ucp_requests
[1712054604.396866] [node133:2768349:0]          mpool.c:43   UCX  WARN  object 0xb18ae40 was not returned to mpool ucp_requests
[1712054604.396869] [node133:2768349:0]          mpool.c:43   UCX  WARN  object 0xb18b000 was not returned to mpool ucp_requests
[1712054604.396871] [node133:2768349:0]          mpool.c:43   UCX  WARN  object 0xb18b1c0 was not returned to mpool ucp_requests
[1712054604.397117] [node133:2768305:0]          mpool.c:43   UCX  WARN  object 0xa8aaa40 was not returned to mpool ucp_requests
[1712054604.397159] [node133:2768305:0]          mpool.c:43   UCX  WARN  object 0xa8aac00 was not returned to mpool ucp_requests
[1712054604.397163] [node133:2768305:0]          mpool.c:43   UCX  WARN  object 0xa8aadc0 was not returned to mpool ucp_requests
[1712054604.397166] [node133:2768305:0]          mpool.c:43   UCX  WARN  object 0xa8aaf80 was not returned to mpool ucp_requests
[1712054604.397170] [node133:2768305:0]          mpool.c:43   UCX  WARN  object 0xa8ab140 was not returned to mpool ucp_requests
[1712054604.397173] [node133:2768305:0]          mpool.c:43   UCX  WARN  object 0xa8ab300 was not returned to mpool ucp_requests
[1712054604.397190] [node133:2768315:0]          mpool.c:43   UCX  WARN  object 0xbc09a40 was not returned to mpool ucp_requests
[1712054604.397201] [node133:2768315:0]          mpool.c:43   UCX  WARN  object 0xbc09c00 was not returned to mpool ucp_requests
[1712054604.397204] [node133:2768315:0]          mpool.c:43   UCX  WARN  object 0xbc09dc0 was not returned to mpool ucp_requests
[1712054604.397207] [node133:2768315:0]          mpool.c:43   UCX  WARN  object 0xbc09f80 was not returned to mpool ucp_requests
[1712054604.397209] [node133:2768315:0]          mpool.c:43   UCX  WARN  object 0xbc0a140 was not returned to mpool ucp_requests
[1712054604.397074] [node133:2768330:0]          mpool.c:43   UCX  WARN  object 0xbb54ac0 was not returned to mpool ucp_requests
[1712054604.397085] [node133:2768330:0]          mpool.c:43   UCX  WARN  object 0xbb54c80 was not returned to mpool ucp_requests
[1712054604.397090] [node133:2768330:0]          mpool.c:43   UCX  WARN  object 0xbb54e40 was not returned to mpool ucp_requests
[1712054604.397093] [node133:2768330:0]          mpool.c:43   UCX  WARN  object 0xbb55000 was not returned to mpool ucp_requests
[1712054604.397097] [node133:2768330:0]          mpool.c:43   UCX  WARN  object 0xbb551c0 was not returned to mpool ucp_requests
[1712054604.397068] [node133:2768346:0]          mpool.c:43   UCX  WARN  object 0xb612780 was not returned to mpool ucp_requests
[1712054604.397080] [node133:2768346:0]          mpool.c:43   UCX  WARN  object 0xb612940 was not returned to mpool ucp_requests
[1712054604.397085] [node133:2768346:0]          mpool.c:43   UCX  WARN  object 0xb612b00 was not returned to mpool ucp_requests
[1712054604.397088] [node133:2768346:0]          mpool.c:43   UCX  WARN  object 0xb612cc0 was not returned to mpool ucp_requests
[1712054604.397091] [node133:2768346:0]          mpool.c:43   UCX  WARN  object 0xb612e80 was not returned to mpool ucp_requests
[1712054604.397760] [node133:2768311:0]          mpool.c:43   UCX  WARN  object 0xc3f4ac0 was not returned to mpool ucp_requests
[1712054604.397772] [node133:2768311:0]          mpool.c:43   UCX  WARN  object 0xc3f4c80 was not returned to mpool ucp_requests
[1712054604.397777] [node133:2768311:0]          mpool.c:43   UCX  WARN  object 0xc3f4e40 was not returned to mpool ucp_requests
[1712054604.397780] [node133:2768311:0]          mpool.c:43   UCX  WARN  object 0xc3f5000 was not returned to mpool ucp_requests
[1712054604.397784] [node133:2768311:0]          mpool.c:43   UCX  WARN  object 0xc3f51c0 was not returned to mpool ucp_requests
[1712054604.403551] [node133:2768287:0]          mpool.c:43   UCX  WARN  object 0xb0fbc80 was not returned to mpool ucp_requests
[1712054604.403573] [node133:2768287:0]          mpool.c:43   UCX  WARN  object 0xb0fbe40 was not returned to mpool ucp_requests
[1712054604.403578] [node133:2768287:0]          mpool.c:43   UCX  WARN  object 0xb0fc1c0 was not returned to mpool ucp_requests
[1712054604.403858] [node133:2768341:0]          mpool.c:43   UCX  WARN  object 0xc7957c0 was not returned to mpool ucp_requests
[1712054604.403872] [node133:2768341:0]          mpool.c:43   UCX  WARN  object 0xc795980 was not returned to mpool ucp_requests
[1712054604.403875] [node133:2768341:0]          mpool.c:43   UCX  WARN  object 0xc795b40 was not returned to mpool ucp_requests
[1712054604.403877] [node133:2768341:0]          mpool.c:43   UCX  WARN  object 0xc795d00 was not returned to mpool ucp_requests
[1712054604.403880] [node133:2768341:0]          mpool.c:43   UCX  WARN  object 0xc795ec0 was not returned to mpool ucp_requests
[1712054604.410120] [node133:2768333:0]          mpool.c:43   UCX  WARN  object 0xbb4eac0 was not returned to mpool ucp_requests
[1712054604.410132] [node133:2768333:0]          mpool.c:43   UCX  WARN  object 0xbb4ec80 was not returned to mpool ucp_requests
[1712054604.410135] [node133:2768333:0]          mpool.c:43   UCX  WARN  object 0xbb4ee40 was not returned to mpool ucp_requests
[1712054604.410138] [node133:2768333:0]          mpool.c:43   UCX  WARN  object 0xbb4f000 was not returned to mpool ucp_requests
[1712054604.410140] [node133:2768333:0]          mpool.c:43   UCX  WARN  object 0xbb4f1c0 was not returned to mpool ucp_requests
[1712054604.454519] [node133:2768293:0]          mpool.c:43   UCX  WARN  object 0xbcfc800 was not returned to mpool ucp_requests
[1712054604.454547] [node133:2768293:0]          mpool.c:43   UCX  WARN  object 0xbcfc9c0 was not returned to mpool ucp_requests
[1712054604.454552] [node133:2768293:0]          mpool.c:43   UCX  WARN  object 0xbcfcb80 was not returned to mpool ucp_requests
[1712054604.454555] [node133:2768293:0]          mpool.c:43   UCX  WARN  object 0xbcfcd40 was not returned to mpool ucp_requests
[1712054604.454557] [node133:2768293:0]          mpool.c:43   UCX  WARN  object 0xbcfcf00 was not returned to mpool ucp_requests
[1712054604.454560] [node133:2768293:0]          mpool.c:43   UCX  WARN  object 0xbcfd0c0 was not returned to mpool ucp_requests
[1712054604.487112] [node133:2768322:0]          mpool.c:43   UCX  WARN  object 0xc12f7c0 was not returned to mpool ucp_requests
[1712054604.487124] [node133:2768322:0]          mpool.c:43   UCX  WARN  object 0xc12f980 was not returned to mpool ucp_requests
[1712054604.487128] [node133:2768322:0]          mpool.c:43   UCX  WARN  object 0xc12fb40 was not returned to mpool ucp_requests
[1712054604.487131] [node133:2768322:0]          mpool.c:43   UCX  WARN  object 0xc12fd00 was not returned to mpool ucp_requests
[1712054604.487135] [node133:2768322:0]          mpool.c:43   UCX  WARN  object 0xc12fec0 was not returned to mpool ucp_requests


           ************************************************************
           *        Program running with 30 parallel MPI-processes    *
           *              working on a common directory               *
           ************************************************************
-------------------------------------------------------------------------------
                                 ORCA SCF
-------------------------------------------------------------------------------

------------
SCF SETTINGS
------------
Hamiltonian:
 Density Functional     Method          .... DFT(GTOs)
 Exchange Functional    Exchange        .... PBE
   PBE kappa parameter   XKappa         ....  0.804000
   PBE mue parameter    XMuePBE         ....  0.219520
 Correlation Functional Correlation     .... PBE
   PBE beta parameter  CBetaPBE         ....  0.066725
 LDA part of GGA corr.  LDAOpt          .... PW91-LDA
 Gradients option       PostSCFGGA      .... off
 Hybrid DFT is turned on
   Fraction HF Exchange ScalHFX         ....  0.250000
   Scaling of DF-GGA-X  ScalDFX         ....  0.750000
   Scaling of DF-GGA-C  ScalDFC         ....  1.000000
   Scaling of DF-LDA-C  ScalLDAC        ....  1.000000
   Perturbative correction              ....  0.000000
   Density functional embedding theory  .... OFF
   NL short-range parameter             ....  6.900000
 RI-approximation to the Coulomb term is turned on
   Number of AuxJ basis functions       .... 2498
   RIJ-COSX (HFX calculated with COS-X)).... on


General Settings:
 Integral files         IntName         .... IminiumBzOate2opt
 Hartree-Fock type      HFTyp           .... RHF
 Total Charge           Charge          ....    0
 Multiplicity           Mult            ....    1
 Number of Electrons    NEL             ....  302
 Basis Dimension        Dim             .... 1542
 Nuclear Repulsion      ENuc            ....   5073.8281668797 Eh

Convergence Acceleration:
 DIIS                   CNVDIIS         .... on
   Start iteration      DIISMaxIt       ....    12
   Startup error        DIISStart       ....  0.200000
   # of expansion vecs  DIISMaxEq       ....     5
   Bias factor          DIISBfac        ....   1.050
   Max. coefficient     DIISMaxC        ....  10.000
 Trust-Rad. Augm. Hess. CNVTRAH         .... auto
   Auto Start mean grad. ratio tolernc. ....  1.125000
   Auto Start start iteration           ....    20
   Auto Start num. interpolation iter.  ....    10
   Max. Number of Micro iterations      ....    16
   Max. Number of Macro iterations      .... Maxiter - #DIIS iter
   Number of Davidson start vectors     ....     2
   Converg. threshold I  (grad. norm)   ....   1.000e-05
   Converg. threshold II (energy diff.) ....   1.000e-08
   Grad. Scal. Fac. for Micro threshold ....   0.100
   Minimum threshold for Micro iter.    ....   0.010
   NR start threshold (gradient norm)   ....   0.001
   Initial trust radius                 ....   0.400
   Minimum AH scaling param. (alpha)    ....   1.000
   Maximum AH scaling param. (alpha)    .... 1000.000
   Orbital update algorithm             .... Taylor
   White noise on init. David. guess    .... on
   Maximum white noise                  ....   0.010
   Quad. conv. algorithm                .... NR
 SOSCF                  CNVSOSCF        .... on
   Start iteration      SOSCFMaxIt      ....   150
   Startup grad/error   SOSCFStart      ....  0.003300
 Level Shifting         CNVShift        .... on
   Level shift para.    LevelShift      ....    0.2500
   Turn off err/grad.   ShiftErr        ....    0.0010
 Zerner damping         CNVZerner       .... off
 Static damping         CNVDamp         .... on
   Fraction old density DampFac         ....    0.7000
   Max. Damping (<1)    DampMax         ....    0.9800
   Min. Damping (>=0)   DampMin         ....    0.0000
   Turn off err/grad.   DampErr         ....    0.1000
 Fernandez-Rico         CNVRico         .... off

SCF Procedure:
 Maximum # iterations   MaxIter         ....   125
 SCF integral mode      SCFMode         .... Direct
   Integral package                     .... SHARK and LIBINT hybrid scheme
 Reset frequency        DirectResetFreq ....    20
 Integral Threshold     Thresh          ....  2.500e-11 Eh
 Primitive CutOff       TCut            ....  2.500e-12 Eh

Convergence Tolerance:
 Convergence Check Mode ConvCheckMode   .... Total+1el-Energy
 Convergence forced     ConvForced      .... 0
 Energy Change          TolE            ....  1.000e-08 Eh
 1-El. energy change                    ....  1.000e-05 Eh
 Orbital Gradient       TolG            ....  1.000e-05
 Orbital Rotation angle TolX            ....  1.000e-05
 DIIS Error             TolErr          ....  5.000e-07


Diagonalization of the overlap matrix:
Smallest eigenvalue                        ... 3.853e-06
Time for diagonalization                   ...    2.034 sec
Threshold for overlap eigenvalues          ... 1.000e-08
Number of eigenvalues below threshold      ... 0
Time for construction of square roots      ...    0.967 sec
Total time needed                          ...    3.169 sec

Time for model grid setup =    1.046 sec

------------------------------
INITIAL GUESS: MODEL POTENTIAL
------------------------------
Loading Hartree-Fock densities                     ... done
Calculating cut-offs                               ... done
Initializing the effective Hamiltonian             ... done
Setting up the integral package (SHARK)            ... done
Starting the Coulomb interaction                   ... done (   0.9 sec)
Reading the grid                                   ... done
Mapping shells                                     ... done
Starting the XC term evaluation                    ... done (   0.9 sec)
  promolecular density results
     # of electrons  =    301.978605199
     EX              =   -241.604197655
     EC              =    -10.093815694
     EX+EC           =   -251.698013349
Transforming the Hamiltonian                       ... done (   0.1 sec)
Diagonalizing the Hamiltonian                      ... done (   0.6 sec)
Back transforming the eigenvectors                 ... done (   0.1 sec)
Now organizing SCF variables                       ... done
                      ------------------
                      INITIAL GUESS DONE (   3.8 sec)
                      ------------------
-------------------
DFT GRID GENERATION
-------------------

General Integration Accuracy     IntAcc      ... 4.388
Radial Grid Type                 RadialGrid  ... OptM3 with GC (2021)
Angular Grid (max. ang.)         AngularGrid ... 4 (Lebedev-302)
Angular grid pruning method      GridPruning ... 4 (adaptive)
Weight generation scheme         WeightScheme... Becke
Basis function cutoff            BFCut       ... 1.0000e-11
Integration weight cutoff        WCut        ... 1.0000e-14
Angular grids for H and He will be reduced by one unit
Partially contracted basis set               ... off
Rotationally invariant grid construction     ... off

Total number of grid points                  ...   375338
Total number of batches                      ...     5910
Average number of points per batch           ...       63
Average number of grid points per atom       ...     4577
Time for grid setup =    2.744 sec

--------------------
COSX GRID GENERATION
--------------------

GRIDX 1
-------
General Integration Accuracy     IntAcc      ... 3.816
Radial Grid Type                 RadialGrid  ... OptM3 with GC (2021)
Angular Grid (max. ang.)         AngularGrid ... 1 (Lebedev-50)
Angular grid pruning method      GridPruning ... 4 (adaptive)
Weight generation scheme         WeightScheme... Becke
Basis function cutoff            BFCut       ... 1.0000e-11
Integration weight cutoff        WCut        ... 1.0000e-14
Angular grids for H and He will be reduced by one unit
Partially contracted basis set               ... on
Rotationally invariant grid construction     ... off

Total number of grid points                  ...    47561
Total number of batches                      ...      780
Average number of points per batch           ...       60
Average number of grid points per atom       ...      580
UseSFitting                                  ... on

GRIDX 2
-------
General Integration Accuracy     IntAcc      ... 4.020
Radial Grid Type                 RadialGrid  ... OptM3 with GC (2021)
Angular Grid (max. ang.)         AngularGrid ... 2 (Lebedev-110)
Angular grid pruning method      GridPruning ... 4 (adaptive)
Weight generation scheme         WeightScheme... Becke
Basis function cutoff            BFCut       ... 1.0000e-11
Integration weight cutoff        WCut        ... 1.0000e-14
Angular grids for H and He will be reduced by one unit
Partially contracted basis set               ... on
Rotationally invariant grid construction     ... off

Total number of grid points                  ...   100965
Total number of batches                      ...     1617
Average number of points per batch           ...       62
Average number of grid points per atom       ...     1231
UseSFitting                                  ... on

GRIDX 3
-------
General Integration Accuracy     IntAcc      ... 4.338
Radial Grid Type                 RadialGrid  ... OptM3 with GC (2021)
Angular Grid (max. ang.)         AngularGrid ... 3 (Lebedev-194)
Angular grid pruning method      GridPruning ... 4 (adaptive)
Weight generation scheme         WeightScheme... Becke
Basis function cutoff            BFCut       ... 1.0000e-11
Integration weight cutoff        WCut        ... 1.0000e-14
Angular grids for H and He will be reduced by one unit
Partially contracted basis set               ... on
Rotationally invariant grid construction     ... off

Total number of grid points                  ...   219423
Total number of batches                      ...     3471
Average number of points per batch           ...       63
Average number of grid points per atom       ...     2676
UseSFitting                                  ... on

Time for X-Grid setup             =    8.999 sec


--------------------
CPCM SOLVATION MODEL
--------------------
CPCM parameters:
  Epsilon                                         ...      26.7260
  Refrac                                          ...       1.2907
  Rsolv                                           ...       1.3000
  Surface type                                    ... GAUSSIAN VDW
  Epsilon function type                           ...         CPCM
Solvent:                                     ... 2,2,2-TRIFLUOROETHANOL
SMD-CDS solvent descriptors:
  Soln                                       ...    1.2907
  Soln25                                     ... Unavailable
  Sola                                       ...    0.5700
  Solb                                       ...    0.2500
  Solg                                       ...   42.0200
  Solc                                       ...    0.0000
  Solh                                       ...    0.5000
Radii:
 Radius for O  used is    2.8724 Bohr (=   1.5200 Ang.)
 Radius for N  used is    3.5716 Bohr (=   1.8900 Ang.)
 Radius for C  used is    3.4960 Bohr (=   1.8500 Ang.)
 Radius for H  used is    2.2677 Bohr (=   1.2000 Ang.)
Calculating surface                               ...        done! (  0.0s)
GEPOL surface points                              ...         4762
GEPOL Volume                                      ...    4001.1356
GEPOL Surface-area                                ...    2240.3248
Calculating surface distance matrix               ...        done! (  0.2s)
Performing Cholesky decomposition & store         ...        done! (  1.6s)
Overall time for CPCM initialization              ...                 1.8s
--------------
SCF ITERATIONS
--------------
ITER       Energy         Delta-E        Max-DP      RMS-DP      [F,P]     Damp
               ***  Starting incremental Fock matrix formation  ***
  0  -1803.7843656947   0.000000000000 0.06216694  0.00054606  0.2904492 0.7000
  1  -1804.2924099090  -0.508044214287 0.06384843  0.00045416  0.1287759 0.7000
                               ***Turning on DIIS***
  2  -1804.5026207667  -0.210210857754 0.07852598  0.00078441  0.0394459 0.0000
  3  -1804.8245587491  -0.321937982410 0.08624985  0.00036824  0.0706724 0.0000
  4  -1804.8968602344  -0.072301485305 0.01466121  0.00011693  0.0167467 0.0000
  5  -1804.9005735664  -0.003713331956 0.00808152  0.00005263  0.0121252 0.0000
                      *** Initiating the SOSCF procedure ***
                           *** Shutting down DIIS ***
                      *** Re-Reading the Fockian *** 
                      *** Removing any level shift *** 
ITER      Energy       Delta-E        Grad      Rot      Max-DP    RMS-DP
  6  -1804.90097960  -0.0004060368  0.000468  0.000468  0.003764  0.000021
               *** Restarting incremental Fock matrix formation ***
  7  -1804.90099988  -0.0000202759  0.000285  0.001623  0.004223  0.000045
  8  -1804.90099934   0.0000005345  0.000307  0.000608  0.000934  0.000011
  9  -1804.90100841  -0.0000090704  0.000049  0.000110  0.000958  0.000010
 10  -1804.90100825   0.0000001680  0.000056  0.000067  0.000221  0.000001
 11  -1804.90100866  -0.0000004127  0.000012  0.000042  0.000194  0.000002
 12  -1804.90100866  -0.0000000007  0.000014  0.000022  0.000127  0.000001
 13  -1804.90100856   0.0000001002  0.000003  0.000006  0.000193  0.000001
 14  -1804.90100849   0.0000000735  0.000003  0.000004  0.000067  0.000000
                  ***Gradient check signals convergence***
              ***Rediagonalizing the Fockian in SOSCF/NRSCF***

               *****************************************************
               *                     SUCCESS                       *
               *           SCF CONVERGED AFTER  15 CYCLES          *
               *****************************************************

Old exchange energy                            =    -61.759495934 Eh
New exchange energy                            =    -61.759497083 Eh
Exchange energy change after final integration =     -0.000001149 Eh
Total energy after final integration           =  -1804.901009831 Eh
Final COS-X integration done in                =    38.468 sec

SMD CDS free energy correction energy :                 2.72913     Kcal/mol
Total Energy after SMD CDS correction =             -1804.896660693 Eh

----------------
TOTAL SCF ENERGY
----------------

Total Energy       :        -1804.89666069 Eh          -49113.73503 eV

Components:
Nuclear Repulsion  :         5073.82816688 Eh          138065.88355 eV
Electronic Energy  :        -6878.72482757 Eh         -187179.61859 eV
One Electron Energy:       -12555.03149280 Eh         -341639.77555 eV
Two Electron Energy:         5676.30666523 Eh          154460.15696 eV
Max COSX asymmetry :            0.00000262 Eh               0.00007 eV
CPCM Dielectric    :           -0.06928155 Eh              -1.88525 eV
SMD CDS (Gcds)     :            0.00434914 Eh               0.11835 eV

Virial components:
Potential Energy   :        -3600.19157249 Eh          -97966.19319 eV
Kinetic Energy     :         1795.29491180 Eh           48852.45816 eV
Virial Ratio       :            2.00534829


DFT components:
N(Alpha)           :      151.000013583785 electrons
N(Beta)            :      151.000013583785 electrons
N(Total)           :      302.000027167570 electrons
E(X)               :     -184.741270294194 Eh       
E(C)               :      -10.086192385148 Eh       
E(XC)              :     -194.827462679342 Eh       
DFET-embed. en.    :        0.000000000000 Eh       
CPCM Solvation Model Properties:
Surface-charge          :           -0.08721636
Charge-correction       :           -0.00122891 Eh              -0.03344 eV
Free-energy (cav+disp)  :            0.00434914 Eh               0.11835 eV

---------------
SCF CONVERGENCE
---------------

  Last Energy change         ...   -1.9480e-07  Tolerance :   1.0000e-08
  Last MAX-Density change    ...    3.8858e-15  Tolerance :   1.0000e-07
  Last RMS-Density change    ...    1.1408e-17  Tolerance :   5.0000e-09
  Last Orbital Gradient      ...    3.3216e-07  Tolerance :   1.0000e-05
  Last Orbital Rotation      ...    1.2288e-06  Tolerance :   1.0000e-05

             **** THE GBW FILE WAS UPDATED (IminiumBzOate2opt.gbw) ****
             **** DENSITY IminiumBzOate2opt.scfp WAS UPDATED ****
             **** ENERGY FILE WAS UPDATED (IminiumBzOate2opt.en.tmp) ****
             **** THE GBW FILE WAS UPDATED (IminiumBzOate2opt.gbw) ****
             **** DENSITY IminiumBzOate2opt.scfp WAS UPDATED ****
----------------
ORBITAL ENERGIES
----------------

  NO   OCC          E(Eh)            E(eV) 
   0   2.0000     -19.317820      -525.6646 
   1   2.0000     -19.232949      -523.3552 
   2   2.0000     -19.158828      -521.3382 
   3   2.0000     -19.151712      -521.1446 
   4   2.0000     -14.475995      -393.9119 
   5   2.0000     -14.401272      -391.8785 
   6   2.0000     -10.404394      -283.1180 
   7   2.0000     -10.403944      -283.1057 
   8   2.0000     -10.316121      -280.7159 
   9   2.0000     -10.303952      -280.3848 
  10   2.0000     -10.300983      -280.3040 
  11   2.0000     -10.270863      -279.4844 
  12   2.0000     -10.263463      -279.2830 
  13   2.0000     -10.255633      -279.0700 
  14   2.0000     -10.247676      -278.8534 
  15   2.0000     -10.246515      -278.8218 
  16   2.0000     -10.245780      -278.8018 
  17   2.0000     -10.240558      -278.6597 
  18   2.0000     -10.238020      -278.5907 
  19   2.0000     -10.237569      -278.5784 
  20   2.0000     -10.236457      -278.5482 
  21   2.0000     -10.236300      -278.5439 
  22   2.0000     -10.234611      -278.4979 
  23   2.0000     -10.232699      -278.4459 
  24   2.0000     -10.231120      -278.4029 
  25   2.0000     -10.230410      -278.3836 
  26   2.0000     -10.229512      -278.3592 
  27   2.0000     -10.229399      -278.3561 
  28   2.0000     -10.229342      -278.3545 
  29   2.0000     -10.227742      -278.3110 
  30   2.0000     -10.225870      -278.2601 
  31   2.0000     -10.225744      -278.2566 
  32   2.0000     -10.221369      -278.1376 
  33   2.0000     -10.219480      -278.0862 
  34   2.0000     -10.216760      -278.0122 
  35   2.0000     -10.213800      -277.9316 
  36   2.0000     -10.213394      -277.9206 
  37   2.0000     -10.212768      -277.9035 
  38   2.0000     -10.210855      -277.8515 
  39   2.0000     -10.205678      -277.7106 
  40   2.0000     -10.200533      -277.5706 
  41   2.0000     -10.197880      -277.4984 
  42   2.0000      -1.214392       -33.0453 
  43   2.0000      -1.090283       -29.6681 
  44   2.0000      -1.077373       -29.3168 
  45   2.0000      -1.010683       -27.5021 
  46   2.0000      -0.969719       -26.3874 
  47   2.0000      -0.969054       -26.3693 
  48   2.0000      -0.900324       -24.4991 
  49   2.0000      -0.894545       -24.3418 
  50   2.0000      -0.882437       -24.0123 
  51   2.0000      -0.873136       -23.7592 
  52   2.0000      -0.849317       -23.1111 
  53   2.0000      -0.832802       -22.6617 
  54   2.0000      -0.813073       -22.1248 
  55   2.0000      -0.805978       -21.9318 
  56   2.0000      -0.783727       -21.3263 
  57   2.0000      -0.777342       -21.1526 
  58   2.0000      -0.776402       -21.1270 
  59   2.0000      -0.769715       -20.9450 
  60   2.0000      -0.759750       -20.6738 
  61   2.0000      -0.757913       -20.6239 
  62   2.0000      -0.750743       -20.4288 
  63   2.0000      -0.722305       -19.6549 
  64   2.0000      -0.716119       -19.4866 
  65   2.0000      -0.714043       -19.4301 
  66   2.0000      -0.702945       -19.1281 
  67   2.0000      -0.696437       -18.9510 
  68   2.0000      -0.657869       -17.9015 
  69   2.0000      -0.646801       -17.6004 
  70   2.0000      -0.644265       -17.5313 
  71   2.0000      -0.635505       -17.2930 
  72   2.0000      -0.632534       -17.2121 
  73   2.0000      -0.630157       -17.1474 
  74   2.0000      -0.621289       -16.9061 
  75   2.0000      -0.617354       -16.7991 
  76   2.0000      -0.613829       -16.7031 
  77   2.0000      -0.595379       -16.2011 
  78   2.0000      -0.578305       -15.7365 
  79   2.0000      -0.571395       -15.5484 
  80   2.0000      -0.570519       -15.5246 
  81   2.0000      -0.560872       -15.2621 
  82   2.0000      -0.541796       -14.7430 
  83   2.0000      -0.538684       -14.6583 
  84   2.0000      -0.524655       -14.2766 
  85   2.0000      -0.519928       -14.1480 
  86   2.0000      -0.513917       -13.9844 
  87   2.0000      -0.509039       -13.8517 
  88   2.0000      -0.499347       -13.5879 
  89   2.0000      -0.488607       -13.2957 
  90   2.0000      -0.483822       -13.1655 
  91   2.0000      -0.476932       -12.9780 
  92   2.0000      -0.476396       -12.9634 
  93   2.0000      -0.473654       -12.8888 
  94   2.0000      -0.472198       -12.8492 
  95   2.0000      -0.468848       -12.7580 
  96   2.0000      -0.468570       -12.7504 
  97   2.0000      -0.460739       -12.5373 
  98   2.0000      -0.453743       -12.3470 
  99   2.0000      -0.452900       -12.3240 
 100   2.0000      -0.450996       -12.2722 
 101   2.0000      -0.450120       -12.2484 
 102   2.0000      -0.448587       -12.2067 
 103   2.0000      -0.447281       -12.1711 
 104   2.0000      -0.445386       -12.1196 
 105   2.0000      -0.440408       -11.9841 
 106   2.0000      -0.438626       -11.9356 
 107   2.0000      -0.435039       -11.8380 
 108   2.0000      -0.433272       -11.7899 
 109   2.0000      -0.431889       -11.7523 
 110   2.0000      -0.426933       -11.6174 
 111   2.0000      -0.424504       -11.5514 
 112   2.0000      -0.412559       -11.2263 
 113   2.0000      -0.409368       -11.1395 
 114   2.0000      -0.400293       -10.8925 
 115   2.0000      -0.396356       -10.7854 
 116   2.0000      -0.394401       -10.7322 
 117   2.0000      -0.389654       -10.6030 
 118   2.0000      -0.388411       -10.5692 
 119   2.0000      -0.384701       -10.4682 
 120   2.0000      -0.381131       -10.3711 
 121   2.0000      -0.379250       -10.3199 
 122   2.0000      -0.378613       -10.3026 
 123   2.0000      -0.377301       -10.2669 
 124   2.0000      -0.376025       -10.2321 
 125   2.0000      -0.371106       -10.0983 
 126   2.0000      -0.368927       -10.0390 
 127   2.0000      -0.368220       -10.0198 
 128   2.0000      -0.365245        -9.9388 
 129   2.0000      -0.363736        -9.8978 
 130   2.0000      -0.357860        -9.7379 
 131   2.0000      -0.355815        -9.6822 
 132   2.0000      -0.351030        -9.5520 
 133   2.0000      -0.349750        -9.5172 
 134   2.0000      -0.339758        -9.2453 
 135   2.0000      -0.338079        -9.1996 
 136   2.0000      -0.331162        -9.0114 
 137   2.0000      -0.329352        -8.9621 
 138   2.0000      -0.323639        -8.8067 
 139   2.0000      -0.307482        -8.3670 
 140   2.0000      -0.286392        -7.7931 
 141   2.0000      -0.283717        -7.7203 
 142   2.0000      -0.282328        -7.6825 
 143   2.0000      -0.281199        -7.6518 
 144   2.0000      -0.274168        -7.4605 
 145   2.0000      -0.272789        -7.4230 
 146   2.0000      -0.269121        -7.3232 
 147   2.0000      -0.268280        -7.3003 
 148   2.0000      -0.260092        -7.0775 
 149   2.0000      -0.258945        -7.0463 
 150   2.0000      -0.220139        -5.9903 
 151   0.0000      -0.083787        -2.2800 
 152   0.0000      -0.075635        -2.0581 
 153   0.0000      -0.035113        -0.9555 
 154   0.0000      -0.021090        -0.5739 
 155   0.0000      -0.015990        -0.4351 
 156   0.0000      -0.012837        -0.3493 
 157   0.0000      -0.009129        -0.2484 
 158   0.0000      -0.005502        -0.1497 
 159   0.0000       0.004609         0.1254 
 160   0.0000       0.026947         0.7333 
 161   0.0000       0.039677         1.0797 
 162   0.0000       0.052388         1.4255 
 163   0.0000       0.063734         1.7343 
 164   0.0000       0.065536         1.7833 
 165   0.0000       0.072368         1.9692 
 166   0.0000       0.073345         1.9958 
 167   0.0000       0.076173         2.0728 
 168   0.0000       0.078752         2.1429 
 169   0.0000       0.082002         2.2314 
 170   0.0000       0.084894         2.3101 
 171   0.0000       0.088481         2.4077 
 172   0.0000       0.093381         2.5410 
 173   0.0000       0.095082         2.5873 
 174   0.0000       0.098207         2.6723 
 175   0.0000       0.100910         2.7459 
 176   0.0000       0.101836         2.7711 
 177   0.0000       0.105489         2.8705 
 178   0.0000       0.106386         2.8949 
 179   0.0000       0.110181         2.9982 
 180   0.0000       0.111145         3.0244 
 181   0.0000       0.112660         3.0656 
 182   0.0000       0.117010         3.1840 
 183   0.0000       0.119354         3.2478 
 184   0.0000       0.120459         3.2779 
 185   0.0000       0.121749         3.3129 
 186   0.0000       0.127208         3.4615 
 187   0.0000       0.129668         3.5285 
 188   0.0000       0.130368         3.5475 
 189   0.0000       0.136525         3.7150 
 190   0.0000       0.138441         3.7672 
 191   0.0000       0.139904         3.8070 
 192   0.0000       0.144154         3.9226 
 193   0.0000       0.146062         3.9746 
 194   0.0000       0.146342         3.9822 
 195   0.0000       0.149928         4.0797 
 196   0.0000       0.150255         4.0886 
 197   0.0000       0.152047         4.1374 
 198   0.0000       0.153526         4.1777 
 199   0.0000       0.154605         4.2070 
 200   0.0000       0.157930         4.2975 
 201   0.0000       0.159583         4.3425 
 202   0.0000       0.161063         4.3827 
 203   0.0000       0.163608         4.4520 
 204   0.0000       0.164599         4.4790 
 205   0.0000       0.167354         4.5539 
 206   0.0000       0.168718         4.5911 
 207   0.0000       0.169255         4.6057 
 208   0.0000       0.173393         4.7183 
 209   0.0000       0.176527         4.8036 
 210   0.0000       0.181815         4.9474 
 211   0.0000       0.183878         5.0036 
 212   0.0000       0.184779         5.0281 
 213   0.0000       0.186688         5.0800 
 214   0.0000       0.189569         5.1584 
 215   0.0000       0.191414         5.2086 
 216   0.0000       0.195786         5.3276 
 217   0.0000       0.198724         5.4075 
 218   0.0000       0.200084         5.4446 
 219   0.0000       0.202404         5.5077 
 220   0.0000       0.203805         5.5458 
 221   0.0000       0.209843         5.7101 
 222   0.0000       0.212817         5.7910 
 223   0.0000       0.215564         5.8658 
 224   0.0000       0.221414         6.0250 
 225   0.0000       0.223732         6.0880 
 226   0.0000       0.224747         6.1157 
 227   0.0000       0.226597         6.1660 
 228   0.0000       0.227282         6.1847 
 229   0.0000       0.230614         6.2753 
 230   0.0000       0.231809         6.3079 
 231   0.0000       0.234676         6.3859 
 232   0.0000       0.235110         6.3977 
 233   0.0000       0.236714         6.4413 
 234   0.0000       0.238698         6.4953 
 235   0.0000       0.240033         6.5316 
 236   0.0000       0.242548         6.6001 
 237   0.0000       0.245709         6.6861 
 238   0.0000       0.246481         6.7071 
 239   0.0000       0.248193         6.7537 
 240   0.0000       0.251326         6.8389 
 241   0.0000       0.253200         6.8899 
 242   0.0000       0.254553         6.9267 
 243   0.0000       0.260018         7.0755 
 244   0.0000       0.262243         7.1360 
 245   0.0000       0.262723         7.1491 
 246   0.0000       0.264520         7.1980 
 247   0.0000       0.267447         7.2776 
 248   0.0000       0.267819         7.2877 
 249   0.0000       0.272288         7.4093 
 250   0.0000       0.274190         7.4611 
 251   0.0000       0.274441         7.4679 
 252   0.0000       0.278005         7.5649 
 253   0.0000       0.280699         7.6382 
 254   0.0000       0.282669         7.6918 
 255   0.0000       0.285145         7.7592 
 256   0.0000       0.286364         7.7924 
 257   0.0000       0.287747         7.8300 
 258   0.0000       0.293190         7.9781 
 259   0.0000       0.298048         8.1103 
 260   0.0000       0.300042         8.1646 
 261   0.0000       0.301584         8.2065 
 262   0.0000       0.304229         8.2785 
 263   0.0000       0.306284         8.3344 
 264   0.0000       0.308195         8.3864 
 265   0.0000       0.311091         8.4652 
 266   0.0000       0.315417         8.5829 
 267   0.0000       0.316348         8.6083 
 268   0.0000       0.316825         8.6212 
 269   0.0000       0.321299         8.7430 
 270   0.0000       0.321982         8.7616 
 271   0.0000       0.324939         8.8421 
 272   0.0000       0.328936         8.9508 
 273   0.0000       0.330658         8.9977 
 274   0.0000       0.331172         9.0116 
 275   0.0000       0.335038         9.1169 
 276   0.0000       0.340454         9.2642 
 277   0.0000       0.343875         9.3573 
 278   0.0000       0.344671         9.3790 
 279   0.0000       0.350788         9.5454 
 280   0.0000       0.351446         9.5633 
 281   0.0000       0.352724         9.5981 
 282   0.0000       0.355324         9.6689 
 283   0.0000       0.356424         9.6988 
 284   0.0000       0.358903         9.7662 
 285   0.0000       0.361767         9.8442 
 286   0.0000       0.363234         9.8841 
 287   0.0000       0.365758         9.9528 
 288   0.0000       0.368441        10.0258 
 289   0.0000       0.369653        10.0588 
 290   0.0000       0.370716        10.0877 
 291   0.0000       0.373863        10.1733 
 292   0.0000       0.378118        10.2891 
 293   0.0000       0.378968        10.3122 
 294   0.0000       0.382870        10.4184 
 295   0.0000       0.384520        10.4633 
 296   0.0000       0.387933        10.5562 
 297   0.0000       0.388911        10.5828 
 298   0.0000       0.390323        10.6212 
 299   0.0000       0.394600        10.7376 
 300   0.0000       0.395762        10.7692 
 301   0.0000       0.396421        10.7872 
 302   0.0000       0.400492        10.8979 
 303   0.0000       0.402050        10.9403 
 304   0.0000       0.409302        11.1377 
 305   0.0000       0.412000        11.2111 
 306   0.0000       0.413609        11.2549 
 307   0.0000       0.417931        11.3725 
 308   0.0000       0.420830        11.4514 
 309   0.0000       0.423444        11.5225 
 310   0.0000       0.425268        11.5721 
 311   0.0000       0.426621        11.6090 
 312   0.0000       0.430371        11.7110 
 313   0.0000       0.432801        11.7771 
 314   0.0000       0.433644        11.8001 
 315   0.0000       0.435681        11.8555 
 316   0.0000       0.436955        11.8901 
 317   0.0000       0.438535        11.9332 
 318   0.0000       0.440266        11.9802 
 319   0.0000       0.442963        12.0536 
 320   0.0000       0.444309        12.0903 
 321   0.0000       0.444791        12.1034 
 322   0.0000       0.447083        12.1657 
 323   0.0000       0.448721        12.2103 
 324   0.0000       0.450423        12.2566 
 325   0.0000       0.453843        12.3497 
 326   0.0000       0.455455        12.3935 
 327   0.0000       0.457152        12.4397 
 328   0.0000       0.457721        12.4552 
 329   0.0000       0.459371        12.5001 
 330   0.0000       0.460465        12.5299 
 331   0.0000       0.463265        12.6061 
 332   0.0000       0.466056        12.6820 
 333   0.0000       0.467386        12.7182 
 334   0.0000       0.469633        12.7794 
 335   0.0000       0.471366        12.8265 
 336   0.0000       0.473869        12.8946 
 337   0.0000       0.476373        12.9628 
 338   0.0000       0.477397        12.9906 
 339   0.0000       0.479274        13.0417 
 340   0.0000       0.481842        13.1116 
 341   0.0000       0.483501        13.1567 
 342   0.0000       0.487414        13.2632 
 343   0.0000       0.490309        13.3420 
 344   0.0000       0.491189        13.3659 
 345   0.0000       0.492584        13.4039 
 346   0.0000       0.495240        13.4762 
 347   0.0000       0.497689        13.5428 
 348   0.0000       0.500803        13.6275 
 349   0.0000       0.502634        13.6774 
 350   0.0000       0.504218        13.7205 
 351   0.0000       0.504951        13.7404 
 352   0.0000       0.506040        13.7701 
 353   0.0000       0.510034        13.8787 
 354   0.0000       0.511872        13.9287 
 355   0.0000       0.512852        13.9554 
 356   0.0000       0.515370        14.0239 
 357   0.0000       0.515820        14.0362 
 358   0.0000       0.520195        14.1552 
 359   0.0000       0.521672        14.1954 
 360   0.0000       0.522521        14.2185 
 361   0.0000       0.525553        14.3010 
 362   0.0000       0.529219        14.4008 
 363   0.0000       0.533328        14.5126 
 364   0.0000       0.534880        14.5548 
 365   0.0000       0.535396        14.5689 
 366   0.0000       0.540480        14.7072 
 367   0.0000       0.545805        14.8521 
 368   0.0000       0.549456        14.9515 
 369   0.0000       0.552674        15.0390 
 370   0.0000       0.555592        15.1184 
 371   0.0000       0.556530        15.1439 
 372   0.0000       0.560993        15.2654 
 373   0.0000       0.561325        15.2744 
 374   0.0000       0.565459        15.3869 
 375   0.0000       0.567664        15.4469 
 376   0.0000       0.573914        15.6170 
 377   0.0000       0.574957        15.6454 
 378   0.0000       0.579034        15.7563 
 379   0.0000       0.582031        15.8379 
 380   0.0000       0.583833        15.8869 
 381   0.0000       0.589924        16.0526 
 382   0.0000       0.595767        16.2116 
 383   0.0000       0.600456        16.3392 
 384   0.0000       0.602336        16.3904 
 385   0.0000       0.603836        16.4312 
 386   0.0000       0.607264        16.5245 
 387   0.0000       0.610375        16.6092 
 388   0.0000       0.613476        16.6935 
 389   0.0000       0.619111        16.8469 
 390   0.0000       0.622704        16.9446 
 391   0.0000       0.629153        17.1201 
 392   0.0000       0.630676        17.1616 
 393   0.0000       0.636909        17.3312 
 394   0.0000       0.639468        17.4008 
 395   0.0000       0.642825        17.4922 
 396   0.0000       0.644117        17.5273 
 397   0.0000       0.651698        17.7336 
 398   0.0000       0.652807        17.7638 
 399   0.0000       0.659582        17.9481 
 400   0.0000       0.662303        18.0222 
 401   0.0000       0.665519        18.1097 
 402   0.0000       0.668870        18.2009 
 403   0.0000       0.669589        18.2205 
 404   0.0000       0.671009        18.2591 
 405   0.0000       0.674292        18.3484 
 406   0.0000       0.683306        18.5937 
 407   0.0000       0.685316        18.6484 
 408   0.0000       0.687995        18.7213 
 409   0.0000       0.691734        18.8230 
 410   0.0000       0.694787        18.9061 
 411   0.0000       0.698598        19.0098 
 412   0.0000       0.699445        19.0329 
 413   0.0000       0.702752        19.1228 
 414   0.0000       0.704387        19.1673 
 415   0.0000       0.706497        19.2248 
 416   0.0000       0.707638        19.2558 
 417   0.0000       0.709846        19.3159 
 418   0.0000       0.710909        19.3448 
 419   0.0000       0.718142        19.5417 
 420   0.0000       0.719291        19.5729 
 421   0.0000       0.721923        19.6445 
 422   0.0000       0.729356        19.8468 
 423   0.0000       0.731065        19.8933 
 424   0.0000       0.731528        19.9059 
 425   0.0000       0.732684        19.9373 
 426   0.0000       0.735573        20.0160 
 427   0.0000       0.738110        20.0850 
 428   0.0000       0.741780        20.1849 
 429   0.0000       0.744019        20.2458 
 430   0.0000       0.750415        20.4198 
 431   0.0000       0.752738        20.4830 
 432   0.0000       0.754906        20.5420 
 433   0.0000       0.758113        20.6293 
 434   0.0000       0.761618        20.7247 
 435   0.0000       0.765946        20.8425 
 436   0.0000       0.767402        20.8821 
 437   0.0000       0.769641        20.9430 
 438   0.0000       0.772355        21.0168 
 439   0.0000       0.773880        21.0584 
 440   0.0000       0.780899        21.2494 
 441   0.0000       0.782418        21.2907 
 442   0.0000       0.782950        21.3052 
 443   0.0000       0.786617        21.4049 
 444   0.0000       0.788942        21.4682 
 445   0.0000       0.793278        21.5862 
 446   0.0000       0.795446        21.6452 
 447   0.0000       0.798749        21.7351 
 448   0.0000       0.805986        21.9320 
 449   0.0000       0.807794        21.9812 
 450   0.0000       0.809670        22.0322 
 451   0.0000       0.812835        22.1184 
 452   0.0000       0.816851        22.2276 
 453   0.0000       0.817665        22.2498 
 454   0.0000       0.821316        22.3492 
 455   0.0000       0.828385        22.5415 
 456   0.0000       0.832830        22.6625 
 457   0.0000       0.834413        22.7055 
 458   0.0000       0.837457        22.7884 
 459   0.0000       0.841665        22.9029 
 460   0.0000       0.843218        22.9451 
 461   0.0000       0.845075        22.9957 
 462   0.0000       0.848566        23.0907 
 463   0.0000       0.850357        23.1394 
 464   0.0000       0.855867        23.2893 
 465   0.0000       0.861106        23.4319 
 466   0.0000       0.862507        23.4700 
 467   0.0000       0.865452        23.5502 
 468   0.0000       0.869593        23.6628 
 469   0.0000       0.874346        23.7922 
 470   0.0000       0.877937        23.8899 
 471   0.0000       0.881126        23.9767 
 472   0.0000       0.887135        24.1402 
 473   0.0000       0.889049        24.1923 
 474   0.0000       0.889881        24.2149 
 475   0.0000       0.895998        24.3813 
 476   0.0000       0.897491        24.4220 
 477   0.0000       0.898742        24.4560 
 478   0.0000       0.902184        24.5497 
 479   0.0000       0.904849        24.6222 
 480   0.0000       0.911742        24.8098 
 481   0.0000       0.914962        24.8974 
 482   0.0000       0.918519        24.9942 
 483   0.0000       0.923476        25.1291 
 484   0.0000       0.925631        25.1877 
 485   0.0000       0.927646        25.2425 
 486   0.0000       0.932111        25.3640 
 487   0.0000       0.934442        25.4275 
 488   0.0000       0.934859        25.4388 
 489   0.0000       0.938216        25.5302 
 490   0.0000       0.939568        25.5669 
 491   0.0000       0.942789        25.6546 
 492   0.0000       0.949890        25.8478 
 493   0.0000       0.951491        25.8914 
 494   0.0000       0.954493        25.9731 
 495   0.0000       0.959013        26.0961 
 496   0.0000       0.961897        26.1746 
 497   0.0000       0.967812        26.3355 
 498   0.0000       0.972699        26.4685 
 499   0.0000       0.975902        26.5556 
 500   0.0000       0.983258        26.7558 
 501   0.0000       0.987212        26.8634 
 502   0.0000       0.990987        26.9661 
 503   0.0000       0.995301        27.0835 
 504   0.0000       1.000022        27.2120 
 505   0.0000       1.007497        27.4154 
 506   0.0000       1.012081        27.5401 
 507   0.0000       1.016994        27.6738 
 508   0.0000       1.017692        27.6928 
 509   0.0000       1.019667        27.7466 
 510   0.0000       1.022190        27.8152 
 511   0.0000       1.024899        27.8889 
 512   0.0000       1.027188        27.9512 
 513   0.0000       1.032947        28.1079 
 514   0.0000       1.039519        28.2868 
 515   0.0000       1.039688        28.2913 
 516   0.0000       1.043197        28.3868 
 517   0.0000       1.052510        28.6402 
 518   0.0000       1.055641        28.7255 
 519   0.0000       1.060784        28.8654 
 520   0.0000       1.067381        29.0449 
 521   0.0000       1.068058        29.0633 
 522   0.0000       1.072432        29.1824 
 523   0.0000       1.080253        29.3952 
 524   0.0000       1.080734        29.4083 
 525   0.0000       1.082403        29.4537 
 526   0.0000       1.088895        29.6303 
 527   0.0000       1.091287        29.6954 
 528   0.0000       1.094511        29.7832 
 529   0.0000       1.100140        29.9363 
 530   0.0000       1.103745        30.0344 
 531   0.0000       1.109938        30.2029 
 532   0.0000       1.114270        30.3208 
 533   0.0000       1.115673        30.3590 
 534   0.0000       1.124630        30.6027 
 535   0.0000       1.126520        30.6542 
 536   0.0000       1.130436        30.7607 
 537   0.0000       1.134361        30.8675 
 538   0.0000       1.137815        30.9615 
 539   0.0000       1.142101        31.0781 
 540   0.0000       1.144806        31.1517 
 541   0.0000       1.150231        31.2994 
 542   0.0000       1.153923        31.3998 
 543   0.0000       1.155195        31.4345 
 544   0.0000       1.157880        31.5075 
 545   0.0000       1.165419        31.7127 
 546   0.0000       1.167022        31.7563 
 547   0.0000       1.168243        31.7895 
 548   0.0000       1.172604        31.9082 
 549   0.0000       1.176324        32.0094 
 550   0.0000       1.182518        32.1780 
 551   0.0000       1.184532        32.2327 
 552   0.0000       1.191600        32.4251 
 553   0.0000       1.193412        32.4744 
 554   0.0000       1.197775        32.5931 
 555   0.0000       1.201313        32.6894 
 556   0.0000       1.204723        32.7822 
 557   0.0000       1.211895        32.9773 
 558   0.0000       1.212599        32.9965 
 559   0.0000       1.216033        33.0899 
 560   0.0000       1.219265        33.1779 
 561   0.0000       1.224384        33.3172 
 562   0.0000       1.225745        33.3542 
 563   0.0000       1.229285        33.4505 
 564   0.0000       1.232972        33.5509 
 565   0.0000       1.236098        33.6359 
 566   0.0000       1.241742        33.7895 
 567   0.0000       1.245674        33.8965 
 568   0.0000       1.245906        33.9028 
 569   0.0000       1.251299        34.0496 
 570   0.0000       1.255123        34.1536 
 571   0.0000       1.259093        34.2617 
 572   0.0000       1.261114        34.3166 
 573   0.0000       1.266977        34.4762 
 574   0.0000       1.268064        34.5058 
 575   0.0000       1.271694        34.6046 
 576   0.0000       1.275590        34.7106 
 577   0.0000       1.278896        34.8005 
 578   0.0000       1.280147        34.8346 
 579   0.0000       1.280455        34.8430 
 580   0.0000       1.285091        34.9691 
 581   0.0000       1.286458        35.0063 
 582   0.0000       1.293015        35.1847 
 583   0.0000       1.296143        35.2698 
 584   0.0000       1.300954        35.4007 
 585   0.0000       1.301810        35.4240 
 586   0.0000       1.306377        35.5483 
 587   0.0000       1.311412        35.6853 
 588   0.0000       1.315057        35.7845 
 589   0.0000       1.320314        35.9276 
 590   0.0000       1.322862        35.9969 
 591   0.0000       1.325676        36.0735 
 592   0.0000       1.330728        36.2109 
 593   0.0000       1.336715        36.3739 
 594   0.0000       1.337015        36.3820 
 595   0.0000       1.341764        36.5113 
 596   0.0000       1.349662        36.7262 
 597   0.0000       1.354766        36.8651 
 598   0.0000       1.362774        37.0830 
 599   0.0000       1.368594        37.2413 
 600   0.0000       1.374291        37.3964 
 601   0.0000       1.377825        37.4925 
 602   0.0000       1.382292        37.6141 
 603   0.0000       1.383854        37.6566 
 604   0.0000       1.394345        37.9420 
 605   0.0000       1.395144        37.9638 
 606   0.0000       1.403319        38.1862 
 607   0.0000       1.407423        38.2979 
 608   0.0000       1.409669        38.3591 
 609   0.0000       1.415508        38.5179 
 610   0.0000       1.417344        38.5679 
 611   0.0000       1.422005        38.6947 
 612   0.0000       1.432866        38.9903 
 613   0.0000       1.439149        39.1612 
 614   0.0000       1.442268        39.2461 
 615   0.0000       1.447644        39.3924 
 616   0.0000       1.450019        39.4570 
 617   0.0000       1.456909        39.6445 
 618   0.0000       1.458273        39.6816 
 619   0.0000       1.462324        39.7919 
 620   0.0000       1.469497        39.9870 
 621   0.0000       1.471376        40.0382 
 622   0.0000       1.475706        40.1560 
 623   0.0000       1.477151        40.1953 
 624   0.0000       1.478866        40.2420 
 625   0.0000       1.486758        40.4567 
 626   0.0000       1.488729        40.5104 
 627   0.0000       1.493880        40.6505 
 628   0.0000       1.497357        40.7452 
 629   0.0000       1.498839        40.7855 
 630   0.0000       1.505165        40.9576 
 631   0.0000       1.507894        41.0319 
 632   0.0000       1.510460        41.1017 
 633   0.0000       1.512131        41.1472 
 634   0.0000       1.515823        41.2476 
 635   0.0000       1.523201        41.4484 
 636   0.0000       1.526189        41.5297 
 637   0.0000       1.530255        41.6404 
 638   0.0000       1.538294        41.8591 
 639   0.0000       1.540157        41.9098 
 640   0.0000       1.551565        42.2202 
 641   0.0000       1.553084        42.2616 
 642   0.0000       1.557016        42.3686 
 643   0.0000       1.560869        42.4734 
 644   0.0000       1.564796        42.5803 
 645   0.0000       1.570931        42.7472 
 646   0.0000       1.572693        42.7951 
 647   0.0000       1.574566        42.8461 
 648   0.0000       1.583140        43.0794 
 649   0.0000       1.586965        43.1835 
 650   0.0000       1.587234        43.1908 
 651   0.0000       1.590149        43.2702 
 652   0.0000       1.595181        43.4071 
 653   0.0000       1.599710        43.5303 
 654   0.0000       1.603657        43.6377 
 655   0.0000       1.606828        43.7240 
 656   0.0000       1.609062        43.7848 
 657   0.0000       1.610527        43.8247 
 658   0.0000       1.612938        43.8903 
 659   0.0000       1.614914        43.9441 
 660   0.0000       1.620345        44.0918 
 661   0.0000       1.621673        44.1280 
 662   0.0000       1.622566        44.1523 
 663   0.0000       1.625570        44.2340 
 664   0.0000       1.626878        44.2696 
 665   0.0000       1.627712        44.2923 
 666   0.0000       1.629595        44.3435 
 667   0.0000       1.631273        44.3892 
 668   0.0000       1.637006        44.5452 
 669   0.0000       1.639985        44.6263 
 670   0.0000       1.642405        44.6921 
 671   0.0000       1.646327        44.7988 
 672   0.0000       1.648517        44.8584 
 673   0.0000       1.653168        44.9850 
 674   0.0000       1.654252        45.0145 
 675   0.0000       1.658818        45.1387 
 676   0.0000       1.662465        45.2380 
 677   0.0000       1.664392        45.2904 
 678   0.0000       1.665903        45.3315 
 679   0.0000       1.667937        45.3869 
 680   0.0000       1.671178        45.4751 
 681   0.0000       1.676894        45.6306 
 682   0.0000       1.680404        45.7261 
 683   0.0000       1.684554        45.8391 
 684   0.0000       1.685262        45.8583 
 685   0.0000       1.691550        46.0294 
 686   0.0000       1.694003        46.0962 
 687   0.0000       1.696474        46.1634 
 688   0.0000       1.698338        46.2141 
 689   0.0000       1.701460        46.2991 
 690   0.0000       1.704260        46.3753 
 691   0.0000       1.706715        46.4421 
 692   0.0000       1.708890        46.5013 
 693   0.0000       1.712429        46.5976 
 694   0.0000       1.714311        46.6488 
 695   0.0000       1.715301        46.6757 
 696   0.0000       1.718359        46.7589 
 697   0.0000       1.721197        46.8361 
 698   0.0000       1.723034        46.8861 
 699   0.0000       1.723535        46.8998 
 700   0.0000       1.726361        46.9767 
 701   0.0000       1.728565        47.0366 
 702   0.0000       1.730804        47.0976 
 703   0.0000       1.739215        47.3264 
 704   0.0000       1.740878        47.3717 
 705   0.0000       1.746069        47.5130 
 706   0.0000       1.748376        47.5757 
 707   0.0000       1.754058        47.7303 
 708   0.0000       1.761174        47.9240 
 709   0.0000       1.764230        48.0071 
 710   0.0000       1.769837        48.1597 
 711   0.0000       1.772868        48.2422 
 712   0.0000       1.776598        48.3437 
 713   0.0000       1.781233        48.4698 
 714   0.0000       1.785777        48.5935 
 715   0.0000       1.788774        48.6750 
 716   0.0000       1.798553        48.9411 
 717   0.0000       1.804222        49.0954 
 718   0.0000       1.811150        49.2839 
 719   0.0000       1.813513        49.3482 
 720   0.0000       1.818362        49.4801 
 721   0.0000       1.832714        49.8707 
 722   0.0000       1.833882        49.9025 
 723   0.0000       1.838535        50.0291 
 724   0.0000       1.846440        50.2442 
 725   0.0000       1.851325        50.3771 
 726   0.0000       1.857598        50.5478 
 727   0.0000       1.859065        50.5877 
 728   0.0000       1.864793        50.7436 
 729   0.0000       1.869613        50.8748 
 730   0.0000       1.875840        51.0442 
 731   0.0000       1.880747        51.1777 
 732   0.0000       1.886939        51.3462 
 733   0.0000       1.889607        51.4188 
 734   0.0000       1.895040        51.5667 
 735   0.0000       1.899829        51.6970 
 736   0.0000       1.903872        51.8070 
 737   0.0000       1.907334        51.9012 
 738   0.0000       1.911221        52.0070 
 739   0.0000       1.918995        52.2185 
 740   0.0000       1.920612        52.2625 
 741   0.0000       1.922329        52.3092 
 742   0.0000       1.929916        52.5157 
 743   0.0000       1.935639        52.6714 
 744   0.0000       1.944254        52.9059 
 745   0.0000       1.946997        52.9805 
 746   0.0000       1.950407        53.0733 
 747   0.0000       1.958654        53.2977 
 748   0.0000       1.959935        53.3325 
 749   0.0000       1.965106        53.4733 
 750   0.0000       1.969342        53.5885 
 751   0.0000       1.972090        53.6633 
 752   0.0000       1.976805        53.7916 
 753   0.0000       1.983567        53.9756 
 754   0.0000       1.990856        54.1739 
 755   0.0000       1.994879        54.2834 
 756   0.0000       1.997345        54.3505 
 757   0.0000       1.999776        54.4167 
 758   0.0000       2.012331        54.7583 
 759   0.0000       2.014150        54.8078 
 760   0.0000       2.021301        55.0024 
 761   0.0000       2.025905        55.1277 
 762   0.0000       2.027596        55.1737 
 763   0.0000       2.029002        55.2120 
 764   0.0000       2.033578        55.3365 
 765   0.0000       2.034191        55.3532 
 766   0.0000       2.039077        55.4861 
 767   0.0000       2.044028        55.6208 
 768   0.0000       2.045326        55.6562 
 769   0.0000       2.057505        55.9876 
 770   0.0000       2.063136        56.1408 
 771   0.0000       2.067685        56.2646 
 772   0.0000       2.071062        56.3565 
 773   0.0000       2.075360        56.4734 
 774   0.0000       2.076339        56.5001 
 775   0.0000       2.090462        56.8844 
 776   0.0000       2.091573        56.9146 
 777   0.0000       2.095565        57.0232 
 778   0.0000       2.098897        57.1139 
 779   0.0000       2.101814        57.1933 
 780   0.0000       2.105302        57.2882 
 781   0.0000       2.107556        57.3495 
 782   0.0000       2.109397        57.3996 
 783   0.0000       2.116441        57.5913 
 784   0.0000       2.119068        57.6628 
 785   0.0000       2.123149        57.7738 
 786   0.0000       2.129130        57.9366 
 787   0.0000       2.133317        58.0505 
 788   0.0000       2.140470        58.2452 
 789   0.0000       2.145712        58.3878 
 790   0.0000       2.146584        58.4115 
 791   0.0000       2.149796        58.4989 
 792   0.0000       2.151902        58.5562 
 793   0.0000       2.156294        58.6757 
 794   0.0000       2.161963        58.8300 
 795   0.0000       2.165708        58.9319 
 796   0.0000       2.166236        58.9463 
 797   0.0000       2.167043        58.9682 
 798   0.0000       2.170792        59.0703 
 799   0.0000       2.174178        59.1624 
 800   0.0000       2.182772        59.3962 
 801   0.0000       2.188595        59.5547 
 802   0.0000       2.194675        59.7201 
 803   0.0000       2.202081        59.9217 
 804   0.0000       2.205158        60.0054 
 805   0.0000       2.211229        60.1706 
 806   0.0000       2.211949        60.1902 
 807   0.0000       2.217318        60.3363 
 808   0.0000       2.218203        60.3604 
 809   0.0000       2.225548        60.5602 
 810   0.0000       2.231393        60.7193 
 811   0.0000       2.236763        60.8654 
 812   0.0000       2.239962        60.9525 
 813   0.0000       2.243001        61.0352 
 814   0.0000       2.249163        61.2028 
 815   0.0000       2.255826        61.3841 
 816   0.0000       2.258884        61.4674 
 817   0.0000       2.263729        61.5992 
 818   0.0000       2.268458        61.7279 
 819   0.0000       2.271799        61.8188 
 820   0.0000       2.276551        61.9481 
 821   0.0000       2.281108        62.0721 
 822   0.0000       2.287607        62.2490 
 823   0.0000       2.292028        62.3693 
 824   0.0000       2.297600        62.5209 
 825   0.0000       2.299124        62.5623 
 826   0.0000       2.304862        62.7185 
 827   0.0000       2.306005        62.7496 
 828   0.0000       2.313346        62.9494 
 829   0.0000       2.322375        63.1950 
 830   0.0000       2.323713        63.2314 
 831   0.0000       2.327953        63.3468 
 832   0.0000       2.335321        63.5473 
 833   0.0000       2.338410        63.6314 
 834   0.0000       2.342668        63.7472 
 835   0.0000       2.351646        63.9915 
 836   0.0000       2.354784        64.0769 
 837   0.0000       2.359109        64.1946 
 838   0.0000       2.367237        64.4158 
 839   0.0000       2.368581        64.4524 
 840   0.0000       2.370554        64.5060 
 841   0.0000       2.373366        64.5826 
 842   0.0000       2.380023        64.7637 
 843   0.0000       2.382016        64.8180 
 844   0.0000       2.385868        64.9228 
 845   0.0000       2.391495        65.0759 
 846   0.0000       2.394567        65.1595 
 847   0.0000       2.399782        65.3014 
 848   0.0000       2.402371        65.3719 
 849   0.0000       2.407061        65.4995 
 850   0.0000       2.423855        65.9564 
 851   0.0000       2.427895        66.0664 
 852   0.0000       2.433000        66.2053 
 853   0.0000       2.436464        66.2996 
 854   0.0000       2.437299        66.3223 
 855   0.0000       2.447728        66.6061 
 856   0.0000       2.454172        66.7814 
 857   0.0000       2.461274        66.9747 
 858   0.0000       2.467977        67.1571 
 859   0.0000       2.474296        67.3290 
 860   0.0000       2.476231        67.3817 
 861   0.0000       2.480354        67.4939 
 862   0.0000       2.483019        67.5664 
 863   0.0000       2.490002        67.7564 
 864   0.0000       2.491371        67.7936 
 865   0.0000       2.493534        67.8525 
 866   0.0000       2.500616        68.0452 
 867   0.0000       2.503081        68.1123 
 868   0.0000       2.506668        68.2099 
 869   0.0000       2.509225        68.2795 
 870   0.0000       2.514570        68.4249 
 871   0.0000       2.520444        68.5848 
 872   0.0000       2.524472        68.6944 
 873   0.0000       2.527047        68.7644 
 874   0.0000       2.529417        68.8289 
 875   0.0000       2.535947        69.0066 
 876   0.0000       2.540787        69.1383 
 877   0.0000       2.546030        69.2810 
 878   0.0000       2.547700        69.3265 
 879   0.0000       2.551635        69.4335 
 880   0.0000       2.554461        69.5104 
 881   0.0000       2.558750        69.6271 
 882   0.0000       2.562360        69.7254 
 883   0.0000       2.565492        69.8106 
 884   0.0000       2.572471        70.0005 
 885   0.0000       2.576744        70.1168 
 886   0.0000       2.578838        70.1737 
 887   0.0000       2.584584        70.3301 
 888   0.0000       2.587148        70.3999 
 889   0.0000       2.595878        70.6374 
 890   0.0000       2.597765        70.6888 
 891   0.0000       2.602273        70.8114 
 892   0.0000       2.605337        70.8948 
 893   0.0000       2.606786        70.9343 
 894   0.0000       2.611164        71.0534 
 895   0.0000       2.615147        71.1618 
 896   0.0000       2.616710        71.2043 
 897   0.0000       2.619765        71.2874 
 898   0.0000       2.621816        71.3432 
 899   0.0000       2.623880        71.3994 
 900   0.0000       2.628410        71.5227 
 901   0.0000       2.632068        71.6222 
 902   0.0000       2.634242        71.6814 
 903   0.0000       2.641624        71.8822 
 904   0.0000       2.643227        71.9259 
 905   0.0000       2.648146        72.0597 
 906   0.0000       2.652703        72.1837 
 907   0.0000       2.652825        72.1870 
 908   0.0000       2.656391        72.2841 
 909   0.0000       2.657915        72.3256 
 910   0.0000       2.660886        72.4064 
 911   0.0000       2.663064        72.4657 
 912   0.0000       2.666920        72.5706 
 913   0.0000       2.669322        72.6359 
 914   0.0000       2.671529        72.6960 
 915   0.0000       2.675907        72.8151 
 916   0.0000       2.676263        72.8248 
 917   0.0000       2.678698        72.8911 
 918   0.0000       2.679915        72.9242 
 919   0.0000       2.683352        73.0177 
 920   0.0000       2.685240        73.0691 
 921   0.0000       2.689628        73.1885 
 922   0.0000       2.690788        73.2201 
 923   0.0000       2.694117        73.3107 
 924   0.0000       2.695163        73.3391 
 925   0.0000       2.699415        73.4548 
 926   0.0000       2.701355        73.5076 
 927   0.0000       2.702732        73.5451 
 928   0.0000       2.705785        73.6281 
 929   0.0000       2.710023        73.7435 
 930   0.0000       2.712612        73.8139 
 931   0.0000       2.713980        73.8512 
 932   0.0000       2.715559        73.8941 
 933   0.0000       2.717265        73.9405 
 934   0.0000       2.722035        74.0703 
 935   0.0000       2.726146        74.1822 
 936   0.0000       2.727859        74.2288 
 937   0.0000       2.729442        74.2719 
 938   0.0000       2.732276        74.3490 
 939   0.0000       2.734083        74.3982 
 940   0.0000       2.737742        74.4978 
 941   0.0000       2.740070        74.5611 
 942   0.0000       2.742499        74.6272 
 943   0.0000       2.748973        74.8034 
 944   0.0000       2.752037        74.8867 
 945   0.0000       2.755217        74.9733 
 946   0.0000       2.756099        74.9973 
 947   0.0000       2.762393        75.1685 
 948   0.0000       2.765186        75.2445 
 949   0.0000       2.768515        75.3351 
 950   0.0000       2.773534        75.4717 
 951   0.0000       2.774827        75.5069 
 952   0.0000       2.779237        75.6269 
 953   0.0000       2.782798        75.7238 
 954   0.0000       2.784905        75.7811 
 955   0.0000       2.788471        75.8781 
 956   0.0000       2.789103        75.8954 
 957   0.0000       2.793691        76.0202 
 958   0.0000       2.797568        76.1257 
 959   0.0000       2.800481        76.2050 
 960   0.0000       2.804907        76.3254 
 961   0.0000       2.808980        76.4362 
 962   0.0000       2.810746        76.4843 
 963   0.0000       2.818523        76.6959 
 964   0.0000       2.822643        76.8080 
 965   0.0000       2.829337        76.9902 
 966   0.0000       2.830149        77.0123 
 967   0.0000       2.837529        77.2131 
 968   0.0000       2.839407        77.2642 
 969   0.0000       2.839840        77.2760 
 970   0.0000       2.844670        77.4074 
 971   0.0000       2.853394        77.6448 
 972   0.0000       2.854996        77.6884 
 973   0.0000       2.857603        77.7593 
 974   0.0000       2.859957        77.8234 
 975   0.0000       2.864765        77.9542 
 976   0.0000       2.866372        77.9979 
 977   0.0000       2.871255        78.1308 
 978   0.0000       2.872289        78.1590 
 979   0.0000       2.877937        78.3127 
 980   0.0000       2.879357        78.3513 
 981   0.0000       2.881655        78.4138 
 982   0.0000       2.884684        78.4962 
 983   0.0000       2.885808        78.5268 
 984   0.0000       2.887141        78.5631 
 985   0.0000       2.891901        78.6926 
 986   0.0000       2.894124        78.7531 
 987   0.0000       2.897197        78.8367 
 988   0.0000       2.900098        78.9157 
 989   0.0000       2.900981        78.9397 
 990   0.0000       2.905704        79.0682 
 991   0.0000       2.908109        79.1337 
 992   0.0000       2.912098        79.2422 
 993   0.0000       2.915319        79.3299 
 994   0.0000       2.919142        79.4339 
 995   0.0000       2.920805        79.4791 
 996   0.0000       2.924766        79.5869 
 997   0.0000       2.931930        79.7819 
 998   0.0000       2.934282        79.8459 
 999   0.0000       2.941346        80.0381 
 1000   0.0000       2.946670        80.1830 
 1001   0.0000       2.950466        80.2863 
 1002   0.0000       2.957595        80.4803 
 1003   0.0000       2.960895        80.5701 
 1004   0.0000       2.963365        80.6373 
 1005   0.0000       2.965186        80.6868 
 1006   0.0000       2.966753        80.7295 
 1007   0.0000       2.974062        80.9283 
 1008   0.0000       2.980994        81.1170 
 1009   0.0000       2.985933        81.2514 
 1010   0.0000       2.991167        81.3938 
 1011   0.0000       2.997310        81.5609 
 1012   0.0000       2.999348        81.6164 
 1013   0.0000       3.003742        81.7360 
 1014   0.0000       3.007183        81.8296 
 1015   0.0000       3.016701        82.0886 
 1016   0.0000       3.021133        82.2092 
 1017   0.0000       3.024147        82.2912 
 1018   0.0000       3.027042        82.3700 
 1019   0.0000       3.034174        82.5641 
 1020   0.0000       3.038216        82.6740 
 1021   0.0000       3.041509        82.7637 
 1022   0.0000       3.045231        82.8650 
 1023   0.0000       3.046926        82.9111 
 1024   0.0000       3.050521        83.0089 
 1025   0.0000       3.060165        83.2713 
 1026   0.0000       3.068616        83.5013 
 1027   0.0000       3.073051        83.6220 
 1028   0.0000       3.075923        83.7001 
 1029   0.0000       3.081314        83.8468 
 1030   0.0000       3.087044        84.0027 
 1031   0.0000       3.091810        84.1324 
 1032   0.0000       3.094105        84.1949 
 1033   0.0000       3.103158        84.4412 
 1034   0.0000       3.104695        84.4830 
 1035   0.0000       3.110242        84.6340 
 1036   0.0000       3.117337        84.8271 
 1037   0.0000       3.118059        84.8467 
 1038   0.0000       3.126046        85.0640 
 1039   0.0000       3.128058        85.1188 
 1040   0.0000       3.129961        85.1706 
 1041   0.0000       3.131190        85.2040 
 1042   0.0000       3.136427        85.3465 
 1043   0.0000       3.140348        85.4532 
 1044   0.0000       3.143045        85.5266 
 1045   0.0000       3.145703        85.5989 
 1046   0.0000       3.150470        85.7286 
 1047   0.0000       3.151350        85.7526 
 1048   0.0000       3.155025        85.8526 
 1049   0.0000       3.160132        85.9916 
 1050   0.0000       3.160623        86.0049 
 1051   0.0000       3.162259        86.0494 
 1052   0.0000       3.169052        86.2343 
 1053   0.0000       3.170021        86.2607 
 1054   0.0000       3.172349        86.3240 
 1055   0.0000       3.173526        86.3560 
 1056   0.0000       3.177700        86.4696 
 1057   0.0000       3.178111        86.4808 
 1058   0.0000       3.182996        86.6137 
 1059   0.0000       3.185426        86.6798 
 1060   0.0000       3.187875        86.7465 
 1061   0.0000       3.190812        86.8264 
 1062   0.0000       3.194611        86.9298 
 1063   0.0000       3.196609        86.9842 
 1064   0.0000       3.199573        87.0648 
 1065   0.0000       3.200281        87.0841 
 1066   0.0000       3.203713        87.1775 
 1067   0.0000       3.206861        87.2631 
 1068   0.0000       3.208965        87.3204 
 1069   0.0000       3.213769        87.4511 
 1070   0.0000       3.218267        87.5735 
 1071   0.0000       3.219952        87.6194 
 1072   0.0000       3.225843        87.7796 
 1073   0.0000       3.230009        87.8930 
 1074   0.0000       3.230564        87.9081 
 1075   0.0000       3.235494        88.0423 
 1076   0.0000       3.235760        88.0495 
 1077   0.0000       3.240236        88.1713 
 1078   0.0000       3.242654        88.2371 
 1079   0.0000       3.244701        88.2928 
 1080   0.0000       3.249827        88.4323 
 1081   0.0000       3.252839        88.5142 
 1082   0.0000       3.255210        88.5788 
 1083   0.0000       3.256174        88.6050 
 1084   0.0000       3.259949        88.7077 
 1085   0.0000       3.261137        88.7400 
 1086   0.0000       3.264177        88.8228 
 1087   0.0000       3.269051        88.9554 
 1088   0.0000       3.273309        89.0713 
 1089   0.0000       3.276563        89.1598 
 1090   0.0000       3.281879        89.3045 
 1091   0.0000       3.283529        89.3494 
 1092   0.0000       3.289166        89.5027 
 1093   0.0000       3.290479        89.5385 
 1094   0.0000       3.296521        89.7029 
 1095   0.0000       3.301909        89.8495 
 1096   0.0000       3.303304        89.8875 
 1097   0.0000       3.306741        89.9810 
 1098   0.0000       3.310467        90.0824 
 1099   0.0000       3.317812        90.2823 
 1100   0.0000       3.319845        90.3376 
 1101   0.0000       3.324806        90.4726 
 1102   0.0000       3.327428        90.5439 
 1103   0.0000       3.327626        90.5493 
 1104   0.0000       3.331811        90.6632 
 1105   0.0000       3.334063        90.7245 
 1106   0.0000       3.335958        90.7760 
 1107   0.0000       3.340394        90.8967 
 1108   0.0000       3.344244        91.0015 
 1109   0.0000       3.348342        91.1130 
 1110   0.0000       3.348873        91.1275 
 1111   0.0000       3.352784        91.2339 
 1112   0.0000       3.358348        91.3853 
 1113   0.0000       3.359133        91.4067 
 1114   0.0000       3.362679        91.5032 
 1115   0.0000       3.367721        91.6403 
 1116   0.0000       3.369397        91.6860 
 1117   0.0000       3.372236        91.7632 
 1118   0.0000       3.373608        91.8005 
 1119   0.0000       3.376303        91.8739 
 1120   0.0000       3.376939        91.8912 
 1121   0.0000       3.380489        91.9878 
 1122   0.0000       3.383392        92.0668 
 1123   0.0000       3.384992        92.1103 
 1124   0.0000       3.388702        92.2113 
 1125   0.0000       3.389762        92.2401 
 1126   0.0000       3.390883        92.2706 
 1127   0.0000       3.392802        92.3228 
 1128   0.0000       3.396796        92.4315 
 1129   0.0000       3.399058        92.4931 
 1130   0.0000       3.400506        92.5325 
 1131   0.0000       3.403154        92.6045 
 1132   0.0000       3.405831        92.6774 
 1133   0.0000       3.407267        92.7164 
 1134   0.0000       3.411624        92.8350 
 1135   0.0000       3.413446        92.8846 
 1136   0.0000       3.416169        92.9587 
 1137   0.0000       3.417310        92.9897 
 1138   0.0000       3.418553        93.0235 
 1139   0.0000       3.425850        93.2221 
 1140   0.0000       3.429671        93.3261 
 1141   0.0000       3.432227        93.3956 
 1142   0.0000       3.435908        93.4958 
 1143   0.0000       3.443845        93.7118 
 1144   0.0000       3.446513        93.7844 
 1145   0.0000       3.448719        93.8444 
 1146   0.0000       3.449633        93.8693 
 1147   0.0000       3.453504        93.9746 
 1148   0.0000       3.460918        94.1764 
 1149   0.0000       3.461283        94.1863 
 1150   0.0000       3.462630        94.2229 
 1151   0.0000       3.467191        94.3471 
 1152   0.0000       3.470447        94.4357 
 1153   0.0000       3.475649        94.5772 
 1154   0.0000       3.476059        94.5884 
 1155   0.0000       3.478868        94.6648 
 1156   0.0000       3.482986        94.7769 
 1157   0.0000       3.488983        94.9400 
 1158   0.0000       3.490374        94.9779 
 1159   0.0000       3.493737        95.0694 
 1160   0.0000       3.493968        95.0757 
 1161   0.0000       3.496763        95.1518 
 1162   0.0000       3.502463        95.3069 
 1163   0.0000       3.505951        95.4018 
 1164   0.0000       3.511745        95.5594 
 1165   0.0000       3.516175        95.6800 
 1166   0.0000       3.518307        95.7380 
 1167   0.0000       3.525386        95.9306 
 1168   0.0000       3.528844        96.0247 
 1169   0.0000       3.531354        96.0930 
 1170   0.0000       3.536170        96.2241 
 1171   0.0000       3.537395        96.2574 
 1172   0.0000       3.540799        96.3500 
 1173   0.0000       3.549097        96.5758 
 1174   0.0000       3.554742        96.7294 
 1175   0.0000       3.558632        96.8353 
 1176   0.0000       3.561877        96.9236 
 1177   0.0000       3.564706        97.0006 
 1178   0.0000       3.566787        97.0572 
 1179   0.0000       3.571948        97.1976 
 1180   0.0000       3.574833        97.2761 
 1181   0.0000       3.580515        97.4308 
 1182   0.0000       3.583598        97.5147 
 1183   0.0000       3.591009        97.7163 
 1184   0.0000       3.593518        97.7846 
 1185   0.0000       3.602489        98.0287 
 1186   0.0000       3.604552        98.0849 
 1187   0.0000       3.609750        98.2263 
 1188   0.0000       3.611296        98.2684 
 1189   0.0000       3.619177        98.4828 
 1190   0.0000       3.621299        98.5406 
 1191   0.0000       3.625050        98.6426 
 1192   0.0000       3.631194        98.8098 
 1193   0.0000       3.632400        98.8426 
 1194   0.0000       3.637565        98.9832 
 1195   0.0000       3.641589        99.0927 
 1196   0.0000       3.644346        99.1677 
 1197   0.0000       3.646698        99.2317 
 1198   0.0000       3.649157        99.2986 
 1199   0.0000       3.654033        99.4313 
 1200   0.0000       3.657577        99.5277 
 1201   0.0000       3.663879        99.6992 
 1202   0.0000       3.668649        99.8290 
 1203   0.0000       3.673949        99.9732 
 1204   0.0000       3.684299       100.2549 
 1205   0.0000       3.689694       100.4017 
 1206   0.0000       3.693747       100.5120 
 1207   0.0000       3.702162       100.7409 
 1208   0.0000       3.708809       100.9218 
 1209   0.0000       3.712917       101.0336 
 1210   0.0000       3.715616       101.1070 
 1211   0.0000       3.721036       101.2545 
 1212   0.0000       3.727560       101.4321 
 1213   0.0000       3.729906       101.4959 
 1214   0.0000       3.732003       101.5530 
 1215   0.0000       3.740185       101.7756 
 1216   0.0000       3.751317       102.0785 
 1217   0.0000       3.756200       102.2114 
 1218   0.0000       3.767114       102.5084 
 1219   0.0000       3.771123       102.6175 
 1220   0.0000       3.776117       102.7534 
 1221   0.0000       3.779318       102.8405 
 1222   0.0000       3.780018       102.8595 
 1223   0.0000       3.788422       103.0882 
 1224   0.0000       3.797811       103.3437 
 1225   0.0000       3.799854       103.3993 
 1226   0.0000       3.805660       103.5573 
 1227   0.0000       3.809410       103.6593 
 1228   0.0000       3.818982       103.9198 
 1229   0.0000       3.824735       104.0763 
 1230   0.0000       3.833141       104.3051 
 1231   0.0000       3.849536       104.7512 
 1232   0.0000       3.853536       104.8600 
 1233   0.0000       3.859390       105.0193 
 1234   0.0000       3.863162       105.1220 
 1235   0.0000       3.869331       105.2898 
 1236   0.0000       3.870073       105.3100 
 1237   0.0000       3.878862       105.5492 
 1238   0.0000       3.881260       105.6145 
 1239   0.0000       3.885950       105.7421 
 1240   0.0000       3.896219       106.0215 
 1241   0.0000       3.900573       106.1400 
 1242   0.0000       3.909038       106.3703 
 1243   0.0000       3.925059       106.8063 
 1244   0.0000       3.939639       107.2030 
 1245   0.0000       3.944263       107.3289 
 1246   0.0000       3.958308       107.7110 
 1247   0.0000       3.962466       107.8242 
 1248   0.0000       3.964426       107.8775 
 1249   0.0000       3.965167       107.8977 
 1250   0.0000       3.969361       108.0118 
 1251   0.0000       3.985123       108.4407 
 1252   0.0000       3.989556       108.5613 
 1253   0.0000       3.995046       108.7107 
 1254   0.0000       3.999950       108.8442 
 1255   0.0000       4.010160       109.1220 
 1256   0.0000       4.019324       109.3714 
 1257   0.0000       4.022845       109.4672 
 1258   0.0000       4.030557       109.6770 
 1259   0.0000       4.037227       109.8585 
 1260   0.0000       4.045135       110.0737 
 1261   0.0000       4.046424       110.1088 
 1262   0.0000       4.050953       110.2320 
 1263   0.0000       4.053924       110.3129 
 1264   0.0000       4.059188       110.4561 
 1265   0.0000       4.070874       110.7741 
 1266   0.0000       4.074332       110.8682 
 1267   0.0000       4.076778       110.9348 
 1268   0.0000       4.087545       111.2277 
 1269   0.0000       4.093027       111.3769 
 1270   0.0000       4.098136       111.5160 
 1271   0.0000       4.100668       111.5849 
 1272   0.0000       4.115608       111.9914 
 1273   0.0000       4.119783       112.1050 
 1274   0.0000       4.122692       112.1842 
 1275   0.0000       4.126899       112.2986 
 1276   0.0000       4.132117       112.4406 
 1277   0.0000       4.142026       112.7103 
 1278   0.0000       4.146608       112.8349 
 1279   0.0000       4.149507       112.9138 
 1280   0.0000       4.158272       113.1523 
 1281   0.0000       4.166109       113.3656 
 1282   0.0000       4.168589       113.4331 
 1283   0.0000       4.171043       113.4999 
 1284   0.0000       4.176706       113.6540 
 1285   0.0000       4.178184       113.6942 
 1286   0.0000       4.185630       113.8968 
 1287   0.0000       4.192988       114.0970 
 1288   0.0000       4.197111       114.2092 
 1289   0.0000       4.198214       114.2392 
 1290   0.0000       4.201483       114.3282 
 1291   0.0000       4.202051       114.3436 
 1292   0.0000       4.212479       114.6274 
 1293   0.0000       4.213178       114.6464 
 1294   0.0000       4.216079       114.7253 
 1295   0.0000       4.218909       114.8024 
 1296   0.0000       4.219766       114.8257 
 1297   0.0000       4.223455       114.9261 
 1298   0.0000       4.225850       114.9912 
 1299   0.0000       4.227301       115.0307 
 1300   0.0000       4.229820       115.0993 
 1301   0.0000       4.231908       115.1561 
 1302   0.0000       4.233280       115.1934 
 1303   0.0000       4.236047       115.2687 
 1304   0.0000       4.239802       115.3709 
 1305   0.0000       4.241268       115.4108 
 1306   0.0000       4.243281       115.4655 
 1307   0.0000       4.244755       115.5057 
 1308   0.0000       4.246508       115.5534 
 1309   0.0000       4.254742       115.7774 
 1310   0.0000       4.257763       115.8596 
 1311   0.0000       4.262306       115.9833 
 1312   0.0000       4.266393       116.0945 
 1313   0.0000       4.273863       116.2977 
 1314   0.0000       4.274951       116.3273 
 1315   0.0000       4.282355       116.5288 
 1316   0.0000       4.289033       116.7105 
 1317   0.0000       4.315892       117.4414 
 1318   0.0000       4.324057       117.6636 
 1319   0.0000       4.332310       117.8882 
 1320   0.0000       4.334513       117.9481 
 1321   0.0000       4.340471       118.1102 
 1322   0.0000       4.343722       118.1987 
 1323   0.0000       4.344419       118.2176 
 1324   0.0000       4.346865       118.2842 
 1325   0.0000       4.354362       118.4882 
 1326   0.0000       4.365015       118.7781 
 1327   0.0000       4.371384       118.9514 
 1328   0.0000       4.373888       119.0195 
 1329   0.0000       4.382555       119.2554 
 1330   0.0000       4.390637       119.4753 
 1331   0.0000       4.396021       119.6218 
 1332   0.0000       4.400768       119.7510 
 1333   0.0000       4.418749       120.2403 
 1334   0.0000       4.421656       120.3194 
 1335   0.0000       4.430442       120.5585 
 1336   0.0000       4.436977       120.7363 
 1337   0.0000       4.440016       120.8190 
 1338   0.0000       4.450470       121.1034 
 1339   0.0000       4.452644       121.1626 
 1340   0.0000       4.456356       121.2636 
 1341   0.0000       4.459855       121.3588 
 1342   0.0000       4.463395       121.4552 
 1343   0.0000       4.473196       121.7219 
 1344   0.0000       4.484634       122.0331 
 1345   0.0000       4.489106       122.1548 
 1346   0.0000       4.496935       122.3678 
 1347   0.0000       4.503240       122.5394 
 1348   0.0000       4.518774       122.9621 
 1349   0.0000       4.524571       123.1198 
 1350   0.0000       4.548089       123.7598 
 1351   0.0000       4.550732       123.8317 
 1352   0.0000       4.560095       124.0865 
 1353   0.0000       4.563936       124.1910 
 1354   0.0000       4.574887       124.4890 
 1355   0.0000       4.583288       124.7176 
 1356   0.0000       4.604177       125.2860 
 1357   0.0000       4.607781       125.3841 
 1358   0.0000       4.623038       125.7993 
 1359   0.0000       4.630686       126.0074 
 1360   0.0000       4.636516       126.1660 
 1361   0.0000       4.639488       126.2469 
 1362   0.0000       4.644558       126.3848 
 1363   0.0000       4.654549       126.6567 
 1364   0.0000       4.656626       126.7132 
 1365   0.0000       4.660460       126.8176 
 1366   0.0000       4.668743       127.0430 
 1367   0.0000       4.680940       127.3748 
 1368   0.0000       4.684425       127.4697 
 1369   0.0000       4.707850       128.1071 
 1370   0.0000       4.712511       128.2339 
 1371   0.0000       4.719735       128.4305 
 1372   0.0000       4.725430       128.5855 
 1373   0.0000       4.728481       128.6685 
 1374   0.0000       4.739166       128.9593 
 1375   0.0000       4.754965       129.3892 
 1376   0.0000       4.766239       129.6959 
 1377   0.0000       4.775412       129.9456 
 1378   0.0000       4.782643       130.1423 
 1379   0.0000       4.785901       130.2310 
 1380   0.0000       4.807862       130.8286 
 1381   0.0000       4.811140       130.9178 
 1382   0.0000       4.833817       131.5348 
 1383   0.0000       4.856651       132.1562 
 1384   0.0000       4.871092       132.5492 
 1385   0.0000       4.882369       132.8560 
 1386   0.0000       4.885466       132.9403 
 1387   0.0000       4.893897       133.1697 
 1388   0.0000       4.897895       133.2785 
 1389   0.0000       4.902040       133.3913 
 1390   0.0000       4.902516       133.4043 
 1391   0.0000       4.908099       133.5562 
 1392   0.0000       4.912294       133.6703 
 1393   0.0000       4.934359       134.2707 
 1394   0.0000       4.942847       134.5017 
 1395   0.0000       4.951672       134.7419 
 1396   0.0000       4.958964       134.9403 
 1397   0.0000       4.966845       135.1547 
 1398   0.0000       4.970300       135.2487 
 1399   0.0000       4.977277       135.4386 
 1400   0.0000       4.981972       135.5664 
 1401   0.0000       5.003715       136.1580 
 1402   0.0000       5.022495       136.6690 
 1403   0.0000       5.038177       137.0958 
 1404   0.0000       5.073159       138.0477 
 1405   0.0000       5.079113       138.2097 
 1406   0.0000       5.089655       138.4966 
 1407   0.0000       5.095516       138.6560 
 1408   0.0000       5.125410       139.4695 
 1409   0.0000       5.135545       139.7453 
 1410   0.0000       5.153179       140.2251 
 1411   0.0000       5.159747       140.4039 
 1412   0.0000       5.171131       140.7136 
 1413   0.0000       5.186305       141.1265 
 1414   0.0000       5.187155       141.1497 
 1415   0.0000       5.196250       141.3972 
 1416   0.0000       5.197613       141.4343 
 1417   0.0000       5.203943       141.6065 
 1418   0.0000       5.209405       141.7551 
 1419   0.0000       5.217494       141.9752 
 1420   0.0000       5.224943       142.1779 
 1421   0.0000       5.226785       142.2280 
 1422   0.0000       5.234342       142.4337 
 1423   0.0000       5.238313       142.5418 
 1424   0.0000       5.252191       142.9194 
 1425   0.0000       5.254739       142.9887 
 1426   0.0000       5.272946       143.4841 
 1427   0.0000       5.281472       143.7162 
 1428   0.0000       5.293520       144.0440 
 1429   0.0000       5.317267       144.6902 
 1430   0.0000       5.323179       144.8511 
 1431   0.0000       5.331314       145.0724 
 1432   0.0000       5.332987       145.1179 
 1433   0.0000       5.337764       145.2479 
 1434   0.0000       5.352237       145.6418 
 1435   0.0000       5.363389       145.9452 
 1436   0.0000       5.370984       146.1519 
 1437   0.0000       5.383271       146.4863 
 1438   0.0000       5.405544       147.0923 
 1439   0.0000       5.426364       147.6589 
 1440   0.0000       5.431306       147.7934 
 1441   0.0000       5.445625       148.1830 
 1442   0.0000       5.457672       148.5108 
 1443   0.0000       5.473865       148.9514 
 1444   0.0000       5.478203       149.0695 
 1445   0.0000       5.489876       149.3871 
 1446   0.0000       5.515631       150.0879 
 1447   0.0000       5.520674       150.2252 
 1448   0.0000       5.532938       150.5589 
 1449   0.0000       5.565199       151.4368 
 1450   0.0000       5.583327       151.9300 
 1451   0.0000       5.604505       152.5063 
 1452   0.0000       5.629377       153.1831 
 1453   0.0000       5.660036       154.0174 
 1454   0.0000       5.664717       154.1448 
 1455   0.0000       5.670509       154.3024 
 1456   0.0000       5.678737       154.5263 
 1457   0.0000       5.695070       154.9707 
 1458   0.0000       5.723407       155.7418 
 1459   0.0000       5.728650       155.8845 
 1460   0.0000       5.787281       157.4799 
 1461   0.0000       5.822848       158.4477 
 1462   0.0000       5.861566       159.5013 
 1463   0.0000       5.925922       161.2525 
 1464   0.0000       5.939538       161.6230 
 1465   0.0000       5.961884       162.2311 
 1466   0.0000       6.014562       163.6645 
 1467   0.0000       6.029120       164.0607 
 1468   0.0000       6.039088       164.3319 
 1469   0.0000       6.117816       166.4742 
 1470   0.0000       6.168202       167.8453 
 1471   0.0000       6.200261       168.7177 
 1472   0.0000       6.210598       168.9990 
 1473   0.0000       6.290152       171.1637 
 1474   0.0000       6.293778       171.2624 
 1475   0.0000       6.398978       174.1251 
 1476   0.0000       6.411872       174.4759 
 1477   0.0000       6.436989       175.1594 
 1478   0.0000       6.462987       175.8668 
 1479   0.0000       6.497459       176.8049 
 1480   0.0000       6.533782       177.7932 
 1481   0.0000       6.566972       178.6964 
 1482   0.0000       6.611547       179.9093 
 1483   0.0000       6.702401       182.3816 
 1484   0.0000       6.709091       182.5636 
 1485   0.0000       6.789308       184.7465 
 1486   0.0000       6.869807       186.9369 
 1487   0.0000       6.872012       186.9970 
 1488   0.0000       6.899323       187.7401 
 1489   0.0000       6.915466       188.1794 
 1490   0.0000       6.934918       188.7087 
 1491   0.0000       7.060137       192.1161 
 1492   0.0000       7.070558       192.3997 
 1493   0.0000       7.111126       193.5036 
 1494   0.0000       7.165982       194.9963 
 1495   0.0000       7.226996       196.6566 
 1496   0.0000       7.276270       197.9974 
 1497   0.0000       7.340594       199.7477 
 1498   0.0000       7.347866       199.9456 
 1499   0.0000       7.474916       203.4028 
 1500   0.0000      22.159501       602.9907 
 1501   0.0000      22.228067       604.8565 
 1502   0.0000      22.260185       605.7304 
 1503   0.0000      22.341764       607.9503 
 1504   0.0000      22.508561       612.4891 
 1505   0.0000      22.534213       613.1871 
 1506   0.0000      22.541271       613.3792 
 1507   0.0000      22.564548       614.0126 
 1508   0.0000      22.571368       614.1982 
 1509   0.0000      22.607556       615.1829 
 1510   0.0000      22.652824       616.4147 
 1511   0.0000      22.655225       616.4800 
 1512   0.0000      22.658413       616.5668 
 1513   0.0000      22.690762       617.4470 
 1514   0.0000      22.691669       617.4717 
 1515   0.0000      22.692223       617.4868 
 1516   0.0000      22.713539       618.0668 
 1517   0.0000      22.720386       618.2531 
 1518   0.0000      22.792565       620.2172 
 1519   0.0000      22.808868       620.6608 
 1520   0.0000      22.824346       621.0820 
 1521   0.0000      22.858058       621.9994 
 1522   0.0000      22.874082       622.4354 
 1523   0.0000      22.874494       622.4466 
 1524   0.0000      22.878648       622.5597 
 1525   0.0000      22.899491       623.1268 
 1526   0.0000      22.928838       623.9254 
 1527   0.0000      22.993553       625.6864 
 1528   0.0000      23.033798       626.7815 
 1529   0.0000      23.188297       630.9856 
 1530   0.0000      23.243293       632.4822 
 1531   0.0000      23.288741       633.7189 
 1532   0.0000      23.357325       635.5851 
 1533   0.0000      23.423254       637.3791 
 1534   0.0000      23.459847       638.3749 
 1535   0.0000      23.701848       644.9601 
 1536   0.0000      32.854198       894.0082 
 1537   0.0000      32.917062       895.7188 
 1538   0.0000      44.082774      1199.5533 
 1539   0.0000      44.227756      1203.4984 
 1540   0.0000      44.282066      1204.9763 
 1541   0.0000      44.591478      1213.3958 

                    ********************************
                    * MULLIKEN POPULATION ANALYSIS *
                    ********************************

-----------------------
MULLIKEN ATOMIC CHARGES
-----------------------
   0 O :   -0.200208
   1 O :   -0.403066
   2 N :    0.002375
   3 N :   -0.227935
   4 C :    0.205312
   5 C :    0.117987
   6 H :    0.179998
   7 C :    0.186655
   8 C :   -0.260471
   9 H :    0.148877
  10 C :   -0.152344
  11 H :    0.161815
  12 C :   -0.153545
  13 H :    0.159311
  14 C :   -0.151053
  15 H :    0.158963
  16 C :   -0.299801
  17 H :    0.204091
  18 C :    0.150230
  19 C :   -0.435954
  20 H :    0.152323
  21 H :    0.162063
  22 H :    0.151887
  23 C :   -0.450170
  24 H :    0.157453
  25 H :    0.165214
  26 H :    0.156373
  27 C :   -0.440615
  28 H :    0.161883
  29 H :    0.152165
  30 H :    0.157678
  31 C :    0.156599
  32 C :    0.007600
  33 C :   -0.208169
  34 H :    0.160414
  35 C :   -0.206396
  36 H :    0.149690
  37 C :   -0.222015
  38 H :    0.150441
  39 C :   -0.252020
  40 H :    0.147668
  41 C :    0.115846
  42 C :   -0.462505
  43 H :    0.144906
  44 H :    0.153312
  45 H :    0.145350
  46 C :   -0.441091
  47 H :    0.148829
  48 H :    0.145106
  49 H :    0.144233
  50 C :   -0.441794
  51 H :    0.132416
  52 H :    0.140050
  53 H :    0.136003
  54 C :    0.449809
  55 C :    0.087292
  56 C :   -0.232101
  57 H :    0.168085
  58 C :   -0.130567
  59 H :    0.167784
  60 C :   -0.130831
  61 H :    0.166295
  62 C :   -0.134184
  63 H :    0.166652
  64 C :   -0.254988
  65 H :    0.180186
  66 H :    0.234141
  67 O :   -0.632714
  68 C :    0.424926
  69 C :    0.161557
  70 C :   -0.245405
  71 H :    0.145810
  72 C :   -0.150013
  73 H :    0.159571
  74 C :   -0.144737
  75 H :    0.159165
  76 C :   -0.148320
  77 H :    0.159764
  78 C :   -0.256208
  79 H :    0.149160
  80 O :   -0.633799
  81 H :    0.251708
Sum of atomic charges:   -0.0000000

--------------------------------
MULLIKEN REDUCED ORBITAL CHARGES
--------------------------------
  0 O s       :     3.774409  s :     3.774409
      pz      :     1.473393  p :     4.379432
      px      :     1.252295
      py      :     1.653745
      dz2     :     0.010131  d :     0.044068
      dxz     :     0.010344
      dyz     :     0.007778
      dx2y2   :     0.008753
      dxy     :     0.007063
      f0      :     0.000267  f :     0.002299
      f+1     :     0.000289
      f-1     :     0.000326
      f+2     :     0.000381
      f-2     :     0.000290
      f+3     :     0.000421
      f-3     :     0.000323
  1 O s       :     3.854502  s :     3.854502
      pz      :     1.455006  p :     4.517044
      px      :     1.585677
      py      :     1.476361
      dz2     :     0.005722  d :     0.029738
      dxz     :     0.005845
      dyz     :     0.004974
      dx2y2   :     0.006077
      dxy     :     0.007120
      f0      :     0.000113  f :     0.001782
      f+1     :     0.000274
      f-1     :     0.000210
      f+2     :     0.000219
      f-2     :     0.000353
      f+3     :     0.000324
      f-3     :     0.000289
  2 N s       :     3.414125  s :     3.414125
      pz      :     1.163287  p :     3.519907
      px      :     1.275971
      py      :     1.080650
      dz2     :     0.011716  d :     0.059715
      dxz     :     0.009682
      dyz     :     0.015159
      dx2y2   :     0.011108
      dxy     :     0.012050
      f0      :     0.000386  f :     0.003877
      f+1     :     0.000410
      f-1     :     0.000495
      f+2     :     0.000519
      f-2     :     0.000580
      f+3     :     0.000595
      f-3     :     0.000892
  3 N s       :     3.405821  s :     3.405821
      pz      :     1.430374  p :     3.756955
      px      :     1.225812
      py      :     1.100769
      dz2     :     0.010395  d :     0.061431
      dxz     :     0.011689
      dyz     :     0.010155
      dx2y2   :     0.015899
      dxy     :     0.013292
      f0      :     0.000516  f :     0.003729
      f+1     :     0.000647
      f-1     :     0.000211
      f+2     :     0.000791
      f-2     :     0.000632
      f+3     :     0.000397
      f-3     :     0.000535
  4 C s       :     3.189196  s :     3.189196
      pz      :     0.802859  p :     2.359321
      px      :     0.737132
      py      :     0.819330
      dz2     :     0.052228  d :     0.225702
      dxz     :     0.029076
      dyz     :     0.059948
      dx2y2   :     0.042374
      dxy     :     0.042075
      f0      :     0.004140  f :     0.020469
      f+1     :     0.002217
      f-1     :     0.002464
      f+2     :     0.003887
      f-2     :     0.002853
      f+3     :     0.002095
      f-3     :     0.002813
  5 C s       :     3.027840  s :     3.027840
      pz      :     0.863607  p :     2.679535
      px      :     0.875834
      py      :     0.940094
      dz2     :     0.026346  d :     0.164754
      dxz     :     0.037185
      dyz     :     0.037091
      dx2y2   :     0.031240
      dxy     :     0.032893
      f0      :     0.000813  f :     0.009883
      f+1     :     0.002103
      f-1     :     0.001175
      f+2     :     0.001349
      f-2     :     0.001761
      f+3     :     0.001278
      f-3     :     0.001403
  6 H s       :     0.796859  s :     0.796859
      pz      :     0.008618  p :     0.023144
      px      :     0.007187
      py      :     0.007338
  7 C s       :     3.239076  s :     3.239076
      pz      :     0.933201  p :     2.422783
      px      :     0.794672
      py      :     0.694910
      dz2     :     0.013363  d :     0.141872
      dxz     :     0.025705
      dyz     :     0.019717
      dx2y2   :     0.039410
      dxy     :     0.043677
      f0      :     0.000966  f :     0.009615
      f+1     :     0.000883
      f-1     :     0.001277
      f+2     :     0.001455
      f-2     :     0.000921
      f+3     :     0.001340
      f-3     :     0.002772
  8 C s       :     3.252127  s :     3.252127
      pz      :     0.945606  p :     2.903195
      px      :     0.949469
      py      :     1.008120
      dz2     :     0.006194  d :     0.097873
      dxz     :     0.020924
      dyz     :     0.011996
      dx2y2   :     0.028659
      dxy     :     0.030101
      f0      :     0.001072  f :     0.007276
      f+1     :     0.000752
      f-1     :     0.000719
      f+2     :     0.000995
      f-2     :     0.000817
      f+3     :     0.000945
      f-3     :     0.001976
  9 H s       :     0.828000  s :     0.828000
      pz      :     0.005954  p :     0.023124
      px      :     0.005746
      py      :     0.011425
 10 C s       :     3.190442  s :     3.190442
      pz      :     0.960084  p :     2.860753
      px      :     0.978548
      py      :     0.922121
      dz2     :     0.010141  d :     0.093981
      dxz     :     0.008786
      dyz     :     0.018797
      dx2y2   :     0.035699
      dxy     :     0.020558
      f0      :     0.000773  f :     0.007169
      f+1     :     0.000707
      f-1     :     0.001311
      f+2     :     0.000617
      f-2     :     0.001019
      f+3     :     0.000991
      f-3     :     0.001752
 11 H s       :     0.815998  s :     0.815998
      pz      :     0.004777  p :     0.022187
      px      :     0.013657
      py      :     0.003754
 12 C s       :     3.192926  s :     3.192926
      pz      :     0.946719  p :     2.859858
      px      :     0.944636
      py      :     0.968503
      dz2     :     0.009663  d :     0.093623
      dxz     :     0.019026
      dyz     :     0.009190
      dx2y2   :     0.022104
      dxy     :     0.033640
      f0      :     0.000832  f :     0.007138
      f+1     :     0.000745
      f-1     :     0.001144
      f+2     :     0.001104
      f-2     :     0.000556
      f+3     :     0.000922
      f-3     :     0.001835
 13 H s       :     0.818534  s :     0.818534
      pz      :     0.004899  p :     0.022154
      px      :     0.006953
      py      :     0.010302
 14 C s       :     3.197242  s :     3.197242
      pz      :     0.966721  p :     2.853222
      px      :     0.927424
      py      :     0.959077
      dz2     :     0.005766  d :     0.093430
      dxz     :     0.019462
      dyz     :     0.011433
      dx2y2   :     0.027543
      dxy     :     0.029226
      f0      :     0.001068  f :     0.007159
      f+1     :     0.000720
      f-1     :     0.000715
      f+2     :     0.000944
      f-2     :     0.000822
      f+3     :     0.000887
      f-3     :     0.002003
 15 H s       :     0.818828  s :     0.818828
      pz      :     0.006006  p :     0.022209
      px      :     0.005499
      py      :     0.010705
 16 C s       :     3.262055  s :     3.262055
      pz      :     0.943724  p :     2.933559
      px      :     1.044454
      py      :     0.945381
      dz2     :     0.011985  d :     0.096990
      dxz     :     0.008896
      dyz     :     0.018855
      dx2y2   :     0.036523
      dxy     :     0.020731
      f0      :     0.000779  f :     0.007196
      f+1     :     0.000681
      f-1     :     0.001316
      f+2     :     0.000617
      f-2     :     0.001026
      f+3     :     0.001078
      f-3     :     0.001700
 17 H s       :     0.773103  s :     0.773103
      pz      :     0.004782  p :     0.022806
      px      :     0.014126
      py      :     0.003899
 18 C s       :     3.071595  s :     3.071595
      pz      :     0.786531  p :     2.565174
      px      :     0.937060
      py      :     0.841583
      dz2     :     0.034351  d :     0.200869
      dxz     :     0.040159
      dyz     :     0.048650
      dx2y2   :     0.040108
      dxy     :     0.037600
      f0      :     0.001632  f :     0.012132
      f+1     :     0.001320
      f-1     :     0.002062
      f+2     :     0.002219
      f-2     :     0.001935
      f+3     :     0.001316
      f-3     :     0.001648
 19 C s       :     3.267123  s :     3.267123
      pz      :     1.084810  p :     3.109975
      px      :     0.936225
      py      :     1.088940
      dz2     :     0.004131  d :     0.055547
      dxz     :     0.015851
      dyz     :     0.012223
      dx2y2   :     0.009503
      dxy     :     0.013839
      f0      :     0.000188  f :     0.003309
      f+1     :     0.000543
      f-1     :     0.000191
      f+2     :     0.000814
      f-2     :     0.000509
      f+3     :     0.000508
      f-3     :     0.000554
 20 H s       :     0.826323  s :     0.826323
      pz      :     0.009242  p :     0.021354
      px      :     0.007080
      py      :     0.005032
 21 H s       :     0.816382  s :     0.816382
      pz      :     0.007746  p :     0.021556
      px      :     0.004149
      py      :     0.009661
 22 H s       :     0.826338  s :     0.826338
      pz      :     0.006625  p :     0.021776
      px      :     0.006559
      py      :     0.008592
 23 C s       :     3.268298  s :     3.268298
      pz      :     1.091998  p :     3.121537
      px      :     1.059163
      py      :     0.970376
      dz2     :     0.007461  d :     0.056914
      dxz     :     0.007984
      dyz     :     0.016941
      dx2y2   :     0.016646
      dxy     :     0.007883
      f0      :     0.000159  f :     0.003421
      f+1     :     0.000240
      f-1     :     0.000747
      f+2     :     0.000556
      f-2     :     0.000475
      f+3     :     0.000551
      f-3     :     0.000692
 24 H s       :     0.821127  s :     0.821127
      pz      :     0.005166  p :     0.021420
      px      :     0.011863
      py      :     0.004391
 25 H s       :     0.813319  s :     0.813319
      pz      :     0.008168  p :     0.021467
      px      :     0.004548
      py      :     0.008752
 26 H s       :     0.822370  s :     0.822370
      pz      :     0.009890  p :     0.021257
      px      :     0.005655
      py      :     0.005712
 27 C s       :     3.275221  s :     3.275221
      pz      :     0.982802  p :     3.106932
      px      :     1.050704
      py      :     1.073426
      dz2     :     0.011419  d :     0.055149
      dxz     :     0.008245
      dyz     :     0.015699
      dx2y2   :     0.011414
      dxy     :     0.008372
      f0      :     0.000443  f :     0.003314
      f+1     :     0.000354
      f-1     :     0.000585
      f+2     :     0.000860
      f-2     :     0.000622
      f+3     :     0.000295
      f-3     :     0.000154
 28 H s       :     0.816570  s :     0.816570
      pz      :     0.009367  p :     0.021546
      px      :     0.004622
      py      :     0.007558
 29 H s       :     0.826609  s :     0.826609
      pz      :     0.004586  p :     0.021226
      px      :     0.011470
      py      :     0.005169
 30 H s       :     0.820724  s :     0.820724
      pz      :     0.005716  p :     0.021598
      px      :     0.005892
      py      :     0.009989
 31 C s       :     3.041723  s :     3.041723
      pz      :     0.906558  p :     2.618020
      px      :     0.846292
      py      :     0.865171
      dz2     :     0.031279  d :     0.170792
      dxz     :     0.018542
      dyz     :     0.035187
      dx2y2   :     0.044988
      dxy     :     0.040796
      f0      :     0.001132  f :     0.012866
      f+1     :     0.001876
      f-1     :     0.001462
      f+2     :     0.002068
      f-2     :     0.001728
      f+3     :     0.002516
      f-3     :     0.002085
 32 C s       :     3.320062  s :     3.320062
      pz      :     0.897894  p :     2.538606
      px      :     0.832106
      py      :     0.808607
      dz2     :     0.018405  d :     0.124730
      dxz     :     0.015211
      dyz     :     0.024694
      dx2y2   :     0.033759
      dxy     :     0.032661
      f0      :     0.000649  f :     0.009002
      f+1     :     0.001561
      f-1     :     0.001077
      f+2     :     0.001458
      f-2     :     0.001064
      f+3     :     0.001733
      f-3     :     0.001460
 33 C s       :     3.216260  s :     3.216260
      pz      :     0.954115  p :     2.886591
      px      :     0.968555
      py      :     0.963921
      dz2     :     0.012346  d :     0.097996
      dxz     :     0.009176
      dyz     :     0.024017
      dx2y2   :     0.025338
      dxy     :     0.027119
      f0      :     0.000847  f :     0.007322
      f+1     :     0.000899
      f-1     :     0.000860
      f+2     :     0.001442
      f-2     :     0.000790
      f+3     :     0.001206
      f-3     :     0.001278
 34 H s       :     0.816432  s :     0.816432
      pz      :     0.006446  p :     0.023155
      px      :     0.011423
      py      :     0.005286
 35 C s       :     3.203797  s :     3.203797
      pz      :     0.990226  p :     2.901865
      px      :     0.967101
      py      :     0.944538
      dz2     :     0.008476  d :     0.093528
      dxz     :     0.011733
      dyz     :     0.021499
      dx2y2   :     0.020176
      dxy     :     0.031644
      f0      :     0.000785  f :     0.007205
      f+1     :     0.001192
      f-1     :     0.000513
      f+2     :     0.001147
      f-2     :     0.000967
      f+3     :     0.001586
      f-3     :     0.001015
 36 H s       :     0.828090  s :     0.828090
      pz      :     0.007364  p :     0.022220
      px      :     0.007657
      py      :     0.007199
 37 C s       :     3.233843  s :     3.233843
      pz      :     0.956883  p :     2.885048
      px      :     0.948895
      py      :     0.979270
      dz2     :     0.019761  d :     0.095851
      dxz     :     0.017612
      dyz     :     0.009233
      dx2y2   :     0.030416
      dxy     :     0.018829
      f0      :     0.000408  f :     0.007273
      f+1     :     0.001530
      f-1     :     0.001024
      f+2     :     0.001130
      f-2     :     0.000860
      f+3     :     0.001368
      f-3     :     0.000952
 38 H s       :     0.827505  s :     0.827505
      pz      :     0.004495  p :     0.022054
      px      :     0.004475
      py      :     0.013084
 39 C s       :     3.308497  s :     3.308497
      pz      :     0.969115  p :     2.844440
      px      :     0.950945
      py      :     0.924381
      dz2     :     0.012101  d :     0.091709
      dxz     :     0.009954
      dyz     :     0.020745
      dx2y2   :     0.024774
      dxy     :     0.024136
      f0      :     0.000827  f :     0.007374
      f+1     :     0.000949
      f-1     :     0.000923
      f+2     :     0.001388
      f-2     :     0.000731
      f+3     :     0.001287
      f-3     :     0.001268
 40 H s       :     0.828310  s :     0.828310
      pz      :     0.006243  p :     0.024022
      px      :     0.012002
      py      :     0.005777
 41 C s       :     2.987697  s :     2.987697
      pz      :     0.909142  p :     2.709560
      px      :     0.925234
      py      :     0.875184
      dz2     :     0.037476  d :     0.177315
      dxz     :     0.037478
      dyz     :     0.032255
      dx2y2   :     0.036203
      dxy     :     0.033902
      f0      :     0.001365  f :     0.009581
      f+1     :     0.001960
      f-1     :     0.001224
      f+2     :     0.001122
      f-2     :     0.000997
      f+3     :     0.001537
      f-3     :     0.001376
 42 C s       :     3.289754  s :     3.289754
      pz      :     1.048854  p :     3.108956
      px      :     0.970176
      py      :     1.089926
      dz2     :     0.020709  d :     0.060400
      dxz     :     0.008047
      dyz     :     0.003652
      dx2y2   :     0.012819
      dxy     :     0.015173
      f0      :     0.000716  f :     0.003394
      f+1     :     0.000622
      f-1     :     0.000184
      f+2     :     0.000277
      f-2     :     0.000326
      f+3     :     0.000469
      f-3     :     0.000801
 43 H s       :     0.833943  s :     0.833943
      pz      :     0.005227  p :     0.021151
      px      :     0.009370
      py      :     0.006554
 44 H s       :     0.825296  s :     0.825296
      pz      :     0.004601  p :     0.021392
      px      :     0.004994
      py      :     0.011797
 45 H s       :     0.833510  s :     0.833510
      pz      :     0.012070  p :     0.021140
      px      :     0.004352
      py      :     0.004718
 46 C s       :     3.269991  s :     3.269991
      pz      :     1.060337  p :     3.108725
      px      :     1.008400
      py      :     1.039989
      dz2     :     0.015219  d :     0.059110
      dxz     :     0.011287
      dyz     :     0.005286
      dx2y2   :     0.020821
      dxy     :     0.006496
      f0      :     0.000442  f :     0.003265
      f+1     :     0.000446
      f-1     :     0.000497
      f+2     :     0.000346
      f-2     :     0.000323
      f+3     :     0.000799
      f-3     :     0.000414
 47 H s       :     0.829872  s :     0.829872
      pz      :     0.011566  p :     0.021299
      px      :     0.004862
      py      :     0.004871
 48 H s       :     0.833296  s :     0.833296
      pz      :     0.004616  p :     0.021597
      px      :     0.005012
      py      :     0.011969
 49 H s       :     0.833477  s :     0.833477
      pz      :     0.006360  p :     0.022291
      px      :     0.010562
      py      :     0.005369
 50 C s       :     3.256702  s :     3.256702
      pz      :     0.956071  p :     3.122355
      px      :     1.087035
      py      :     1.079249
      dz2     :     0.011073  d :     0.059451
      dxz     :     0.020388
      dyz     :     0.012553
      dx2y2   :     0.007584
      dxy     :     0.007853
      f0      :     0.000981  f :     0.003285
      f+1     :     0.000689
      f-1     :     0.000682
      f+2     :     0.000222
      f-2     :     0.000157
      f+3     :     0.000397
      f-3     :     0.000157
 51 H s       :     0.845121  s :     0.845121
      pz      :     0.007175  p :     0.022463
      px      :     0.010488
      py      :     0.004799
 52 H s       :     0.838638  s :     0.838638
      pz      :     0.004532  p :     0.021312
      px      :     0.005634
      py      :     0.011147
 53 H s       :     0.842631  s :     0.842631
      pz      :     0.006124  p :     0.021366
      px      :     0.007928
      py      :     0.007314
 54 C s       :     3.105336  s :     3.105336
      pz      :     0.742394  p :     2.165158
      px      :     0.654996
      py      :     0.767768
      dz2     :     0.046200  d :     0.256934
      dxz     :     0.047145
      dyz     :     0.030080
      dx2y2   :     0.077738
      dxy     :     0.055771
      f0      :     0.001769  f :     0.022763
      f+1     :     0.002444
      f-1     :     0.002737
      f+2     :     0.004555
      f-2     :     0.001912
      f+3     :     0.003483
      f-3     :     0.005862
 55 C s       :     3.265961  s :     3.265961
      pz      :     0.877927  p :     2.508429
      px      :     0.794278
      py      :     0.836224
      dz2     :     0.016746  d :     0.128610
      dxz     :     0.030001
      dyz     :     0.016363
      dx2y2   :     0.031545
      dxy     :     0.033954
      f0      :     0.000880  f :     0.009708
      f+1     :     0.000834
      f-1     :     0.001601
      f+2     :     0.002073
      f-2     :     0.001179
      f+3     :     0.001193
      f-3     :     0.001948
 56 C s       :     3.258385  s :     3.258385
      pz      :     0.951353  p :     2.868647
      px      :     0.943354
      py      :     0.973940
      dz2     :     0.012975  d :     0.097812
      dxz     :     0.025185
      dyz     :     0.010063
      dx2y2   :     0.019723
      dxy     :     0.029867
      f0      :     0.000877  f :     0.007257
      f+1     :     0.000473
      f-1     :     0.001206
      f+2     :     0.001456
      f-2     :     0.000880
      f+3     :     0.000747
      f-3     :     0.001618
 57 H s       :     0.809388  s :     0.809388
      pz      :     0.006592  p :     0.022527
      px      :     0.007889
      py      :     0.008045
 58 C s       :     3.171197  s :     3.171197
      pz      :     0.941965  p :     2.859620
      px      :     0.984433
      py      :     0.933222
      dz2     :     0.018305  d :     0.092577
      dxz     :     0.013380
      dyz     :     0.014865
      dx2y2   :     0.028777
      dxy     :     0.017251
      f0      :     0.000432  f :     0.007173
      f+1     :     0.000888
      f-1     :     0.001610
      f+2     :     0.001309
      f-2     :     0.000905
      f+3     :     0.001039
      f-3     :     0.000990
 59 H s       :     0.809985  s :     0.809985
      pz      :     0.004281  p :     0.022230
      px      :     0.013881
      py      :     0.004068
 60 C s       :     3.192574  s :     3.192574
      pz      :     0.944051  p :     2.836273
      px      :     0.935734
      py      :     0.956488
      dz2     :     0.010599  d :     0.094853
      dxz     :     0.023847
      dyz     :     0.009820
      dx2y2   :     0.023843
      dxy     :     0.026745
      f0      :     0.000707  f :     0.007131
      f+1     :     0.000748
      f-1     :     0.000985
      f+2     :     0.001536
      f-2     :     0.000694
      f+3     :     0.000951
      f-3     :     0.001511
 61 H s       :     0.811581  s :     0.811581
      pz      :     0.007599  p :     0.022124
      px      :     0.005162
      py      :     0.009364
 62 C s       :     3.177648  s :     3.177648
      pz      :     0.954101  p :     2.857426
      px      :     0.941569
      py      :     0.961756
      dz2     :     0.011869  d :     0.091930
      dxz     :     0.023536
      dyz     :     0.008599
      dx2y2   :     0.019105
      dxy     :     0.028821
      f0      :     0.000835  f :     0.007181
      f+1     :     0.000453
      f-1     :     0.001227
      f+2     :     0.001498
      f-2     :     0.000859
      f+3     :     0.000715
      f-3     :     0.001593
 63 H s       :     0.811123  s :     0.811123
      pz      :     0.006671  p :     0.022225
      px      :     0.007511
      py      :     0.008043
 64 C s       :     3.278636  s :     3.278636
      pz      :     0.918708  p :     2.868997
      px      :     1.020168
      py      :     0.930121
      dz2     :     0.021869  d :     0.100071
      dxz     :     0.013939
      dyz     :     0.015492
      dx2y2   :     0.030743
      dxy     :     0.018027
      f0      :     0.000426  f :     0.007285
      f+1     :     0.000975
      f-1     :     0.001612
      f+2     :     0.001294
      f-2     :     0.000907
      f+3     :     0.001093
      f-3     :     0.000979
 65 H s       :     0.797289  s :     0.797289
      pz      :     0.004175  p :     0.022525
      px      :     0.014344
      py      :     0.004006
 66 H s       :     0.722707  s :     0.722707
      pz      :     0.012623  p :     0.043152
      px      :     0.008735
      py      :     0.021794
 67 O s       :     3.851761  s :     3.851761
      pz      :     1.443930  p :     4.752628
      px      :     1.812883
      py      :     1.495815
      dz2     :     0.007981  d :     0.026620
      dxz     :     0.005228
      dyz     :     0.007369
      dx2y2   :     0.003381
      dxy     :     0.002661
      f0      :     0.000359  f :     0.001705
      f+1     :     0.000249
      f-1     :     0.000346
      f+2     :     0.000309
      f-2     :     0.000281
      f+3     :     0.000072
      f-3     :     0.000089
 68 C s       :     3.033898  s :     3.033898
      pz      :     0.763888  p :     2.246664
      px      :     0.743334
      py      :     0.739442
      dz2     :     0.052891  d :     0.268381
      dxz     :     0.087363
      dyz     :     0.025632
      dx2y2   :     0.042138
      dxy     :     0.060357
      f0      :     0.005240  f :     0.026131
      f+1     :     0.003408
      f-1     :     0.002421
      f+2     :     0.004924
      f-2     :     0.003365
      f+3     :     0.003252
      f-3     :     0.003521
 69 C s       :     3.222849  s :     3.222849
      pz      :     0.805437  p :     2.478269
      px      :     0.763721
      py      :     0.909112
      dz2     :     0.025460  d :     0.127888
      dxz     :     0.040277
      dyz     :     0.016096
      dx2y2   :     0.021023
      dxy     :     0.025032
      f0      :     0.001716  f :     0.009437
      f+1     :     0.001259
      f-1     :     0.000946
      f+2     :     0.001996
      f-2     :     0.001209
      f+3     :     0.001078
      f-3     :     0.001232
 70 C s       :     3.245839  s :     3.245839
      pz      :     0.994407  p :     2.894478
      px      :     0.940753
      py      :     0.959318
      dz2     :     0.018794  d :     0.097911
      dxz     :     0.026913
      dyz     :     0.012156
      dx2y2   :     0.018033
      dxy     :     0.022015
      f0      :     0.000962  f :     0.007178
      f+1     :     0.000978
      f-1     :     0.000740
      f+2     :     0.001396
      f-2     :     0.000941
      f+3     :     0.001064
      f-3     :     0.001098
 71 H s       :     0.831516  s :     0.831516
      pz      :     0.010930  p :     0.022674
      px      :     0.004717
      py      :     0.007027
 72 C s       :     3.179416  s :     3.179416
      pz      :     0.932248  p :     2.869763
      px      :     0.978730
      py      :     0.958785
      dz2     :     0.028684  d :     0.093676
      dxz     :     0.019690
      dyz     :     0.016269
      dx2y2   :     0.016835
      dxy     :     0.012198
      f0      :     0.001297  f :     0.007157
      f+1     :     0.001164
      f-1     :     0.000798
      f+2     :     0.001451
      f-2     :     0.001126
      f+3     :     0.000693
      f-3     :     0.000627
 73 H s       :     0.818236  s :     0.818236
      pz      :     0.004040  p :     0.022192
      px      :     0.013172
      py      :     0.004980
 74 C s       :     3.182374  s :     3.182374
      pz      :     0.961774  p :     2.860812
      px      :     0.955011
      py      :     0.944027
      dz2     :     0.016402  d :     0.094398
      dxz     :     0.033515
      dyz     :     0.009590
      dx2y2   :     0.014985
      dxy     :     0.019906
      f0      :     0.001319  f :     0.007154
      f+1     :     0.000776
      f-1     :     0.000706
      f+2     :     0.001560
      f-2     :     0.000852
      f+3     :     0.000861
      f-3     :     0.001080
 75 H s       :     0.818723  s :     0.818723
      pz      :     0.008713  p :     0.022112
      px      :     0.008311
      py      :     0.005087
 76 C s       :     3.178813  s :     3.178813
      pz      :     0.970645  p :     2.868794
      px      :     0.926500
      py      :     0.971648
      dz2     :     0.017790  d :     0.093554
      dxz     :     0.025855
      dyz     :     0.011297
      dx2y2   :     0.018199
      dxy     :     0.020412
      f0      :     0.000923  f :     0.007159
      f+1     :     0.000975
      f-1     :     0.000782
      f+2     :     0.001395
      f-2     :     0.000957
      f+3     :     0.001069
      f-3     :     0.001059
 77 H s       :     0.818045  s :     0.818045
      pz      :     0.010583  p :     0.022191
      px      :     0.004535
      py      :     0.007073
 78 C s       :     3.254964  s :     3.254964
      pz      :     0.944865  p :     2.896421
      px      :     1.009410
      py      :     0.942147
      dz2     :     0.030530  d :     0.097641
      dxz     :     0.019900
      dyz     :     0.016487
      dx2y2   :     0.017969
      dxy     :     0.012755
      f0      :     0.001322  f :     0.007183
      f+1     :     0.001211
      f-1     :     0.000815
      f+2     :     0.001400
      f-2     :     0.001160
      f+3     :     0.000652
      f-3     :     0.000623
 79 H s       :     0.828213  s :     0.828213
      pz      :     0.004152  p :     0.022627
      px      :     0.013583
      py      :     0.004892
 80 O s       :     3.864094  s :     3.864094
      pz      :     1.757384  p :     4.741406
      px      :     1.349626
      py      :     1.634397
      dz2     :     0.003363  d :     0.026652
      dxz     :     0.006670
      dyz     :     0.001081
      dx2y2   :     0.007786
      dxy     :     0.007752
      f0      :     0.000179  f :     0.001647
      f+1     :     0.000253
      f-1     :     0.000050
      f+2     :     0.000236
      f-2     :     0.000101
      f+3     :     0.000406
      f-3     :     0.000422
 81 H s       :     0.698247  s :     0.698247
      pz      :     0.026114  p :     0.050045
      px      :     0.014707
      py      :     0.009224


                     *******************************
                     * LOEWDIN POPULATION ANALYSIS *
                     *******************************

----------------------
LOEWDIN ATOMIC CHARGES
----------------------
   0 O :    0.414430
   1 O :    0.084504
   2 N :    0.307696
   3 N :    0.131135
   4 C :   -0.211786
   5 C :   -0.193410
   6 H :    0.180027
   7 C :   -0.120319
   8 C :   -0.105650
   9 H :    0.156785
  10 C :   -0.139566
  11 H :    0.156624
  12 C :   -0.138111
  13 H :    0.155079
  14 C :   -0.140185
  15 H :    0.156507
  16 C :   -0.108543
  17 H :    0.160264
  18 C :   -0.328506
  19 C :   -0.257593
  20 H :    0.134055
  21 H :    0.139970
  22 H :    0.130725
  23 C :   -0.265106
  24 H :    0.131342
  25 H :    0.138302
  26 H :    0.132416
  27 C :   -0.256121
  28 H :    0.139938
  29 H :    0.134204
  30 H :    0.129535
  31 C :   -0.186805
  32 C :   -0.070781
  33 C :   -0.123565
  34 H :    0.158902
  35 C :   -0.179395
  36 H :    0.150041
  37 C :   -0.160556
  38 H :    0.153127
  39 C :   -0.144908
  40 H :    0.150639
  41 C :   -0.284444
  42 C :   -0.272983
  43 H :    0.126428
  44 H :    0.128921
  45 H :    0.126223
  46 C :   -0.262921
  47 H :    0.131341
  48 H :    0.131652
  49 H :    0.119919
  50 C :   -0.269698
  51 H :    0.121064
  52 H :    0.128175
  53 H :    0.128487
  54 C :   -0.331154
  55 C :   -0.131638
  56 C :   -0.078806
  57 H :    0.163977
  58 C :   -0.131412
  59 H :    0.159367
  60 C :   -0.114567
  61 H :    0.159068
  62 C :   -0.132384
  63 H :    0.159146
  64 C :   -0.085214
  65 H :    0.163893
  66 H :    0.187807
  67 O :   -0.109637
  68 C :   -0.621500
  69 C :   -0.131193
  70 C :   -0.107621
  71 H :    0.153207
  72 C :   -0.148761
  73 H :    0.154371
  74 C :   -0.141306
  75 H :    0.154303
  76 C :   -0.148767
  77 H :    0.154390
  78 C :   -0.107812
  79 H :    0.153514
  80 O :   -0.095707
  81 H :    0.206928

-------------------------------
LOEWDIN REDUCED ORBITAL CHARGES
-------------------------------
  0 O s       :     3.190985  s :     3.190985
      pz      :     1.457899  p :     4.271631
      px      :     1.297632
      py      :     1.516099
      dz2     :     0.026980  d :     0.115217
      dxz     :     0.026393
      dyz     :     0.016642
      dx2y2   :     0.026275
      dxy     :     0.018928
      f0      :     0.001280  f :     0.007736
      f+1     :     0.001152
      f-1     :     0.001030
      f+2     :     0.001274
      f-2     :     0.000913
      f+3     :     0.001068
      f-3     :     0.001020
  1 O s       :     3.418186  s :     3.418186
      pz      :     1.412938  p :     4.429451
      px      :     1.552888
      py      :     1.463625
      dz2     :     0.008550  d :     0.062518
      dxz     :     0.012440
      dyz     :     0.012544
      dx2y2   :     0.011886
      dxy     :     0.017098
      f0      :     0.000511  f :     0.005340
      f+1     :     0.000526
      f-1     :     0.000489
      f+2     :     0.000638
      f-2     :     0.001385
      f+3     :     0.000833
      f-3     :     0.000960
  2 N s       :     2.953512  s :     2.953512
      pz      :     1.169101  p :     3.524827
      px      :     1.191855
      py      :     1.163872
      dz2     :     0.041539  d :     0.201117
      dxz     :     0.029543
      dyz     :     0.055243
      dx2y2   :     0.038038
      dxy     :     0.036753
      f0      :     0.002124  f :     0.012848
      f+1     :     0.001436
      f-1     :     0.001619
      f+2     :     0.001629
      f-2     :     0.001846
      f+3     :     0.002205
      f-3     :     0.001987
  3 N s       :     2.935151  s :     2.935151
      pz      :     1.327041  p :     3.712181
      px      :     1.231868
      py      :     1.153273
      dz2     :     0.029799  d :     0.208156
      dxz     :     0.039246
      dyz     :     0.035755
      dx2y2   :     0.059609
      dxy     :     0.043747
      f0      :     0.001750  f :     0.013376
      f+1     :     0.002170
      f-1     :     0.001092
      f+2     :     0.002591
      f-2     :     0.001763
      f+3     :     0.001925
      f-3     :     0.002086
  4 C s       :     2.743309  s :     2.743309
      pz      :     0.909364  p :     2.585770
      px      :     0.752483
      py      :     0.923923
      dz2     :     0.179163  d :     0.762012
      dxz     :     0.097603
      dyz     :     0.212311
      dx2y2   :     0.136428
      dxy     :     0.136506
      f0      :     0.025784  f :     0.120696
      f+1     :     0.014781
      f-1     :     0.017088
      f+2     :     0.021957
      f-2     :     0.016824
      f+3     :     0.012474
      f-3     :     0.011787
  5 C s       :     2.727469  s :     2.727469
      pz      :     0.953430  p :     2.853344
      px      :     0.916113
      py      :     0.983801
      dz2     :     0.093248  d :     0.551162
      dxz     :     0.114366
      dyz     :     0.130756
      dx2y2   :     0.095899
      dxy     :     0.116894
      f0      :     0.006289  f :     0.061435
      f+1     :     0.012419
      f-1     :     0.007257
      f+2     :     0.007361
      f-2     :     0.009302
      f+3     :     0.008845
      f-3     :     0.009962
  6 H s       :     0.758700  s :     0.758700
      pz      :     0.022276  p :     0.061273
      px      :     0.019587
      py      :     0.019410
  7 C s       :     2.711511  s :     2.711511
      pz      :     0.890159  p :     2.850937
      px      :     1.014728
      py      :     0.946050
      dz2     :     0.049574  d :     0.503391
      dxz     :     0.082795
      dyz     :     0.068761
      dx2y2   :     0.140193
      dxy     :     0.162068
      f0      :     0.004262  f :     0.054480
      f+1     :     0.004441
      f-1     :     0.004729
      f+2     :     0.008938
      f-2     :     0.006125
      f+3     :     0.008324
      f-3     :     0.017661
  8 C s       :     2.761026  s :     2.761026
      pz      :     0.888168  p :     2.917805
      px      :     1.026611
      py      :     1.003026
      dz2     :     0.025289  d :     0.384625
      dxz     :     0.073522
      dyz     :     0.042143
      dx2y2   :     0.115934
      dxy     :     0.127736
      f0      :     0.003620  f :     0.042194
      f+1     :     0.004837
      f-1     :     0.002482
      f+2     :     0.006261
      f-2     :     0.004414
      f+3     :     0.007090
      f-3     :     0.013490
  9 H s       :     0.779981  s :     0.779981
      pz      :     0.016777  p :     0.063234
      px      :     0.016151
      py      :     0.030305
 10 C s       :     2.767019  s :     2.767019
      pz      :     0.906075  p :     2.944800
      px      :     0.995263
      py      :     1.043462
      dz2     :     0.040157  d :     0.385175
      dxz     :     0.029271
      dyz     :     0.073993
      dx2y2   :     0.149993
      dxy     :     0.091762
      f0      :     0.003344  f :     0.042572
      f+1     :     0.003503
      f-1     :     0.004372
      f+2     :     0.004189
      f-2     :     0.007229
      f+3     :     0.007299
      f-3     :     0.012636
 11 H s       :     0.782257  s :     0.782257
      pz      :     0.013646  p :     0.061118
      px      :     0.036284
      py      :     0.011188
 12 C s       :     2.767911  s :     2.767911
      pz      :     0.896708  p :     2.938610
      px      :     1.042674
      py      :     0.999229
      dz2     :     0.038478  d :     0.389056
      dxz     :     0.070485
      dyz     :     0.035571
      dx2y2   :     0.100578
      dxy     :     0.143944
      f0      :     0.003488  f :     0.042534
      f+1     :     0.003713
      f-1     :     0.003930
      f+2     :     0.007345
      f-2     :     0.003968
      f+3     :     0.007007
      f-3     :     0.013082
 13 H s       :     0.783936  s :     0.783936
      pz      :     0.013918  p :     0.060985
      px      :     0.019306
      py      :     0.027761
 14 C s       :     2.767071  s :     2.767071
      pz      :     0.898551  p :     2.945143
      px      :     1.050942
      py      :     0.995650
      dz2     :     0.025227  d :     0.385401
      dxz     :     0.071265
      dyz     :     0.040493
      dx2y2   :     0.116144
      dxy     :     0.132272
      f0      :     0.003595  f :     0.042571
      f+1     :     0.004788
      f-1     :     0.002474
      f+2     :     0.006054
      f-2     :     0.004472
      f+3     :     0.007092
      f-3     :     0.014096
 15 H s       :     0.782214  s :     0.782214
      pz      :     0.016830  p :     0.061278
      px      :     0.015662
      py      :     0.028786
 16 C s       :     2.760911  s :     2.760911
      pz      :     0.895083  p :     2.922881
      px      :     1.000765
      py      :     1.027033
      dz2     :     0.041779  d :     0.382788
      dxz     :     0.029010
      dyz     :     0.074422
      dx2y2   :     0.146406
      dxy     :     0.091171
      f0      :     0.003342  f :     0.041964
      f+1     :     0.003483
      f-1     :     0.004466
      f+2     :     0.004117
      f-2     :     0.007205
      f+3     :     0.007379
      f-3     :     0.011971
 17 H s       :     0.776684  s :     0.776684
      pz      :     0.013860  p :     0.063052
      px      :     0.037746
      py      :     0.011446
 18 C s       :     2.717658  s :     2.717658
      pz      :     0.904605  p :     2.863501
      px      :     1.028717
      py      :     0.930179
      dz2     :     0.123607  d :     0.670292
      dxz     :     0.125925
      dyz     :     0.168310
      dx2y2   :     0.128615
      dxy     :     0.123835
      f0      :     0.011051  f :     0.077055
      f+1     :     0.009348
      f-1     :     0.013378
      f+2     :     0.012511
      f-2     :     0.011130
      f+3     :     0.008759
      f-3     :     0.010878
 19 C s       :     2.829982  s :     2.829982
      pz      :     1.076849  p :     3.158491
      px      :     1.005484
      py      :     1.076158
      dz2     :     0.019478  d :     0.246277
      dxz     :     0.068559
      dyz     :     0.051418
      dx2y2   :     0.048323
      dxy     :     0.058499
      f0      :     0.002624  f :     0.022843
      f+1     :     0.004433
      f-1     :     0.001424
      f+2     :     0.003407
      f-2     :     0.002400
      f+3     :     0.004224
      f-3     :     0.004332
 20 H s       :     0.802423  s :     0.802423
      pz      :     0.028644  p :     0.063523
      px      :     0.019570
      py      :     0.015308
 21 H s       :     0.796600  s :     0.796600
      pz      :     0.022702  p :     0.063430
      px      :     0.012261
      py      :     0.028467
 22 H s       :     0.804756  s :     0.804756
      pz      :     0.019743  p :     0.064520
      px      :     0.018019
      py      :     0.026757
 23 C s       :     2.829719  s :     2.829719
      pz      :     1.078024  p :     3.161751
      px      :     1.062046
      py      :     1.021681
      dz2     :     0.030832  d :     0.250559
      dxz     :     0.031133
      dyz     :     0.077313
      dx2y2   :     0.071068
      dxy     :     0.040213
      f0      :     0.002024  f :     0.023078
      f+1     :     0.002821
      f-1     :     0.003546
      f+2     :     0.002768
      f-2     :     0.002953
      f+3     :     0.003756
      f-3     :     0.005209
 24 H s       :     0.804460  s :     0.804460
      pz      :     0.015351  p :     0.064198
      px      :     0.035132
      py      :     0.013715
 25 H s       :     0.798251  s :     0.798251
      pz      :     0.025473  p :     0.063447
      px      :     0.013663
      py      :     0.024310
 26 H s       :     0.803783  s :     0.803783
      pz      :     0.029180  p :     0.063800
      px      :     0.017865
      py      :     0.016755
 27 C s       :     2.830770  s :     2.830770
      pz      :     1.028426  p :     3.156833
      px      :     1.058947
      py      :     1.069460
      dz2     :     0.047097  d :     0.245805
      dxz     :     0.040399
      dyz     :     0.074133
      dx2y2   :     0.047474
      dxy     :     0.036701
      f0      :     0.004252  f :     0.022712
      f+1     :     0.003402
      f-1     :     0.003390
      f+2     :     0.004248
      f-2     :     0.002906
      f+3     :     0.002690
      f-3     :     0.001824
 28 H s       :     0.796500  s :     0.796500
      pz      :     0.025971  p :     0.063562
      px      :     0.013861
      py      :     0.023730
 29 H s       :     0.802477  s :     0.802477
      pz      :     0.014473  p :     0.063318
      px      :     0.033412
      py      :     0.015433
 30 H s       :     0.806106  s :     0.806106
      pz      :     0.016600  p :     0.064358
      px      :     0.018455
      py      :     0.029303
 31 C s       :     2.704031  s :     2.704031
      pz      :     0.869156  p :     2.792431
      px      :     0.925300
      py      :     0.997974
      dz2     :     0.091955  d :     0.616937
      dxz     :     0.081120
      dyz     :     0.128492
      dx2y2   :     0.151718
      dxy     :     0.163653
      f0      :     0.006318  f :     0.073406
      f+1     :     0.007689
      f-1     :     0.009063
      f+2     :     0.011733
      f-2     :     0.009273
      f+3     :     0.015970
      f-3     :     0.013360
 32 C s       :     2.716684  s :     2.716684
      pz      :     0.919783  p :     2.834792
      px      :     0.965365
      py      :     0.949644
      dz2     :     0.065331  d :     0.469883
      dxz     :     0.068074
      dyz     :     0.083302
      dx2y2   :     0.129685
      dxy     :     0.123491
      f0      :     0.004353  f :     0.049422
      f+1     :     0.004996
      f-1     :     0.005496
      f+2     :     0.008429
      f-2     :     0.006527
      f+3     :     0.010664
      f-3     :     0.008957
 33 C s       :     2.759278  s :     2.759278
      pz      :     0.923483  p :     2.932005
      px      :     0.966864
      py      :     1.041658
      dz2     :     0.043601  d :     0.390804
      dxz     :     0.039067
      dyz     :     0.091311
      dx2y2   :     0.108116
      dxy     :     0.108709
      f0      :     0.004743  f :     0.041479
      f+1     :     0.003024
      f-1     :     0.004296
      f+2     :     0.007426
      f-2     :     0.004850
      f+3     :     0.008672
      f-3     :     0.008468
 34 H s       :     0.778061  s :     0.778061
      pz      :     0.017997  p :     0.063037
      px      :     0.030559
      py      :     0.014480
 35 C s       :     2.763841  s :     2.763841
      pz      :     0.941660  p :     2.978100
      px      :     1.003376
      py      :     1.033064
      dz2     :     0.032868  d :     0.394255
      dxz     :     0.052599
      dyz     :     0.081691
      dx2y2   :     0.094502
      dxy     :     0.132595
      f0      :     0.003984  f :     0.043200
      f+1     :     0.004489
      f-1     :     0.003763
      f+2     :     0.007851
      f-2     :     0.004209
      f+3     :     0.011214
      f-3     :     0.007689
 36 H s       :     0.788734  s :     0.788734
      pz      :     0.020288  p :     0.061225
      px      :     0.021011
      py      :     0.019926
 37 C s       :     2.764478  s :     2.764478
      pz      :     0.939297  p :     2.949696
      px      :     1.019573
      py      :     0.990826
      dz2     :     0.072315  d :     0.402440
      dxz     :     0.076836
      dyz     :     0.039365
      dx2y2   :     0.123653
      dxy     :     0.090271
      f0      :     0.003327  f :     0.043943
      f+1     :     0.004896
      f-1     :     0.005402
      f+2     :     0.007279
      f-2     :     0.006378
      f+3     :     0.009458
      f-3     :     0.007204
 38 H s       :     0.786136  s :     0.786136
      pz      :     0.013048  p :     0.060737
      px      :     0.013100
      py      :     0.034589
 39 C s       :     2.755551  s :     2.755551
      pz      :     0.957588  p :     2.969676
      px      :     0.984929
      py      :     1.027159
      dz2     :     0.042209  d :     0.377512
      dxz     :     0.040377
      dyz     :     0.083288
      dx2y2   :     0.108258
      dxy     :     0.103379
      f0      :     0.004549  f :     0.042169
      f+1     :     0.003350
      f-1     :     0.004600
      f+2     :     0.007499
      f-2     :     0.004872
      f+3     :     0.008865
      f-3     :     0.008435
 40 H s       :     0.783760  s :     0.783760
      pz      :     0.017754  p :     0.065601
      px      :     0.031384
      py      :     0.016464
 41 C s       :     2.701895  s :     2.701895
      pz      :     0.989972  p :     2.917862
      px      :     0.984038
      py      :     0.943852
      dz2     :     0.134202  d :     0.601982
      dxz     :     0.121954
      dyz     :     0.102604
      dx2y2   :     0.125722
      dxy     :     0.117500
      f0      :     0.007745  f :     0.062706
      f+1     :     0.011617
      f-1     :     0.008780
      f+2     :     0.008323
      f-2     :     0.008768
      f+3     :     0.009151
      f-3     :     0.008321
 42 C s       :     2.830815  s :     2.830815
      pz      :     1.059567  p :     3.156661
      px      :     1.022285
      py      :     1.074809
      dz2     :     0.085894  d :     0.262661
      dxz     :     0.042570
      dyz     :     0.013672
      dx2y2   :     0.060674
      dxy     :     0.059850
      f0      :     0.002993  f :     0.022846
      f+1     :     0.003732
      f-1     :     0.001951
      f+2     :     0.003187
      f-2     :     0.004095
      f+3     :     0.002769
      f-3     :     0.004118
 43 H s       :     0.810380  s :     0.810380
      pz      :     0.016531  p :     0.063192
      px      :     0.026447
      py      :     0.020215
 44 H s       :     0.808143  s :     0.808143
      pz      :     0.013930  p :     0.062936
      px      :     0.014027
      py      :     0.034979
 45 H s       :     0.810584  s :     0.810584
      pz      :     0.035458  p :     0.063193
      px      :     0.013155
      py      :     0.014579
 46 C s       :     2.827795  s :     2.827795
      pz      :     1.062937  p :     3.148518
      px      :     1.034092
      py      :     1.051490
      dz2     :     0.063332  d :     0.263427
      dxz     :     0.055793
      dyz     :     0.022320
      dx2y2   :     0.085038
      dxy     :     0.036944
      f0      :     0.002456  f :     0.023180
      f+1     :     0.002541
      f-1     :     0.004021
      f+2     :     0.003536
      f-2     :     0.002942
      f+3     :     0.004860
      f-3     :     0.002825
 47 H s       :     0.805501  s :     0.805501
      pz      :     0.033625  p :     0.063158
      px      :     0.014352
      py      :     0.015181
 48 H s       :     0.805167  s :     0.805167
      pz      :     0.013795  p :     0.063181
      px      :     0.015420
      py      :     0.033966
 49 H s       :     0.813877  s :     0.813877
      pz      :     0.020366  p :     0.066204
      px      :     0.030317
      py      :     0.015521
 50 C s       :     2.825662  s :     2.825662
      pz      :     1.012007  p :     3.158497
      px      :     1.077146
      py      :     1.069344
      dz2     :     0.057991  d :     0.262381
      dxz     :     0.088404
      dyz     :     0.049972
      dx2y2   :     0.033087
      dxy     :     0.032927
      f0      :     0.005052  f :     0.023159
      f+1     :     0.004002
      f-1     :     0.005225
      f+2     :     0.003139
      f-2     :     0.002614
      f+3     :     0.002083
      f-3     :     0.001044
 51 H s       :     0.812495  s :     0.812495
      pz      :     0.019982  p :     0.066440
      px      :     0.031786
      py      :     0.014672
 52 H s       :     0.808680  s :     0.808680
      pz      :     0.013041  p :     0.063145
      px      :     0.017149
      py      :     0.032955
 53 H s       :     0.808359  s :     0.808359
      pz      :     0.016789  p :     0.063155
      px      :     0.023799
      py      :     0.022567
 54 C s       :     2.757211  s :     2.757211
      pz      :     0.835789  p :     2.566618
      px      :     0.829518
      py      :     0.901311
      dz2     :     0.136084  d :     0.872592
      dxz     :     0.164102
      dyz     :     0.108560
      dx2y2   :     0.262363
      dxy     :     0.201483
      f0      :     0.012044  f :     0.134733
      f+1     :     0.016622
      f-1     :     0.011119
      f+2     :     0.024502
      f-2     :     0.013907
      f+3     :     0.022188
      f-3     :     0.034351
 55 C s       :     2.713650  s :     2.713650
      pz      :     0.916862  p :     2.882698
      px      :     1.034522
      py      :     0.931314
      dz2     :     0.056453  d :     0.482309
      dxz     :     0.107682
      dyz     :     0.069591
      dx2y2   :     0.121693
      dxy     :     0.126890
      f0      :     0.005182  f :     0.052981
      f+1     :     0.005910
      f-1     :     0.005563
      f+2     :     0.009723
      f-2     :     0.006642
      f+3     :     0.008011
      f-3     :     0.011949
 56 C s       :     2.763255  s :     2.763255
      pz      :     0.917220  p :     2.893515
      px      :     1.018086
      py      :     0.958210
      dz2     :     0.044385  d :     0.380040
      dxz     :     0.093585
      dyz     :     0.043619
      dx2y2   :     0.082504
      dxy     :     0.115948
      f0      :     0.005145  f :     0.041996
      f+1     :     0.003547
      f-1     :     0.004360
      f+2     :     0.007894
      f-2     :     0.004933
      f+3     :     0.005945
      f-3     :     0.010173
 57 H s       :     0.774029  s :     0.774029
      pz      :     0.018361  p :     0.061994
      px      :     0.021691
      py      :     0.021942
 58 C s       :     2.766928  s :     2.766928
      pz      :     0.949264  p :     2.942033
      px      :     1.000911
      py      :     0.991858
      dz2     :     0.067756  d :     0.380047
      dxz     :     0.050786
      dyz     :     0.070285
      dx2y2   :     0.119643
      dxy     :     0.071577
      f0      :     0.003447  f :     0.042404
      f+1     :     0.005259
      f-1     :     0.005347
      f+2     :     0.007297
      f-2     :     0.006983
      f+3     :     0.006433
      f-3     :     0.007639
 59 H s       :     0.779399  s :     0.779399
      pz      :     0.012391  p :     0.061234
      px      :     0.036974
      py      :     0.011869
 60 C s       :     2.769312  s :     2.769312
      pz      :     0.905392  p :     2.912687
      px      :     1.062492
      py      :     0.944803
      dz2     :     0.037711  d :     0.389812
      dxz     :     0.094259
      dyz     :     0.045774
      dx2y2   :     0.102006
      dxy     :     0.110062
      f0      :     0.004261  f :     0.042756
      f+1     :     0.005487
      f-1     :     0.003155
      f+2     :     0.007545
      f-2     :     0.004933
      f+3     :     0.007173
      f-3     :     0.010201
 61 H s       :     0.780037  s :     0.780037
      pz      :     0.020789  p :     0.060895
      px      :     0.014750
      py      :     0.025356
 62 C s       :     2.767054  s :     2.767054
      pz      :     0.934368  p :     2.942746
      px      :     1.042020
      py      :     0.966357
      dz2     :     0.041868  d :     0.380201
      dxz     :     0.093874
      dyz     :     0.042164
      dx2y2   :     0.082661
      dxy     :     0.119634
      f0      :     0.004997  f :     0.042384
      f+1     :     0.003589
      f-1     :     0.004351
      f+2     :     0.008101
      f-2     :     0.004981
      f+3     :     0.006020
      f-3     :     0.010345
 63 H s       :     0.779574  s :     0.779574
      pz      :     0.018506  p :     0.061280
      px      :     0.020768
      py      :     0.022006
 64 C s       :     2.764397  s :     2.764397
      pz      :     0.926169  p :     2.898386
      px      :     1.001383
      py      :     0.970835
      dz2     :     0.074980  d :     0.380530
      dxz     :     0.050980
      dyz     :     0.065964
      dx2y2   :     0.117372
      dxy     :     0.071234
      f0      :     0.003348  f :     0.041900
      f+1     :     0.005714
      f-1     :     0.005279
      f+2     :     0.006927
      f-2     :     0.006858
      f+3     :     0.006553
      f-3     :     0.007222
 65 H s       :     0.773814  s :     0.773814
      pz      :     0.012068  p :     0.062293
      px      :     0.038499
      py      :     0.011725
 66 H s       :     0.690879  s :     0.690879
      pz      :     0.037521  p :     0.121314
      px      :     0.023832
      py      :     0.059961
 67 O s       :     3.422486  s :     3.422486
      pz      :     1.491392  p :     4.619991
      px      :     1.665062
      py      :     1.463537
      dz2     :     0.016341  d :     0.061795
      dxz     :     0.013556
      dyz     :     0.018360
      dx2y2   :     0.006299
      dxy     :     0.007239
      f0      :     0.000842  f :     0.005365
      f+1     :     0.000763
      f-1     :     0.001351
      f+2     :     0.000877
      f-2     :     0.001099
      f+3     :     0.000216
      f-3     :     0.000218
 68 C s       :     2.758811  s :     2.758811
      pz      :     0.917124  p :     2.682420
      px      :     0.964017
      py      :     0.801279
      dz2     :     0.199669  d :     1.011737
      dxz     :     0.295913
      dyz     :     0.126935
      dx2y2   :     0.186573
      dxy     :     0.202648
      f0      :     0.034218  f :     0.168532
      f+1     :     0.022399
      f-1     :     0.017875
      f+2     :     0.027622
      f-2     :     0.020930
      f+3     :     0.021928
      f-3     :     0.023559
 69 C s       :     2.724602  s :     2.724602
      pz      :     0.966914  p :     2.879110
      px      :     1.007620
      py      :     0.904576
      dz2     :     0.093281  d :     0.475860
      dxz     :     0.150676
      dyz     :     0.060869
      dx2y2   :     0.083451
      dxy     :     0.087583
      f0      :     0.009537  f :     0.051620
      f+1     :     0.007796
      f-1     :     0.005700
      f+2     :     0.008657
      f-2     :     0.007159
      f+3     :     0.006111
      f-3     :     0.006660
 70 C s       :     2.765536  s :     2.765536
      pz      :     0.980475  p :     2.919157
      px      :     1.038066
      py      :     0.900615
      dz2     :     0.070314  d :     0.381602
      dxz     :     0.109511
      dyz     :     0.047156
      dx2y2   :     0.074801
      dxy     :     0.079821
      f0      :     0.005985  f :     0.041326
      f+1     :     0.007185
      f-1     :     0.003653
      f+2     :     0.006798
      f-2     :     0.005764
      f+3     :     0.006794
      f-3     :     0.005147
 71 H s       :     0.784617  s :     0.784617
      pz      :     0.029246  p :     0.062176
      px      :     0.013470
      py      :     0.019460
 72 C s       :     2.767522  s :     2.767522
      pz      :     1.024628  p :     2.953319
      px      :     0.998353
      py      :     0.930338
      dz2     :     0.114277  d :     0.385440
      dxz     :     0.087833
      dyz     :     0.069416
      dx2y2   :     0.068284
      dxy     :     0.045631
      f0      :     0.006561  f :     0.042480
      f+1     :     0.008268
      f-1     :     0.005704
      f+2     :     0.007343
      f-2     :     0.007607
      f+3     :     0.003845
      f-3     :     0.003151
 73 H s       :     0.784431  s :     0.784431
      pz      :     0.011905  p :     0.061198
      px      :     0.035060
      py      :     0.014234
 74 C s       :     2.768050  s :     2.768050
      pz      :     0.988473  p :     2.938087
      px      :     1.034629
      py      :     0.914986
      dz2     :     0.067752  d :     0.392322
      dxz     :     0.139262
      dyz     :     0.042792
      dx2y2   :     0.066524
      dxy     :     0.075992
      f0      :     0.008125  f :     0.042847
      f+1     :     0.005685
      f-1     :     0.005115
      f+2     :     0.006937
      f-2     :     0.005353
      f+3     :     0.005382
      f-3     :     0.006250
 75 H s       :     0.784811  s :     0.784811
      pz      :     0.023721  p :     0.060886
      px      :     0.022735
      py      :     0.014429
 76 C s       :     2.767556  s :     2.767556
      pz      :     0.978453  p :     2.953267
      px      :     1.059299
      py      :     0.915514
      dz2     :     0.069968  d :     0.385465
      dxz     :     0.112592
      dyz     :     0.045463
      dx2y2   :     0.078543
      dxy     :     0.078898
      f0      :     0.006037  f :     0.042480
      f+1     :     0.007418
      f-1     :     0.003722
      f+2     :     0.007044
      f-2     :     0.005995
      f+3     :     0.007021
      f-3     :     0.005244
 77 H s       :     0.784402  s :     0.784402
      pz      :     0.028484  p :     0.061208
      px      :     0.013200
      py      :     0.019523
 78 C s       :     2.765562  s :     2.765562
      pz      :     1.004979  p :     2.919201
      px      :     1.006034
      py      :     0.908187
      dz2     :     0.113074  d :     0.381716
      dxz     :     0.085937
      dyz     :     0.067833
      dx2y2   :     0.069478
      dxy     :     0.045393
      f0      :     0.006399  f :     0.041334
      f+1     :     0.008189
      f-1     :     0.005508
      f+2     :     0.007010
      f-2     :     0.007346
      f+3     :     0.003726
      f-3     :     0.003157
 79 H s       :     0.784372  s :     0.784372
      pz      :     0.012035  p :     0.062114
      px      :     0.036067
      py      :     0.014013
 80 O s       :     3.416599  s :     3.416599
      pz      :     1.606689  p :     4.610506
      px      :     1.475863
      py      :     1.527954
      dz2     :     0.008329  d :     0.063241
      dxz     :     0.016803
      dyz     :     0.002387
      dx2y2   :     0.020164
      dxy     :     0.015558
      f0      :     0.000596  f :     0.005362
      f+1     :     0.000934
      f-1     :     0.000135
      f+2     :     0.000785
      f-2     :     0.000361
      f+3     :     0.001333
      f-3     :     0.001216
 81 H s       :     0.656229  s :     0.656229
      pz      :     0.073333  p :     0.136843
      px      :     0.039634
      py      :     0.023876


                      *****************************
                      * MAYER POPULATION ANALYSIS *
                      *****************************

  NA   - Mulliken gross atomic population
  ZA   - Total nuclear charge
  QA   - Mulliken gross atomic charge
  VA   - Mayer's total valence
  BVA  - Mayer's bonded valence
  FA   - Mayer's free valence

  ATOM       NA         ZA         QA         VA         BVA        FA
  0 O      8.2002     8.0000    -0.2002     2.2388     2.2388     0.0000
  1 O      8.4031     8.0000    -0.4031     2.0973     2.0973    -0.0000
  2 N      6.9976     7.0000     0.0024     3.4195     3.4195    -0.0000
  3 N      7.2279     7.0000    -0.2279     3.0961     3.0961    -0.0000
  4 C      5.7947     6.0000     0.2053     4.1026     4.1026     0.0000
  5 C      5.8820     6.0000     0.1180     3.8102     3.8102     0.0000
  6 H      0.8200     1.0000     0.1800     0.9785     0.9785     0.0000
  7 C      5.8133     6.0000     0.1867     3.6112     3.6112     0.0000
  8 C      6.2605     6.0000    -0.2605     3.9595     3.9595    -0.0000
  9 H      0.8511     1.0000     0.1489     1.0052     1.0052    -0.0000
 10 C      6.1523     6.0000    -0.1523     3.8862     3.8862    -0.0000
 11 H      0.8382     1.0000     0.1618     0.9611     0.9611    -0.0000
 12 C      6.1535     6.0000    -0.1535     3.8878     3.8878    -0.0000
 13 H      0.8407     1.0000     0.1593     0.9592     0.9592     0.0000
 14 C      6.1511     6.0000    -0.1511     3.8928     3.8928    -0.0000
 15 H      0.8410     1.0000     0.1590     0.9634     0.9634    -0.0000
 16 C      6.2998     6.0000    -0.2998     3.9351     3.9351    -0.0000
 17 H      0.7959     1.0000     0.2041     0.9279     0.9279     0.0000
 18 C      5.8498     6.0000     0.1502     3.9201     3.9201     0.0000
 19 C      6.4360     6.0000    -0.4360     3.9015     3.9015    -0.0000
 20 H      0.8477     1.0000     0.1523     0.9772     0.9772    -0.0000
 21 H      0.8379     1.0000     0.1621     0.9660     0.9660    -0.0000
 22 H      0.8481     1.0000     0.1519     0.9719     0.9719    -0.0000
 23 C      6.4502     6.0000    -0.4502     3.8342     3.8342     0.0000
 24 H      0.8425     1.0000     0.1575     0.9793     0.9793     0.0000
 25 H      0.8348     1.0000     0.1652     0.9687     0.9687     0.0000
 26 H      0.8436     1.0000     0.1564     0.9761     0.9761     0.0000
 27 C      6.4406     6.0000    -0.4406     3.8670     3.8670     0.0000
 28 H      0.8381     1.0000     0.1619     0.9670     0.9670     0.0000
 29 H      0.8478     1.0000     0.1522     0.9784     0.9784     0.0000
 30 H      0.8423     1.0000     0.1577     0.9725     0.9725     0.0000
 31 C      5.8434     6.0000     0.1566     3.8433     3.8433    -0.0000
 32 C      5.9924     6.0000     0.0076     3.6752     3.6752    -0.0000
 33 C      6.2082     6.0000    -0.2082     3.8093     3.8093     0.0000
 34 H      0.8396     1.0000     0.1604     0.9608     0.9608     0.0000
 35 C      6.2064     6.0000    -0.2064     3.8985     3.8985     0.0000
 36 H      0.8503     1.0000     0.1497     0.9624     0.9624     0.0000
 37 C      6.2220     6.0000    -0.2220     3.9304     3.9304     0.0000
 38 H      0.8496     1.0000     0.1504     0.9631     0.9631    -0.0000
 39 C      6.2520     6.0000    -0.2520     3.9239     3.9239    -0.0000
 40 H      0.8523     1.0000     0.1477     0.9637     0.9637    -0.0000
 41 C      5.8842     6.0000     0.1158     3.9119     3.9119     0.0000
 42 C      6.4625     6.0000    -0.4625     3.8752     3.8752    -0.0000
 43 H      0.8551     1.0000     0.1449     0.9686     0.9686    -0.0000
 44 H      0.8467     1.0000     0.1533     0.9697     0.9697     0.0000
 45 H      0.8546     1.0000     0.1454     0.9665     0.9665    -0.0000
 46 C      6.4411     6.0000    -0.4411     3.8812     3.8812    -0.0000
 47 H      0.8512     1.0000     0.1488     0.9696     0.9696     0.0000
 48 H      0.8549     1.0000     0.1451     0.9708     0.9708    -0.0000
 49 H      0.8558     1.0000     0.1442     0.9731     0.9731    -0.0000
 50 C      6.4418     6.0000    -0.4418     3.8789     3.8789    -0.0000
 51 H      0.8676     1.0000     0.1324     0.9952     0.9952    -0.0000
 52 H      0.8599     1.0000     0.1401     0.9708     0.9708     0.0000
 53 H      0.8640     1.0000     0.1360     0.9756     0.9756     0.0000
 54 C      5.5502     6.0000     0.4498     3.9444     3.9444    -0.0000
 55 C      5.9127     6.0000     0.0873     3.6350     3.6350    -0.0000
 56 C      6.2321     6.0000    -0.2321     3.9523     3.9523     0.0000
 57 H      0.8319     1.0000     0.1681     0.9788     0.9788     0.0000
 58 C      6.1306     6.0000    -0.1306     3.8942     3.8942    -0.0000
 59 H      0.8322     1.0000     0.1678     0.9594     0.9594    -0.0000
 60 C      6.1308     6.0000    -0.1308     3.9119     3.9119     0.0000
 61 H      0.8337     1.0000     0.1663     0.9580     0.9580     0.0000
 62 C      6.1342     6.0000    -0.1342     3.8870     3.8870     0.0000
 63 H      0.8333     1.0000     0.1667     0.9601     0.9601     0.0000
 64 C      6.2550     6.0000    -0.2550     3.9785     3.9785    -0.0000
 65 H      0.8198     1.0000     0.1802     0.9624     0.9624    -0.0000
 66 H      0.7659     1.0000     0.2341     0.9544     0.9544    -0.0000
 67 O      8.6327     8.0000    -0.6327     1.8227     1.8227     0.0000
 68 C      5.5751     6.0000     0.4249     4.1604     4.1604    -0.0000
 69 C      5.8384     6.0000     0.1616     3.5055     3.5055    -0.0000
 70 C      6.2454     6.0000    -0.2454     3.9902     3.9902     0.0000
 71 H      0.8542     1.0000     0.1458     0.9970     0.9970    -0.0000
 72 C      6.1500     6.0000    -0.1500     3.9095     3.9095     0.0000
 73 H      0.8404     1.0000     0.1596     0.9612     0.9612    -0.0000
 74 C      6.1447     6.0000    -0.1447     3.9049     3.9049    -0.0000
 75 H      0.8408     1.0000     0.1592     0.9591     0.9591     0.0000
 76 C      6.1483     6.0000    -0.1483     3.9006     3.9006    -0.0000
 77 H      0.8402     1.0000     0.1598     0.9611     0.9611    -0.0000
 78 C      6.2562     6.0000    -0.2562     3.9932     3.9932    -0.0000
 79 H      0.8508     1.0000     0.1492     0.9923     0.9923    -0.0000
 80 O      8.6338     8.0000    -0.6338     1.8291     1.8291    -0.0000
 81 H      0.7483     1.0000     0.2517     0.9985     0.9985    -0.0000

  Mayer bond orders larger than 0.100000
B(  0-O ,  4-C ) :   1.0599 B(  0-O , 54-C ) :   0.9923 B(  1-O , 54-C ) :   1.8784 
B(  2-N ,  4-C ) :   1.7384 B(  2-N , 18-C ) :   0.8269 B(  2-N , 81-H ) :   0.7786 
B(  3-N ,  5-C ) :   0.9914 B(  3-N , 31-C ) :   1.0725 B(  3-N , 66-H ) :   0.8559 
B(  4-C ,  5-C ) :   0.9389 B(  5-C ,  6-H ) :   0.9510 B(  5-C ,  7-C ) :   0.8212 
B(  7-C ,  8-C ) :   1.3583 B(  7-C , 16-C ) :   1.3199 B(  8-C ,  9-H ) :   0.9552 
B(  8-C , 10-C ) :   1.4196 B( 10-C , 11-H ) :   0.9750 B( 10-C , 12-C ) :   1.3826 
B( 12-C , 13-H ) :   0.9719 B( 12-C , 14-C ) :   1.3783 B( 14-C , 15-H ) :   0.9776 
B( 14-C , 16-C ) :   1.4139 B( 16-C , 17-H ) :   0.9569 B( 18-C , 19-C ) :   0.9947 
B( 18-C , 23-C ) :   0.9673 B( 18-C , 27-C ) :   0.9813 B( 19-C , 20-H ) :   0.9616 
B( 19-C , 21-H ) :   0.9522 B( 19-C , 22-H ) :   0.9577 B( 23-C , 24-H ) :   0.9606 
B( 23-C , 25-H ) :   0.9544 B( 23-C , 26-H ) :   0.9632 B( 27-C , 28-H ) :   0.9562 
B( 27-C , 29-H ) :   0.9609 B( 27-C , 30-H ) :   0.9596 B( 31-C , 32-C ) :   1.3154 
B( 31-C , 39-C ) :   1.3719 B( 32-C , 33-C ) :   1.3034 B( 32-C , 41-C ) :   0.9760 
B( 33-C , 34-H ) :   0.9698 B( 33-C , 35-C ) :   1.4000 B( 35-C , 36-H ) :   0.9866 
B( 35-C , 37-C ) :   1.3897 B( 37-C , 38-H ) :   0.9847 B( 37-C , 39-C ) :   1.4028 
B( 39-C , 40-H ) :   0.9764 B( 41-C , 42-C ) :   0.9515 B( 41-C , 46-C ) :   0.9644 
B( 41-C , 50-C ) :   0.9708 B( 42-C , 43-H ) :   0.9680 B( 42-C , 44-H ) :   0.9644 
B( 42-C , 45-H ) :   0.9673 B( 46-C , 47-H ) :   0.9702 B( 46-C , 48-H ) :   0.9599 
B( 46-C , 49-H ) :   0.9403 B( 50-C , 51-H ) :   0.9616 B( 50-C , 52-H ) :   0.9588 
B( 50-C , 53-H ) :   0.9664 B( 54-C , 55-C ) :   0.9885 B( 55-C , 56-C ) :   1.3058 
B( 55-C , 64-C ) :   1.3448 B( 56-C , 57-H ) :   0.9595 B( 56-C , 58-C ) :   1.4421 
B( 58-C , 59-H ) :   0.9678 B( 58-C , 60-C ) :   1.3813 B( 60-C , 61-H ) :   0.9652 
B( 60-C , 62-C ) :   1.3829 B( 62-C , 63-H ) :   0.9698 B( 62-C , 64-C ) :   1.4310 
B( 64-C , 65-H ) :   0.9566 B( 67-O , 68-C ) :   1.6514 B( 67-O , 69-C ) :  -0.1015 
B( 68-C , 69-C ) :   0.9612 B( 68-C , 80-O ) :   1.5600 B( 69-C , 70-C ) :   1.3509 
B( 69-C , 78-C ) :   1.3441 B( 69-C , 80-O ) :  -0.1037 B( 70-C , 71-H ) :   0.9627 
B( 70-C , 72-C ) :   1.4358 B( 72-C , 73-H ) :   0.9705 B( 72-C , 74-C ) :   1.3941 
B( 74-C , 75-H ) :   0.9663 B( 74-C , 76-C ) :   1.3938 B( 76-C , 77-H ) :   0.9707 
B( 76-C , 78-C ) :   1.4330 B( 78-C , 79-H ) :   0.9639 B( 80-O , 81-H ) :   0.1806 


-------
TIMINGS
-------

Total SCF time: 0 days 0 hours 7 min 38 sec 

Total time                  ....     458.002 sec
Sum of individual times     ....     439.595 sec  ( 96.0%)

Fock matrix formation       ....     396.681 sec  ( 86.6%)
  Split-RI-J                ....      37.571 sec  (  9.5% of F)
  Chain of spheres X        ....     223.590 sec  ( 56.4% of F)
  XC integration            ....      48.311 sec  ( 12.2% of F)
    Basis function eval.    ....       2.304 sec  (  4.8% of XC)
    Density eval.           ....       5.293 sec  ( 11.0% of XC)
    XC-Functional eval.     ....       0.202 sec  (  0.4% of XC)
    XC-Potential eval.      ....       2.942 sec  (  6.1% of XC)
Diagonalization             ....       5.344 sec  (  1.2%)
Density matrix formation    ....       2.597 sec  (  0.6%)
Population analysis         ....       1.874 sec  (  0.4%)
Initial guess               ....       2.708 sec  (  0.6%)
Orbital Transformation      ....       0.000 sec  (  0.0%)
Orbital Orthonormalization  ....       0.000 sec  (  0.0%)
DIIS solution               ....       7.451 sec  (  1.6%)
SOSCF solution              ....      10.151 sec  (  2.2%)
Grid generation             ....      12.789 sec  (  2.8%)

Maximum memory used throughout the entire SCF-calculation: 585.1 MB
[1712055066.919221] [node133:2769127:0]          mpool.c:43   UCX  WARN  object 0x14454b00 was not returned to mpool ucp_requests
[1712055066.919243] [node133:2769127:0]          mpool.c:43   UCX  WARN  object 0x14454cc0 was not returned to mpool ucp_requests
[1712055066.919246] [node133:2769127:0]          mpool.c:43   UCX  WARN  object 0x14454e80 was not returned to mpool ucp_requests
[1712055066.924257] [node133:2769121:0]          mpool.c:43   UCX  WARN  object 0x1472b800 was not returned to mpool ucp_requests
[1712055066.924276] [node133:2769121:0]          mpool.c:43   UCX  WARN  object 0x1472b9c0 was not returned to mpool ucp_requests
[1712055066.924280] [node133:2769121:0]          mpool.c:43   UCX  WARN  object 0x1472bb80 was not returned to mpool ucp_requests
[1712055066.924282] [node133:2769121:0]          mpool.c:43   UCX  WARN  object 0x1472bd40 was not returned to mpool ucp_requests
[1712055066.942958] [node133:2769130:0]          mpool.c:43   UCX  WARN  object 0x13087d00 was not returned to mpool ucp_requests
[1712055066.942977] [node133:2769130:0]          mpool.c:43   UCX  WARN  object 0x13087ec0 was not returned to mpool ucp_requests
[1712055066.942980] [node133:2769130:0]          mpool.c:43   UCX  WARN  object 0x13088080 was not returned to mpool ucp_requests
[1712055066.953217] [node133:2769129:0]          mpool.c:43   UCX  WARN  object 0x146678c0 was not returned to mpool ucp_requests
[1712055066.953237] [node133:2769129:0]          mpool.c:43   UCX  WARN  object 0x14667a80 was not returned to mpool ucp_requests
[1712055066.953241] [node133:2769129:0]          mpool.c:43   UCX  WARN  object 0x14667c40 was not returned to mpool ucp_requests
[1712055066.993512] [node133:2769131:0]          mpool.c:43   UCX  WARN  object 0x132edb00 was not returned to mpool ucp_requests
[1712055066.993541] [node133:2769131:0]          mpool.c:43   UCX  WARN  object 0x132edcc0 was not returned to mpool ucp_requests
[1712055066.993546] [node133:2769131:0]          mpool.c:43   UCX  WARN  object 0x132ede80 was not returned to mpool ucp_requests
[1712055066.996913] [node133:2769135:0]          mpool.c:43   UCX  WARN  object 0x13627900 was not returned to mpool ucp_requests
[1712055066.996924] [node133:2769135:0]          mpool.c:43   UCX  WARN  object 0x13627ac0 was not returned to mpool ucp_requests
[1712055066.996927] [node133:2769135:0]          mpool.c:43   UCX  WARN  object 0x13628000 was not returned to mpool ucp_requests
[1712055066.997716] [node133:2769126:0]          mpool.c:43   UCX  WARN  object 0x14131ac0 was not returned to mpool ucp_requests
[1712055066.997728] [node133:2769126:0]          mpool.c:43   UCX  WARN  object 0x14131c80 was not returned to mpool ucp_requests
[1712055066.997732] [node133:2769126:0]          mpool.c:43   UCX  WARN  object 0x14131e40 was not returned to mpool ucp_requests
[1712055066.999820] [node133:2769140:0]          mpool.c:43   UCX  WARN  object 0x13c7bbc0 was not returned to mpool ucp_requests
[1712055066.999832] [node133:2769140:0]          mpool.c:43   UCX  WARN  object 0x13c7bd80 was not returned to mpool ucp_requests
[1712055066.999836] [node133:2769140:0]          mpool.c:43   UCX  WARN  object 0x13c7bf40 was not returned to mpool ucp_requests
[1712055067.000939] [node133:2769134:0]          mpool.c:43   UCX  WARN  object 0x13f49780 was not returned to mpool ucp_requests
[1712055067.000952] [node133:2769134:0]          mpool.c:43   UCX  WARN  object 0x13f49940 was not returned to mpool ucp_requests
[1712055067.000958] [node133:2769134:0]          mpool.c:43   UCX  WARN  object 0x13f49cc0 was not returned to mpool ucp_requests
[1712055067.002183] [node133:2769120:0]          mpool.c:43   UCX  WARN  object 0x1452b740 was not returned to mpool ucp_requests
[1712055067.002195] [node133:2769120:0]          mpool.c:43   UCX  WARN  object 0x1452b900 was not returned to mpool ucp_requests
[1712055067.002199] [node133:2769120:0]          mpool.c:43   UCX  WARN  object 0x1452bac0 was not returned to mpool ucp_requests
[1712055067.002203] [node133:2769120:0]          mpool.c:43   UCX  WARN  object 0x1452c700 was not returned to mpool ucp_requests
[1712055067.004039] [node133:2769125:0]          mpool.c:43   UCX  WARN  object 0x13faa7c0 was not returned to mpool ucp_requests
[1712055067.004050] [node133:2769125:0]          mpool.c:43   UCX  WARN  object 0x13faa980 was not returned to mpool ucp_requests
[1712055067.004056] [node133:2769125:0]          mpool.c:43   UCX  WARN  object 0x13faab40 was not returned to mpool ucp_requests
[1712055067.004050] [node133:2769133:0]          mpool.c:43   UCX  WARN  object 0x13f13a00 was not returned to mpool ucp_requests
[1712055067.004065] [node133:2769133:0]          mpool.c:43   UCX  WARN  object 0x13f13bc0 was not returned to mpool ucp_requests
[1712055067.004069] [node133:2769133:0]          mpool.c:43   UCX  WARN  object 0x13f13f40 was not returned to mpool ucp_requests
[1712055067.006981] [node133:2769136:0]          mpool.c:43   UCX  WARN  object 0x143a1900 was not returned to mpool ucp_requests
[1712055067.006995] [node133:2769136:0]          mpool.c:43   UCX  WARN  object 0x143a1c80 was not returned to mpool ucp_requests
[1712055067.007001] [node133:2769136:0]          mpool.c:43   UCX  WARN  object 0x143a1e40 was not returned to mpool ucp_requests
[1712055067.006992] [node133:2769124:0]          mpool.c:43   UCX  WARN  object 0x14135800 was not returned to mpool ucp_requests
[1712055067.007002] [node133:2769124:0]          mpool.c:43   UCX  WARN  object 0x141359c0 was not returned to mpool ucp_requests
[1712055067.007006] [node133:2769124:0]          mpool.c:43   UCX  WARN  object 0x14135b80 was not returned to mpool ucp_requests
[1712055067.009273] [node133:2769138:0]          mpool.c:43   UCX  WARN  object 0x12af7a80 was not returned to mpool ucp_requests
[1712055067.009285] [node133:2769138:0]          mpool.c:43   UCX  WARN  object 0x12af7c40 was not returned to mpool ucp_requests
[1712055067.009290] [node133:2769138:0]          mpool.c:43   UCX  WARN  object 0x12af7fc0 was not returned to mpool ucp_requests
[1712055067.009267] [node133:2769128:0]          mpool.c:43   UCX  WARN  object 0x136e3b00 was not returned to mpool ucp_requests
[1712055067.009284] [node133:2769128:0]          mpool.c:43   UCX  WARN  object 0x136e3cc0 was not returned to mpool ucp_requests
[1712055067.009289] [node133:2769128:0]          mpool.c:43   UCX  WARN  object 0x136e3e80 was not returned to mpool ucp_requests
[1712055067.015264] [node133:2769137:0]          mpool.c:43   UCX  WARN  object 0x13dccac0 was not returned to mpool ucp_requests
[1712055067.015275] [node133:2769137:0]          mpool.c:43   UCX  WARN  object 0x13dcce40 was not returned to mpool ucp_requests
[1712055067.015280] [node133:2769137:0]          mpool.c:43   UCX  WARN  object 0x13dcd000 was not returned to mpool ucp_requests
[1712055067.015470] [node133:2769145:0]          mpool.c:43   UCX  WARN  object 0x12c2a7c0 was not returned to mpool ucp_requests
[1712055067.015481] [node133:2769145:0]          mpool.c:43   UCX  WARN  object 0x12c2a980 was not returned to mpool ucp_requests
[1712055067.015485] [node133:2769145:0]          mpool.c:43   UCX  WARN  object 0x12c2ab40 was not returned to mpool ucp_requests
[1712055067.015440] [node133:2769118:0]          mpool.c:43   UCX  WARN  object 0x1302a840 was not returned to mpool ucp_requests
[1712055067.015452] [node133:2769118:0]          mpool.c:43   UCX  WARN  object 0x1302aa00 was not returned to mpool ucp_requests
[1712055067.015456] [node133:2769118:0]          mpool.c:43   UCX  WARN  object 0x1302abc0 was not returned to mpool ucp_requests
[1712055067.015459] [node133:2769118:0]          mpool.c:43   UCX  WARN  object 0x1302ad80 was not returned to mpool ucp_requests
[1712055067.015495] [node133:2769139:0]          mpool.c:43   UCX  WARN  object 0x134ea8c0 was not returned to mpool ucp_requests
[1712055067.015508] [node133:2769139:0]          mpool.c:43   UCX  WARN  object 0x134eaa80 was not returned to mpool ucp_requests
[1712055067.015511] [node133:2769139:0]          mpool.c:43   UCX  WARN  object 0x134eae00 was not returned to mpool ucp_requests
[1712055067.015582] [node133:2769123:0]          mpool.c:43   UCX  WARN  object 0x14151840 was not returned to mpool ucp_requests
[1712055067.015594] [node133:2769123:0]          mpool.c:43   UCX  WARN  object 0x14151a00 was not returned to mpool ucp_requests
[1712055067.015598] [node133:2769123:0]          mpool.c:43   UCX  WARN  object 0x14151bc0 was not returned to mpool ucp_requests
[1712055067.015602] [node133:2769123:0]          mpool.c:43   UCX  WARN  object 0x14151d80 was not returned to mpool ucp_requests
[1712055067.015605] [node133:2769123:0]          mpool.c:43   UCX  WARN  object 0x141522c0 was not returned to mpool ucp_requests
[1712055067.015581] [node133:2769119:0]          mpool.c:43   UCX  WARN  object 0x138ad980 was not returned to mpool ucp_requests
[1712055067.015595] [node133:2769119:0]          mpool.c:43   UCX  WARN  object 0x138adb40 was not returned to mpool ucp_requests
[1712055067.015599] [node133:2769119:0]          mpool.c:43   UCX  WARN  object 0x138add00 was not returned to mpool ucp_requests
[1712055067.015601] [node133:2769119:0]          mpool.c:43   UCX  WARN  object 0x138adec0 was not returned to mpool ucp_requests
[1712055067.024080] [node133:2769146:0]          mpool.c:43   UCX  WARN  object 0x149038c0 was not returned to mpool ucp_requests
[1712055067.024093] [node133:2769146:0]          mpool.c:43   UCX  WARN  object 0x14903a80 was not returned to mpool ucp_requests
[1712055067.024097] [node133:2769146:0]          mpool.c:43   UCX  WARN  object 0x14903e00 was not returned to mpool ucp_requests
[1712055067.024085] [node133:2769117:0]          mpool.c:43   UCX  WARN  object 0x13a63ac0 was not returned to mpool ucp_requests
[1712055067.024097] [node133:2769117:0]          mpool.c:43   UCX  WARN  object 0x13a63e40 was not returned to mpool ucp_requests
[1712055067.024102] [node133:2769117:0]          mpool.c:43   UCX  WARN  object 0x13a64000 was not returned to mpool ucp_requests
[1712055067.024105] [node133:2769117:0]          mpool.c:43   UCX  WARN  object 0x13a641c0 was not returned to mpool ucp_requests
[1712055067.024111] [node133:2769142:0]          mpool.c:43   UCX  WARN  object 0x147ab7c0 was not returned to mpool ucp_requests
[1712055067.024122] [node133:2769142:0]          mpool.c:43   UCX  WARN  object 0x147ab980 was not returned to mpool ucp_requests
[1712055067.024126] [node133:2769142:0]          mpool.c:43   UCX  WARN  object 0x147abd00 was not returned to mpool ucp_requests
[1712055067.024108] [node133:2769132:0]          mpool.c:43   UCX  WARN  object 0x141ea600 was not returned to mpool ucp_requests
[1712055067.024120] [node133:2769132:0]          mpool.c:43   UCX  WARN  object 0x141ea7c0 was not returned to mpool ucp_requests
[1712055067.024124] [node133:2769132:0]          mpool.c:43   UCX  WARN  object 0x141eab40 was not returned to mpool ucp_requests
[1712055067.024279] [node133:2769122:0]          mpool.c:43   UCX  WARN  object 0x13062840 was not returned to mpool ucp_requests
[1712055067.024291] [node133:2769122:0]          mpool.c:43   UCX  WARN  object 0x13062a00 was not returned to mpool ucp_requests
[1712055067.024295] [node133:2769122:0]          mpool.c:43   UCX  WARN  object 0x13062bc0 was not returned to mpool ucp_requests
[1712055067.024298] [node133:2769122:0]          mpool.c:43   UCX  WARN  object 0x13062d80 was not returned to mpool ucp_requests
[1712055067.024302] [node133:2769122:0]          mpool.c:43   UCX  WARN  object 0x130632c0 was not returned to mpool ucp_requests
[1712055067.024165] [node133:2769141:0]          mpool.c:43   UCX  WARN  object 0x12c8a980 was not returned to mpool ucp_requests
[1712055067.024176] [node133:2769141:0]          mpool.c:43   UCX  WARN  object 0x12c8ab40 was not returned to mpool ucp_requests
[1712055067.024181] [node133:2769141:0]          mpool.c:43   UCX  WARN  object 0x12c8ad00 was not returned to mpool ucp_requests
[1712055067.024149] [node133:2769144:0]          mpool.c:43   UCX  WARN  object 0x136b28c0 was not returned to mpool ucp_requests
[1712055067.024162] [node133:2769144:0]          mpool.c:43   UCX  WARN  object 0x136b2a80 was not returned to mpool ucp_requests
[1712055067.024167] [node133:2769144:0]          mpool.c:43   UCX  WARN  object 0x136b2c40 was not returned to mpool ucp_requests


-------------------------------------------------------------------------------
                          DFT DISPERSION CORRECTION                            
                                                                               
                              DFTD3 V3.1  Rev 1                                
                          USING Becke-Johnson damping                          
-------------------------------------------------------------------------------
The PBE0 functional is recognized
Active option DFTDOPT                   ...         4   

molecular C6(AA) [au] = 70548.352319 


            DFT-D V3
 parameters
 s6 scaling factor         :     1.0000 
 a1 scaling factor         :     0.4145 
 s8 scaling factor         :     1.2177 
 a2 scaling factor         :     4.8593 
 ad hoc parameters k1-k3   :    16.0000     1.3333    -4.0000 

 Edisp/kcal,au: -67.692885764970  -0.107875468566 
 E6   /kcal   : -43.686519994 
 E8   /kcal   : -24.006365771 
 % E8         :  35.463646585 

-------------------------   ----------------
Dispersion correction           -0.107875469
-------------------------   ----------------


-------------------------   --------------------
FINAL SINGLE POINT ENERGY     -1805.004536161801
-------------------------   --------------------


           ************************************************************
           *        Program running with 30 parallel MPI-processes    *
           *              working on a common directory               *
           ************************************************************
------------------------------------------------------------------------------
                         ORCA SCF GRADIENT CALCULATION
------------------------------------------------------------------------------

 ... reading COSX grid (gridx3)
Gradient of the Kohn-Sham DFT energy:
Kohn-Sham wavefunction type      ... RKS
Hartree-Fock exchange scaling    ...    0.250
Number of operators              ...    1
Number of atoms                  ...   82
Basis set dimensions             ... 1542
Integral neglect threshold       ... 2.5e-11
Integral primitive cutoff        ... 2.5e-12
SHARK Integral package           ... ON

Nuc. rep. gradient       (SHARK) ... done (  0.7 sec)
HCore & Overlap gradient (SHARK) ... done (  1.3 sec)
RI-J gradient            (SHARK) ... done (  5.9 sec)
COSX-gradient                    ... done ( 47.1 sec)
Exchange-correlation gradient    ... done
Dispersion correction            ... done

------------------
CARTESIAN GRADIENT
------------------

   1   O   :    0.033067622    0.002985985    0.016762131
   2   O   :   -0.056858595   -0.032804208    0.022362575
   3   N   :    0.026846903   -0.058506401    0.017501172
   4   N   :    0.006681972    0.007523203    0.013038736
   5   C   :   -0.042148385    0.057457335   -0.031737051
   6   C   :    0.001895681   -0.001212543   -0.032747048
   7   H   :   -0.004038807    0.003059921    0.004596904
   8   C   :    0.000639877    0.003255951    0.007756173
   9   C   :    0.004025493   -0.003006741    0.002464053
  10   H   :    0.001386452    0.002988037   -0.000562468
  11   C   :    0.010614982   -0.001106354    0.001986747
  12   H   :   -0.001884173   -0.000543893   -0.000434723
  13   C   :    0.000808405    0.003400263   -0.000859688
  14   H   :   -0.001242068   -0.002479567    0.000862963
  15   C   :   -0.004480638    0.009559772   -0.005442331
  16   H   :    0.001562140   -0.001702693    0.001025772
  17   C   :   -0.006077333    0.004865218   -0.001931447
  18   H   :    0.002478774    0.000714780    0.000209146
  19   C   :   -0.001758685    0.011479023    0.009315807
  20   C   :   -0.002469476   -0.006557868   -0.003564093
  21   H   :   -0.002030034   -0.000307987   -0.001500816
  22   H   :   -0.006357827    0.000642617   -0.000362990
  23   H   :   -0.000409285   -0.003723180   -0.000126142
  24   C   :   -0.001865665   -0.005228906   -0.006675542
  25   H   :   -0.000297108   -0.002982902    0.000670638
  26   H   :    0.003724746   -0.003849787    0.003622889
  27   H   :    0.003070751   -0.001003476    0.000206737
  28   C   :    0.002345499   -0.004285542   -0.007384704
  29   H   :    0.002990120    0.004029690   -0.002623437
  30   H   :    0.000307298    0.001106410   -0.002627493
  31   H   :    0.002929177   -0.001078677   -0.001277030
  32   C   :   -0.009507948   -0.001254314    0.003028478
  33   C   :    0.012107821   -0.008564907   -0.004400975
  34   C   :   -0.015172741    0.000236279    0.008291100
  35   H   :    0.001670947   -0.006508081    0.000667456
  36   C   :   -0.004007592   -0.000583059    0.002397842
  37   H   :    0.002463483    0.000590573   -0.001434140
  38   C   :    0.002589145   -0.008561477    0.001656226
  39   H   :   -0.000718069    0.002382402    0.000097824
  40   C   :    0.008106545    0.000688800   -0.003456054
  41   H   :   -0.005287228   -0.000773594    0.002876693
  42   C   :    0.004744161   -0.006888829   -0.000146169
  43   C   :   -0.007376792    0.010853293    0.000816627
  44   H   :    0.000364908    0.002462828    0.000389241
  45   H   :   -0.005122551   -0.001354508    0.003537108
  46   H   :   -0.000389437    0.001821952   -0.001603260
  47   C   :    0.003687337    0.006481661    0.001646392
  48   H   :    0.000468788    0.001478194   -0.001100347
  49   H   :    0.003510992   -0.000300099    0.001983632
  50   H   :   -0.002252603   -0.002815508    0.000153932
  51   C   :   -0.005081487    0.004313583   -0.002066596
  52   H   :   -0.003564032    0.002241594   -0.000264221
  53   H   :    0.001360582   -0.002105269   -0.004258882
  54   H   :    0.001901778    0.001461167   -0.001329957
  55   C   :    0.064658600    0.002923171    0.002877457
  56   C   :   -0.010331635    0.003235369   -0.002288112
  57   C   :   -0.000823110   -0.002068052    0.001077165
  58   H   :   -0.002876003    0.001747330   -0.001059431
  59   C   :   -0.010422705    0.003562791   -0.003064419
  60   H   :    0.001566377    0.000357920   -0.000273992
  61   C   :   -0.002080904    0.002644767   -0.002203266
  62   H   :    0.000937831   -0.001955457    0.001493340
  63   C   :    0.005059270    0.007447972   -0.005603257
  64   H   :   -0.001513772   -0.000706382    0.000411739
  65   C   :    0.003824109   -0.000069762    0.000177312
  66   H   :    0.000368869    0.002936249   -0.002237305
  67   H   :   -0.003720079    0.002387532    0.008990726
  68   O   :   -0.023192250   -0.002058880   -0.002150849
  69   C   :    0.005045785   -0.009134022    0.014639853
  70   C   :   -0.005546294    0.003074333   -0.007080817
  71   C   :    0.007044102    0.003126712   -0.003325269
  72   H   :    0.001735456   -0.001142836    0.002381142
  73   C   :    0.011722184    0.001659866    0.000949142
  74   H   :   -0.002503657   -0.000794285    0.000615585
  75   C   :    0.001620336   -0.000606050    0.001590696
  76   H   :   -0.002123048    0.000869484   -0.002196850
  77   C   :   -0.001089809   -0.005825229    0.009990113
  78   H   :    0.001117419    0.001379898   -0.002087926
  79   C   :   -0.005212962   -0.003998828    0.005202625
  80   H   :    0.002495911   -0.000616452    0.001850918
  81   O   :    0.009238467    0.011855252   -0.016331813
  82   H   :   -0.002593251    0.001063200   -0.011920340

Difference to translation invariance:
           :    0.0003590584   -0.0007142284    0.0004315566

Difference to rotation invariance:
           :    0.0078736202   -0.0059682501   -0.0120126317

Norm of the cartesian gradient     ...    0.1656051804
RMS gradient                       ...    0.0105586007
MAX gradient                       ...    0.0646586000

-------
TIMINGS
-------

Total SCF gradient time            ...       83.511 sec

One electron gradient       ....       1.310 sec  (  1.6%)
RI-J Coulomb gradient       ....       5.876 sec  (  7.0%)
COSX gradient               ....      47.146 sec  ( 56.5%)
XC gradient                 ....       7.773 sec  (  9.3%)
CPCM gradient               ....       2.913 sec  (  3.5%)
   A-Matrix (El+Nuc)        ....       0.939 sec  (  1.1%)
   Potential                ....       1.974 sec  (  2.4%)

Maximum memory used throughout the entire SCFGRAD-calculation: 352.2 MB
------------------------------------------------------------------------------
                         ORCA GEOMETRY RELAXATION STEP
------------------------------------------------------------------------------

Reading the OPT-File                    .... done
Getting information on internals        .... done
Copying old internal coords+grads       .... done
Making the new internal coordinates     .... (new redundants).... done
Validating the new internal coordinates .... (new redundants).... done
Calculating the B-matrix                .... done
Calculating the G,G- and P matrices     .... done
Transforming gradient to internals      .... done
Projecting the internal gradient        .... done
Number of atoms                         ....  82
Number of internal coordinates          .... 449
Current Energy                          .... -1805.004536162 Eh
Current gradient norm                   ....     0.165605180 Eh/bohr
Maximum allowed component of the step   ....  0.150
Current trust radius                    ....  0.300
Evaluating the initial hessian          ....  (Almloef) done
Projecting the Hessian                  .... done
Forming the augmented Hessian           .... done
Diagonalizing the augmented Hessian     .... done
Last element of RFO vector              ....  0.937186660
Lowest eigenvalues of augmented Hessian:
 -0.043580382  0.000366094  0.000577920  0.000890886  0.002055595
Length of the computed step             ....  0.372207893
Warning: the length of the step is outside the trust region - taking restricted step instead
The input lambda is                     ....    -0.043580
   iter:   1  x=   -0.069579  g=    1.867001 f(x)=     0.048539
   iter:   2  x=   -0.085488  g=    0.923344 f(x)=     0.014690
   iter:   3  x=   -0.088552  g=    0.681763 f(x)=     0.002089
   iter:   4  x=   -0.088634  g=    0.647564 f(x)=     0.000053
   iter:   5  x=   -0.088634  g=    0.646688 f(x)=     0.000000
   iter:   6  x=   -0.088634  g=    0.646688 f(x)=     0.000000
   iter:   7  x=   -0.088634  g=    0.646688 f(x)=     0.000000
The output lambda is                    ....    -0.088634 (7 iterations)
The final length of the internal step   ....  0.300000000
Converting the step to cartesian space:
 Initial RMS(Int)=    0.0141578753
Transforming coordinates:
 Iter   0:  RMS(Cart)=    0.1333429229 RMS(Int)=    0.9823488371
 Iter   1:  RMS(Cart)=    0.0049363870 RMS(Int)=    0.5135627309
 Iter   2:  RMS(Cart)=    0.0002314913 RMS(Int)=    0.0000413710
 Iter   3:  RMS(Cart)=    0.0000165034 RMS(Int)=    0.0000055460
 Iter   4:  RMS(Cart)=    0.0000009090 RMS(Int)=    0.0000002128
 Iter   5:  RMS(Cart)=    0.0000000625 RMS(Int)=    0.0000000265
done
Storing new coordinates                 .... done

                                .--------------------.
          ----------------------|Geometry convergence|-------------------------
          Item                value                   Tolerance       Converged
          ---------------------------------------------------------------------
          RMS gradient        0.0070257670            0.0001000000      NO
          MAX gradient        0.0713274485            0.0003000000      NO
          RMS step            0.0141578753            0.0020000000      NO
          MAX step            0.0951378755            0.0040000000      NO
          ........................................................
          Max(Bonds)      0.0503      Max(Angles)    2.66
          Max(Dihed)        2.11      Max(Improp)    0.00
          ---------------------------------------------------------------------

The optimization has not yet converged - more geometry cycles are needed


    ---------------------------------------------------------------------------
                         Redundant Internal Coordinates
                            (Angstroem and degrees)

        Definition                    Value    dE/dq     Step     New-Value
    ----------------------------------------------------------------------------
     1. B(C   4,O   0)                1.2977 -0.037550  0.0228    1.3205   
     2. B(C   4,N   2)                1.3369  0.071327 -0.0503    1.2866   
     3. B(C   5,C   4)                1.5351  0.017121 -0.0193    1.5158   
     4. B(C   5,N   3)                1.4746  0.024401 -0.0263    1.4483   
     5. B(H   6,C   5)                1.0951 -0.000895  0.0011    1.0962   
     6. B(C   7,C   5)                1.5378  0.015548 -0.0185    1.5192   
     7. B(C   8,C   7)                1.3987  0.011015 -0.0080    1.3907   
     8. B(H   9,C   8)                1.0816  0.000159  0.0009    1.0825   
     9. B(C  10,C   8)                1.3915  0.003648 -0.0027    1.3889   
    10. B(H  11,C  10)                1.0809 -0.001922  0.0022    1.0831   
    11. B(C  12,C  10)                1.3927  0.005610 -0.0040    1.3887   
    12. B(H  13,C  12)                1.0806 -0.002857  0.0033    1.0838   
    13. B(C  14,C  12)                1.3931  0.004761 -0.0034    1.3897   
    14. B(H  15,C  14)                1.0802 -0.002384  0.0028    1.0830   
    15. B(C  16,C   7)                1.4038  0.011627 -0.0092    1.3946   
    16. B(C  16,C  14)                1.3923  0.005673 -0.0043    1.3880   
    17. B(H  17,C  16)                1.0803 -0.002450  0.0028    1.0831   
    18. B(C  18,N   2)                1.5098  0.016967 -0.0200    1.4898   
    19. B(C  19,C  18)                1.5437  0.014475 -0.0173    1.5264   
    20. B(H  20,C  19)                1.0918 -0.000009  0.0000    1.0918   
    21. B(H  21,C  19)                1.0907 -0.000255  0.0003    1.0910   
    22. B(H  22,C  19)                1.0877 -0.002459  0.0029    1.0905   
    23. B(C  23,C  18)                1.5409  0.012253 -0.0145    1.5264   
    24. B(H  24,C  23)                1.0921 -0.000702  0.0008    1.0930   
    25. B(H  25,C  23)                1.0901  0.000247 -0.0003    1.0898   
    26. B(H  26,C  23)                1.0920 -0.000751  0.0009    1.0929   
    27. B(C  27,C  18)                1.5442  0.014903 -0.0178    1.5265   
    28. B(H  28,C  27)                1.0905 -0.000373  0.0004    1.0909   
    29. B(H  29,C  27)                1.0927 -0.000146  0.0002    1.0928   
    30. B(H  30,C  27)                1.0895 -0.001702  0.0020    1.0915   
    31. B(C  31,N   3)                1.4083  0.016274 -0.0139    1.3944   
    32. B(C  32,C  31)                1.4227  0.006663 -0.0053    1.4173   
    33. B(C  33,C  32)                1.4110  0.016929 -0.0136    1.3975   
    34. B(H  34,C  33)                1.0775 -0.003169  0.0036    1.0811   
    35. B(C  35,C  33)                1.3918  0.003085 -0.0024    1.3894   
    36. B(H  36,C  35)                1.0806 -0.002609  0.0030    1.0836   
    37. B(C  37,C  35)                1.3868  0.004443 -0.0032    1.3836   
    38. B(H  38,C  37)                1.0807 -0.002467  0.0028    1.0836   
    39. B(C  39,C  37)                1.3884  0.004540 -0.0032    1.3852   
    40. B(C  39,C  31)                1.4002  0.005728 -0.0036    1.3966   
    41. B(H  40,C  39)                1.0748 -0.003442  0.0048    1.0796   
    42. B(C  41,C  32)                1.5676  0.019186 -0.0244    1.5432   
    43. B(C  42,C  41)                1.5550  0.015345 -0.0189    1.5361   
    44. B(H  43,C  42)                1.0910 -0.001705  0.0020    1.0930   
    45. B(H  44,C  42)                1.0911 -0.000484  0.0006    1.0916   
    46. B(H  45,C  42)                1.0910 -0.001908  0.0023    1.0933   
    47. B(C  46,C  41)                1.5505  0.007745 -0.0094    1.5411   
    48. B(H  47,C  46)                1.0910 -0.001342  0.0016    1.0926   
    49. B(H  48,C  46)                1.0908 -0.001281  0.0015    1.0923   
    50. B(H  49,C  46)                1.0875 -0.002056  0.0024    1.0899   
    51. B(C  50,C  41)                1.5489  0.010204 -0.0129    1.5360   
    52. B(H  51,C  50)                1.0870 -0.002924  0.0034    1.0904   
    53. B(H  52,C  50)                1.0905 -0.001972  0.0023    1.0928   
    54. B(H  53,C  50)                1.0907 -0.001294  0.0011    1.0918   
    55. B(C  54,O   1)                1.2395  0.066095 -0.0329    1.2065   
    56. B(C  54,O   0)                1.3872  0.008183 -0.0067    1.3806   
    57. B(C  55,C  54)                1.5055  0.026074 -0.0276    1.4779   
    58. B(C  56,C  55)                1.4039  0.010993 -0.0086    1.3953   
    59. B(H  57,C  56)                1.0836  0.000346 -0.0005    1.0830   
    60. B(H  57,H  53)                2.8371  0.000472 -0.0059    2.8312   
    61. B(C  58,C  56)                1.3920  0.008429 -0.0063    1.3858   
    62. B(H  59,C  58)                1.0811 -0.001480  0.0017    1.0828   
    63. B(C  60,C  58)                1.3919  0.002460 -0.0017    1.3902   
    64. B(H  61,C  60)                1.0807 -0.002621  0.0030    1.0837   
    65. B(C  62,C  60)                1.3921  0.003437 -0.0024    1.3897   
    66. B(H  63,H  15)                4.3167  0.000163 -0.0001    4.3166   
    67. B(H  63,C  62)                1.0810 -0.001555  0.0018    1.0828   
    68. B(C  64,C  62)                1.3920  0.007531 -0.0057    1.3863   
    69. B(C  64,C  55)                1.4065  0.011918 -0.0095    1.3970   
    70. B(H  65,C  64)                1.0832 -0.000014  0.0000    1.0832   
    71. B(H  66,N   3)                1.0090  0.005424 -0.0055    1.0035   
    72. B(C  68,O  67)                1.2532  0.000923  0.0009    1.2541   
    73. B(C  69,C  68)                1.5141  0.007875 -0.0108    1.5033   
    74. B(C  70,C  69)                1.4084  0.012707 -0.0109    1.3975   
    75. B(H  71,H   9)                3.8630  0.002336 -0.0079    3.8551   
    76. B(H  71,C  70)                1.0814 -0.001294  0.0018    1.0832   
    77. B(C  72,C  70)                1.3931  0.006516 -0.0049    1.3882   
    78. B(H  73,C  72)                1.0801 -0.002674  0.0031    1.0831   
    79. B(C  74,C  72)                1.3912  0.003708 -0.0023    1.3889   
    80. B(H  75,C  74)                1.0803 -0.003187  0.0037    1.0840   
    81. B(C  76,C  74)                1.3912  0.003864 -0.0024    1.3888   
    82. B(H  77,C  76)                1.0800 -0.002732  0.0031    1.0832   
    83. B(C  78,C  76)                1.3931  0.006306 -0.0047    1.3883   
    84. B(C  78,C  69)                1.4084  0.012136 -0.0105    1.3979   
    85. B(H  79,H  40)                4.2879  0.002766 -0.0087    4.2793   
    86. B(H  79,C  78)                1.0814 -0.000548  0.0014    1.0828   
    87. B(O  80,C  68)                1.2552 -0.007399  0.0055    1.2607   
    88. B(H  81,O  80)                1.7968 -0.000677 -0.0050    1.7918   
    89. B(H  81,O  67)                2.2680 -0.008043  0.0240    2.2920   
    90. B(H  81,N   2)                1.0356 -0.011412  0.0104    1.0461   
    91. A(C   4,O   0,C  54)          116.18 -0.017485    2.21    118.39   
    92. A(C   4,N   2,H  81)          116.26 -0.011032    0.56    116.83   
    93. A(C   4,N   2,C  18)          128.53  0.009988   -0.85    127.68   
    94. A(C  18,N   2,H  81)          114.97  0.001105    0.27    115.24   
    95. A(C   5,N   3,H  66)          113.78  0.003284   -0.46    113.32   
    96. A(C  31,N   3,H  66)          112.05 -0.012015    1.63    113.68   
    97. A(C   5,N   3,C  31)          126.42  0.009899   -1.47    124.95   
    98. A(O   0,C   4,C   5)          115.39 -0.009639    1.46    116.84   
    99. A(O   0,C   4,N   2)          122.46  0.011878   -1.11    121.35   
   100. A(N   2,C   4,C   5)          121.76 -0.002393   -0.34    121.42   
   101. A(N   3,C   5,H   6)          107.59 -0.008402    2.09    109.67   
   102. A(N   3,C   5,C   4)          115.39  0.013217   -2.18    113.21   
   103. A(C   4,C   5,C   7)          112.17  0.003423   -1.52    110.65   
   104. A(C   4,C   5,H   6)          106.52 -0.003167    0.62    107.14   
   105. A(N   3,C   5,C   7)          108.09 -0.006425    0.74    108.83   
   106. A(H   6,C   5,C   7)          106.64  0.000024    0.61    107.25   
   107. A(C   8,C   7,C  16)          119.21 -0.003101    0.35    119.56   
   108. A(C   5,C   7,C   8)          119.12 -0.000783    0.07    119.19   
   109. A(C   5,C   7,C  16)          121.67  0.003883   -0.42    121.25   
   110. A(C   7,C   8,H   9)          120.66  0.002820   -0.31    120.35   
   111. A(C   7,C   8,C  10)          120.47  0.001072   -0.17    120.29   
   112. A(H   9,C   8,C  10)          118.88 -0.003893    0.48    119.36   
   113. A(H  11,C  10,C  12)          120.66  0.000914   -0.13    120.53   
   114. A(C   8,C  10,H  11)          119.60 -0.000121    0.01    119.60   
   115. A(C   8,C  10,C  12)          119.74 -0.000792    0.12    119.86   
   116. A(H  13,C  12,C  14)          119.92 -0.001212    0.11    120.03   
   117. A(C  10,C  12,H  13)          119.53 -0.002163    0.23    119.76   
   118. A(C  10,C  12,C  14)          120.55  0.003375   -0.34    120.21   
   119. A(H  15,C  14,C  16)          120.15  0.001439   -0.19    119.96   
   120. A(C  12,C  14,H  15)          120.22  0.000394   -0.03    120.19   
   121. A(C  12,C  14,C  16)          119.63 -0.001833    0.22    119.85   
   122. A(C  14,C  16,H  17)          119.38 -0.001480    0.20    119.58   
   123. A(C   7,C  16,H  17)          120.21  0.000200   -0.02    120.19   
   124. A(C   7,C  16,C  14)          120.41  0.001280   -0.18    120.23   
   125. A(N   2,C  18,C  19)          111.37  0.000369   -0.27    111.10   
   126. A(C  19,C  18,C  27)          111.90  0.000540   -0.06    111.84   
   127. A(N   2,C  18,C  27)          110.06  0.001649   -0.59    109.46   
   128. A(C  23,C  18,C  27)          108.82 -0.001906    0.57    109.39   
   129. A(C  19,C  18,C  23)          108.50 -0.001638    0.59    109.08   
   130. A(N   2,C  18,C  23)          105.97  0.000875   -0.19    105.78   
   131. A(H  20,C  19,H  21)          107.11 -0.004511    0.58    107.69   
   132. A(C  18,C  19,H  21)          111.19  0.008013   -1.18    110.02   
   133. A(C  18,C  19,H  20)          111.75  0.001642   -0.25    111.50   
   134. A(H  20,C  19,H  22)          107.92 -0.002157    0.37    108.30   
   135. A(C  18,C  19,H  22)          112.65  0.001263   -0.16    112.49   
   136. A(H  21,C  19,H  22)          105.88 -0.005096    0.76    106.63   
   137. A(H  25,C  23,H  26)          107.32 -0.004392    0.51    107.83   
   138. A(H  24,C  23,H  26)          106.59 -0.003197    0.63    107.22   
   139. A(C  18,C  23,H  26)          112.04  0.001717   -0.24    111.79   
   140. A(H  24,C  23,H  25)          106.71 -0.004998    0.69    107.40   
   141. A(C  18,C  23,H  25)          112.07  0.008127   -1.24    110.83   
   142. A(C  18,C  23,H  24)          111.77  0.001706   -0.20    111.57   
   143. A(H  29,C  27,H  30)          107.35 -0.002934    0.52    107.87   
   144. A(H  28,C  27,H  30)          107.00 -0.004445    0.59    107.59   
   145. A(C  18,C  27,H  30)          112.64  0.001994   -0.28    112.36   
   146. A(H  28,C  27,H  29)          107.13 -0.004350    0.60    107.72   
   147. A(C  18,C  27,H  29)          111.08  0.001992   -0.27    110.81   
   148. A(C  18,C  27,H  28)          111.36  0.006904   -1.03    110.32   
   149. A(N   3,C  31,C  39)          119.96  0.003304   -0.41    119.55   
   150. A(N   3,C  31,C  32)          120.35 -0.002985    0.39    120.74   
   151. A(C  32,C  31,C  39)          119.68 -0.000351    0.03    119.71   
   152. A(C  31,C  32,C  33)          117.41  0.000522   -0.10    117.30   
   153. A(C  31,C  32,C  41)          122.92 -0.008239    1.07    123.99   
   154. A(C  33,C  32,C  41)          119.67  0.007722   -0.97    118.70   
   155. A(H  34,C  33,C  35)          116.15 -0.003833    0.53    116.68   
   156. A(C  32,C  33,C  35)          121.97 -0.004453    0.50    122.47   
   157. A(C  32,C  33,H  34)          121.88  0.008285   -1.04    120.85   
   158. A(H  36,C  35,C  37)          119.91 -0.002764    0.33    120.24   
   159. A(C  33,C  35,C  37)          119.89  0.002913   -0.32    119.57   
   160. A(C  33,C  35,H  36)          120.20 -0.000152   -0.01    120.19   
   161. A(C  35,C  37,H  38)          120.74 -0.000980    0.10    120.84   
   162. A(H  38,C  37,C  39)          119.67 -0.000326    0.01    119.68   
   163. A(C  35,C  37,C  39)          119.58  0.001303   -0.11    119.47   
   164. A(C  37,C  39,H  40)          117.11 -0.004435    0.50    117.61   
   165. A(C  31,C  39,H  40)          121.40  0.004342   -0.49    120.91   
   166. A(C  31,C  39,C  37)          121.47  0.000065   -0.00    121.47   
   167. A(C  46,C  41,C  50)          110.48  0.001827   -0.01    110.47   
   168. A(C  42,C  41,C  50)          105.52 -0.005066    0.92    106.44   
   169. A(C  32,C  41,C  50)          110.77  0.001295   -0.21    110.56   
   170. A(C  42,C  41,C  46)          105.48  0.000656   -0.06    105.42   
   171. A(C  32,C  41,C  46)          111.13 -0.004945    0.96    112.09   
   172. A(C  32,C  41,C  42)          113.21  0.006292   -1.60    111.61   
   173. A(H  44,C  42,H  45)          106.39 -0.004126    0.59    106.98   
   174. A(H  43,C  42,H  45)          108.16 -0.000005    0.03    108.20   
   175. A(C  41,C  42,H  45)          111.87 -0.000626    0.09    111.96   
   176. A(H  43,C  42,H  44)          106.32 -0.004385    0.62    106.94   
   177. A(C  41,C  42,H  44)          111.83  0.008529   -1.24    110.59   
   178. A(C  41,C  42,H  43)          111.94  0.000051   -0.01    111.93   
   179. A(H  48,C  46,H  49)          105.53 -0.000168   -0.04    105.49   
   180. A(H  47,C  46,H  49)          107.26  0.000514    0.10    107.36   
   181. A(C  41,C  46,H  49)          113.64 -0.005102    0.77    114.41   
   182. A(H  47,C  46,H  48)          107.15 -0.003035    0.33    107.48   
   183. A(C  41,C  46,H  48)          111.71  0.006132   -0.96    110.75   
   184. A(C  41,C  46,H  47)          111.16  0.001453   -0.17    110.98   
   185. A(H  52,C  50,H  53)          107.41 -0.002981    0.34    107.74   
   186. A(H  51,C  50,H  53)          106.94 -0.002392    0.43    107.37   
   187. A(C  41,C  50,H  53)          111.14  0.001891   -0.38    110.76   
   188. A(H  51,C  50,H  52)          105.99 -0.004344    0.70    106.69   
   189. A(C  41,C  50,H  52)          111.88  0.005182   -0.76    111.13   
   190. A(C  41,C  50,H  51)          113.12  0.001857   -0.21    112.91   
   191. A(O   1,C  54,C  55)          121.74 -0.023091    2.55    124.29   
   192. A(O   0,C  54,C  55)          111.76 -0.002360    0.12    111.88   
   193. A(O   0,C  54,O   1)          126.40  0.025378   -2.66    123.74   
   194. A(C  56,C  55,C  64)          118.99 -0.006858    0.73    119.72   
   195. A(C  54,C  55,C  64)          121.99  0.002928   -0.38    121.62   
   196. A(C  54,C  55,C  56)          119.02  0.003929   -0.35    118.67   
   197. A(H  57,C  56,C  58)          118.55 -0.005025    0.63    119.18   
   198. A(C  55,C  56,C  58)          120.48  0.003085   -0.38    120.10   
   199. A(C  55,C  56,H  57)          120.97  0.001939   -0.24    120.73   
   200. A(H  59,C  58,C  60)          120.20 -0.000427    0.04    120.25   
   201. A(C  56,C  58,C  60)          119.80 -0.000511    0.09    119.89   
   202. A(C  56,C  58,H  59)          119.99  0.000938   -0.13    119.86   
   203. A(H  61,C  60,C  62)          119.76 -0.000801    0.07    119.83   
   204. A(C  58,C  60,C  62)          120.52  0.001735   -0.16    120.36   
   205. A(C  58,C  60,H  61)          119.72 -0.000934    0.09    119.81   
   206. A(H  63,C  62,C  64)          120.02  0.000651   -0.11    119.92   
   207. A(C  60,C  62,C  64)          119.84 -0.000050    0.03    119.87   
   208. A(C  60,C  62,H  63)          120.13 -0.000601    0.08    120.21   
   209. A(C  62,C  64,H  65)          118.02 -0.005104    0.65    118.67   
   210. A(C  55,C  64,H  65)          121.60  0.002506   -0.34    121.26   
   211. A(C  55,C  64,C  62)          120.37  0.002599   -0.31    120.06   
   212. A(C  68,O  67,H  81)           78.46  0.010775   -1.96     76.51   
   213. A(O  67,C  68,C  69)          120.65  0.009356   -1.18    119.47   
   214. A(C  69,C  68,O  80)          120.68  0.007755   -1.28    119.40   
   215. A(O  67,C  68,O  80)          118.67 -0.017121    2.46    121.13   
   216. A(C  68,C  69,C  70)          121.03  0.004113   -0.41    120.62   
   217. A(C  70,C  69,C  78)          117.94 -0.003906    0.54    118.47   
   218. A(C  68,C  69,C  78)          121.04 -0.000209   -0.13    120.91   
   219. A(H  71,C  70,C  72)          118.88 -0.001329    0.31    119.19   
   220. A(C  69,C  70,C  72)          121.08  0.001073   -0.21    120.86   
   221. A(C  69,C  70,H  71)          120.04  0.000256   -0.10    119.95   
   222. A(H  73,C  72,C  74)          120.21  0.000224   -0.02    120.19   
   223. A(C  70,C  72,C  74)          119.71 -0.001117    0.13    119.84   
   224. A(C  70,C  72,H  73)          120.08  0.000894   -0.11    119.97   
   225. A(H  75,C  74,C  76)          119.75 -0.001878    0.18    119.93   
   226. A(C  72,C  74,C  76)          120.49  0.003808   -0.37    120.13   
   227. A(C  72,C  74,H  75)          119.75 -0.001930    0.19    119.94   
   228. A(H  77,C  76,C  78)          120.09  0.000859   -0.10    119.98   
   229. A(C  74,C  76,C  78)          119.71 -0.001020    0.11    119.83   
   230. A(C  74,C  76,H  77)          120.20  0.000161   -0.01    120.19   
   231. A(C  76,C  78,H  79)          118.85 -0.000816    0.27    119.13   
   232. A(C  69,C  78,H  79)          120.08 -0.000347   -0.07    120.01   
   233. A(C  69,C  78,C  76)          121.07  0.001163   -0.20    120.87   
   234. A(C  68,O  80,H  81)           99.87  0.012895   -1.15     98.73   
   235. A(O  67,H  81,O  80)           62.87 -0.006495    0.63     63.50   
   236. A(N   2,H  81,O  80)          170.72  0.001218   -0.10    170.62   
   237. A(N   2,H  81,O  67)          126.32  0.005221   -0.52    125.80   
   238. D(O   0,C   4,N   2,C  18)     -0.57 -0.000394    0.19     -0.38   
   239. D(C   5,C   4,O   0,C  54)    -84.43 -0.004783    1.17    -83.26   
   240. D(O   0,C   4,N   2,H  81)    173.52  0.000271    0.06    173.58   
   241. D(C   5,C   4,N   2,C  18)   -173.04  0.001790    0.01   -173.04   
   242. D(N   2,C   4,O   0,C  54)    102.65 -0.003114    1.11    103.76   
   243. D(C   5,C   4,N   2,H  81)      1.04  0.002454   -0.12      0.92   
   244. D(H   6,C   5,C   4,O   0)   -172.89  0.000509   -0.18   -173.08   
   245. D(N   3,C   5,C   4,O   0)     67.79  0.005347   -1.94     65.86   
   246. D(C   4,C   5,N   3,C  31)     68.21 -0.002341    1.46     69.67   
   247. D(C   7,C   5,N   3,H  66)    -18.71  0.005035   -1.62    -20.33   
   248. D(H   6,C   5,C   4,N   2)      0.08 -0.000033   -0.18     -0.10   
   249. D(N   3,C   5,C   4,N   2)   -119.23  0.004805   -1.94   -121.17   
   250. D(H   6,C   5,N   3,H  66)     96.10 -0.002405    0.52     96.62   
   251. D(C   7,C   5,C   4,N   2)    116.41 -0.000086    0.12    116.52   
   252. D(C   7,C   5,C   4,O   0)    -56.57  0.000456    0.12    -56.45   
   253. D(C   7,C   5,N   3,C  31)   -165.32  0.006911   -1.61   -166.93   
   254. D(H   6,C   5,N   3,C  31)    -50.51 -0.000529    0.53    -49.98   
   255. D(C   4,C   5,N   3,H  66)   -145.17 -0.004216    1.44   -143.73   
   256. D(C  16,C   7,C   5,H   6)   -160.91  0.003700   -0.98   -161.89   
   257. D(C   8,C   7,C   5,N   3)    134.98 -0.008909    2.06    137.04   
   258. D(C  16,C   7,C   5,C   4)     82.84  0.005672   -1.28     81.56   
   259. D(C   8,C   7,C   5,C   4)    -96.70  0.005913   -1.33    -98.03   
   260. D(C   8,C   7,C   5,H   6)     19.55  0.003941   -1.02     18.52   
   261. D(C  16,C   7,C   5,N   3)    -45.48 -0.009149    2.11    -43.37   
   262. D(C  10,C   8,C   7,C  16)      0.02 -0.000244    0.14      0.16   
   263. D(H   9,C   8,C   7,C  16)   -179.86  0.000102    0.02   -179.85   
   264. D(H   9,C   8,C   7,C   5)     -0.31 -0.000100    0.06     -0.25   
   265. D(C  10,C   8,C   7,C   5)    179.57 -0.000446    0.18    179.75   
   266. D(H  11,C  10,C   8,H   9)      0.02 -0.000068   -0.01      0.02   
   267. D(C  12,C  10,C   8,C   7)      0.11  0.000145   -0.09      0.02   
   268. D(H  11,C  10,C   8,C   7)   -179.86  0.000265   -0.12   -179.99   
   269. D(C  12,C  10,C   8,H   9)    179.99 -0.000187    0.03    180.02   
   270. D(C  14,C  12,C  10,H  11)    179.87 -0.000225    0.08    179.95   
   271. D(C  14,C  12,C  10,C   8)     -0.10 -0.000104    0.05     -0.06   
   272. D(H  13,C  12,C  10,H  11)     -0.19 -0.000134    0.06     -0.13   
   273. D(H  13,C  12,C  10,C   8)    179.83 -0.000012    0.03    179.86   
   274. D(C  16,C  14,C  12,H  13)   -179.97  0.000064   -0.04   -180.00   
   275. D(C  16,C  14,C  12,C  10)     -0.03  0.000155   -0.06     -0.09   
   276. D(H  15,C  14,C  12,H  13)     -0.11 -0.000036    0.03     -0.07   
   277. D(H  15,C  14,C  12,C  10)    179.83  0.000055    0.01    179.84   
   278. D(H  17,C  16,C  14,H  15)      0.28  0.000129   -0.07      0.21   
   279. D(H  17,C  16,C   7,C   8)    179.86  0.000014   -0.04    179.82   
   280. D(C   7,C  16,C  14,H  15)   -179.70 -0.000149    0.04   -179.66   
   281. D(H  17,C  16,C  14,C  12)   -179.86  0.000027    0.00   -179.85   
   282. D(H  17,C  16,C   7,C   5)      0.32  0.000244   -0.08      0.24   
   283. D(C  14,C  16,C   7,C   8)     -0.15  0.000294   -0.15     -0.30   
   284. D(C  14,C  16,C   7,C   5)   -179.69  0.000524   -0.19   -179.89   
   285. D(C   7,C  16,C  14,C  12)      0.16 -0.000251    0.11      0.27   
   286. D(C  19,C  18,N   2,H  81)    121.55 -0.001303    0.52    122.07   
   287. D(C  27,C  18,N   2,C   4)     60.40  0.000907   -0.30     60.10   
   288. D(C  23,C  18,N   2,H  81)      3.75 -0.000057    0.08      3.82   
   289. D(C  27,C  18,N   2,H  81)   -113.76  0.000859   -0.18   -113.94   
   290. D(C  23,C  18,N   2,C   4)    177.90 -0.000009   -0.03    177.86   
   291. D(C  19,C  18,N   2,C   4)    -64.30 -0.001256    0.41    -63.89   
   292. D(H  22,C  19,C  18,C  23)   -168.61  0.001172   -0.45   -169.06   
   293. D(H  22,C  19,C  18,N   2)     75.12  0.000885   -0.41     74.71   
   294. D(H  21,C  19,C  18,C  27)     70.13 -0.002078    0.66     70.79   
   295. D(H  21,C  19,C  18,C  23)    -49.94  0.001035   -0.40    -50.34   
   296. D(H  21,C  19,C  18,N   2)   -166.21  0.000748   -0.36   -166.58   
   297. D(H  20,C  19,C  18,C  27)   -170.24 -0.001255    0.42   -169.81   
   298. D(H  20,C  19,C  18,C  23)     69.69  0.001858   -0.63     69.06   
   299. D(H  22,C  19,C  18,C  27)    -48.54 -0.001941    0.61    -47.93   
   300. D(H  20,C  19,C  18,N   2)    -46.58  0.001572   -0.60    -47.18   
   301. D(H  26,C  23,C  18,C  27)    176.32 -0.000178   -0.00    176.32   
   302. D(H  26,C  23,C  18,N   2)     58.00 -0.001616    0.51     58.50   
   303. D(H  26,C  23,C  18,C  19)    -61.71 -0.001677    0.63    -61.08   
   304. D(H  25,C  23,C  18,C  19)     59.00 -0.000348    0.24     59.24   
   305. D(H  25,C  23,C  18,C  27)    -62.97  0.001151   -0.39    -63.37   
   306. D(H  25,C  23,C  18,N   2)    178.71 -0.000287    0.12    178.82   
   307. D(H  24,C  23,C  18,C  27)     56.76  0.001551   -0.50     56.26   
   308. D(H  24,C  23,C  18,C  19)    178.73  0.000051    0.13    178.86   
   309. D(H  24,C  23,C  18,N   2)    -61.56  0.000113    0.01    -61.56   
   310. D(H  30,C  27,C  18,C  23)    177.51 -0.000861    0.34    177.85   
   311. D(H  30,C  27,C  18,C  19)     57.62  0.002099   -0.73     56.90   
   312. D(H  30,C  27,C  18,N   2)    -66.77  0.000018    0.11    -66.66   
   313. D(H  29,C  27,C  18,C  23)    -62.02 -0.001837    0.62    -61.40   
   314. D(H  29,C  27,C  18,C  19)    178.09  0.001123   -0.45    177.64   
   315. D(H  29,C  27,C  18,N   2)     53.70 -0.000958    0.39     54.08   
   316. D(H  28,C  27,C  18,C  23)     57.29 -0.001430    0.51     57.80   
   317. D(H  28,C  27,C  18,C  19)    -62.59  0.001530   -0.56    -63.15   
   318. D(H  28,C  27,C  18,N   2)    173.01 -0.000551    0.27    173.29   
   319. D(C  39,C  31,N   3,H  66)   -143.41  0.002762   -1.53   -144.94   
   320. D(C  39,C  31,N   3,C   5)      3.67  0.005007   -2.10      1.57   
   321. D(C  32,C  31,N   3,H  66)     35.74  0.000285   -0.53     35.21   
   322. D(C  32,C  31,N   3,C   5)   -177.17  0.002531   -1.10   -178.28   
   323. D(C  41,C  32,C  31,C  39)   -179.83 -0.000929    0.16   -179.67   
   324. D(C  41,C  32,C  31,N   3)      1.01  0.001509   -0.83      0.18   
   325. D(C  33,C  32,C  31,C  39)     -0.31 -0.000172   -0.11     -0.42   
   326. D(C  33,C  32,C  31,N   3)   -179.47  0.002267   -1.10   -180.57   
   327. D(C  35,C  33,C  32,C  41)    179.73  0.000640   -0.17    179.56   
   328. D(C  35,C  33,C  32,C  31)      0.20 -0.000013    0.08      0.28   
   329. D(H  34,C  33,C  32,C  41)     -0.42  0.000445   -0.13     -0.55   
   330. D(H  34,C  33,C  32,C  31)   -179.96 -0.000208    0.12   -179.84   
   331. D(C  37,C  35,C  33,H  34)   -179.80  0.000377   -0.08   -179.88   
   332. D(C  37,C  35,C  33,C  32)      0.06  0.000210   -0.05      0.01   
   333. D(H  36,C  35,C  33,H  34)     -0.21 -0.000069    0.05     -0.16   
   334. D(H  36,C  35,C  33,C  32)    179.65 -0.000236    0.09    179.73   
   335. D(C  39,C  37,C  35,C  33)     -0.19 -0.000221    0.04     -0.15   
   336. D(H  38,C  37,C  35,H  36)     -0.45 -0.000187    0.07     -0.38   
   337. D(H  38,C  37,C  35,C  33)    179.14 -0.000620    0.20    179.34   
   338. D(C  39,C  37,C  35,H  36)   -179.78  0.000213   -0.09   -179.88   
   339. D(H  40,C  39,C  37,H  38)     -0.61 -0.000800    0.27     -0.34   
   340. D(H  40,C  39,C  37,C  35)    178.72 -0.001199    0.43    179.15   
   341. D(C  31,C  39,C  37,H  38)   -179.27  0.000431   -0.23   -179.50   
   342. D(C  31,C  39,C  37,C  35)      0.07  0.000032   -0.07      0.00   
   343. D(H  40,C  39,C  31,C  32)   -178.41  0.001570   -0.43   -178.84   
   344. D(H  40,C  39,C  31,N   3)      0.75 -0.000912    0.57      1.32   
   345. D(C  37,C  39,C  31,C  32)      0.19  0.000166    0.10      0.29   
   346. D(C  37,C  39,C  31,N   3)    179.35 -0.002316    1.10    180.45   
   347. D(C  50,C  41,C  32,C  33)   -117.57  0.001930   -0.75   -118.31   
   348. D(C  50,C  41,C  32,C  31)     61.94  0.002668   -1.02     60.93   
   349. D(C  46,C  41,C  32,C  33)    119.22  0.002157   -1.26    117.96   
   350. D(C  46,C  41,C  32,C  31)    -61.27  0.002896   -1.53    -62.80   
   351. D(C  42,C  41,C  32,C  33)      0.73  0.000537   -0.78     -0.05   
   352. D(C  42,C  41,C  32,C  31)   -179.76  0.001275   -1.05   -180.82   
   353. D(H  45,C  42,C  41,C  50)   -177.96  0.000395   -0.27   -178.22   
   354. D(H  45,C  42,C  41,C  32)     60.74 -0.001493    0.32     61.06   
   355. D(H  44,C  42,C  41,C  50)    -58.73  0.000536   -0.30    -59.03   
   356. D(H  44,C  42,C  41,C  46)     58.24  0.000611    0.08     58.33   
   357. D(H  44,C  42,C  41,C  32)    179.96 -0.001352    0.29    180.25   
   358. D(H  43,C  42,C  41,C  50)     60.45  0.000817   -0.37     60.09   
   359. D(H  45,C  42,C  41,C  46)    -60.98  0.000470    0.11    -60.87   
   360. D(H  43,C  42,C  41,C  46)    177.43  0.000892    0.01    177.45   
   361. D(H  43,C  42,C  41,C  32)    -60.85 -0.001071    0.22    -60.63   
   362. D(H  47,C  46,C  41,C  50)   -174.94 -0.000582    0.05   -174.89   
   363. D(H  47,C  46,C  41,C  42)     71.50  0.004120   -0.98     70.52   
   364. D(H  47,C  46,C  41,C  32)    -51.55 -0.001098    0.44    -51.11   
   365. D(H  49,C  46,C  41,C  50)    -53.83 -0.002482    0.60    -53.22   
   366. D(H  49,C  46,C  41,C  42)   -167.39  0.002220   -0.43   -167.82   
   367. D(H  49,C  46,C  41,C  32)     69.55 -0.002998    1.00     70.55   
   368. D(H  48,C  46,C  41,C  50)     65.43 -0.001835    0.40     65.83   
   369. D(H  48,C  46,C  41,C  42)    -48.13  0.002867   -0.63    -48.77   
   370. D(H  48,C  46,C  41,C  32)   -171.19 -0.002351    0.79   -170.39   
   371. D(H  53,C  50,C  41,C  46)    177.11 -0.001872    0.62    177.73   
   372. D(H  53,C  50,C  41,C  42)    -69.34 -0.002934    1.03    -68.31   
   373. D(H  53,C  50,C  41,C  32)     53.53  0.002257   -0.45     53.07   
   374. D(H  52,C  50,C  41,C  46)    -62.82 -0.000849    0.27    -62.55   
   375. D(H  52,C  50,C  41,C  42)     50.72 -0.001910    0.68     51.40   
   376. D(H  52,C  50,C  41,C  32)    173.59  0.003281   -0.80    172.79   
   377. D(H  51,C  50,C  41,C  46)     56.80 -0.001440    0.49     57.28   
   378. D(H  51,C  50,C  41,C  42)    170.34 -0.002501    0.90    171.24   
   379. D(H  51,C  50,C  41,C  32)    -66.79  0.002690   -0.59    -67.38   
   380. D(C  55,C  54,O   0,C   4)    158.75 -0.002834    1.79    160.54   
   381. D(O   1,C  54,O   0,C   4)    -24.85 -0.005172    2.11    -22.74   
   382. D(C  64,C  55,C  54,O   1)    179.71  0.000299   -0.48    179.22   
   383. D(C  64,C  55,C  54,O   0)     -3.70  0.000050   -0.40     -4.10   
   384. D(C  56,C  55,C  54,O   1)      0.01  0.000465   -0.59     -0.58   
   385. D(C  56,C  55,C  54,O   0)    176.60  0.000215   -0.51    176.10   
   386. D(C  58,C  56,C  55,C  64)     -0.03  0.000166   -0.14     -0.17   
   387. D(C  58,C  56,C  55,C  54)    179.68  0.000035   -0.04    179.64   
   388. D(H  57,C  56,C  55,C  64)   -179.77  0.000446   -0.37   -180.14   
   389. D(H  57,C  56,C  55,C  54)     -0.06  0.000314   -0.27     -0.33   
   390. D(C  60,C  58,C  56,H  57)    179.81 -0.000320    0.25    180.06   
   391. D(C  60,C  58,C  56,C  55)      0.06 -0.000065    0.03      0.09   
   392. D(H  59,C  58,C  56,H  57)     -0.21 -0.000247    0.21      0.00   
   393. D(H  59,C  58,C  56,C  55)   -179.95  0.000009   -0.02   -179.97   
   394. D(C  62,C  60,C  58,H  59)    179.96 -0.000154    0.12    180.08   
   395. D(C  62,C  60,C  58,C  56)     -0.06 -0.000081    0.08      0.02   
   396. D(H  61,C  60,C  58,H  59)     -0.06 -0.000071    0.06     -0.00   
   397. D(H  61,C  60,C  58,C  56)    179.92  0.000003    0.01    179.94   
   398. D(C  64,C  62,C  60,H  61)   -179.96  0.000039   -0.00   -179.96   
   399. D(C  64,C  62,C  60,C  58)      0.02  0.000123   -0.07     -0.05   
   400. D(H  63,C  62,C  60,H  61)     -0.02  0.000001    0.02      0.00   
   401. D(H  63,C  62,C  60,C  58)    179.96  0.000085   -0.04    179.92   
   402. D(H  65,C  64,C  62,H  63)      0.27  0.000016   -0.01      0.25   
   403. D(H  65,C  64,C  62,C  60)   -179.80 -0.000023    0.02   -179.78   
   404. D(C  55,C  64,C  62,H  63)   -179.92  0.000021   -0.08   -180.00   
   405. D(C  55,C  64,C  62,C  60)      0.01 -0.000018   -0.05     -0.03   
   406. D(H  65,C  64,C  55,C  56)    179.79 -0.000134    0.09    179.88   
   407. D(H  65,C  64,C  55,C  54)      0.09  0.000001   -0.02      0.08   
   408. D(C  62,C  64,C  55,C  56)     -0.01 -0.000125    0.15      0.14   
   409. D(C  62,C  64,C  55,C  54)   -179.71  0.000009    0.05   -179.66   
   410. D(O  80,C  68,O  67,H  81)     -3.05  0.001077   -0.16     -3.21   
   411. D(C  69,C  68,O  67,H  81)    177.40  0.002581   -0.58    176.82   
   412. D(C  78,C  69,C  68,O  80)     -0.98  0.001146   -0.36     -1.34   
   413. D(C  78,C  69,C  68,O  67)    178.56 -0.000500    0.09    178.65   
   414. D(C  70,C  69,C  68,O  80)    179.10  0.001947   -0.61    178.50   
   415. D(C  70,C  69,C  68,O  67)     -1.35  0.000301   -0.16     -1.52   
   416. D(C  72,C  70,C  69,C  78)     -0.03  0.000452   -0.12     -0.15   
   417. D(C  72,C  70,C  69,C  68)    179.89 -0.000322    0.12    180.01   
   418. D(H  71,C  70,C  69,C  78)    179.89  0.001024   -0.29    179.60   
   419. D(H  71,C  70,C  69,C  68)     -0.19  0.000251   -0.05     -0.23   
   420. D(C  74,C  72,C  70,H  71)   -179.93 -0.000668    0.19   -179.74   
   421. D(C  74,C  72,C  70,C  69)      0.00 -0.000101    0.02      0.02   
   422. D(H  73,C  72,C  70,H  71)      0.04 -0.000522    0.15      0.19   
   423. D(H  73,C  72,C  70,C  69)    179.97  0.000045   -0.02    179.95   
   424. D(C  76,C  74,C  72,H  73)   -179.94 -0.000367    0.10   -179.84   
   425. D(C  76,C  74,C  72,C  70)      0.02 -0.000220    0.06      0.09   
   426. D(H  75,C  74,C  72,H  73)      0.03 -0.000099    0.03      0.05   
   427. D(H  75,C  74,C  72,C  70)    179.99  0.000047   -0.01    179.98   
   428. D(C  78,C  76,C  74,H  75)   -179.98 -0.000089    0.03   -179.95   
   429. D(C  78,C  76,C  74,C  72)     -0.01  0.000179   -0.05     -0.06   
   430. D(H  77,C  76,C  74,H  75)      0.02  0.000041   -0.01      0.01   
   431. D(H  77,C  76,C  74,C  72)    179.99  0.000309   -0.09    179.90   
   432. D(H  79,C  78,C  76,H  77)      0.05  0.000289   -0.08     -0.04   
   433. D(H  79,C  78,C  76,C  74)   -179.95  0.000419   -0.12   -180.08   
   434. D(C  69,C  78,C  76,H  77)    179.98  0.000055   -0.01    179.96   
   435. D(C  69,C  78,C  76,C  74)     -0.02  0.000185   -0.05     -0.07   
   436. D(H  79,C  78,C  69,C  70)    179.98 -0.000731    0.20    180.18   
   437. D(H  79,C  78,C  69,C  68)      0.06  0.000039   -0.04      0.02   
   438. D(C  76,C  78,C  69,C  70)      0.04 -0.000494    0.13      0.18   
   439. D(C  76,C  78,C  69,C  68)   -179.87  0.000276   -0.11   -179.98   
   440. D(H  81,O  80,C  68,C  69)   -176.62 -0.002665    0.63   -175.99   
   441. D(H  81,O  80,C  68,O  67)      3.83 -0.001168    0.21      4.04   
   442. D(O  67,H  81,O  80,C  68)     -2.08  0.000091   -0.03     -2.12   
   443. D(N   2,H  81,O  80,C  68)   -174.71  0.002999   -0.55   -175.26   
   444. D(O  80,H  81,O  67,C  68)      2.10 -0.000383    0.06      2.16   
   445. D(N   2,H  81,O  67,C  68)   -179.37 -0.000867    0.16   -179.21   
   446. D(O  80,H  81,N   2,C  18)    -99.51  0.001428   -0.13    -99.63   
   447. D(O  80,H  81,N   2,C   4)     85.59  0.000191    0.06     85.65   
   448. D(O  67,H  81,N   2,C  18)     88.65  0.004720   -0.71     87.94   
   449. D(O  67,H  81,N   2,C   4)    -86.25  0.003483   -0.53    -86.78   
    ----------------------------------------------------------------------------

         *************************************************************
         *                GEOMETRY OPTIMIZATION CYCLE   2            *
         *************************************************************
---------------------------------
CARTESIAN COORDINATES (ANGSTROEM)
---------------------------------
  O      5.727303    5.671801    0.492932
  O      3.626315    5.064147    1.147632
  N      6.774897    3.900586    1.458555
  N      5.354573    6.422370    3.385887
  C      6.316027    5.100610    1.527772
  C      6.570884    5.975907    2.738742
  H      7.169187    5.386988    3.443560
  C      7.395555    7.192888    2.355502
  C      8.768723    7.178250    2.575038
  H      9.242638    6.311403    3.017500
  C      9.545313    8.276328    2.228515
  H     10.613834    8.252866    2.404224
  C      8.948056    9.394098    1.660673
  H      9.555319   10.250984    1.392981
  C      7.576595    9.416587    1.437265
  H      7.110785   10.289407    0.996752
  C      6.802563    8.317101    1.781454
  H      5.734393    8.338411    1.603223
  C      6.733292    2.975775    0.291254
  C      5.295345    2.618872   -0.076102
  H      4.715131    2.338345    0.805176
  H      5.284834    1.771548   -0.763278
  H      4.778518    3.436107   -0.580380
  C      7.462988    1.711355    0.736969
  H      8.505702    1.917738    0.991352
  H      7.462930    0.963998   -0.056207
  H      6.997363    1.263660    1.618555
  C      7.479616    3.604460   -0.882547
  H      7.560712    2.892392   -1.705012
  H      8.492684    3.891150   -0.589656
  H      6.977137    4.494602   -1.265306
  C      4.481649    5.601947    4.099427
  C      3.294607    6.128109    4.667644
  C      2.465490    5.239421    5.357401
  H      1.544784    5.578869    5.811036
  C      2.771449    3.891663    5.500183
  H      2.103672    3.236121    6.046593
  C      3.936906    3.393618    4.945133
  H      4.201051    2.348290    5.053020
  C      4.780323    4.246288    4.252109
  H      5.688230    3.828988    3.843365
  C      2.864850    7.605863    4.553400
  C      1.522970    7.860861    5.256228
  H      0.715177    7.266495    4.821669
  H      1.233032    8.909003    5.161328
  H      1.572958    7.638979    6.325615
  C      3.870313    8.555950    5.232604
  H      4.086851    8.231624    6.253236
  H      3.467433    9.569704    5.289140
  H      4.823290    8.650056    4.712239
  C      2.665822    7.997534    3.081558
  H      3.596827    8.002289    2.513934
  H      2.240382    9.000406    2.994979
  H      1.984940    7.303321    2.584988
  C      4.350678    5.775878    0.496185
  C      3.874104    6.806832   -0.449342
  C      2.499490    6.973598   -0.620876
  H      1.795045    6.356754   -0.076576
  C      2.019971    7.936583   -1.494442
  H      0.952493    8.063045   -1.624293
  C      2.910961    8.735748   -2.201621
  H      2.534552    9.487744   -2.885180
  C      4.281521    8.574363   -2.037994
  H      4.973398    9.197258   -2.591011
  C      4.763952    7.612145   -1.164345
  H      5.835727    7.505416   -1.049067
  H      5.417302    7.355978    3.748586
  O      9.565978    3.844809    2.624347
  C      9.200934    3.184225    3.625995
  C     10.226057    2.738218    4.631159
  C     11.580500    3.025902    4.441842
  H     11.899524    3.571743    3.562318
  C     12.531589    2.616498    5.366458
  H     13.577573    2.846616    5.204820
  C     12.138203    1.910968    6.496323
  H     12.879545    1.590212    7.219187
  C     10.797073    1.613725    6.700598
  H     10.489336    1.062161    7.580563
  C      9.849570    2.024792    5.772834
  H      8.807310    1.785752    5.942889
  O      7.988562    2.887887    3.804929
  H      7.318333    3.554319    2.282664

----------------------------
CARTESIAN COORDINATES (A.U.)
----------------------------
  NO LB      ZA    FRAG     MASS         X           Y           Z
   0 O     8.0000    0    15.999   10.823035   10.718150    0.931506
   1 O     8.0000    0    15.999    6.852742    9.569850    2.168711
   2 N     7.0000    0    14.007   12.802700    7.371040    2.756269
   3 N     7.0000    0    14.007   10.118677   12.136520    6.398399
   4 C     6.0000    0    12.011   11.935561    9.638756    2.887071
   5 C     6.0000    0    12.011   12.417171   11.292827    5.175473
   6 H     1.0000    0     1.008   13.547800   10.179931    6.507385
   7 C     6.0000    0    12.011   13.975574   13.592588    4.451253
   8 C     6.0000    0    12.011   16.570485   13.564927    4.866116
   9 H     1.0000    0     1.008   17.466054   11.926823    5.702249
  10 C     6.0000    0    12.011   18.038027   15.639993    4.211283
  11 H     1.0000    0     1.008   20.057240   15.595656    4.543324
  12 C     6.0000    0    12.011   16.909376   17.752272    3.138217
  13 H     1.0000    0     1.008   18.056936   19.371552    2.632353
  14 C     6.0000    0    12.011   14.317690   17.794770    2.716037
  15 H     1.0000    0     1.008   13.437436   19.444161    1.883589
  16 C     6.0000    0    12.011   12.854982   15.717043    3.366460
  17 H     1.0000    0     1.008   10.836432   15.757313    3.029652
  18 C     6.0000    0    12.011   12.724078    5.623400    0.550390
  19 C     6.0000    0    12.011   10.006752    4.948951   -0.143813
  20 H     1.0000    0     1.008    8.910306    4.418832    1.521562
  21 H     1.0000    0     1.008    9.986890    3.347740   -1.442386
  22 H     1.0000    0     1.008    9.030090    6.493301   -1.096760
  23 C     6.0000    0    12.011   14.103003    3.233993    1.392670
  24 H     1.0000    0     1.008   16.073448    3.624000    1.873384
  25 H     1.0000    0     1.008   14.102893    1.821692   -0.106217
  26 H     1.0000    0     1.008   13.223099    2.387972    3.058626
  27 C     6.0000    0    12.011   14.134426    6.811443   -1.667772
  28 H     1.0000    0     1.008   14.287676    5.465829   -3.222006
  29 H     1.0000    0     1.008   16.048847    7.353208   -1.114289
  30 H     1.0000    0     1.008   13.184878    8.493568   -2.391082
  31 C     6.0000    0    12.011    8.469089   10.586146    7.746794
  32 C     6.0000    0    12.011    6.225904   11.580448    8.820568
  33 C     6.0000    0    12.011    4.659101    9.901070   10.124020
  34 H     1.0000    0     1.008    2.919219   10.542534   10.981267
  35 C     6.0000    0    12.011    5.237279    7.354177   10.393839
  36 H     1.0000    0     1.008    3.975364    6.115382   11.426404
  37 C     6.0000    0    12.011    7.439674    6.413009    9.344948
  38 H     1.0000    0     1.008    7.938835    4.437624    9.548824
  39 C     6.0000    0    12.011    9.033502    8.024321    8.035321
  40 H     1.0000    0     1.008   10.749196    7.235738    7.262908
  41 C     6.0000    0    12.011    5.413782   14.372999    8.604678
  42 C     6.0000    0    12.011    2.877997   14.854875    9.932832
  43 H     1.0000    0     1.008    1.351488   13.731685    9.111634
  44 H     1.0000    0     1.008    2.330092   16.835576    9.753497
  45 H     1.0000    0     1.008    2.972460   14.435578   11.953680
  46 C     6.0000    0    12.011    7.313832   16.168402    9.888188
  47 H     1.0000    0     1.008    7.723029   15.555515   11.816903
  48 H     1.0000    0     1.008    6.552498   18.084120    9.995026
  49 H     1.0000    0     1.008    9.114697   16.346237    8.904842
  50 C     6.0000    0    12.011    5.037674   15.113149    5.823301
  51 H     1.0000    0     1.008    6.797018   15.122135    4.750646
  52 H     1.0000    0     1.008    4.233708   17.008302    5.659690
  53 H     1.0000    0     1.008    3.750993   13.801277    4.884920
  54 C     6.0000    0    12.011    8.221590   10.914827    0.937654
  55 C     6.0000    0    12.011    7.320996   12.863049   -0.849134
  56 C     6.0000    0    12.011    4.723353   13.178191   -1.173286
  57 H     1.0000    0     1.008    3.392143   12.012525   -0.144708
  58 C     6.0000    0    12.011    3.817193   14.997967   -2.824086
  59 H     1.0000    0     1.008    1.799951   15.236946   -3.069469
  60 C     6.0000    0    12.011    5.500920   16.508171   -4.160461
  61 H     1.0000    0     1.008    4.789608   17.929238   -5.452199
  62 C     6.0000    0    12.011    8.090902   16.203197   -3.851250
  63 H     1.0000    0     1.008    9.398361   17.380298   -4.896300
  64 C     6.0000    0    12.011    9.002565   14.384869   -2.200293
  65 H     1.0000    0     1.008   11.027926   14.183180   -1.982449
  66 H     1.0000    0     1.008   10.237217   13.900785    7.083801
  67 O     8.0000    0    15.999   18.077078    7.265637    4.959296
  68 C     6.0000    0    12.011   17.387245    6.017313    6.852138
  69 C     6.0000    0    12.011   19.324447    5.174482    8.751621
  70 C     6.0000    0    12.011   21.883973    5.718126    8.393866
  71 H     1.0000    0     1.008   22.486841    6.749616    6.731805
  72 C     6.0000    0    12.011   23.681272    4.944464   10.141135
  73 H     1.0000    0     1.008   25.657895    5.379325    9.835684
  74 C     6.0000    0    12.011   22.937880    3.611207   12.276271
  75 H     1.0000    0     1.008   24.338813    3.005066   13.642286
  76 C     6.0000    0    12.011   20.403511    3.049499   12.662295
  77 H     1.0000    0     1.008   19.821973    2.007194   14.325188
  78 C     6.0000    0    12.011   18.612989    3.826302   10.909075
  79 H     1.0000    0     1.008   16.643405    3.374582   11.230434
  80 O     8.0000    0    15.999   15.096195    5.457315    7.190274
  81 H     1.0000    0     1.008   13.829645    6.716689    4.313609

--------------------------------
INTERNAL COORDINATES (ANGSTROEM)
--------------------------------
 O      0   0   0     0.000000000000     0.00000000     0.00000000
 O      1   0   0     2.282986770348     0.00000000     0.00000000
 N      1   2   0     2.273121402452    95.44577085     0.00000000
 N      1   2   3     3.011888417377    71.15507443   281.47766821
 C      3   1   2     1.286626930203    29.74272093   271.50722653
 C      4   1   2     1.448287334328    52.41466821   146.02706447
 H      6   4   1     1.096157246876   109.67616843   213.59566936
 C      6   4   1     1.519209880765   108.76331369    96.60772585
 C      8   6   4     1.390683191987   119.19202424   137.05454532
 H      9   8   6     1.082493793130   120.34721790   359.74493255
 C      9   8   6     1.388864440823   120.29177404   179.74819312
 H     11   9   8     1.083126276755   119.60471987   180.01428459
 C     11   9   8     1.388728961178   119.86174766     0.00000000
 H     13  11   9     1.083826817122   119.76051763   179.85996104
 C     13  11   9     1.389720524248   120.21068446   359.94480693
 H     15  13  11     1.082979941256   120.19201673   179.84363945
 C     15  13  11     1.387969734888   119.84537662   359.91078439
 H     17  15  13     1.083147587013   119.57556490   180.14547861
 C      3   1   2     1.489831670120    97.93102824    91.20145875
 C     19   3   1     1.526441092025   111.10069255   295.91706587
 H     20  19   3     1.091785502663   111.49644680   312.82123211
 H     20  19   3     1.090998981326   110.01399974   193.42247805
 H     20  19   3     1.090540979054   112.48932966    74.70759294
 C     19   3   1     1.526392647428   105.78751497   177.67068301
 H     24  19   3     1.092958283346   111.56882693   298.44384499
 H     24  19   3     1.089803918032   110.82546730   178.82149344
 H     24  19   3     1.092900516333   111.79008966    58.50245343
 C     19   3   1     1.526450988538   109.46213811    59.90745830
 H     28  19   3     1.090902123533   110.32007657   173.28472650
 H     28  19   3     1.092832290398   110.80536942    54.07992179
 H     28  19   3     1.091486380581   112.36239046   293.33515837
 C      4   1   2     1.394356115914   114.98455695    29.97884438
 C     32   4   1     1.417316484776   120.73410393   242.03236371
 C     33  32   4     1.397485907833   117.30314604   179.42478846
 H     34  33  32     1.081068260959   120.84523814   180.16202442
 C     34  33  32     1.389406074401   122.47498194     0.27489834
 H     36  34  33     1.083616033583   120.19467267   179.73270367
 C     36  34  33     1.383625306023   119.56613900     0.00000000
 H     38  36  34     1.083569845007   120.84025812   179.33931426
 C     38  36  34     1.385165049525   119.47280996   359.84766262
 H     40  38  36     1.079585550792   117.61639482   179.15716099
 C     33  32   4     1.543210822202   123.99003485     0.17771569
 C     42  33  32     1.536109902518   111.61449570   179.18980606
 H     43  42  33     1.092997631404   111.92744360   299.37476022
 H     43  42  33     1.091637183767   110.58701350   180.25681097
 H     43  42  33     1.093306244245   111.95621007    61.06216791
 C     42  33  32     1.541083631335   112.08835622   297.19285882
 H     47  42  33     1.092595583073   110.97766843   308.89231637
 H     47  42  33     1.092339864833   110.75230572   189.60863235
 H     47  42  33     1.089862315764   114.41202969    70.55517449
 C     42  33  32     1.536012872817   110.56057735    60.92019518
 H     51  42  33     1.090408238087   112.91053147   292.62485786
 H     51  42  33     1.092816417397   111.12259296   172.79214154
 H     51  42  33     1.091839289201   110.76131836    53.07227886
 C      2   1   3     1.206501780964    30.18820593   189.02965314
 C     55   2   1     1.477839884787   124.28969699   176.30499995
 C     56  55   2     1.395277118728   118.66844852   359.41430783
 H     57  56  55     1.083052344823   120.72623516   359.66988743
 C     57  56  55     1.385782949487   120.09644755   179.64257022
 H     59  57  56     1.082757641415   119.86152266   180.02814428
 C     59  57  56     1.390190933872   119.89199168     0.08599993
 H     61  59  57     1.083713307721   119.81160731   179.93831494
 C     61  59  57     1.389695108315   120.36009690     0.00000000
 H     63  61  59     1.082829712936   120.21312786   179.91879649
 C     63  61  59     1.386313212490   119.86839765   359.95384927
 H     65  63  61     1.083227572013   118.67036962   180.21822989
 H      4   1   2     1.003549175017   124.83701200   240.20250308
 O     10   9   8     2.518571562276   140.95584151    59.00121618
 C     68  10   9     1.254164570248   110.72008949   234.03493929
 C     69  68  10     1.503380521410   119.45716018   262.96623659
 C     70  69  68     1.397540290189   120.61122642   358.48162553
 H     71  70  69     1.083181431231   119.94506648   359.76541430
 C     71  70  69     1.388198979022   120.86799727   180.00850159
 H     73  71  70     1.083126793071   119.97194978   179.94889691
 C     73  71  70     1.388927514919   119.84016543     0.00000000
 H     75  73  71     1.083976221012   119.93962219   179.97947574
 C     75  73  71     1.388780635697   120.12496959     0.08709828
 H     77  75  73     1.083172825497   120.18815758   179.89998507
 C     77  75  73     1.388338989713   119.82755763   359.93898569
 H     79  77  75     1.082757479999   119.11898298   179.92245147
 O     69  68  10     1.260824393316   121.13258663    82.94441578
 H      3   1   2     1.046126058948   146.30130972   261.13757413

---------------------------
INTERNAL COORDINATES (A.U.)
---------------------------
 O      0   0   0     0.000000000000     0.00000000     0.00000000
 O      1   0   0     4.314219763323     0.00000000     0.00000000
 N      1   2   0     4.295576919789    95.44577085     0.00000000
 N      1   2   3     5.691644254773    71.15507443   281.47766821
 C      3   1   2     2.431372534611    29.74272093   271.50722653
 C      4   1   2     2.736866425108    52.41466821   146.02706447
 H      6   4   1     2.071436996308   109.67616843   213.59566936
 C      6   4   1     2.870890614593   108.76331369    96.60772585
 C      8   6   4     2.628010371902   119.19202424   137.05454532
 H      9   8   6     2.045616810686   120.34721790   359.74493255
 C      9   8   6     2.624573430297   120.29177404   179.74819312
 H     11   9   8     2.046812031522   119.60471987   180.01428459
 C     11   9   8     2.624317410871   119.86174766     0.00000000
 H     13  11   9     2.048135860961   119.76051763   179.85996104
 C     13  11   9     2.626191193519   120.21068446   359.94480693
 H     15  13  11     2.046535497504   120.19201673   179.84363945
 C     15  13  11     2.622882681110   119.84537662   359.91078439
 H     17  15  13     2.046852302071   119.57556490   180.14547861
 C      3   1   2     2.815373842170    97.93102824    91.20145875
 C     19   3   1     2.884555623491   111.10069255   295.91706587
 H     20  19   3     2.063175597018   111.49644680   312.82123211
 H     20  19   3     2.061689287094   110.01399974   193.42247805
 H     20  19   3     2.060823788231   112.48932966    74.70759294
 C     19   3   1     2.884464076470   105.78751497   177.67068301
 H     24  19   3     2.065391831325   111.56882693   298.44384499
 H     24  19   3     2.059430944754   110.82546730   178.82149344
 H     24  19   3     2.065282667491   111.79008966    58.50245343
 C     19   3   1     2.884574325190   109.46213811    59.90745830
 H     28  19   3     2.061506252390   110.32007657   173.28472650
 H     28  19   3     2.065153739159   110.80536942    54.07992179
 H     28  19   3     2.062610338204   112.36239046   293.33515837
 C      4   1   2     2.634951192235   114.98455695    29.97884438
 C     32   4   1     2.678340001318   120.73410393   242.03236371
 C     33  32   4     2.640865641819   117.30314604   179.42478846
 H     34  33  32     2.042922945287   120.84523814   180.16202442
 C     34  33  32     2.625596969424   122.47498194     0.27489834
 H     36  34  33     2.047737537798   120.19467267   179.73270367
 C     36  34  33     2.614672900347   119.56613900     0.00000000
 H     38  36  34     2.047650254039   120.84025812   179.33931426
 C     38  36  34     2.617582593881   119.47280996   359.84766262
 H     40  38  36     2.040121029136   117.61639482   179.15716099
 C     33  32   4     2.916245820865   123.99003485     0.17771569
 C     42  33  32     2.902827027363   111.61449570   179.18980606
 H     43  42  33     2.065466188379   111.92744360   299.37476022
 H     43  42  33     2.062895314924   110.58701350   180.25681097
 H     43  42  33     2.066049382129   111.95621007    61.06216791
 C     42  33  32     2.912226012693   112.08835622   297.19285882
 H     47  42  33     2.064706427140   110.97766843   308.89231637
 H     47  42  33     2.064223189698   110.75230572   189.60863235
 H     47  42  33     2.059541300475   114.41202969    70.55517449
 C     42  33  32     2.902643667801   110.56057735    60.92019518
 H     51  42  33     2.060572944157   112.91053147   292.62485786
 H     51  42  33     2.065123743534   111.12259296   172.79214154
 H     51  42  33     2.063277238845   110.76131836    53.07227886
 C      2   1   3     2.279957946109    30.18820593   189.02965314
 C     55   2   1     2.792712652034   124.28969699   176.30499995
 C     56  55   2     2.636691635322   118.66844852   359.41430783
 H     57  56  55     2.046672320417   120.72623516   359.66988743
 C     57  56  55     2.618750255589   120.09644755   179.64257022
 H     59  57  56     2.046115411685   119.86152266   180.02814428
 C     59  57  56     2.627080138878   119.89199168     0.08599993
 H     61  59  57     2.047921359278   119.81160731   179.93831494
 C     61  59  57     2.626143164366   120.36009690     0.00000000
 H     63  61  59     2.046251607122   120.21312786   179.91879649
 C     63  61  59     2.619752307442   119.86839765   359.95384927
 H     65  63  61     2.047003451818   118.67036962   180.21822989
 H      4   1   2     1.896433102705   124.83701200   240.20250308
 O     10   9   8     4.759410501383   140.95584151    59.00121618
 C     68  10   9     2.370027564635   110.72008949   234.03493929
 C     69  68  10     2.840977460537   119.45716018   262.96623659
 C     70  69  68     2.640968409578   120.61122642   358.48162553
 H     71  70  69     2.046916258376   119.94506648   359.76541430
 C     71  70  69     2.623315889740   120.86799727   180.00850159
 H     73  71  70     2.046813007217   119.97194978   179.94889691
 C     73  71  70     2.624692623065   119.84016543     0.00000000
 H     75  73  71     2.048418193396   119.93962219   179.97947574
 C     75  73  71     2.624415061561   120.12496959     0.08709828
 H     77  75  73     2.046899995895   120.18815758   179.89998507
 C     77  75  73     2.623580471602   119.82755763   359.93898569
 H     79  77  75     2.046115106654   119.11898298   179.92245147
 O     69  68  10     2.382612806335   121.13258663    82.94441578
 H      3   1   2     1.976891752970   146.30130972   261.13757413


           ************************************************************
           *        Program running with 30 parallel MPI-processes    *
           *              working on a common directory               *
           ************************************************************
------------------------------------------------------------------------------
                   ___                                                        
                  /   \      - P O W E R E D   B Y -                         
                 /     \                                                     
                 |  |  |   _    _      __       _____    __    __             
                 |  |  |  | |  | |    /  \     |  _  \  |  |  /  |          
                  \  \/   | |  | |   /    \    | | | |  |  | /  /          
                 / \  \   | |__| |  /  /\  \   | |_| |  |  |/  /          
                |  |  |   |  __  | /  /__\  \  |    /   |      \           
                |  |  |   | |  | | |   __   |  |    \   |  |\   \          
                \     /   | |  | | |  |  |  |  | |\  \  |  | \   \       
                 \___/    |_|  |_| |__|  |__|  |_| \__\ |__|  \__/        
                                                                              
                      - O R C A' S   B I G   F R I E N D -                    
                                      &                                       
                       - I N T E G R A L  F E E D E R -                       
                                                                              
 v1 FN, 2020, v2 2021                                                         
------------------------------------------------------------------------------


Reading SHARK input file IminiumBzOate2opt.SHARKINP.tmp ... ok
----------------------
SHARK INTEGRAL PACKAGE
----------------------

Number of atoms                             ...     82
Number of basis functions                   ...   1542
Number of shells                            ...    622
Maximum angular momentum                    ...      3
Integral batch strategy                     ... SHARK/LIBINT Hybrid
RI-J (if used) integral strategy            ... SPLIT-RIJ (Revised 2003 algorithm where possible)
Printlevel                                  ...      1
Contraction scheme used                     ... SEGMENTED contraction
Coulomb Range Separation                    ... NOT USED
Exchange Range Separation                   ... NOT USED
Finite Nucleus Model                        ... NOT USED
Auxiliary Coulomb fitting basis             ... AVAILABLE
   # of basis functions in Aux-J            ...   2498
   # of shells in Aux-J                     ...    830
   Maximum angular momentum in Aux-J        ...      4
Auxiliary J/K fitting basis                 ... NOT available
Auxiliary Correlation fitting basis         ... NOT available
Auxiliary 'external' fitting basis          ... NOT available
Integral threshold                          ...     2.500000e-11
Primitive cut-off                           ...     2.500000e-12
Primitive pair pre-selection threshold      ...     2.500000e-12

Calculating pre-screening integrals         ... done (  0.1 sec) Dimension = 622
Organizing shell pair data                  ... done (  0.9 sec)
Shell pair information
Total number of shell pairs                 ...    193753
Shell pairs after pre-screening             ...    108829
Total number of primitive shell pairs       ...    584784
Primitive shell pairs kept                  ...    204230
          la=0 lb=0:  30249 shell pairs
          la=1 lb=0:  32790 shell pairs
          la=1 lb=1:   8924 shell pairs
          la=2 lb=0:  14655 shell pairs
          la=2 lb=1:   8063 shell pairs
          la=2 lb=2:   1814 shell pairs
          la=3 lb=0:   6676 shell pairs
          la=3 lb=1:   3729 shell pairs
          la=3 lb=2:   1576 shell pairs
          la=3 lb=3:    353 shell pairs

Calculating one electron integrals          ... done (  0.3 sec)
Calculating RI/J V-Matrix + Cholesky decomp.... done (  0.6 sec)
Calculating Nuclear repulsion               ... done (  0.0 sec) ENN=   5115.751178048485 Eh

SHARK setup successfully completed in   4.5 seconds

Maximum memory used throughout the entire GTOINT-calculation: 160.4 MB
[1712055164.994481] [node133:2773106:0]          mpool.c:43   UCX  WARN  object 0xc3e7b40 was not returned to mpool ucp_requests
[1712055164.994503] [node133:2773106:0]          mpool.c:43   UCX  WARN  object 0xc3e7d00 was not returned to mpool ucp_requests
[1712055164.994507] [node133:2773106:0]          mpool.c:43   UCX  WARN  object 0xc3e7ec0 was not returned to mpool ucp_requests
[1712055164.994509] [node133:2773106:0]          mpool.c:43   UCX  WARN  object 0xc3e8080 was not returned to mpool ucp_requests
[1712055164.994512] [node133:2773106:0]          mpool.c:43   UCX  WARN  object 0xc3e8240 was not returned to mpool ucp_requests
[1712055164.994514] [node133:2773106:0]          mpool.c:43   UCX  WARN  object 0xc3e8400 was not returned to mpool ucp_requests
[1712055165.001418] [node133:2773109:0]          mpool.c:43   UCX  WARN  object 0xa9557c0 was not returned to mpool ucp_requests
[1712055165.001431] [node133:2773109:0]          mpool.c:43   UCX  WARN  object 0xa955980 was not returned to mpool ucp_requests
[1712055165.001436] [node133:2773109:0]          mpool.c:43   UCX  WARN  object 0xa955b40 was not returned to mpool ucp_requests
[1712055165.001440] [node133:2773109:0]          mpool.c:43   UCX  WARN  object 0xa955d00 was not returned to mpool ucp_requests
[1712055165.001443] [node133:2773109:0]          mpool.c:43   UCX  WARN  object 0xa955ec0 was not returned to mpool ucp_requests
[1712055165.001406] [node133:2773125:0]          mpool.c:43   UCX  WARN  object 0xaea3b00 was not returned to mpool ucp_requests
[1712055165.001425] [node133:2773125:0]          mpool.c:43   UCX  WARN  object 0xaea3cc0 was not returned to mpool ucp_requests
[1712055165.001430] [node133:2773125:0]          mpool.c:43   UCX  WARN  object 0xaea3e80 was not returned to mpool ucp_requests
[1712055165.001432] [node133:2773125:0]          mpool.c:43   UCX  WARN  object 0xaea4040 was not returned to mpool ucp_requests
[1712055165.001435] [node133:2773125:0]          mpool.c:43   UCX  WARN  object 0xaea4200 was not returned to mpool ucp_requests
[1712055165.004379] [node133:2773117:0]          mpool.c:43   UCX  WARN  object 0xb27f7c0 was not returned to mpool ucp_requests
[1712055165.004398] [node133:2773117:0]          mpool.c:43   UCX  WARN  object 0xb27f980 was not returned to mpool ucp_requests
[1712055165.004403] [node133:2773117:0]          mpool.c:43   UCX  WARN  object 0xb27fb40 was not returned to mpool ucp_requests
[1712055165.004406] [node133:2773117:0]          mpool.c:43   UCX  WARN  object 0xb27fd00 was not returned to mpool ucp_requests
[1712055165.004410] [node133:2773117:0]          mpool.c:43   UCX  WARN  object 0xb27fec0 was not returned to mpool ucp_requests
[1712055165.004407] [node133:2773126:0]          mpool.c:43   UCX  WARN  object 0xbdf5a00 was not returned to mpool ucp_requests
[1712055165.004420] [node133:2773126:0]          mpool.c:43   UCX  WARN  object 0xbdf6100 was not returned to mpool ucp_requests
[1712055165.006185] [node133:2773111:0]          mpool.c:43   UCX  WARN  object 0xb1037c0 was not returned to mpool ucp_requests
[1712055165.006204] [node133:2773111:0]          mpool.c:43   UCX  WARN  object 0xb103980 was not returned to mpool ucp_requests
[1712055165.006207] [node133:2773111:0]          mpool.c:43   UCX  WARN  object 0xb103b40 was not returned to mpool ucp_requests
[1712055165.006210] [node133:2773111:0]          mpool.c:43   UCX  WARN  object 0xb103d00 was not returned to mpool ucp_requests
[1712055165.006212] [node133:2773111:0]          mpool.c:43   UCX  WARN  object 0xb103ec0 was not returned to mpool ucp_requests
[1712055165.006212] [node133:2773116:0]          mpool.c:43   UCX  WARN  object 0xc43f9c0 was not returned to mpool ucp_requests
[1712055165.006225] [node133:2773116:0]          mpool.c:43   UCX  WARN  object 0xc43fb80 was not returned to mpool ucp_requests
[1712055165.006228] [node133:2773116:0]          mpool.c:43   UCX  WARN  object 0xc43fd40 was not returned to mpool ucp_requests
[1712055165.006231] [node133:2773116:0]          mpool.c:43   UCX  WARN  object 0xc43ff00 was not returned to mpool ucp_requests
[1712055165.006233] [node133:2773116:0]          mpool.c:43   UCX  WARN  object 0xc4400c0 was not returned to mpool ucp_requests
[1712055165.006189] [node133:2773123:0]          mpool.c:43   UCX  WARN  object 0xbc41a00 was not returned to mpool ucp_requests
[1712055165.006204] [node133:2773123:0]          mpool.c:43   UCX  WARN  object 0xbc41bc0 was not returned to mpool ucp_requests
[1712055165.006207] [node133:2773123:0]          mpool.c:43   UCX  WARN  object 0xbc41d80 was not returned to mpool ucp_requests
[1712055165.006210] [node133:2773123:0]          mpool.c:43   UCX  WARN  object 0xbc41f40 was not returned to mpool ucp_requests
[1712055165.006212] [node133:2773123:0]          mpool.c:43   UCX  WARN  object 0xbc42100 was not returned to mpool ucp_requests
[1712055165.006266] [node133:2773104:0]          mpool.c:43   UCX  WARN  object 0xb4efb40 was not returned to mpool ucp_requests
[1712055165.006281] [node133:2773104:0]          mpool.c:43   UCX  WARN  object 0xb4efd00 was not returned to mpool ucp_requests
[1712055165.006285] [node133:2773104:0]          mpool.c:43   UCX  WARN  object 0xb4efec0 was not returned to mpool ucp_requests
[1712055165.006287] [node133:2773104:0]          mpool.c:43   UCX  WARN  object 0xb4f0080 was not returned to mpool ucp_requests
[1712055165.006290] [node133:2773104:0]          mpool.c:43   UCX  WARN  object 0xb4f0240 was not returned to mpool ucp_requests
[1712055165.006293] [node133:2773104:0]          mpool.c:43   UCX  WARN  object 0xb4f0400 was not returned to mpool ucp_requests
[1712055165.006239] [node133:2773112:0]          mpool.c:43   UCX  WARN  object 0xbe20940 was not returned to mpool ucp_requests
[1712055165.006259] [node133:2773112:0]          mpool.c:43   UCX  WARN  object 0xbe20b00 was not returned to mpool ucp_requests
[1712055165.006264] [node133:2773112:0]          mpool.c:43   UCX  WARN  object 0xbe20cc0 was not returned to mpool ucp_requests
[1712055165.006269] [node133:2773112:0]          mpool.c:43   UCX  WARN  object 0xbe20e80 was not returned to mpool ucp_requests
[1712055165.006273] [node133:2773112:0]          mpool.c:43   UCX  WARN  object 0xbe21040 was not returned to mpool ucp_requests
[1712055165.006316] [node133:2773105:0]          mpool.c:43   UCX  WARN  object 0xabb07c0 was not returned to mpool ucp_requests
[1712055165.006330] [node133:2773105:0]          mpool.c:43   UCX  WARN  object 0xabb0980 was not returned to mpool ucp_requests
[1712055165.006333] [node133:2773105:0]          mpool.c:43   UCX  WARN  object 0xabb0b40 was not returned to mpool ucp_requests
[1712055165.006336] [node133:2773105:0]          mpool.c:43   UCX  WARN  object 0xabb0d00 was not returned to mpool ucp_requests
[1712055165.006338] [node133:2773105:0]          mpool.c:43   UCX  WARN  object 0xabb0ec0 was not returned to mpool ucp_requests
[1712055165.006341] [node133:2773105:0]          mpool.c:43   UCX  WARN  object 0xabb1080 was not returned to mpool ucp_requests
[1712055165.006342] [node133:2773107:0]          mpool.c:43   UCX  WARN  object 0xc58ba40 was not returned to mpool ucp_requests
[1712055165.006359] [node133:2773107:0]          mpool.c:43   UCX  WARN  object 0xc58bc00 was not returned to mpool ucp_requests
[1712055165.006363] [node133:2773107:0]          mpool.c:43   UCX  WARN  object 0xc58bdc0 was not returned to mpool ucp_requests
[1712055165.006365] [node133:2773107:0]          mpool.c:43   UCX  WARN  object 0xc58bf80 was not returned to mpool ucp_requests
[1712055165.006368] [node133:2773107:0]          mpool.c:43   UCX  WARN  object 0xc58c140 was not returned to mpool ucp_requests
[1712055165.006370] [node133:2773107:0]          mpool.c:43   UCX  WARN  object 0xc58c300 was not returned to mpool ucp_requests
[1712055165.011381] [node133:2773127:0]          mpool.c:43   UCX  WARN  object 0xb87c840 was not returned to mpool ucp_requests
[1712055165.011399] [node133:2773127:0]          mpool.c:43   UCX  WARN  object 0xb87ca00 was not returned to mpool ucp_requests
[1712055165.011404] [node133:2773127:0]          mpool.c:43   UCX  WARN  object 0xb87cbc0 was not returned to mpool ucp_requests
[1712055165.011408] [node133:2773127:0]          mpool.c:43   UCX  WARN  object 0xb87cd80 was not returned to mpool ucp_requests
[1712055165.011412] [node133:2773127:0]          mpool.c:43   UCX  WARN  object 0xb87cf40 was not returned to mpool ucp_requests
[1712055165.014395] [node133:2773103:0]          mpool.c:43   UCX  WARN  object 0xc5f1b40 was not returned to mpool ucp_requests
[1712055165.014408] [node133:2773103:0]          mpool.c:43   UCX  WARN  object 0xc5f1d00 was not returned to mpool ucp_requests
[1712055165.014413] [node133:2773103:0]          mpool.c:43   UCX  WARN  object 0xc5f1ec0 was not returned to mpool ucp_requests
[1712055165.014417] [node133:2773103:0]          mpool.c:43   UCX  WARN  object 0xc5f2080 was not returned to mpool ucp_requests
[1712055165.014421] [node133:2773103:0]          mpool.c:43   UCX  WARN  object 0xc5f2240 was not returned to mpool ucp_requests
[1712055165.014425] [node133:2773103:0]          mpool.c:43   UCX  WARN  object 0xc5f2400 was not returned to mpool ucp_requests
[1712055165.014516] [node133:2773121:0]          mpool.c:43   UCX  WARN  object 0xb3b3a40 was not returned to mpool ucp_requests
[1712055165.014527] [node133:2773121:0]          mpool.c:43   UCX  WARN  object 0xb3b3c00 was not returned to mpool ucp_requests
[1712055165.014540] [node133:2773121:0]          mpool.c:43   UCX  WARN  object 0xb3b3dc0 was not returned to mpool ucp_requests
[1712055165.014543] [node133:2773121:0]          mpool.c:43   UCX  WARN  object 0xb3b3f80 was not returned to mpool ucp_requests
[1712055165.014545] [node133:2773121:0]          mpool.c:43   UCX  WARN  object 0xb3b4140 was not returned to mpool ucp_requests
[1712055165.014505] [node133:2773124:0]          mpool.c:43   UCX  WARN  object 0xb799a80 was not returned to mpool ucp_requests
[1712055165.014518] [node133:2773124:0]          mpool.c:43   UCX  WARN  object 0xb799c40 was not returned to mpool ucp_requests
[1712055165.014521] [node133:2773124:0]          mpool.c:43   UCX  WARN  object 0xb799e00 was not returned to mpool ucp_requests
[1712055165.014523] [node133:2773124:0]          mpool.c:43   UCX  WARN  object 0xb799fc0 was not returned to mpool ucp_requests
[1712055165.014526] [node133:2773124:0]          mpool.c:43   UCX  WARN  object 0xb79a180 was not returned to mpool ucp_requests
[1712055165.015014] [node133:2773130:0]          mpool.c:43   UCX  WARN  object 0xb57ea80 was not returned to mpool ucp_requests
[1712055165.015027] [node133:2773130:0]          mpool.c:43   UCX  WARN  object 0xb57ec40 was not returned to mpool ucp_requests
[1712055165.015033] [node133:2773130:0]          mpool.c:43   UCX  WARN  object 0xb57ee00 was not returned to mpool ucp_requests
[1712055165.015037] [node133:2773130:0]          mpool.c:43   UCX  WARN  object 0xb57efc0 was not returned to mpool ucp_requests
[1712055165.015040] [node133:2773130:0]          mpool.c:43   UCX  WARN  object 0xb57f180 was not returned to mpool ucp_requests
[1712055165.022761] [node133:2773114:0]          mpool.c:43   UCX  WARN  object 0xb5e69c0 was not returned to mpool ucp_requests
[1712055165.022772] [node133:2773114:0]          mpool.c:43   UCX  WARN  object 0xb5e6b80 was not returned to mpool ucp_requests
[1712055165.022775] [node133:2773114:0]          mpool.c:43   UCX  WARN  object 0xb5e6d40 was not returned to mpool ucp_requests
[1712055165.022779] [node133:2773114:0]          mpool.c:43   UCX  WARN  object 0xb5e6f00 was not returned to mpool ucp_requests
[1712055165.022781] [node133:2773114:0]          mpool.c:43   UCX  WARN  object 0xb5e70c0 was not returned to mpool ucp_requests
[1712055165.023163] [node133:2773118:0]          mpool.c:43   UCX  WARN  object 0xab34800 was not returned to mpool ucp_requests
[1712055165.023176] [node133:2773118:0]          mpool.c:43   UCX  WARN  object 0xab349c0 was not returned to mpool ucp_requests
[1712055165.023181] [node133:2773118:0]          mpool.c:43   UCX  WARN  object 0xab34b80 was not returned to mpool ucp_requests
[1712055165.023185] [node133:2773118:0]          mpool.c:43   UCX  WARN  object 0xab34d40 was not returned to mpool ucp_requests
[1712055165.023189] [node133:2773118:0]          mpool.c:43   UCX  WARN  object 0xab34f00 was not returned to mpool ucp_requests
[1712055165.023174] [node133:2773120:0]          mpool.c:43   UCX  WARN  object 0xc1cbac0 was not returned to mpool ucp_requests
[1712055165.023186] [node133:2773120:0]          mpool.c:43   UCX  WARN  object 0xc1cbc80 was not returned to mpool ucp_requests
[1712055165.023192] [node133:2773120:0]          mpool.c:43   UCX  WARN  object 0xc1cbe40 was not returned to mpool ucp_requests
[1712055165.023196] [node133:2773120:0]          mpool.c:43   UCX  WARN  object 0xc1cc000 was not returned to mpool ucp_requests
[1712055165.023199] [node133:2773120:0]          mpool.c:43   UCX  WARN  object 0xc1cc1c0 was not returned to mpool ucp_requests
[1712055165.023865] [node133:2773108:0]          mpool.c:43   UCX  WARN  object 0xb064a40 was not returned to mpool ucp_requests
[1712055165.023877] [node133:2773108:0]          mpool.c:43   UCX  WARN  object 0xb064c00 was not returned to mpool ucp_requests
[1712055165.023881] [node133:2773108:0]          mpool.c:43   UCX  WARN  object 0xb064dc0 was not returned to mpool ucp_requests
[1712055165.023884] [node133:2773108:0]          mpool.c:43   UCX  WARN  object 0xb064f80 was not returned to mpool ucp_requests
[1712055165.023887] [node133:2773108:0]          mpool.c:43   UCX  WARN  object 0xb065140 was not returned to mpool ucp_requests
[1712055165.023890] [node133:2773108:0]          mpool.c:43   UCX  WARN  object 0xb065300 was not returned to mpool ucp_requests
[1712055165.023883] [node133:2773129:0]          mpool.c:43   UCX  WARN  object 0xb276a00 was not returned to mpool ucp_requests
[1712055165.023894] [node133:2773129:0]          mpool.c:43   UCX  WARN  object 0xb276bc0 was not returned to mpool ucp_requests
[1712055165.023899] [node133:2773129:0]          mpool.c:43   UCX  WARN  object 0xb276d80 was not returned to mpool ucp_requests
[1712055165.023903] [node133:2773129:0]          mpool.c:43   UCX  WARN  object 0xb276f40 was not returned to mpool ucp_requests
[1712055165.023907] [node133:2773129:0]          mpool.c:43   UCX  WARN  object 0xb277100 was not returned to mpool ucp_requests
[1712055165.024218] [node133:2773119:0]          mpool.c:43   UCX  WARN  object 0xc1217c0 was not returned to mpool ucp_requests
[1712055165.024230] [node133:2773119:0]          mpool.c:43   UCX  WARN  object 0xc121980 was not returned to mpool ucp_requests
[1712055165.024233] [node133:2773119:0]          mpool.c:43   UCX  WARN  object 0xc121b40 was not returned to mpool ucp_requests
[1712055165.024236] [node133:2773119:0]          mpool.c:43   UCX  WARN  object 0xc121d00 was not returned to mpool ucp_requests
[1712055165.024239] [node133:2773119:0]          mpool.c:43   UCX  WARN  object 0xc121ec0 was not returned to mpool ucp_requests
[1712055165.028342] [node133:2773128:0]          mpool.c:43   UCX  WARN  object 0xbb7b780 was not returned to mpool ucp_requests
[1712055165.028354] [node133:2773128:0]          mpool.c:43   UCX  WARN  object 0xbb7bb00 was not returned to mpool ucp_requests
[1712055165.057113] [node133:2773113:0]          mpool.c:43   UCX  WARN  object 0xa8d69c0 was not returned to mpool ucp_requests
[1712055165.057125] [node133:2773113:0]          mpool.c:43   UCX  WARN  object 0xa8d6b80 was not returned to mpool ucp_requests
[1712055165.057129] [node133:2773113:0]          mpool.c:43   UCX  WARN  object 0xa8d6d40 was not returned to mpool ucp_requests
[1712055165.057133] [node133:2773113:0]          mpool.c:43   UCX  WARN  object 0xa8d6f00 was not returned to mpool ucp_requests
[1712055165.057136] [node133:2773113:0]          mpool.c:43   UCX  WARN  object 0xa8d70c0 was not returned to mpool ucp_requests
[1712055165.098750] [node133:2773115:0]          mpool.c:43   UCX  WARN  object 0xaf9fac0 was not returned to mpool ucp_requests
[1712055165.098763] [node133:2773115:0]          mpool.c:43   UCX  WARN  object 0xaf9fc80 was not returned to mpool ucp_requests
[1712055165.098768] [node133:2773115:0]          mpool.c:43   UCX  WARN  object 0xaf9fe40 was not returned to mpool ucp_requests
[1712055165.098771] [node133:2773115:0]          mpool.c:43   UCX  WARN  object 0xafa0000 was not returned to mpool ucp_requests
[1712055165.098774] [node133:2773115:0]          mpool.c:43   UCX  WARN  object 0xafa01c0 was not returned to mpool ucp_requests
[1712055165.124032] [node133:2773122:0]          mpool.c:43   UCX  WARN  object 0xbe35b00 was not returned to mpool ucp_requests
[1712055165.124049] [node133:2773122:0]          mpool.c:43   UCX  WARN  object 0xbe35cc0 was not returned to mpool ucp_requests
[1712055165.124055] [node133:2773122:0]          mpool.c:43   UCX  WARN  object 0xbe35e80 was not returned to mpool ucp_requests
[1712055165.124058] [node133:2773122:0]          mpool.c:43   UCX  WARN  object 0xbe36040 was not returned to mpool ucp_requests
[1712055165.124061] [node133:2773122:0]          mpool.c:43   UCX  WARN  object 0xbe36200 was not returned to mpool ucp_requests
[1712055165.124207] [node133:2773110:0]          mpool.c:43   UCX  WARN  object 0xc6dbac0 was not returned to mpool ucp_requests
[1712055165.124220] [node133:2773110:0]          mpool.c:43   UCX  WARN  object 0xc6dbc80 was not returned to mpool ucp_requests
[1712055165.124224] [node133:2773110:0]          mpool.c:43   UCX  WARN  object 0xc6dbe40 was not returned to mpool ucp_requests
[1712055165.124227] [node133:2773110:0]          mpool.c:43   UCX  WARN  object 0xc6dc000 was not returned to mpool ucp_requests
[1712055165.124230] [node133:2773110:0]          mpool.c:43   UCX  WARN  object 0xc6dc1c0 was not returned to mpool ucp_requests
[1712055165.130487] [node133:2773102:0]          mpool.c:43   UCX  WARN  object 0xba09ac0 was not returned to mpool ucp_requests
[1712055165.130500] [node133:2773102:0]          mpool.c:43   UCX  WARN  object 0xba09c80 was not returned to mpool ucp_requests
[1712055165.130505] [node133:2773102:0]          mpool.c:43   UCX  WARN  object 0xba0a000 was not returned to mpool ucp_requests
[1712055165.130508] [node133:2773102:0]          mpool.c:43   UCX  WARN  object 0xba0a1c0 was not returned to mpool ucp_requests


           ************************************************************
           *        Program running with 30 parallel MPI-processes    *
           *              working on a common directory               *
           ************************************************************

Diagonalization of the overlap matrix:
Smallest eigenvalue                        ... 3.523e-06
Time for diagonalization                   ...    1.102 sec
Threshold for overlap eigenvalues          ... 1.000e-08
Number of eigenvalues below threshold      ... 0
Time for construction of square roots      ...    0.652 sec
Total time needed                          ...    1.777 sec

-------------------
DFT GRID GENERATION
-------------------

General Integration Accuracy     IntAcc      ... 4.388
Radial Grid Type                 RadialGrid  ... OptM3 with GC (2021)
Angular Grid (max. ang.)         AngularGrid ... 4 (Lebedev-302)
Angular grid pruning method      GridPruning ... 4 (adaptive)
Weight generation scheme         WeightScheme... Becke
Basis function cutoff            BFCut       ... 1.0000e-11
Integration weight cutoff        WCut        ... 1.0000e-14
Angular grids for H and He will be reduced by one unit
Partially contracted basis set               ... off
Rotationally invariant grid construction     ... off

Total number of grid points                  ...   375010
Total number of batches                      ...     5908
Average number of points per batch           ...       63
Average number of grid points per atom       ...     4573
Time for grid setup =    2.685 sec

--------------------
COSX GRID GENERATION
--------------------

GRIDX 1
-------
General Integration Accuracy     IntAcc      ... 3.816
Radial Grid Type                 RadialGrid  ... OptM3 with GC (2021)
Angular Grid (max. ang.)         AngularGrid ... 1 (Lebedev-50)
Angular grid pruning method      GridPruning ... 4 (adaptive)
Weight generation scheme         WeightScheme... Becke
Basis function cutoff            BFCut       ... 1.0000e-11
Integration weight cutoff        WCut        ... 1.0000e-14
Angular grids for H and He will be reduced by one unit
Partially contracted basis set               ... on
Rotationally invariant grid construction     ... off

Total number of grid points                  ...    47529
Total number of batches                      ...      782
Average number of points per batch           ...       60
Average number of grid points per atom       ...      580
UseSFitting                                  ... on

GRIDX 2
-------
General Integration Accuracy     IntAcc      ... 4.020
Radial Grid Type                 RadialGrid  ... OptM3 with GC (2021)
Angular Grid (max. ang.)         AngularGrid ... 2 (Lebedev-110)
Angular grid pruning method      GridPruning ... 4 (adaptive)
Weight generation scheme         WeightScheme... Becke
Basis function cutoff            BFCut       ... 1.0000e-11
Integration weight cutoff        WCut        ... 1.0000e-14
Angular grids for H and He will be reduced by one unit
Partially contracted basis set               ... on
Rotationally invariant grid construction     ... off

Total number of grid points                  ...   100821
Total number of batches                      ...     1617
Average number of points per batch           ...       62
Average number of grid points per atom       ...     1230
UseSFitting                                  ... on

GRIDX 3
-------
General Integration Accuracy     IntAcc      ... 4.338
Radial Grid Type                 RadialGrid  ... OptM3 with GC (2021)
Angular Grid (max. ang.)         AngularGrid ... 3 (Lebedev-194)
Angular grid pruning method      GridPruning ... 4 (adaptive)
Weight generation scheme         WeightScheme... Becke
Basis function cutoff            BFCut       ... 1.0000e-11
Integration weight cutoff        WCut        ... 1.0000e-14
Angular grids for H and He will be reduced by one unit
Partially contracted basis set               ... on
Rotationally invariant grid construction     ... off

Total number of grid points                  ...   219052
Total number of batches                      ...     3465
Average number of points per batch           ...       63
Average number of grid points per atom       ...     2671
UseSFitting                                  ... on

Time for X-Grid setup             =    9.838 sec


--------------------
CPCM SOLVATION MODEL
--------------------
CPCM parameters:
  Epsilon                                         ...      26.7260
  Refrac                                          ...       1.2907
  Rsolv                                           ...       1.3000
  Surface type                                    ... GAUSSIAN VDW
  Epsilon function type                           ...         CPCM
Solvent:                                     ... 2,2,2-TRIFLUOROETHANOL
SMD-CDS solvent descriptors:
  Soln                                       ...    1.2907
  Soln25                                     ... Unavailable
  Sola                                       ...    0.5700
  Solb                                       ...    0.2500
  Solg                                       ...   42.0200
  Solc                                       ...    0.0000
  Solh                                       ...    0.5000
Radii:
 Radius for O  used is    2.8724 Bohr (=   1.5200 Ang.)
 Radius for N  used is    3.5716 Bohr (=   1.8900 Ang.)
 Radius for C  used is    3.4960 Bohr (=   1.8500 Ang.)
 Radius for H  used is    2.2677 Bohr (=   1.2000 Ang.)
Calculating surface                               ...        done! (  0.0s)
GEPOL surface points                              ...         4740
GEPOL Volume                                      ...    3967.3056
GEPOL Surface-area                                ...    2200.8586
Calculating surface distance matrix               ...        done! (  0.2s)
Performing Cholesky decomposition & store         ...        done! (  1.6s)
Overall time for CPCM initialization              ...                 1.8s
--------------
SCF ITERATIONS
--------------
ITER       Energy         Delta-E        Max-DP      RMS-DP      [F,P]     Damp
               ***  Starting incremental Fock matrix formation  ***
  0  -1804.8944534659   0.000000000000 0.03300162  0.00008936  0.0381816 0.7000
                      *** Initiating the SOSCF procedure ***
                      *** Re-Reading the Fockian *** 
                      *** Removing any level shift *** 
ITER      Energy       Delta-E        Grad      Rot      Max-DP    RMS-DP
  1  -1804.90235704  -0.0079035697  0.003012  0.003012  0.098081  0.000258
               *** Restarting incremental Fock matrix formation ***
  2  -1804.92364859  -0.0212915538  0.002039  0.004965  0.005224  0.000052
  3  -1804.92427660  -0.0006280104  0.001375  0.003008  0.005905  0.000030
  4  -1804.92450842  -0.0002318161  0.000696  0.001211  0.002001  0.000015
  5  -1804.92457916  -0.0000707460  0.000385  0.000848  0.003753  0.000009
  6  -1804.92459043  -0.0000112654  0.000281  0.000436  0.002268  0.000005
  7  -1804.92459907  -0.0000086446  0.000122  0.000234  0.000380  0.000003
  8  -1804.92459997  -0.0000008953  0.000051  0.000123  0.000428  0.000002
  9  -1804.92460073  -0.0000007629  0.000016  0.000054  0.000235  0.000001
 10  -1804.92460078  -0.0000000525  0.000016  0.000028  0.000142  0.000001
 11  -1804.92460097  -0.0000001848  0.000004  0.000011  0.000137  0.000001
 12  -1804.92460090   0.0000000668  0.000005  0.000007  0.000095  0.000001
                  ***Gradient check signals convergence***
              ***Rediagonalizing the Fockian in SOSCF/NRSCF***

               *****************************************************
               *                     SUCCESS                       *
               *           SCF CONVERGED AFTER  13 CYCLES          *
               *****************************************************

Old exchange energy                            =    -61.818935121 Eh
New exchange energy                            =    -61.818918561 Eh
Exchange energy change after final integration =      0.000016560 Eh
Total energy after final integration           =  -1804.924584232 Eh
Final COS-X integration done in                =    36.167 sec

SMD CDS free energy correction energy :                 2.46133     Kcal/mol
Total Energy after SMD CDS correction =             -1804.920661846 Eh
Total Energy       :        -1804.92066185 Eh          -49114.38814 eV
  Last Energy change         ...    1.0901e-07  Tolerance :   1.0000e-08
  Last MAX-Density change    ...    2.3315e-15  Tolerance :   1.0000e-07
             **** THE GBW FILE WAS UPDATED (IminiumBzOate2opt.gbw) ****
             **** DENSITY IminiumBzOate2opt.scfp WAS UPDATED ****
             **** ENERGY FILE WAS UPDATED (IminiumBzOate2opt.en.tmp) ****
             **** THE GBW FILE WAS UPDATED (IminiumBzOate2opt.gbw) ****
             **** DENSITY IminiumBzOate2opt.scfp WAS UPDATED ****
Total SCF time: 0 days 0 hours 7 min 2 sec 

Maximum memory used throughout the entire SCF-calculation: 580.9 MB
[1712055590.699236] [node133:2773389:0]          mpool.c:43   UCX  WARN  object 0x130dfa40 was not returned to mpool ucp_requests
[1712055590.699257] [node133:2773389:0]          mpool.c:43   UCX  WARN  object 0x130dfdc0 was not returned to mpool ucp_requests
[1712055590.699260] [node133:2773389:0]          mpool.c:43   UCX  WARN  object 0x130dff80 was not returned to mpool ucp_requests
[1712055590.708319] [node133:2773395:0]          mpool.c:43   UCX  WARN  object 0x12aefb00 was not returned to mpool ucp_requests
[1712055590.708333] [node133:2773395:0]          mpool.c:43   UCX  WARN  object 0x12aefcc0 was not returned to mpool ucp_requests
[1712055590.708339] [node133:2773395:0]          mpool.c:43   UCX  WARN  object 0x12aefe80 was not returned to mpool ucp_requests
[1712055590.712989] [node133:2773378:0]          mpool.c:43   UCX  WARN  object 0x146fea00 was not returned to mpool ucp_requests
[1712055590.713008] [node133:2773378:0]          mpool.c:43   UCX  WARN  object 0x146febc0 was not returned to mpool ucp_requests
[1712055590.713012] [node133:2773378:0]          mpool.c:43   UCX  WARN  object 0x146fed80 was not returned to mpool ucp_requests
[1712055590.721450] [node133:2773381:0]          mpool.c:43   UCX  WARN  object 0x131edc40 was not returned to mpool ucp_requests
[1712055590.721466] [node133:2773381:0]          mpool.c:43   UCX  WARN  object 0x131ee180 was not returned to mpool ucp_requests
[1712055590.721472] [node133:2773381:0]          mpool.c:43   UCX  WARN  object 0x131ee500 was not returned to mpool ucp_requests
[1712055590.727119] [node133:2773406:0]          mpool.c:43   UCX  WARN  object 0x13258c00 was not returned to mpool ucp_requests
[1712055590.727140] [node133:2773406:0]          mpool.c:43   UCX  WARN  object 0x13258f80 was not returned to mpool ucp_requests
[1712055590.729682] [node133:2773404:0]          mpool.c:43   UCX  WARN  object 0x134528c0 was not returned to mpool ucp_requests
[1712055590.729703] [node133:2773404:0]          mpool.c:43   UCX  WARN  object 0x13452a80 was not returned to mpool ucp_requests
[1712055590.729706] [node133:2773404:0]          mpool.c:43   UCX  WARN  object 0x13452c40 was not returned to mpool ucp_requests
[1712055590.730333] [node133:2773388:0]          mpool.c:43   UCX  WARN  object 0x12dc7840 was not returned to mpool ucp_requests
[1712055590.730345] [node133:2773388:0]          mpool.c:43   UCX  WARN  object 0x12dc7bc0 was not returned to mpool ucp_requests
[1712055590.730349] [node133:2773388:0]          mpool.c:43   UCX  WARN  object 0x12dc7d80 was not returned to mpool ucp_requests
[1712055590.734099] [node133:2773387:0]          mpool.c:43   UCX  WARN  object 0x136cb840 was not returned to mpool ucp_requests
[1712055590.734111] [node133:2773387:0]          mpool.c:43   UCX  WARN  object 0x136cbd80 was not returned to mpool ucp_requests
[1712055590.734118] [node133:2773387:0]          mpool.c:43   UCX  WARN  object 0x136cbf40 was not returned to mpool ucp_requests
[1712055590.734095] [node133:2773399:0]          mpool.c:43   UCX  WARN  object 0x13f6e900 was not returned to mpool ucp_requests
[1712055590.734107] [node133:2773399:0]          mpool.c:43   UCX  WARN  object 0x13f6eac0 was not returned to mpool ucp_requests
[1712055590.734111] [node133:2773399:0]          mpool.c:43   UCX  WARN  object 0x13f6ec80 was not returned to mpool ucp_requests
[1712055590.734077] [node133:2773401:0]          mpool.c:43   UCX  WARN  object 0x12d0ea80 was not returned to mpool ucp_requests
[1712055590.734097] [node133:2773401:0]          mpool.c:43   UCX  WARN  object 0x12d0ec40 was not returned to mpool ucp_requests
[1712055590.734102] [node133:2773401:0]          mpool.c:43   UCX  WARN  object 0x12d0ee00 was not returned to mpool ucp_requests
[1712055590.736372] [node133:2773391:0]          mpool.c:43   UCX  WARN  object 0x148bb7c0 was not returned to mpool ucp_requests
[1712055590.736386] [node133:2773391:0]          mpool.c:43   UCX  WARN  object 0x148bb980 was not returned to mpool ucp_requests
[1712055590.736392] [node133:2773391:0]          mpool.c:43   UCX  WARN  object 0x148bbec0 was not returned to mpool ucp_requests
[1712055590.736466] [node133:2773383:0]          mpool.c:43   UCX  WARN  object 0x1321c7c0 was not returned to mpool ucp_requests
[1712055590.736479] [node133:2773383:0]          mpool.c:43   UCX  WARN  object 0x1321cd00 was not returned to mpool ucp_requests
[1712055590.736484] [node133:2773383:0]          mpool.c:43   UCX  WARN  object 0x1321cec0 was not returned to mpool ucp_requests
[1712055590.737731] [node133:2773397:0]          mpool.c:43   UCX  WARN  object 0x13ac5b40 was not returned to mpool ucp_requests
[1712055590.737743] [node133:2773397:0]          mpool.c:43   UCX  WARN  object 0x13ac5d00 was not returned to mpool ucp_requests
[1712055590.737747] [node133:2773397:0]          mpool.c:43   UCX  WARN  object 0x13ac5ec0 was not returned to mpool ucp_requests
[1712055590.739499] [node133:2773405:0]          mpool.c:43   UCX  WARN  object 0x14667d00 was not returned to mpool ucp_requests
[1712055590.739512] [node133:2773405:0]          mpool.c:43   UCX  WARN  object 0x14667ec0 was not returned to mpool ucp_requests
[1712055590.742966] [node133:2773392:0]          mpool.c:43   UCX  WARN  object 0x13d3cc00 was not returned to mpool ucp_requests
[1712055590.742979] [node133:2773392:0]          mpool.c:43   UCX  WARN  object 0x13d3cf80 was not returned to mpool ucp_requests
[1712055590.742985] [node133:2773392:0]          mpool.c:43   UCX  WARN  object 0x13d3d140 was not returned to mpool ucp_requests
[1712055590.743186] [node133:2773398:0]          mpool.c:43   UCX  WARN  object 0x12b79a80 was not returned to mpool ucp_requests
[1712055590.743199] [node133:2773398:0]          mpool.c:43   UCX  WARN  object 0x12b79e00 was not returned to mpool ucp_requests
[1712055590.743205] [node133:2773398:0]          mpool.c:43   UCX  WARN  object 0x12b79fc0 was not returned to mpool ucp_requests
[1712055590.743259] [node133:2773379:0]          mpool.c:43   UCX  WARN  object 0x12bd2b80 was not returned to mpool ucp_requests
[1712055590.743272] [node133:2773379:0]          mpool.c:43   UCX  WARN  object 0x12bd2f00 was not returned to mpool ucp_requests
[1712055590.743277] [node133:2773379:0]          mpool.c:43   UCX  WARN  object 0x12bd3280 was not returned to mpool ucp_requests
[1712055590.744470] [node133:2773396:0]          mpool.c:43   UCX  WARN  object 0x13106940 was not returned to mpool ucp_requests
[1712055590.744484] [node133:2773396:0]          mpool.c:43   UCX  WARN  object 0x13106b00 was not returned to mpool ucp_requests
[1712055590.744488] [node133:2773396:0]          mpool.c:43   UCX  WARN  object 0x13106e80 was not returned to mpool ucp_requests
[1712055590.744505] [node133:2773380:0]          mpool.c:43   UCX  WARN  object 0x13ff2a40 was not returned to mpool ucp_requests
[1712055590.744546] [node133:2773390:0]          mpool.c:43   UCX  WARN  object 0x12c49800 was not returned to mpool ucp_requests
[1712055590.744559] [node133:2773390:0]          mpool.c:43   UCX  WARN  object 0x12c49d40 was not returned to mpool ucp_requests
[1712055590.744564] [node133:2773390:0]          mpool.c:43   UCX  WARN  object 0x12c49f00 was not returned to mpool ucp_requests
[1712055590.744578] [node133:2773380:0]          mpool.c:43   UCX  WARN  object 0x13ff2dc0 was not returned to mpool ucp_requests
[1712055590.744583] [node133:2773380:0]          mpool.c:43   UCX  WARN  object 0x13ff2f80 was not returned to mpool ucp_requests
[1712055590.744754] [node133:2773393:0]          mpool.c:43   UCX  WARN  object 0x13828cc0 was not returned to mpool ucp_requests
[1712055590.744766] [node133:2773393:0]          mpool.c:43   UCX  WARN  object 0x13828e80 was not returned to mpool ucp_requests
[1712055590.744770] [node133:2773393:0]          mpool.c:43   UCX  WARN  object 0x13829040 was not returned to mpool ucp_requests
[1712055590.745039] [node133:2773402:0]          mpool.c:43   UCX  WARN  object 0x130d2800 was not returned to mpool ucp_requests
[1712055590.745051] [node133:2773402:0]          mpool.c:43   UCX  WARN  object 0x130d29c0 was not returned to mpool ucp_requests
[1712055590.745055] [node133:2773402:0]          mpool.c:43   UCX  WARN  object 0x130d2b80 was not returned to mpool ucp_requests
[1712055590.744636] [node133:2773403:0]          mpool.c:43   UCX  WARN  object 0x13fc7b80 was not returned to mpool ucp_requests
[1712055590.744658] [node133:2773403:0]          mpool.c:43   UCX  WARN  object 0x13fc7d40 was not returned to mpool ucp_requests
[1712055590.744662] [node133:2773403:0]          mpool.c:43   UCX  WARN  object 0x13fc7f00 was not returned to mpool ucp_requests
[1712055590.747826] [node133:2773394:0]          mpool.c:43   UCX  WARN  object 0x13432a00 was not returned to mpool ucp_requests
[1712055590.747838] [node133:2773394:0]          mpool.c:43   UCX  WARN  object 0x13432bc0 was not returned to mpool ucp_requests
[1712055590.747844] [node133:2773394:0]          mpool.c:43   UCX  WARN  object 0x13432d80 was not returned to mpool ucp_requests
[1712055590.747882] [node133:2773382:0]          mpool.c:43   UCX  WARN  object 0x142c77c0 was not returned to mpool ucp_requests
[1712055590.747896] [node133:2773382:0]          mpool.c:43   UCX  WARN  object 0x142c7980 was not returned to mpool ucp_requests
[1712055590.747899] [node133:2773382:0]          mpool.c:43   UCX  WARN  object 0x142c7d00 was not returned to mpool ucp_requests
[1712055590.747989] [node133:2773384:0]          mpool.c:43   UCX  WARN  object 0x1328bb80 was not returned to mpool ucp_requests
[1712055590.748002] [node133:2773384:0]          mpool.c:43   UCX  WARN  object 0x1328bd40 was not returned to mpool ucp_requests
[1712055590.748006] [node133:2773384:0]          mpool.c:43   UCX  WARN  object 0x1328bf00 was not returned to mpool ucp_requests
[1712055590.747970] [node133:2773385:0]          mpool.c:43   UCX  WARN  object 0x137a7880 was not returned to mpool ucp_requests
[1712055590.747982] [node133:2773385:0]          mpool.c:43   UCX  WARN  object 0x137a7a40 was not returned to mpool ucp_requests
[1712055590.747985] [node133:2773385:0]          mpool.c:43   UCX  WARN  object 0x137a7dc0 was not returned to mpool ucp_requests
[1712055590.748015] [node133:2773386:0]          mpool.c:43   UCX  WARN  object 0x13b48d40 was not returned to mpool ucp_requests
[1712055590.748028] [node133:2773386:0]          mpool.c:43   UCX  WARN  object 0x13b48f00 was not returned to mpool ucp_requests
[1712055590.748032] [node133:2773386:0]          mpool.c:43   UCX  WARN  object 0x13b490c0 was not returned to mpool ucp_requests
[1712055590.747954] [node133:2773400:0]          mpool.c:43   UCX  WARN  object 0x13b80cc0 was not returned to mpool ucp_requests
[1712055590.747966] [node133:2773400:0]          mpool.c:43   UCX  WARN  object 0x13b80e80 was not returned to mpool ucp_requests
[1712055590.747969] [node133:2773400:0]          mpool.c:43   UCX  WARN  object 0x13b81040 was not returned to mpool ucp_requests


-------------------------------------------------------------------------------
                          DFT DISPERSION CORRECTION                            
                                                                               
                              DFTD3 V3.1  Rev 1                                
                          USING Becke-Johnson damping                          
-------------------------------------------------------------------------------
-------------------------   ----------------
Dispersion correction           -0.109700288
-------------------------   ----------------


-------------------------   --------------------
FINAL SINGLE POINT ENERGY     -1805.030362134044
-------------------------   --------------------


           ************************************************************
           *        Program running with 30 parallel MPI-processes    *
           *              working on a common directory               *
           ************************************************************
------------------------------------------------------------------------------
                         ORCA SCF GRADIENT CALCULATION
------------------------------------------------------------------------------

 ... reading COSX grid (gridx3)
Gradient of the Kohn-Sham DFT energy:
Kohn-Sham wavefunction type      ... RKS
Hartree-Fock exchange scaling    ...    0.250
Number of operators              ...    1
Number of atoms                  ...   82
Basis set dimensions             ... 1542
Integral neglect threshold       ... 2.5e-11
Integral primitive cutoff        ... 2.5e-12
SHARK Integral package           ... ON

Nuc. rep. gradient       (SHARK) ... done (  0.0 sec)
HCore & Overlap gradient (SHARK) ... done (  1.3 sec)
RI-J gradient            (SHARK) ... done (  5.9 sec)
COSX-gradient                    ... done ( 48.4 sec)
Exchange-correlation gradient    ... done
Dispersion correction            ... done

------------------
CARTESIAN GRADIENT
------------------

   1   O   :    0.012919521    0.001418409    0.004070586
   2   O   :   -0.019425250   -0.006582533    0.003326521
   3   N   :    0.005691083   -0.017918353    0.009097370
   4   N   :    0.007219924    0.002208184    0.007583327
   5   C   :   -0.014735743    0.015888123   -0.013279902
   6   C   :    0.001298551   -0.001264950   -0.022827020
   7   H   :   -0.002578036    0.002681172    0.003759523
   8   C   :   -0.000622692    0.002498705    0.004973547
   9   C   :   -0.000924748   -0.001574494    0.000847744
  10   H   :    0.000877770    0.001924238   -0.000336987
  11   C   :    0.004203005   -0.000074594    0.000683837
  12   H   :   -0.000543455   -0.000454630   -0.000177782
  13   C   :   -0.001074162   -0.000086094    0.000143227
  14   H   :   -0.000004909   -0.000568523    0.000295943
  15   C   :   -0.001713352    0.003254631   -0.002257334
  16   H   :    0.000609861   -0.000353932    0.000366241
  17   C   :   -0.000749032    0.000465502    0.000128748
  18   H   :    0.000298949    0.000207834    0.000079978
  19   C   :   -0.001956797    0.010124152    0.006252162
  20   C   :    0.003155244   -0.004154067   -0.000486859
  21   H   :   -0.001041073    0.000172862   -0.000626660
  22   H   :   -0.003668679    0.000241515   -0.000199826
  23   H   :   -0.000811324   -0.000151821   -0.000482323
  24   C   :   -0.003389338    0.000482033   -0.005238736
  25   H   :    0.000323086   -0.001687916    0.000628447
  26   H   :    0.002142721   -0.002120411    0.002068486
  27   H   :    0.001931739   -0.000617863    0.000668924
  28   C   :   -0.000956726   -0.005367916   -0.000415804
  29   H   :    0.001679308    0.002226337   -0.001540571
  30   H   :    0.000116918    0.000833933   -0.001145553
  31   H   :    0.000945942    0.000697020   -0.000763438
  32   C   :   -0.006077213    0.000341436    0.000736340
  33   C   :    0.006713441   -0.004808652   -0.003540520
  34   C   :   -0.006106387    0.003778789    0.001544922
  35   H   :   -0.001079688   -0.002512625    0.001180235
  36   C   :   -0.001097542    0.002054591    0.000167502
  37   H   :    0.000948746   -0.000339837   -0.000250269
  38   C   :    0.001591745   -0.003071635    0.000537749
  39   H   :   -0.000283939    0.000581574    0.000242578
  40   C   :    0.002919600    0.002721896   -0.001001138
  41   H   :   -0.001210762   -0.001016836   -0.000513493
  42   C   :    0.002197213   -0.005724734   -0.000343006
  43   C   :   -0.000221319    0.004097988   -0.000460381
  44   H   :   -0.000139863    0.000487386   -0.000140249
  45   H   :   -0.002882358   -0.000949509    0.001938278
  46   H   :   -0.000040198    0.000324092    0.000095300
  47   C   :   -0.000826125    0.003214160    0.000247435
  48   H   :    0.000429529    0.000578626   -0.000277721
  49   H   :    0.002151680    0.000275252    0.001165503
  50   H   :   -0.001384280   -0.000139660    0.000687555
  51   C   :   -0.003511681    0.000863027    0.002647368
  52   H   :   -0.000673178    0.001487245   -0.000757788
  53   H   :    0.000573195   -0.000550513   -0.002510841
  54   H   :    0.001242633    0.000417682   -0.000500931
  55   C   :    0.027102490   -0.004536031    0.005746817
  56   C   :   -0.007387797    0.000960436   -0.000285634
  57   C   :    0.002632975   -0.000964771    0.000402491
  58   H   :   -0.001929922    0.001408075   -0.001169054
  59   C   :   -0.003982007    0.000970587   -0.000882367
  60   H   :    0.000496707    0.000051251   -0.000064579
  61   C   :   -0.000304346    0.000116736   -0.000096863
  62   H   :    0.000188877   -0.000393214    0.000255279
  63   C   :    0.002694469    0.002360342   -0.001752151
  64   H   :   -0.000495205   -0.000182603    0.000061317
  65   C   :   -0.000653508   -0.001923042    0.001367892
  66   H   :    0.000668114    0.001945709   -0.001679103
  67   H   :   -0.001477093   -0.002736834    0.004340932
  68   O   :   -0.010883725    0.000901958   -0.003167793
  69   C   :    0.005300853   -0.006658049    0.012110332
  70   C   :   -0.002448878    0.002030470   -0.003928804
  71   C   :    0.000951098    0.000296545   -0.000190906
  72   H   :    0.001745897   -0.000574519    0.000871504
  73   C   :    0.004277814    0.000615174    0.000122467
  74   H   :   -0.000694795   -0.000211433    0.000189781
  75   C   :   -0.000848148    0.000371348   -0.000829421
  76   H   :   -0.000390081    0.000159961   -0.000389604
  77   C   :   -0.000489794   -0.002102476    0.003561123
  78   H   :    0.000324859    0.000363390   -0.000554711
  79   C   :   -0.000691288   -0.000775166    0.000880493
  80   H   :    0.001411333   -0.000836285    0.001625249
  81   O   :    0.002870771    0.003969672   -0.005436142
  82   H   :    0.000101542    0.000226871   -0.006966705

Difference to translation invariance:
           :    0.0005427696   -0.0006896023    0.0002320840

Difference to rotation invariance:
           :    0.0037567202   -0.0042233694   -0.0137402349

Norm of the cartesian gradient     ...    0.0674007595
RMS gradient                       ...    0.0042973155
MAX gradient                       ...    0.0271024897

-------
TIMINGS
-------

Total SCF gradient time            ...       83.600 sec

One electron gradient       ....       1.304 sec  (  1.6%)
RI-J Coulomb gradient       ....       5.898 sec  (  7.1%)
COSX gradient               ....      48.394 sec  ( 57.9%)
XC gradient                 ....       7.937 sec  (  9.5%)
CPCM gradient               ....       2.905 sec  (  3.5%)
   A-Matrix (El+Nuc)        ....       0.932 sec  (  1.1%)
   Potential                ....       1.973 sec  (  2.4%)

Maximum memory used throughout the entire SCFGRAD-calculation: 352.5 MB
------------------------------------------------------------------------------
                         ORCA GEOMETRY RELAXATION STEP
------------------------------------------------------------------------------

Reading the OPT-File                    .... done
Getting information on internals        .... done
Copying old internal coords+grads       .... done
Making the new internal coordinates     .... (new redundants).... done
Validating the new internal coordinates .... (new redundants).... done
Calculating the B-matrix                .... done
Calculating the G,G- and P matrices     .... done
Transforming gradient to internals      .... done
Projecting the internal gradient        .... done
Number of atoms                         ....  82
Number of internal coordinates          .... 449
Current Energy                          .... -1805.030362134 Eh
Current gradient norm                   ....     0.067400759 Eh/bohr
Maximum allowed component of the step   ....  0.150
Current trust radius                    ....  0.300
Updating the Hessian (BFGS)             .... done
Forming the augmented Hessian           .... done
Diagonalizing the augmented Hessian     .... done
Last element of RFO vector              ....  0.928332185
Lowest eigenvalues of augmented Hessian:
 -0.012854826  0.000368642  0.000602009  0.000891667  0.002150052
Length of the computed step             ....  0.400451200
Warning: the length of the step is outside the trust region - taking restricted step instead
The input lambda is                     ....    -0.012855
   iter:   1  x=   -0.020730  g=    8.934611 f(x)=     0.070361
   iter:   2  x=   -0.026080  g=    4.186050 f(x)=     0.022397
   iter:   3  x=   -0.027414  g=    2.877940 f(x)=     0.003839
   iter:   4  x=   -0.027473  g=    2.650323 f(x)=     0.000155
   iter:   5  x=   -0.027473  g=    2.640987 f(x)=     0.000000
   iter:   6  x=   -0.027473  g=    2.640970 f(x)=     0.000000
   iter:   7  x=   -0.027473  g=    2.640970 f(x)=     0.000000
The output lambda is                    ....    -0.027473 (7 iterations)
The final length of the internal step   ....  0.300000000
Converting the step to cartesian space:
 Initial RMS(Int)=    0.0141578753
Transforming coordinates:
 Iter   0:  RMS(Cart)=    0.1157788760 RMS(Int)=    0.8384707970
 Iter   1:  RMS(Cart)=    0.0042906684 RMS(Int)=    0.0011944705
 Iter   2:  RMS(Cart)=    0.0001616022 RMS(Int)=    0.0000315374
 Iter   3:  RMS(Cart)=    0.0000118041 RMS(Int)=    0.0000036570
 Iter   4:  RMS(Cart)=    0.0000005094 RMS(Int)=    0.0000001413
 Iter   5:  RMS(Cart)=    0.0000000350 RMS(Int)=    0.0000000124
done
Storing new coordinates                 .... done

                                .--------------------.
          ----------------------|Geometry convergence|-------------------------
          Item                value                   Tolerance       Converged
          ---------------------------------------------------------------------
          Energy change      -0.0258259722            0.0000050000      NO
          RMS gradient        0.0024415552            0.0001000000      NO
          MAX gradient        0.0173419111            0.0003000000      NO
          RMS step            0.0141578753            0.0020000000      NO
          MAX step            0.0845408495            0.0040000000      NO
          ........................................................
          Max(Bonds)      0.0327      Max(Angles)    2.57
          Max(Dihed)        4.84      Max(Improp)    0.00
          ---------------------------------------------------------------------

The optimization has not yet converged - more geometry cycles are needed


    ---------------------------------------------------------------------------
                         Redundant Internal Coordinates
                            (Angstroem and degrees)

        Definition                    Value    dE/dq     Step     New-Value
    ----------------------------------------------------------------------------
     1. B(C   4,O   0)                1.3205 -0.015701  0.0160    1.3365   
     2. B(C   4,N   2)                1.2866  0.016984 -0.0217    1.2649   
     3. B(C   5,C   4)                1.5158  0.002651 -0.0053    1.5105   
     4. B(C   5,N   3)                1.4483  0.006021 -0.0113    1.4370   
     5. B(H   6,C   5)                1.0962 -0.000440  0.0009    1.0970   
     6. B(C   7,C   5)                1.5192  0.002872 -0.0061    1.5131   
     7. B(C   8,C   7)                1.3907  0.002340 -0.0032    1.3875   
     8. B(H   9,C   8)                1.0825 -0.000155  0.0007    1.0831   
     9. B(C  10,C   8)                1.3889  0.000945 -0.0011    1.3877   
    10. B(H  11,C  10)                1.0831 -0.000563  0.0011    1.0842   
    11. B(C  12,C  10)                1.3887  0.001681 -0.0020    1.3868   
    12. B(H  13,C  12)                1.0838 -0.000521  0.0010    1.0849   
    13. B(C  14,C  12)                1.3897  0.001242 -0.0015    1.3882   
    14. B(H  15,C  14)                1.0830 -0.000579  0.0014    1.0843   
    15. B(C  16,C   7)                1.3946  0.002489 -0.0036    1.3910   
    16. B(C  16,C  14)                1.3880  0.001416 -0.0021    1.3858   
    17. B(H  17,C  16)                1.0831 -0.000296  0.0006    1.0838   
    18. B(C  18,N   2)                1.4898  0.000606 -0.0015    1.4883   
    19. B(C  19,C  18)                1.5264  0.003604 -0.0073    1.5191   
    20. B(H  20,C  19)                1.0918  0.000004 -0.0000    1.0918   
    21. B(H  21,C  19)                1.0910 -0.000032  0.0001    1.0911   
    22. B(H  22,C  19)                1.0905  0.000507 -0.0009    1.0896   
    23. B(C  23,C  18)                1.5264  0.003146 -0.0063    1.5201   
    24. B(H  24,C  23)                1.0930  0.000127 -0.0002    1.0927   
    25. B(H  25,C  23)                1.0898 -0.000053  0.0001    1.0899   
    26. B(H  26,C  23)                1.0929 -0.000036  0.0001    1.0930   
    27. B(C  27,C  18)                1.5265  0.003194 -0.0065    1.5199   
    28. B(H  28,C  27)                1.0909 -0.000170  0.0003    1.0912   
    29. B(H  29,C  27)                1.0928  0.000010 -0.0000    1.0928   
    30. B(H  30,C  27)                1.0915  0.000416 -0.0008    1.0907   
    31. B(C  31,N   3)                1.3944  0.003397 -0.0051    1.3892   
    32. B(C  32,C  31)                1.4173  0.002536 -0.0034    1.4139   
    33. B(C  33,C  32)                1.3975  0.004000 -0.0057    1.3918   
    34. B(H  34,C  33)                1.0811  0.000631 -0.0011    1.0800   
    35. B(C  35,C  33)                1.3894  0.000147 -0.0004    1.3891   
    36. B(H  36,C  35)                1.0836 -0.000508  0.0010    1.0846   
    37. B(C  37,C  35)                1.3836  0.001697 -0.0021    1.3815   
    38. B(H  38,C  37)                1.0836 -0.000614  0.0012    1.0848   
    39. B(C  39,C  37)                1.3852  0.000926 -0.0012    1.3840   
    40. B(C  39,C  31)                1.3965  0.000566 -0.0004    1.3962   
    41. B(H  40,C  39)                1.0796  0.000591 -0.0003    1.0792   
    42. B(C  41,C  32)                1.5432  0.004877 -0.0104    1.5328   
    43. B(C  42,C  41)                1.5361  0.004204 -0.0088    1.5273   
    44. B(H  43,C  42)                1.0930 -0.000110  0.0002    1.0932   
    45. B(H  44,C  42)                1.0916 -0.000307  0.0006    1.0922   
    46. B(H  45,C  42)                1.0933  0.000029 -0.0000    1.0933   
    47. B(C  46,C  41)                1.5411  0.003481 -0.0071    1.5340   
    48. B(H  47,C  46)                1.0926 -0.000347  0.0007    1.0933   
    49. B(H  48,C  46)                1.0923 -0.000470  0.0009    1.0933   
    50. B(H  49,C  46)                1.0899 -0.001553  0.0030    1.0929   
    51. B(C  50,C  41)                1.5360  0.002473 -0.0055    1.5305   
    52. B(H  51,C  50)                1.0904 -0.000180  0.0004    1.0908   
    53. B(H  52,C  50)                1.0928 -0.000520  0.0010    1.0939   
    54. B(H  53,C  50)                1.0918 -0.000380  0.0004    1.0923   
    55. B(C  54,O   1)                1.2065  0.017342 -0.0156    1.1909   
    56. B(C  54,O   0)                1.3806 -0.000110 -0.0004    1.3801   
    57. B(C  55,C  54)                1.4778  0.007797 -0.0143    1.4635   
    58. B(C  56,C  55)                1.3953  0.002327 -0.0033    1.3920   
    59. B(H  57,C  56)                1.0831  0.000021 -0.0001    1.0829   
    60. B(H  57,H  53)                2.8312  0.000639 -0.0166    2.8146   
    61. B(C  58,C  56)                1.3858  0.002345 -0.0030    1.3828   
    62. B(H  59,C  58)                1.0828 -0.000463  0.0009    1.0837   
    63. B(C  60,C  58)                1.3902  0.000575 -0.0006    1.3896   
    64. B(H  61,C  60)                1.0837 -0.000489  0.0010    1.0847   
    65. B(C  62,C  60)                1.3897  0.000852 -0.0011    1.3886   
    66. B(H  63,H  15)                4.3166  0.000305  0.0007    4.3173   
    67. B(H  63,C  62)                1.0828 -0.000444  0.0009    1.0837   
    68. B(C  64,C  62)                1.3863  0.001631 -0.0025    1.3838   
    69. B(C  64,C  55)                1.3970  0.002811 -0.0041    1.3929   
    70. B(H  65,C  64)                1.0832  0.000278 -0.0005    1.0827   
    71. B(H  66,N   3)                1.0035 -0.001063  0.0015    1.0051   
    72. B(C  68,O  67)                1.2542  0.003148 -0.0019    1.2523   
    73. B(C  69,C  68)                1.5034  0.000540 -0.0024    1.5009   
    74. B(C  70,C  69)                1.3975  0.003748 -0.0055    1.3920   
    75. B(H  71,H   9)                3.8551  0.001240 -0.0179    3.8372   
    76. B(H  71,C  70)                1.0832 -0.000136  0.0004    1.0836   
    77. B(C  72,C  70)                1.3882  0.001561 -0.0021    1.3861   
    78. B(H  73,C  72)                1.0831 -0.000743  0.0014    1.0846   
    79. B(C  74,C  72)                1.3889  0.000651 -0.0006    1.3883   
    80. B(H  75,C  74)                1.0840 -0.000585  0.0012    1.0851   
    81. B(C  76,C  74)                1.3888  0.000707 -0.0007    1.3881   
    82. B(H  77,C  76)                1.0832 -0.000740  0.0014    1.0846   
    83. B(C  78,C  76)                1.3883  0.001504 -0.0020    1.3863   
    84. B(C  78,C  69)                1.3979  0.003671 -0.0056    1.3923   
    85. B(H  79,H  40)                4.2792  0.001679 -0.0184    4.2608   
    86. B(H  79,C  78)                1.0828 -0.000048  0.0007    1.0834   
    87. B(O  80,C  68)                1.2608 -0.001856  0.0032    1.2640   
    88. B(H  81,O  80)                1.7918  0.002565 -0.0327    1.7591   
    89. B(H  81,O  67)                2.2920 -0.004347  0.0275    2.3195   
    90. B(H  81,N   2)                1.0461 -0.003253  0.0049    1.0510   
    91. A(C   4,O   0,C  54)          118.38 -0.010302    2.25    120.63   
    92. A(C   4,N   2,H  81)          116.85 -0.001427   -0.05    116.79   
    93. A(C   4,N   2,C  18)          127.67 -0.001630    0.50    128.17   
    94. A(C  18,N   2,H  81)          115.23  0.003095   -0.46    114.77   
    95. A(C   5,N   3,H  66)          113.31  0.003240   -0.68    112.63   
    96. A(C  31,N   3,H  66)          113.68 -0.004028    1.01    114.69   
    97. A(C   5,N   3,C  31)          124.96  0.000803   -0.33    124.63   
    98. A(O   0,C   4,C   5)          116.82 -0.002335    0.35    117.17   
    99. A(O   0,C   4,N   2)          121.35  0.005179   -0.80    120.55   
   100. A(N   2,C   4,C   5)          121.44 -0.002845    0.34    121.78   
   101. A(N   3,C   5,H   6)          109.68 -0.005082    2.57    112.25   
   102. A(N   3,C   5,C   4)          113.19  0.004588   -1.26    111.93   
   103. A(C   4,C   5,C   7)          110.63  0.004272   -2.46    108.17   
   104. A(C   4,C   5,H   6)          107.17 -0.001210    0.53    107.70   
   105. A(N   3,C   5,C   7)          108.76 -0.003205    0.53    109.29   
   106. A(H   6,C   5,C   7)          107.24  0.000392    0.39    107.63   
   107. A(C   8,C   7,C  16)          119.56 -0.000396    0.09    119.65   
   108. A(C   5,C   7,C   8)          119.19  0.000335    0.04    119.23   
   109. A(C   5,C   7,C  16)          121.25  0.000061   -0.14    121.11   
   110. A(C   7,C   8,H   9)          120.35  0.001995   -0.40    119.95   
   111. A(C   7,C   8,C  10)          120.29  0.000148   -0.07    120.22   
   112. A(H   9,C   8,C  10)          119.36 -0.002143    0.47    119.83   
   113. A(H  11,C  10,C  12)          120.53  0.000743   -0.16    120.37   
   114. A(C   8,C  10,H  11)          119.60 -0.000048    0.01    119.61   
   115. A(C   8,C  10,C  12)          119.86 -0.000695    0.15    120.01   
   116. A(H  13,C  12,C  14)          120.03 -0.000457    0.07    120.10   
   117. A(C  10,C  12,H  13)          119.76 -0.001175    0.23    119.99   
   118. A(C  10,C  12,C  14)          120.21  0.001632   -0.30    119.91   
   119. A(H  15,C  14,C  16)          119.96  0.000874   -0.20    119.76   
   120. A(C  12,C  14,H  15)          120.19  0.000453   -0.03    120.16   
   121. A(C  12,C  14,C  16)          119.85 -0.001327    0.23    120.08   
   122. A(C  14,C  16,H  17)          119.58 -0.000517    0.10    119.67   
   123. A(C   7,C  16,H  17)          120.19 -0.000121    0.01    120.20   
   124. A(C   7,C  16,C  14)          120.23  0.000638   -0.11    120.13   
   125. A(N   2,C  18,C  19)          111.10 -0.000282    0.06    111.16
[truncated: 6,705,854 more chars]
