# Supplementary material for: A stereodivergent multicomponent approach for the synthesis of C–N atropisomeric peptide analogues
Source: Chem Sci. 2024 Sep 16;15(40):16743–51. doi: 10.1039/d4sc04700a (PMC11418089; doi:10.1039/d4sc04700a)
Supplement: SC-015-D4SC04700A-s001 [file SC-015-D4SC04700A-s001.zip › CompData/_3_3a/IminiumBzOate2opt.xyz]

82
Coordinates from ORCA-job IminiumBzOate2opt
  O   5.31663633948416      5.01078873313099      0.27204038594756
  O   3.35283942236636      4.11138409614241      0.88450506091171
  N   6.93388062318312      3.58318849909052      0.94111241602582
  N   4.79551647781486      5.86934809092220      2.78106256679709
  C   6.07807266031147      4.48221339578982      1.21893132697823
  C   6.00482357660057      5.10150966191823      2.60702626411874
  H   6.03602764114988      4.27883571050059      3.32323832822613
  C   7.22059091178197      5.97442782506802      2.84514072904462
  C   7.79568264055525      5.98491639769492      4.11070854707612
  H   7.39934901738678      5.33574436626688      4.88387138358048
  C   8.87851693671117      6.80724062697832      4.37775008589962
  H   9.33027611285888      6.79864713547189      5.36333336377610
  C   9.39323808086371      7.62520026181308      3.38077375021576
  H   10.24710770909455      8.26092661856908      3.58628574220586
  C   8.81617962904565      7.62293560312158      2.11908902182920
  H   9.21495168218526      8.25800965239627      1.33611590889541
  C   7.73147281671786      6.80045992426945      1.85031421144682
  H   7.29291565336056      6.80151426895351      0.85745882715211
  C   7.17947630225368      2.95662442044885     -0.38340896692001
  C   5.89507043581800      2.35507609096642     -0.93842182290952
  H   5.43026756643430      1.68883398509693     -0.20845376370152
  H   6.14583269702892      1.76735499303406     -1.82371712964730
  H   5.17253578391912      3.11418506490606     -1.23448313917736
  C   8.19934783811871      1.85150160132399     -0.14936457192767
  H   9.13839713201939      2.25364173738961      0.23416024191200
  H   8.39971926234269      1.35203587325199     -1.09816422682534
  H   7.82123753374831      1.10843212751385      0.55656201946313
  C   7.75724989438756      4.01054207391751     -1.32034140453367
  H   8.02590847674169      3.53587394170587     -2.26627020973627
  H   8.65681188326587      4.45571117541033     -0.88907047060892
  H   7.03698857931089      4.80290607402528     -1.52825966788165
  C   3.82467865597621      5.50361720673448      3.71161387056108
  C   3.07083248579989      6.46942005006470      4.42147109288456
  C   2.08565884055606      5.98429031778950      5.28000567415438
  H   1.48659054078569      6.68777927028357      5.84120022542031
  C   1.84047602842698      4.63187787718480      5.47266987533025
  H   1.06472905784522      4.31560542586125      6.16068840543328
  C   2.60021507766689      3.70449451446913      4.78350076272436
  H   2.43423613124666      2.64075316714888      4.91351333621067
  C   3.57556982440162      4.14213619708614      3.90610437864586
  H   4.14640449891440      3.41083555791489      3.34772973315183
  C   3.32277482931496      7.98032965810199      4.32336414148845
  C   2.37293182015743      8.76930137680839      5.22520841092335
  H   1.32567719812129      8.62162838168122      4.95031663609170
  H   2.59565813105382      9.83363221268575      5.11912481081318
  H   2.49421054945335      8.51003486709300      6.27966370707014
  C   4.74242094252082      8.31903704602474      4.80199164154129
  H   4.88988184605724      7.97209785665437      5.82810476733494
  H   4.88176517008445      9.40350581548660      4.78831174770144
  H   5.53920846080134      7.88635018392534      4.19656946594723
  C   3.08779357818229      8.50650564868083      2.90105404214658
  H   3.74188886485536      8.07647519584246      2.14378844332397
  H   3.24905357077618      9.58795638494250      2.88326899156203
  H   2.05839438201883      8.31374711373956      2.58980147852411
  C   3.93362990891008      5.07379919500028      0.46988061528108
  C   3.34859840924972      6.30872405779273     -0.05056454826185
  C   1.96102522424478      6.43488174402019     -0.01254476309781
  H   1.36241015835696      5.61881160788269      0.37419782635894
  C   1.36599384470360      7.60146035438324     -0.45683657640892
  H   0.28784441157387      7.70532460703890     -0.42248637783119
  C   2.15237238712301      8.63982396685777     -0.94056321098210
  H   1.68453629598740      9.55493815710405     -1.28592314970013
  C   3.53511421213890      8.51239187341910     -0.98237732416382
  H   4.14509870768410      9.32507773549201     -1.35895907406877
  C   4.13794802107815      7.34930052155484     -0.53622553378089
  H   5.21597192387492      7.25129247437726     -0.55492386807659
  H   4.96635540187793      6.85750679404344      2.71645686675477
  O   10.01437572575075      4.21219951741812      1.85341756980006
  C   9.60786111621660      3.57731893804148      2.84322108210731
  C   10.44031681335121      3.57832528108810      4.09630310819472
  C   11.64357426708276      4.27784136127120      4.13033215872143
  H   11.97569786271755      4.79934213089486      3.24045778271172
  C   12.40231912784009      4.31507493429854      5.28960094418199
  H   13.33747421050421      4.86401250211219      5.30724829669233
  C   11.96314781699944      3.65251243747666      6.42906819984935
  H   12.55487529575359      3.68305732388587      7.33747274764574
  C   10.76375096297061      2.95289360662555      6.40305144074024
  H   10.41685799297050      2.43631175836315      7.29127077279707
  C   10.00662790460756      2.91640850023009      5.24156692316844
  H   9.06740545711373      2.37688866894424      5.21873921739549
  O   8.51745017586471      2.92589934377872      2.88091372888417
  H   7.61489456157386      3.31245925331090      1.75641469846833
