# Supplementary material for: A stereodivergent multicomponent approach for the synthesis of C–N atropisomeric peptide analogues
Source: Chem Sci. 2024 Sep 16;15(40):16743–51. doi: 10.1039/d4sc04700a (PMC11418089; doi:10.1039/d4sc04700a)
Supplement: SC-015-D4SC04700A-s001 [file SC-015-D4SC04700A-s001.zip › CompData/_3_3a/IminiumBzOate2_single_point.out]

                                 *****************
                                 * O   R   C   A *
                                 *****************

                                            #,                                       
                                            ###                                      
                                            ####                                     
                                            #####                                    
                                            ######                                   
                                           ########,                                 
                                     ,,################,,,,,                         
                               ,,#################################,,                 
                          ,,##########################################,,             
                       ,#########################################, ''#####,          
                    ,#############################################,,   '####,        
                  ,##################################################,,,,####,       
                ,###########''''           ''''###############################       
              ,#####''   ,,,,##########,,,,          '''####'''          '####       
            ,##' ,,,,###########################,,,                        '##       
           ' ,,###''''                  '''############,,,                           
         ,,##''                                '''############,,,,        ,,,,,,###''
      ,#''                                            '''#######################'''  
     '                                                          ''''####''''         
             ,#######,   #######,   ,#######,      ##                                
            ,#'     '#,  ##    ##  ,#'     '#,    #''#        ######   ,####,        
            ##       ##  ##   ,#'  ##            #'  '#       #        #'  '#        
            ##       ##  #######   ##           ,######,      #####,   #    #        
            '#,     ,#'  ##    ##  '#,     ,#' ,#      #,         ##   #,  ,#        
             '#######'   ##     ##  '#######'  #'      '#     #####' # '####'        


                  #######################################################
                  #                        -***-                        #
                  #          Department of theory and spectroscopy      #
                  #    Directorship and core code : Frank Neese         #
                  #        Max Planck Institute fuer Kohlenforschung    #
                  #                Kaiser Wilhelm Platz 1               #
                  #                 D-45470 Muelheim/Ruhr               #
                  #                      Germany                        #
                  #                                                     #
                  #                  All rights reserved                #
                  #                        -***-                        #
                  #######################################################


                         Program Version 5.0.2 -  RELEASE  -


 With contributions from (in alphabetic order):
   Daniel Aravena         : Magnetic Suceptibility
   Michael Atanasov       : Ab Initio Ligand Field Theory (pilot matlab implementation)
   Alexander A. Auer      : GIAO ZORA, VPT2 properties, NMR spectrum
   Ute Becker             : Parallelization
   Giovanni Bistoni       : ED, misc. LED, open-shell LED, HFLD
   Martin Brehm           : Molecular dynamics
   Dmytro Bykov           : SCF Hessian
   Vijay G. Chilkuri      : MRCI spin determinant printing, contributions to CSF-ICE
   Dipayan Datta          : RHF DLPNO-CCSD density
   Achintya Kumar Dutta   : EOM-CC, STEOM-CC
   Dmitry Ganyushin       : Spin-Orbit,Spin-Spin,Magnetic field MRCI
   Miquel Garcia          : C-PCM and meta-GGA Hessian, CC/C-PCM, Gaussian charge scheme
   Yang Guo               : DLPNO-NEVPT2, F12-NEVPT2, CIM, IAO-localization
   Andreas Hansen         : Spin unrestricted coupled pair/coupled cluster methods
   Benjamin Helmich-Paris : MC-RPA, TRAH-SCF, COSX integrals
   Lee Huntington         : MR-EOM, pCC
   Robert Izsak           : Overlap fitted RIJCOSX, COSX-SCS-MP3, EOM
   Marcus Kettner         : VPT2
   Christian Kollmar      : KDIIS, OOCD, Brueckner-CCSD(T), CCSD density, CASPT2, CASPT2-K
   Simone Kossmann        : Meta GGA functionals, TD-DFT gradient, OOMP2, MP2 Hessian
   Martin Krupicka        : Initial AUTO-CI
   Lucas Lang             : DCDCAS
   Marvin Lechner         : AUTO-CI (C++ implementation), FIC-MRCC
   Dagmar Lenk            : GEPOL surface, SMD
   Dimitrios Liakos       : Extrapolation schemes; Compound Job, initial MDCI parallelization
   Dimitrios Manganas     : Further ROCIS development; embedding schemes
   Dimitrios Pantazis     : SARC Basis sets
   Anastasios Papadopoulos: AUTO-CI, single reference methods and gradients
   Taras Petrenko         : DFT Hessian,TD-DFT gradient, ASA, ECA, R-Raman, ABS, FL, XAS/XES, NRVS
   Peter Pinski           : DLPNO-MP2, DLPNO-MP2 Gradient
   Christoph Reimann      : Effective Core Potentials
   Marius Retegan         : Local ZFS, SOC
   Christoph Riplinger    : Optimizer, TS searches, QM/MM, DLPNO-CCSD(T), (RO)-DLPNO pert. Triples
   Tobias Risthaus        : Range-separated hybrids, TD-DFT gradient, RPA, STAB
   Michael Roemelt        : Original ROCIS implementation
   Masaaki Saitow         : Open-shell DLPNO-CCSD energy and density
   Barbara Sandhoefer     : DKH picture change effects
   Avijit Sen             : IP-ROCIS
   Kantharuban Sivalingam : CASSCF convergence, NEVPT2, FIC-MRCI
   Bernardo de Souza      : ESD, SOC TD-DFT
   Georgi Stoychev        : AutoAux, RI-MP2 NMR, DLPNO-MP2 response
   Willem Van den Heuvel  : Paramagnetic NMR
   Boris Wezisla          : Elementary symmetry handling
   Frank Wennmohs         : Technical directorship


 We gratefully acknowledge several colleagues who have allowed us to
 interface, adapt or use parts of their codes:
   Stefan Grimme, W. Hujo, H. Kruse, P. Pracht,  : VdW corrections, initial TS optimization,
                  C. Bannwarth, S. Ehlert          DFT functionals, gCP, sTDA/sTD-DF
   Ed Valeev, F. Pavosevic, A. Kumar             : LibInt (2-el integral package), F12 methods
   Garnet Chan, S. Sharma, J. Yang, R. Olivares  : DMRG
   Ulf Ekstrom                                   : XCFun DFT Library
   Mihaly Kallay                                 : mrcc  (arbitrary order and MRCC methods)
   Jiri Pittner, Ondrej Demel                    : Mk-CCSD
   Frank Weinhold                                : gennbo (NPA and NBO analysis)
   Christopher J. Cramer and Donald G. Truhlar   : smd solvation model
   Lars Goerigk                                  : TD-DFT with DH, B97 family of functionals
   V. Asgeirsson, H. Jonsson                     : NEB implementation
   FAccTs GmbH                                   : IRC, NEB, NEB-TS, DLPNO-Multilevel, CI-OPT
                                                   MM, QMMM, 2- and 3-layer-ONIOM, Crystal-QMMM,
                                                   LR-CPCM, SF, NACMEs, symmetry and pop. for TD-DFT,
                                                   nearIR, NL-DFT gradient (VV10), updates on ESD,
                                                   ML-optimized integration grids
   S Lehtola, MJT Oliveira, MAL Marques          : LibXC Library
   Liviu Ungur et al                             : ANISO software


 Your calculation uses the libint2 library for the computation of 2-el integrals
 For citations please refer to: http://libint.valeyev.net

 Your ORCA version has been built with support for libXC version: 5.1.0
 For citations please refer to: https://tddft.org/programs/libxc/

 This ORCA versions uses:
   CBLAS   interface :  Fast vector & matrix operations
   LAPACKE interface :  Fast linear algebra routines
   SCALAPACK package :  Parallel linear algebra routines
   Shared memory     :  Shared parallel matrices
   BLAS/LAPACK       :  OpenBLAS 0.3.15  USE64BITINT DYNAMIC_ARCH NO_AFFINITY Zen SINGLE_THREADED
        Core in use  :  Zen
   Copyright (c) 2011-2014, The OpenBLAS Project


Your calculation utilizes the DFT-NL dispersion correction.
Cite in your paper:
Vydrov, O. A.; Van Voorhis, T. J. Chem. Phys. 2010, 133, 244103
Hujo, W.; Grimme, S. J. Chem. Theory Comput. 2011, 7, 3866 
   

Your calculation utilizes the SMD solvation module
Please cite in your paper:
A.V. Marenich, C.J. Cramer, D.G. Truhlar J. Phys. Chem. B, 113, (2009), 6378 

================================================================================

----- Orbital basis set information -----
Your calculation utilizes the basis: def2-QZVPP
   F. Weigend and R. Ahlrichs, Phys. Chem. Chem. Phys. 7, 3297 (2005).

----- AuxJ basis set information -----
Your calculation utilizes the auxiliary basis: def2/J
   F. Weigend, Phys. Chem. Chem. Phys. 8, 1057 (2006).

================================================================================
                                        WARNINGS
                       Please study these warnings very carefully!
================================================================================


INFO   : the flag for use of the SHARK integral package has been found!

================================================================================
                                       INPUT FILE
================================================================================
NAME = IminiumBzOate2Aa.inp
|  1> ! wB97M-V def2-QZVPP
|  2> %maxcore 2660
|  3> %pal nprocs 20
|  4> end
|  5> %CPCM SMD TRUE
|  6>    SMDSOLVENT "2,2,2-TRIFLUOROETHANOL"
|  7> end
|  8> 
|  9> *xyz 0 1
| 10> O  5.316636  5.010789  0.272040
| 11> O  3.352839  4.111384  0.884505
| 12> N  6.933881  3.583188  0.941112
| 13> N  4.795516  5.869348  2.781063
| 14> C  6.078073  4.482213  1.218931
| 15> C  6.004824  5.101510  2.607026
| 16> H  6.036028  4.278836  3.323238
| 17> C  7.220591  5.974428  2.845141
| 18> C  7.795683  5.984916  4.110709
| 19> H  7.399349  5.335744  4.883871
| 20> C  8.878517  6.807241  4.377750
| 21> H  9.330276  6.798647  5.363333
| 22> C  9.393238  7.625200  3.380774
| 23> H  10.247108  8.260927  3.586286
| 24> C  8.816180  7.622936  2.119089
| 25> H  9.214952  8.258010  1.336116
| 26> C  7.731473  6.800460  1.850314
| 27> H  7.292916  6.801514  0.857459
| 28> C  7.179476  2.956624  -0.383409
| 29> C  5.895070  2.355076  -0.938422
| 30> H  5.430268  1.688834  -0.208454
| 31> H  6.145833  1.767355  -1.823717
| 32> H  5.172536  3.114185  -1.234483
| 33> C  8.199348  1.851502  -0.149365
| 34> H  9.138397  2.253642  0.234160
| 35> H  8.399719  1.352036  -1.098164
| 36> H  7.821238  1.108432  0.556562
| 37> C  7.757250  4.010542  -1.320341
| 38> H  8.025908  3.535874  -2.266270
| 39> H  8.656812  4.455711  -0.889070
| 40> H  7.036989  4.802906  -1.528260
| 41> C  3.824679  5.503617  3.711614
| 42> C  3.070832  6.469420  4.421471
| 43> C  2.085659  5.984290  5.280006
| 44> H  1.486591  6.687779  5.841200
| 45> C  1.840476  4.631878  5.472670
| 46> H  1.064729  4.315605  6.160688
| 47> C  2.600215  3.704495  4.783501
| 48> H  2.434236  2.640753  4.913513
| 49> C  3.575570  4.142136  3.906104
| 50> H  4.146404  3.410836  3.347730
| 51> C  3.322775  7.980330  4.323364
| 52> C  2.372932  8.769301  5.225208
| 53> H  1.325677  8.621628  4.950317
| 54> H  2.595658  9.833632  5.119125
| 55> H  2.494211  8.510035  6.279664
| 56> C  4.742421  8.319037  4.801992
| 57> H  4.889882  7.972098  5.828105
| 58> H  4.881765  9.403506  4.788312
| 59> H  5.539208  7.886350  4.196569
| 60> C  3.087794  8.506506  2.901054
| 61> H  3.741889  8.076475  2.143788
| 62> H  3.249054  9.587956  2.883269
| 63> H  2.058394  8.313747  2.589801
| 64> C  3.933630  5.073799  0.469881
| 65> C  3.348598  6.308724  -0.050565
| 66> C  1.961025  6.434882  -0.012545
| 67> H  1.362410  5.618812  0.374198
| 68> C  1.365994  7.601460  -0.456837
| 69> H  0.287844  7.705325  -0.422486
| 70> C  2.152372  8.639824  -0.940563
| 71> H  1.684536  9.554938  -1.285923
| 72> C  3.535114  8.512392  -0.982377
| 73> H  4.145099  9.325078  -1.358959
| 74> C  4.137948  7.349301  -0.536226
| 75> H  5.215972  7.251292  -0.554924
| 76> H  4.966355  6.857507  2.716457
| 77> O  10.014376  4.212200  1.853418
| 78> C  9.607861  3.577319  2.843221
| 79> C  10.440317  3.578325  4.096303
| 80> C  11.643574  4.277841  4.130332
| 81> H  11.975698  4.799342  3.240458
| 82> C  12.402319  4.315075  5.289601
| 83> H  13.337474  4.864013  5.307248
| 84> C  11.963148  3.652512  6.429068
| 85> H  12.554875  3.683057  7.337473
| 86> C  10.763751  2.952894  6.403051
| 87> H  10.416858  2.436312  7.291271
| 88> C  10.006628  2.916409  5.241567
| 89> H  9.067405  2.376889  5.218739
| 90> O  8.517450  2.925899  2.880914
| 91> H  7.614895  3.312459  1.756415
| 92> *
| 93> 
| 94>                          ****END OF INPUT****
================================================================================

                       ****************************
                       * Single Point Calculation *
                       ****************************

---------------------------------
CARTESIAN COORDINATES (ANGSTROEM)
---------------------------------
  O      5.316636    5.010789    0.272040
  O      3.352839    4.111384    0.884505
  N      6.933881    3.583188    0.941112
  N      4.795516    5.869348    2.781063
  C      6.078073    4.482213    1.218931
  C      6.004824    5.101510    2.607026
  H      6.036028    4.278836    3.323238
  C      7.220591    5.974428    2.845141
  C      7.795683    5.984916    4.110709
  H      7.399349    5.335744    4.883871
  C      8.878517    6.807241    4.377750
  H      9.330276    6.798647    5.363333
  C      9.393238    7.625200    3.380774
  H     10.247108    8.260927    3.586286
  C      8.816180    7.622936    2.119089
  H      9.214952    8.258010    1.336116
  C      7.731473    6.800460    1.850314
  H      7.292916    6.801514    0.857459
  C      7.179476    2.956624   -0.383409
  C      5.895070    2.355076   -0.938422
  H      5.430268    1.688834   -0.208454
  H      6.145833    1.767355   -1.823717
  H      5.172536    3.114185   -1.234483
  C      8.199348    1.851502   -0.149365
  H      9.138397    2.253642    0.234160
  H      8.399719    1.352036   -1.098164
  H      7.821238    1.108432    0.556562
  C      7.757250    4.010542   -1.320341
  H      8.025908    3.535874   -2.266270
  H      8.656812    4.455711   -0.889070
  H      7.036989    4.802906   -1.528260
  C      3.824679    5.503617    3.711614
  C      3.070832    6.469420    4.421471
  C      2.085659    5.984290    5.280006
  H      1.486591    6.687779    5.841200
  C      1.840476    4.631878    5.472670
  H      1.064729    4.315605    6.160688
  C      2.600215    3.704495    4.783501
  H      2.434236    2.640753    4.913513
  C      3.575570    4.142136    3.906104
  H      4.146404    3.410836    3.347730
  C      3.322775    7.980330    4.323364
  C      2.372932    8.769301    5.225208
  H      1.325677    8.621628    4.950317
  H      2.595658    9.833632    5.119125
  H      2.494211    8.510035    6.279664
  C      4.742421    8.319037    4.801992
  H      4.889882    7.972098    5.828105
  H      4.881765    9.403506    4.788312
  H      5.539208    7.886350    4.196569
  C      3.087794    8.506506    2.901054
  H      3.741889    8.076475    2.143788
  H      3.249054    9.587956    2.883269
  H      2.058394    8.313747    2.589801
  C      3.933630    5.073799    0.469881
  C      3.348598    6.308724   -0.050565
  C      1.961025    6.434882   -0.012545
  H      1.362410    5.618812    0.374198
  C      1.365994    7.601460   -0.456837
  H      0.287844    7.705325   -0.422486
  C      2.152372    8.639824   -0.940563
  H      1.684536    9.554938   -1.285923
  C      3.535114    8.512392   -0.982377
  H      4.145099    9.325078   -1.358959
  C      4.137948    7.349301   -0.536226
  H      5.215972    7.251292   -0.554924
  H      4.966355    6.857507    2.716457
  O     10.014376    4.212200    1.853418
  C      9.607861    3.577319    2.843221
  C     10.440317    3.578325    4.096303
  C     11.643574    4.277841    4.130332
  H     11.975698    4.799342    3.240458
  C     12.402319    4.315075    5.289601
  H     13.337474    4.864013    5.307248
  C     11.963148    3.652512    6.429068
  H     12.554875    3.683057    7.337473
  C     10.763751    2.952894    6.403051
  H     10.416858    2.436312    7.291271
  C     10.006628    2.916409    5.241567
  H      9.067405    2.376889    5.218739
  O      8.517450    2.925899    2.880914
  H      7.614895    3.312459    1.756415

----------------------------
CARTESIAN COORDINATES (A.U.)
----------------------------
  NO LB      ZA    FRAG     MASS         X           Y           Z
   0 O     8.0000    0    15.999   10.046986    9.469019    0.514081
   1 O     8.0000    0    15.999    6.335947    7.769390    1.671472
   2 N     7.0000    0    14.007   13.103136    6.771244    1.778444
   3 N     7.0000    0    14.007    9.062212   11.091460    5.255447
   4 C     6.0000    0    12.011   11.485893    8.470155    2.303446
   5 C     6.0000    0    12.011   11.347473    9.640457    4.926565
   6 H     1.0000    0     1.008   11.406440    8.085828    6.280010
   7 C     6.0000    0    12.011   13.644940   11.290033    5.376537
   8 C     6.0000    0    12.011   14.731706   11.309852    7.768114
   9 H     1.0000    0     1.008   13.982743   10.083095    9.229179
  10 C     6.0000    0    12.011   16.777966   12.863821    8.272749
  11 H     1.0000    0     1.008   17.631666   12.847581   10.135231
  12 C     6.0000    0    12.011   17.750647   14.409540    6.388737
  13 H     1.0000    0     1.008   19.364228   15.610890    6.777098
  14 C     6.0000    0    12.011   16.660166   14.405261    4.004498
  15 H     1.0000    0     1.008   17.413736   15.605377    2.524893
  16 C     6.0000    0    12.011   14.610367   12.851007    3.496587
  17 H     1.0000    0     1.008   13.781614   12.852999    1.620363
  18 C     6.0000    0    12.011   13.567243    5.587210   -0.724538
  19 C     6.0000    0    12.011   11.140068    4.450449   -1.773361
  20 H     1.0000    0     1.008   10.261719    3.191434   -0.393921
  21 H     1.0000    0     1.008   11.613941    3.339817   -3.446326
  22 H     1.0000    0     1.008    9.774676    5.884957   -2.332835
  23 C     6.0000    0    12.011   15.494522    3.498832   -0.282259
  24 H     1.0000    0     1.008   17.269068    4.258766    0.442498
  25 H     1.0000    0     1.008   15.873169    2.554978   -2.075229
  26 H     1.0000    0     1.008   14.779998    2.094633    1.051750
  27 C     6.0000    0    12.011   14.659078    7.578826   -2.495083
  28 H     1.0000    0     1.008   15.166768    6.681834   -4.282630
  29 H     1.0000    0     1.008   16.359004    8.420074   -1.680099
  30 H     1.0000    0     1.008   13.297982    9.076177   -2.887993
  31 C     6.0000    0    12.011    7.227596   10.400329    7.013934
  32 C     6.0000    0    12.011    5.803031   12.225432    8.355369
  33 C     6.0000    0    12.011    3.941324   11.308669    9.977765
  34 H     1.0000    0     1.008    2.809250   12.638071   11.038268
  35 C     6.0000    0    12.011    3.477996    8.752981   10.341848
  36 H     1.0000    0     1.008    2.012046    8.155312   11.642013
  37 C     6.0000    0    12.011    4.913694    7.000481    9.039507
  38 H     1.0000    0     1.008    4.600039    4.990300    9.285194
  39 C     6.0000    0    12.011    6.756848    7.827503    7.381467
  40 H     1.0000    0     1.008    7.835568    6.445546    6.326293
  41 C     6.0000    0    12.011    6.279135   15.080638    8.169974
  42 C     6.0000    0    12.011    4.484192   16.571577    9.874212
  43 H     1.0000    0     1.008    2.505166   16.292516    9.354743
  44 H     1.0000    0     1.008    4.905083   18.582871    9.673744
  45 H     1.0000    0     1.008    4.713376   16.081636   11.866845
  46 C     6.0000    0    12.011    8.961877   15.720702    9.074450
  47 H     1.0000    0     1.008    9.240538   15.065082   11.013522
  48 H     1.0000    0     1.008    9.225199   17.770051    9.048598
  49 H     1.0000    0     1.008   10.467586   14.903042    7.930366
  50 C     6.0000    0    12.011    5.835085   16.074967    5.482198
  51 H     1.0000    0     1.008    7.071145   15.262326    4.051172
  52 H     1.0000    0     1.008    6.139822   18.118611    5.448589
  53 H     1.0000    0     1.008    3.889801   15.710705    4.894015
  54 C     6.0000    0    12.011    7.433483    9.588091    0.887946
  55 C     6.0000    0    12.011    6.327933   11.921761   -0.095554
  56 C     6.0000    0    12.011    3.705800   12.160165   -0.023707
  57 H     1.0000    0     1.008    2.574582   10.618016    0.707132
  58 C     6.0000    0    12.011    2.581355   14.364678   -0.863297
  59 H     1.0000    0     1.008    0.543946   14.560954   -0.798383
  60 C     6.0000    0    12.011    4.067394   16.326901   -1.777406
  61 H     1.0000    0     1.008    3.183312   18.056216   -2.430042
  62 C     6.0000    0    12.011    6.680397   16.086090   -1.856423
  63 H     1.0000    0     1.008    7.833102   17.621844   -2.568060
  64 C     6.0000    0    12.011    7.819588   13.888166   -1.013320
  65 H     1.0000    0     1.008    9.856759   13.702956   -1.048654
  66 H     1.0000    0     1.008    9.385051   12.958810    5.133360
  67 O     8.0000    0    15.999   18.924428    7.959904    3.502452
  68 C     6.0000    0    12.011   18.156226    6.760153    5.372909
  69 C     6.0000    0    12.011   19.729340    6.762054    7.740891
  70 C     6.0000    0    12.011   22.003166    8.083948    7.805196
  71 H     1.0000    0     1.008   22.630789    9.069442    6.123578
  72 C     6.0000    0    12.011   23.436986    8.154310    9.995897
  73 H     1.0000    0     1.008   25.204173    9.191652   10.029245
  74 C     6.0000    0    12.011   22.607073    6.902247   12.149178
  75 H     1.0000    0     1.008   23.725275    6.959969   13.865814
  76 C     6.0000    0    12.011   20.340542    5.580161   12.100013
  77 H     1.0000    0     1.008   19.685009    4.603962   13.778505
  78 C     6.0000    0    12.011   18.909786    5.511214    9.905126
  79 H     1.0000    0     1.008   17.134912    4.491669    9.861987
  80 O     8.0000    0    15.999   16.095648    5.529148    5.444138
  81 H     1.0000    0     1.008   14.390066    6.259640    3.319143

--------------------------------
INTERNAL COORDINATES (ANGSTROEM)
--------------------------------
 O      0   0   0     0.000000000000     0.00000000     0.00000000
 O      1   0   0     2.245115005397     0.00000000     0.00000000
 N      1   2   0     2.258579940230   106.99546348     0.00000000
 N      1   2   3     2.702570262807    72.86287929   271.39683380
 C      3   1   2     1.271942089975    30.24970603   283.49960618
 C      4   1   2     1.443014175425    63.72979478   119.53019955
 H      6   4   1     1.091203843851   110.24086552   232.04566842
 C      6   4   1     1.515511130358   110.29500953   112.93025939
 C      8   6   4     1.390145017339   118.63671891    94.64389541
 H      9   8   6     1.084566458722   119.55777171     3.11562564
 C      9   8   6     1.385661853723   120.21237531   182.32336511
 H     11   9   8     1.084220411543   119.74151221   180.89361863
 C     11   9   8     1.388508472462   120.06021002     0.02639957
 H     13  11   9     1.084194621631   120.08380857   180.65357445
 C     13  11   9     1.387389671392   119.85561400     0.36956154
 H     15  13  11     1.084151655530   120.18678220   180.12078148
 C     15  13  11     1.387550376401   120.15042943   359.65735204
 H     17  15  13     1.085400573148   119.50349935   180.46208186
 C      3   1   2     1.485683421716    96.94037642   101.14716322
 C     19   3   1     1.523022717923   110.61267374   302.90184196
 H     20  19   3     1.092141283348   110.87223818   307.66457642
 H     20  19   3     1.091808267525   108.32501222   189.15665391
 H     20  19   3     1.089015137984   112.53692699    69.96215395
 C     19   3   1     1.521910025331   106.25512392   184.09974057
 H     24  19   3     1.091155822798   111.29362564   298.59918091
 H     24  19   3     1.090795290235   108.77346485   179.18339252
 H     24  19   3     1.092452802792   111.18280567    59.99902585
 C     19   3   1     1.523944722890   108.61019611    65.75313592
 H     28  19   3     1.091910483615   108.98123012   174.83393803
 H     28  19   3     1.092420205711   110.56697929    55.71675226
 H     28  19   3     1.090801048394   111.66687509   294.36799510
 C      4   1   2     1.393631518204   132.13298959     9.50033270
 C     32   4   1     1.415965287239   121.77734898   226.80965947
 C     33  32   4     1.393915098940   116.59379347   177.10899997
 H     34  33  32     1.081072591171   119.00590048   180.01730087
 C     34  33  32     1.387894930508   123.33219166     1.02304516
 H     36  34  33     1.084057556988   119.92126219   179.50247868
 C     36  34  33     1.382821929017   119.16050212   359.82557401
 H     38  36  34     1.084434964002   120.93112415   179.89598770
 C     38  36  34     1.382994040665   119.43466777   359.21776716
 H     40  38  36     1.082789300571   119.02784767   181.81644184
 C     33  32   4     1.534910188512   123.50330186   354.88447630
 C     42  33  32     1.529051851255   111.60808926   181.22664422
 H     43  42  33     1.092755879341   112.16232261   298.67586869
 H     43  42  33     1.092547917268   108.58768985   179.87958411
 H     43  42  33     1.092613797521   112.19854701    61.08767236
 C     42  33  32     1.535969387569   110.41774019   298.92847300
 H     47  42  33     1.093169385325   110.31554678   302.43535914
 H     47  42  33     1.093470120624   109.42575239   183.73041546
 H     47  42  33     1.090240602925   114.51479788    63.53780941
 C     42  33  32     1.534614931974   111.81534862    62.75674820
 H     51  42  33     1.089136687814   114.64981958   298.34674444
 H     51  42  33     1.093551643191   109.36414701   178.33465009
 H     51  42  33     1.092565248436   110.35345998    59.68378810
 C      2   1   3     1.198112632135    32.83700099   168.82414472
 C     55   2   1     1.462246981725   127.41788846   170.75278873
 C     56  55   2     1.393814977568   117.71230539     3.40410321
 H     57  56  55     1.083457572392   119.44526322   358.62892391
 C     57  56  55     1.382881593741   119.73227273   178.07267142
 H     59  57  56     1.083686002459   119.91759844   180.40659061
 C     59  57  56     1.389453489130   119.91753760     0.11698679
 H     61  59  57     1.084240603138   119.83037277   180.17352345
 C     61  59  57     1.389230997273   120.34773438     0.08661466
 H     63  61  59     1.083676260488   120.12742604   180.09222058
 C     63  61  59     1.383922042833   120.06298806   359.74409627
 H     65  63  61     1.082631573464   120.28220915   180.81582466
 H      4   1   2     1.004897063603   102.70449483   227.89986071
 O     25  24  19     2.687989047293   139.52845146    35.17589026
 C     68  25  24     1.244201875981    90.05476302    72.94650575
 C     69  68  25     1.504393067884   118.78352577   141.10431929
 C     70  69  68     1.392231308061   119.92964054   359.77483791
 H     71  70  69     1.083579891034   119.12020229   358.77654344
 C     71  70  69     1.385996017362   120.46899076   178.31680989
 H     73  71  70     1.084508745229   119.95065238   180.10842430
 C     73  71  70     1.389332911976   120.00876699   359.93687388
 H     75  73  71     1.084561424530   120.06947405   180.15268897
 C     75  73  71     1.388774781533   119.85953567     0.04497573
 H     77  75  73     1.084493653542   120.05733937   180.12980888
 C     77  75  73     1.386943212468   120.02607591     0.00000000
 H     79  77  75     1.083394107291   120.26466606   180.37657837
 O     69  68  25     1.270734011338   124.43999335   320.44122695
 H      3   1   2     1.096263308446   145.20777865   269.84065342

---------------------------
INTERNAL COORDINATES (A.U.)
---------------------------
 O      0   0   0     0.000000000000     0.00000000     0.00000000
 O      1   0   0     4.242652499358     0.00000000     0.00000000
 N      1   2   0     4.268097538603   106.99546348     0.00000000
 N      1   2   3     5.107117654385    72.86287929   271.39683380
 C      3   1   2     2.403622208260    30.24970603   283.49960618
 C      4   1   2     2.726901598919    63.72979478   119.53019955
 H      6   4   1     2.062076421161   110.24086552   232.04566842
 C      6   4   1     2.863900989285   110.29500953   112.93025939
 C      8   6   4     2.626993369206   118.63671891    94.64389541
 H      9   8   6     2.049533581021   119.55777171     3.11562564
 C      9   8   6     2.618521417757   120.21237531   182.32336511
 H     11   9   8     2.048879646623   119.74151221   180.89361863
 C     11   9   8     2.623900747582   120.06021002     0.02639957
 H     13  11   9     2.048830910752   120.08380857   180.65357445
 C     13  11   9     2.621786519962   119.85561400     0.36956154
 H     15  13  11     2.048749716590   120.18678220   180.12078148
 C     15  13  11     2.622090208417   120.15042943   359.65735204
 H     17  15  13     2.051109828851   119.50349935   180.46208186
 C      3   1   2     2.807534788750    96.94037642   101.14716322
 C     19   3   1     2.878095832615   110.61267374   302.90184196
 H     20  19   3     2.063847925076   110.87223818   307.66457642
 H     20  19   3     2.063218616372   108.32501222   189.15665391
 H     20  19   3     2.057940366484   112.53692699    69.96215395
 C     19   3   1     2.875993148345   106.25512392   184.09974057
 H     24  19   3     2.061985674522   111.29362564   298.59918091
 H     24  19   3     2.061304366715   108.77346485   179.18339252
 H     24  19   3     2.064436611512   111.18280567    59.99902585
 C     19   3   1     2.879838169496   108.61019611    65.75313592
 H     28  19   3     2.063411776790   108.98123012   174.83393803
 H     28  19   3     2.064375011956   110.56697929    55.71675226
 H     28  19   3     2.061315248059   111.66687509   294.36799510
 C      4   1   2     2.633581901006   132.13298959     9.50033270
 C     32   4   1     2.675786608022   121.77734898   226.80965947
 C     33  32   4     2.634117790935   116.59379347   177.10899997
 H     34  33  32     2.042931128202   119.00590048   180.01730087
 C     34  33  32     2.622741321317   123.33219166     1.02304516
 H     36  34  33     2.048571896114   119.92126219   179.50247868
 C     36  34  33     2.613154737823   119.16050212   359.82557401
 H     38  36  34     2.049285092012   120.93112415   179.89598770
 C     38  36  34     2.613479981702   119.43466777   359.21776716
 H     40  38  36     2.046175238820   119.02784767   181.81644184
 C     33  32   4     2.900559896453   123.50330186   354.88447630
 C     42  33  32     2.889489243437   111.60808926   181.22664422
 H     43  42  33     2.065009343187   112.16232261   298.67586869
 H     43  42  33     2.064616351822   108.58768985   179.87958411
 H     43  42  33     2.064740847458   112.19854701    61.08767236
 C     42  33  32     2.902561492592   110.41774019   298.92847300
 H     47  42  33     2.065790756251   110.31554678   302.43535914
 H     47  42  33     2.066359063605   109.42575239   183.73041546
 H     47  42  33     2.060256159610   114.51479788    63.53780941
 C     42  33  32     2.900001942457   111.81534862    62.75674820
 H     51  42  33     2.058170062374   114.64981958   298.34674444
 H     51  42  33     2.066513118930   109.36414701   178.33465009
 H     51  42  33     2.064649102984   110.35345998    59.68378810
 C      2   1   3     2.264104752327    32.83700099   168.82414472
 C     55   2   1     2.763246335614   127.41788846   170.75278873
 C     56  55   2     2.633928588961   117.71230539     3.40410321
 H     57  56  55     2.047438089544   119.44526322   358.62892391
 C     57  56  55     2.613267487812   119.73227273   178.07267142
 H     59  57  56     2.047869759812   119.91759844   180.40659061
 C     59  57  56     2.625686570277   119.91753760     0.11698679
 H     61  59  57     2.048917803207   119.83037277   180.17352345
 C     61  59  57     2.625266121600   120.34773438     0.08661466
 H     63  61  59     2.047851350154   120.12742604   180.09222058
 C     63  61  59     2.615233651650   120.06298806   359.74409627
 H     65  63  61     2.045877177783   120.28220915   180.81582466
 H      4   1   2     1.898980242991   102.70449483   227.89986071
 O     25  24  19     5.079563150364   139.52845146    35.17589026
 C     68  25  24     2.351200800915    90.05476302    72.94650575
 C     69  68  25     2.842890896069   118.78352577   141.10431929
 C     70  69  68     2.630935887307   119.92964054   359.77483791
 H     71  70  69     2.047669238278   119.12020229   358.77654344
 C     71  70  69     2.619152895519   120.46899076   178.31680989
 H     73  71  70     2.049424518325   119.95065238   180.10842430
 C     73  71  70     2.625458712477   120.00876699   359.93687388
 H     75  73  71     2.049524067778   120.06947405   180.15268897
 C     75  73  71     2.624403998794   119.85953567     0.04497573
 H     77  75  73     2.049395999170   120.05733937   180.12980888
 C     77  75  73     2.620942834865   120.02607591     0.00000000
 H     79  77  75     2.047318157884   120.26466606   180.37657837
 O     69  68  25     2.401339270487   124.43999335   320.44122695
 H      3   1   2     2.071637423630   145.20777865   269.84065342

---------------------
BASIS SET INFORMATION
---------------------
There are 4 groups of distinct atoms

 Group   1 Type O   : 15s8p3d2f1g contracted to 7s4p3d2f1g pattern {8211111/5111/111/11/1}
 Group   2 Type N   : 15s8p3d2f1g contracted to 7s4p3d2f1g pattern {8211111/5111/111/11/1}
 Group   3 Type C   : 15s8p3d2f1g contracted to 7s4p3d2f1g pattern {8211111/5111/111/11/1}
 Group   4 Type H   : 7s3p2d1f contracted to 4s3p2d1f pattern {4111/111/11/1}

Atom   0O    basis set group =>   1
Atom   1O    basis set group =>   1
Atom   2N    basis set group =>   2
Atom   3N    basis set group =>   2
Atom   4C    basis set group =>   3
Atom   5C    basis set group =>   3
Atom   6H    basis set group =>   4
Atom   7C    basis set group =>   3
Atom   8C    basis set group =>   3
Atom   9H    basis set group =>   4
Atom  10C    basis set group =>   3
Atom  11H    basis set group =>   4
Atom  12C    basis set group =>   3
Atom  13H    basis set group =>   4
Atom  14C    basis set group =>   3
Atom  15H    basis set group =>   4
Atom  16C    basis set group =>   3
Atom  17H    basis set group =>   4
Atom  18C    basis set group =>   3
Atom  19C    basis set group =>   3
Atom  20H    basis set group =>   4
Atom  21H    basis set group =>   4
Atom  22H    basis set group =>   4
Atom  23C    basis set group =>   3
Atom  24H    basis set group =>   4
Atom  25H    basis set group =>   4
Atom  26H    basis set group =>   4
Atom  27C    basis set group =>   3
Atom  28H    basis set group =>   4
Atom  29H    basis set group =>   4
Atom  30H    basis set group =>   4
Atom  31C    basis set group =>   3
Atom  32C    basis set group =>   3
Atom  33C    basis set group =>   3
Atom  34H    basis set group =>   4
Atom  35C    basis set group =>   3
Atom  36H    basis set group =>   4
Atom  37C    basis set group =>   3
Atom  38H    basis set group =>   4
Atom  39C    basis set group =>   3
Atom  40H    basis set group =>   4
Atom  41C    basis set group =>   3
Atom  42C    basis set group =>   3
Atom  43H    basis set group =>   4
Atom  44H    basis set group =>   4
Atom  45H    basis set group =>   4
Atom  46C    basis set group =>   3
Atom  47H    basis set group =>   4
Atom  48H    basis set group =>   4
Atom  49H    basis set group =>   4
Atom  50C    basis set group =>   3
Atom  51H    basis set group =>   4
Atom  52H    basis set group =>   4
Atom  53H    basis set group =>   4
Atom  54C    basis set group =>   3
Atom  55C    basis set group =>   3
Atom  56C    basis set group =>   3
Atom  57H    basis set group =>   4
Atom  58C    basis set group =>   3
Atom  59H    basis set group =>   4
Atom  60C    basis set group =>   3
Atom  61H    basis set group =>   4
Atom  62C    basis set group =>   3
Atom  63H    basis set group =>   4
Atom  64C    basis set group =>   3
Atom  65H    basis set group =>   4
Atom  66H    basis set group =>   4
Atom  67O    basis set group =>   1
Atom  68C    basis set group =>   3
Atom  69C    basis set group =>   3
Atom  70C    basis set group =>   3
Atom  71H    basis set group =>   4
Atom  72C    basis set group =>   3
Atom  73H    basis set group =>   4
Atom  74C    basis set group =>   3
Atom  75H    basis set group =>   4
Atom  76C    basis set group =>   3
Atom  77H    basis set group =>   4
Atom  78C    basis set group =>   3
Atom  79H    basis set group =>   4
Atom  80O    basis set group =>   1
Atom  81H    basis set group =>   4
---------------------------------
AUXILIARY/J BASIS SET INFORMATION
---------------------------------
There are 4 groups of distinct atoms

 Group   1 Type O   : 12s5p4d2f1g contracted to 6s4p3d1f1g pattern {711111/2111/211/2/1}
 Group   2 Type N   : 12s5p4d2f1g contracted to 6s4p3d1f1g pattern {711111/2111/211/2/1}
 Group   3 Type C   : 12s5p4d2f1g contracted to 6s4p3d1f1g pattern {711111/2111/211/2/1}
 Group   4 Type H   : 5s2p1d contracted to 3s1p1d pattern {311/2/1}

Atom   0O    basis set group =>   1
Atom   1O    basis set group =>   1
Atom   2N    basis set group =>   2
Atom   3N    basis set group =>   2
Atom   4C    basis set group =>   3
Atom   5C    basis set group =>   3
Atom   6H    basis set group =>   4
Atom   7C    basis set group =>   3
Atom   8C    basis set group =>   3
Atom   9H    basis set group =>   4
Atom  10C    basis set group =>   3
Atom  11H    basis set group =>   4
Atom  12C    basis set group =>   3
Atom  13H    basis set group =>   4
Atom  14C    basis set group =>   3
Atom  15H    basis set group =>   4
Atom  16C    basis set group =>   3
Atom  17H    basis set group =>   4
Atom  18C    basis set group =>   3
Atom  19C    basis set group =>   3
Atom  20H    basis set group =>   4
Atom  21H    basis set group =>   4
Atom  22H    basis set group =>   4
Atom  23C    basis set group =>   3
Atom  24H    basis set group =>   4
Atom  25H    basis set group =>   4
Atom  26H    basis set group =>   4
Atom  27C    basis set group =>   3
Atom  28H    basis set group =>   4
Atom  29H    basis set group =>   4
Atom  30H    basis set group =>   4
Atom  31C    basis set group =>   3
Atom  32C    basis set group =>   3
Atom  33C    basis set group =>   3
Atom  34H    basis set group =>   4
Atom  35C    basis set group =>   3
Atom  36H    basis set group =>   4
Atom  37C    basis set group =>   3
Atom  38H    basis set group =>   4
Atom  39C    basis set group =>   3
Atom  40H    basis set group =>   4
Atom  41C    basis set group =>   3
Atom  42C    basis set group =>   3
Atom  43H    basis set group =>   4
Atom  44H    basis set group =>   4
Atom  45H    basis set group =>   4
Atom  46C    basis set group =>   3
Atom  47H    basis set group =>   4
Atom  48H    basis set group =>   4
Atom  49H    basis set group =>   4
Atom  50C    basis set group =>   3
Atom  51H    basis set group =>   4
Atom  52H    basis set group =>   4
Atom  53H    basis set group =>   4
Atom  54C    basis set group =>   3
Atom  55C    basis set group =>   3
Atom  56C    basis set group =>   3
Atom  57H    basis set group =>   4
Atom  58C    basis set group =>   3
Atom  59H    basis set group =>   4
Atom  60C    basis set group =>   3
Atom  61H    basis set group =>   4
Atom  62C    basis set group =>   3
Atom  63H    basis set group =>   4
Atom  64C    basis set group =>   3
Atom  65H    basis set group =>   4
Atom  66H    basis set group =>   4
Atom  67O    basis set group =>   1
Atom  68C    basis set group =>   3
Atom  69C    basis set group =>   3
Atom  70C    basis set group =>   3
Atom  71H    basis set group =>   4
Atom  72C    basis set group =>   3
Atom  73H    basis set group =>   4
Atom  74C    basis set group =>   3
Atom  75H    basis set group =>   4
Atom  76C    basis set group =>   3
Atom  77H    basis set group =>   4
Atom  78C    basis set group =>   3
Atom  79H    basis set group =>   4
Atom  80O    basis set group =>   1
Atom  81H    basis set group =>   4


           ************************************************************
           *        Program running with 20 parallel MPI-processes    *
           *              working on a common directory               *
           ************************************************************
------------------------------------------------------------------------------
                           ORCA GTO INTEGRAL CALCULATION
                           -- RI-GTO INTEGRALS CHOSEN --
------------------------------------------------------------------------------
------------------------------------------------------------------------------
                   ___                                                        
                  /   \      - P O W E R E D   B Y -                         
                 /     \                                                     
                 |  |  |   _    _      __       _____    __    __             
                 |  |  |  | |  | |    /  \     |  _  \  |  |  /  |          
                  \  \/   | |  | |   /    \    | | | |  |  | /  /          
                 / \  \   | |__| |  /  /\  \   | |_| |  |  |/  /          
                |  |  |   |  __  | /  /__\  \  |    /   |      \           
                |  |  |   | |  | | |   __   |  |    \   |  |\   \          
                \     /   | |  | | |  |  |  |  | |\  \  |  | \   \       
                 \___/    |_|  |_| |__|  |__|  |_| \__\ |__|  \__/        
                                                                              
                      - O R C A' S   B I G   F R I E N D -                    
                                      &                                       
                       - I N T E G R A L  F E E D E R -                       
                                                                              
 v1 FN, 2020, v2 2021                                                         
------------------------------------------------------------------------------


Reading SHARK input file IminiumBzOate2Aa.SHARKINP.tmp ... ok
----------------------
SHARK INTEGRAL PACKAGE
----------------------

Number of atoms                             ...     82
Number of basis functions                   ...   3594
Number of shells                            ...   1114
Maximum angular momentum                    ...      4
Integral batch strategy                     ... SHARK/LIBINT Hybrid
RI-J (if used) integral strategy            ... SPLIT-RIJ (Revised 2003 algorithm where possible)
Printlevel                                  ...      1
Contraction scheme used                     ... SEGMENTED contraction
Coulomb Range Separation                    ... NOT USED
Exchange Range Separation                   ... Long Range
   Mu parameter                             ...  0.300000
   Scaling (regular/separated)              ...  0.150000  0.850000
Finite Nucleus Model                        ... NOT USED
Auxiliary Coulomb fitting basis             ... AVAILABLE
   # of basis functions in Aux-J            ...   2498
   # of shells in Aux-J                     ...    830
   Maximum angular momentum in Aux-J        ...      4
Auxiliary J/K fitting basis                 ... NOT available
Auxiliary Correlation fitting basis         ... NOT available
Auxiliary 'external' fitting basis          ... NOT available
Integral threshold                          ...     1.000000e-10
Primitive cut-off                           ...     1.000000e-11
Primitive pair pre-selection threshold      ...     1.000000e-11

Calculating pre-screening integrals         ... done (  0.6 sec) Dimension = 1114
Organizing shell pair data                  ... done (  4.0 sec)
Shell pair information
Total number of shell pairs                 ...    621055
Shell pairs after pre-screening             ...    284996
Total number of primitive shell pairs       ...   1513069
Primitive shell pairs kept                  ...    460350
          la=0 lb=0:  47181 shell pairs
          la=1 lb=0:  67992 shell pairs
          la=1 lb=1:  24220 shell pairs
          la=2 lb=0:  39434 shell pairs
          la=2 lb=1:  29336 shell pairs
          la=2 lb=2:   8314 shell pairs
          la=3 lb=0:  21961 shell pairs
          la=3 lb=1:  16656 shell pairs
          la=3 lb=2:   8984 shell pairs
          la=3 lb=3:   2482 shell pairs
          la=4 lb=0:   7598 shell pairs
          la=4 lb=1:   5750 shell pairs
          la=4 lb=2:   3099 shell pairs
          la=4 lb=3:   1681 shell pairs
          la=4 lb=4:    308 shell pairs

Calculating one electron integrals          ... done (  1.5 sec)
Calculating RI/J V-Matrix + Cholesky decomp.... done (  0.7 sec)
Calculating Nuclear repulsion               ... done (  0.0 sec) ENN=   5221.027988383332 Eh

SHARK setup successfully completed in  11.7 seconds

Maximum memory used throughout the entire GTOINT-calculation: 511.5 MB
[1720885451.175972] [node008:2945925:0]          mpool.c:43   UCX  WARN  object 0xad4b700 was not returned to mpool ucp_requests
[1720885451.175989] [node008:2945925:0]          mpool.c:43   UCX  WARN  object 0xad4b8c0 was not returned to mpool ucp_requests
[1720885451.175994] [node008:2945925:0]          mpool.c:43   UCX  WARN  object 0xad4ba80 was not returned to mpool ucp_requests
[1720885451.175997] [node008:2945925:0]          mpool.c:43   UCX  WARN  object 0xad4bc40 was not returned to mpool ucp_requests
[1720885451.176000] [node008:2945925:0]          mpool.c:43   UCX  WARN  object 0xad4be00 was not returned to mpool ucp_requests
[1720885451.176003] [node008:2945925:0]          mpool.c:43   UCX  WARN  object 0xad4bfc0 was not returned to mpool ucp_requests
[1720885451.176005] [node008:2945925:0]          mpool.c:43   UCX  WARN  object 0xad4c180 was not returned to mpool ucp_requests
[1720885451.176010] [node008:2945925:0]          mpool.c:43   UCX  WARN  object 0xad4c340 was not returned to mpool ucp_requests
[1720885451.176013] [node008:2945925:0]          mpool.c:43   UCX  WARN  object 0xad4c500 was not returned to mpool ucp_requests
[1720885451.176016] [node008:2945925:0]          mpool.c:43   UCX  WARN  object 0xad4c6c0 was not returned to mpool ucp_requests
[1720885451.176019] [node008:2945925:0]          mpool.c:43   UCX  WARN  object 0xad4c880 was not returned to mpool ucp_requests
[1720885451.176021] [node008:2945925:0]          mpool.c:43   UCX  WARN  object 0xad4ca40 was not returned to mpool ucp_requests
[1720885451.176024] [node008:2945925:0]          mpool.c:43   UCX  WARN  object 0xad4cc00 was not returned to mpool ucp_requests
[1720885451.176026] [node008:2945925:0]          mpool.c:43   UCX  WARN  object 0xad4cdc0 was not returned to mpool ucp_requests
[1720885451.176029] [node008:2945925:0]          mpool.c:43   UCX  WARN  object 0xad4cf80 was not returned to mpool ucp_requests
[1720885451.176032] [node008:2945925:0]          mpool.c:43   UCX  WARN  object 0xad4d140 was not returned to mpool ucp_requests
[1720885451.176007] [node008:2945919:0]          mpool.c:43   UCX  WARN  object 0xa956ac0 was not returned to mpool ucp_requests
[1720885451.176018] [node008:2945919:0]          mpool.c:43   UCX  WARN  object 0xa956c80 was not returned to mpool ucp_requests
[1720885451.176022] [node008:2945919:0]          mpool.c:43   UCX  WARN  object 0xa956e40 was not returned to mpool ucp_requests
[1720885451.176024] [node008:2945919:0]          mpool.c:43   UCX  WARN  object 0xa957000 was not returned to mpool ucp_requests
[1720885451.176027] [node008:2945919:0]          mpool.c:43   UCX  WARN  object 0xa9571c0 was not returned to mpool ucp_requests
[1720885451.176029] [node008:2945919:0]          mpool.c:43   UCX  WARN  object 0xa957380 was not returned to mpool ucp_requests
[1720885451.176032] [node008:2945919:0]          mpool.c:43   UCX  WARN  object 0xa957540 was not returned to mpool ucp_requests
[1720885451.176034] [node008:2945919:0]          mpool.c:43   UCX  WARN  object 0xa957700 was not returned to mpool ucp_requests
[1720885451.176037] [node008:2945919:0]          mpool.c:43   UCX  WARN  object 0xa9578c0 was not returned to mpool ucp_requests
[1720885451.176040] [node008:2945919:0]          mpool.c:43   UCX  WARN  object 0xa957a80 was not returned to mpool ucp_requests
[1720885451.176043] [node008:2945919:0]          mpool.c:43   UCX  WARN  object 0xa957c40 was not returned to mpool ucp_requests
[1720885451.176045] [node008:2945919:0]          mpool.c:43   UCX  WARN  object 0xa957e00 was not returned to mpool ucp_requests
[1720885451.176049] [node008:2945919:0]          mpool.c:43   UCX  WARN  object 0xa957fc0 was not returned to mpool ucp_requests
[1720885451.176052] [node008:2945919:0]          mpool.c:43   UCX  WARN  object 0xa958180 was not returned to mpool ucp_requests
[1720885451.176013] [node008:2945921:0]          mpool.c:43   UCX  WARN  object 0xa959bc0 was not returned to mpool ucp_requests
[1720885451.176025] [node008:2945921:0]          mpool.c:43   UCX  WARN  object 0xa959d80 was not returned to mpool ucp_requests
[1720885451.176028] [node008:2945921:0]          mpool.c:43   UCX  WARN  object 0xa959f40 was not returned to mpool ucp_requests
[1720885451.176031] [node008:2945921:0]          mpool.c:43   UCX  WARN  object 0xa95a100 was not returned to mpool ucp_requests
[1720885451.176034] [node008:2945921:0]          mpool.c:43   UCX  WARN  object 0xa95a2c0 was not returned to mpool ucp_requests
[1720885451.176036] [node008:2945921:0]          mpool.c:43   UCX  WARN  object 0xa95a480 was not returned to mpool ucp_requests
[1720885451.176039] [node008:2945921:0]          mpool.c:43   UCX  WARN  object 0xa95a640 was not returned to mpool ucp_requests
[1720885451.176043] [node008:2945921:0]          mpool.c:43   UCX  WARN  object 0xa95a800 was not returned to mpool ucp_requests
[1720885451.176046] [node008:2945921:0]          mpool.c:43   UCX  WARN  object 0xa95a9c0 was not returned to mpool ucp_requests
[1720885451.176049] [node008:2945921:0]          mpool.c:43   UCX  WARN  object 0xa95ab80 was not returned to mpool ucp_requests
[1720885451.176052] [node008:2945921:0]          mpool.c:43   UCX  WARN  object 0xa95af00 was not returned to mpool ucp_requests
[1720885451.176055] [node008:2945921:0]          mpool.c:43   UCX  WARN  object 0xa95b0c0 was not returned to mpool ucp_requests
[1720885451.176058] [node008:2945921:0]          mpool.c:43   UCX  WARN  object 0xa95b280 was not returned to mpool ucp_requests
[1720885451.176011] [node008:2945923:0]          mpool.c:43   UCX  WARN  object 0xb82d600 was not returned to mpool ucp_requests
[1720885451.176022] [node008:2945923:0]          mpool.c:43   UCX  WARN  object 0xb82d7c0 was not returned to mpool ucp_requests
[1720885451.176026] [node008:2945923:0]          mpool.c:43   UCX  WARN  object 0xb82d980 was not returned to mpool ucp_requests
[1720885451.176028] [node008:2945923:0]          mpool.c:43   UCX  WARN  object 0xb82db40 was not returned to mpool ucp_requests
[1720885451.176032] [node008:2945923:0]          mpool.c:43   UCX  WARN  object 0xb82dd00 was not returned to mpool ucp_requests
[1720885451.176034] [node008:2945923:0]          mpool.c:43   UCX  WARN  object 0xb82dec0 was not returned to mpool ucp_requests
[1720885451.176037] [node008:2945923:0]          mpool.c:43   UCX  WARN  object 0xb82e080 was not returned to mpool ucp_requests
[1720885451.176040] [node008:2945923:0]          mpool.c:43   UCX  WARN  object 0xb82e240 was not returned to mpool ucp_requests
[1720885451.176043] [node008:2945923:0]          mpool.c:43   UCX  WARN  object 0xb82e400 was not returned to mpool ucp_requests
[1720885451.176046] [node008:2945923:0]          mpool.c:43   UCX  WARN  object 0xb82e5c0 was not returned to mpool ucp_requests
[1720885451.176049] [node008:2945923:0]          mpool.c:43   UCX  WARN  object 0xb82e780 was not returned to mpool ucp_requests
[1720885451.176051] [node008:2945923:0]          mpool.c:43   UCX  WARN  object 0xb82e940 was not returned to mpool ucp_requests
[1720885451.176054] [node008:2945923:0]          mpool.c:43   UCX  WARN  object 0xb82eb00 was not returned to mpool ucp_requests
[1720885451.176057] [node008:2945923:0]          mpool.c:43   UCX  WARN  object 0xb82ecc0 was not returned to mpool ucp_requests
[1720885451.176061] [node008:2945923:0]          mpool.c:43   UCX  WARN  object 0xb82ee80 was not returned to mpool ucp_requests
[1720885451.176064] [node008:2945923:0]          mpool.c:43   UCX  WARN  object 0xb82f040 was not returned to mpool ucp_requests
[1720885451.247563] [node008:2945932:0]          mpool.c:43   UCX  WARN  object 0xae49440 was not returned to mpool ucp_requests
[1720885451.247582] [node008:2945932:0]          mpool.c:43   UCX  WARN  object 0xae49600 was not returned to mpool ucp_requests
[1720885451.247587] [node008:2945932:0]          mpool.c:43   UCX  WARN  object 0xae497c0 was not returned to mpool ucp_requests
[1720885451.247591] [node008:2945932:0]          mpool.c:43   UCX  WARN  object 0xae49980 was not returned to mpool ucp_requests
[1720885451.247594] [node008:2945932:0]          mpool.c:43   UCX  WARN  object 0xae49b40 was not returned to mpool ucp_requests
[1720885451.247598] [node008:2945932:0]          mpool.c:43   UCX  WARN  object 0xae49d00 was not returned to mpool ucp_requests
[1720885451.247600] [node008:2945932:0]          mpool.c:43   UCX  WARN  object 0xae49ec0 was not returned to mpool ucp_requests
[1720885451.247604] [node008:2945932:0]          mpool.c:43   UCX  WARN  object 0xae4a080 was not returned to mpool ucp_requests
[1720885451.247606] [node008:2945932:0]          mpool.c:43   UCX  WARN  object 0xae4a240 was not returned to mpool ucp_requests
[1720885451.247610] [node008:2945932:0]          mpool.c:43   UCX  WARN  object 0xae4a400 was not returned to mpool ucp_requests
[1720885451.247613] [node008:2945932:0]          mpool.c:43   UCX  WARN  object 0xae4a5c0 was not returned to mpool ucp_requests
[1720885451.247616] [node008:2945932:0]          mpool.c:43   UCX  WARN  object 0xae4a780 was not returned to mpool ucp_requests
[1720885451.247619] [node008:2945932:0]          mpool.c:43   UCX  WARN  object 0xae4a940 was not returned to mpool ucp_requests
[1720885451.247622] [node008:2945932:0]          mpool.c:43   UCX  WARN  object 0xae4ab00 was not returned to mpool ucp_requests
[1720885451.247625] [node008:2945932:0]          mpool.c:43   UCX  WARN  object 0xae4acc0 was not returned to mpool ucp_requests
[1720885451.247628] [node008:2945932:0]          mpool.c:43   UCX  WARN  object 0xae4ae80 was not returned to mpool ucp_requests
[1720885451.247630] [node008:2945932:0]          mpool.c:43   UCX  WARN  object 0xae4b040 was not returned to mpool ucp_requests
[1720885451.248980] [node008:2945922:0]          mpool.c:43   UCX  WARN  object 0xc00a580 was not returned to mpool ucp_requests
[1720885451.248991] [node008:2945922:0]          mpool.c:43   UCX  WARN  object 0xc00a740 was not returned to mpool ucp_requests
[1720885451.248995] [node008:2945922:0]          mpool.c:43   UCX  WARN  object 0xc00a900 was not returned to mpool ucp_requests
[1720885451.248999] [node008:2945922:0]          mpool.c:43   UCX  WARN  object 0xc00aac0 was not returned to mpool ucp_requests
[1720885451.249003] [node008:2945922:0]          mpool.c:43   UCX  WARN  object 0xc00ac80 was not returned to mpool ucp_requests
[1720885451.249005] [node008:2945922:0]          mpool.c:43   UCX  WARN  object 0xc00ae40 was not returned to mpool ucp_requests
[1720885451.249008] [node008:2945922:0]          mpool.c:43   UCX  WARN  object 0xc00b000 was not returned to mpool ucp_requests
[1720885451.249011] [node008:2945922:0]          mpool.c:43   UCX  WARN  object 0xc00b1c0 was not returned to mpool ucp_requests
[1720885451.249015] [node008:2945922:0]          mpool.c:43   UCX  WARN  object 0xc00b380 was not returned to mpool ucp_requests
[1720885451.249017] [node008:2945922:0]          mpool.c:43   UCX  WARN  object 0xc00b540 was not returned to mpool ucp_requests
[1720885451.249021] [node008:2945922:0]          mpool.c:43   UCX  WARN  object 0xc00b700 was not returned to mpool ucp_requests
[1720885451.249024] [node008:2945922:0]          mpool.c:43   UCX  WARN  object 0xc00b8c0 was not returned to mpool ucp_requests
[1720885451.249027] [node008:2945922:0]          mpool.c:43   UCX  WARN  object 0xc00ba80 was not returned to mpool ucp_requests
[1720885451.249030] [node008:2945922:0]          mpool.c:43   UCX  WARN  object 0xc00bc40 was not returned to mpool ucp_requests
[1720885451.249034] [node008:2945922:0]          mpool.c:43   UCX  WARN  object 0xc00be00 was not returned to mpool ucp_requests
[1720885451.249037] [node008:2945922:0]          mpool.c:43   UCX  WARN  object 0xc00bfc0 was not returned to mpool ucp_requests
[1720885451.249052] [node008:2945927:0]          mpool.c:43   UCX  WARN  object 0xafdd600 was not returned to mpool ucp_requests
[1720885451.249062] [node008:2945927:0]          mpool.c:43   UCX  WARN  object 0xafdd7c0 was not returned to mpool ucp_requests
[1720885451.249067] [node008:2945927:0]          mpool.c:43   UCX  WARN  object 0xafdd980 was not returned to mpool ucp_requests
[1720885451.249070] [node008:2945927:0]          mpool.c:43   UCX  WARN  object 0xafddb40 was not returned to mpool ucp_requests
[1720885451.249072] [node008:2945927:0]          mpool.c:43   UCX  WARN  object 0xafddd00 was not returned to mpool ucp_requests
[1720885451.249075] [node008:2945927:0]          mpool.c:43   UCX  WARN  object 0xafddec0 was not returned to mpool ucp_requests
[1720885451.249077] [node008:2945927:0]          mpool.c:43   UCX  WARN  object 0xafde080 was not returned to mpool ucp_requests
[1720885451.249079] [node008:2945927:0]          mpool.c:43   UCX  WARN  object 0xafde240 was not returned to mpool ucp_requests
[1720885451.249083] [node008:2945927:0]          mpool.c:43   UCX  WARN  object 0xafde400 was not returned to mpool ucp_requests
[1720885451.249087] [node008:2945927:0]          mpool.c:43   UCX  WARN  object 0xafde5c0 was not returned to mpool ucp_requests
[1720885451.249089] [node008:2945927:0]          mpool.c:43   UCX  WARN  object 0xafde780 was not returned to mpool ucp_requests
[1720885451.249093] [node008:2945927:0]          mpool.c:43   UCX  WARN  object 0xafde940 was not returned to mpool ucp_requests
[1720885451.249095] [node008:2945927:0]          mpool.c:43   UCX  WARN  object 0xafdeb00 was not returned to mpool ucp_requests
[1720885451.249099] [node008:2945927:0]          mpool.c:43   UCX  WARN  object 0xafdecc0 was not returned to mpool ucp_requests
[1720885451.249101] [node008:2945927:0]          mpool.c:43   UCX  WARN  object 0xafdee80 was not returned to mpool ucp_requests
[1720885451.249105] [node008:2945927:0]          mpool.c:43   UCX  WARN  object 0xafdf040 was not returned to mpool ucp_requests
[1720885451.250461] [node008:2945926:0]          mpool.c:43   UCX  WARN  object 0xc4a77c0 was not returned to mpool ucp_requests
[1720885451.250472] [node008:2945926:0]          mpool.c:43   UCX  WARN  object 0xc4a7980 was not returned to mpool ucp_requests
[1720885451.250477] [node008:2945926:0]          mpool.c:43   UCX  WARN  object 0xc4a7b40 was not returned to mpool ucp_requests
[1720885451.250479] [node008:2945926:0]          mpool.c:43   UCX  WARN  object 0xc4a7d00 was not returned to mpool ucp_requests
[1720885451.250483] [node008:2945926:0]          mpool.c:43   UCX  WARN  object 0xc4a7ec0 was not returned to mpool ucp_requests
[1720885451.250485] [node008:2945926:0]          mpool.c:43   UCX  WARN  object 0xc4a8080 was not returned to mpool ucp_requests
[1720885451.250487] [node008:2945926:0]          mpool.c:43   UCX  WARN  object 0xc4a8240 was not returned to mpool ucp_requests
[1720885451.250490] [node008:2945926:0]          mpool.c:43   UCX  WARN  object 0xc4a8400 was not returned to mpool ucp_requests
[1720885451.250492] [node008:2945926:0]          mpool.c:43   UCX  WARN  object 0xc4a85c0 was not returned to mpool ucp_requests
[1720885451.250494] [node008:2945926:0]          mpool.c:43   UCX  WARN  object 0xc4a8780 was not returned to mpool ucp_requests
[1720885451.250496] [node008:2945926:0]          mpool.c:43   UCX  WARN  object 0xc4a8940 was not returned to mpool ucp_requests
[1720885451.250499] [node008:2945926:0]          mpool.c:43   UCX  WARN  object 0xc4a8b00 was not returned to mpool ucp_requests
[1720885451.250501] [node008:2945926:0]          mpool.c:43   UCX  WARN  object 0xc4a8cc0 was not returned to mpool ucp_requests
[1720885451.250503] [node008:2945926:0]          mpool.c:43   UCX  WARN  object 0xc4a8e80 was not returned to mpool ucp_requests
[1720885451.250505] [node008:2945926:0]          mpool.c:43   UCX  WARN  object 0xc4a9040 was not returned to mpool ucp_requests
[1720885451.250507] [node008:2945926:0]          mpool.c:43   UCX  WARN  object 0xc4a9200 was not returned to mpool ucp_requests
[1720885451.251843] [node008:2945924:0]          mpool.c:43   UCX  WARN  object 0xc10f500 was not returned to mpool ucp_requests
[1720885451.251859] [node008:2945924:0]          mpool.c:43   UCX  WARN  object 0xc10f6c0 was not returned to mpool ucp_requests
[1720885451.251865] [node008:2945924:0]          mpool.c:43   UCX  WARN  object 0xc10f880 was not returned to mpool ucp_requests
[1720885451.251872] [node008:2945924:0]          mpool.c:43   UCX  WARN  object 0xc10fa40 was not returned to mpool ucp_requests
[1720885451.251877] [node008:2945924:0]          mpool.c:43   UCX  WARN  object 0xc10fc00 was not returned to mpool ucp_requests
[1720885451.251851] [node008:2945935:0]          mpool.c:43   UCX  WARN  object 0xb98a8c0 was not returned to mpool ucp_requests
[1720885451.251861] [node008:2945935:0]          mpool.c:43   UCX  WARN  object 0xb98aa80 was not returned to mpool ucp_requests
[1720885451.251866] [node008:2945935:0]          mpool.c:43   UCX  WARN  object 0xb98ac40 was not returned to mpool ucp_requests
[1720885451.251872] [node008:2945935:0]          mpool.c:43   UCX  WARN  object 0xb98ae00 was not returned to mpool ucp_requests
[1720885451.251875] [node008:2945935:0]          mpool.c:43   UCX  WARN  object 0xb98afc0 was not returned to mpool ucp_requests
[1720885451.251881] [node008:2945924:0]          mpool.c:43   UCX  WARN  object 0xc10fdc0 was not returned to mpool ucp_requests
[1720885451.251884] [node008:2945924:0]          mpool.c:43   UCX  WARN  object 0xc10ff80 was not returned to mpool ucp_requests
[1720885451.251887] [node008:2945924:0]          mpool.c:43   UCX  WARN  object 0xc110140 was not returned to mpool ucp_requests
[1720885451.251880] [node008:2945935:0]          mpool.c:43   UCX  WARN  object 0xb98b180 was not returned to mpool ucp_requests
[1720885451.251883] [node008:2945935:0]          mpool.c:43   UCX  WARN  object 0xb98b340 was not returned to mpool ucp_requests
[1720885451.251886] [node008:2945935:0]          mpool.c:43   UCX  WARN  object 0xb98b500 was not returned to mpool ucp_requests
[1720885451.251892] [node008:2945924:0]          mpool.c:43   UCX  WARN  object 0xc110300 was not returned to mpool ucp_requests
[1720885451.251895] [node008:2945924:0]          mpool.c:43   UCX  WARN  object 0xc1104c0 was not returned to mpool ucp_requests
[1720885451.251898] [node008:2945924:0]          mpool.c:43   UCX  WARN  object 0xc110680 was not returned to mpool ucp_requests
[1720885451.251900] [node008:2945924:0]          mpool.c:43   UCX  WARN  object 0xc110840 was not returned to mpool ucp_requests
[1720885451.251890] [node008:2945935:0]          mpool.c:43   UCX  WARN  object 0xb98b6c0 was not returned to mpool ucp_requests
[1720885451.251894] [node008:2945935:0]          mpool.c:43   UCX  WARN  object 0xb98b880 was not returned to mpool ucp_requests
[1720885451.251898] [node008:2945935:0]          mpool.c:43   UCX  WARN  object 0xb98ba40 was not returned to mpool ucp_requests
[1720885451.251900] [node008:2945935:0]          mpool.c:43   UCX  WARN  object 0xb98bc00 was not returned to mpool ucp_requests
[1720885451.251902] [node008:2945924:0]          mpool.c:43   UCX  WARN  object 0xc110a00 was not returned to mpool ucp_requests
[1720885451.251906] [node008:2945924:0]          mpool.c:43   UCX  WARN  object 0xc110bc0 was not returned to mpool ucp_requests
[1720885451.251910] [node008:2945924:0]          mpool.c:43   UCX  WARN  object 0xc110d80 was not returned to mpool ucp_requests
[1720885451.251912] [node008:2945924:0]          mpool.c:43   UCX  WARN  object 0xc110f40 was not returned to mpool ucp_requests
[1720885451.251904] [node008:2945935:0]          mpool.c:43   UCX  WARN  object 0xb98bdc0 was not returned to mpool ucp_requests
[1720885451.251908] [node008:2945935:0]          mpool.c:43   UCX  WARN  object 0xb98bf80 was not returned to mpool ucp_requests
[1720885451.251911] [node008:2945935:0]          mpool.c:43   UCX  WARN  object 0xb98c140 was not returned to mpool ucp_requests
[1720885451.252718] [node008:2945931:0]          mpool.c:43   UCX  WARN  object 0xb712280 was not returned to mpool ucp_requests
[1720885451.252732] [node008:2945931:0]          mpool.c:43   UCX  WARN  object 0xb712440 was not returned to mpool ucp_requests
[1720885451.252736] [node008:2945931:0]          mpool.c:43   UCX  WARN  object 0xb712600 was not returned to mpool ucp_requests
[1720885451.252739] [node008:2945931:0]          mpool.c:43   UCX  WARN  object 0xb7127c0 was not returned to mpool ucp_requests
[1720885451.252743] [node008:2945931:0]          mpool.c:43   UCX  WARN  object 0xb712980 was not returned to mpool ucp_requests
[1720885451.252746] [node008:2945931:0]          mpool.c:43   UCX  WARN  object 0xb712b40 was not returned to mpool ucp_requests
[1720885451.252749] [node008:2945931:0]          mpool.c:43   UCX  WARN  object 0xb712d00 was not returned to mpool ucp_requests
[1720885451.252755] [node008:2945931:0]          mpool.c:43   UCX  WARN  object 0xb712ec0 was not returned to mpool ucp_requests
[1720885451.252762] [node008:2945931:0]          mpool.c:43   UCX  WARN  object 0xb713080 was not returned to mpool ucp_requests
[1720885451.252765] [node008:2945931:0]          mpool.c:43   UCX  WARN  object 0xb713240 was not returned to mpool ucp_requests
[1720885451.252767] [node008:2945931:0]          mpool.c:43   UCX  WARN  object 0xb713400 was not returned to mpool ucp_requests
[1720885451.252770] [node008:2945931:0]          mpool.c:43   UCX  WARN  object 0xb7135c0 was not returned to mpool ucp_requests
[1720885451.252778] [node008:2945931:0]          mpool.c:43   UCX  WARN  object 0xb713780 was not returned to mpool ucp_requests
[1720885451.252782] [node008:2945931:0]          mpool.c:43   UCX  WARN  object 0xb713940 was not returned to mpool ucp_requests
[1720885451.252784] [node008:2945931:0]          mpool.c:43   UCX  WARN  object 0xb713b00 was not returned to mpool ucp_requests
[1720885451.252787] [node008:2945931:0]          mpool.c:43   UCX  WARN  object 0xb713cc0 was not returned to mpool ucp_requests
[1720885451.252789] [node008:2945931:0]          mpool.c:43   UCX  WARN  object 0xb713e80 was not returned to mpool ucp_requests
[1720885451.254472] [node008:2945936:0]          mpool.c:43   UCX  WARN  object 0xbd5e7c0 was not returned to mpool ucp_requests
[1720885451.254483] [node008:2945936:0]          mpool.c:43   UCX  WARN  object 0xbd5e980 was not returned to mpool ucp_requests
[1720885451.254487] [node008:2945936:0]          mpool.c:43   UCX  WARN  object 0xbd5eb40 was not returned to mpool ucp_requests
[1720885451.254494] [node008:2945936:0]          mpool.c:43   UCX  WARN  object 0xbd5ed00 was not returned to mpool ucp_requests
[1720885451.254496] [node008:2945936:0]          mpool.c:43   UCX  WARN  object 0xbd5eec0 was not returned to mpool ucp_requests
[1720885451.254498] [node008:2945936:0]          mpool.c:43   UCX  WARN  object 0xbd5f080 was not returned to mpool ucp_requests
[1720885451.254500] [node008:2945936:0]          mpool.c:43   UCX  WARN  object 0xbd5f240 was not returned to mpool ucp_requests
[1720885451.254502] [node008:2945936:0]          mpool.c:43   UCX  WARN  object 0xbd5f400 was not returned to mpool ucp_requests
[1720885451.254504] [node008:2945936:0]          mpool.c:43   UCX  WARN  object 0xbd5f5c0 was not returned to mpool ucp_requests
[1720885451.254506] [node008:2945936:0]          mpool.c:43   UCX  WARN  object 0xbd5f780 was not returned to mpool ucp_requests
[1720885451.254508] [node008:2945936:0]          mpool.c:43   UCX  WARN  object 0xbd5f940 was not returned to mpool ucp_requests
[1720885451.254511] [node008:2945936:0]          mpool.c:43   UCX  WARN  object 0xbd5fb00 was not returned to mpool ucp_requests
[1720885451.254513] [node008:2945936:0]          mpool.c:43   UCX  WARN  object 0xbd5fcc0 was not returned to mpool ucp_requests
[1720885451.254517] [node008:2945936:0]          mpool.c:43   UCX  WARN  object 0xbd5fe80 was not returned to mpool ucp_requests
[1720885451.254519] [node008:2945936:0]          mpool.c:43   UCX  WARN  object 0xbd60040 was not returned to mpool ucp_requests
[1720885451.254519] [node008:2945929:0]          mpool.c:43   UCX  WARN  object 0xa979740 was not returned to mpool ucp_requests
[1720885451.254529] [node008:2945929:0]          mpool.c:43   UCX  WARN  object 0xa979900 was not returned to mpool ucp_requests
[1720885451.254532] [node008:2945929:0]          mpool.c:43   UCX  WARN  object 0xa979ac0 was not returned to mpool ucp_requests
[1720885451.254534] [node008:2945929:0]          mpool.c:43   UCX  WARN  object 0xa979c80 was not returned to mpool ucp_requests
[1720885451.254536] [node008:2945929:0]          mpool.c:43   UCX  WARN  object 0xa979e40 was not returned to mpool ucp_requests
[1720885451.254538] [node008:2945929:0]          mpool.c:43   UCX  WARN  object 0xa97a000 was not returned to mpool ucp_requests
[1720885451.254540] [node008:2945929:0]          mpool.c:43   UCX  WARN  object 0xa97a1c0 was not returned to mpool ucp_requests
[1720885451.254542] [node008:2945929:0]          mpool.c:43   UCX  WARN  object 0xa97a380 was not returned to mpool ucp_requests
[1720885451.254544] [node008:2945929:0]          mpool.c:43   UCX  WARN  object 0xa97a540 was not returned to mpool ucp_requests
[1720885451.254548] [node008:2945929:0]          mpool.c:43   UCX  WARN  object 0xa97a700 was not returned to mpool ucp_requests
[1720885451.254552] [node008:2945929:0]          mpool.c:43   UCX  WARN  object 0xa97a8c0 was not returned to mpool ucp_requests
[1720885451.254554] [node008:2945929:0]          mpool.c:43   UCX  WARN  object 0xa97aa80 was not returned to mpool ucp_requests
[1720885451.254556] [node008:2945929:0]          mpool.c:43   UCX  WARN  object 0xa97ac40 was not returned to mpool ucp_requests
[1720885451.254559] [node008:2945929:0]          mpool.c:43   UCX  WARN  object 0xa97ae00 was not returned to mpool ucp_requests
[1720885451.254561] [node008:2945929:0]          mpool.c:43   UCX  WARN  object 0xa97afc0 was not returned to mpool ucp_requests
[1720885451.254563] [node008:2945929:0]          mpool.c:43   UCX  WARN  object 0xa97b180 was not returned to mpool ucp_requests
[1720885451.254648] [node008:2945933:0]          mpool.c:43   UCX  WARN  object 0xae92680 was not returned to mpool ucp_requests
[1720885451.254659] [node008:2945933:0]          mpool.c:43   UCX  WARN  object 0xae92840 was not returned to mpool ucp_requests
[1720885451.254663] [node008:2945933:0]          mpool.c:43   UCX  WARN  object 0xae92a00 was not returned to mpool ucp_requests
[1720885451.254665] [node008:2945933:0]          mpool.c:43   UCX  WARN  object 0xae92bc0 was not returned to mpool ucp_requests
[1720885451.254667] [node008:2945933:0]          mpool.c:43   UCX  WARN  object 0xae92d80 was not returned to mpool ucp_requests
[1720885451.254669] [node008:2945933:0]          mpool.c:43   UCX  WARN  object 0xae92f40 was not returned to mpool ucp_requests
[1720885451.254671] [node008:2945933:0]          mpool.c:43   UCX  WARN  object 0xae93100 was not returned to mpool ucp_requests
[1720885451.254674] [node008:2945933:0]          mpool.c:43   UCX  WARN  object 0xae932c0 was not returned to mpool ucp_requests
[1720885451.254676] [node008:2945933:0]          mpool.c:43   UCX  WARN  object 0xae93480 was not returned to mpool ucp_requests
[1720885451.254678] [node008:2945933:0]          mpool.c:43   UCX  WARN  object 0xae93640 was not returned to mpool ucp_requests
[1720885451.254680] [node008:2945933:0]          mpool.c:43   UCX  WARN  object 0xae93800 was not returned to mpool ucp_requests
[1720885451.254682] [node008:2945933:0]          mpool.c:43   UCX  WARN  object 0xae939c0 was not returned to mpool ucp_requests
[1720885451.254684] [node008:2945933:0]          mpool.c:43   UCX  WARN  object 0xae93b80 was not returned to mpool ucp_requests
[1720885451.254686] [node008:2945933:0]          mpool.c:43   UCX  WARN  object 0xae93d40 was not returned to mpool ucp_requests
[1720885451.254692] [node008:2945933:0]          mpool.c:43   UCX  WARN  object 0xae93f00 was not returned to mpool ucp_requests
[1720885451.254694] [node008:2945933:0]          mpool.c:43   UCX  WARN  object 0xae940c0 was not returned to mpool ucp_requests
[1720885451.254696] [node008:2945933:0]          mpool.c:43   UCX  WARN  object 0xae94280 was not returned to mpool ucp_requests
[1720885451.255697] [node008:2945920:0]          mpool.c:43   UCX  WARN  object 0xbd13b40 was not returned to mpool ucp_requests
[1720885451.255707] [node008:2945920:0]          mpool.c:43   UCX  WARN  object 0xbd13d00 was not returned to mpool ucp_requests
[1720885451.255712] [node008:2945920:0]          mpool.c:43   UCX  WARN  object 0xbd13ec0 was not returned to mpool ucp_requests
[1720885451.255716] [node008:2945920:0]          mpool.c:43   UCX  WARN  object 0xbd14080 was not returned to mpool ucp_requests
[1720885451.255719] [node008:2945920:0]          mpool.c:43   UCX  WARN  object 0xbd14240 was not returned to mpool ucp_requests
[1720885451.255722] [node008:2945920:0]          mpool.c:43   UCX  WARN  object 0xbd14400 was not returned to mpool ucp_requests
[1720885451.255700] [node008:2945930:0]          mpool.c:43   UCX  WARN  object 0xc5a3600 was not returned to mpool ucp_requests
[1720885451.255712] [node008:2945930:0]          mpool.c:43   UCX  WARN  object 0xc5a37c0 was not returned to mpool ucp_requests
[1720885451.255716] [node008:2945930:0]          mpool.c:43   UCX  WARN  object 0xc5a3980 was not returned to mpool ucp_requests
[1720885451.255718] [node008:2945930:0]          mpool.c:43   UCX  WARN  object 0xc5a3b40 was not returned to mpool ucp_requests
[1720885451.255722] [node008:2945930:0]          mpool.c:43   UCX  WARN  object 0xc5a3d00 was not returned to mpool ucp_requests
[1720885451.255726] [node008:2945930:0]          mpool.c:43   UCX  WARN  object 0xc5a3ec0 was not returned to mpool ucp_requests
[1720885451.255729] [node008:2945930:0]          mpool.c:43   UCX  WARN  object 0xc5a4080 was not returned to mpool ucp_requests
[1720885451.255731] [node008:2945930:0]          mpool.c:43   UCX  WARN  object 0xc5a4240 was not returned to mpool ucp_requests
[1720885451.255734] [node008:2945930:0]          mpool.c:43   UCX  WARN  object 0xc5a4400 was not returned to mpool ucp_requests
[1720885451.255725] [node008:2945920:0]          mpool.c:43   UCX  WARN  object 0xbd145c0 was not returned to mpool ucp_requests
[1720885451.255728] [node008:2945920:0]          mpool.c:43   UCX  WARN  object 0xbd14780 was not returned to mpool ucp_requests
[1720885451.255731] [node008:2945920:0]          mpool.c:43   UCX  WARN  object 0xbd14940 was not returned to mpool ucp_requests
[1720885451.255734] [node008:2945920:0]          mpool.c:43   UCX  WARN  object 0xbd14b00 was not returned to mpool ucp_requests
[1720885451.255737] [node008:2945930:0]          mpool.c:43   UCX  WARN  object 0xc5a45c0 was not returned to mpool ucp_requests
[1720885451.255741] [node008:2945930:0]          mpool.c:43   UCX  WARN  object 0xc5a4780 was not returned to mpool ucp_requests
[1720885451.255743] [node008:2945930:0]          mpool.c:43   UCX  WARN  object 0xc5a4940 was not returned to mpool ucp_requests
[1720885451.255746] [node008:2945930:0]          mpool.c:43   UCX  WARN  object 0xc5a4b00 was not returned to mpool ucp_requests
[1720885451.255749] [node008:2945930:0]          mpool.c:43   UCX  WARN  object 0xc5a4cc0 was not returned to mpool ucp_requests
[1720885451.255752] [node008:2945930:0]          mpool.c:43   UCX  WARN  object 0xc5a4e80 was not returned to mpool ucp_requests
[1720885451.255755] [node008:2945930:0]          mpool.c:43   UCX  WARN  object 0xc5a5040 was not returned to mpool ucp_requests
[1720885451.255758] [node008:2945930:0]          mpool.c:43   UCX  WARN  object 0xc5a5200 was not returned to mpool ucp_requests
[1720885451.255738] [node008:2945920:0]          mpool.c:43   UCX  WARN  object 0xbd14cc0 was not returned to mpool ucp_requests
[1720885451.255741] [node008:2945920:0]          mpool.c:43   UCX  WARN  object 0xbd14e80 was not returned to mpool ucp_requests
[1720885451.255743] [node008:2945920:0]          mpool.c:43   UCX  WARN  object 0xbd15040 was not returned to mpool ucp_requests
[1720885451.256879] [node008:2945937:0]          mpool.c:43   UCX  WARN  object 0xc3e2880 was not returned to mpool ucp_requests
[1720885451.256890] [node008:2945937:0]          mpool.c:43   UCX  WARN  object 0xc3e2a40 was not returned to mpool ucp_requests
[1720885451.256894] [node008:2945937:0]          mpool.c:43   UCX  WARN  object 0xc3e2c00 was not returned to mpool ucp_requests
[1720885451.256897] [node008:2945937:0]          mpool.c:43   UCX  WARN  object 0xc3e2dc0 was not returned to mpool ucp_requests
[1720885451.256900] [node008:2945937:0]          mpool.c:43   UCX  WARN  object 0xc3e2f80 was not returned to mpool ucp_requests
[1720885451.256903] [node008:2945937:0]          mpool.c:43   UCX  WARN  object 0xc3e3140 was not returned to mpool ucp_requests
[1720885451.256906] [node008:2945937:0]          mpool.c:43   UCX  WARN  object 0xc3e3300 was not returned to mpool ucp_requests
[1720885451.256910] [node008:2945937:0]          mpool.c:43   UCX  WARN  object 0xc3e34c0 was not returned to mpool ucp_requests
[1720885451.256913] [node008:2945937:0]          mpool.c:43   UCX  WARN  object 0xc3e3680 was not returned to mpool ucp_requests
[1720885451.256916] [node008:2945937:0]          mpool.c:43   UCX  WARN  object 0xc3e3840 was not returned to mpool ucp_requests
[1720885451.256919] [node008:2945937:0]          mpool.c:43   UCX  WARN  object 0xc3e3a00 was not returned to mpool ucp_requests
[1720885451.256921] [node008:2945937:0]          mpool.c:43   UCX  WARN  object 0xc3e3bc0 was not returned to mpool ucp_requests
[1720885451.256924] [node008:2945937:0]          mpool.c:43   UCX  WARN  object 0xc3e3d80 was not returned to mpool ucp_requests
[1720885451.256927] [node008:2945937:0]          mpool.c:43   UCX  WARN  object 0xc3e3f40 was not returned to mpool ucp_requests
[1720885451.256930] [node008:2945937:0]          mpool.c:43   UCX  WARN  object 0xc3e4100 was not returned to mpool ucp_requests
[1720885451.268704] [node008:2945934:0]          mpool.c:43   UCX  WARN  object 0xb4d16c0 was not returned to mpool ucp_requests
[1720885451.268714] [node008:2945934:0]          mpool.c:43   UCX  WARN  object 0xb4d1880 was not returned to mpool ucp_requests
[1720885451.268718] [node008:2945934:0]          mpool.c:43   UCX  WARN  object 0xb4d1a40 was not returned to mpool ucp_requests
[1720885451.268720] [node008:2945934:0]          mpool.c:43   UCX  WARN  object 0xb4d1c00 was not returned to mpool ucp_requests
[1720885451.268726] [node008:2945934:0]          mpool.c:43   UCX  WARN  object 0xb4d1dc0 was not returned to mpool ucp_requests
[1720885451.268728] [node008:2945934:0]          mpool.c:43   UCX  WARN  object 0xb4d1f80 was not returned to mpool ucp_requests
[1720885451.268731] [node008:2945934:0]          mpool.c:43   UCX  WARN  object 0xb4d2140 was not returned to mpool ucp_requests
[1720885451.268733] [node008:2945934:0]          mpool.c:43   UCX  WARN  object 0xb4d2300 was not returned to mpool ucp_requests
[1720885451.268736] [node008:2945934:0]          mpool.c:43   UCX  WARN  object 0xb4d24c0 was not returned to mpool ucp_requests
[1720885451.268739] [node008:2945934:0]          mpool.c:43   UCX  WARN  object 0xb4d2680 was not returned to mpool ucp_requests
[1720885451.268741] [node008:2945934:0]          mpool.c:43   UCX  WARN  object 0xb4d2840 was not returned to mpool ucp_requests
[1720885451.268744] [node008:2945934:0]          mpool.c:43   UCX  WARN  object 0xb4d2a00 was not returned to mpool ucp_requests
[1720885451.268746] [node008:2945934:0]          mpool.c:43   UCX  WARN  object 0xb4d2bc0 was not returned to mpool ucp_requests
[1720885451.268749] [node008:2945934:0]          mpool.c:43   UCX  WARN  object 0xb4d2d80 was not returned to mpool ucp_requests
[1720885451.268752] [node008:2945934:0]          mpool.c:43   UCX  WARN  object 0xb4d2f40 was not returned to mpool ucp_requests
[1720885451.273437] [node008:2945928:0]          mpool.c:43   UCX  WARN  object 0xb95b480 was not returned to mpool ucp_requests
[1720885451.273447] [node008:2945928:0]          mpool.c:43   UCX  WARN  object 0xb95b640 was not returned to mpool ucp_requests
[1720885451.273451] [node008:2945928:0]          mpool.c:43   UCX  WARN  object 0xb95b800 was not returned to mpool ucp_requests
[1720885451.273453] [node008:2945928:0]          mpool.c:43   UCX  WARN  object 0xb95b9c0 was not returned to mpool ucp_requests
[1720885451.273456] [node008:2945928:0]          mpool.c:43   UCX  WARN  object 0xb95bb80 was not returned to mpool ucp_requests
[1720885451.273459] [node008:2945928:0]          mpool.c:43   UCX  WARN  object 0xb95bd40 was not returned to mpool ucp_requests
[1720885451.273461] [node008:2945928:0]          mpool.c:43   UCX  WARN  object 0xb95bf00 was not returned to mpool ucp_requests
[1720885451.273464] [node008:2945928:0]          mpool.c:43   UCX  WARN  object 0xb95c0c0 was not returned to mpool ucp_requests
[1720885451.273466] [node008:2945928:0]          mpool.c:43   UCX  WARN  object 0xb95c280 was not returned to mpool ucp_requests
[1720885451.273469] [node008:2945928:0]          mpool.c:43   UCX  WARN  object 0xb95c440 was not returned to mpool ucp_requests
[1720885451.273471] [node008:2945928:0]          mpool.c:43   UCX  WARN  object 0xb95c600 was not returned to mpool ucp_requests
[1720885451.273473] [node008:2945928:0]          mpool.c:43   UCX  WARN  object 0xb95c7c0 was not returned to mpool ucp_requests
[1720885451.273476] [node008:2945928:0]          mpool.c:43   UCX  WARN  object 0xb95c980 was not returned to mpool ucp_requests
[1720885451.273478] [node008:2945928:0]          mpool.c:43   UCX  WARN  object 0xb95cb40 was not returned to mpool ucp_requests
[1720885451.273481] [node008:2945928:0]          mpool.c:43   UCX  WARN  object 0xb95cd00 was not returned to mpool ucp_requests
[1720885451.273483] [node008:2945928:0]          mpool.c:43   UCX  WARN  object 0xb95cec0 was not returned to mpool ucp_requests


           ************************************************************
           *        Program running with 20 parallel MPI-processes    *
           *              working on a common directory               *
           ************************************************************
-------------------------------------------------------------------------------
                                 ORCA SCF
-------------------------------------------------------------------------------

------------
SCF SETTINGS
------------
Hamiltonian:
 Density Functional     Method          .... DFT(GTOs)
 Exchange Functional    Exchange        .... WB97M-V
 Correlation Functional Correlation     .... WB97M-V
 Gradients option       PostSCFGGA      .... off
 Hybrid DFT is turned on
   Fraction HF Exchange ScalHFX         ....  0.150000
   Scaling of DF-GGA-X  ScalDFX         ....  0.000000
   Scaling of DF-GGA-C  ScalDFC         ....  1.000000
   Scaling of DF-LDA-C  ScalLDAC        ....  1.000000
   Perturbative correction              ....  0.000000
   Density functional embedding theory  .... OFF
 Long-range corrected/Screened/Range-Separated Hybrid DFT is turned on
   Amount of maximum screened exact exchange              ....  0.850000
   Range separation parameter mu (erf(mu*r12)/r12)        ....  0.300000
   NL short-range parameter             ....  6.000000
   NL long-range parameter              ....  0.010000
 RI-approximation to the Coulomb term is turned on
   Number of AuxJ basis functions       .... 2498
   RIJ-COSX (HFX calculated with COS-X)).... on


General Settings:
 Integral files         IntName         .... IminiumBzOate2Aa
 Hartree-Fock type      HFTyp           .... RHF
 Total Charge           Charge          ....    0
 Multiplicity           Mult            ....    1
 Number of Electrons    NEL             ....  302
 Basis Dimension        Dim             .... 3594
 Nuclear Repulsion      ENuc            ....   5221.0279883833 Eh

Convergence Acceleration:
 DIIS                   CNVDIIS         .... on
   Start iteration      DIISMaxIt       ....    12
   Startup error        DIISStart       ....  0.200000
   # of expansion vecs  DIISMaxEq       ....     5
   Bias factor          DIISBfac        ....   1.050
   Max. coefficient     DIISMaxC        ....  10.000
 Trust-Rad. Augm. Hess. CNVTRAH         .... auto
   Auto Start mean grad. ratio tolernc. ....  1.125000
   Auto Start start iteration           ....    20
   Auto Start num. interpolation iter.  ....    10
   Max. Number of Micro iterations      ....    16
   Max. Number of Macro iterations      .... Maxiter - #DIIS iter
   Number of Davidson start vectors     ....     2
   Converg. threshold I  (grad. norm)   ....   5.000e-05
   Converg. threshold II (energy diff.) ....   1.000e-06
   Grad. Scal. Fac. for Micro threshold ....   0.100
   Minimum threshold for Micro iter.    ....   0.010
   NR start threshold (gradient norm)   ....   0.001
   Initial trust radius                 ....   0.400
   Minimum AH scaling param. (alpha)    ....   1.000
   Maximum AH scaling param. (alpha)    .... 1000.000
   Orbital update algorithm             .... Taylor
   White noise on init. David. guess    .... on
   Maximum white noise                  ....   0.010
   Quad. conv. algorithm                .... NR
 SOSCF                  CNVSOSCF        .... on
   Start iteration      SOSCFMaxIt      ....   150
   Startup grad/error   SOSCFStart      ....  0.003300
 Level Shifting         CNVShift        .... on
   Level shift para.    LevelShift      ....    0.2500
   Turn off err/grad.   ShiftErr        ....    0.0010
 Zerner damping         CNVZerner       .... off
 Static damping         CNVDamp         .... on
   Fraction old density DampFac         ....    0.7000
   Max. Damping (<1)    DampMax         ....    0.9800
   Min. Damping (>=0)   DampMin         ....    0.0000
   Turn off err/grad.   DampErr         ....    0.1000
 Fernandez-Rico         CNVRico         .... off

SCF Procedure:
 Maximum # iterations   MaxIter         ....   125
 SCF integral mode      SCFMode         .... Direct
   Integral package                     .... SHARK and LIBINT hybrid scheme
 Reset frequency        DirectResetFreq ....    20
 Integral Threshold     Thresh          ....  1.000e-10 Eh
 Primitive CutOff       TCut            ....  1.000e-11 Eh

Convergence Tolerance:
 Convergence Check Mode ConvCheckMode   .... Total+1el-Energy
 Convergence forced     ConvForced      .... 0
 Energy Change          TolE            ....  1.000e-06 Eh
 1-El. energy change                    ....  1.000e-03 Eh
 Orbital Gradient       TolG            ....  5.000e-05
 Orbital Rotation angle TolX            ....  5.000e-05
 DIIS Error             TolErr          ....  1.000e-06


Diagonalization of the overlap matrix:
Smallest eigenvalue                        ... 2.334e-06
Time for diagonalization                   ...    2.339 sec
Threshold for overlap eigenvalues          ... 1.000e-08
Number of eigenvalues below threshold      ... 0
Time for construction of square roots      ...    2.046 sec
Total time needed                          ...    4.416 sec

Time for model grid setup =    0.937 sec

------------------------------
INITIAL GUESS: MODEL POTENTIAL
------------------------------
Loading Hartree-Fock densities                     ... done
Calculating cut-offs                               ... done
Initializing the effective Hamiltonian             ... done
Setting up the integral package (SHARK)            ... done
Starting the Coulomb interaction                   ... done (   4.6 sec)
Reading the grid                                   ... done
Mapping shells                                     ... done
Starting the XC term evaluation                    ... done (   1.6 sec)
  promolecular density results
     # of electrons  =    301.995390471
     EX              =   -241.787512525
     EC              =    -10.139288722
     EX+EC           =   -251.926801247
Transforming the Hamiltonian                       ... done (   1.4 sec)
Diagonalizing the Hamiltonian                      ... done (   2.4 sec)
Back transforming the eigenvectors                 ... done (   0.9 sec)
Now organizing SCF variables                       ... done
                      ------------------
                      INITIAL GUESS DONE (  12.5 sec)
                      ------------------
-------------------
DFT GRID GENERATION
-------------------

General Integration Accuracy     IntAcc      ... 4.388
Radial Grid Type                 RadialGrid  ... OptM3 with GC (2021)
Angular Grid (max. ang.)         AngularGrid ... 4 (Lebedev-302)
Angular grid pruning method      GridPruning ... 4 (adaptive)
Weight generation scheme         WeightScheme... Becke
Basis function cutoff            BFCut       ... 1.0000e-10
Integration weight cutoff        WCut        ... 1.0000e-14
Angular grids for H and He will be reduced by one unit
Partially contracted basis set               ... off
Rotationally invariant grid construction     ... off

Total number of grid points                  ...   382834
Total number of batches                      ...     6024
Average number of points per batch           ...       63
Average number of grid points per atom       ...     4669
Time for grid setup =    3.368 sec

--------------------
COSX GRID GENERATION
--------------------

GRIDX 1
-------
General Integration Accuracy     IntAcc      ... 3.816
Radial Grid Type                 RadialGrid  ... OptM3 with GC (2021)
Angular Grid (max. ang.)         AngularGrid ... 1 (Lebedev-50)
Angular grid pruning method      GridPruning ... 4 (adaptive)
Weight generation scheme         WeightScheme... Becke
Basis function cutoff            BFCut       ... 1.0000e-10
Integration weight cutoff        WCut        ... 1.0000e-14
Angular grids for H and He will be reduced by one unit
Partially contracted basis set               ... on
Rotationally invariant grid construction     ... off

Total number of grid points                  ...    48497
Total number of batches                      ...      798
Average number of points per batch           ...       60
Average number of grid points per atom       ...      591
UseSFitting                                  ... on

GRIDX 2
-------
General Integration Accuracy     IntAcc      ... 4.020
Radial Grid Type                 RadialGrid  ... OptM3 with GC (2021)
Angular Grid (max. ang.)         AngularGrid ... 2 (Lebedev-110)
Angular grid pruning method      GridPruning ... 4 (adaptive)
Weight generation scheme         WeightScheme... Becke
Basis function cutoff            BFCut       ... 1.0000e-10
Integration weight cutoff        WCut        ... 1.0000e-14
Angular grids for H and He will be reduced by one unit
Partially contracted basis set               ... on
Rotationally invariant grid construction     ... off

Total number of grid points                  ...   108538
Total number of batches                      ...     1742
Average number of points per batch           ...       62
Average number of grid points per atom       ...     1324
UseSFitting                                  ... on

GRIDX 3
-------
General Integration Accuracy     IntAcc      ... 4.338
Radial Grid Type                 RadialGrid  ... OptM3 with GC (2021)
Angular Grid (max. ang.)         AngularGrid ... 3 (Lebedev-194)
Angular grid pruning method      GridPruning ... 4 (adaptive)
Weight generation scheme         WeightScheme... Becke
Basis function cutoff            BFCut       ... 1.0000e-10
Integration weight cutoff        WCut        ... 1.0000e-14
Angular grids for H and He will be reduced by one unit
Partially contracted basis set               ... on
Rotationally invariant grid construction     ... off

Total number of grid points                  ...   233768
Total number of batches                      ...     3694
Average number of points per batch           ...       63
Average number of grid points per atom       ...     2851
UseSFitting                                  ... on

Time for X-Grid setup             =   27.284 sec


--------------------
CPCM SOLVATION MODEL
--------------------
CPCM parameters:
  Epsilon                                         ...      26.7260
  Refrac                                          ...       1.2907
  Rsolv                                           ...       1.3000
  Surface type                                    ... GAUSSIAN VDW
  Epsilon function type                           ...         CPCM
Solvent:                                     ... 2,2,2-TRIFLUOROETHANOL
SMD-CDS solvent descriptors:
  Soln                                       ...    1.2907
  Soln25                                     ... Unavailable
  Sola                                       ...    0.5700
  Solb                                       ...    0.2500
  Solg                                       ...   42.0200
  Solc                                       ...    0.0000
  Solh                                       ...    0.5000
Radii:
 Radius for O  used is    2.8724 Bohr (=   1.5200 Ang.)
 Radius for N  used is    3.5716 Bohr (=   1.8900 Ang.)
 Radius for C  used is    3.4960 Bohr (=   1.8500 Ang.)
 Radius for H  used is    2.2677 Bohr (=   1.2000 Ang.)
Calculating surface                               ...        done! (  0.0s)
GEPOL surface points                              ...         4681
GEPOL Volume                                      ...    3951.3408
GEPOL Surface-area                                ...    2169.9614
Calculating surface distance matrix               ...        done! (  0.3s)
Performing Cholesky decomposition & store         ...        done! (  1.5s)
Overall time for CPCM initialization              ...                 1.8s
--------------
SCF ITERATIONS
--------------
ITER       Energy         Delta-E        Max-DP      RMS-DP      [F,P]     Damp
               ***  Starting incremental Fock matrix formation  ***
  0  -1806.3960369067   0.000000000000 0.04930496  0.00017116  0.3245522 0.7000
  1  -1806.8723464812  -0.476309574481 0.03079084  0.00014257  0.1578466 0.7000
                               ***Turning on DIIS***
  2  -1807.1186557289  -0.246309247629 0.07714179  0.00035565  0.0881662 0.0000
  3  -1807.5332320863  -0.414576357482 0.01870205  0.00010703  0.0762981 0.0000
  4  -1807.5874532604  -0.054221174108 0.01177462  0.00004179  0.0157991 0.0000
  5  -1807.5888438724  -0.001390611980 0.00361904  0.00001625  0.0125158 0.0000
                      *** Initiating the SOSCF procedure ***
                           *** Shutting down DIIS ***
                      *** Re-Reading the Fockian *** 
                      *** Removing any level shift *** 
ITER      Energy       Delta-E        Grad      Rot      Max-DP    RMS-DP
  6  -1807.58920133  -0.0003574558  0.000577  0.000577  0.002910  0.000008
               *** Restarting incremental Fock matrix formation ***
  7  -1807.58923694  -0.0000356109  0.000416  0.001103  0.048856  0.000212
  8  -1807.58926128  -0.0000243398  0.000135  0.000585  0.013030  0.000056
  9  -1807.58926238  -0.0000011021  0.000085  0.000075  0.009787  0.000041
 10  -1807.58926556  -0.0000031770  0.000037  0.000114  0.001862  0.000008
 11  -1807.58926577  -0.0000002070  0.000013  0.000036  0.001616  0.000003
                  ***Gradient check signals convergence***
              ***Rediagonalizing the Fockian in SOSCF/NRSCF***

               *****************************************************
               *                     SUCCESS                       *
               *           SCF CONVERGED AFTER  12 CYCLES          *
               *****************************************************

Old exchange energy                            =    -77.255093399 Eh
New exchange energy                            =    -77.255067756 Eh
Exchange energy change after final integration =      0.000025643 Eh
Total energy after final integration           =  -1807.589240122 Eh
Final COS-X integration done in                =   300.384 sec

------------------
NL GRID GENERATION
------------------

General Integration Accuracy     IntAcc      ... 4.004
Radial Grid Type                 RadialGrid  ... OptM3 with GC (2021)
Angular Grid (max. ang.)         AngularGrid ... 2 (Lebedev-110)
Angular grid pruning method      GridPruning ... 4 (adaptive)
Weight generation scheme         WeightScheme... Becke
Basis function cutoff            BFCut       ... 1.0000e-10
Integration weight cutoff        WCut        ... 1.0000e-14
Angular grids for H and He will be reduced by one unit
Partially contracted basis set               ... off
Rotationally invariant grid construction     ... off

Total number of grid points                  ...   121474
Total number of batches                      ...     1940
Average number of points per batch           ...       62
Average number of grid points per atom       ...     1481
Final grid set up in    1.3 sec

-------------------------------------------------------------------------------
                    post-SCF DFT-NL dispersion correction                      
-------------------------------------------------------------------------------

SCF Energy:   -1807.589240122 
NL    Energy:  1.091127003 
SC+NL Energy: -1806.498113119 
NL done in:   12.5 sec
-------------------------------------------------------------------------------

SMD CDS free energy correction energy :                 2.56858     Kcal/mol
Total Energy after SMD CDS correction =             -1806.494019835 Eh

----------------
TOTAL SCF ENERGY
----------------

Total Energy       :        -1806.49401983 Eh          -49157.20138 eV

Components:
Nuclear Repulsion  :         5221.02798838 Eh          142071.39433 eV
Electronic Energy  :        -7027.52200822 Eh         -191228.59572 eV
One Electron Energy:       -12847.36190450 Eh         -349594.49046 eV
Two Electron Energy:         5819.83989628 Eh          158365.89474 eV
Max COSX asymmetry :            0.00000117 Eh               0.00003 eV
CPCM Dielectric    :           -0.06917823 Eh              -1.88244 eV
SMD CDS (Gcds)     :            0.00409328 Eh               0.11138 eV

Virial components:
Potential Energy   :        -3607.60708788 Eh          -98167.97962 eV
Kinetic Energy     :         1801.11306805 Eh           49010.77824 eV
Virial Ratio       :            2.00298757


DFT components:
N(Alpha)           :      151.000296543813 electrons
N(Beta)            :      151.000296543813 electrons
N(Total)           :      302.000593087625 electrons
E(X)               :     -172.800548657403 Eh       
E(C)               :       -9.609569421043 Eh       
NL Energy, E(C,NL) :        1.091127002683 Eh       
E(XC)              :     -181.318991075763 Eh       
DFET-embed. en.    :        0.000000000000 Eh       
CPCM Solvation Model Properties:
Surface-charge          :           -0.09372397
Charge-correction       :           -0.00093989 Eh              -0.02558 eV
Free-energy (cav+disp)  :            0.00409328 Eh               0.11138 eV

---------------
SCF CONVERGENCE
---------------

  Last Energy change         ...   -1.8895e-10  Tolerance :   1.0000e-06
  Last MAX-Density change    ...    1.8874e-15  Tolerance :   1.0000e-05
  Last RMS-Density change    ...    3.9920e-18  Tolerance :   1.0000e-06
  Last Orbital Gradient      ...    2.8598e-06  Tolerance :   5.0000e-05
  Last Orbital Rotation      ...    8.7403e-06  Tolerance :   5.0000e-05

             **** THE GBW FILE WAS UPDATED (IminiumBzOate2Aa.gbw) ****
             **** DENSITY IminiumBzOate2Aa.scfp WAS UPDATED ****
             **** ENERGY FILE WAS UPDATED (IminiumBzOate2Aa.en.tmp) ****
             **** THE GBW FILE WAS UPDATED (IminiumBzOate2Aa.gbw) ****
             **** DENSITY IminiumBzOate2Aa.scfp WAS UPDATED ****
----------------
ORBITAL ENERGIES
----------------

  NO   OCC          E(Eh)            E(eV) 
   0   2.0000     -19.416396      -528.3470 
   1   2.0000     -19.350186      -526.5453 
   2   2.0000     -19.294498      -525.0300 
   3   2.0000     -19.287937      -524.8515 
   4   2.0000     -14.564280      -396.3142 
   5   2.0000     -14.523755      -395.2115 
   6   2.0000     -10.514786      -286.1219 
   7   2.0000     -10.503124      -285.8045 
   8   2.0000     -10.450126      -284.3624 
   9   2.0000     -10.416104      -283.4366 
  10   2.0000     -10.406774      -283.1827 
  11   2.0000     -10.392046      -282.7820 
  12   2.0000     -10.374554      -282.3060 
  13   2.0000     -10.368336      -282.1368 
  14   2.0000     -10.364443      -282.0308 
  15   2.0000     -10.363625      -282.0086 
  16   2.0000     -10.361627      -281.9542 
  17   2.0000     -10.361122      -281.9405 
  18   2.0000     -10.356052      -281.8025 
  19   2.0000     -10.355912      -281.7987 
  20   2.0000     -10.353432      -281.7312 
  21   2.0000     -10.353079      -281.7216 
  22   2.0000     -10.351118      -281.6682 
  23   2.0000     -10.350412      -281.6490 
  24   2.0000     -10.350180      -281.6427 
  25   2.0000     -10.349541      -281.6253 
  26   2.0000     -10.348941      -281.6090 
  27   2.0000     -10.348781      -281.6046 
  28   2.0000     -10.347009      -281.5564 
  29   2.0000     -10.346547      -281.5438 
  30   2.0000     -10.346070      -281.5309 
  31   2.0000     -10.345892      -281.5260 
  32   2.0000     -10.342505      -281.4339 
  33   2.0000     -10.339958      -281.3646 
  34   2.0000     -10.339328      -281.3474 
  35   2.0000     -10.335200      -281.2351 
  36   2.0000     -10.330315      -281.1022 
  37   2.0000     -10.329917      -281.0913 
  38   2.0000     -10.328097      -281.0418 
  39   2.0000     -10.323843      -280.9260 
  40   2.0000     -10.323558      -280.9183 
  41   2.0000     -10.321433      -280.8605 
  42   2.0000      -1.291989       -35.1568 
  43   2.0000      -1.201260       -32.6879 
  44   2.0000      -1.182415       -32.1751 
  45   2.0000      -1.112941       -30.2847 
  46   2.0000      -1.087529       -29.5932 
  47   2.0000      -1.084787       -29.5186 
  48   2.0000      -1.005029       -27.3482 
  49   2.0000      -0.998831       -27.1796 
  50   2.0000      -0.986403       -26.8414 
  51   2.0000      -0.979984       -26.6667 
  52   2.0000      -0.952423       -25.9167 
  53   2.0000      -0.942292       -25.6411 
  54   2.0000      -0.911454       -24.8019 
  55   2.0000      -0.908287       -24.7158 
  56   2.0000      -0.885249       -24.0889 
  57   2.0000      -0.879623       -23.9358 
  58   2.0000      -0.876195       -23.8425 
  59   2.0000      -0.870281       -23.6816 
  60   2.0000      -0.860966       -23.4281 
  61   2.0000      -0.857662       -23.3382 
  62   2.0000      -0.841154       -22.8890 
  63   2.0000      -0.822995       -22.3948 
  64   2.0000      -0.814637       -22.1674 
  65   2.0000      -0.809976       -22.0406 
  66   2.0000      -0.804134       -21.8816 
  67   2.0000      -0.799219       -21.7479 
  68   2.0000      -0.756644       -20.5893 
  69   2.0000      -0.743985       -20.2449 
  70   2.0000      -0.740899       -20.1609 
  71   2.0000      -0.739230       -20.1155 
  72   2.0000      -0.730632       -19.8815 
  73   2.0000      -0.726234       -19.7618 
  74   2.0000      -0.719504       -19.5787 
  75   2.0000      -0.718656       -19.5556 
  76   2.0000      -0.704069       -19.1587 
  77   2.0000      -0.682324       -18.5670 
  78   2.0000      -0.676599       -18.4112 
  79   2.0000      -0.669483       -18.2176 
  80   2.0000      -0.668043       -18.1784 
  81   2.0000      -0.653579       -17.7848 
  82   2.0000      -0.635314       -17.2878 
  83   2.0000      -0.630313       -17.1517 
  84   2.0000      -0.626290       -17.0422 
  85   2.0000      -0.613997       -16.7077 
  86   2.0000      -0.608657       -16.5624 
  87   2.0000      -0.603487       -16.4217 
  88   2.0000      -0.593300       -16.1445 
  89   2.0000      -0.584417       -15.9028 
  90   2.0000      -0.580171       -15.7873 
  91   2.0000      -0.572735       -15.5849 
  92   2.0000      -0.568993       -15.4831 
  93   2.0000      -0.566586       -15.4176 
  94   2.0000      -0.564267       -15.3545 
  95   2.0000      -0.563352       -15.3296 
  96   2.0000      -0.560217       -15.2443 
  97   2.0000      -0.556450       -15.1418 
  98   2.0000      -0.549554       -14.9541 
  99   2.0000      -0.547852       -14.9078 
 100   2.0000      -0.545349       -14.8397 
 101   2.0000      -0.543250       -14.7826 
 102   2.0000      -0.542941       -14.7742 
 103   2.0000      -0.540496       -14.7076 
 104   2.0000      -0.537590       -14.6286 
 105   2.0000      -0.535246       -14.5648 
 106   2.0000      -0.532261       -14.4836 
 107   2.0000      -0.528333       -14.3767 
 108   2.0000      -0.525837       -14.3088 
 109   2.0000      -0.522999       -14.2315 
 110   2.0000      -0.520213       -14.1557 
 111   2.0000      -0.515954       -14.0398 
 112   2.0000      -0.505780       -13.7630 
 113   2.0000      -0.497211       -13.5298 
 114   2.0000      -0.493134       -13.4188 
 115   2.0000      -0.486585       -13.2407 
 116   2.0000      -0.485300       -13.2057 
 117   2.0000      -0.483617       -13.1599 
 118   2.0000      -0.479555       -13.0493 
 119   2.0000      -0.476387       -12.9631 
 120   2.0000      -0.475128       -12.9289 
 121   2.0000      -0.467791       -12.7293 
 122   2.0000      -0.465374       -12.6635 
 123   2.0000      -0.463922       -12.6240 
 124   2.0000      -0.463214       -12.6047 
 125   2.0000      -0.459029       -12.4908 
 126   2.0000      -0.456547       -12.4233 
 127   2.0000      -0.455585       -12.3971 
 128   2.0000      -0.450981       -12.2718 
 129   2.0000      -0.449795       -12.2395 
 130   2.0000      -0.446934       -12.1617 
 131   2.0000      -0.442094       -12.0300 
 132   2.0000      -0.436474       -11.8771 
 133   2.0000      -0.434717       -11.8293 
 134   2.0000      -0.427035       -11.6202 
 135   2.0000      -0.426262       -11.5992 
 136   2.0000      -0.415366       -11.3027 
 137   2.0000      -0.414014       -11.2659 
 138   2.0000      -0.408097       -11.1049 
 139   2.0000      -0.401846       -10.9348 
 140   2.0000      -0.383500       -10.4356 
 141   2.0000      -0.371421       -10.1069 
 142   2.0000      -0.364772        -9.9260 
 143   2.0000      -0.362698        -9.8695 
 144   2.0000      -0.359115        -9.7720 
 145   2.0000      -0.356516        -9.7013 
 146   2.0000      -0.349130        -9.5003 
 147   2.0000      -0.346582        -9.4310 
 148   2.0000      -0.339723        -9.2443 
 149   2.0000      -0.338990        -9.2244 
 150   2.0000      -0.298026        -8.1097 
 151   0.0000       0.003907         0.1063 
 152   0.0000       0.032361         0.8806 
 153   0.0000       0.037619         1.0237 
 154   0.0000       0.049069         1.3352 
 155   0.0000       0.053898         1.4666 
 156   0.0000       0.056686         1.5425 
 157   0.0000       0.060699         1.6517 
 158   0.0000       0.067058         1.8247 
 159   0.0000       0.068520         1.8645 
 160   0.0000       0.071289         1.9399 
 161   0.0000       0.073070         1.9883 
 162   0.0000       0.074399         2.0245 
 163   0.0000       0.079709         2.1690 
 164   0.0000       0.085893         2.3373 
 165   0.0000       0.088090         2.3970 
 166   0.0000       0.090175         2.4538 
 167   0.0000       0.095005         2.5852 
 168   0.0000       0.095493         2.5985 
 169   0.0000       0.099075         2.6960 
 170   0.0000       0.102617         2.7923 
 171   0.0000       0.106086         2.8867 
 172   0.0000       0.109139         2.9698 
 173   0.0000       0.111222         3.0265 
 174   0.0000       0.113511         3.0888 
 175   0.0000       0.114957         3.1281 
 176   0.0000       0.116927         3.1818 
 177   0.0000       0.120468         3.2781 
 178   0.0000       0.123784         3.3683 
 179   0.0000       0.125919         3.4264 
 180   0.0000       0.127518         3.4699 
 181   0.0000       0.129956         3.5363 
 182   0.0000       0.132025         3.5926 
 183   0.0000       0.134957         3.6724 
 184   0.0000       0.138520         3.7693 
 185   0.0000       0.143036         3.8922 
 186   0.0000       0.146002         3.9729 
 187   0.0000       0.146708         3.9921 
 188   0.0000       0.148136         4.0310 
 189   0.0000       0.152513         4.1501 
 190   0.0000       0.154103         4.1934 
 191   0.0000       0.154944         4.2162 
 192   0.0000       0.157945         4.2979 
 193   0.0000       0.161298         4.3891 
 194   0.0000       0.163983         4.4622 
 195   0.0000       0.168800         4.5933 
 196   0.0000       0.171245         4.6598 
 197   0.0000       0.172882         4.7044 
 198   0.0000       0.175987         4.7888 
 199   0.0000       0.177581         4.8322 
 200   0.0000       0.178554         4.8587 
 201   0.0000       0.182625         4.9695 
 202   0.0000       0.183743         4.9999 
 203   0.0000       0.190183         5.1751 
 204   0.0000       0.191765         5.2182 
 205   0.0000       0.193057         5.2533 
 206   0.0000       0.194069         5.2809 
 207   0.0000       0.197561         5.3759 
 208   0.0000       0.199228         5.4213 
 209   0.0000       0.200607         5.4588 
 210   0.0000       0.203196         5.5292 
 211   0.0000       0.206089         5.6080 
 212   0.0000       0.210382         5.7248 
 213   0.0000       0.211275         5.7491 
 214   0.0000       0.213323         5.8048 
 215   0.0000       0.215211         5.8562 
 216   0.0000       0.218555         5.9472 
 217   0.0000       0.219779         5.9805 
 218   0.0000       0.221571         6.0292 
 219   0.0000       0.221748         6.0341 
 220   0.0000       0.226302         6.1580 
 221   0.0000       0.227735         6.1970 
 222   0.0000       0.229450         6.2437 
 223   0.0000       0.232702         6.3321 
 224   0.0000       0.234804         6.3893 
 225   0.0000       0.237181         6.4540 
 226   0.0000       0.239285         6.5113 
 227   0.0000       0.240726         6.5505 
 228   0.0000       0.243093         6.6149 
 229   0.0000       0.244286         6.6474 
 230   0.0000       0.247317         6.7298 
 231   0.0000       0.250440         6.8148 
 232   0.0000       0.251303         6.8383 
 233   0.0000       0.256000         6.9661 
 234   0.0000       0.256857         6.9894 
 235   0.0000       0.258489         7.0338 
 236   0.0000       0.260605         7.0914 
 237   0.0000       0.261022         7.1028 
 238   0.0000       0.263589         7.1726 
 239   0.0000       0.266034         7.2391 
 240   0.0000       0.267933         7.2908 
 241   0.0000       0.272440         7.4135 
 242   0.0000       0.273366         7.4387 
 243   0.0000       0.275241         7.4897 
 244   0.0000       0.280505         7.6329 
 245   0.0000       0.283462         7.7134 
 246   0.0000       0.287815         7.8319 
 247   0.0000       0.289638         7.8815 
 248   0.0000       0.290642         7.9088 
 249   0.0000       0.292918         7.9707 
 250   0.0000       0.296024         8.0552 
 251   0.0000       0.299040         8.1373 
 252   0.0000       0.299644         8.1537 
 253   0.0000       0.302112         8.2209 
 254   0.0000       0.304506         8.2860 
 255   0.0000       0.306182         8.3316 
 256   0.0000       0.309045         8.4095 
 257   0.0000       0.310040         8.4366 
 258   0.0000       0.311104         8.4656 
 259   0.0000       0.313164         8.5216 
 260   0.0000       0.316300         8.6070 
 261   0.0000       0.317632         8.6432 
 262   0.0000       0.317976         8.6526 
 263   0.0000       0.320280         8.7153 
 264   0.0000       0.322795         8.7837 
 265   0.0000       0.325367         8.8537 
 266   0.0000       0.327618         8.9149 
 267   0.0000       0.329158         8.9569 
 268   0.0000       0.330354         8.9894 
 269   0.0000       0.332450         9.0464 
 270   0.0000       0.335711         9.1351 
 271   0.0000       0.337448         9.1824 
 272   0.0000       0.337946         9.1960 
 273   0.0000       0.341183         9.2841 
 274   0.0000       0.342671         9.3246 
 275   0.0000       0.343142         9.3374 
 276   0.0000       0.344946         9.3865 
 277   0.0000       0.347033         9.4433 
 278   0.0000       0.348051         9.4710 
 279   0.0000       0.350101         9.5267 
 280   0.0000       0.350848         9.5471 
 281   0.0000       0.351811         9.5733 
 282   0.0000       0.353582         9.6214 
 283   0.0000       0.354456         9.6452 
 284   0.0000       0.355624         9.6770 
 285   0.0000       0.357019         9.7150 
 286   0.0000       0.357742         9.7346 
 287   0.0000       0.359177         9.7737 
 288   0.0000       0.360536         9.8107 
 289   0.0000       0.362743         9.8707 
 290   0.0000       0.364529         9.9193 
 291   0.0000       0.365817         9.9544 
 292   0.0000       0.367015         9.9870 
 293   0.0000       0.367884        10.0106 
 294   0.0000       0.368337        10.0230 
 295   0.0000       0.373566        10.1653 
 296   0.0000       0.374329        10.1860 
 297   0.0000       0.376976        10.2581 
 298   0.0000       0.377935        10.2841 
 299   0.0000       0.381202        10.3730 
 300   0.0000       0.383272        10.4294 
 301   0.0000       0.384635        10.4664 
 302   0.0000       0.385235        10.4828 
 303   0.0000       0.387748        10.5512 
 304   0.0000       0.389825        10.6077 
 305   0.0000       0.391813        10.6618 
 306   0.0000       0.392566        10.6823 
 307   0.0000       0.393671        10.7123 
 308   0.0000       0.395743        10.7687 
 309   0.0000       0.396437        10.7876 
 310   0.0000       0.400075        10.8866 
 311   0.0000       0.400717        10.9041 
 312   0.0000       0.402017        10.9394 
 313   0.0000       0.402668        10.9571 
 314   0.0000       0.404178        10.9982 
 315   0.0000       0.407646        11.0926 
 316   0.0000       0.409143        11.1333 
 317   0.0000       0.410518        11.1708 
 318   0.0000       0.412544        11.2259 
 319   0.0000       0.413220        11.2443 
 320   0.0000       0.415628        11.3098 
 321   0.0000       0.415927        11.3179 
 322   0.0000       0.416862        11.3434 
 323   0.0000       0.419328        11.4105 
 324   0.0000       0.420811        11.4508 
 325   0.0000       0.421506        11.4698 
 326   0.0000       0.422967        11.5095 
 327   0.0000       0.425190        11.5700 
 328   0.0000       0.428517        11.6606 
 329   0.0000       0.429754        11.6942 
 330   0.0000       0.430999        11.7281 
 331   0.0000       0.434100        11.8125 
 332   0.0000       0.435558        11.8521 
 333   0.0000       0.436366        11.8741 
 334   0.0000       0.437532        11.9059 
 335   0.0000       0.438450        11.9308 
 336   0.0000       0.442549        12.0424 
 337   0.0000       0.443709        12.0739 
 338   0.0000       0.448361        12.2005 
 339   0.0000       0.450511        12.2590 
 340   0.0000       0.450747        12.2654 
 341   0.0000       0.454287        12.3618 
 342   0.0000       0.456425        12.4200 
 343   0.0000       0.456732        12.4283 
 344   0.0000       0.457656        12.4534 
 345   0.0000       0.462916        12.5966 
 346   0.0000       0.463928        12.6241 
 347   0.0000       0.464743        12.6463 
 348   0.0000       0.467309        12.7161 
 349   0.0000       0.470712        12.8087 
 350   0.0000       0.472380        12.8541 
 351   0.0000       0.473418        12.8824 
 352   0.0000       0.474734        12.9182 
 353   0.0000       0.477746        13.0001 
 354   0.0000       0.482853        13.1391 
 355   0.0000       0.483434        13.1549 
 356   0.0000       0.487266        13.2592 
 357   0.0000       0.490655        13.3514 
 358   0.0000       0.493646        13.4328 
 359   0.0000       0.497535        13.5386 
 360   0.0000       0.498366        13.5612 
 361   0.0000       0.499829        13.6010 
 362   0.0000       0.501245        13.6396 
 363   0.0000       0.503602        13.7037 
 364   0.0000       0.507325        13.8050 
 365   0.0000       0.509568        13.8660 
 366   0.0000       0.511015        13.9054 
 367   0.0000       0.512143        13.9361 
 368   0.0000       0.515081        14.0161 
 369   0.0000       0.517307        14.0766 
 370   0.0000       0.518643        14.1130 
 371   0.0000       0.520758        14.1705 
 372   0.0000       0.522579        14.2201 
 373   0.0000       0.524197        14.2641 
 374   0.0000       0.526724        14.3329 
 375   0.0000       0.530677        14.4405 
 376   0.0000       0.533901        14.5282 
 377   0.0000       0.535893        14.5824 
 378   0.0000       0.535907        14.5828 
 379   0.0000       0.538018        14.6402 
 380   0.0000       0.539865        14.6905 
 381   0.0000       0.540898        14.7186 
 382   0.0000       0.545627        14.8473 
 383   0.0000       0.547755        14.9052 
 384   0.0000       0.549164        14.9435 
 385   0.0000       0.549555        14.9542 
 386   0.0000       0.553386        15.0584 
 387   0.0000       0.555397        15.1131 
 388   0.0000       0.558946        15.2097 
 389   0.0000       0.563219        15.3260 
 390   0.0000       0.565462        15.3870 
 391   0.0000       0.568621        15.4730 
 392   0.0000       0.569580        15.4991 
 393   0.0000       0.572448        15.5771 
 394   0.0000       0.575911        15.6713 
 395   0.0000       0.577513        15.7149 
 396   0.0000       0.580219        15.7886 
 397   0.0000       0.581125        15.8132 
 398   0.0000       0.585501        15.9323 
 399   0.0000       0.586848        15.9690 
 400   0.0000       0.588663        16.0183 
 401   0.0000       0.589407        16.0386 
 402   0.0000       0.595501        16.2044 
 403   0.0000       0.596985        16.2448 
 404   0.0000       0.600110        16.3298 
 405   0.0000       0.600743        16.3471 
 406   0.0000       0.606670        16.5083 
 407   0.0000       0.607586        16.5332 
 408   0.0000       0.608977        16.5711 
 409   0.0000       0.611484        16.6393 
 410   0.0000       0.614553        16.7228 
 411   0.0000       0.617287        16.7972 
 412   0.0000       0.619101        16.8466 
 413   0.0000       0.620694        16.8899 
 414   0.0000       0.623017        16.9532 
 415   0.0000       0.626325        17.0432 
 416   0.0000       0.626725        17.0541 
 417   0.0000       0.630360        17.1530 
 418   0.0000       0.633005        17.2249 
 419   0.0000       0.633664        17.2429 
 420   0.0000       0.638671        17.3791 
 421   0.0000       0.641493        17.4559 
 422   0.0000       0.642669        17.4879 
 423   0.0000       0.645735        17.5713 
 424   0.0000       0.649064        17.6619 
 425   0.0000       0.652332        17.7508 
 426   0.0000       0.653281        17.7767 
 427   0.0000       0.654889        17.8204 
 428   0.0000       0.657706        17.8971 
 429   0.0000       0.659473        17.9452 
 430   0.0000       0.662718        18.0335 
 431   0.0000       0.664519        18.0825 
 432   0.0000       0.667685        18.1686 
 433   0.0000       0.671976        18.2854 
 434   0.0000       0.673059        18.3149 
 435   0.0000       0.675102        18.3705 
 436   0.0000       0.676151        18.3990 
 437   0.0000       0.679438        18.4885 
 438   0.0000       0.681980        18.5576 
 439   0.0000       0.684027        18.6133 
 440   0.0000       0.688959        18.7475 
 441   0.0000       0.689767        18.7695 
 442   0.0000       0.689977        18.7752 
 443   0.0000       0.691041        18.8042 
 444   0.0000       0.695091        18.9144 
 445   0.0000       0.697777        18.9875 
 446   0.0000       0.700034        19.0489 
 447   0.0000       0.701599        19.0915 
 448   0.0000       0.705667        19.2022 
 449   0.0000       0.706910        19.2360 
 450   0.0000       0.709390        19.3035 
 451   0.0000       0.711509        19.3611 
 452   0.0000       0.714467        19.4416 
 453   0.0000       0.716797        19.5050 
 454   0.0000       0.719576        19.5807 
 455   0.0000       0.722313        19.6551 
 456   0.0000       0.723902        19.6984 
 457   0.0000       0.725750        19.7487 
 458   0.0000       0.727072        19.7846 
 459   0.0000       0.731669        19.9097 
 460   0.0000       0.733071        19.9479 
 461   0.0000       0.734690        19.9919 
 462   0.0000       0.735328        20.0093 
 463   0.0000       0.739023        20.1098 
 464   0.0000       0.740040        20.1375 
 465   0.0000       0.741208        20.1693 
 466   0.0000       0.742853        20.2141 
 467   0.0000       0.747746        20.3472 
 468   0.0000       0.749193        20.3866 
 469   0.0000       0.753246        20.4969 
 470   0.0000       0.755957        20.5706 
 471   0.0000       0.757041        20.6001 
 472   0.0000       0.759366        20.6634 
 473   0.0000       0.762915        20.7600 
 474   0.0000       0.763965        20.7885 
 475   0.0000       0.765392        20.8274 
 476   0.0000       0.770623        20.9697 
 477   0.0000       0.772402        21.0181 
 478   0.0000       0.774328        21.0705 
 479   0.0000       0.777451        21.1555 
 480   0.0000       0.779248        21.2044 
 481   0.0000       0.782250        21.2861 
 482   0.0000       0.784966        21.3600 
 483   0.0000       0.787003        21.4154 
 484   0.0000       0.788793        21.4642 
 485   0.0000       0.790117        21.5002 
 486   0.0000       0.791310        21.5326 
 487   0.0000       0.792524        21.5657 
 488   0.0000       0.797247        21.6942 
 489   0.0000       0.798889        21.7389 
 490   0.0000       0.801456        21.8087 
 491   0.0000       0.803060        21.8524 
 492   0.0000       0.805635        21.9224 
 493   0.0000       0.806626        21.9494 
 494   0.0000       0.808245        21.9935 
 495   0.0000       0.809307        22.0224 
 496   0.0000       0.811537        22.0830 
 497   0.0000       0.811762        22.0892 
 498   0.0000       0.816638        22.2219 
 499   0.0000       0.818474        22.2718 
 500   0.0000       0.821658        22.3585 
 501   0.0000       0.822723        22.3874 
 502   0.0000       0.825072        22.4513 
 503   0.0000       0.825725        22.4691 
 504   0.0000       0.828021        22.5316 
 505   0.0000       0.829881        22.5822 
 506   0.0000       0.830224        22.5915 
 507   0.0000       0.832778        22.6610 
 508   0.0000       0.834595        22.7105 
 509   0.0000       0.836561        22.7640 
 510   0.0000       0.838382        22.8135 
 511   0.0000       0.839009        22.8306 
 512   0.0000       0.842213        22.9178 
 513   0.0000       0.844688        22.9851 
 514   0.0000       0.846784        23.0422 
 515   0.0000       0.849097        23.1051 
 516   0.0000       0.851837        23.1797 
 517   0.0000       0.854326        23.2474 
 518   0.0000       0.856773        23.3140 
 519   0.0000       0.858762        23.3681 
 520   0.0000       0.861034        23.4299 
 521   0.0000       0.863532        23.4979 
 522   0.0000       0.865424        23.5494 
 523   0.0000       0.868186        23.6245 
 524   0.0000       0.869145        23.6506 
 525   0.0000       0.869334        23.6558 
 526   0.0000       0.872688        23.7470 
 527   0.0000       0.874754        23.8033 
 528   0.0000       0.878512        23.9055 
 529   0.0000       0.879196        23.9241 
 530   0.0000       0.881307        23.9816 
 531   0.0000       0.882362        24.0103 
 532   0.0000       0.886402        24.1202 
 533   0.0000       0.890339        24.2274 
 534   0.0000       0.890463        24.2307 
 535   0.0000       0.893149        24.3038 
 536   0.0000       0.895209        24.3599 
 537   0.0000       0.896983        24.4081 
 538   0.0000       0.898707        24.4551 
 539   0.0000       0.900487        24.5035 
 540   0.0000       0.901767        24.5383 
 541   0.0000       0.902529        24.5591 
 542   0.0000       0.903133        24.5755 
 543   0.0000       0.906012        24.6538 
 544   0.0000       0.909615        24.7519 
 545   0.0000       0.910712        24.7817 
 546   0.0000       0.914210        24.8769 
 547   0.0000       0.916219        24.9316 
 548   0.0000       0.918063        24.9818 
 549   0.0000       0.920126        25.0379 
 550   0.0000       0.922730        25.1088 
 551   0.0000       0.923284        25.1238 
 552   0.0000       0.925532        25.1850 
 553   0.0000       0.928681        25.2707 
 554   0.0000       0.930863        25.3301 
 555   0.0000       0.931480        25.3468 
 556   0.0000       0.933833        25.4109 
 557   0.0000       0.935013        25.4430 
 558   0.0000       0.937842        25.5200 
 559   0.0000       0.939235        25.5579 
 560   0.0000       0.940916        25.6036 
 561   0.0000       0.944832        25.7102 
 562   0.0000       0.945816        25.7370 
 563   0.0000       0.948928        25.8217 
 564   0.0000       0.950203        25.8563 
 565   0.0000       0.950938        25.8763 
 566   0.0000       0.951417        25.8894 
 567   0.0000       0.953433        25.9442 
 568   0.0000       0.955588        26.0029 
 569   0.0000       0.956827        26.0366 
 570   0.0000       0.958636        26.0858 
 571   0.0000       0.960487        26.1362 
 572   0.0000       0.963455        26.2169 
 573   0.0000       0.964579        26.2475 
 574   0.0000       0.968002        26.3407 
 575   0.0000       0.969087        26.3702 
 576   0.0000       0.970251        26.4019 
 577   0.0000       0.971259        26.4293 
 578   0.0000       0.974445        26.5160 
 579   0.0000       0.976810        26.5803 
 580   0.0000       0.978411        26.6239 
 581   0.0000       0.979516        26.6540 
 582   0.0000       0.982550        26.7365 
 583   0.0000       0.983510        26.7627 
 584   0.0000       0.985482        26.8163 
 585   0.0000       0.986117        26.8336 
 586   0.0000       0.988773        26.9059 
 587   0.0000       0.990670        26.9575 
 588   0.0000       0.992769        27.0146 
 589   0.0000       0.995399        27.0862 
 590   0.0000       0.996576        27.1182 
 591   0.0000       0.997188        27.1349 
 592   0.0000       0.998561        27.1722 
 593   0.0000       1.001086        27.2409 
 594   0.0000       1.002012        27.2661 
 595   0.0000       1.005105        27.3503 
 596   0.0000       1.007883        27.4259 
 597   0.0000       1.010562        27.4988 
 598   0.0000       1.013104        27.5680 
 599   0.0000       1.015683        27.6381 
 600   0.0000       1.016746        27.6671 
 601   0.0000       1.018266        27.7084 
 602   0.0000       1.019928        27.7537 
 603   0.0000       1.021447        27.7950 
 604   0.0000       1.023344        27.8466 
 605   0.0000       1.024734        27.8844 
 606   0.0000       1.026473        27.9317 
 607   0.0000       1.030351        28.0373 
 608   0.0000       1.033193        28.1146 
 609   0.0000       1.035615        28.1805 
 610   0.0000       1.036248        28.1977 
 611   0.0000       1.038904        28.2700 
 612   0.0000       1.039202        28.2781 
 613   0.0000       1.041227        28.3332 
 614   0.0000       1.043750        28.4019 
 615   0.0000       1.045451        28.4482 
 616   0.0000       1.046624        28.4801 
 617   0.0000       1.048574        28.5331 
 618   0.0000       1.049414        28.5560 
 619   0.0000       1.052248        28.6331 
 620   0.0000       1.053028        28.6543 
 621   0.0000       1.057334        28.7715 
 622   0.0000       1.060476        28.8570 
 623   0.0000       1.061179        28.8761 
 624   0.0000       1.064532        28.9674 
 625   0.0000       1.066386        29.0178 
 626   0.0000       1.068954        29.0877 
 627   0.0000       1.072208        29.1763 
 628   0.0000       1.074417        29.2364 
 629   0.0000       1.075941        29.2779 
 630   0.0000       1.077806        29.3286 
 631   0.0000       1.079840        29.3840 
 632   0.0000       1.081851        29.4387 
 633   0.0000       1.084334        29.5062 
 634   0.0000       1.086249        29.5583 
 635   0.0000       1.087746        29.5991 
 636   0.0000       1.088606        29.6225 
 637   0.0000       1.091155        29.6918 
 638   0.0000       1.093480        29.7551 
 639   0.0000       1.096346        29.8331 
 640   0.0000       1.097783        29.8722 
 641   0.0000       1.100881        29.9565 
 642   0.0000       1.102030        29.9878 
 643   0.0000       1.102609        30.0035 
 644   0.0000       1.103425        30.0257 
 645   0.0000       1.107624        30.1400 
 646   0.0000       1.109538        30.1921 
 647   0.0000       1.112404        30.2701 
 648   0.0000       1.114274        30.3209 
 649   0.0000       1.116269        30.3752 
 650   0.0000       1.119590        30.4656 
 651   0.0000       1.121554        30.5190 
 652   0.0000       1.125283        30.6205 
 653   0.0000       1.126572        30.6556 
 654   0.0000       1.127967        30.6935 
 655   0.0000       1.129285        30.7294 
 656   0.0000       1.132595        30.8195 
 657   0.0000       1.135316        30.8935 
 658   0.0000       1.135927        30.9101 
 659   0.0000       1.142057        31.0770 
 660   0.0000       1.143708        31.1219 
 661   0.0000       1.144761        31.1505 
 662   0.0000       1.145558        31.1722 
 663   0.0000       1.148503        31.2523 
 664   0.0000       1.152882        31.3715 
 665   0.0000       1.156025        31.4570 
 666   0.0000       1.156281        31.4640 
 667   0.0000       1.159946        31.5637 
 668   0.0000       1.161603        31.6088 
 669   0.0000       1.165926        31.7265 
 670   0.0000       1.167971        31.7821 
 671   0.0000       1.170645        31.8549 
 672   0.0000       1.171763        31.8853 
 673   0.0000       1.174100        31.9489 
 674   0.0000       1.175155        31.9776 
 675   0.0000       1.176520        32.0147 
 676   0.0000       1.180349        32.1189 
 677   0.0000       1.182727        32.1836 
 678   0.0000       1.183309        32.1995 
 679   0.0000       1.187468        32.3126 
 680   0.0000       1.188494        32.3406 
 681   0.0000       1.191895        32.4331 
 682   0.0000       1.193440        32.4752 
 683   0.0000       1.195389        32.5282 
 684   0.0000       1.200700        32.6727 
 685   0.0000       1.202058        32.7097 
 686   0.0000       1.204332        32.7715 
 687   0.0000       1.206046        32.8182 
 688   0.0000       1.207398        32.8550 
 689   0.0000       1.208062        32.8731 
 690   0.0000       1.211924        32.9781 
 691   0.0000       1.214255        33.0416 
 692   0.0000       1.216098        33.0917 
 693   0.0000       1.216757        33.1096 
 694   0.0000       1.219940        33.1962 
 695   0.0000       1.223894        33.3038 
 696   0.0000       1.229829        33.4653 
 697   0.0000       1.230916        33.4949 
 698   0.0000       1.232476        33.5374 
 699   0.0000       1.234023        33.5795 
 700   0.0000       1.239218        33.7208 
 701   0.0000       1.239597        33.7312 
 702   0.0000       1.241141        33.7732 
 703   0.0000       1.244627        33.8680 
 704   0.0000       1.245146        33.8821 
 705   0.0000       1.245794        33.8998 
 706   0.0000       1.247404        33.9436 
 707   0.0000       1.251578        34.0572 
 708   0.0000       1.255149        34.1543 
 709   0.0000       1.255354        34.1599 
 710   0.0000       1.258235        34.2383 
 711   0.0000       1.259554        34.2742 
 712   0.0000       1.261821        34.3359 
 713   0.0000       1.263000        34.3680 
 714   0.0000       1.264422        34.4067 
 715   0.0000       1.269769        34.5522 
 716   0.0000       1.273157        34.6444 
 717   0.0000       1.276907        34.7464 
 718   0.0000       1.279024        34.8040 
 719   0.0000       1.281301        34.8660 
 720   0.0000       1.283317        34.9208 
 721   0.0000       1.286416        35.0052 
 722   0.0000       1.288628        35.0654 
 723   0.0000       1.289405        35.0865 
 724   0.0000       1.293581        35.2001 
 725   0.0000       1.294824        35.2339 
 726   0.0000       1.297696        35.3121 
 727   0.0000       1.300451        35.3871 
 728   0.0000       1.302459        35.4417 
 729   0.0000       1.304535        35.4982 
 730   0.0000       1.310867        35.6705 
 731   0.0000       1.311773        35.6952 
 732   0.0000       1.315360        35.7928 
 733   0.0000       1.317506        35.8512 
 734   0.0000       1.322657        35.9913 
 735   0.0000       1.327244        36.1161 
 736   0.0000       1.330833        36.2138 
 737   0.0000       1.333516        36.2868 
 738   0.0000       1.334157        36.3043 
 739   0.0000       1.336296        36.3625 
 740   0.0000       1.341219        36.4964 
 741   0.0000       1.342243        36.5243 
 742   0.0000       1.345734        36.6193 
 743   0.0000       1.347975        36.6803 
 744   0.0000       1.349794        36.7298 
 745   0.0000       1.350467        36.7481 
 746   0.0000       1.355549        36.8864 
 747   0.0000       1.357241        36.9324 
 748   0.0000       1.360449        37.0197 
 749   0.0000       1.363724        37.1088 
 750   0.0000       1.368057        37.2267 
 751   0.0000       1.368885        37.2493 
 752   0.0000       1.371479        37.3198 
 753   0.0000       1.374574        37.4040 
 754   0.0000       1.378436        37.5091 
 755   0.0000       1.381689        37.5977 
 756   0.0000       1.382152        37.6103 
 757   0.0000       1.385132        37.6913 
 758   0.0000       1.387530        37.7566 
 759   0.0000       1.389236        37.8030 
 760   0.0000       1.391048        37.8523 
 761   0.0000       1.394150        37.9367 
 762   0.0000       1.395682        37.9784 
 763   0.0000       1.398548        38.0564 
 764   0.0000       1.399407        38.0798 
 765   0.0000       1.403882        38.2016 
 766   0.0000       1.405904        38.2566 
 767   0.0000       1.409221        38.3468 
 768   0.0000       1.411709        38.4146 
 769   0.0000       1.414767        38.4978 
 770   0.0000       1.418420        38.5972 
 771   0.0000       1.423809        38.7438 
 772   0.0000       1.426056        38.8050 
 773   0.0000       1.428272        38.8653 
 774   0.0000       1.430546        38.9271 
 775   0.0000       1.432582        38.9825 
 776   0.0000       1.437685        39.1214 
 777   0.0000       1.442095        39.2414 
 778   0.0000       1.443059        39.2676 
 779   0.0000       1.444814        39.3154 
 780   0.0000       1.446918        39.3727 
 781   0.0000       1.448594        39.4182 
 782   0.0000       1.451837        39.5065 
 783   0.0000       1.456485        39.6330 
 784   0.0000       1.456757        39.6404 
 785   0.0000       1.460033        39.7295 
 786   0.0000       1.465619        39.8815 
 787   0.0000       1.468282        39.9540 
 788   0.0000       1.472273        40.0626 
 789   0.0000       1.476400        40.1749 
 790   0.0000       1.478459        40.2309 
 791   0.0000       1.480085        40.2752 
 792   0.0000       1.482972        40.3537 
 793   0.0000       1.484804        40.4036 
 794   0.0000       1.488436        40.5024 
 795   0.0000       1.491632        40.5894 
 796   0.0000       1.496836        40.7310 
 797   0.0000       1.499582        40.8057 
 798   0.0000       1.501364        40.8542 
 799   0.0000       1.503184        40.9037 
 800   0.0000       1.507335        41.0167 
 801   0.0000       1.512128        41.1471 
 802   0.0000       1.513292        41.1788 
 803   0.0000       1.517555        41.2948 
 804   0.0000       1.518936        41.3323 
 805   0.0000       1.522045        41.4170 
 806   0.0000       1.525543        41.5121 
 807   0.0000       1.527208        41.5574 
 808   0.0000       1.531052        41.6620 
 809   0.0000       1.534517        41.7563 
 810   0.0000       1.536795        41.8183 
 811   0.0000       1.538617        41.8679 
 812   0.0000       1.540571        41.9211 
 813   0.0000       1.541732        41.9527 
 814   0.0000       1.551051        42.2063 
 815   0.0000       1.554276        42.2940 
 816   0.0000       1.560600        42.4661 
 817   0.0000       1.560828        42.4723 
 818   0.0000       1.564776        42.5797 
 819   0.0000       1.566155        42.6172 
 820   0.0000       1.567457        42.6527 
 821   0.0000       1.569741        42.7148 
 822   0.0000       1.574312        42.8392 
 823   0.0000       1.578890        42.9638 
 824   0.0000       1.582118        43.0516 
 825   0.0000       1.588179        43.2166 
 826   0.0000       1.589830        43.2615 
 827   0.0000       1.592224        43.3266 
 828   0.0000       1.594587        43.3909 
 829   0.0000       1.597470        43.4694 
 830   0.0000       1.600801        43.5600 
 831   0.0000       1.603173        43.6246 
 832   0.0000       1.604962        43.6732 
 833   0.0000       1.605187        43.6793 
 834   0.0000       1.611588        43.8535 
 835   0.0000       1.613731        43.9118 
 836   0.0000       1.614137        43.9229 
 837   0.0000       1.618694        44.0469 
 838   0.0000       1.621378        44.1199 
 839   0.0000       1.622259        44.1439 
 840   0.0000       1.625230        44.2248 
 841   0.0000       1.626427        44.2573 
 842   0.0000       1.629753        44.3478 
 843   0.0000       1.631465        44.3944 
 844   0.0000       1.635588        44.5066 
 845   0.0000       1.638697        44.5912 
 846   0.0000       1.641240        44.6604 
 847   0.0000       1.645055        44.7642 
 848   0.0000       1.646197        44.7953 
 849   0.0000       1.651386        44.9365 
 850   0.0000       1.655517        45.0489 
 851   0.0000       1.655960        45.0610 
 852   0.0000       1.659008        45.1439 
 853   0.0000       1.665029        45.3077 
 854   0.0000       1.666107        45.3371 
 855   0.0000       1.670164        45.4475 
 856   0.0000       1.672637        45.5148 
 857   0.0000       1.675334        45.5882 
 858   0.0000       1.677823        45.6559 
 859   0.0000       1.681676        45.7607 
 860   0.0000       1.683823        45.8192 
 861   0.0000       1.685143        45.8551 
 862   0.0000       1.688867        45.9564 
 863   0.0000       1.690461        45.9998 
 864   0.0000       1.695135        46.1270 
 865   0.0000       1.695642        46.1408 
 866   0.0000       1.698372        46.2151 
 867   0.0000       1.701203        46.2921 
 868   0.0000       1.704657        46.3861 
 869   0.0000       1.705910        46.4202 
 870   0.0000       1.708738        46.4971 
 871   0.0000       1.714782        46.6616 
 872   0.0000       1.719125        46.7798 
 873   0.0000       1.719932        46.8017 
 874   0.0000       1.723645        46.9028 
 875   0.0000       1.726191        46.9720 
 876   0.0000       1.727071        46.9960 
 877   0.0000       1.730516        47.0897 
 878   0.0000       1.733966        47.1836 
 879   0.0000       1.735012        47.2121 
 880   0.0000       1.736445        47.2511 
 881   0.0000       1.742536        47.4168 
 882   0.0000       1.747216        47.5442 
 883   0.0000       1.748872        47.5892 
 884   0.0000       1.750027        47.6207 
 885   0.0000       1.753156        47.7058 
 886   0.0000       1.756090        47.7856 
 887   0.0000       1.759892        47.8891 
 888   0.0000       1.761816        47.9414 
 889   0.0000       1.766197        48.0607 
 890   0.0000       1.770558        48.1793 
 891   0.0000       1.771573        48.2070 
 892   0.0000       1.777087        48.3570 
 893   0.0000       1.778227        48.3880 
 894   0.0000       1.779361        48.4189 
 895   0.0000       1.783553        48.5329 
 896   0.0000       1.786212        48.6053 
 897   0.0000       1.787483        48.6399 
 898   0.0000       1.791760        48.7563 
 899   0.0000       1.794736        48.8373 
 900   0.0000       1.795444        48.8565 
 901   0.0000       1.796920        48.8967 
 902   0.0000       1.801784        49.0290 
 903   0.0000       1.805975        49.1431 
 904   0.0000       1.807269        49.1783 
 905   0.0000       1.809812        49.2475 
 906   0.0000       1.816013        49.4162 
 907   0.0000       1.818319        49.4790 
 908   0.0000       1.820048        49.5260 
 909   0.0000       1.823314        49.6149 
 910   0.0000       1.828375        49.7526 
 911   0.0000       1.831707        49.8433 
 912   0.0000       1.834057        49.9072 
 913   0.0000       1.834846        49.9287 
 914   0.0000       1.836565        49.9755 
 915   0.0000       1.841063        50.0979 
 916   0.0000       1.843223        50.1566 
 917   0.0000       1.844876        50.2016 
 918   0.0000       1.847938        50.2849 
 919   0.0000       1.850134        50.3447 
 920   0.0000       1.852353        50.4051 
 921   0.0000       1.858099        50.5614 
 922   0.0000       1.860982        50.6399 
 923   0.0000       1.861790        50.6619 
 924   0.0000       1.870225        50.8914 
 925   0.0000       1.870896        50.9097 
 926   0.0000       1.876533        51.0631 
 927   0.0000       1.878774        51.1240 
 928   0.0000       1.880001        51.1574 
 929   0.0000       1.883473        51.2519 
 930   0.0000       1.886827        51.3432 
 931   0.0000       1.887998        51.3750 
 932   0.0000       1.890717        51.4490 
 933   0.0000       1.893785        51.5325 
 934   0.0000       1.896899        51.6173 
 935   0.0000       1.899803        51.6963 
 936   0.0000       1.902666        51.7742 
 937   0.0000       1.903615        51.8000 
 938   0.0000       1.908857        51.9426 
 939   0.0000       1.910455        51.9861 
 940   0.0000       1.914163        52.0870 
 941   0.0000       1.917624        52.1812 
 942   0.0000       1.919267        52.2259 
 943   0.0000       1.921490        52.2864 
 944   0.0000       1.922375        52.3105 
 945   0.0000       1.926575        52.4248 
 946   0.0000       1.928696        52.4825 
 947   0.0000       1.930983        52.5447 
 948   0.0000       1.933884        52.6237 
 949   0.0000       1.937703        52.7276 
 950   0.0000       1.940678        52.8085 
 951   0.0000       1.944664        52.9170 
 952   0.0000       1.946180        52.9582 
 953   0.0000       1.946455        52.9657 
 954   0.0000       1.949348        53.0444 
 955   0.0000       1.950267        53.0695 
 956   0.0000       1.956107        53.2284 
 957   0.0000       1.956837        53.2482 
 958   0.0000       1.958782        53.3012 
 959   0.0000       1.962085        53.3911 
 960   0.0000       1.963044        53.4172 
 961   0.0000       1.965774        53.4914 
 962   0.0000       1.967696        53.5437 
 963   0.0000       1.970043        53.6076 
 964   0.0000       1.973804        53.7099 
 965   0.0000       1.976065        53.7715 
 966   0.0000       1.979731        53.8712 
 967   0.0000       1.980201        53.8840 
 968   0.0000       1.981130        53.9093 
 969   0.0000       1.984353        53.9970 
 970   0.0000       1.988551        54.1112 
 971   0.0000       1.989277        54.1310 
 972   0.0000       1.993089        54.2347 
 973   0.0000       1.995525        54.3010 
 974   0.0000       1.998690        54.3871 
 975   0.0000       2.001393        54.4607 
 976   0.0000       2.002486        54.4904 
 977   0.0000       2.004558        54.5468 
 978   0.0000       2.006846        54.6090 
 979   0.0000       2.009838        54.6905 
 980   0.0000       2.014476        54.8167 
 981   0.0000       2.015677        54.8494 
 982   0.0000       2.019029        54.9406 
 983   0.0000       2.021646        55.0118 
 984   0.0000       2.024324        55.0846 
 985   0.0000       2.025289        55.1109 
 986   0.0000       2.027483        55.1706 
 987   0.0000       2.029148        55.2159 
 988   0.0000       2.031382        55.2767 
 989   0.0000       2.032058        55.2951 
 990   0.0000       2.036106        55.4053 
 991   0.0000       2.036906        55.4270 
 992   0.0000       2.038756        55.4774 
 993   0.0000       2.041553        55.5535 
 994   0.0000       2.042799        55.5874 
 995   0.0000       2.045444        55.6594 
 996   0.0000       2.050780        55.8045 
 997   0.0000       2.052707        55.8570 
 998   0.0000       2.054743        55.9124 
 999   0.0000       2.056713        55.9660 
 1000   0.0000       2.059558        56.0434 
 1001   0.0000       2.061672        56.1010 
 1002   0.0000       2.065781        56.2128 
 1003   0.0000       2.067706        56.2651 
 1004   0.0000       2.068745        56.2934 
 1005   0.0000       2.070313        56.3361 
 1006   0.0000       2.071753        56.3753 
 1007   0.0000       2.073261        56.4163 
 1008   0.0000       2.077937        56.5435 
 1009   0.0000       2.079313        56.5810 
 1010   0.0000       2.080762        56.6204 
 1011   0.0000       2.083386        56.6918 
 1012   0.0000       2.088518        56.8315 
 1013   0.0000       2.089259        56.8516 
 1014   0.0000       2.093086        56.9558 
 1015   0.0000       2.094958        57.0067 
 1016   0.0000       2.096926        57.0603 
 1017   0.0000       2.102304        57.2066 
 1018   0.0000       2.103307        57.2339 
 1019   0.0000       2.104552        57.2678 
 1020   0.0000       2.106236        57.3136 
 1021   0.0000       2.109187        57.3939 
 1022   0.0000       2.111516        57.4573 
 1023   0.0000       2.113276        57.5052 
 1024   0.0000       2.115086        57.5544 
 1025   0.0000       2.117134        57.6101 
 1026   0.0000       2.120932        57.7135 
 1027   0.0000       2.123670        57.7880 
 1028   0.0000       2.125851        57.8473 
 1029   0.0000       2.130492        57.9736 
 1030   0.0000       2.131289        57.9953 
 1031   0.0000       2.133054        58.0434 
 1032   0.0000       2.135568        58.1118 
 1033   0.0000       2.137282        58.1584 
 1034   0.0000       2.138560        58.1932 
 1035   0.0000       2.140677        58.2508 
 1036   0.0000       2.143651        58.3317 
 1037   0.0000       2.144835        58.3639 
 1038   0.0000       2.147533        58.4373 
 1039   0.0000       2.151588        58.5477 
 1040   0.0000       2.153606        58.6026 
 1041   0.0000       2.155120        58.6438 
 1042   0.0000       2.156341        58.6770 
 1043   0.0000       2.156843        58.6907 
 1044   0.0000       2.162563        58.8463 
 1045   0.0000       2.164264        58.8926 
 1046   0.0000       2.168072        58.9962 
 1047   0.0000       2.170399        59.0596 
 1048   0.0000       2.173368        59.1403 
 1049   0.0000       2.173594        59.1465 
 1050   0.0000       2.176873        59.2357 
 1051   0.0000       2.178979        59.2930 
 1052   0.0000       2.180594        59.3370 
 1053   0.0000       2.181957        59.3741 
 1054   0.0000       2.184302        59.4379 
 1055   0.0000       2.187745        59.5316 
 1056   0.0000       2.190644        59.6105 
 1057   0.0000       2.192122        59.6507 
 1058   0.0000       2.194272        59.7092 
 1059   0.0000       2.194855        59.7250 
 1060   0.0000       2.199221        59.8438 
 1061   0.0000       2.199982        59.8646 
 1062   0.0000       2.204089        59.9763 
 1063   0.0000       2.207306        60.0638 
 1064   0.0000       2.209940        60.1355 
 1065   0.0000       2.211794        60.1860 
 1066   0.0000       2.214557        60.2612 
 1067   0.0000       2.215367        60.2832 
 1068   0.0000       2.216261        60.3075 
 1069   0.0000       2.218029        60.3556 
 1070   0.0000       2.221850        60.4596 
 1071   0.0000       2.223519        60.5050 
 1072   0.0000       2.224378        60.5284 
 1073   0.0000       2.225230        60.5516 
 1074   0.0000       2.230115        60.6845 
 1075   0.0000       2.230866        60.7049 
 1076   0.0000       2.233628        60.7801 
 1077   0.0000       2.235359        60.8272 
 1078   0.0000       2.238100        60.9018 
 1079   0.0000       2.238697        60.9180 
 1080   0.0000       2.244262        61.0695 
 1081   0.0000       2.246223        61.1228 
 1082   0.0000       2.247192        61.1492 
 1083   0.0000       2.250295        61.2336 
 1084   0.0000       2.251302        61.2610 
 1085   0.0000       2.253621        61.3241 
 1086   0.0000       2.254784        61.3558 
 1087   0.0000       2.256327        61.3978 
 1088   0.0000       2.260276        61.5052 
 1089   0.0000       2.261046        61.5262 
 1090   0.0000       2.263509        61.5932 
 1091   0.0000       2.265652        61.6515 
 1092   0.0000       2.269175        61.7474 
 1093   0.0000       2.269878        61.7665 
 1094   0.0000       2.272569        61.8397 
 1095   0.0000       2.273661        61.8695 
 1096   0.0000       2.275223        61.9120 
 1097   0.0000       2.276368        61.9431 
 1098   0.0000       2.280910        62.0667 
 1099   0.0000       2.281757        62.0898 
 1100   0.0000       2.284927        62.1760 
 1101   0.0000       2.285224        62.1841 
 1102   0.0000       2.288480        62.2727 
 1103   0.0000       2.289559        62.3021 
 1104   0.0000       2.292234        62.3748 
 1105   0.0000       2.294395        62.4337 
 1106   0.0000       2.296235        62.4837 
 1107   0.0000       2.297358        62.5143 
 1108   0.0000       2.301934        62.6388 
 1109   0.0000       2.303357        62.6775 
 1110   0.0000       2.306299        62.7576 
 1111   0.0000       2.310697        62.8773 
 1112   0.0000       2.313621        62.9568 
 1113   0.0000       2.314879        62.9911 
 1114   0.0000       2.316059        63.0232 
 1115   0.0000       2.317829        63.0713 
 1116   0.0000       2.318747        63.0963 
 1117   0.0000       2.322459        63.1973 
 1118   0.0000       2.323041        63.2132 
 1119   0.0000       2.324665        63.2573 
 1120   0.0000       2.326841        63.3166 
 1121   0.0000       2.330561        63.4178 
 1122   0.0000       2.333558        63.4994 
 1123   0.0000       2.334511        63.5253 
 1124   0.0000       2.336478        63.5788 
 1125   0.0000       2.338971        63.6466 
 1126   0.0000       2.340206        63.6803 
 1127   0.0000       2.341516        63.7159 
 1128   0.0000       2.343732        63.7762 
 1129   0.0000       2.346089        63.8403 
 1130   0.0000       2.348075        63.8944 
 1131   0.0000       2.349189        63.9247 
 1132   0.0000       2.352902        64.0257 
 1133   0.0000       2.353377        64.0386 
 1134   0.0000       2.356815        64.1322 
 1135   0.0000       2.358377        64.1747 
 1136   0.0000       2.360560        64.2341 
 1137   0.0000       2.362408        64.2844 
 1138   0.0000       2.365398        64.3658 
 1139   0.0000       2.367795        64.4310 
 1140   0.0000       2.369592        64.4799 
 1141   0.0000       2.370352        64.5005 
 1142   0.0000       2.372176        64.5502 
 1143   0.0000       2.377022        64.6821 
 1144   0.0000       2.379129        64.7394 
 1145   0.0000       2.381373        64.8005 
 1146   0.0000       2.382689        64.8363 
 1147   0.0000       2.384378        64.8822 
 1148   0.0000       2.385413        64.9104 
 1149   0.0000       2.388266        64.9880 
 1150   0.0000       2.391034        65.0634 
 1151   0.0000       2.392684        65.1082 
 1152   0.0000       2.394521        65.1582 
 1153   0.0000       2.397306        65.2340 
 1154   0.0000       2.397896        65.2501 
 1155   0.0000       2.401073        65.3365 
 1156   0.0000       2.403841        65.4118 
 1157   0.0000       2.405400        65.4543 
 1158   0.0000       2.407374        65.5080 
 1159   0.0000       2.410936        65.6049 
 1160   0.0000       2.413173        65.6658 
 1161   0.0000       2.416131        65.7463 
 1162   0.0000       2.419245        65.8310 
 1163   0.0000       2.421221        65.8848 
 1164   0.0000       2.421566        65.8942 
 1165   0.0000       2.426688        66.0335 
 1166   0.0000       2.428044        66.0704 
 1167   0.0000       2.429482        66.1096 
 1168   0.0000       2.433182        66.2103 
 1169   0.0000       2.435736        66.2798 
 1170   0.0000       2.437612        66.3308 
 1171   0.0000       2.441969        66.4494 
 1172   0.0000       2.444033        66.5055 
 1173   0.0000       2.448160        66.6178 
 1174   0.0000       2.448940        66.6391 
 1175   0.0000       2.452014        66.7227 
 1176   0.0000       2.454758        66.7974 
 1177   0.0000       2.456202        66.8367 
 1178   0.0000       2.458865        66.9091 
 1179   0.0000       2.464467        67.0616 
 1180   0.0000       2.464949        67.0747 
 1181   0.0000       2.468146        67.1617 
 1182   0.0000       2.474158        67.3253 
 1183   0.0000       2.475671        67.3664 
 1184   0.0000       2.476454        67.3877 
 1185   0.0000       2.477868        67.4262 
 1186   0.0000       2.481875        67.5353 
 1187   0.0000       2.483595        67.5821 
 1188   0.0000       2.485573        67.6359 
 1189   0.0000       2.488300        67.7101 
 1190   0.0000       2.489856        67.7524 
 1191   0.0000       2.491628        67.8006 
 1192   0.0000       2.495256        67.8994 
 1193   0.0000       2.497320        67.9555 
 1194   0.0000       2.499353        68.0108 
 1195   0.0000       2.501651        68.0734 
 1196   0.0000       2.503651        68.1278 
 1197   0.0000       2.505360        68.1743 
 1198   0.0000       2.506997        68.2189 
 1199   0.0000       2.508957        68.2722 
 1200   0.0000       2.510591        68.3166 
 1201   0.0000       2.514172        68.4141 
 1202   0.0000       2.516202        68.4693 
 1203   0.0000       2.518088        68.5207 
 1204   0.0000       2.522129        68.6306 
 1205   0.0000       2.522725        68.6468 
 1206   0.0000       2.526388        68.7465 
 1207   0.0000       2.527506        68.7769 
 1208   0.0000       2.532196        68.9046 
 1209   0.0000       2.532955        68.9252 
 1210   0.0000       2.535776        69.0020 
 1211   0.0000       2.540029        69.1177 
 1212   0.0000       2.540371        69.1270 
 1213   0.0000       2.542592        69.1875 
 1214   0.0000       2.543879        69.2225 
 1215   0.0000       2.549019        69.3623 
 1216   0.0000       2.550216        69.3949 
 1217   0.0000       2.551179        69.4211 
 1218   0.0000       2.554606        69.5144 
 1219   0.0000       2.557263        69.5867 
 1220   0.0000       2.558292        69.6147 
 1221   0.0000       2.560996        69.6882 
 1222   0.0000       2.563330        69.7517 
 1223   0.0000       2.568966        69.9051 
 1224   0.0000       2.571680        69.9790 
 1225   0.0000       2.573761        70.0356 
 1226   0.0000       2.574810        70.0641 
 1227   0.0000       2.577018        70.1242 
 1228   0.0000       2.578597        70.1672 
 1229   0.0000       2.579567        70.1936 
 1230   0.0000       2.584292        70.3222 
 1231   0.0000       2.585346        70.3509 
 1232   0.0000       2.587105        70.3987 
 1233   0.0000       2.588510        70.4369 
 1234   0.0000       2.590663        70.4955 
 1235   0.0000       2.593798        70.5808 
 1236   0.0000       2.595382        70.6239 
 1237   0.0000       2.599085        70.7247 
 1238   0.0000       2.601570        70.7923 
 1239   0.0000       2.605248        70.8924 
 1240   0.0000       2.606877        70.9367 
 1241   0.0000       2.608940        70.9929 
 1242   0.0000       2.610669        71.0399 
 1243   0.0000       2.612665        71.0942 
 1244   0.0000       2.614697        71.1495 
 1245   0.0000       2.618404        71.2504 
 1246   0.0000       2.619241        71.2732 
 1247   0.0000       2.619574        71.2822 
 1248   0.0000       2.622327        71.3571 
 1249   0.0000       2.627628        71.5014 
 1250   0.0000       2.629077        71.5408 
 1251   0.0000       2.631156        71.5974 
 1252   0.0000       2.633548        71.6625 
 1253   0.0000       2.637190        71.7616 
 1254   0.0000       2.637654        71.7742 
 1255   0.0000       2.640592        71.8542 
 1256   0.0000       2.642323        71.9013 
 1257   0.0000       2.646728        72.0211 
 1258   0.0000       2.648231        72.0620 
 1259   0.0000       2.651709        72.1567 
 1260   0.0000       2.655024        72.2469 
 1261   0.0000       2.657472        72.3135 
 1262   0.0000       2.659167        72.3596 
 1263   0.0000       2.661087        72.4118 
 1264   0.0000       2.662256        72.4437 
 1265   0.0000       2.664225        72.4973 
 1266   0.0000       2.666108        72.5485 
 1267   0.0000       2.668648        72.6176 
 1268   0.0000       2.669588        72.6432 
 1269   0.0000       2.671864        72.7051 
 1270   0.0000       2.676013        72.8180 
 1271   0.0000       2.676799        72.8394 
 1272   0.0000       2.681205        72.9593 
 1273   0.0000       2.682422        72.9924 
 1274   0.0000       2.684133        73.0390 
 1275   0.0000       2.686652        73.1075 
 1276   0.0000       2.688329        73.1532 
 1277   0.0000       2.690304        73.2069 
 1278   0.0000       2.693177        73.2851 
 1279   0.0000       2.696312        73.3704 
 1280   0.0000       2.699362        73.4534 
 1281   0.0000       2.701541        73.5127 
 1282   0.0000       2.703545        73.5672 
 1283   0.0000       2.704330        73.5886 
 1284   0.0000       2.707018        73.6617 
 1285   0.0000       2.707149        73.6653 
 1286   0.0000       2.710577        73.7586 
 1287   0.0000       2.714781        73.8729 
 1288   0.0000       2.716757        73.9267 
 1289   0.0000       2.718592        73.9767 
 1290   0.0000       2.720477        74.0279 
 1291   0.0000       2.722632        74.0866 
 1292   0.0000       2.724175        74.1286 
 1293   0.0000       2.725216        74.1569 
 1294   0.0000       2.727392        74.2161 
 1295   0.0000       2.728402        74.2436 
 1296   0.0000       2.732193        74.3468 
 1297   0.0000       2.735053        74.4246 
 1298   0.0000       2.736963        74.4766 
 1299   0.0000       2.738691        74.5236 
 1300   0.0000       2.740361        74.5690 
 1301   0.0000       2.743427        74.6524 
 1302   0.0000       2.745743        74.7155 
 1303   0.0000       2.747593        74.7658 
 1304   0.0000       2.751076        74.8606 
 1305   0.0000       2.752630        74.9029 
 1306   0.0000       2.755256        74.9743 
 1307   0.0000       2.756214        75.0004 
 1308   0.0000       2.761268        75.1379 
 1309   0.0000       2.762351        75.1674 
 1310   0.0000       2.766870        75.2904 
 1311   0.0000       2.767914        75.3188 
 1312   0.0000       2.769285        75.3561 
 1313   0.0000       2.771210        75.4085 
 1314   0.0000       2.773866        75.4807 
 1315   0.0000       2.775624        75.5286 
 1316   0.0000       2.776882        75.5628 
 1317   0.0000       2.779802        75.6423 
 1318   0.0000       2.781887        75.6990 
 1319   0.0000       2.783151        75.7334 
 1320   0.0000       2.785281        75.7913 
 1321   0.0000       2.790575        75.9354 
 1322   0.0000       2.791662        75.9650 
 1323   0.0000       2.795599        76.0721 
 1324   0.0000       2.797834        76.1329 
 1325   0.0000       2.799561        76.1799 
 1326   0.0000       2.801897        76.2435 
 1327   0.0000       2.803171        76.2782 
 1328   0.0000       2.805841        76.3508 
 1329   0.0000       2.808400        76.4204 
 1330   0.0000       2.811225        76.4973 
 1331   0.0000       2.813322        76.5544 
 1332   0.0000       2.814629        76.5900 
 1333   0.0000       2.817195        76.6598 
 1334   0.0000       2.819074        76.7109 
 1335   0.0000       2.822585        76.8064 
 1336   0.0000       2.823646        76.8353 
 1337   0.0000       2.824140        76.8488 
 1338   0.0000       2.826643        76.9169 
 1339   0.0000       2.827548        76.9415 
 1340   0.0000       2.828811        76.9759 
 1341   0.0000       2.832635        77.0799 
 1342   0.0000       2.836075        77.1735 
 1343   0.0000       2.837707        77.2179 
 1344   0.0000       2.840251        77.2872 
 1345   0.0000       2.843315        77.3705 
 1346   0.0000       2.844062        77.3909 
 1347   0.0000       2.845539        77.4310 
 1348   0.0000       2.850861        77.5759 
 1349   0.0000       2.854254        77.6682 
 1350   0.0000       2.855686        77.7072 
 1351   0.0000       2.856668        77.7339 
 1352   0.0000       2.859136        77.8010 
 1353   0.0000       2.861673        77.8701 
 1354   0.0000       2.864106        77.9363 
 1355   0.0000       2.867896        78.0394 
 1356   0.0000       2.869566        78.0849 
 1357   0.0000       2.871750        78.1443 
 1358   0.0000       2.874453        78.2178 
 1359   0.0000       2.876287        78.2677 
 1360   0.0000       2.878225        78.3205 
 1361   0.0000       2.880978        78.3954 
 1362   0.0000       2.881969        78.4224 
 1363   0.0000       2.882444        78.4353 
 1364   0.0000       2.884811        78.4997 
 1365   0.0000       2.888016        78.5869 
 1366   0.0000       2.891227        78.6743 
 1367   0.0000       2.894428        78.7614 
 1368   0.0000       2.895528        78.7913 
 1369   0.0000       2.899272        78.8932 
 1370   0.0000       2.901655        78.9580 
 1371   0.0000       2.902838        78.9902 
 1372   0.0000       2.904597        79.0381 
 1373   0.0000       2.907843        79.1264 
 1374   0.0000       2.910325        79.1940 
 1375   0.0000       2.912115        79.2427 
 1376   0.0000       2.914001        79.2940 
 1377   0.0000       2.916425        79.3599 
 1378   0.0000       2.918819        79.4251 
 1379   0.0000       2.923083        79.5411 
 1380   0.0000       2.923724        79.5586 
 1381   0.0000       2.926935        79.6459 
 1382   0.0000       2.929374        79.7123 
 1383   0.0000       2.932545        79.7986 
 1384   0.0000       2.934483        79.8514 
 1385   0.0000       2.937200        79.9253 
 1386   0.0000       2.940520        80.0156 
 1387   0.0000       2.943111        80.0861 
 1388   0.0000       2.944951        80.1362 
 1389   0.0000       2.948312        80.2277 
 1390   0.0000       2.949371        80.2565 
 1391   0.0000       2.952037        80.3290 
 1392   0.0000       2.954957        80.4085 
 1393   0.0000       2.957092        80.4666 
 1394   0.0000       2.961403        80.5839 
 1395   0.0000       2.962680        80.6186 
 1396   0.0000       2.966379        80.7193 
 1397   0.0000       2.970228        80.8240 
 1398   0.0000       2.971708        80.8643 
 1399   0.0000       2.975345        80.9633 
 1400   0.0000       2.977031        81.0091 
 1401   0.0000       2.978345        81.0449 
 1402   0.0000       2.982228        81.1505 
 1403   0.0000       2.984762        81.2195 
 1404   0.0000       2.989305        81.3431 
 1405   0.0000       2.991108        81.3922 
 1406   0.0000       2.994699        81.4899 
 1407   0.0000       2.997400        81.5634 
 1408   0.0000       2.998612        81.5964 
 1409   0.0000       3.002546        81.7034 
 1410   0.0000       3.003229        81.7220 
 1411   0.0000       3.006138        81.8012 
 1412   0.0000       3.009802        81.9009 
 1413   0.0000       3.014580        82.0309 
 1414   0.0000       3.015283        82.0500 
 1415   0.0000       3.019237        82.1576 
 1416   0.0000       3.024494        82.3007 
 1417   0.0000       3.026988        82.3685 
 1418   0.0000       3.027887        82.3930 
 1419   0.0000       3.030164        82.4549 
 1420   0.0000       3.031373        82.4879 
 1421   0.0000       3.034991        82.5863 
 1422   0.0000       3.037239        82.6475 
 1423   0.0000       3.038951        82.6940 
 1424   0.0000       3.044441        82.8435 
 1425   0.0000       3.044803        82.8533 
 1426   0.0000       3.048949        82.9661 
 1427   0.0000       3.052180        83.0540 
 1428   0.0000       3.053221        83.0824 
 1429   0.0000       3.054118        83.1068 
 1430   0.0000       3.058649        83.2301 
 1431   0.0000       3.060659        83.2848 
 1432   0.0000       3.063210        83.3542 
 1433   0.0000       3.064534        83.3902 
 1434   0.0000       3.067811        83.4794 
 1435   0.0000       3.070830        83.5615 
 1436   0.0000       3.073164        83.6250 
 1437   0.0000       3.074746        83.6681 
 1438   0.0000       3.076461        83.7147 
 1439   0.0000       3.083331        83.9017 
 1440   0.0000       3.085964        83.9733 
 1441   0.0000       3.089571        84.0715 
 1442   0.0000       3.091331        84.1194 
 1443   0.0000       3.091885        84.1345 
 1444   0.0000       3.094567        84.2074 
 1445   0.0000       3.098213        84.3067 
 1446   0.0000       3.099301        84.3363 
 1447   0.0000       3.102618        84.4265 
 1448   0.0000       3.105920        84.5164 
 1449   0.0000       3.108170        84.5776 
 1450   0.0000       3.110904        84.6520 
 1451   0.0000       3.114358        84.7460 
 1452   0.0000       3.115657        84.7813 
 1453   0.0000       3.119576        84.8880 
 1454   0.0000       3.121680        84.9452 
 1455   0.0000       3.122791        84.9755 
 1456   0.0000       3.128365        85.1271 
 1457   0.0000       3.129593        85.1606 
 1458   0.0000       3.130581        85.1874 
 1459   0.0000       3.136390        85.3455 
 1460   0.0000       3.141426        85.4825 
 1461   0.0000       3.142279        85.5058 
 1462   0.0000       3.144087        85.5549 
 1463   0.0000       3.147317        85.6429 
 1464   0.0000       3.150482        85.7290 
 1465   0.0000       3.155054        85.8534 
 1466   0.0000       3.158677        85.9520 
 1467   0.0000       3.163546        86.0845 
 1468   0.0000       3.167351        86.1880 
 1469   0.0000       3.169280        86.2405 
 1470   0.0000       3.172149        86.3186 
 1471   0.0000       3.173988        86.3686 
 1472   0.0000       3.177867        86.4742 
 1473   0.0000       3.180279        86.5398 
 1474   0.0000       3.182402        86.5976 
 1475   0.0000       3.186934        86.7209 
 1476   0.0000       3.190603        86.8207 
 1477   0.0000       3.193772        86.9070 
 1478   0.0000       3.199618        87.0660 
 1479   0.0000       3.201723        87.1233 
 1480   0.0000       3.204426        87.1969 
 1481   0.0000       3.209051        87.3227 
 1482   0.0000       3.210513        87.3625 
 1483   0.0000       3.214345        87.4668 
 1484   0.0000       3.216427        87.5234 
 1485   0.0000       3.221669        87.6661 
 1486   0.0000       3.222766        87.6959 
 1487   0.0000       3.225505        87.7705 
 1488   0.0000       3.228330        87.8473 
 1489   0.0000       3.230496        87.9063 
 1490   0.0000       3.235829        88.0514 
 1491   0.0000       3.236699        88.0751 
 1492   0.0000       3.240340        88.1741 
 1493   0.0000       3.242993        88.2463 
 1494   0.0000       3.247633        88.3726 
 1495   0.0000       3.250100        88.4397 
 1496   0.0000       3.252749        88.5118 
 1497   0.0000       3.255124        88.5764 
 1498   0.0000       3.258078        88.6568 
 1499   0.0000       3.262169        88.7681 
 1500   0.0000       3.267544        88.9144 
 1501   0.0000       3.269828        88.9765 
 1502   0.0000       3.272440        89.0476 
 1503   0.0000       3.278314        89.2075 
 1504   0.0000       3.278846        89.2219 
 1505   0.0000       3.282805        89.3297 
 1506   0.0000       3.284648        89.3798 
 1507   0.0000       3.289092        89.5008 
 1508   0.0000       3.294030        89.6351 
 1509   0.0000       3.297473        89.7288 
 1510   0.0000       3.298131        89.7467 
 1511   0.0000       3.301523        89.8390 
 1512   0.0000       3.304159        89.9107 
 1513   0.0000       3.307850        90.0112 
 1514   0.0000       3.310177        90.0745 
 1515   0.0000       3.312402        90.1350 
 1516   0.0000       3.317809        90.2822 
 1517   0.0000       3.319524        90.3288 
 1518   0.0000       3.321190        90.3742 
 1519   0.0000       3.324977        90.4772 
 1520   0.0000       3.328300        90.5677 
 1521   0.0000       3.331998        90.6683 
 1522   0.0000       3.333335        90.7047 
 1523   0.0000       3.340921        90.9111 
 1524   0.0000       3.344910        91.0196 
 1525   0.0000       3.349769        91.1519 
 1526   0.0000       3.350691        91.1769 
 1527   0.0000       3.355331        91.3032 
 1528   0.0000       3.362115        91.4878 
 1529   0.0000       3.365692        91.5851 
 1530   0.0000       3.367562        91.6360 
 1531   0.0000       3.370076        91.7044 
 1532   0.0000       3.373244        91.7906 
 1533   0.0000       3.375230        91.8447 
 1534   0.0000       3.381909        92.0264 
 1535   0.0000       3.383761        92.0768 
 1536   0.0000       3.385198        92.1159 
 1537   0.0000       3.389991        92.2463 
 1538   0.0000       3.393151        92.3323 
 1539   0.0000       3.395442        92.3947 
 1540   0.0000       3.398897        92.4887 
 1541   0.0000       3.403036        92.6013 
 1542   0.0000       3.404579        92.6433 
 1543   0.0000       3.408427        92.7480 
 1544   0.0000       3.410117        92.7940 
 1545   0.0000       3.415350        92.9364 
 1546   0.0000       3.417441        92.9933 
 1547   0.0000       3.423622        93.1615 
 1548   0.0000       3.424932        93.1971 
 1549   0.0000       3.427690        93.2722 
 1550   0.0000       3.430515        93.3491 
 1551   0.0000       3.435625        93.4881 
 1552   0.0000       3.437077        93.5276 
 1553   0.0000       3.438438        93.5647 
 1554   0.0000       3.444160        93.7204 
 1555   0.0000       3.445839        93.7660 
 1556   0.0000       3.449777        93.8732 
 1557   0.0000       3.451171        93.9111 
 1558   0.0000       3.454619        94.0050 
 1559   0.0000       3.457291        94.0777 
 1560   0.0000       3.461264        94.1858 
 1561   0.0000       3.462212        94.2116 
 1562   0.0000       3.465457        94.2999 
 1563   0.0000       3.468364        94.3790 
 1564   0.0000       3.470626        94.4405 
 1565   0.0000       3.473318        94.5138 
 1566   0.0000       3.475234        94.5659 
 1567   0.0000       3.479589        94.6844 
 1568   0.0000       3.483278        94.7848 
 1569   0.0000       3.485933        94.8571 
 1570   0.0000       3.488434        94.9251 
 1571   0.0000       3.493620        95.0662 
 1572   0.0000       3.496860        95.1544 
 1573   0.0000       3.497201        95.1637 
 1574   0.0000       3.500008        95.2401 
 1575   0.0000       3.501389        95.2776 
 1576   0.0000       3.505190        95.3811 
 1577   0.0000       3.509013        95.4851 
 1578   0.0000       3.509257        95.4917 
 1579   0.0000       3.512515        95.5804 
 1580   0.0000       3.515893        95.6723 
 1581   0.0000       3.518242        95.7362 
 1582   0.0000       3.523380        95.8761 
 1583   0.0000       3.525813        95.9422 
 1584   0.0000       3.527639        95.9919 
 1585   0.0000       3.531621        96.1003 
 1586   0.0000       3.533340        96.1471 
 1587   0.0000       3.534320        96.1737 
 1588   0.0000       3.536963        96.2456 
 1589   0.0000       3.541704        96.3747 
 1590   0.0000       3.543627        96.4270 
 1591   0.0000       3.545564        96.4797 
 1592   0.0000       3.546550        96.5065 
 1593   0.0000       3.549165        96.5777 
 1594   0.0000       3.551742        96.6478 
 1595   0.0000       3.554772        96.7303 
 1596   0.0000       3.555326        96.7453 
 1597   0.0000       3.558785        96.8395 
 1598   0.0000       3.561099        96.9024 
 1599   0.0000       3.564930        97.0067 
 1600   0.0000       3.565737        97.0286 
 1601   0.0000       3.568549        97.1052 
 1602   0.0000       3.571045        97.1731 
 1603   0.0000       3.575116        97.2838 
 1604   0.0000       3.576247        97.3146 
 1605   0.0000       3.580402        97.4277 
 1606   0.0000       3.583058        97.5000 
 1607   0.0000       3.585605        97.5693 
 1608   0.0000       3.589037        97.6627 
 1609   0.0000       3.592844        97.7663 
 1610   0.0000       3.597149        97.8834 
 1611   0.0000       3.598168        97.9111 
 1612   0.0000       3.602333        98.0245 
 1613   0.0000       3.605806        98.1190 
 1614   0.0000       3.606350        98.1338 
 1615   0.0000       3.610489        98.2464 
 1616   0.0000       3.612599        98.3038 
 1617   0.0000       3.615866        98.3927 
 1618   0.0000       3.616729        98.4162 
 1619   0.0000       3.620841        98.5281 
 1620   0.0000       3.623224        98.5929 
 1621   0.0000       3.623645        98.6044 
 1622   0.0000       3.631302        98.8128 
 1623   0.0000       3.633642        98.8764 
 1624   0.0000       3.637387        98.9783 
 1625   0.0000       3.643472        99.1439 
 1626   0.0000       3.647543        99.2547 
 1627   0.0000       3.649721        99.3140 
 1628   0.0000       3.650769        99.3425 
 1629   0.0000       3.654746        99.4507 
 1630   0.0000       3.662898        99.6725 
 1631   0.0000       3.665422        99.7412 
 1632   0.0000       3.668848        99.8344 
 1633   0.0000       3.669229        99.8448 
 1634   0.0000       3.673263        99.9546 
 1635   0.0000       3.674803        99.9965 
 1636   0.0000       3.677106       100.0591 
 1637   0.0000       3.683437       100.2314 
 1638   0.0000       3.686909       100.3259 
 1639   0.0000       3.687505       100.3421 
 1640   0.0000       3.691706       100.4564 
 1641   0.0000       3.694618       100.5357 
 1642   0.0000       3.698966       100.6540 
 1643   0.0000       3.700755       100.7027 
 1644   0.0000       3.701082       100.7116 
 1645   0.0000       3.707534       100.8871 
 1646   0.0000       3.708753       100.9203 
 1647   0.0000       3.715575       101.1059 
 1648   0.0000       3.716330       101.1265 
 1649   0.0000       3.721090       101.2560 
 1650   0.0000       3.724171       101.3398 
 1651   0.0000       3.728186       101.4491 
 1652   0.0000       3.730584       101.5143 
 1653   0.0000       3.734620       101.6242 
 1654   0.0000       3.736730       101.6816 
 1655   0.0000       3.741844       101.8208 
 1656   0.0000       3.745078       101.9088 
 1657   0.0000       3.750471       102.0555 
 1658   0.0000       3.751336       102.0790 
 1659   0.0000       3.753024       102.1250 
 1660   0.0000       3.756360       102.2158 
 1661   0.0000       3.759105       102.2904 
 1662   0.0000       3.765018       102.4513 
 1663   0.0000       3.770027       102.5877 
 1664   0.0000       3.774801       102.7175 
 1665   0.0000       3.777399       102.7883 
 1666   0.0000       3.780288       102.8669 
 1667   0.0000       3.784236       102.9743 
 1668   0.0000       3.785724       103.0148 
 1669   0.0000       3.791426       103.1700 
 1670   0.0000       3.792720       103.2051 
 1671   0.0000       3.798569       103.3643 
 1672   0.0000       3.803338       103.4941 
 1673   0.0000       3.805087       103.5417 
 1674   0.0000       3.808481       103.6340 
 1675   0.0000       3.811050       103.7039 
 1676   0.0000       3.816808       103.8606 
 1677   0.0000       3.822523       104.0161 
 1678   0.0000       3.826451       104.1230 
 1679   0.0000       3.828310       104.1736 
 1680   0.0000       3.834977       104.3550 
 1681   0.0000       3.842497       104.5597 
 1682   0.0000       3.844624       104.6175 
 1683   0.0000       3.846272       104.6624 
 1684   0.0000       3.852497       104.8318 
 1685   0.0000       3.856173       104.9318 
 1686   0.0000       3.863090       105.1200 
 1687   0.0000       3.866649       105.2169 
 1688   0.0000       3.869653       105.2986 
 1689   0.0000       3.870350       105.3176 
 1690   0.0000       3.874280       105.4245 
 1691   0.0000       3.875038       105.4451 
 1692   0.0000       3.883482       105.6749 
 1693   0.0000       3.886200       105.7489 
 1694   0.0000       3.888697       105.8168 
 1695   0.0000       3.893844       105.9569 
 1696   0.0000       3.895829       106.0109 
 1697   0.0000       3.900356       106.1341 
 1698   0.0000       3.909648       106.3869 
 1699   0.0000       3.913551       106.4931 
 1700   0.0000       3.915615       106.5493 
 1701   0.0000       3.920124       106.6720 
 1702   0.0000       3.924057       106.7790 
 1703   0.0000       3.927403       106.8701 
 1704   0.0000       3.930232       106.9470 
 1705   0.0000       3.932083       106.9974 
 1706   0.0000       3.936763       107.1248 
 1707   0.0000       3.941076       107.2421 
 1708   0.0000       3.942778       107.2884 
 1709   0.0000       3.946520       107.3903 
 1710   0.0000       3.954072       107.5958 
 1711   0.0000       3.955834       107.6437 
 1712   0.0000       3.957109       107.6784 
 1713   0.0000       3.964519       107.8801 
 1714   0.0000       3.966065       107.9221 
 1715   0.0000       3.969583       108.0178 
 1716   0.0000       3.978040       108.2480 
 1717   0.0000       3.980425       108.3129 
 1718   0.0000       3.985125       108.4408 
 1719   0.0000       3.986604       108.4810 
 1720   0.0000       3.990051       108.5748 
 1721   0.0000       3.997411       108.7751 
 1722   0.0000       3.998752       108.8116 
 1723   0.0000       4.005602       108.9980 
 1724   0.0000       4.009504       109.1041 
 1725   0.0000       4.012020       109.1726 
 1726   0.0000       4.014347       109.2359 
 1727   0.0000       4.020238       109.3962 
 1728   0.0000       4.024763       109.5194 
 1729   0.0000       4.026483       109.5662 
 1730   0.0000       4.028972       109.6339 
 1731   0.0000       4.030913       109.6867 
 1732   0.0000       4.037239       109.8589 
 1733   0.0000       4.043881       110.0396 
 1734   0.0000       4.044656       110.0607 
 1735   0.0000       4.049482       110.1920 
 1736   0.0000       4.053963       110.3139 
 1737   0.0000       4.054561       110.3302 
 1738   0.0000       4.058956       110.4498 
 1739   0.0000       4.063980       110.5865 
 1740   0.0000       4.064876       110.6109 
 1741   0.0000       4.073152       110.8361 
 1742   0.0000       4.075637       110.9037 
 1743   0.0000       4.077950       110.9667 
 1744   0.0000       4.084797       111.1530 
 1745   0.0000       4.086661       111.2037 
 1746   0.0000       4.091940       111.3474 
 1747   0.0000       4.095860       111.4540 
 1748   0.0000       4.099062       111.5411 
 1749   0.0000       4.100869       111.5903 
 1750   0.0000       4.103920       111.6733 
 1751   0.0000       4.110858       111.8621 
 1752   0.0000       4.116668       112.0202 
 1753   0.0000       4.122451       112.1776 
 1754   0.0000       4.125349       112.2565 
 1755   0.0000       4.126641       112.2916 
 1756   0.0000       4.130737       112.4031 
 1757   0.0000       4.135298       112.5272 
 1758   0.0000       4.139978       112.6545 
 1759   0.0000       4.143904       112.7614 
 1760   0.0000       4.148432       112.8846 
 1761   0.0000       4.150959       112.9533 
 1762   0.0000       4.156717       113.1100 
 1763   0.0000       4.158156       113.1492 
 1764   0.0000       4.160598       113.2156 
 1765   0.0000       4.165266       113.3427 
 1766   0.0000       4.167413       113.4011 
 1767   0.0000       4.172195       113.5312 
 1768   0.0000       4.175215       113.6134 
 1769   0.0000       4.180550       113.7585 
 1770   0.0000       4.182784       113.8193 
 1771   0.0000       4.192117       114.0733 
 1772   0.0000       4.200397       114.2986 
 1773   0.0000       4.206407       114.4622 
 1774   0.0000       4.207171       114.4829 
 1775   0.0000       4.213085       114.6439 
 1776   0.0000       4.218751       114.7981 
 1777   0.0000       4.220581       114.8478 
 1778   0.0000       4.223610       114.9303 
 1779   0.0000       4.224908       114.9656 
 1780   0.0000       4.231665       115.1495 
 1781   0.0000       4.237296       115.3027 
 1782   0.0000       4.238285       115.3296 
 1783   0.0000       4.244447       115.4973 
 1784   0.0000       4.250532       115.6629 
 1785   0.0000       4.259935       115.9187 
 1786   0.0000       4.263005       116.0023 
 1787   0.0000       4.272306       116.2554 
 1788   0.0000       4.279022       116.4381 
 1789   0.0000       4.280272       116.4721 
 1790   0.0000       4.290709       116.7561 
 1791   0.0000       4.292691       116.8101 
 1792   0.0000       4.300986       117.0358 
 1793   0.0000       4.306528       117.1866 
 1794   0.0000       4.313142       117.3666 
 1795   0.0000       4.315257       117.4241 
 1796   0.0000       4.332029       117.8805 
 1797   0.0000       4.334134       117.9378 
 1798   0.0000       4.343424       118.1906 
 1799   0.0000       4.349585       118.3582 
 1800   0.0000       4.353472       118.4640 
 1801   0.0000       4.356188       118.5379 
 1802   0.0000       4.366159       118.8092 
 1803   0.0000       4.366317       118.8135 
 1804   0.0000       4.372163       118.9726 
 1805   0.0000       4.376119       119.0802 
 1806   0.0000       4.378087       119.1338 
 1807   0.0000       4.379248       119.1654 
 1808   0.0000       4.392381       119.5228 
 1809   0.0000       4.400333       119.7392 
 1810   0.0000       4.408157       119.9520 
 1811   0.0000       4.416735       120.1855 
 1812   0.0000       4.419614       120.2638 
 1813   0.0000       4.421529       120.3159 
 1814   0.0000       4.428357       120.5017 
 1815   0.0000       4.436839       120.7325 
 1816   0.0000       4.446193       120.9871 
 1817   0.0000       4.449965       121.0897 
 1818   0.0000       4.459392       121.3462 
 1819   0.0000       4.465857       121.5222 
 1820   0.0000       4.475886       121.7950 
 1821   0.0000       4.477800       121.8471 
 1822   0.0000       4.484501       122.0295 
 1823   0.0000       4.496011       122.3427 
 1824   0.0000       4.503424       122.5444 
 1825   0.0000       4.509907       122.7208 
 1826   0.0000       4.513273       122.8124 
 1827   0.0000       4.519491       122.9816 
 1828   0.0000       4.522813       123.0720 
 1829   0.0000       4.525937       123.1570 
 1830   0.0000       4.533671       123.3675 
 1831   0.0000       4.535562       123.4189 
 1832   0.0000       4.546800       123.7247 
 1833   0.0000       4.553479       123.9065 
 1834   0.0000       4.561642       124.1286 
 1835   0.0000       4.568324       124.3104 
 1836   0.0000       4.575442       124.5041 
 1837   0.0000       4.576495       124.5328 
 1838   0.0000       4.577934       124.5719 
 1839   0.0000       4.586305       124.7997 
 1840   0.0000       4.596813       125.0856 
 1841   0.0000       4.601998       125.2267 
 1842   0.0000       4.602714       125.2462 
 1843   0.0000       4.606317       125.3442 
 1844   0.0000       4.612592       125.5150 
 1845   0.0000       4.615371       125.5906 
 1846   0.0000       4.621780       125.7650 
 1847   0.0000       4.628740       125.9544 
 1848   0.0000       4.633393       126.0810 
 1849   0.0000       4.637366       126.1891 
 1850   0.0000       4.644373       126.3798 
 1851   0.0000       4.646029       126.4249 
 1852   0.0000       4.656753       126.7167 
 1853   0.0000       4.666528       126.9827 
 1854   0.0000       4.670920       127.1022 
 1855   0.0000       4.678460       127.3074 
 1856   0.0000       4.685086       127.4877 
 1857   0.0000       4.689763       127.6150 
 1858   0.0000       4.697203       127.8174 
 1859   0.0000       4.711109       128.1958 
 1860   0.0000       4.715270       128.3090 
 1861   0.0000       4.723464       128.5320 
 1862   0.0000       4.729557       128.6978 
 1863   0.0000       4.733055       128.7930 
 1864   0.0000       4.737713       128.9197 
 1865   0.0000       4.751398       129.2921 
 1866   0.0000       4.759502       129.5126 
 1867   0.0000       4.760917       129.5511 
 1868   0.0000       4.768243       129.7505 
 1869   0.0000       4.775032       129.9352 
 1870   0.0000       4.787317       130.2695 
 1871   0.0000       4.795015       130.4790 
 1872   0.0000       4.799863       130.6109 
 1873   0.0000       4.804948       130.7493 
 1874   0.0000       4.811836       130.9367 
 1875   0.0000       4.816065       131.0518 
 1876   0.0000       4.820061       131.1605 
 1877   0.0000       4.824563       131.2830 
 1878   0.0000       4.828956       131.4026 
 1879   0.0000       4.830891       131.4552 
 1880   0.0000       4.841179       131.7352 
 1881   0.0000       4.848156       131.9250 
 1882   0.0000       4.850508       131.9890 
 1883   0.0000       4.856120       132.1417 
 1884   0.0000       4.861782       132.2958 
 1885   0.0000       4.869529       132.5066 
 1886   0.0000       4.878245       132.7438 
 1887   0.0000       4.888701       133.0283 
 1888   0.0000       4.893637       133.1626 
 1889   0.0000       4.899566       133.3240 
 1890   0.0000       4.902535       133.4048 
 1891   0.0000       4.907024       133.5269 
 1892   0.0000       4.916450       133.7834 
 1893   0.0000       4.921932       133.9326 
 1894   0.0000       4.929158       134.1292 
 1895   0.0000       4.933858       134.2571 
 1896   0.0000       4.937011       134.3429 
 1897   0.0000       4.941700       134.4705 
 1898   0.0000       4.945723       134.5800 
 1899   0.0000       4.947604       134.6312 
 1900   0.0000       4.951596       134.7398 
 1901   0.0000       4.962282       135.0306 
 1902   0.0000       4.964129       135.0808 
 1903   0.0000       4.975954       135.4026 
 1904   0.0000       4.981421       135.5514 
 1905   0.0000       4.983867       135.6179 
 1906   0.0000       4.985990       135.6757 
 1907   0.0000       4.989805       135.7795 
 1908   0.0000       4.992229       135.8454 
 1909   0.0000       4.998729       136.0223 
 1910   0.0000       5.004450       136.1780 
 1911   0.0000       5.008048       136.2759 
 1912   0.0000       5.015275       136.4726 
 1913   0.0000       5.021911       136.6531 
 1914   0.0000       5.022888       136.6797 
 1915   0.0000       5.026366       136.7744 
 1916   0.0000       5.037660       137.0817 
 1917   0.0000       5.040850       137.1685 
 1918   0.0000       5.050611       137.4341 
 1919   0.0000       5.057393       137.6186 
 1920   0.0000       5.064839       137.8213 
 1921   0.0000       5.069556       137.9496 
 1922   0.0000       5.073303       138.0516 
 1923   0.0000       5.078989       138.2063 
 1924   0.0000       5.085791       138.3914 
 1925   0.0000       5.097112       138.6995 
 1926   0.0000       5.100434       138.7899 
 1927   0.0000       5.103593       138.8758 
 1928   0.0000       5.108157       139.0000 
 1929   0.0000       5.118702       139.2870 
 1930   0.0000       5.119471       139.3079 
 1931   0.0000       5.124262       139.4383 
 1932   0.0000       5.127620       139.5296 
 1933   0.0000       5.132579       139.6646 
 1934   0.0000       5.135952       139.7564 
 1935   0.0000       5.139001       139.8393 
 1936   0.0000       5.144626       139.9924 
 1937   0.0000       5.149279       140.1190 
 1938   0.0000       5.153808       140.2423 
 1939   0.0000       5.156388       140.3125 
 1940   0.0000       5.157774       140.3502 
 1941   0.0000       5.160574       140.4264 
 1942   0.0000       5.171674       140.7284 
 1943   0.0000       5.177109       140.8763 
 1944   0.0000       5.182405       141.0204 
 1945   0.0000       5.190745       141.2473 
 1946   0.0000       5.192762       141.3022 
 1947   0.0000       5.200498       141.5128 
 1948   0.0000       5.204708       141.6273 
 1949   0.0000       5.206741       141.6826 
 1950   0.0000       5.210669       141.7895 
 1951   0.0000       5.216359       141.9443 
 1952   0.0000       5.221304       142.0789 
 1953   0.0000       5.224641       142.1697 
 1954   0.0000       5.226117       142.2099 
 1955   0.0000       5.230688       142.3343 
 1956   0.0000       5.237988       142.5329 
 1957   0.0000       5.241295       142.6229 
 1958   0.0000       5.246416       142.7622 
 1959   0.0000       5.247057       142.7797 
 1960   0.0000       5.248817       142.8276 
 1961   0.0000       5.253166       142.9459 
 1962   0.0000       5.255139       142.9996 
 1963   0.0000       5.259817       143.1269 
 1964   0.0000       5.267787       143.3438 
 1965   0.0000       5.269196       143.3821 
 1966   0.0000       5.271126       143.4346 
 1967   0.0000       5.275373       143.5502 
 1968   0.0000       5.278674       143.6400 
 1969   0.0000       5.281361       143.7131 
 1970   0.0000       5.284828       143.8075 
 1971   0.0000       5.286422       143.8509 
 1972   0.0000       5.292244       144.0093 
 1973   0.0000       5.295996       144.1114 
 1974   0.0000       5.303538       144.3166 
 1975   0.0000       5.310734       144.5124 
 1976   0.0000       5.312346       144.5563 
 1977   0.0000       5.316139       144.6595 
 1978   0.0000       5.319240       144.7439 
 1979   0.0000       5.325850       144.9237 
 1980   0.0000       5.328499       144.9958 
 1981   0.0000       5.330499       145.0502 
 1982   0.0000       5.337349       145.2366 
 1983   0.0000       5.341559       145.3512 
 1984   0.0000       5.350227       145.5871 
 1985   0.0000       5.353910       145.6873 
 1986   0.0000       5.354816       145.7119 
 1987   0.0000       5.357790       145.7929 
 1988   0.0000       5.365424       146.0006 
 1989   0.0000       5.369148       146.1019 
 1990   0.0000       5.372193       146.1848 
 1991   0.0000       5.378878       146.3667 
 1992   0.0000       5.380700       146.4163 
 1993   0.0000       5.384616       146.5229 
 1994   0.0000       5.390798       146.6911 
 1995   0.0000       5.393321       146.7597 
 1996   0.0000       5.398723       146.9067 
 1997   0.0000       5.402897       147.0203 
 1998   0.0000       5.404770       147.0713 
 1999   0.0000       5.405369       147.0876 
 2000   0.0000       5.411053       147.2422 
 2001   0.0000       5.414474       147.3353 
 2002   0.0000       5.418528       147.4456 
 2003   0.0000       5.420054       147.4872 
 2004   0.0000       5.426934       147.6744 
 2005   0.0000       5.431032       147.7859 
 2006   0.0000       5.433216       147.8453 
 2007   0.0000       5.436961       147.9472 
 2008   0.0000       5.442559       148.0996 
 2009   0.0000       5.445860       148.1894 
 2010   0.0000       5.453071       148.3856 
 2011   0.0000       5.455864       148.4616 
 2012   0.0000       5.461781       148.6226 
 2013   0.0000       5.467367       148.7746 
 2014   0.0000       5.469032       148.8199 
 2015   0.0000       5.472069       148.9026 
 2016   0.0000       5.477117       149.0399 
 2017   0.0000       5.480809       149.1404 
 2018   0.0000       5.487516       149.3229 
 2019   0.0000       5.487715       149.3283 
 2020   0.0000       5.490769       149.4114 
 2021   0.0000       5.493276       149.4796 
 2022   0.0000       5.502235       149.7234 
 2023   0.0000       5.507168       149.8577 
 2024   0.0000       5.508259       149.8873 
 2025   0.0000       5.513952       150.0423 
 2026   0.0000       5.518084       150.1547 
 2027   0.0000       5.524095       150.3183 
 2028   0.0000       5.528595       150.4407 
 2029   0.0000       5.531916       150.5311 
 2030   0.0000       5.536885       150.6663 
 2031   0.0000       5.538253       150.7035 
 2032   0.0000       5.543520       150.8468 
 2033   0.0000       5.547112       150.9446 
 2034   0.0000       5.547810       150.9636 
 2035   0.0000       5.549510       151.0098 
 2036   0.0000       5.552853       151.1008 
 2037   0.0000       5.557422       151.2251 
 2038   0.0000       5.560568       151.3107 
 2039   0.0000       5.569015       151.5406 
 2040   0.0000       5.570095       151.5700 
 2041   0.0000       5.575554       151.7185 
 2042   0.0000       5.576146       151.7346 
 2043   0.0000       5.580417       151.8509 
 2044   0.0000       5.581088       151.8691 
 2045   0.0000       5.584324       151.9572 
 2046   0.0000       5.586024       152.0034 
 2047   0.0000       5.589675       152.1028 
 2048   0.0000       5.593834       152.2160 
 2049   0.0000       5.595693       152.2666 
 2050   0.0000       5.598245       152.3360 
 2051   0.0000       5.601610       152.4276 
 2052   0.0000       5.604957       152.5186 
 2053   0.0000       5.608936       152.6269 
 2054   0.0000       5.615341       152.8012 
 2055   0.0000       5.617624       152.8633 
 2056   0.0000       5.619963       152.9270 
 2057   0.0000       5.625526       153.0783 
 2058   0.0000       5.627274       153.1259 
 2059   0.0000       5.628336       153.1548 
 2060   0.0000       5.633376       153.2920 
 2061   0.0000       5.634997       153.3361 
 2062   0.0000       5.637456       153.4030 
 2063   0.0000       5.644728       153.6009 
 2064   0.0000       5.650081       153.7465 
 2065   0.0000       5.653877       153.8498 
 2066   0.0000       5.657839       153.9576 
 2067   0.0000       5.658407       153.9731 
 2068   0.0000       5.666140       154.1835 
 2069   0.0000       5.669396       154.2721 
 2070   0.0000       5.674115       154.4005 
 2071   0.0000       5.678635       154.5235 
 2072   0.0000       5.680069       154.5625 
 2073   0.0000       5.684474       154.6824 
 2074   0.0000       5.686785       154.7453 
 2075   0.0000       5.690213       154.8386 
 2076   0.0000       5.692515       154.9012 
 2077   0.0000       5.696164       155.0005 
 2078   0.0000       5.697754       155.0438 
 2079   0.0000       5.700175       155.1097 
 2080   0.0000       5.702486       155.1725 
 2081   0.0000       5.708444       155.3347 
 2082   0.0000       5.713126       155.4621 
 2083   0.0000       5.717372       155.5776 
 2084   0.0000       5.717879       155.5914 
 2085   0.0000       5.719868       155.6455 
 2086   0.0000       5.720028       155.6499 
 2087   0.0000       5.723487       155.7440 
 2088   0.0000       5.729967       155.9203 
 2089   0.0000       5.731759       155.9691 
 2090   0.0000       5.733506       156.0166 
 2091   0.0000       5.741670       156.2388 
 2092   0.0000       5.743684       156.2936 
 2093   0.0000       5.747999       156.4110 
 2094   0.0000       5.748567       156.4265 
 2095   0.0000       5.752316       156.5285 
 2096   0.0000       5.756578       156.6445 
 2097   0.0000       5.766843       156.9238 
 2098   0.0000       5.770496       157.0232 
 2099   0.0000       5.771374       157.0471 
 2100   0.0000       5.776490       157.1863 
 2101   0.0000       5.780686       157.3005 
 2102   0.0000       5.784275       157.3981 
 2103   0.0000       5.790316       157.5625 
 2104   0.0000       5.796398       157.7280 
 2105   0.0000       5.797638       157.7617 
 2106   0.0000       5.799632       157.8160 
 2107   0.0000       5.804823       157.9573 
 2108   0.0000       5.805917       157.9870 
 2109   0.0000       5.808519       158.0578 
 2110   0.0000       5.823434       158.4637 
 2111   0.0000       5.824393       158.4898 
 2112   0.0000       5.826935       158.5590 
 2113   0.0000       5.831378       158.6799 
 2114   0.0000       5.832491       158.7102 
 2115   0.0000       5.836132       158.8092 
 2116   0.0000       5.839716       158.9068 
 2117   0.0000       5.843281       159.0038 
 2118   0.0000       5.851702       159.2329 
 2119   0.0000       5.853347       159.2777 
 2120   0.0000       5.858734       159.4243 
 2121   0.0000       5.863523       159.5546 
 2122   0.0000       5.865569       159.6102 
 2123   0.0000       5.870186       159.7359 
 2124   0.0000       5.872338       159.7944 
 2125   0.0000       5.876093       159.8966 
 2126   0.0000       5.879530       159.9901 
 2127   0.0000       5.887225       160.1995 
 2128   0.0000       5.887732       160.2133 
 2129   0.0000       5.894709       160.4032 
 2130   0.0000       5.897610       160.4821 
 2131   0.0000       5.897801       160.4873 
 2132   0.0000       5.900308       160.5555 
 2133   0.0000       5.903653       160.6466 
 2134   0.0000       5.906622       160.7273 
 2135   0.0000       5.906717       160.7299 
 2136   0.0000       5.911865       160.8700 
 2137   0.0000       5.912856       160.8970 
 2138   0.0000       5.919976       161.0907 
 2139   0.0000       5.921757       161.1392 
 2140   0.0000       5.925040       161.2285 
 2141   0.0000       5.925968       161.2538 
 2142   0.0000       5.927883       161.3059 
 2143   0.0000       5.930374       161.3737 
 2144   0.0000       5.933019       161.4456 
 2145   0.0000       5.934930       161.4977 
 2146   0.0000       5.938426       161.5928 
 2147   0.0000       5.940601       161.6520 
 2148   0.0000       5.942494       161.7035 
 2149   0.0000       5.944229       161.7507 
 2150   0.0000       5.948277       161.8608 
 2151   0.0000       5.950378       161.9180 
 2152   0.0000       5.953643       162.0069 
 2153   0.0000       5.955539       162.0585 
 2154   0.0000       5.958430       162.1371 
 2155   0.0000       5.963847       162.2845 
 2156   0.0000       5.966120       162.3464 
 2157   0.0000       5.968565       162.4129 
 2158   0.0000       5.969998       162.4519 
 2159   0.0000       5.971169       162.4838 
 2160   0.0000       5.971718       162.4987 
 2161   0.0000       5.977349       162.6519 
 2162   0.0000       5.978822       162.6920 
 2163   0.0000       5.980890       162.7483 
 2164   0.0000       5.983951       162.8316 
 2165   0.0000       5.986642       162.9048 
 2166   0.0000       5.988327       162.9506 
 2167   0.0000       5.993786       163.0992 
 2168   0.0000       5.994573       163.1206 
 2169   0.0000       5.998704       163.2330 
 2170   0.0000       6.001888       163.3197 
 2171   0.0000       6.001948       163.3213 
 2172   0.0000       6.004605       163.3936 
 2173   0.0000       6.006980       163.4582 
 2174   0.0000       6.008713       163.5054 
 2175   0.0000       6.011578       163.5833 
 2176   0.0000       6.012031       163.5957 
 2177   0.0000       6.014106       163.6522 
 2178   0.0000       6.019289       163.7932 
 2179   0.0000       6.020458       163.8250 
 2180   0.0000       6.024402       163.9323 
 2181   0.0000       6.025991       163.9755 
 2182   0.0000       6.029757       164.0780 
 2183   0.0000       6.031227       164.1180 
 2184   0.0000       6.037287       164.2829 
 2185   0.0000       6.039358       164.3393 
 2186   0.0000       6.041280       164.3916 
 2187   0.0000       6.043608       164.4549 
 2188   0.0000       6.043932       164.4637 
 2189   0.0000       6.045735       164.5128 
 2190   0.0000       6.048183       164.5794 
 2191   0.0000       6.053202       164.7160 
 2192   0.0000       6.054120       164.7410 
 2193   0.0000       6.056457       164.8046 
 2194   0.0000       6.057940       164.8449 
 2195   0.0000       6.060991       164.9279 
 2196   0.0000       6.064571       165.0254 
 2197   0.0000       6.065148       165.0411 
 2198   0.0000       6.066646       165.0818 
 2199   0.0000       6.067753       165.1120 
 2200   0.0000       6.071879       165.2242 
 2201   0.0000       6.074089       165.2844 
 2202   0.0000       6.075720       165.3288 
 2203   0.0000       6.078474       165.4037 
 2204   0.0000       6.080226       165.4513 
 2205   0.0000       6.084687       165.5728 
 2206   0.0000       6.086763       165.6292 
 2207   0.0000       6.089448       165.7023 
 2208   0.0000       6.092107       165.7747 
 2209   0.0000       6.092475       165.7847 
 2210   0.0000       6.097745       165.9281 
 2211   0.0000       6.098306       165.9433 
 2212   0.0000       6.100588       166.0054 
 2213   0.0000       6.104360       166.1081 
 2214   0.0000       6.105075       166.1275 
 2215   0.0000       6.107160       166.1843 
 2216   0.0000       6.108990       166.2341 
 2217   0.0000       6.110288       166.2694 
 2218   0.0000       6.112739       166.3361 
 2219   0.0000       6.114532       166.3849 
 2220   0.0000       6.116659       166.4428 
 2221   0.0000       6.119980       166.5331 
 2222   0.0000       6.123224       166.6214 
 2223   0.0000       6.125963       166.6959 
 2224   0.0000       6.129022       166.7792 
 2225   0.0000       6.131825       166.8554 
 2226   0.0000       6.135867       166.9654 
 2227   0.0000       6.138250       167.0303 
 2228   0.0000       6.141284       167.1128 
 2229   0.0000       6.141836       167.1278 
 2230   0.0000       6.143564       167.1749 
 2231   0.0000       6.145052       167.2154 
 2232   0.0000       6.152131       167.4080 
 2233   0.0000       6.153690       167.4504 
 2234   0.0000       6.155118       167.4893 
 2235   0.0000       6.159958       167.6210 
 2236   0.0000       6.161320       167.6580 
 2237   0.0000       6.164248       167.7377 
 2238   0.0000       6.166756       167.8060 
 2239   0.0000       6.169031       167.8679 
 2240   0.0000       6.172015       167.9491 
 2241   0.0000       6.174651       168.0208 
 2242   0.0000       6.175698       168.0493 
 2243   0.0000       6.177944       168.1104 
 2244   0.0000       6.180267       168.1736 
 2245   0.0000       6.183069       168.2499 
 2246   0.0000       6.184697       168.2942 
 2247   0.0000       6.185726       168.3222 
 2248   0.0000       6.188200       168.3895 
 2249   0.0000       6.191564       168.4810 
 2250   0.0000       6.193471       168.5329 
 2251   0.0000       6.197116       168.6321 
 2252   0.0000       6.197665       168.6470 
 2253   0.0000       6.199463       168.6960 
 2254   0.0000       6.203422       168.8037 
 2255   0.0000       6.204109       168.8224 
 2256   0.0000       6.207390       168.9117 
 2257   0.0000       6.207755       168.9216 
 2258   0.0000       6.211644       169.0274 
 2259   0.0000       6.213364       169.0742 
 2260   0.0000       6.215816       169.1409 
 2261   0.0000       6.219332       169.2366 
 2262   0.0000       6.221215       169.2879 
 2263   0.0000       6.222826       169.3317 
 2264   0.0000       6.224301       169.3718 
 2265   0.0000       6.226935       169.4435 
 2266   0.0000       6.229903       169.5243 
 2267   0.0000       6.230639       169.5443 
 2268   0.0000       6.231820       169.5764 
 2269   0.0000       6.234579       169.6515 
 2270   0.0000       6.239971       169.7982 
 2271   0.0000       6.240389       169.8096 
 2272   0.0000       6.244361       169.9177 
 2273   0.0000       6.246440       169.9743 
 2274   0.0000       6.247952       170.0154 
 2275   0.0000       6.250940       170.0967 
 2276   0.0000       6.253083       170.1550 
 2277   0.0000       6.254549       170.1949 
 2278   0.0000       6.257910       170.2864 
 2279   0.0000       6.260704       170.3624 
 2280   0.0000       6.264583       170.4680 
 2281   0.0000       6.266014       170.5069 
 2282   0.0000       6.268698       170.5799 
 2283   0.0000       6.272701       170.6889 
 2284   0.0000       6.274748       170.7446 
 2285   0.0000       6.277710       170.8252 
 2286   0.0000       6.278191       170.8383 
 2287   0.0000       6.280853       170.9107 
 2288   0.0000       6.282983       170.9687 
 2289   0.0000       6.284782       171.0176 
 2290   0.0000       6.285774       171.0446 
 2291   0.0000       6.288298       171.1133 
 2292   0.0000       6.290475       171.1725 
 2293   0.0000       6.291728       171.2066 
 2294   0.0000       6.293775       171.2623 
 2295   0.0000       6.297333       171.3591 
 2296   0.0000       6.299929       171.4298 
 2297   0.0000       6.302571       171.5017 
 2298   0.0000       6.303387       171.5239 
 2299   0.0000       6.305685       171.5864 
 2300   0.0000       6.308697       171.6684 
 2301   0.0000       6.311182       171.7360 
 2302   0.0000       6.312932       171.7836 
 2303   0.0000       6.317114       171.8974 
 2304   0.0000       6.319111       171.9517 
 2305   0.0000       6.319911       171.9735 
 2306   0.0000       6.323629       172.0747 
 2307   0.0000       6.324753       172.1053 
 2308   0.0000       6.327459       172.1789 
 2309   0.0000       6.329174       172.2256 
 2310   0.0000       6.329822       172.2432 
 2311   0.0000       6.332291       172.3104 
 2312   0.0000       6.334877       172.3808 
 2313   0.0000       6.337828       172.4611 
 2314   0.0000       6.341497       172.5609 
 2315   0.0000       6.343291       172.6097 
 2316   0.0000       6.345639       172.6736 
 2317   0.0000       6.348045       172.7391 
 2318   0.0000       6.349394       172.7758 
 2319   0.0000       6.351746       172.8398 
 2320   0.0000       6.353720       172.8935 
 2321   0.0000       6.354183       172.9061 
 2322   0.0000       6.356369       172.9656 
 2323   0.0000       6.360212       173.0702 
 2324   0.0000       6.361900       173.1161 
 2325   0.0000       6.365249       173.2072 
 2326   0.0000       6.368480       173.2951 
 2327   0.0000       6.370458       173.3490 
 2328   0.0000       6.370732       173.3564 
 2329   0.0000       6.373449       173.4304 
 2330   0.0000       6.374754       173.4659 
 2331   0.0000       6.378540       173.5689 
 2332   0.0000       6.381672       173.6541 
 2333   0.0000       6.383422       173.7017 
 2334   0.0000       6.384469       173.7302 
 2335   0.0000       6.387795       173.8207 
 2336   0.0000       6.389960       173.8797 
 2337   0.0000       6.392494       173.9486 
 2338   0.0000       6.395056       174.0183 
 2339   0.0000       6.397918       174.0962 
 2340   0.0000       6.398392       174.1091 
 2341   0.0000       6.402224       174.2134 
 2342   0.0000       6.402827       174.2298 
 2343   0.0000       6.407844       174.3663 
 2344   0.0000       6.409928       174.4230 
 2345   0.0000       6.412602       174.4958 
 2346   0.0000       6.417215       174.6213 
 2347   0.0000       6.418520       174.6568 
 2348   0.0000       6.419351       174.6794 
 2349   0.0000       6.424368       174.8159 
 2350   0.0000       6.426672       174.8786 
 2351   0.0000       6.428175       174.9195 
 2352   0.0000       6.433689       175.0696 
 2353   0.0000       6.435690       175.1240 
 2354   0.0000       6.438140       175.1907 
 2355   0.0000       6.439935       175.2396 
 2356   0.0000       6.440640       175.2587 
 2357   0.0000       6.444050       175.3515 
 2358   0.0000       6.445416       175.3887 
 2359   0.0000       6.448299       175.4671 
 2360   0.0000       6.451547       175.5555 
 2361   0.0000       6.451588       175.5566 
 2362   0.0000       6.455102       175.6522 
 2363   0.0000       6.456816       175.6989 
 2364   0.0000       6.458566       175.7465 
 2365   0.0000       6.460080       175.7877 
 2366   0.0000       6.462533       175.8545 
 2367   0.0000       6.465881       175.9456 
 2368   0.0000       6.467312       175.9845 
 2369   0.0000       6.472299       176.1202 
 2370   0.0000       6.474324       176.1753 
 2371   0.0000       6.478799       176.2971 
 2372   0.0000       6.481151       176.3611 
 2373   0.0000       6.482522       176.3984 
 2374   0.0000       6.483041       176.4125 
 2375   0.0000       6.487996       176.5473 
 2376   0.0000       6.489002       176.5747 
 2377   0.0000       6.489752       176.5951 
 2378   0.0000       6.494827       176.7332 
 2379   0.0000       6.495790       176.7594 
 2380   0.0000       6.497127       176.7958 
 2381   0.0000       6.503330       176.9646 
 2382   0.0000       6.506752       177.0577 
 2383   0.0000       6.509488       177.1322 
 2384   0.0000       6.512168       177.2051 
 2385   0.0000       6.515398       177.2930 
 2386   0.0000       6.518384       177.3742 
 2387   0.0000       6.519827       177.4135 
 2388   0.0000       6.521921       177.4705 
 2389   0.0000       6.527808       177.6307 
 2390   0.0000       6.529142       177.6670 
 2391   0.0000       6.532078       177.7469 
 2392   0.0000       6.535552       177.8414 
 2393   0.0000       6.538431       177.9198 
 2394   0.0000       6.539874       177.9590 
 2395   0.0000       6.540684       177.9811 
 2396   0.0000       6.545439       178.1105 
 2397   0.0000       6.548703       178.1993 
 2398   0.0000       6.551613       178.2785 
 2399   0.0000       6.553156       178.3204 
 2400   0.0000       6.555934       178.3960 
 2401   0.0000       6.557588       178.4410 
 2402   0.0000       6.559552       178.4945 
 2403   0.0000       6.563153       178.5925 
 2404   0.0000       6.566483       178.6831 
 2405   0.0000       6.569470       178.7644 
 2406   0.0000       6.570684       178.7974 
 2407   0.0000       6.572062       178.8349 
 2408   0.0000       6.576686       178.9607 
 2409   0.0000       6.579059       179.0253 
 2410   0.0000       6.585366       179.1969 
 2411   0.0000       6.585887       179.2111 
 2412   0.0000       6.588164       179.2730 
 2413   0.0000       6.592561       179.3927 
 2414   0.0000       6.594549       179.4468 
 2415   0.0000       6.599543       179.5827 
 2416   0.0000       6.602718       179.6691 
 2417   0.0000       6.604783       179.7253 
 2418   0.0000       6.606973       179.7849 
 2419   0.0000       6.610250       179.8740 
 2420   0.0000       6.616463       180.0431 
 2421   0.0000       6.621712       180.1860 
 2422   0.0000       6.623879       180.2449 
 2423   0.0000       6.625251       180.2822 
 2424   0.0000       6.631203       180.4442 
 2425   0.0000       6.632697       180.4849 
 2426   0.0000       6.635334       180.5566 
 2427   0.0000       6.638389       180.6397 
 2428   0.0000       6.641589       180.7268 
 2429   0.0000       6.643831       180.7878 
 2430   0.0000       6.647647       180.8917 
 2431   0.0000       6.649668       180.9467 
 2432   0.0000       6.653293       181.0453 
 2433   0.0000       6.654904       181.0891 
 2434   0.0000       6.656486       181.1322 
 2435   0.0000       6.658459       181.1859 
 2436   0.0000       6.661149       181.2591 
 2437   0.0000       6.663009       181.3097 
 2438   0.0000       6.668234       181.4519 
 2439   0.0000       6.670209       181.5056 
 2440   0.0000       6.672832       181.5770 
 2441   0.0000       6.674943       181.6344 
 2442   0.0000       6.676776       181.6843 
 2443   0.0000       6.677994       181.7175 
 2444   0.0000       6.680805       181.7939 
 2445   0.0000       6.687038       181.9635 
 2446   0.0000       6.689050       182.0183 
 2447   0.0000       6.691160       182.0757 
 2448   0.0000       6.694509       182.1669 
 2449   0.0000       6.697520       182.2488 
 2450   0.0000       6.698427       182.2735 
 2451   0.0000       6.700545       182.3311 
 2452   0.0000       6.701535       182.3580 
 2453   0.0000       6.707701       182.5258 
 2454   0.0000       6.709853       182.5844 
 2455   0.0000       6.712702       182.6619 
 2456   0.0000       6.714674       182.7156 
 2457   0.0000       6.719081       182.8355 
 2458   0.0000       6.722817       182.9372 
 2459   0.0000       6.726817       183.0460 
 2460   0.0000       6.729590       183.1215 
 2461   0.0000       6.730691       183.1514 
 2462   0.0000       6.731972       183.1863 
 2463   0.0000       6.734074       183.2435 
 2464   0.0000       6.734865       183.2650 
 2465   0.0000       6.737598       183.3394 
 2466   0.0000       6.743187       183.4914 
 2467   0.0000       6.744019       183.5141 
 2468   0.0000       6.747112       183.5983 
 2469   0.0000       6.750293       183.6848 
 2470   0.0000       6.752812       183.7534 
 2471   0.0000       6.754979       183.8123 
 2472   0.0000       6.757183       183.8723 
 2473   0.0000       6.759862       183.9452 
 2474   0.0000       6.763486       184.0438 
 2475   0.0000       6.764642       184.0753 
 2476   0.0000       6.767479       184.1525 
 2477   0.0000       6.769245       184.2005 
 2478   0.0000       6.770041       184.2222 
 2479   0.0000       6.778851       184.4619 
 2480   0.0000       6.779172       184.4707 
 2481   0.0000       6.781444       184.5325 
 2482   0.0000       6.783922       184.5999 
 2483   0.0000       6.785463       184.6418 
 2484   0.0000       6.790376       184.7755 
 2485   0.0000       6.790955       184.7913 
 2486   0.0000       6.794752       184.8946 
 2487   0.0000       6.795087       184.9037 
 2488   0.0000       6.796424       184.9401 
 2489   0.0000       6.797514       184.9697 
 2490   0.0000       6.801645       185.0822 
 2491   0.0000       6.807328       185.2368 
 2492   0.0000       6.807586       185.2438 
 2493   0.0000       6.813430       185.4029 
 2494   0.0000       6.816651       185.4905 
 2495   0.0000       6.818576       185.5429 
 2496   0.0000       6.821692       185.6277 
 2497   0.0000       6.823928       185.6885 
 2498   0.0000       6.826287       185.7527 
 2499   0.0000       6.829136       185.8303 
 2500   0.0000       6.835085       185.9921 
 2501   0.0000       6.837573       186.0598 
 2502   0.0000       6.841048       186.1544 
 2503   0.0000       6.843591       186.2236 
 2504   0.0000       6.845660       186.2799 
 2505   0.0000       6.847408       186.3274 
 2506   0.0000       6.852776       186.4735 
 2507   0.0000       6.854990       186.5338 
 2508   0.0000       6.856781       186.5825 
 2509   0.0000       6.857694       186.6073 
 2510   0.0000       6.859677       186.6613 
 2511   0.0000       6.863055       186.7532 
 2512   0.0000       6.868438       186.8997 
 2513   0.0000       6.874505       187.0648 
 2514   0.0000       6.878403       187.1709 
 2515   0.0000       6.878789       187.1814 
 2516   0.0000       6.883139       187.2997 
 2517   0.0000       6.884662       187.3412 
 2518   0.0000       6.889600       187.4756 
 2519   0.0000       6.892794       187.5625 
 2520   0.0000       6.896527       187.6640 
 2521   0.0000       6.900071       187.7605 
 2522   0.0000       6.902381       187.8233 
 2523   0.0000       6.909174       188.0082 
 2524   0.0000       6.913512       188.1262 
 2525   0.0000       6.919195       188.2809 
 2526   0.0000       6.921156       188.3342 
 2527   0.0000       6.924283       188.4193 
 2528   0.0000       6.930273       188.5823 
 2529   0.0000       6.938437       188.8045 
 2530   0.0000       6.939080       188.8220 
 2531   0.0000       6.945989       189.0100 
 2532   0.0000       6.949586       189.1078 
 2533   0.0000       6.955698       189.2742 
 2534   0.0000       6.956817       189.3046 
 2535   0.0000       6.963115       189.4760 
 2536   0.0000       6.964736       189.5201 
 2537   0.0000       6.967664       189.5998 
 2538   0.0000       6.969820       189.6584 
 2539   0.0000       6.977907       189.8785 
 2540   0.0000       6.984613       190.0610 
 2541   0.0000       6.988871       190.1768 
 2542   0.0000       6.991363       190.2447 
 2543   0.0000       7.004788       190.6100 
 2544   0.0000       7.008157       190.7017 
 2545   0.0000       7.009720       190.7442 
 2546   0.0000       7.013493       190.8468 
 2547   0.0000       7.015803       190.9097 
 2548   0.0000       7.016580       190.9309 
 2549   0.0000       7.020157       191.0282 
 2550   0.0000       7.021204       191.0567 
 2551   0.0000       7.027784       191.2357 
 2552   0.0000       7.028451       191.2539 
 2553   0.0000       7.032612       191.3671 
 2554   0.0000       7.033363       191.3875 
 2555   0.0000       7.039851       191.5641 
 2556   0.0000       7.039962       191.5671 
 2557   0.0000       7.042541       191.6373 
 2558   0.0000       7.047182       191.7636 
 2559   0.0000       7.049913       191.8379 
 2560   0.0000       7.052498       191.9082 
 2561   0.0000       7.055612       191.9930 
 2562   0.0000       7.057906       192.0554 
 2563   0.0000       7.063205       192.1996 
 2564   0.0000       7.064312       192.2297 
 2565   0.0000       7.067437       192.3147 
 2566   0.0000       7.068580       192.3458 
 2567   0.0000       7.074792       192.5149 
 2568   0.0000       7.076153       192.5519 
 2569   0.0000       7.079010       192.6296 
 2570   0.0000       7.084567       192.7809 
 2571   0.0000       7.087616       192.8638 
 2572   0.0000       7.091011       192.9562 
 2573   0.0000       7.096613       193.1086 
 2574   0.0000       7.098857       193.1697 
 2575   0.0000       7.102864       193.2788 
 2576   0.0000       7.107368       193.4013 
 2577   0.0000       7.113841       193.5775 
 2578   0.0000       7.114703       193.6009 
 2579   0.0000       7.116698       193.6552 
 2580   0.0000       7.122925       193.8246 
 2581   0.0000       7.126598       193.9246 
 2582   0.0000       7.128867       193.9863 
 2583   0.0000       7.135281       194.1609 
 2584   0.0000       7.138807       194.2568 
 2585   0.0000       7.141380       194.3268 
 2586   0.0000       7.143736       194.3909 
 2587   0.0000       7.149133       194.5378 
 2588   0.0000       7.149758       194.5548 
 2589   0.0000       7.151121       194.5919 
 2590   0.0000       7.155647       194.7151 
 2591   0.0000       7.159384       194.8167 
 2592   0.0000       7.165476       194.9825 
 2593   0.0000       7.167516       195.0380 
 2594   0.0000       7.171243       195.1395 
 2595   0.0000       7.176555       195.2840 
 2596   0.0000       7.177004       195.2962 
 2597   0.0000       7.182046       195.4334 
 2598   0.0000       7.183839       195.4822 
 2599   0.0000       7.185168       195.5184 
 2600   0.0000       7.187816       195.5904 
 2601   0.0000       7.191399       195.6879 
 2602   0.0000       7.192949       195.7301 
 2603   0.0000       7.199783       195.9160 
 2604   0.0000       7.203328       196.0125 
 2605   0.0000       7.206264       196.0924 
 2606   0.0000       7.210254       196.2010 
 2607   0.0000       7.213742       196.2959 
 2608   0.0000       7.222915       196.5455 
 2609   0.0000       7.228643       196.7014 
 2610   0.0000       7.233455       196.8323 
 2611   0.0000       7.240589       197.0265 
 2612   0.0000       7.242079       197.0670 
 2613   0.0000       7.246977       197.2003 
 2614   0.0000       7.253278       197.3717 
 2615   0.0000       7.254856       197.4147 
 2616   0.0000       7.259484       197.5406 
 2617   0.0000       7.263089       197.6387 
 2618   0.0000       7.269162       197.8039 
 2619   0.0000       7.272677       197.8996 
 2620   0.0000       7.273019       197.9089 
 2621   0.0000       7.276055       197.9915 
 2622   0.0000       7.277645       198.0348 
 2623   0.0000       7.285947       198.2607 
 2624   0.0000       7.292305       198.4337 
 2625   0.0000       7.295426       198.5186 
 2626   0.0000       7.301799       198.6920 
 2627   0.0000       7.303419       198.7361 
 2628   0.0000       7.307431       198.8453 
 2629   0.0000       7.314192       199.0293 
 2630   0.0000       7.316271       199.0859 
 2631   0.0000       7.319165       199.1646 
 2632   0.0000       7.323582       199.2848 
 2633   0.0000       7.327719       199.3974 
 2634   0.0000       7.333160       199.5454 
 2635   0.0000       7.336206       199.6283 
 2636   0.0000       7.340424       199.7431 
 2637   0.0000       7.348940       199.9748 
 2638   0.0000       7.354821       200.1349 
 2639   0.0000       7.358869       200.2450 
 2640   0.0000       7.361876       200.3268 
 2641   0.0000       7.366975       200.4656 
 2642   0.0000       7.370675       200.5663 
 2643   0.0000       7.374592       200.6729 
 2644   0.0000       7.379063       200.7945 
 2645   0.0000       7.383068       200.9035 
 2646   0.0000       7.386774       201.0044 
 2647   0.0000       7.390371       201.1022 
 2648   0.0000       7.397878       201.3065 
 2649   0.0000       7.404592       201.4892 
 2650   0.0000       7.409509       201.6230 
 2651   0.0000       7.412072       201.6927 
 2652   0.0000       7.412686       201.7095 
 2653   0.0000       7.418345       201.8634 
 2654   0.0000       7.420575       201.9241 
 2655   0.0000       7.424473       202.0302 
 2656   0.0000       7.431619       202.2246 
 2657   0.0000       7.436255       202.3508 
 2658   0.0000       7.440093       202.4552 
 2659   0.0000       7.443753       202.5548 
 2660   0.0000       7.448455       202.6828 
 2661   0.0000       7.450623       202.7418 
 2662   0.0000       7.458685       202.9611 
 2663   0.0000       7.459994       202.9968 
 2664   0.0000       7.463975       203.1051 
 2665   0.0000       7.467936       203.2129 
 2666   0.0000       7.473327       203.3596 
 2667   0.0000       7.475758       203.4257 
 2668   0.0000       7.478768       203.5076 
 2669   0.0000       7.481407       203.5794 
 2670   0.0000       7.484521       203.6642 
 2671   0.0000       7.490560       203.8285 
 2672   0.0000       7.491716       203.8600 
 2673   0.0000       7.497845       204.0267 
 2674   0.0000       7.498650       204.0486 
 2675   0.0000       7.500380       204.0957 
 2676   0.0000       7.503691       204.1858 
 2677   0.0000       7.505761       204.2421 
 2678   0.0000       7.506847       204.2717 
 2679   0.0000       7.513401       204.4500 
 2680   0.0000       7.518405       204.5862 
 2681   0.0000       7.521434       204.6686 
 2682   0.0000       7.524184       204.7435 
 2683   0.0000       7.528952       204.8732 
 2684   0.0000       7.530474       204.9146 
 2685   0.0000       7.532069       204.9580 
 2686   0.0000       7.536776       205.0861 
 2687   0.0000       7.538640       205.1368 
 2688   0.0000       7.539070       205.1485 
 2689   0.0000       7.541776       205.2222 
 2690   0.0000       7.545893       205.3342 
 2691   0.0000       7.550791       205.4675 
 2692   0.0000       7.552292       205.5083 
 2693   0.0000       7.552892       205.5246 
 2694   0.0000       7.554862       205.5782 
 2695   0.0000       7.558174       205.6684 
 2696   0.0000       7.559545       205.7057 
 2697   0.0000       7.561469       205.7580 
 2698   0.0000       7.569055       205.9644 
 2699   0.0000       7.572113       206.0477 
 2700   0.0000       7.574007       206.0992 
 2701   0.0000       7.576074       206.1554 
 2702   0.0000       7.577063       206.1824 
 2703   0.0000       7.584141       206.3750 
 2704   0.0000       7.592136       206.5925 
 2705   0.0000       7.592489       206.6021 
 2706   0.0000       7.593978       206.6427 
 2707   0.0000       7.602377       206.8712 
 2708   0.0000       7.606459       206.9823 
 2709   0.0000       7.607914       207.0219 
 2710   0.0000       7.609524       207.0657 
 2711   0.0000       7.612101       207.1358 
 2712   0.0000       7.613807       207.1822 
 2713   0.0000       7.619313       207.3320 
 2714   0.0000       7.620481       207.3638 
 2715   0.0000       7.624821       207.4819 
 2716   0.0000       7.628796       207.5901 
 2717   0.0000       7.632865       207.7008 
 2718   0.0000       7.633889       207.7287 
 2719   0.0000       7.636312       207.7946 
 2720   0.0000       7.641149       207.9262 
 2721   0.0000       7.642975       207.9759 
 2722   0.0000       7.648425       208.1242 
 2723   0.0000       7.652399       208.2324 
 2724   0.0000       7.654538       208.2906 
 2725   0.0000       7.659760       208.4327 
 2726   0.0000       7.661836       208.4892 
 2727   0.0000       7.664345       208.5574 
 2728   0.0000       7.667722       208.6493 
 2729   0.0000       7.675292       208.8553 
 2730   0.0000       7.679351       208.9658 
 2731   0.0000       7.680997       209.0105 
 2732   0.0000       7.683744       209.0853 
 2733   0.0000       7.691073       209.2847 
 2734   0.0000       7.700539       209.5423 
 2735   0.0000       7.702292       209.5900 
 2736   0.0000       7.704036       209.6375 
 2737   0.0000       7.708354       209.7550 
 2738   0.0000       7.712342       209.8635 
 2739   0.0000       7.714373       209.9188 
 2740   0.0000       7.720498       210.0854 
 2741   0.0000       7.721478       210.1121 
 2742   0.0000       7.724500       210.1943 
 2743   0.0000       7.730185       210.3490 
 2744   0.0000       7.736229       210.5135 
 2745   0.0000       7.738580       210.5775 
 2746   0.0000       7.740168       210.6207 
 2747   0.0000       7.742735       210.6905 
 2748   0.0000       7.748242       210.8404 
 2749   0.0000       7.752438       210.9546 
 2750   0.0000       7.758839       211.1287 
 2751   0.0000       7.759756       211.1537 
 2752   0.0000       7.762174       211.2195 
 2753   0.0000       7.766723       211.3433 
 2754   0.0000       7.770493       211.4459 
 2755   0.0000       7.772688       211.5056 
 2756   0.0000       7.777845       211.6459 
 2757   0.0000       7.778330       211.6591 
 2758   0.0000       7.783284       211.7939 
 2759   0.0000       7.786175       211.8726 
 2760   0.0000       7.790256       211.9837 
 2761   0.0000       7.793832       212.0809 
 2762   0.0000       7.795541       212.1275 
 2763   0.0000       7.798373       212.2045 
 2764   0.0000       7.803670       212.3487 
 2765   0.0000       7.805687       212.4036 
 2766   0.0000       7.812281       212.5830 
 2767   0.0000       7.814481       212.6428 
 2768   0.0000       7.820132       212.7966 
 2769   0.0000       7.823775       212.8957 
 2770   0.0000       7.825461       212.9416 
 2771   0.0000       7.831384       213.1028 
 2772   0.0000       7.832567       213.1350 
 2773   0.0000       7.834433       213.1858 
 2774   0.0000       7.841662       213.3825 
 2775   0.0000       7.843396       213.4296 
 2776   0.0000       7.847170       213.5323 
 2777   0.0000       7.851594       213.6527 
 2778   0.0000       7.857374       213.8100 
 2779   0.0000       7.861537       213.9233 
 2780   0.0000       7.863607       213.9796 
 2781   0.0000       7.867210       214.0777 
 2782   0.0000       7.874068       214.2643 
 2783   0.0000       7.875516       214.3037 
 2784   0.0000       7.878729       214.3911 
 2785   0.0000       7.880650       214.4434 
 2786   0.0000       7.884508       214.5484 
 2787   0.0000       7.888441       214.6554 
 2788   0.0000       7.892100       214.7550 
 2789   0.0000       7.904355       215.0884 
 2790   0.0000       7.905624       215.1230 
 2791   0.0000       7.907444       215.1725 
 2792   0.0000       7.914432       215.3627 
 2793   0.0000       7.917091       215.4350 
 2794   0.0000       7.923021       215.5964 
 2795   0.0000       7.926258       215.6845 
 2796   0.0000       7.927279       215.7122 
 2797   0.0000       7.930480       215.7993 
 2798   0.0000       7.931895       215.8378 
 2799   0.0000       7.934596       215.9113 
 2800   0.0000       7.936887       215.9737 
 2801   0.0000       7.940981       216.0851 
 2802   0.0000       7.944616       216.1840 
 2803   0.0000       7.945200       216.1999 
 2804   0.0000       7.948470       216.2889 
 2805   0.0000       7.949564       216.3186 
 2806   0.0000       7.954022       216.4399 
 2807   0.0000       7.959425       216.5870 
 2808   0.0000       7.960573       216.6182 
 2809   0.0000       7.963482       216.6974 
 2810   0.0000       7.967824       216.8155 
 2811   0.0000       7.970070       216.8766 
 2812   0.0000       7.972517       216.9432 
 2813   0.0000       7.974199       216.9890 
 2814   0.0000       7.977362       217.0751 
 2815   0.0000       7.982415       217.2126 
 2816   0.0000       7.983190       217.2336 
 2817   0.0000       7.986196       217.3154 
 2818   0.0000       7.990823       217.4413 
 2819   0.0000       7.993422       217.5121 
 2820   0.0000       7.999134       217.6675 
 2821   0.0000       8.000752       217.7115 
 2822   0.0000       8.002920       217.7705 
 2823   0.0000       8.006828       217.8769 
 2824   0.0000       8.012820       218.0399 
 2825   0.0000       8.016783       218.1477 
 2826   0.0000       8.017822       218.1760 
 2827   0.0000       8.019999       218.2353 
 2828   0.0000       8.023291       218.3249 
 2829   0.0000       8.026897       218.4230 
 2830   0.0000       8.028884       218.4770 
 2831   0.0000       8.029681       218.4987 
 2832   0.0000       8.033511       218.6029 
 2833   0.0000       8.037366       218.7079 
 2834   0.0000       8.039589       218.7683 
 2835   0.0000       8.042507       218.8477 
 2836   0.0000       8.043727       218.8809 
 2837   0.0000       8.051215       219.0847 
 2838   0.0000       8.052750       219.1265 
 2839   0.0000       8.054372       219.1706 
 2840   0.0000       8.056386       219.2254 
 2841   0.0000       8.061915       219.3759 
 2842   0.0000       8.063771       219.4264 
 2843   0.0000       8.068210       219.5472 
 2844   0.0000       8.071178       219.6279 
 2845   0.0000       8.077220       219.7923 
 2846   0.0000       8.089618       220.1297 
 2847   0.0000       8.092430       220.2062 
 2848   0.0000       8.097405       220.3416 
 2849   0.0000       8.103580       220.5096 
 2850   0.0000       8.104792       220.5426 
 2851   0.0000       8.108229       220.6361 
 2852   0.0000       8.116616       220.8643 
 2853   0.0000       8.122699       221.0299 
 2854   0.0000       8.124130       221.0688 
 2855   0.0000       8.127161       221.1513 
 2856   0.0000       8.131324       221.2646 
 2857   0.0000       8.132674       221.3013 
 2858   0.0000       8.135429       221.3763 
 2859   0.0000       8.138174       221.4510 
 2860   0.0000       8.141043       221.5290 
 2861   0.0000       8.143729       221.6021 
 2862   0.0000       8.146801       221.6857 
 2863   0.0000       8.148760       221.7390 
 2864   0.0000       8.153206       221.8600 
 2865   0.0000       8.156255       221.9430 
 2866   0.0000       8.157529       221.9776 
 2867   0.0000       8.159891       222.0419 
 2868   0.0000       8.167073       222.2373 
 2869   0.0000       8.173564       222.4140 
 2870   0.0000       8.175308       222.4614 
 2871   0.0000       8.180567       222.6045 
 2872   0.0000       8.183267       222.6780 
 2873   0.0000       8.187203       222.7851 
 2874   0.0000       8.190355       222.8709 
 2875   0.0000       8.191696       222.9074 
 2876   0.0000       8.195535       223.0118 
 2877   0.0000       8.196901       223.0490 
 2878   0.0000       8.198231       223.0852 
 2879   0.0000       8.201569       223.1760 
 2880   0.0000       8.202930       223.2131 
 2881   0.0000       8.204367       223.2522 
 2882   0.0000       8.206734       223.3166 
 2883   0.0000       8.207959       223.3499 
 2884   0.0000       8.211021       223.4332 
 2885   0.0000       8.212452       223.4722 
 2886   0.0000       8.217575       223.6116 
 2887   0.0000       8.223016       223.7596 
 2888   0.0000       8.223850       223.7823 
 2889   0.0000       8.227147       223.8720 
 2890   0.0000       8.229593       223.9386 
 2891   0.0000       8.231618       223.9937 
 2892   0.0000       8.232853       224.0273 
 2893   0.0000       8.235880       224.1097 
 2894   0.0000       8.238420       224.1788 
 2895   0.0000       8.239352       224.2042 
 2896   0.0000       8.248207       224.4451 
 2897   0.0000       8.250240       224.5005 
 2898   0.0000       8.253650       224.5932 
 2899   0.0000       8.258977       224.7382 
 2900   0.0000       8.264484       224.8881 
 2901   0.0000       8.268225       224.9899 
 2902   0.0000       8.273274       225.1272 
 2903   0.0000       8.276496       225.2149 
 2904   0.0000       8.277503       225.2423 
 2905   0.0000       8.279622       225.3000 
 2906   0.0000       8.285694       225.4652 
 2907   0.0000       8.291325       225.6184 
 2908   0.0000       8.294549       225.7062 
 2909   0.0000       8.297263       225.7800 
 2910   0.0000       8.305690       226.0093 
 2911   0.0000       8.309090       226.1018 
 2912   0.0000       8.312464       226.1937 
 2913   0.0000       8.312499       226.1946 
 2914   0.0000       8.315496       226.2762 
 2915   0.0000       8.318961       226.3704 
 2916   0.0000       8.320310       226.4072 
 2917   0.0000       8.322778       226.4743 
 2918   0.0000       8.330662       226.6888 
 2919   0.0000       8.338912       226.9133 
 2920   0.0000       8.340856       226.9662 
 2921   0.0000       8.343936       227.0501 
 2922   0.0000       8.348916       227.1856 
 2923   0.0000       8.352982       227.2962 
 2924   0.0000       8.354869       227.3475 
 2925   0.0000       8.358170       227.4374 
 2926   0.0000       8.360486       227.5004 
 2927   0.0000       8.362339       227.5508 
 2928   0.0000       8.364210       227.6017 
 2929   0.0000       8.367865       227.7012 
 2930   0.0000       8.370256       227.7662 
 2931   0.0000       8.374990       227.8951 
 2932   0.0000       8.377120       227.9530 
 2933   0.0000       8.379227       228.0103 
 2934   0.0000       8.380999       228.0586 
 2935   0.0000       8.383574       228.1286 
 2936   0.0000       8.385476       228.1804 
 2937   0.0000       8.386595       228.2109 
 2938   0.0000       8.389195       228.2816 
 2939   0.0000       8.393051       228.3865 
 2940   0.0000       8.393917       228.4101 
 2941   0.0000       8.395204       228.4451 
 2942   0.0000       8.402760       228.6507 
 2943   0.0000       8.403962       228.6834 
 2944   0.0000       8.405299       228.7198 
 2945   0.0000       8.408148       228.7973 
 2946   0.0000       8.410167       228.8523 
 2947   0.0000       8.412894       228.9265 
 2948   0.0000       8.415007       228.9840 
 2949   0.0000       8.416949       229.0368 
 2950   0.0000       8.420464       229.1325 
 2951   0.0000       8.421619       229.1639 
 2952   0.0000       8.423505       229.2152 
 2953   0.0000       8.425000       229.2559 
 2954   0.0000       8.426975       229.3096 
 2955   0.0000       8.428851       229.3607 
 2956   0.0000       8.431180       229.4241 
 2957   0.0000       8.434693       229.5197 
 2958   0.0000       8.437800       229.6042 
 2959   0.0000       8.440098       229.6667 
 2960   0.0000       8.441457       229.7037 
 2961   0.0000       8.448009       229.8820 
 2962   0.0000       8.449024       229.9096 
 2963   0.0000       8.452386       230.0011 
 2964   0.0000       8.453493       230.0312 
 2965   0.0000       8.455410       230.0834 
 2966   0.0000       8.460265       230.2155 
 2967   0.0000       8.463028       230.2907 
 2968   0.0000       8.463573       230.3055 
 2969   0.0000       8.468322       230.4348 
 2970   0.0000       8.471430       230.5193 
 2971   0.0000       8.474733       230.6092 
 2972   0.0000       8.477814       230.6931 
 2973   0.0000       8.478643       230.7156 
 2974   0.0000       8.483455       230.8465 
 2975   0.0000       8.485944       230.9143 
 2976   0.0000       8.492257       231.0861 
 2977   0.0000       8.496974       231.2144 
 2978   0.0000       8.500810       231.3188 
 2979   0.0000       8.505685       231.4515 
 2980   0.0000       8.506419       231.4714 
 2981   0.0000       8.507514       231.5012 
 2982   0.0000       8.509351       231.5512 
 2983   0.0000       8.510799       231.5906 
 2984   0.0000       8.513562       231.6658 
 2985   0.0000       8.516238       231.7386 
 2986   0.0000       8.518968       231.8129 
 2987   0.0000       8.520042       231.8421 
 2988   0.0000       8.522436       231.9073 
 2989   0.0000       8.526493       232.0177 
 2990   0.0000       8.530625       232.1301 
 2991   0.0000       8.531546       232.1552 
 2992   0.0000       8.534286       232.2297 
 2993   0.0000       8.536537       232.2910 
 2994   0.0000       8.541731       232.4323 
 2995   0.0000       8.545909       232.5460 
 2996   0.0000       8.546978       232.5751 
 2997   0.0000       8.550733       232.6773 
 2998   0.0000       8.553568       232.7544 
 2999   0.0000       8.556427       232.8322 
 3000   0.0000       8.557773       232.8689 
 3001   0.0000       8.562345       232.9933 
 3002   0.0000       8.564413       233.0495 
 3003   0.0000       8.567553       233.1350 
 3004   0.0000       8.569107       233.1772 
 3005   0.0000       8.575872       233.3614 
 3006   0.0000       8.581266       233.5081 
 3007   0.0000       8.584887       233.6066 
 3008   0.0000       8.588826       233.7138 
 3009   0.0000       8.590383       233.7562 
 3010   0.0000       8.592895       233.8246 
 3011   0.0000       8.598663       233.9815 
 3012   0.0000       8.599157       233.9950 
 3013   0.0000       8.603684       234.1181 
 3014   0.0000       8.605621       234.1708 
 3015   0.0000       8.609514       234.2768 
 3016   0.0000       8.610565       234.3054 
 3017   0.0000       8.611607       234.3337 
 3018   0.0000       8.612596       234.3607 
 3019   0.0000       8.615515       234.4401 
 3020   0.0000       8.619921       234.5600 
 3021   0.0000       8.625289       234.7060 
 3022   0.0000       8.631694       234.8803 
 3023   0.0000       8.636240       235.0040 
 3024   0.0000       8.638530       235.0664 
 3025   0.0000       8.642130       235.1643 
 3026   0.0000       8.643062       235.1897 
 3027   0.0000       8.646433       235.2814 
 3028   0.0000       8.649866       235.3748 
 3029   0.0000       8.650886       235.4026 
 3030   0.0000       8.657048       235.5703 
 3031   0.0000       8.659025       235.6241 
 3032   0.0000       8.665988       235.8135 
 3033   0.0000       8.668358       235.8780 
 3034   0.0000       8.671812       235.9720 
 3035   0.0000       8.678510       236.1543 
 3036   0.0000       8.680984       236.2216 
 3037   0.0000       8.681915       236.2469 
 3038   0.0000       8.685183       236.3359 
 3039   0.0000       8.687092       236.3878 
 3040   0.0000       8.689187       236.4448 
 3041   0.0000       8.692182       236.5263 
 3042   0.0000       8.693882       236.5726 
 3043   0.0000       8.696034       236.6311 
 3044   0.0000       8.705365       236.8850 
 3045   0.0000       8.708261       236.9638 
 3046   0.0000       8.710700       237.0302 
 3047   0.0000       8.715498       237.1607 
 3048   0.0000       8.717486       237.2149 
 3049   0.0000       8.719460       237.2686 
 3050   0.0000       8.722439       237.3496 
 3051   0.0000       8.727534       237.4883 
 3052   0.0000       8.730462       237.5680 
 3053   0.0000       8.735469       237.7042 
 3054   0.0000       8.738984       237.7998 
 3055   0.0000       8.740731       237.8474 
 3056   0.0000       8.744096       237.9390 
 3057   0.0000       8.746732       238.0107 
 3058   0.0000       8.747572       238.0335 
 3059   0.0000       8.754679       238.2269 
 3060   0.0000       8.758038       238.3183 
 3061   0.0000       8.762784       238.4475 
 3062   0.0000       8.765997       238.5349 
 3063   0.0000       8.770164       238.6483 
 3064   0.0000       8.773683       238.7440 
 3065   0.0000       8.774941       238.7783 
 3066   0.0000       8.777741       238.8545 
 3067   0.0000       8.784405       239.0358 
 3068   0.0000       8.788603       239.1500 
 3069   0.0000       8.792758       239.2631 
 3070   0.0000       8.805349       239.6057 
 3071   0.0000       8.808710       239.6972 
 3072   0.0000       8.812204       239.7923 
 3073   0.0000       8.815413       239.8796 
 3074   0.0000       8.821254       240.0385 
 3075   0.0000       8.824048       240.1146 
 3076   0.0000       8.828054       240.2236 
 3077   0.0000       8.831666       240.3219 
 3078   0.0000       8.833019       240.3587 
 3079   0.0000       8.838233       240.5005 
 3080   0.0000       8.843372       240.6404 
 3081   0.0000       8.852403       240.8861 
 3082   0.0000       8.855971       240.9832 
 3083   0.0000       8.861698       241.1391 
 3084   0.0000       8.863697       241.1935 
 3085   0.0000       8.869761       241.3585 
 3086   0.0000       8.873712       241.4660 
 3087   0.0000       8.875271       241.5084 
 3088   0.0000       8.881983       241.6911 
 3089   0.0000       8.886392       241.8110 
 3090   0.0000       8.889646       241.8996 
 3091   0.0000       8.894046       242.0193 
 3092   0.0000       8.898224       242.1330 
 3093   0.0000       8.900073       242.1833 
 3094   0.0000       8.905112       242.3204 
 3095   0.0000       8.908133       242.4026 
 3096   0.0000       8.911664       242.4987 
 3097   0.0000       8.916648       242.6343 
 3098   0.0000       8.921236       242.7592 
 3099   0.0000       8.923873       242.8309 
 3100   0.0000       8.924663       242.8524 
 3101   0.0000       8.930873       243.0214 
 3102   0.0000       8.936415       243.1722 
 3103   0.0000       8.939678       243.2610 
 3104   0.0000       8.945405       243.4169 
 3105   0.0000       8.946564       243.4484 
 3106   0.0000       8.950288       243.5497 
 3107   0.0000       8.951332       243.5781 
 3108   0.0000       8.952415       243.6076 
 3109   0.0000       8.956929       243.7304 
 3110   0.0000       8.959149       243.7908 
 3111   0.0000       8.960512       243.8279 
 3112   0.0000       8.964272       243.9303 
 3113   0.0000       8.970916       244.1110 
 3114   0.0000       8.973460       244.1802 
 3115   0.0000       8.975666       244.2403 
 3116   0.0000       8.982451       244.4249 
 3117   0.0000       8.986179       244.5264 
 3118   0.0000       8.988742       244.5961 
 3119   0.0000       8.992079       244.6869 
 3120   0.0000       8.995392       244.7771 
 3121   0.0000       8.997846       244.8438 
 3122   0.0000       9.002384       244.9673 
 3123   0.0000       9.007517       245.1070 
 3124   0.0000       9.015381       245.3210 
 3125   0.0000       9.017273       245.3725 
 3126   0.0000       9.019773       245.4405 
 3127   0.0000       9.023822       245.5507 
 3128   0.0000       9.026049       245.6113 
 3129   0.0000       9.029084       245.6939 
 3130   0.0000       9.037392       245.9199 
 3131   0.0000       9.041098       246.0208 
 3132   0.0000       9.042263       246.0525 
 3133   0.0000       9.047191       246.1866 
 3134   0.0000       9.049651       246.2535 
 3135   0.0000       9.058392       246.4914 
 3136   0.0000       9.061254       246.5693 
 3137   0.0000       9.065779       246.6924 
 3138   0.0000       9.067000       246.7256 
 3139   0.0000       9.072270       246.8690 
 3140   0.0000       9.074203       246.9216 
 3141   0.0000       9.083397       247.1718 
 3142   0.0000       9.087855       247.2931 
 3143   0.0000       9.091438       247.3906 
 3144   0.0000       9.094184       247.4653 
 3145   0.0000       9.099809       247.6184 
 3146   0.0000       9.109494       247.8819 
 3147   0.0000       9.110975       247.9222 
 3148   0.0000       9.111607       247.9394 
 3149   0.0000       9.116729       248.0788 
 3150   0.0000       9.118578       248.1291 
 3151   0.0000       9.121867       248.2186 
 3152   0.0000       9.125129       248.3074 
 3153   0.0000       9.129523       248.4269 
 3154   0.0000       9.135224       248.5821 
 3155   0.0000       9.138552       248.6726 
 3156   0.0000       9.140560       248.7273 
 3157   0.0000       9.142735       248.7865 
 3158   0.0000       9.156159       249.1518 
 3159   0.0000       9.163889       249.3621 
 3160   0.0000       9.171025       249.5563 
 3161   0.0000       9.176180       249.6966 
 3162   0.0000       9.178488       249.7593 
 3163   0.0000       9.185679       249.9550 
 3164   0.0000       9.190270       250.0800 
 3165   0.0000       9.199301       250.3257 
 3166   0.0000       9.204976       250.4801 
 3167   0.0000       9.210183       250.6218 
 3168   0.0000       9.228166       251.1112 
 3169   0.0000       9.230602       251.1775 
 3170   0.0000       9.240881       251.4572 
 3171   0.0000       9.254777       251.8353 
 3172   0.0000       9.265516       252.1275 
 3173   0.0000       9.267961       252.1940 
 3174   0.0000       9.291215       252.8268 
 3175   0.0000       9.297815       253.0064 
 3176   0.0000       9.306154       253.2333 
 3177   0.0000       9.313493       253.4330 
 3178   0.0000       9.328577       253.8435 
 3179   0.0000       9.338545       254.1147 
 3180   0.0000       9.340574       254.1699 
 3181   0.0000       9.356122       254.5930 
 3182   0.0000       9.377507       255.1749 
 3183   0.0000       9.381830       255.2926 
 3184   0.0000       9.387087       255.4356 
 3185   0.0000       9.390945       255.5406 
 3186   0.0000       9.392146       255.5733 
 3187   0.0000       9.407868       256.0011 
 3188   0.0000       9.417333       256.2587 
 3189   0.0000       9.421689       256.3772 
 3190   0.0000       9.428261       256.5560 
 3191   0.0000       9.443356       256.9668 
 3192   0.0000       9.447035       257.0669 
 3193   0.0000       9.450199       257.1530 
 3194   0.0000       9.460344       257.4291 
 3195   0.0000       9.465202       257.5612 
 3196   0.0000       9.477782       257.9036 
 3197   0.0000       9.483577       258.0613 
 3198   0.0000       9.494285       258.3526 
 3199   0.0000       9.511179       258.8123 
 3200   0.0000       9.522957       259.1328 
 3201   0.0000       9.524109       259.1642 
 3202   0.0000       9.541278       259.6314 
 3203   0.0000       9.547708       259.8064 
 3204   0.0000       9.551769       259.9168 
 3205   0.0000       9.557068       260.0611 
 3206   0.0000       9.558236       260.0928 
 3207   0.0000       9.570233       260.4193 
 3208   0.0000       9.574085       260.5241 
 3209   0.0000       9.579119       260.6611 
 3210   0.0000       9.580773       260.7061 
 3211   0.0000       9.587127       260.8790 
 3212   0.0000       9.590411       260.9683 
 3213   0.0000       9.592698       261.0306 
 3214   0.0000       9.617351       261.7014 
 3215   0.0000       9.618374       261.7293 
 3216   0.0000       9.620111       261.7765 
 3217   0.0000       9.628487       262.0044 
 3218   0.0000       9.641216       262.3508 
 3219   0.0000       9.660897       262.8864 
 3220   0.0000       9.676662       263.3154 
 3221   0.0000       9.682592       263.4767 
 3222   0.0000       9.696643       263.8591 
 3223   0.0000       9.698238       263.9025 
 3224   0.0000       9.702607       264.0213 
 3225   0.0000       9.710854       264.2458 
 3226   0.0000       9.711407       264.2608 
 3227   0.0000       9.714107       264.3343 
 3228   0.0000       9.719812       264.4895 
 3229   0.0000       9.722797       264.5708 
 3230   0.0000       9.732964       264.8474 
 3231   0.0000       9.738176       264.9892 
 3232   0.0000       9.740226       265.0450 
 3233   0.0000       9.750739       265.3311 
 3234   0.0000       9.757377       265.5117 
 3235   0.0000       9.762178       265.6424 
 3236   0.0000       9.771098       265.8851 
 3237   0.0000       9.777222       266.0517 
 3238   0.0000       9.778307       266.0813 
 3239   0.0000       9.782244       266.1884 
 3240   0.0000       9.784566       266.2516 
 3241   0.0000       9.788237       266.3515 
 3242   0.0000       9.792737       266.4739 
 3243   0.0000       9.795486       266.5487 
 3244   0.0000       9.798354       266.6268 
 3245   0.0000       9.800143       266.6755 
 3246   0.0000       9.803560       266.7684 
 3247   0.0000       9.806233       266.8412 
 3248   0.0000       9.814436       267.0644 
 3249   0.0000       9.816126       267.1104 
 3250   0.0000       9.819534       267.2031 
 3251   0.0000       9.822828       267.2927 
 3252   0.0000       9.828262       267.4406 
 3253   0.0000       9.834808       267.6187 
 3254   0.0000       9.838190       267.7108 
 3255   0.0000       9.841563       267.8025 
 3256   0.0000       9.846645       267.9408 
 3257   0.0000       9.850588       268.0481 
 3258   0.0000       9.853577       268.1295 
 3259   0.0000       9.858014       268.2502 
 3260   0.0000       9.863800       268.4076 
 3261   0.0000       9.867599       268.5110 
 3262   0.0000       9.874549       268.7001 
 3263   0.0000       9.881151       268.8798 
 3264   0.0000       9.882073       268.9049 
 3265   0.0000       9.884377       268.9676 
 3266   0.0000       9.886912       269.0366 
 3267   0.0000       9.890898       269.1450 
 3268   0.0000       9.899302       269.3737 
 3269   0.0000       9.905961       269.5549 
 3270   0.0000       9.907058       269.5848 
 3271   0.0000       9.909791       269.6591 
 3272   0.0000       9.911367       269.7020 
 3273   0.0000       9.914141       269.7775 
 3274   0.0000       9.924798       270.0675 
 3275   0.0000       9.925349       270.0825 
 3276   0.0000       9.936467       270.3850 
 3277   0.0000       9.937848       270.4226 
 3278   0.0000       9.938040       270.4278 
 3279   0.0000       9.949548       270.7410 
 3280   0.0000       9.954816       270.8843 
 3281   0.0000       9.957371       270.9538 
 3282   0.0000       9.959240       271.0047 
 3283   0.0000       9.965248       271.1682 
 3284   0.0000       9.975222       271.4396 
 3285   0.0000       9.992289       271.9040 
 3286   0.0000       9.994316       271.9592 
 3287   0.0000       9.997375       272.0424 
 3288   0.0000       9.999400       272.0975 
 3289   0.0000      10.005375       272.2601 
 3290   0.0000      10.009702       272.3778 
 3291   0.0000      10.014819       272.5171 
 3292   0.0000      10.023202       272.7452 
 3293   0.0000      10.027563       272.8639 
 3294   0.0000      10.040266       273.2095 
 3295   0.0000      10.043152       273.2881 
 3296   0.0000      10.048743       273.4402 
 3297   0.0000      10.052223       273.5349 
 3298   0.0000      10.057078       273.6670 
 3299   0.0000      10.062525       273.8152 
 3300   0.0000      10.074132       274.1311 
 3301   0.0000      10.088954       274.5344 
 3302   0.0000      10.098832       274.8032 
 3303   0.0000      10.100457       274.8474 
 3304   0.0000      10.104860       274.9672 
 3305   0.0000      10.107031       275.0263 
 3306   0.0000      10.117120       275.3008 
 3307   0.0000      10.119446       275.3641 
 3308   0.0000      10.131308       275.6869 
 3309   0.0000      10.138417       275.8803 
 3310   0.0000      10.149744       276.1886 
 3311   0.0000      10.150949       276.2214 
 3312   0.0000      10.154936       276.3299 
 3313   0.0000      10.161121       276.4982 
 3314   0.0000      10.173454       276.8338 
 3315   0.0000      10.180132       277.0155 
 3316   0.0000      10.189738       277.2769 
 3317   0.0000      10.200600       277.5724 
 3318   0.0000      10.212522       277.8969 
 3319   0.0000      10.217482       278.0318 
 3320   0.0000      10.222286       278.1625 
 3321   0.0000      10.232605       278.4433 
 3322   0.0000      10.242832       278.7216 
 3323   0.0000      10.245181       278.7855 
 3324   0.0000      10.251853       278.9671 
 3325   0.0000      10.255012       279.0531 
 3326   0.0000      10.262068       279.2451 
 3327   0.0000      10.264876       279.3215 
 3328   0.0000      10.287335       279.9326 
 3329   0.0000      10.290352       280.0147 
 3330   0.0000      10.311143       280.5805 
 3331   0.0000      10.317107       280.7428 
 3332   0.0000      10.335907       281.2543 
 3333   0.0000      10.348379       281.5937 
 3334   0.0000      10.351382       281.6754 
 3335   0.0000      10.367539       282.1151 
 3336   0.0000      10.372328       282.2454 
 3337   0.0000      10.373179       282.2685 
 3338   0.0000      10.380817       282.4764 
 3339   0.0000      10.389330       282.7081 
 3340   0.0000      10.392292       282.7886 
 3341   0.0000      10.397000       282.9168 
 3342   0.0000      10.403659       283.0980 
 3343   0.0000      10.407445       283.2010 
 3344   0.0000      10.414449       283.3916 
 3345   0.0000      10.416576       283.4495 
 3346   0.0000      10.424719       283.6710 
 3347   0.0000      10.429577       283.8032 
 3348   0.0000      10.430807       283.8367 
 3349   0.0000      10.432769       283.8901 
 3350   0.0000      10.434594       283.9397 
 3351   0.0000      10.437618       284.0220 
 3352   0.0000      10.443567       284.1839 
 3353   0.0000      10.448364       284.3144 
 3354   0.0000      10.457546       284.5643 
 3355   0.0000      10.458253       284.5835 
 3356   0.0000      10.471764       284.9512 
 3357   0.0000      10.483388       285.2675 
 3358   0.0000      10.486326       285.3474 
 3359   0.0000      10.492353       285.5114 
 3360   0.0000      10.502055       285.7754 
 3361   0.0000      10.509167       285.9690 
 3362   0.0000      10.517199       286.1875 
 3363   0.0000      10.536444       286.7112 
 3364   0.0000      10.553573       287.1773 
 3365   0.0000      10.584330       288.0143 
 3366   0.0000      10.589956       288.1674 
 3367   0.0000      10.599368       288.4235 
 3368   0.0000      10.601128       288.4714 
 3369   0.0000      10.621479       289.0251 
 3370   0.0000      10.630240       289.2635 
 3371   0.0000      10.646525       289.7067 
 3372   0.0000      10.665896       290.2338 
 3373   0.0000      10.668603       290.3074 
 3374   0.0000      10.692587       290.9601 
 3375   0.0000      10.712965       291.5146 
 3376   0.0000      10.730410       291.9893 
 3377   0.0000      10.742725       292.3244 
 3378   0.0000      10.747044       292.4419 
 3379   0.0000      10.754609       292.6478 
 3380   0.0000      10.757963       292.7391 
 3381   0.0000      10.766714       292.9772 
 3382   0.0000      10.772296       293.1291 
 3383   0.0000      10.791491       293.6514 
 3384   0.0000      10.800267       293.8902 
 3385   0.0000      10.809133       294.1315 
 3386   0.0000      10.833737       294.8010 
 3387   0.0000      10.838833       294.9396 
 3388   0.0000      10.843731       295.0729 
 3389   0.0000      10.854814       295.3745 
 3390   0.0000      10.870551       295.8027 
 3391   0.0000      10.885379       296.2062 
 3392   0.0000      10.904603       296.7293 
 3393   0.0000      10.914472       296.9979 
 3394   0.0000      10.936749       297.6041 
 3395   0.0000      10.958815       298.2045 
 3396   0.0000      10.964239       298.3521 
 3397   0.0000      10.965715       298.3923 
 3398   0.0000      10.982883       298.8594 
 3399   0.0000      11.044757       300.5431 
 3400   0.0000      11.059765       300.9515 
 3401   0.0000      11.150351       303.4165 
 3402   0.0000      11.197760       304.7065 
 3403   0.0000      11.200844       304.7905 
 3404   0.0000      11.219950       305.3104 
 3405   0.0000      11.241056       305.8847 
 3406   0.0000      11.278268       306.8973 
 3407   0.0000      11.311042       307.7891 
 3408   0.0000      11.328670       308.2688 
 3409   0.0000      11.368036       309.3400 
 3410   0.0000      11.449253       311.5500 
 3411   0.0000      11.459783       311.8366 
 3412   0.0000      11.548400       314.2479 
 3413   0.0000      11.548771       314.2580 
 3414   0.0000      11.580899       315.1323 
 3415   0.0000      11.615371       316.0703 
 3416   0.0000      11.642389       316.8055 
 3417   0.0000      11.669541       317.5444 
 3418   0.0000      11.711891       318.6967 
 3419   0.0000      11.727554       319.1230 
 3420   0.0000      11.743190       319.5484 
 3421   0.0000      11.757591       319.9403 
 3422   0.0000      11.802399       321.1596 
 3423   0.0000      11.851855       322.5054 
 3424   0.0000      11.873210       323.0865 
 3425   0.0000      11.884669       323.3983 
 3426   0.0000      11.902999       323.8971 
 3427   0.0000      12.042032       327.6804 
 3428   0.0000      12.063690       328.2697 
 3429   0.0000      12.084485       328.8356 
 3430   0.0000      12.097384       329.1866 
 3431   0.0000      12.104538       329.3812 
 3432   0.0000      12.120134       329.8056 
 3433   0.0000      12.141832       330.3960 
 3434   0.0000      12.159270       330.8706 
 3435   0.0000      12.183437       331.5282 
 3436   0.0000      12.199261       331.9588 
 3437   0.0000      12.208102       332.1993 
 3438   0.0000      12.248490       333.2983 
 3439   0.0000      12.261873       333.6625 
 3440   0.0000      12.280488       334.1691 
 3441   0.0000      12.287076       334.3483 
 3442   0.0000      12.307590       334.9066 
 3443   0.0000      12.315643       335.1257 
 3444   0.0000      12.323889       335.3501 
 3445   0.0000      12.328342       335.4713 
 3446   0.0000      12.350787       336.0820 
 3447   0.0000      12.353436       336.1541 
 3448   0.0000      12.369688       336.5963 
 3449   0.0000      12.380646       336.8945 
 3450   0.0000      12.405325       337.5661 
 3451   0.0000      12.408670       337.6571 
 3452   0.0000      12.421350       338.0021 
 3453   0.0000      12.427298       338.1640 
 3454   0.0000      12.443467       338.6040 
 3455   0.0000      12.452620       338.8530 
 3456   0.0000      12.460786       339.0752 
 3457   0.0000      12.488120       339.8190 
 3458   0.0000      12.523602       340.7845 
 3459   0.0000      12.534035       341.0684 
 3460   0.0000      12.561251       341.8090 
 3461   0.0000      12.570562       342.0624 
 3462   0.0000      12.581997       342.3736 
 3463   0.0000      12.602357       342.9276 
 3464   0.0000      12.604878       342.9962 
 3465   0.0000      12.628557       343.6405 
 3466   0.0000      12.693590       345.4102 
 3467   0.0000      12.699309       345.5658 
 3468   0.0000      12.716682       346.0385 
 3469   0.0000      12.730663       346.4190 
 3470   0.0000      12.748457       346.9031 
 3471   0.0000      12.795813       348.1918 
 3472   0.0000      12.816593       348.7572 
 3473   0.0000      12.818154       348.7997 
 3474   0.0000      12.851693       349.7124 
 3475   0.0000      12.857748       349.8771 
 3476   0.0000      12.867545       350.1437 
 3477   0.0000      12.899822       351.0220 
 3478   0.0000      12.913690       351.3994 
 3479   0.0000      12.962236       352.7204 
 3480   0.0000      12.982544       353.2730 
 3481   0.0000      13.118741       356.9791 
 3482   0.0000      13.119755       357.0067 
 3483   0.0000      13.141166       357.5893 
 3484   0.0000      13.142705       357.6312 
 3485   0.0000      13.155466       357.9784 
 3486   0.0000      13.202589       359.2607 
 3487   0.0000      13.218777       359.7012 
 3488   0.0000      13.231502       360.0475 
 3489   0.0000      13.307029       362.1027 
 3490   0.0000      13.318884       362.4253 
 3491   0.0000      13.353456       363.3660 
 3492   0.0000      13.363629       363.6428 
 3493   0.0000      13.367128       363.7381 
 3494   0.0000      13.412923       364.9842 
 3495   0.0000      13.437266       365.6466 
 3496   0.0000      13.482703       366.8830 
 3497   0.0000      13.677735       372.1901 
 3498   0.0000      13.735669       373.7665 
 3499   0.0000      13.766568       374.6074 
 3500   0.0000      13.999311       380.9406 
 3501   0.0000      14.184075       385.9683 
 3502   0.0000      14.417040       392.3076 
 3503   0.0000      14.484425       394.1412 
 3504   0.0000      14.510258       394.8442 
 3505   0.0000      14.643058       398.4579 
 3506   0.0000      14.826943       403.4616 
 3507   0.0000      15.099206       410.8703 
 3508   0.0000      15.158955       412.4961 
 3509   0.0000      15.425086       419.7379 
 3510   0.0000      28.158779       766.2393 
 3511   0.0000      28.249641       768.7118 
 3512   0.0000      28.338809       771.1382 
 3513   0.0000      28.478219       774.9317 
 3514   0.0000      28.600814       778.2677 
 3515   0.0000      28.641282       779.3689 
 3516   0.0000      28.705104       781.1056 
 3517   0.0000      28.744812       782.1861 
 3518   0.0000      28.748295       782.2809 
 3519   0.0000      28.754804       782.4580 
 3520   0.0000      28.792128       783.4736 
 3521   0.0000      28.801115       783.7182 
 3522   0.0000      28.819228       784.2111 
 3523   0.0000      28.850443       785.0605 
 3524   0.0000      28.872577       785.6628 
 3525   0.0000      29.065925       790.9240 
 3526   0.0000      29.131614       792.7115 
 3527   0.0000      29.141968       792.9933 
 3528   0.0000      29.161651       793.5289 
 3529   0.0000      29.173066       793.8395 
 3530   0.0000      29.178106       793.9766 
 3531   0.0000      29.234590       795.5136 
 3532   0.0000      29.243253       795.7494 
 3533   0.0000      29.248624       795.8955 
 3534   0.0000      29.272376       796.5419 
 3535   0.0000      29.323147       797.9234 
 3536   0.0000      29.401801       800.0637 
 3537   0.0000      29.416492       800.4634 
 3538   0.0000      29.419509       800.5456 
 3539   0.0000      29.442178       801.1624 
 3540   0.0000      29.454504       801.4978 
 3541   0.0000      29.490084       802.4660 
 3542   0.0000      29.567035       804.5599 
 3543   0.0000      29.573159       804.7266 
 3544   0.0000      29.590728       805.2046 
 3545   0.0000      29.598292       805.4105 
 3546   0.0000      38.554624      1049.1247 
 3547   0.0000      38.759634      1054.7033 
 3548   0.0000      48.551602      1321.1563 
 3549   0.0000      48.673511      1324.4736 
 3550   0.0000      48.760211      1326.8328 
 3551   0.0000      48.895839      1330.5234 
 3552   0.0000     148.989009      4054.1970 
 3553   0.0000     149.092512      4057.0135 
 3554   0.0000     149.178203      4059.3453 
 3555   0.0000     149.326542      4063.3818 
 3556   0.0000     149.397688      4065.3178 
 3557   0.0000     149.466151      4067.1808 
 3558   0.0000     149.499104      4068.0774 
 3559   0.0000     149.551451      4069.5019 
 3560   0.0000     149.563289      4069.8240 
 3561   0.0000     149.576768      4070.1908 
 3562   0.0000     149.589343      4070.5330 
 3563   0.0000     149.624669      4071.4942 
 3564   0.0000     149.641399      4071.9495 
 3565   0.0000     149.675362      4072.8737 
 3566   0.0000     149.704978      4073.6795 
 3567   0.0000     149.857478      4077.8293 
 3568   0.0000     149.904328      4079.1041 
 3569   0.0000     149.948265      4080.2997 
 3570   0.0000     149.965638      4080.7725 
 3571   0.0000     149.981047      4081.1918 
 3572   0.0000     149.995154      4081.5757 
 3573   0.0000     150.019008      4082.2247 
 3574   0.0000     150.026326      4082.4239 
 3575   0.0000     150.037169      4082.7189 
 3576   0.0000     150.058220      4083.2918 
 3577   0.0000     150.186691      4086.7876 
 3578   0.0000     150.257655      4088.7187 
 3579   0.0000     150.276177      4089.2227 
 3580   0.0000     150.291633      4089.6433 
 3581   0.0000     150.295021      4089.7354 
 3582   0.0000     150.303073      4089.9545 
 3583   0.0000     150.337569      4090.8932 
 3584   0.0000     150.371856      4091.8262 
 3585   0.0000     150.380563      4092.0632 
 3586   0.0000     150.398484      4092.5508 
 3587   0.0000     150.411267      4092.8987 
 3588   0.0000     200.012305      5442.6115 
 3589   0.0000     200.231892      5448.5868 
 3590   0.0000     255.967640      6965.2336 
 3591   0.0000     256.113717      6969.2086 
 3592   0.0000     256.199881      6971.5532 
 3593   0.0000     256.383470      6976.5489 

                    ********************************
                    * MULLIKEN POPULATION ANALYSIS *
                    ********************************

-----------------------
MULLIKEN ATOMIC CHARGES
-----------------------
   0 O :   -0.355365
   1 O :   -0.361350
   2 N :   -0.196857
   3 N :   -0.504474
   4 C :    0.358392
   5 C :    0.498075
   6 H :    0.042623
   7 C :    0.066281
   8 C :   -0.222461
   9 H :    0.146128
  10 C :   -0.123317
  11 H :    0.163329
  12 C :   -0.116885
  13 H :    0.140725
  14 C :   -0.107279
  15 H :    0.148857
  16 C :   -0.195981
  17 H :    0.099322
  18 C :    0.009271
  19 C :   -0.274627
  20 H :    0.128981
  21 H :    0.122413
  22 H :    0.104415
  23 C :   -0.260584
  24 H :    0.095165
  25 H :    0.112783
  26 H :    0.127772
  27 C :   -0.236274
  28 H :    0.129210
  29 H :    0.104526
  30 H :    0.100994
  31 C :    0.206973
  32 C :   -0.014026
  33 C :   -0.084570
  34 H :    0.089599
  35 C :   -0.172864
  36 H :    0.126009
  37 C :   -0.129117
  38 H :    0.141018
  39 C :   -0.137069
  40 H :    0.072052
  41 C :   -0.164212
  42 C :   -0.239517
  43 H :    0.105961
  44 H :    0.096877
  45 H :    0.105072
  46 C :   -0.216034
  47 H :    0.110604
  48 H :    0.085961
  49 H :    0.071272
  50 C :   -0.186708
  51 H :    0.046127
  52 H :    0.092002
  53 H :    0.094402
  54 C :    0.354866
  55 C :    0.041249
  56 C :   -0.074416
  57 H :    0.126733
  58 C :   -0.133865
  59 H :    0.151282
  60 C :   -0.094408
  61 H :    0.153426
  62 C :   -0.130487
  63 H :    0.154759
  64 C :   -0.123001
  65 H :    0.122020
  66 H :    0.185858
  67 O :   -0.606523
  68 C :    0.394463
  69 C :    0.001980
  70 C :   -0.092426
  71 H :    0.105374
  72 C :   -0.144154
  73 H :    0.144064
  74 C :   -0.099321
  75 H :    0.140590
  76 C :   -0.146820
  77 H :    0.141805
  78 C :   -0.101886
  79 H :    0.113930
  80 O :   -0.609002
  81 H :    0.180294
Sum of atomic charges:    0.0000000

--------------------------------
MULLIKEN REDUCED ORBITAL CHARGES
--------------------------------
  0 O s       :     3.821645  s :     3.821645
      pz      :     1.539361  p :     4.485189
      px      :     1.252235
      py      :     1.693593
      dz2     :     0.008750  d :     0.043001
      dxz     :     0.010824
      dyz     :     0.007239
      dx2y2   :     0.008857
      dxy     :     0.007330
      f0      :     0.000594  f :     0.005270
      f+1     :     0.000794
      f-1     :     0.000424
      f+2     :     0.000947
      f-2     :     0.000695
      f+3     :     0.001057
      f-3     :     0.000759
      g0      :     0.000028  g :     0.000260
      g+1     :     0.000036
      g-1     :     0.000009
      g+2     :     0.000040
      g-2     :     0.000040
      g+3     :     0.000032
      g-3     :     0.000024
      g+4     :     0.000034
      g-4     :     0.000018
  1 O s       :     3.765701  s :     3.765701
      pz      :     1.407040  p :     4.555179
      px      :     1.682698
      py      :     1.465441
      dz2     :     0.006108  d :     0.036424
      dxz     :     0.004313
      dyz     :     0.008385
      dx2y2   :     0.008654
      dxy     :     0.008965
      f0      :     0.000233  f :     0.003833
      f+1     :     0.000275
      f-1     :     0.000681
      f+2     :     0.000346
      f-2     :     0.000709
      f+3     :     0.000762
      f-3     :     0.000827
      g0      :     0.000023  g :     0.000213
      g+1     :     0.000009
      g-1     :     0.000020
      g+2     :     0.000009
      g-2     :     0.000032
      g+3     :     0.000039
      g-3     :     0.000018
      g+4     :     0.000031
      g-4     :     0.000033
  2 N s       :     3.609472  s :     3.609472
      pz      :     1.149309  p :     3.508636
      px      :     1.199166
      py      :     1.160160
      dz2     :     0.011894  d :     0.069114
      dxz     :     0.017573
      dyz     :     0.014191
      dx2y2   :     0.016301
      dxy     :     0.009154
      f0      :     0.001373  f :     0.009070
      f+1     :     0.001217
      f-1     :     0.001434
      f+2     :     0.000697
      f-2     :     0.001713
      f+3     :     0.001247
      f-3     :     0.001390
      g0      :     0.000062  g :     0.000566
      g+1     :     0.000060
      g-1     :     0.000098
      g+2     :     0.000051
      g-2     :     0.000086
      g+3     :     0.000030
      g-3     :     0.000038
      g+4     :     0.000054
      g-4     :     0.000087
  3 N s       :     3.616517  s :     3.616517
      pz      :     1.493697  p :     3.815763
      px      :     1.193812
      py      :     1.128254
      dz2     :     0.014359  d :     0.063570
      dxz     :     0.012105
      dyz     :     0.006704
      dx2y2   :     0.015920
      dxy     :     0.014482
      f0      :     0.000981  f :     0.008122
      f+1     :     0.001493
      f-1     :     0.000637
      f+2     :     0.001070
      f-2     :     0.001388
      f+3     :     0.001509
      f-3     :     0.001044
      g0      :     0.000046  g :     0.000503
      g+1     :     0.000065
      g-1     :     0.000015
      g+2     :     0.000056
      g-2     :     0.000067
      g+3     :     0.000029
      g-3     :     0.000071
      g+4     :     0.000080
      g-4     :     0.000073
  4 C s       :     3.176504  s :     3.176504
      pz      :     0.765607  p :     2.217378
      px      :     0.732690
      py      :     0.719081
      dz2     :     0.052544  d :     0.210503
      dxz     :     0.037470
      dyz     :     0.044586
      dx2y2   :     0.049473
      dxy     :     0.026429
      f0      :     0.005852  f :     0.033673
      f+1     :     0.005837
      f-1     :     0.004284
      f+2     :     0.004870
      f-2     :     0.005470
      f+3     :     0.003614
      f-3     :     0.003747
      g0      :     0.000354  g :     0.003550
      g+1     :     0.000442
      g-1     :     0.000397
      g+2     :     0.000333
      g-2     :     0.000560
      g+3     :     0.000432
      g-3     :     0.000388
      g+4     :     0.000195
      g-4     :     0.000448
  5 C s       :     3.229523  s :     3.229523
      pz      :     0.765589  p :     2.141620
      px      :     0.641407
      py      :     0.734624
      dz2     :     0.007565  d :     0.109658
      dxz     :     0.020464
      dyz     :     0.028219
      dx2y2   :     0.032046
      dxy     :     0.021364
      f0      :     0.003362  f :     0.019405
      f+1     :     0.001975
      f-1     :     0.002397
      f+2     :     0.000799
      f-2     :     0.004177
      f+3     :     0.004327
      f-3     :     0.002369
      g0      :     0.000181  g :     0.001718
      g+1     :     0.000189
      g-1     :     0.000235
      g+2     :     0.000156
      g-2     :     0.000200
      g+3     :     0.000034
      g-3     :     0.000199
      g+4     :     0.000239
      g-4     :     0.000285
  6 H s       :     0.927179  s :     0.927179
      pz      :     0.005631  p :     0.024827
      px      :     0.013147
      py      :     0.006049
      dz2     :     0.001642  d :     0.004990
      dxz     :     0.000741
      dyz     :     0.000436
      dx2y2   :     0.000608
      dxy     :     0.001563
      f0      :     0.000078  f :     0.000381
      f+1     :     0.000006
      f-1     :     0.000092
      f+2     :     0.000021
      f-2     :     0.000091
      f+3     :     0.000074
      f-3     :     0.000020
  7 C s       :     3.264904  s :     3.264904
      pz      :     0.885145  p :     2.529120
      px      :     0.776634
      py      :     0.867342
      dz2     :     0.040267  d :     0.118712
      dxz     :     0.016904
      dyz     :     0.027522
      dx2y2   :     0.019628
      dxy     :     0.014392
      f0      :     0.004168  f :     0.019438
      f+1     :     0.002146
      f-1     :     0.003149
      f+2     :     0.002129
      f-2     :     0.003727
      f+3     :     0.002378
      f-3     :     0.001741
      g0      :     0.000211  g :     0.001545
      g+1     :     0.000246
      g-1     :     0.000200
      g+2     :     0.000193
      g-2     :     0.000249
      g+3     :     0.000095
      g-3     :     0.000157
      g+4     :     0.000098
      g-4     :     0.000095
  8 C s       :     3.285091  s :     3.285091
      pz      :     0.938423  p :     2.811045
      px      :     0.888412
      py      :     0.984210
      dz2     :     0.013094  d :     0.111412
      dxz     :     0.032865
      dyz     :     0.035453
      dx2y2   :     0.018109
      dxy     :     0.011891
      f0      :     0.002950  f :     0.013666
      f+1     :     0.001116
      f-1     :     0.002354
      f+2     :     0.000896
      f-2     :     0.003129
      f+3     :     0.002349
      f-3     :     0.000872
      g0      :     0.000197  g :     0.001247
      g+1     :     0.000221
      g-1     :     0.000125
      g+2     :     0.000131
      g-2     :     0.000202
      g+3     :     0.000066
      g-3     :     0.000088
      g+4     :     0.000091
      g-4     :     0.000127
  9 H s       :     0.830192  s :     0.830192
      pz      :     0.006090  p :     0.020460
      px      :     0.006844
      py      :     0.007526
      dz2     :     0.001156  d :     0.002931
      dxz     :     0.000463
      dyz     :     0.000349
      dx2y2   :     0.000524
      dxy     :     0.000440
      f0      :     0.000061  f :     0.000289
      f+1     :     0.000034
      f-1     :     0.000051
      f+2     :     0.000065
      f-2     :     0.000031
      f+3     :     0.000017
      f-3     :     0.000030
 10 C s       :     3.188155  s :     3.188155
      pz      :     0.964454  p :     2.799366
      px      :     0.909554
      py      :     0.925358
      dz2     :     0.034615  d :     0.121758
      dxz     :     0.031809
      dyz     :     0.014632
      dx2y2   :     0.022266
      dxy     :     0.018436
      f0      :     0.002318  f :     0.012764
      f+1     :     0.001643
      f-1     :     0.001578
      f+2     :     0.001725
      f-2     :     0.002107
      f+3     :     0.002205
      f-3     :     0.001188
      g0      :     0.000122  g :     0.001274
      g+1     :     0.000192
      g-1     :     0.000139
      g+2     :     0.000139
      g-2     :     0.000199
      g+3     :     0.000114
      g-3     :     0.000145
      g+4     :     0.000106
      g-4     :     0.000119
 11 H s       :     0.814742  s :     0.814742
      pz      :     0.002264  p :     0.018998
      px      :     0.008676
      py      :     0.008059
      dz2     :     0.000547  d :     0.002655
      dxz     :     0.000726
      dyz     :     0.000948
      dx2y2   :     0.000230
      dxy     :     0.000204
      f0      :     0.000084  f :     0.000276
      f+1     :     0.000030
      f-1     :     0.000076
      f+2     :     0.000032
      f-2     :     0.000047
      f+3     :     0.000004
      f-3     :     0.000004
 12 C s       :     3.206492  s :     3.206492
      pz      :     0.894903  p :     2.774087
      px      :     0.941773
      py      :     0.937410
      dz2     :     0.046215  d :     0.122610
      dxz     :     0.021135
      dyz     :     0.026070
      dx2y2   :     0.009721
      dxy     :     0.019469
      f0      :     0.003035  f :     0.012446
      f+1     :     0.001065
      f-1     :     0.002526
      f+2     :     0.001763
      f-2     :     0.002064
      f+3     :     0.000815
      f-3     :     0.001179
      g0      :     0.000193  g :     0.001250
      g+1     :     0.000217
      g-1     :     0.000178
      g+2     :     0.000178
      g-2     :     0.000210
      g+3     :     0.000083
      g-3     :     0.000122
      g+4     :     0.000039
      g-4     :     0.000029
 13 H s       :     0.833826  s :     0.833826
      pz      :     0.007073  p :     0.022284
      px      :     0.008006
      py      :     0.007206
      dz2     :     0.000244  d :     0.002882
      dxz     :     0.000747
      dyz     :     0.000453
      dx2y2   :     0.001109
      dxy     :     0.000328
      f0      :     0.000031  f :     0.000284
      f+1     :     0.000028
      f-1     :     0.000017
      f+2     :     0.000016
      f-2     :     0.000060
      f+3     :     0.000105
      f-3     :     0.000026
 14 C s       :     3.164626  s :     3.164626
      pz      :     0.925356  p :     2.810962
      px      :     0.928958
      py      :     0.956648
      dz2     :     0.017133  d :     0.118058
      dxz     :     0.037815
      dyz     :     0.037055
      dx2y2   :     0.018876
      dxy     :     0.007178
      f0      :     0.002729  f :     0.012364
      f+1     :     0.001026
      f-1     :     0.002302
      f+2     :     0.000858
      f-2     :     0.002451
      f+3     :     0.002058
      f-3     :     0.000940
      g0      :     0.000211  g :     0.001269
      g+1     :     0.000224
      g-1     :     0.000126
      g+2     :     0.000126
      g-2     :     0.000216
      g+3     :     0.000065
      g-3     :     0.000084
      g+4     :     0.000089
      g-4     :     0.000129
 15 H s       :     0.825190  s :     0.825190
      pz      :     0.007003  p :     0.022746
      px      :     0.007847
      py      :     0.007896
      dz2     :     0.000999  d :     0.002919
      dxz     :     0.000540
      dyz     :     0.000387
      dx2y2   :     0.000571
      dxy     :     0.000423
      f0      :     0.000060  f :     0.000289
      f+1     :     0.000035
      f-1     :     0.000043
      f+2     :     0.000069
      f-2     :     0.000033
      f+3     :     0.000018
      f-3     :     0.000031
 16 C s       :     3.270478  s :     3.270478
      pz      :     0.958271  p :     2.817049
      px      :     0.906427
      py      :     0.952351
      dz2     :     0.025085  d :     0.093839
      dxz     :     0.023789
      dyz     :     0.011582
      dx2y2   :     0.020873
      dxy     :     0.012510
      f0      :     0.002208  f :     0.013373
      f+1     :     0.001828
      f-1     :     0.001684
      f+2     :     0.001627
      f-2     :     0.002119
      f+3     :     0.002556
      f-3     :     0.001350
      g0      :     0.000124  g :     0.001242
      g+1     :     0.000180
      g-1     :     0.000122
      g+2     :     0.000124
      g-2     :     0.000196
      g+3     :     0.000118
      g-3     :     0.000149
      g+4     :     0.000107
      g-4     :     0.000122
 17 H s       :     0.869533  s :     0.869533
      pz      :     0.008845  p :     0.027510
      px      :     0.008348
      py      :     0.010318
      dz2     :     0.000967  d :     0.003333
      dxz     :     0.000612
      dyz     :     0.001202
      dx2y2   :     0.000240
      dxy     :     0.000312
      f0      :     0.000099  f :     0.000302
      f+1     :     0.000028
      f-1     :     0.000088
      f+2     :     0.000030
      f-2     :     0.000050
      f+3     :     0.000005
      f-3     :     0.000004
 18 C s       :     3.258853  s :     3.258853
      pz      :     0.693499  p :     2.560747
      px      :     0.967494
      py      :     0.899754
      dz2     :     0.029607  d :     0.145368
      dxz     :     0.025928
      dyz     :     0.027272
      dx2y2   :     0.025473
      dxy     :     0.037088
      f0      :     0.003885  f :     0.023831
      f+1     :     0.003088
      f-1     :     0.003036
      f+2     :     0.003254
      f-2     :     0.004166
      f+3     :     0.003248
      f-3     :     0.003153
      g0      :     0.000205  g :     0.001931
      g+1     :     0.000161
      g-1     :     0.000305
      g+2     :     0.000168
      g-2     :     0.000303
      g+3     :     0.000200
      g-3     :     0.000207
      g+4     :     0.000195
      g-4     :     0.000187
 19 C s       :     3.173890  s :     3.173890
      pz      :     1.037760  p :     3.026846
      px      :     0.960005
      py      :     1.029081
      dz2     :     0.008696  d :     0.066854
      dxz     :     0.014137
      dyz     :     0.016637
      dx2y2   :     0.008323
      dxy     :     0.019062
      f0      :     0.000315  f :     0.006294
      f+1     :     0.000517
      f-1     :     0.001239
      f+2     :     0.000607
      f-2     :     0.001909
      f+3     :     0.000769
      f-3     :     0.000938
      g0      :     0.000045  g :     0.000744
      g+1     :     0.000077
      g-1     :     0.000070
      g+2     :     0.000042
      g-2     :     0.000085
      g+3     :     0.000097
      g-3     :     0.000137
      g+4     :     0.000107
      g-4     :     0.000085
 20 H s       :     0.839909  s :     0.839909
      pz      :     0.008779  p :     0.026829
      px      :     0.008627
      py      :     0.009423
      dz2     :     0.001129  d :     0.003900
      dxz     :     0.000684
      dyz     :     0.000495
      dx2y2   :     0.000882
      dxy     :     0.000710
      f0      :     0.000052  f :     0.000381
      f+1     :     0.000057
      f-1     :     0.000044
      f+2     :     0.000102
      f-2     :     0.000042
      f+3     :     0.000028
      f-3     :     0.000056
 21 H s       :     0.846967  s :     0.846967
      pz      :     0.008092  p :     0.026234
      px      :     0.008489
      py      :     0.009653
      dz2     :     0.001312  d :     0.003991
      dxz     :     0.000926
      dyz     :     0.000737
      dx2y2   :     0.000477
      dxy     :     0.000538
      f0      :     0.000121  f :     0.000395
      f+1     :     0.000055
      f-1     :     0.000054
      f+2     :     0.000069
      f-2     :     0.000061
      f+3     :     0.000022
      f-3     :     0.000013
 22 H s       :     0.862242  s :     0.862242
      pz      :     0.010913  p :     0.028788
      px      :     0.007740
      py      :     0.010136
      dz2     :     0.000335  d :     0.004166
      dxz     :     0.000856
      dyz     :     0.001106
      dx2y2   :     0.001384
      dxy     :     0.000485
      f0      :     0.000038  f :     0.000389
      f+1     :     0.000036
      f-1     :     0.000040
      f+2     :     0.000041
      f-2     :     0.000089
      f+3     :     0.000058
      f-3     :     0.000087
 23 C s       :     3.185864  s :     3.185864
      pz      :     1.054164  p :     3.002822
      px      :     0.970835
      py      :     0.977823
      dz2     :     0.010434  d :     0.064792
      dxz     :     0.008559
      dyz     :     0.017107
      dx2y2   :     0.014649
      dxy     :     0.014043
      f0      :     0.000893  f :     0.006360
      f+1     :     0.000261
      f-1     :     0.001051
      f+2     :     0.000354
      f-2     :     0.001269
      f+3     :     0.001340
      f-3     :     0.001192
      g0      :     0.000041  g :     0.000746
      g+1     :     0.000053
      g-1     :     0.000075
      g+2     :     0.000047
      g-2     :     0.000114
      g+3     :     0.000101
      g-3     :     0.000060
      g+4     :     0.000136
      g-4     :     0.000119
 24 H s       :     0.870604  s :     0.870604
      pz      :     0.011614  p :     0.029776
      px      :     0.008379
      py      :     0.009783
      dz2     :     0.000747  d :     0.004061
      dxz     :     0.000975
      dyz     :     0.000429
      dx2y2   :     0.001203
      dxy     :     0.000709
      f0      :     0.000016  f :     0.000393
      f+1     :     0.000104
      f-1     :     0.000023
      f+2     :     0.000051
      f-2     :     0.000049
      f+3     :     0.000106
      f-3     :     0.000044
 25 H s       :     0.857115  s :     0.857115
      pz      :     0.007913  p :     0.025793
      px      :     0.009617
      py      :     0.008262
      dz2     :     0.000922  d :     0.003919
      dxz     :     0.001211
      dyz     :     0.000947
      dx2y2   :     0.000346
      dxy     :     0.000493
      f0      :     0.000097  f :     0.000389
      f+1     :     0.000083
      f-1     :     0.000040
      f+2     :     0.000062
      f-2     :     0.000087
      f+3     :     0.000014
      f-3     :     0.000007
 26 H s       :     0.842767  s :     0.842767
      pz      :     0.010252  p :     0.025210
      px      :     0.009573
      py      :     0.005385
      dz2     :     0.001355  d :     0.003865
      dxz     :     0.000472
      dyz     :     0.000549
      dx2y2   :     0.000756
      dxy     :     0.000733
      f0      :     0.000062  f :     0.000386
      f+1     :     0.000033
      f-1     :     0.000091
      f+2     :     0.000073
      f-2     :     0.000038
      f+3     :     0.000035
      f-3     :     0.000054
 27 C s       :     3.164274  s :     3.164274
      pz      :     1.012178  p :     2.998492
      px      :     1.010744
      py      :     0.975571
      dz2     :     0.012734  d :     0.066211
      dxz     :     0.009073
      dyz     :     0.015521
      dx2y2   :     0.008099
      dxy     :     0.020784
      f0      :     0.000715  f :     0.006542
      f+1     :     0.000661
      f-1     :     0.001311
      f+2     :     0.000852
      f-2     :     0.001522
      f+3     :     0.000518
      f-3     :     0.000963
      g0      :     0.000055  g :     0.000756
      g+1     :     0.000080
      g-1     :     0.000107
      g+2     :     0.000040
      g-2     :     0.000125
      g+3     :     0.000120
      g-3     :     0.000093
      g+4     :     0.000071
      g-4     :     0.000064
 28 H s       :     0.840726  s :     0.840726
      pz      :     0.007141  p :     0.025851
      px      :     0.010185
      py      :     0.008525
      dz2     :     0.001256  d :     0.003832
      dxz     :     0.001168
      dyz     :     0.000678
      dx2y2   :     0.000281
      dxy     :     0.000448
      f0      :     0.000126  f :     0.000381
      f+1     :     0.000082
      f-1     :     0.000040
      f+2     :     0.000047
      f-2     :     0.000069
      f+3     :     0.000010
      f-3     :     0.000007
 29 H s       :     0.862976  s :     0.862976
      pz      :     0.009177  p :     0.028140
      px      :     0.009809
      py      :     0.009154
      dz2     :     0.000773  d :     0.003979
      dxz     :     0.000569
      dyz     :     0.000511
      dx2y2   :     0.001085
      dxy     :     0.001041
      f0      :     0.000008  f :     0.000380
      f+1     :     0.000086
      f-1     :     0.000035
      f+2     :     0.000038
      f-2     :     0.000051
      f+3     :     0.000114
      f-3     :     0.000049
 30 H s       :     0.866348  s :     0.866348
      pz      :     0.010543  p :     0.028277
      px      :     0.009475
      py      :     0.008259
      dz2     :     0.000184  d :     0.004000
      dxz     :     0.000876
      dyz     :     0.001019
      dx2y2   :     0.001561
      dxy     :     0.000360
      f0      :     0.000054  f :     0.000381
      f+1     :     0.000014
      f-1     :     0.000024
      f+2     :     0.000032
      f-2     :     0.000100
      f+3     :     0.000082
      f-3     :     0.000075
 31 C s       :     3.229918  s :     3.229918
      pz      :     0.796426  p :     2.405436
      px      :     0.790360
      py      :     0.818650
      dz2     :     0.040599  d :     0.131690
      dxz     :     0.013293
      dyz     :     0.025605
      dx2y2   :     0.027470
      dxy     :     0.024723
      f0      :     0.002648  f :     0.023946
      f+1     :     0.003877
      f-1     :     0.002323
      f+2     :     0.004230
      f-2     :     0.003559
      f+3     :     0.003513
      f-3     :     0.003795
      g0      :     0.000140  g :     0.002037
      g+1     :     0.000270
      g-1     :     0.000173
      g+2     :     0.000204
      g-2     :     0.000219
      g+3     :     0.000263
      g-3     :     0.000305
      g+4     :     0.000220
      g-4     :     0.000243
 32 C s       :     3.339699  s :     3.339699
      pz      :     0.887997  p :     2.557034
      px      :     0.908335
      py      :     0.760701
      dz2     :     0.021945  d :     0.097269
      dxz     :     0.006948
      dyz     :     0.019955
      dx2y2   :     0.027346
      dxy     :     0.021074
      f0      :     0.001582  f :     0.018541
      f+1     :     0.002644
      f-1     :     0.002203
      f+2     :     0.004141
      f-2     :     0.001419
      f+3     :     0.003785
      f-3     :     0.002766
      g0      :     0.000106  g :     0.001484
      g+1     :     0.000103
      g-1     :     0.000119
      g+2     :     0.000131
      g-2     :     0.000215
      g+3     :     0.000184
      g-3     :     0.000225
      g+4     :     0.000217
      g-4     :     0.000185
 33 C s       :     3.217462  s :     3.217462
      pz      :     0.926412  p :     2.739201
      px      :     0.925037
      py      :     0.887752
      dz2     :     0.015495  d :     0.113022
      dxz     :     0.005383
      dyz     :     0.035014
      dx2y2   :     0.018384
      dxy     :     0.038745
      f0      :     0.001714  f :     0.013642
      f+1     :     0.001971
      f-1     :     0.000860
      f+2     :     0.002952
      f-2     :     0.001359
      f+3     :     0.003467
      f-3     :     0.001320
      g0      :     0.000073  g :     0.001244
      g+1     :     0.000110
      g-1     :     0.000123
      g+2     :     0.000108
      g-2     :     0.000120
      g+3     :     0.000148
      g-3     :     0.000183
      g+4     :     0.000181
      g-4     :     0.000198
 34 H s       :     0.874155  s :     0.874155
      pz      :     0.011085  p :     0.032135
      px      :     0.011110
      py      :     0.009940
      dz2     :     0.000850  d :     0.003784
      dxz     :     0.000662
      dyz     :     0.000527
      dx2y2   :     0.001173
      dxy     :     0.000572
      f0      :     0.000011  f :     0.000326
      f+1     :     0.000056
      f-1     :     0.000065
      f+2     :     0.000073
      f-2     :     0.000023
      f+3     :     0.000037
      f-3     :     0.000061
 35 C s       :     3.188168  s :     3.188168
      pz      :     0.974776  p :     2.842897
      px      :     0.966091
      py      :     0.902030
      dz2     :     0.014345  d :     0.127916
      dxz     :     0.014544
      dyz     :     0.028837
      dx2y2   :     0.037401
      dxy     :     0.032790
      f0      :     0.001063  f :     0.012632
      f+1     :     0.001496
      f-1     :     0.001563
      f+2     :     0.002743
      f-2     :     0.001428
      f+3     :     0.002343
      f-3     :     0.001996
      g0      :     0.000093  g :     0.001251
      g+1     :     0.000038
      g-1     :     0.000142
      g+2     :     0.000100
      g-2     :     0.000138
      g+3     :     0.000135
      g-3     :     0.000188
      g+4     :     0.000200
      g-4     :     0.000218
 36 H s       :     0.846958  s :     0.846958
      pz      :     0.009049  p :     0.023758
      px      :     0.008175
      py      :     0.006533
      dz2     :     0.000959  d :     0.002983
      dxz     :     0.000349
      dyz     :     0.000483
      dx2y2   :     0.000607
      dxy     :     0.000585
      f0      :     0.000033  f :     0.000293
      f+1     :     0.000083
      f-1     :     0.000021
      f+2     :     0.000045
      f-2     :     0.000045
      f+3     :     0.000039
      f-3     :     0.000026
 37 C s       :     3.177939  s :     3.177939
      pz      :     0.930895  p :     2.805663
      px      :     0.929383
      py      :     0.945385
      dz2     :     0.030863  d :     0.131483
      dxz     :     0.018510
      dyz     :     0.016356
      dx2y2   :     0.046801
      dxy     :     0.018953
      f0      :     0.000971  f :     0.012770
      f+1     :     0.002180
      f-1     :     0.001892
      f+2     :     0.002487
      f-2     :     0.001324
      f+3     :     0.001947
      f-3     :     0.001969
      g0      :     0.000079  g :     0.001262
      g+1     :     0.000119
      g-1     :     0.000080
      g+2     :     0.000105
      g-2     :     0.000202
      g+3     :     0.000190
      g-3     :     0.000211
      g+4     :     0.000147
      g-4     :     0.000129
 38 H s       :     0.833371  s :     0.833371
      pz      :     0.008715  p :     0.022434
      px      :     0.008199
      py      :     0.005520
      dz2     :     0.000179  d :     0.002889
      dxz     :     0.000078
      dyz     :     0.001138
      dx2y2   :     0.000399
      dxy     :     0.001094
      f0      :     0.000040  f :     0.000288
      f+1     :     0.000010
      f-1     :     0.000021
      f+2     :     0.000072
      f-2     :     0.000014
      f+3     :     0.000095
      f-3     :     0.000037
 39 C s       :     3.230505  s :     3.230505
      pz      :     0.961055  p :     2.787210
      px      :     0.945814
      py      :     0.880341
      dz2     :     0.016479  d :     0.105038
      dxz     :     0.007261
      dyz     :     0.034318
      dx2y2   :     0.013141
      dxy     :     0.033839
      f0      :     0.001720  f :     0.013082
      f+1     :     0.002009
      f-1     :     0.000951
      f+2     :     0.002675
      f-2     :     0.001722
      f+3     :     0.002618
      f-3     :     0.001387
      g0      :     0.000065  g :     0.001235
      g+1     :     0.000116
      g-1     :     0.000127
      g+2     :     0.000115
      g-2     :     0.000115
      g+3     :     0.000165
      g-3     :     0.000176
      g+4     :     0.000158
      g-4     :     0.000198
 40 H s       :     0.896324  s :     0.896324
      pz      :     0.009875  p :     0.027815
      px      :     0.008217
      py      :     0.009723
      dz2     :     0.000876  d :     0.003486
      dxz     :     0.000396
      dyz     :     0.000581
      dx2y2   :     0.001172
      dxy     :     0.000460
      f0      :     0.000010  f :     0.000324
      f+1     :     0.000048
      f-1     :     0.000074
      f+2     :     0.000071
      f-2     :     0.000017
      f+3     :     0.000039
      f-3     :     0.000065
 41 C s       :     3.296228  s :     3.296228
      pz      :     0.945622  p :     2.729686
      px      :     0.947410
      py      :     0.836654
      dz2     :     0.018694  d :     0.117307
      dxz     :     0.029190
      dyz     :     0.028259
      dx2y2   :     0.016367
      dxy     :     0.024795
      f0      :     0.003070  f :     0.019380
      f+1     :     0.003496
      f-1     :     0.002049
      f+2     :     0.003552
      f-2     :     0.001343
      f+3     :     0.003235
      f-3     :     0.002635
      g0      :     0.000205  g :     0.001611
      g+1     :     0.000169
      g-1     :     0.000221
      g+2     :     0.000175
      g-2     :     0.000137
      g+3     :     0.000128
      g-3     :     0.000163
      g+4     :     0.000210
      g-4     :     0.000201
 42 C s       :     3.150281  s :     3.150281
      pz      :     0.996011  p :     3.009984
      px      :     0.997398
      py      :     1.016575
      dz2     :     0.024522  d :     0.071836
      dxz     :     0.009406
      dyz     :     0.008040
      dx2y2   :     0.021440
      dxy     :     0.008428
      f0      :     0.001365  f :     0.006651
      f+1     :     0.000948
      f-1     :     0.000937
      f+2     :     0.000660
      f-2     :     0.000514
      f+3     :     0.001196
      f-3     :     0.001031
      g0      :     0.000133  g :     0.000766
      g+1     :     0.000078
      g-1     :     0.000071
      g+2     :     0.000058
      g-2     :     0.000085
      g+3     :     0.000078
      g-3     :     0.000088
      g+4     :     0.000111
      g-4     :     0.000066
 43 H s       :     0.865411  s :     0.865411
      pz      :     0.009685  p :     0.024375
      px      :     0.005158
      py      :     0.009533
      dz2     :     0.000528  d :     0.003863
      dxz     :     0.001218
      dyz     :     0.000077
      dx2y2   :     0.000682
      dxy     :     0.001358
      f0      :     0.000027  f :     0.000391
      f+1     :     0.000091
      f-1     :     0.000008
      f+2     :     0.000069
      f-2     :     0.000014
      f+3     :     0.000065
      f-3     :     0.000118
 44 H s       :     0.871371  s :     0.871371
      pz      :     0.009953  p :     0.027249
      px      :     0.009745
      py      :     0.007551
      dz2     :     0.000334  d :     0.004107
      dxz     :     0.000055
      dyz     :     0.001500
      dx2y2   :     0.000925
      dxy     :     0.001294
      f0      :     0.000052  f :     0.000396
      f+1     :     0.000011
      f-1     :     0.000043
      f+2     :     0.000090
      f-2     :     0.000008
      f+3     :     0.000096
      f-3     :     0.000096
 45 H s       :     0.866371  s :     0.866371
      pz      :     0.004692  p :     0.024330
      px      :     0.009689
      py      :     0.009949
      dz2     :     0.000888  d :     0.003838
      dxz     :     0.001421
      dyz     :     0.001180
      dx2y2   :     0.000259
      dxy     :     0.000091
      f0      :     0.000103  f :     0.000389
      f+1     :     0.000136
      f-1     :     0.000093
      f+2     :     0.000044
      f-2     :     0.000011
      f+3     :     0.000001
      f-3     :     0.000001
 46 C s       :     3.161240  s :     3.161240
      pz      :     1.033183  p :     2.978242
      px      :     0.930038
      py      :     1.015021
      dz2     :     0.017177  d :     0.069267
      dxz     :     0.015236
      dyz     :     0.006430
      dx2y2   :     0.018616
      dxy     :     0.011808
      f0      :     0.000798  f :     0.006540
      f+1     :     0.001325
      f-1     :     0.000713
      f+2     :     0.000977
      f-2     :     0.000028
      f+3     :     0.001284
      f-3     :     0.001414
      g0      :     0.000075  g :     0.000746
      g+1     :     0.000106
      g-1     :     0.000053
      g+2     :     0.000082
      g-2     :     0.000034
      g+3     :     0.000066
      g-3     :     0.000097
      g+4     :     0.000113
      g-4     :     0.000119
 47 H s       :     0.857395  s :     0.857395
      pz      :     0.007396  p :     0.027669
      px      :     0.009119
      py      :     0.011154
      dz2     :     0.000898  d :     0.003948
      dxz     :     0.001446
      dyz     :     0.001183
      dx2y2   :     0.000293
      dxy     :     0.000129
      f0      :     0.000113  f :     0.000384
      f+1     :     0.000123
      f-1     :     0.000060
      f+2     :     0.000053
      f-2     :     0.000027
      f+3     :     0.000002
      f-3     :     0.000005
 48 H s       :     0.883500  s :     0.883500
      pz      :     0.010614  p :     0.026219
      px      :     0.007583
      py      :     0.008022
      dz2     :     0.000169  d :     0.003929
      dxz     :     0.000051
      dyz     :     0.001689
      dx2y2   :     0.000504
      dxy     :     0.001517
      f0      :     0.000063  f :     0.000391
      f+1     :     0.000011
      f-1     :     0.000018
      f+2     :     0.000110
      f-2     :     0.000008
      f+3     :     0.000141
      f-3     :     0.000041
 49 H s       :     0.891802  s :     0.891802
      pz      :     0.011746  p :     0.032462
      px      :     0.008071
      py      :     0.012645
      dz2     :     0.001229  d :     0.004078
      dxz     :     0.000517
      dyz     :     0.000410
      dx2y2   :     0.001265
      dxy     :     0.000656
      f0      :     0.000028  f :     0.000387
      f+1     :     0.000116
      f-1     :     0.000019
      f+2     :     0.000072
      f-2     :     0.000028
      f+3     :     0.000093
      f-3     :     0.000031
 50 C s       :     3.190383  s :     3.190383
      pz      :     0.908599  p :     2.927041
      px      :     0.999856
      py      :     1.018586
      dz2     :     0.014451  d :     0.061953
      dxz     :     0.014971
      dyz     :     0.009543
      dx2y2   :     0.018075
      dxy     :     0.004912
      f0      :     0.001644  f :     0.006602
      f+1     :     0.001607
      f-1     :     0.001333
      f+2     :     0.001005
      f-2     :    -0.000015
      f+3     :     0.000281
      f-3     :     0.000749
      g0      :     0.000129  g :     0.000727
      g+1     :     0.000103
      g-1     :     0.000154
      g+2     :     0.000103
      g-2     :     0.000089
      g+3     :     0.000027
      g-3     :     0.000047
      g+4     :     0.000055
      g-4     :     0.000021
 51 H s       :     0.913571  s :     0.913571
      pz      :     0.011848  p :     0.035435
      px      :     0.010517
      py      :     0.013071
      dz2     :     0.001670  d :     0.004472
      dxz     :     0.000561
      dyz     :     0.000679
      dx2y2   :     0.001099
      dxy     :     0.000463
      f0      :     0.000077  f :     0.000395
      f+1     :     0.000076
      f-1     :     0.000034
      f+2     :     0.000108
      f-2     :     0.000030
      f+3     :     0.000054
      f-3     :     0.000016
 52 H s       :     0.879069  s :     0.879069
      pz      :     0.007577  p :     0.024715
      px      :     0.011221
      py      :     0.005916
      dz2     :     0.000191  d :     0.003825
      dxz     :     0.000068
      dyz     :     0.001410
      dx2y2   :     0.000567
      dxy     :     0.001589
      f0      :     0.000061  f :     0.000389
      f+1     :     0.000014
      f-1     :     0.000019
      f+2     :     0.000092
      f-2     :     0.000005
      f+3     :     0.000136
      f-3     :     0.000062
 53 H s       :     0.872901  s :     0.872901
      pz      :     0.009932  p :     0.028221
      px      :     0.006867
      py      :     0.011422
      dz2     :     0.000407  d :     0.004088
      dxz     :     0.001416
      dyz     :     0.000166
      dx2y2   :     0.000627
      dxy     :     0.001473
      f0      :     0.000030  f :     0.000388
      f+1     :     0.000078
      f-1     :     0.000007
      f+2     :     0.000070
      f-2     :     0.000034
      f+3     :     0.000075
      f-3     :     0.000094
 54 C s       :     3.114459  s :     3.114459
      pz      :     0.741069  p :     2.223224
      px      :     0.641782
      py      :     0.840373
      dz2     :     0.031714  d :     0.267494
      dxz     :     0.044477
      dyz     :     0.050710
      dx2y2   :     0.081676
      dxy     :     0.058917
      f0      :     0.002561  f :     0.035680
      f+1     :     0.002596
      f-1     :     0.004772
      f+2     :     0.005145
      f-2     :     0.002902
      f+3     :     0.004664
      f-3     :     0.013040
      g0      :     0.000358  g :     0.004276
      g+1     :     0.000288
      g-1     :     0.000139
      g+2     :     0.000290
      g-2     :     0.000433
      g+3     :     0.000594
      g-3     :     0.000427
      g+4     :     0.000932
      g-4     :     0.000814
 55 C s       :     3.254450  s :     3.254450
      pz      :     0.990395  p :     2.578861
      px      :     0.857942
      py      :     0.730523
      dz2     :     0.009225  d :     0.106312
      dxz     :     0.028166
      dyz     :     0.008730
      dx2y2   :     0.030063
      dxy     :     0.030128
      f0      :     0.002022  f :     0.017571
      f+1     :     0.001000
      f-1     :     0.002763
      f+2     :     0.002870
      f-2     :     0.001151
      f+3     :     0.001696
      f-3     :     0.006068
      g0      :     0.000082  g :     0.001557
      g+1     :     0.000124
      g-1     :     0.000065
      g+2     :     0.000081
      g-2     :     0.000160
      g+3     :     0.000283
      g-3     :     0.000091
      g+4     :     0.000296
      g-4     :     0.000375
 56 C s       :     3.226721  s :     3.226721
      pz      :     0.907699  p :     2.734829
      px      :     0.904792
      py      :     0.922339
      dz2     :     0.005762  d :     0.098753
      dxz     :     0.022778
      dyz     :     0.012201
      dx2y2   :     0.019024
      dxy     :     0.038988
      f0      :     0.001454  f :     0.012858
      f+1     :     0.000648
      f-1     :     0.001632
      f+2     :     0.002508
      f-2     :     0.001128
      f+3     :     0.001273
      f-3     :     0.004215
      g0      :     0.000069  g :     0.001255
      g+1     :     0.000108
      g-1     :     0.000049
      g+2     :     0.000088
      g-2     :     0.000079
      g+3     :     0.000217
      g-3     :     0.000067
      g+4     :     0.000289
      g-4     :     0.000289
 57 H s       :     0.843709  s :     0.843709
      pz      :     0.010036  p :     0.026037
      px      :     0.008426
      py      :     0.007574
      dz2     :     0.000436  d :     0.003221
      dxz     :     0.000470
      dyz     :     0.000612
      dx2y2   :     0.001083
      dxy     :     0.000619
      f0      :     0.000012  f :     0.000300
      f+1     :     0.000032
      f-1     :     0.000062
      f+2     :     0.000035
      f-2     :     0.000036
      f+3     :     0.000028
      f-3     :     0.000095
 58 C s       :     3.206734  s :     3.206734
      pz      :     0.941742  p :     2.796189
      px      :     0.970466
      py      :     0.883981
      dz2     :     0.011235  d :     0.117160
      dxz     :     0.008758
      dyz     :     0.020489
      dx2y2   :     0.058982
      dxy     :     0.017696
      f0      :     0.000930  f :     0.012505
      f+1     :     0.001343
      f-1     :     0.002307
      f+2     :     0.001395
      f-2     :     0.001245
      f+3     :     0.001181
      f-3     :     0.004104
      g0      :     0.000088  g :     0.001277
      g+1     :     0.000033
      g-1     :     0.000055
      g+2     :     0.000052
      g-2     :     0.000181
      g+3     :     0.000211
      g-3     :     0.000121
      g+4     :     0.000282
      g-4     :     0.000255
 59 H s       :     0.823283  s :     0.823283
      pz      :     0.009511  p :     0.022361
      px      :     0.005506
      py      :     0.007343
      dz2     :     0.000082  d :     0.002796
      dxz     :     0.001185
      dyz     :     0.000043
      dx2y2   :     0.000273
      dxy     :     0.001213
      f0      :     0.000051  f :     0.000278
      f+1     :     0.000006
      f-1     :     0.000009
      f+2     :     0.000076
      f-2     :     0.000006
      f+3     :     0.000025
      f-3     :     0.000105
 60 C s       :     3.205228  s :     3.205228
      pz      :     0.907031  p :     2.753006
      px      :     0.906529
      py      :     0.939446
      dz2     :     0.006603  d :     0.122580
      dxz     :     0.025289
      dyz     :     0.008980
      dx2y2   :     0.035589
      dxy     :     0.046120
      f0      :     0.001481  f :     0.012330
      f+1     :     0.000914
      f-1     :     0.001476
      f+2     :     0.002211
      f-2     :     0.000852
      f+3     :     0.001179
      f-3     :     0.004216
      g0      :     0.000063  g :     0.001265
      g+1     :     0.000107
      g-1     :     0.000045
      g+2     :     0.000063
      g-2     :     0.000104
      g+3     :     0.000222
      g-3     :     0.000078
      g+4     :     0.000272
      g-4     :     0.000311
 61 H s       :     0.821090  s :     0.821090
      pz      :     0.008860  p :     0.022374
      px      :     0.006806
      py      :     0.006708
      dz2     :     0.000380  d :     0.002832
      dxz     :     0.000305
      dyz     :     0.000673
      dx2y2   :     0.000871
      dxy     :     0.000603
      f0      :     0.000015  f :     0.000277
      f+1     :     0.000016
      f-1     :     0.000063
      f+2     :     0.000031
      f-2     :     0.000036
      f+3     :     0.000025
      f-3     :     0.000091
 62 C s       :     3.184670  s :     3.184670
      pz      :     0.959026  p :     2.813322
      px      :     0.910371
      py      :     0.943925
      dz2     :     0.004907  d :     0.118766
      dxz     :     0.023181
      dyz     :     0.010695
      dx2y2   :     0.025671
      dxy     :     0.054311
      f0      :     0.001668  f :     0.012456
      f+1     :     0.000720
      f-1     :     0.001615
      f+2     :     0.002212
      f-2     :     0.000880
      f+3     :     0.000920
      f-3     :     0.004441
      g0      :     0.000067  g :     0.001273
      g+1     :     0.000103
      g-1     :     0.000048
      g+2     :     0.000088
      g-2     :     0.000079
      g+3     :     0.000233
      g-3     :     0.000065
      g+4     :     0.000293
      g-4     :     0.000297
 63 H s       :     0.819653  s :     0.819653
      pz      :     0.009034  p :     0.022484
      px      :     0.006930
      py      :     0.006520
      dz2     :     0.000454  d :     0.002822
      dxz     :     0.000392
      dyz     :     0.000534
      dx2y2   :     0.001030
      dxy     :     0.000411
      f0      :     0.000011  f :     0.000282
      f+1     :     0.000031
      f-1     :     0.000061
      f+2     :     0.000033
      f-2     :     0.000034
      f+3     :     0.000033
      f-3     :     0.000080
 64 C s       :     3.267258  s :     3.267258
      pz      :     0.906847  p :     2.743352
      px      :     0.969796
      py      :     0.866709
      dz2     :     0.012933  d :     0.097971
      dxz     :     0.008308
      dyz     :     0.018756
      dx2y2   :     0.042567
      dxy     :     0.015407
      f0      :     0.000920  f :     0.013166
      f+1     :     0.001280
      f-1     :     0.002393
      f+2     :     0.001497
      f-2     :     0.001384
      f+3     :     0.001409
      f-3     :     0.004283
      g0      :     0.000097  g :     0.001255
      g+1     :     0.000031
      g-1     :     0.000057
      g+2     :     0.000056
      g-2     :     0.000175
      g+3     :     0.000212
      g-3     :     0.000113
      g+4     :     0.000268
      g-4     :     0.000245
 65 H s       :     0.845656  s :     0.845656
      pz      :     0.010722  p :     0.028655
      px      :     0.007638
      py      :     0.010295
      dz2     :     0.000084  d :     0.003366
      dxz     :     0.001347
      dyz     :     0.000096
      dx2y2   :     0.000405
      dxy     :     0.001434
      f0      :     0.000054  f :     0.000303
      f+1     :     0.000008
      f-1     :     0.000010
      f+2     :     0.000083
      f-2     :     0.000006
      f+3     :     0.000028
      f-3     :     0.000115
 66 H s       :     0.729068  s :     0.729068
      pz      :     0.033609  p :     0.073680
      px      :     0.021095
      py      :     0.018977
      dz2     :     0.000370  d :     0.010473
      dxz     :     0.000335
      dyz     :     0.004944
      dx2y2   :     0.000985
      dxy     :     0.003839
      f0      :     0.000158  f :     0.000920
      f+1     :     0.000023
      f-1     :     0.000060
      f+2     :     0.000245
      f-2     :     0.000045
      f+3     :     0.000257
      f-3     :     0.000132
 67 O s       :     3.817433  s :     3.817433
      pz      :     1.490757  p :     4.757071
      px      :     1.743042
      py      :     1.523272
      dz2     :     0.007150  d :     0.028538
      dxz     :     0.006547
      dyz     :     0.007984
      dx2y2   :     0.003755
      dxy     :     0.003103
      f0      :     0.000559  f :     0.003306
      f+1     :     0.000616
      f-1     :     0.000642
      f+2     :     0.000685
      f-2     :     0.000539
      f+3     :     0.000120
      f-3     :     0.000146
      g0      :     0.000018  g :     0.000174
      g+1     :     0.000019
      g-1     :     0.000030
      g+2     :     0.000029
      g-2     :     0.000041
      g+3     :     0.000017
      g-3     :     0.000015
      g+4     :     0.000002
      g-4     :     0.000002
 68 C s       :     3.083948  s :     3.083948
      pz      :     0.812608  p :     2.216472
      px      :     0.710750
      py      :     0.693114
      dz2     :     0.054018  d :     0.267793
      dxz     :     0.077166
      dyz     :     0.036335
      dx2y2   :     0.057431
      dxy     :     0.042843
      f0      :     0.008418  f :     0.032774
      f+1     :     0.003579
      f-1     :     0.003275
      f+2     :     0.004196
      f-2     :     0.006121
      f+3     :     0.005087
      f-3     :     0.002097
      g0      :     0.000420  g :     0.004551
      g+1     :     0.000664
      g-1     :     0.000526
      g+2     :     0.000603
      g-2     :     0.000619
      g+3     :     0.000204
      g-3     :     0.000564
      g+4     :     0.000529
      g-4     :     0.000421
 69 C s       :     3.271409  s :     3.271409
      pz      :     0.787029  p :     2.592924
      px      :     0.878186
      py      :     0.927710
      dz2     :     0.025699  d :     0.114942
      dxz     :     0.032174
      dyz     :     0.018096
      dx2y2   :     0.023069
      dxy     :     0.015903
      f0      :     0.004628  f :     0.017203
      f+1     :     0.001989
      f-1     :     0.001501
      f+2     :     0.002191
      f-2     :     0.003274
      f+3     :     0.002748
      f-3     :     0.000871
      g0      :     0.000150  g :     0.001541
      g+1     :     0.000291
      g-1     :     0.000149
      g+2     :     0.000273
      g-2     :     0.000222
      g+3     :     0.000059
      g-3     :     0.000136
      g+4     :     0.000146
      g-4     :     0.000113
 70 C s       :     3.238771  s :     3.238771
      pz      :     0.936092  p :     2.739721
      px      :     0.895878
      py      :     0.907751
      dz2     :     0.019145  d :     0.099962
      dxz     :     0.027931
      dyz     :     0.022488
      dx2y2   :     0.017529
      dxy     :     0.012868
      f0      :     0.003185  f :     0.012722
      f+1     :     0.000835
      f-1     :     0.001754
      f+2     :     0.001159
      f-2     :     0.002674
      f+3     :     0.002460
      f-3     :     0.000656
      g0      :     0.000138  g :     0.001250
      g+1     :     0.000252
      g-1     :     0.000084
      g+2     :     0.000168
      g-2     :     0.000219
      g+3     :     0.000044
      g-3     :     0.000101
      g+4     :     0.000129
      g-4     :     0.000115
 71 H s       :     0.863381  s :     0.863381
      pz      :     0.009036  p :     0.027592
      px      :     0.008412
      py      :     0.010144
      dz2     :     0.000866  d :     0.003349
      dxz     :     0.000993
      dyz     :     0.000651
      dx2y2   :     0.000433
      dxy     :     0.000405
      f0      :     0.000091  f :     0.000304
      f+1     :     0.000044
      f-1     :     0.000026
      f+2     :     0.000066
      f-2     :     0.000050
      f+3     :     0.000013
      f-3     :     0.000014
 72 C s       :     3.184262  s :     3.184262
      pz      :     0.895884  p :     2.822158
      px      :     0.965555
      py      :     0.960719
      dz2     :     0.052041  d :     0.124079
      dxz     :     0.018626
      dyz     :     0.022046
      dx2y2   :     0.011311
      dxy     :     0.020054
      f0      :     0.003527  f :     0.012383
      f+1     :     0.001027
      f-1     :     0.001410
      f+2     :     0.001918
      f-2     :     0.002591
      f+3     :     0.000731
      f-3     :     0.001178
      g0      :     0.000167  g :     0.001272
      g+1     :     0.000258
      g-1     :     0.000134
      g+2     :     0.000237
      g-2     :     0.000235
      g+3     :     0.000077
      g-3     :     0.000099
      g+4     :     0.000021
      g-4     :     0.000044
 73 H s       :     0.829528  s :     0.829528
      pz      :     0.007243  p :     0.023246
      px      :     0.006599
      py      :     0.009404
      dz2     :     0.000126  d :     0.002879
      dxz     :     0.000939
      dyz     :     0.000343
      dx2y2   :     0.000982
      dxy     :     0.000488
      f0      :     0.000044  f :     0.000283
      f+1     :     0.000013
      f-1     :     0.000009
      f+2     :     0.000021
      f-2     :     0.000060
      f+3     :     0.000129
      f-3     :     0.000009
 74 C s       :     3.189099  s :     3.189099
      pz      :     0.933667  p :     2.774277
      px      :     0.918058
      py      :     0.922552
      dz2     :     0.022243  d :     0.122399
      dxz     :     0.048508
      dyz     :     0.014578
      dx2y2   :     0.019469
      dxy     :     0.017600
      f0      :     0.003119  f :     0.012287
      f+1     :     0.001244
      f-1     :     0.000892
      f+2     :     0.001717
      f-2     :     0.002189
      f+3     :     0.002377
      f-3     :     0.000749
      g0      :     0.000129  g :     0.001259
      g+1     :     0.000223
      g-1     :     0.000121
      g+2     :     0.000203
      g-2     :     0.000187
      g+3     :     0.000048
      g-3     :     0.000105
      g+4     :     0.000141
      g-4     :     0.000101
 75 H s       :     0.832989  s :     0.832989
      pz      :     0.006497  p :     0.023233
      px      :     0.007474
      py      :     0.009261
      dz2     :     0.000899  d :     0.002906
      dxz     :     0.000419
      dyz     :     0.000884
      dx2y2   :     0.000312
      dxy     :     0.000391
      f0      :     0.000090  f :     0.000283
      f+1     :     0.000018
      f-1     :     0.000053
      f+2     :     0.000032
      f-2     :     0.000069
      f+3     :     0.000010
      f-3     :     0.000011
 76 C s       :     3.188486  s :     3.188486
      pz      :     0.954860  p :     2.819151
      px      :     0.912416
      py      :     0.951874
      dz2     :     0.023504  d :     0.125433
      dxz     :     0.038096
      dyz     :     0.029500
      dx2y2   :     0.021140
      dxy     :     0.013193
      f0      :     0.003250  f :     0.012477
      f+1     :     0.000507
      f-1     :     0.001685
      f+2     :     0.001053
      f-2     :     0.002819
      f+3     :     0.002415
      f-3     :     0.000748
      g0      :     0.000140  g :     0.001273
      g+1     :     0.000261
      g-1     :     0.000091
      g+2     :     0.000167
      g-2     :     0.000226
      g+3     :     0.000042
      g-3     :     0.000102
      g+4     :     0.000130
      g-4     :     0.000113
 77 H s       :     0.831728  s :     0.831728
      pz      :     0.006439  p :     0.023299
      px      :     0.007941
      py      :     0.008920
      dz2     :     0.000899  d :     0.002884
      dxz     :     0.000735
      dyz     :     0.000501
      dx2y2   :     0.000417
      dxy     :     0.000332
      f0      :     0.000087  f :     0.000283
      f+1     :     0.000043
      f-1     :     0.000026
      f+2     :     0.000067
      f-2     :     0.000035
      f+3     :     0.000012
      f-3     :     0.000014
 78 C s       :     3.228811  s :     3.228811
      pz      :     0.887356  p :     2.757709
      px      :     0.934526
      py      :     0.935827
      dz2     :     0.034949  d :     0.101242
      dxz     :     0.021646
      dyz     :     0.019252
      dx2y2   :     0.009598
      dxy     :     0.015797
      f0      :     0.003670  f :     0.012878
      f+1     :     0.001239
      f-1     :     0.001537
      f+2     :     0.002043
      f-2     :     0.002583
      f+3     :     0.000689
      f-3     :     0.001118
      g0      :     0.000163  g :     0.001245
      g+1     :     0.000256
      g-1     :     0.000135
      g+2     :     0.000235
      g-2     :     0.000228
      g+3     :     0.000073
      g-3     :     0.000094
      g+4     :     0.000019
      g-4     :     0.000042
 79 H s       :     0.854535  s :     0.854535
      pz      :     0.009836  p :     0.027796
      px      :     0.009805
      py      :     0.008154
      dz2     :     0.000308  d :     0.003431
      dxz     :     0.001146
      dyz     :     0.000402
      dx2y2   :     0.001053
      dxy     :     0.000522
      f0      :     0.000052  f :     0.000308
      f+1     :     0.000012
      f-1     :     0.000011
      f+2     :     0.000023
      f-2     :     0.000064
      f+3     :     0.000130
      f-3     :     0.000017
 80 O s       :     3.846383  s :     3.846383
      pz      :     1.793550  p :     4.732553
      px      :     1.383968
      py      :     1.555034
      dz2     :     0.003304  d :     0.026846
      dxz     :     0.005410
      dyz     :     0.002374
      dx2y2   :     0.007966
      dxy     :     0.007793
      f0      :     0.000257  f :     0.003051
      f+1     :     0.000470
      f-1     :     0.000199
      f+2     :     0.000160
      f-2     :     0.000350
      f+3     :     0.000890
      f-3     :     0.000725
      g0      :     0.000014  g :     0.000169
      g+1     :     0.000016
      g-1     :     0.000003
      g+2     :     0.000012
      g-2     :     0.000025
      g+3     :     0.000001
      g-3     :     0.000014
      g+4     :     0.000042
      g-4     :     0.000043
 81 H s       :     0.702777  s :     0.702777
      pz      :     0.046744  p :     0.105288
      px      :     0.037695
      py      :     0.020849
      dz2     :     0.002789  d :     0.010613
      dxz     :     0.002526
      dyz     :     0.002107
      dx2y2   :     0.001621
      dxy     :     0.001570
      f0      :     0.000148  f :     0.001027
      f+1     :     0.000265
      f-1     :     0.000089
      f+2     :     0.000215
      f-2     :     0.000197
      f+3     :     0.000068
      f-3     :     0.000046


                     *******************************
                     * LOEWDIN POPULATION ANALYSIS *
                     *******************************

----------------------
LOEWDIN ATOMIC CHARGES
----------------------
   0 O :    0.624676
   1 O :    0.370737
   2 N :    0.642729
   3 N :    0.608338
   4 C :   -0.403178
   5 C :   -0.115918
   6 H :   -0.003113
   7 C :   -0.099327
   8 C :    0.089485
   9 H :   -0.037830
  10 C :    0.069554
  11 H :   -0.047842
  12 C :    0.066250
  13 H :   -0.049996
  14 C :    0.067729
  15 H :   -0.049216
  16 C :    0.081306
  17 H :   -0.040085
  18 C :   -0.326352
  19 C :    0.253646
  20 H :   -0.044729
  21 H :   -0.038864
  22 H :   -0.053624
  23 C :    0.245452
  24 H :   -0.052328
  25 H :   -0.040679
  26 H :   -0.045672
  27 C :    0.253463
  28 H :   -0.039141
  29 H :   -0.048631
  30 H :   -0.051591
  31 C :   -0.201311
  32 C :   -0.046947
  33 C :    0.071318
  34 H :   -0.051668
  35 C :    0.038632
  36 H :   -0.057382
  37 C :    0.045680
  38 H :   -0.051241
  39 C :    0.057825
  40 H :   -0.050337
  41 C :   -0.243889
  42 C :    0.233414
  43 H :   -0.046713
  44 H :   -0.044366
  45 H :   -0.046743
  46 C :    0.252932
  47 H :   -0.044633
  48 H :   -0.045039
  49 H :   -0.057971
  50 C :    0.252036
  51 H :   -0.058740
  52 H :   -0.044156
  53 H :   -0.043784
  54 C :   -0.707990
  55 C :   -0.129497
  56 C :    0.105969
  57 H :   -0.038777
  58 C :    0.077371
  59 H :   -0.047022
  60 C :    0.087252
  61 H :   -0.044507
  62 C :    0.077157
  63 H :   -0.046899
  64 C :    0.100867
  65 H :   -0.043392
  66 H :   -0.179875
  67 O :    0.169792
  68 C :   -0.961392
  69 C :   -0.134960
  70 C :    0.073678
  71 H :   -0.053147
  72 C :    0.058700
  73 H :   -0.052467
  74 C :    0.062876
  75 H :   -0.051246
  76 C :    0.058705
  77 H :   -0.052480
  78 C :    0.073841
  79 H :   -0.054273
  80 O :    0.302427
  81 H :   -0.252878

-------------------------------
LOEWDIN REDUCED ORBITAL CHARGES
-------------------------------
  0 O s       :     3.024551  s :     3.024551
      pz      :     1.425589  p :     4.138307
      px      :     1.274170
      py      :     1.438549
      dz2     :     0.037899  d :     0.180195
      dxz     :     0.045846
      dyz     :     0.018154
      dx2y2   :     0.040964
      dxy     :     0.037332
      f0      :     0.004856  f :     0.031121
      f+1     :     0.005621
      f-1     :     0.002517
      f+2     :     0.005171
      f-2     :     0.003417
      f+3     :     0.003733
      f-3     :     0.005807
      g0      :     0.000084  g :     0.001149
      g+1     :     0.000198
      g-1     :     0.000082
      g+2     :     0.000120
      g-2     :     0.000111
      g+3     :     0.000156
      g-3     :     0.000101
      g+4     :     0.000106
      g-4     :     0.000189
  1 O s       :     3.229882  s :     3.229882
      pz      :     1.292860  p :     4.279636
      px      :     1.514041
      py      :     1.472735
      dz2     :     0.011758  d :     0.096451
      dxz     :     0.009603
      dyz     :     0.020096
      dx2y2   :     0.028850
      dxy     :     0.026145
      f0      :     0.001610  f :     0.022000
      f+1     :     0.001218
      f-1     :     0.002721
      f+2     :     0.002728
      f-2     :     0.003488
      f+3     :     0.004109
      f-3     :     0.006126
      g0      :     0.000096  g :     0.001293
      g+1     :     0.000059
      g-1     :     0.000102
      g+2     :     0.000037
      g-2     :     0.000136
      g+3     :     0.000195
      g-3     :     0.000187
      g+4     :     0.000275
      g-4     :     0.000207
  2 N s       :     2.703866  s :     2.703866
      pz      :     1.081213  p :     3.266648
      px      :     1.105191
      py      :     1.080245
      dz2     :     0.067022  d :     0.326530
      dxz     :     0.084630
      dyz     :     0.070912
      dx2y2   :     0.046918
      dxy     :     0.057049
      f0      :     0.011117  f :     0.056583
      f+1     :     0.009143
      f-1     :     0.007774
      f+2     :     0.003708
      f-2     :     0.012347
      f+3     :     0.005833
      f-3     :     0.006662
      g0      :     0.000438  g :     0.003643
      g+1     :     0.000241
      g-1     :     0.000374
      g+2     :     0.000213
      g-2     :     0.000657
      g+3     :     0.000373
      g-3     :     0.000336
      g+4     :     0.000455
      g-4     :     0.000555
  3 N s       :     2.680031  s :     2.680031
      pz      :     1.183995  p :     3.327712
      px      :     1.079356
      py      :     1.064361
      dz2     :     0.054419  d :     0.323553
      dxz     :     0.060426
      dyz     :     0.036011
      dx2y2   :     0.097544
      dxy     :     0.075153
      f0      :     0.006551  f :     0.057552
      f+1     :     0.008001
      f-1     :     0.005472
      f+2     :     0.006437
      f-2     :     0.010718
      f+3     :     0.013146
      f-3     :     0.007227
      g0      :     0.000266  g :     0.002814
      g+1     :     0.000446
      g-1     :     0.000173
      g+2     :     0.000295
      g-2     :     0.000264
      g+3     :     0.000362
      g-3     :     0.000421
      g+4     :     0.000365
      g-4     :     0.000222
  4 C s       :     2.581410  s :     2.581410
      pz      :     0.914529  p :     2.535651
      px      :     0.798605
      py      :     0.822517
      dz2     :     0.210889  d :     0.947215
      dxz     :     0.187940
      dyz     :     0.207972
      dx2y2   :     0.183826
      dxy     :     0.156588
      f0      :     0.055176  f :     0.300342
      f+1     :     0.053429
      f-1     :     0.041161
      f+2     :     0.042324
      f-2     :     0.054218
      f+3     :     0.025124
      f-3     :     0.028910
      g0      :     0.003292  g :     0.038561
      g+1     :     0.005172
      g-1     :     0.003066
      g+2     :     0.003206
      g-2     :     0.005730
      g+3     :     0.005320
      g-3     :     0.004033
      g+4     :     0.002802
      g-4     :     0.005940
  5 C s       :     2.519981  s :     2.519981
      pz      :     0.899576  p :     2.661158
      px      :     0.859221
      py      :     0.902361
      dz2     :     0.135731  d :     0.722958
      dxz     :     0.117998
      dyz     :     0.163188
      dx2y2   :     0.152439
      dxy     :     0.153602
      f0      :     0.031457  f :     0.197679
      f+1     :     0.024587
      f-1     :     0.018081
      f+2     :     0.021608
      f-2     :     0.033789
      f+3     :     0.042760
      f-3     :     0.025396
      g0      :     0.001322  g :     0.014143
      g+1     :     0.002240
      g-1     :     0.000964
      g+2     :     0.001130
      g-2     :     0.001567
      g+3     :     0.000519
      g-3     :     0.001994
      g+4     :     0.001868
      g-4     :     0.002539
  6 H s       :     0.729894  s :     0.729894
      pz      :     0.069955  p :     0.190599
      px      :     0.045219
      py      :     0.075425
      dz2     :     0.021641  d :     0.072633
      dxz     :     0.008933
      dyz     :     0.015171
      dx2y2   :     0.010215
      dxy     :     0.016673
      f0      :     0.001705  f :     0.009987
      f+1     :     0.000156
      f-1     :     0.002522
      f+2     :     0.001628
      f-2     :     0.001950
      f+3     :     0.001353
      f-3     :     0.000673
  7 C s       :     2.559938  s :     2.559938
      pz      :     0.999787  p :     2.707692
      px      :     0.860921
      py      :     0.846983
      dz2     :     0.170550  d :     0.654850
      dxz     :     0.148467
      dyz     :     0.141379
      dx2y2   :     0.089359
      dxy     :     0.105094
      f0      :     0.033519  f :     0.162371
      f+1     :     0.020184
      f-1     :     0.028937
      f+2     :     0.021172
      f-2     :     0.027457
      f+3     :     0.019101
      f-3     :     0.012001
      g0      :     0.001931  g :     0.014476
      g+1     :     0.001782
      g-1     :     0.002185
      g+2     :     0.001510
      g-2     :     0.002210
      g+3     :     0.001098
      g-3     :     0.001525
      g+4     :     0.001134
      g-4     :     0.001104
  8 C s       :     2.574087  s :     2.574087
      pz      :     0.945309  p :     2.698820
      px      :     0.895506
      py      :     0.858004
      dz2     :     0.107811  d :     0.508841
      dxz     :     0.131031
      dyz     :     0.120111
      dx2y2   :     0.074035
      dxy     :     0.075852
      f0      :     0.026055  f :     0.116897
      f+1     :     0.017049
      f-1     :     0.020205
      f+2     :     0.009883
      f-2     :     0.019585
      f+3     :     0.014347
      f-3     :     0.009772
      g0      :     0.002098  g :     0.011871
      g+1     :     0.001663
      g-1     :     0.001029
      g+2     :     0.001008
      g-2     :     0.002015
      g+3     :     0.000545
      g-3     :     0.001144
      g+4     :     0.001039
      g-4     :     0.001329
  9 H s       :     0.776951  s :     0.776951
      pz      :     0.067415  p :     0.185732
      px      :     0.052881
      py      :     0.065436
      dz2     :     0.019719  d :     0.065453
      dxz     :     0.012013
      dyz     :     0.013350
      dx2y2   :     0.010026
      dxy     :     0.010346
      f0      :     0.001751  f :     0.009695
      f+1     :     0.001039
      f-1     :     0.002111
      f+2     :     0.001728
      f-2     :     0.001750
      f+3     :     0.000615
      f-3     :     0.000701
 10 C s       :     2.583508  s :     2.583508
      pz      :     0.941688  p :     2.713949
      px      :     0.901010
      py      :     0.871251
      dz2     :     0.123040  d :     0.507144
      dxz     :     0.118422
      dyz     :     0.079366
      dx2y2   :     0.096307
      dxy     :     0.090009
      f0      :     0.020731  f :     0.114174
      f+1     :     0.014909
      f-1     :     0.016862
      f+2     :     0.016041
      f-2     :     0.019894
      f+3     :     0.015378
      f-3     :     0.010357
      g0      :     0.000882  g :     0.011671
      g+1     :     0.001455
      g-1     :     0.001587
      g+2     :     0.000989
      g-2     :     0.001579
      g+3     :     0.000986
      g-3     :     0.001688
      g+4     :     0.001216
      g-4     :     0.001289
 11 H s       :     0.787559  s :     0.787559
      pz      :     0.084542  p :     0.186028
      px      :     0.054549
      py      :     0.046937
      dz2     :     0.019999  d :     0.064614
      dxz     :     0.017807
      dyz     :     0.018596
      dx2y2   :     0.003983
      dxy     :     0.004229
      f0      :     0.002895  f :     0.009640
      f+1     :     0.002239
      f-1     :     0.002020
      f+2     :     0.001096
      f-2     :     0.001186
      f+3     :     0.000095
      f-3     :     0.000110
 12 C s       :     2.585333  s :     2.585333
      pz      :     0.983380  p :     2.716191
      px      :     0.879046
      py      :     0.853765
      dz2     :     0.159257  d :     0.506732
      dxz     :     0.116819
      dyz     :     0.117680
      dx2y2   :     0.037945
      dxy     :     0.075032
      f0      :     0.026342  f :     0.113876
      f+1     :     0.014891
      f-1     :     0.023750
      f+2     :     0.019473
      f-2     :     0.017015
      f+3     :     0.004807
      f-3     :     0.007598
      g0      :     0.001740  g :     0.011617
      g+1     :     0.001518
      g-1     :     0.002035
      g+2     :     0.001482
      g-2     :     0.001818
      g+3     :     0.000911
      g-3     :     0.001145
      g+4     :     0.000537
      g-4     :     0.000432
 13 H s       :     0.789866  s :     0.789866
      pz      :     0.045135  p :     0.186104
      px      :     0.076863
      py      :     0.064105
      dz2     :     0.006640  d :     0.064393
      dxz     :     0.015535
      dyz     :     0.008773
      dx2y2   :     0.019094
      dxy     :     0.014351
      f0      :     0.001140  f :     0.009633
      f+1     :     0.001163
      f-1     :     0.000708
      f+2     :     0.000459
      f-2     :     0.002019
      f+3     :     0.002403
      f-3     :     0.001742
 14 C s       :     2.584758  s :     2.584758
      pz      :     0.958338  p :     2.714458
      px      :     0.899973
      py      :     0.856147
      dz2     :     0.107872  d :     0.507420
      dxz     :     0.132045
      dyz     :     0.120979
      dx2y2   :     0.074614
      dxy     :     0.071911
      f0      :     0.025722  f :     0.113970
      f+1     :     0.016318
      f-1     :     0.019841
      f+2     :     0.009375
      f-2     :     0.019090
      f+3     :     0.014169
      f-3     :     0.009455
      g0      :     0.002070  g :     0.011664
      g+1     :     0.001626
      g-1     :     0.001037
      g+2     :     0.000964
      g-2     :     0.001969
      g+3     :     0.000514
      g-3     :     0.001113
      g+4     :     0.001033
      g-4     :     0.001338
 15 H s       :     0.789100  s :     0.789100
      pz      :     0.069385  p :     0.186010
      px      :     0.052504
      py      :     0.064121
      dz2     :     0.019694  d :     0.064468
      dxz     :     0.012086
      dyz     :     0.013139
      dx2y2   :     0.009567
      dxy     :     0.009982
      f0      :     0.001798  f :     0.009637
      f+1     :     0.001074
      f-1     :     0.002052
      f+2     :     0.001708
      f-2     :     0.001744
      f+3     :     0.000593
      f-3     :     0.000667
 16 C s       :     2.573610  s :     2.573610
      pz      :     0.935318  p :     2.708541
      px      :     0.899788
      py      :     0.873435
      dz2     :     0.119732  d :     0.508128
      dxz     :     0.118704
      dyz     :     0.082424
      dx2y2   :     0.097699
      dxy     :     0.089570
      f0      :     0.020952  f :     0.116615
      f+1     :     0.015190
      f-1     :     0.016700
      f+2     :     0.017004
      f-2     :     0.020537
      f+3     :     0.015484
      f-3     :     0.010747
      g0      :     0.000902  g :     0.011801
      g+1     :     0.001446
      g-1     :     0.001542
      g+2     :     0.000977
      g-2     :     0.001601
      g+3     :     0.001049
      g-3     :     0.001775
      g+4     :     0.001214
      g-4     :     0.001295
 17 H s       :     0.775681  s :     0.775681
      pz      :     0.085650  p :     0.189233
      px      :     0.056059
      py      :     0.047524
      dz2     :     0.020169  d :     0.065519
      dxz     :     0.018172
      dyz     :     0.019138
      dx2y2   :     0.003871
      dxy     :     0.004169
      f0      :     0.002923  f :     0.009652
      f+1     :     0.002251
      f-1     :     0.002117
      f+2     :     0.001040
      f-2     :     0.001135
      f+3     :     0.000087
      f-3     :     0.000099
 18 C s       :     2.542512  s :     2.542512
      pz      :     0.812874  p :     2.672695
      px      :     0.943963
      py      :     0.915858
      dz2     :     0.181397  d :     0.861461
      dxz     :     0.156221
      dyz     :     0.194129
      dx2y2   :     0.149585
      dxy     :     0.180129
      f0      :     0.038029  f :     0.234477
      f+1     :     0.035497
      f-1     :     0.033904
      f+2     :     0.031938
      f-2     :     0.035248
      f+3     :     0.030224
      f-3     :     0.029637
      g0      :     0.002144  g :     0.015207
      g+1     :     0.001501
      g-1     :     0.002224
      g+2     :     0.001831
      g-2     :     0.001970
      g+3     :     0.001350
      g-3     :     0.001604
      g+4     :     0.001214
      g-4     :     0.001370
 19 C s       :     2.535998  s :     2.535998
      pz      :     0.930796  p :     2.752708
      px      :     0.896038
      py      :     0.925873
      dz2     :     0.051521  d :     0.379417
      dxz     :     0.073387
      dyz     :     0.090374
      dx2y2   :     0.049131
      dxy     :     0.115003
      f0      :     0.006217  f :     0.074349
      f+1     :     0.012455
      f-1     :     0.009527
      f+2     :     0.009361
      f-2     :     0.010619
      f+3     :     0.015469
      f-3     :     0.010701
      g0      :     0.000394  g :     0.003882
      g+1     :     0.000334
      g-1     :     0.000189
      g+2     :     0.000280
      g-2     :     0.000529
      g+3     :     0.000601
      g-3     :     0.000364
      g+4     :     0.000894
      g-4     :     0.000298
 20 H s       :     0.778263  s :     0.778263
      pz      :     0.067677  p :     0.189585
      px      :     0.055261
      py      :     0.066647
      dz2     :     0.018447  d :     0.067480
      dxz     :     0.011826
      dyz     :     0.012930
      dx2y2   :     0.011819
      dxy     :     0.012457
      f0      :     0.001196  f :     0.009401
      f+1     :     0.001258
      f-1     :     0.001563
      f+2     :     0.001954
      f-2     :     0.001673
      f+3     :     0.000695
      f-3     :     0.001061
 21 H s       :     0.771525  s :     0.771525
      pz      :     0.075162  p :     0.190008
      px      :     0.051201
      py      :     0.063645
      dz2     :     0.020772  d :     0.067849
      dxz     :     0.015440
      dyz     :     0.015625
      dx2y2   :     0.006203
      dxy     :     0.009809
      f0      :     0.002132  f :     0.009482
      f+1     :     0.001334
      f-1     :     0.002051
      f+2     :     0.001526
      f-2     :     0.001749
      f+3     :     0.000465
      f-3     :     0.000225
 22 H s       :     0.777888  s :     0.777888
      pz      :     0.059009  p :     0.197600
      px      :     0.065021
      py      :     0.073570
      dz2     :     0.006344  d :     0.068622
      dxz     :     0.011809
      dyz     :     0.015522
      dx2y2   :     0.021564
      dxy     :     0.013382
      f0      :     0.000955  f :     0.009514
      f+1     :     0.000772
      f-1     :     0.000914
      f+2     :     0.000852
      f-2     :     0.001921
      f+3     :     0.002046
      f-3     :     0.002054
 23 C s       :     2.535694  s :     2.535694
      pz      :     0.942177  p :     2.754448
      px      :     0.910063
      py      :     0.902208
      dz2     :     0.051505  d :     0.385401
      dxz     :     0.055999
      dyz     :     0.107472
      dx2y2   :     0.084730
      dxy     :     0.085694
      f0      :     0.009879  f :     0.075072
      f+1     :     0.006298
      f-1     :     0.008598
      f+2     :     0.007474
      f-2     :     0.012585
      f+3     :     0.013850
      f-3     :     0.016388
      g0      :     0.000173  g :     0.003932
      g+1     :     0.000408
      g-1     :     0.000442
      g+2     :     0.000207
      g-2     :     0.000304
      g+3     :     0.000536
      g-3     :     0.000305
      g+4     :     0.000423
      g-4     :     0.001134
 24 H s       :     0.779965  s :     0.779965
      pz      :     0.059184  p :     0.194928
      px      :     0.078690
      py      :     0.057054
      dz2     :     0.010444  d :     0.067978
      dxz     :     0.016291
      dyz     :     0.007232
      dx2y2   :     0.016543
      dxy     :     0.017468
      f0      :     0.000677  f :     0.009457
      f+1     :     0.001853
      f-1     :     0.000502
      f+2     :     0.001218
      f-2     :     0.001422
      f+3     :     0.002091
      f-3     :     0.001695
 25 H s       :     0.773906  s :     0.773906
      pz      :     0.079615  p :     0.189427
      px      :     0.052360
      py      :     0.057453
      dz2     :     0.019172  d :     0.067828
      dxz     :     0.018954
      dyz     :     0.017907
      dx2y2   :     0.004132
      dxy     :     0.007663
      f0      :     0.002429  f :     0.009517
      f+1     :     0.001738
      f-1     :     0.002035
      f+2     :     0.001206
      f-2     :     0.001704
      f+3     :     0.000292
      f-3     :     0.000113
 26 H s       :     0.779344  s :     0.779344
      pz      :     0.068076  p :     0.189532
      px      :     0.054548
      py      :     0.066908
      dz2     :     0.020001  d :     0.067403
      dxz     :     0.009336
      dyz     :     0.012916
      dx2y2   :     0.011903
      dxy     :     0.013246
      f0      :     0.001267  f :     0.009394
      f+1     :     0.000826
      f-1     :     0.001988
      f+2     :     0.001822
      f-2     :     0.001605
      f+3     :     0.000805
      f-3     :     0.001081
 27 C s       :     2.536670  s :     2.536670
      pz      :     0.913091  p :     2.751946
      px      :     0.929359
      py      :     0.909496
      dz2     :     0.080953  d :     0.379835
      dxz     :     0.056437
      dyz     :     0.086009
      dx2y2   :     0.043934
      dxy     :     0.112501
      f0      :     0.009496  f :     0.074227
      f+1     :     0.008199
      f-1     :     0.013601
      f+2     :     0.013315
      f-2     :     0.010101
      f+3     :     0.007574
      f-3     :     0.011940
      g0      :     0.000132  g :     0.003859
      g+1     :     0.000440
      g-1     :     0.000681
      g+2     :     0.000353
      g-2     :     0.000428
      g+3     :     0.000370
      g-3     :     0.000812
      g+4     :     0.000453
      g-4     :     0.000191
 28 H s       :     0.773174  s :     0.773174
      pz      :     0.076608  p :     0.189108
      px      :     0.055544
      py      :     0.056956
      dz2     :     0.020659  d :     0.067409
      dxz     :     0.018427
      dyz     :     0.016107
      dx2y2   :     0.004071
      dxy     :     0.008146
      f0      :     0.002493  f :     0.009449
      f+1     :     0.001863
      f-1     :     0.001954
      f+2     :     0.001156
      f-2     :     0.001606
      f+3     :     0.000249
      f-3     :     0.000129
 29 H s       :     0.780742  s :     0.780742
      pz      :     0.057301  p :     0.191028
      px      :     0.077496
      py      :     0.056231
      dz2     :     0.011318  d :     0.067468
      dxz     :     0.013918
      dyz     :     0.008291
      dx2y2   :     0.016198
      dxy     :     0.017742
      f0      :     0.000586  f :     0.009393
      f+1     :     0.001775
      f-1     :     0.000641
      f+2     :     0.001180
      f-2     :     0.001533
      f+3     :     0.002066
      f-3     :     0.001613
 30 H s       :     0.779199  s :     0.779199
      pz      :     0.055246  p :     0.195082
      px      :     0.070369
      py      :     0.069467
      dz2     :     0.004739  d :     0.067865
      dxz     :     0.011875
      dyz     :     0.015190
      dx2y2   :     0.023071
      dxy     :     0.012990
      f0      :     0.001144  f :     0.009446
      f+1     :     0.000579
      f-1     :     0.000741
      f+2     :     0.000583
      f-2     :     0.001989
      f+3     :     0.002235
      f-3     :     0.002174
 31 C s       :     2.558946  s :     2.558946
      pz      :     0.822994  p :     2.658777
      px      :     0.826783
      py      :     1.009001
      dz2     :     0.165050  d :     0.760918
      dxz     :     0.114004
      dyz     :     0.151085
      dx2y2   :     0.164398
      dxy     :     0.166381
      f0      :     0.026932  f :     0.202448
      f+1     :     0.026752
      f-1     :     0.024200
      f+2     :     0.032524
      f-2     :     0.025926
      f+3     :     0.035013
      f-3     :     0.031102
      g0      :     0.001404  g :     0.020222
      g+1     :     0.003749
      g-1     :     0.001516
      g+2     :     0.001736
      g-2     :     0.002256
      g+3     :     0.002799
      g-3     :     0.002896
      g+4     :     0.001868
      g-4     :     0.002000
 32 C s       :     2.563423  s :     2.563423
      pz      :     0.868304  p :     2.697426
      px      :     0.899926
      py      :     0.929196
      dz2     :     0.102393  d :     0.619687
      dxz     :     0.081295
      dyz     :     0.137076
      dx2y2   :     0.148089
      dxy     :     0.150835
      f0      :     0.014653  f :     0.152711
      f+1     :     0.014562
      f-1     :     0.020189
      f+2     :     0.029284
      f-2     :     0.017602
      f+3     :     0.030782
      f-3     :     0.025639
      g0      :     0.001148  g :     0.013700
      g+1     :     0.001071
      g-1     :     0.001255
      g+2     :     0.000976
      g-2     :     0.001757
      g+3     :     0.002037
      g-3     :     0.002192
      g+4     :     0.001662
      g-4     :     0.001602
 33 C s       :     2.572415  s :     2.572415
      pz      :     0.851362  p :     2.703044
      px      :     0.872755
      py      :     0.978928
      dz2     :     0.071446  d :     0.524336
      dxz     :     0.062615
      dyz     :     0.132078
      dx2y2   :     0.112453
      dxy     :     0.145743
      f0      :     0.015310  f :     0.117098
      f+1     :     0.011099
      f-1     :     0.010581
      f+2     :     0.019753
      f-2     :     0.015348
      f+3     :     0.027944
      f-3     :     0.017063
      g0      :     0.000853  g :     0.011789
      g+1     :     0.001188
      g-1     :     0.001179
      g+2     :     0.001074
      g-2     :     0.001038
      g+3     :     0.001829
      g-3     :     0.001488
      g+4     :     0.001690
      g-4     :     0.001450
 34 H s       :     0.769880  s :     0.769880
      pz      :     0.062910  p :     0.203100
      px      :     0.062822
      py      :     0.077368
      dz2     :     0.013576  d :     0.068818
      dxz     :     0.010993
      dyz     :     0.012237
      dx2y2   :     0.019163
      dxy     :     0.012850
      f0      :     0.000637  f :     0.009869
      f+1     :     0.001156
      f-1     :     0.001515
      f+2     :     0.001805
      f-2     :     0.001684
      f+3     :     0.001460
      f-3     :     0.001613
 35 C s       :     2.584684  s :     2.584684
      pz      :     0.865343  p :     2.740222
      px      :     0.883256
      py      :     0.991623
      dz2     :     0.056321  d :     0.510572
      dxz     :     0.066245
      dyz     :     0.123550
      dx2y2   :     0.132935
      dxy     :     0.131520
      f0      :     0.010781  f :     0.114158
      f+1     :     0.007555
      f-1     :     0.017629
      f+2     :     0.019579
      f-2     :     0.012350
      f+3     :     0.023795
      f-3     :     0.022467
      g0      :     0.001072  g :     0.011732
      g+1     :     0.000510
      g-1     :     0.001366
      g+2     :     0.000675
      g-2     :     0.001437
      g+3     :     0.001228
      g-3     :     0.001917
      g+4     :     0.001571
      g-4     :     0.001956
 36 H s       :     0.793356  s :     0.793356
      pz      :     0.069681  p :     0.189448
      px      :     0.073318
      py      :     0.046449
      dz2     :     0.015697  d :     0.064858
      dxz     :     0.013394
      dyz     :     0.010619
      dx2y2   :     0.012168
      dxy     :     0.012981
      f0      :     0.000933  f :     0.009719
      f+1     :     0.002182
      f-1     :     0.000563
      f+2     :     0.001900
      f-2     :     0.002013
      f+3     :     0.001177
      f-3     :     0.000951
 37 C s       :     2.585319  s :     2.585319
      pz      :     0.869510  p :     2.716965
      px      :     0.895259
      py      :     0.952196
      dz2     :     0.113646  d :     0.523670
      dxz     :     0.087184
      dyz     :     0.080386
      dx2y2   :     0.147901
      dxy     :     0.094554
      f0      :     0.008721  f :     0.116399
      f+1     :     0.013555
      f-1     :     0.018447
      f+2     :     0.019877
      f-2     :     0.017611
      f+3     :     0.018593
      f-3     :     0.019595
      g0      :     0.001041  g :     0.011967
      g+1     :     0.001358
      g-1     :     0.000745
      g+2     :     0.000858
      g-2     :     0.001724
      g+3     :     0.002141
      g-3     :     0.001981
      g+4     :     0.001086
      g-4     :     0.001033
 38 H s       :     0.791098  s :     0.791098
      pz      :     0.048348  p :     0.186238
      px      :     0.047872
      py      :     0.090018
      dz2     :     0.005424  d :     0.064283
      dxz     :     0.001253
      dyz     :     0.021193
      dx2y2   :     0.014812
      dxy     :     0.021600
      f0      :     0.001130  f :     0.009622
      f+1     :     0.000198
      f-1     :     0.001264
      f+2     :     0.001766
      f-2     :     0.000370
      f+3     :     0.002782
      f-3     :     0.002112
 39 C s       :     2.573414  s :     2.573414
      pz      :     0.884875  p :     2.736540
      px      :     0.893274
      py      :     0.958391
      dz2     :     0.072056  d :     0.504481
      dxz     :     0.065299
      dyz     :     0.123682
      dx2y2   :     0.109437
      dxy     :     0.134008
      f0      :     0.015437  f :     0.115998
      f+1     :     0.011670
      f-1     :     0.010630
      f+2     :     0.019644
      f-2     :     0.015527
      f+3     :     0.026724
      f-3     :     0.016365
      g0      :     0.000850  g :     0.011741
      g+1     :     0.001222
      g-1     :     0.001098
      g+2     :     0.001138
      g-2     :     0.001019
      g+3     :     0.001911
      g-3     :     0.001449
      g+4     :     0.001610
      g-4     :     0.001445
 40 H s       :     0.775898  s :     0.775898
      pz      :     0.065956  p :     0.196658
      px      :     0.066042
      py      :     0.064661
      dz2     :     0.014419  d :     0.067890
      dxz     :     0.010493
      dyz     :     0.012207
      dx2y2   :     0.018285
      dxy     :     0.012487
      f0      :     0.000631  f :     0.009891
      f+1     :     0.001081
      f-1     :     0.001733
      f+2     :     0.001748
      f-2     :     0.001634
      f+3     :     0.001361
      f-3     :     0.001703
 41 C s       :     2.530642  s :     2.530642
      pz      :     0.909671  p :     2.715333
      px      :     0.908019
      py      :     0.897643
      dz2     :     0.170569  d :     0.789050
      dxz     :     0.152414
      dyz     :     0.141960
      dx2y2   :     0.185785
      dxy     :     0.138321
      f0      :     0.028397  f :     0.197405
      f+1     :     0.035983
      f-1     :     0.021304
      f+2     :     0.035034
      f-2     :     0.019121
      f+3     :     0.031979
      f-3     :     0.025588
      g0      :     0.001375  g :     0.011459
      g+1     :     0.001198
      g-1     :     0.001233
      g+2     :     0.001329
      g-2     :     0.001152
      g+3     :     0.001289
      g-3     :     0.001190
      g+4     :     0.001314
      g-4     :     0.001378
 42 C s       :     2.530575  s :     2.530575
      pz      :     0.915254  p :     2.742816
      px      :     0.913522
      py      :     0.914040
      dz2     :     0.138623  d :     0.412240
      dxz     :     0.049323
      dyz     :     0.042511
      dx2y2   :     0.136941
      dxy     :     0.044843
      f0      :     0.010774  f :     0.077036
      f+1     :     0.011936
      f-1     :     0.010892
      f+2     :     0.011807
      f-2     :     0.009956
      f+3     :     0.012215
      f-3     :     0.009457
      g0      :     0.000333  g :     0.003919
      g+1     :     0.000548
      g-1     :     0.000390
      g+2     :     0.000235
      g-2     :     0.000562
      g+3     :     0.000663
      g-3     :     0.000469
      g+4     :     0.000320
      g-4     :     0.000397
 43 H s       :     0.779208  s :     0.779208
      pz      :     0.053262  p :     0.190281
      px      :     0.083252
      py      :     0.053768
      dz2     :     0.009220  d :     0.067847
      dxz     :     0.020509
      dyz     :     0.001215
      dx2y2   :     0.014774
      dxy     :     0.022130
      f0      :     0.000750  f :     0.009376
      f+1     :     0.001998
      f-1     :     0.000153
      f+2     :     0.001735
      f-2     :     0.000368
      f+3     :     0.001948
      f-3     :     0.002424
 44 H s       :     0.775697  s :     0.775697
      pz      :     0.052726  p :     0.190966
      px      :     0.053512
      py      :     0.084728
      dz2     :     0.006266  d :     0.068247
      dxz     :     0.000658
      dyz     :     0.023233
      dx2y2   :     0.016295
      dxy     :     0.021795
      f0      :     0.001096  f :     0.009456
      f+1     :     0.000261
      f-1     :     0.001317
      f+2     :     0.001771
      f-2     :     0.000208
      f+3     :     0.002420
      f-3     :     0.002382
 45 H s       :     0.778930  s :     0.778930
      pz      :     0.083953  p :     0.190506
      px      :     0.051245
      py      :     0.055308
      dz2     :     0.019567  d :     0.067923
      dxz     :     0.022641
      dyz     :     0.020765
      dx2y2   :     0.003879
      dxy     :     0.001071
      f0      :     0.003009  f :     0.009385
      f+1     :     0.002758
      f-1     :     0.002451
      f+2     :     0.000823
      f-2     :     0.000292
      f+3     :     0.000016
      f-3     :     0.000035
 46 C s       :     2.533731  s :     2.533731
      pz      :     0.925407  p :     2.739828
      px      :     0.886950
      py      :     0.927470
      dz2     :     0.089523  d :     0.394464
      dxz     :     0.092883
      dyz     :     0.030571
      dx2y2   :     0.109342
      dxy     :     0.072144
      f0      :     0.007445  f :     0.075243
      f+1     :     0.012964
      f-1     :     0.008167
      f+2     :     0.009245
      f-2     :     0.009511
      f+3     :     0.012351
      f-3     :     0.015562
      g0      :     0.000441  g :     0.003802
      g+1     :     0.000247
      g-1     :     0.000208
      g+2     :     0.000646
      g-2     :     0.000221
      g+3     :     0.000391
      g-3     :     0.000427
      g+4     :     0.000769
      g-4     :     0.000453
 47 H s       :     0.777459  s :     0.777459
      pz      :     0.083789  p :     0.190325
      px      :     0.049259
      py      :     0.057276
      dz2     :     0.019560  d :     0.067476
      dxz     :     0.022675
      dyz     :     0.018742
      dx2y2   :     0.004801
      dxy     :     0.001699
      f0      :     0.002880  f :     0.009372
      f+1     :     0.002623
      f-1     :     0.002047
      f+2     :     0.001135
      f-2     :     0.000576
      f+3     :     0.000029
      f-3     :     0.000081
 48 H s       :     0.776786  s :     0.776786
      pz      :     0.053997  p :     0.191148
      px      :     0.049641
      py      :     0.087511
      dz2     :     0.004670  d :     0.067716
      dxz     :     0.000431
      dyz     :     0.024950
      dx2y2   :     0.013434
      dxy     :     0.024231
      f0      :     0.001208  f :     0.009388
      f+1     :     0.000235
      f-1     :     0.001058
      f+2     :     0.001989
      f-2     :     0.000111
      f+3     :     0.002907
      f-3     :     0.001879
 49 H s       :     0.773414  s :     0.773414
      pz      :     0.070071  p :     0.206145
      px      :     0.070149
      py      :     0.065925
      dz2     :     0.018363  d :     0.068976
      dxz     :     0.012466
      dyz     :     0.008169
      dx2y2   :     0.018072
      dxy     :     0.011906
      f0      :     0.000898  f :     0.009435
      f+1     :     0.002286
      f-1     :     0.000524
      f+2     :     0.001628
      f-2     :     0.001449
      f+3     :     0.001723
      f-3     :     0.000926
 50 C s       :     2.532110  s :     2.532110
      pz      :     0.888601  p :     2.741930
      px      :     0.930259
      py      :     0.923070
      dz2     :     0.098972  d :     0.394623
      dxz     :     0.107096
      dyz     :     0.068799
      dx2y2   :     0.096006
      dxy     :     0.023748
      f0      :     0.016179  f :     0.075474
      f+1     :     0.015665
      f-1     :     0.013885
      f+2     :     0.009182
      f-2     :     0.009853
      f+3     :     0.004193
      f-3     :     0.006516
      g0      :     0.000988  g :     0.003829
      g+1     :     0.000665
      g-1     :     0.000409
      g+2     :     0.000600
      g-2     :     0.000549
      g+3     :     0.000131
      g-3     :     0.000240
      g+4     :     0.000196
      g-4     :     0.000052
 51 H s       :     0.769813  s :     0.769813
      pz      :     0.070658  p :     0.209452
      px      :     0.072062
      py      :     0.066732
      dz2     :     0.021338  d :     0.069972
      dxz     :     0.012026
      dyz     :     0.011851
      dx2y2   :     0.016025
      dxy     :     0.008732
      f0      :     0.001627  f :     0.009502
      f+1     :     0.001909
      f-1     :     0.000843
      f+2     :     0.002024
      f-2     :     0.001484
      f+3     :     0.001019
      f-3     :     0.000596
 52 H s       :     0.775997  s :     0.775997
      pz      :     0.048778  p :     0.191010
      px      :     0.055286
      py      :     0.086945
      dz2     :     0.004696  d :     0.067753
      dxz     :     0.000564
      dyz     :     0.024473
      dx2y2   :     0.014518
      dxy     :     0.023502
      f0      :     0.001223  f :     0.009396
      f+1     :     0.000249
      f-1     :     0.001031
      f+2     :     0.001995
      f-2     :     0.000107
      f+3     :     0.002685
      f-3     :     0.002107
 53 H s       :     0.774736  s :     0.774736
      pz      :     0.052417  p :     0.191841
      px      :     0.084641
      py      :     0.054783
      dz2     :     0.008148  d :     0.067796
      dxz     :     0.021722
      dyz     :     0.001975
      dx2y2   :     0.015252
      dxy     :     0.020699
      f0      :     0.000803  f :     0.009410
      f+1     :     0.001918
      f-1     :     0.000128
      f+2     :     0.001801
      f-2     :     0.000623
      f+3     :     0.002079
      f-3     :     0.002058
 54 C s       :     2.611749  s :     2.611749
      pz      :     0.729573  p :     2.559472
      px      :     0.829984
      py      :     0.999916
      dz2     :     0.132011  d :     1.133129
      dxz     :     0.173092
      dyz     :     0.176485
      dx2y2   :     0.361702
      dxy     :     0.289839
      f0      :     0.024274  f :     0.355643
      f+1     :     0.026041
      f-1     :     0.029607
      f+2     :     0.057505
      f-2     :     0.035522
      f+3     :     0.055752
      f-3     :     0.126942
      g0      :     0.005722  g :     0.047997
      g+1     :     0.004336
      g-1     :     0.002008
      g+2     :     0.003447
      g-2     :     0.004880
      g+3     :     0.005486
      g-3     :     0.006132
      g+4     :     0.008520
      g-4     :     0.007467
 55 C s       :     2.567642  s :     2.567642
      pz      :     0.828843  p :     2.756887
      px      :     0.996444
      py      :     0.931600
      dz2     :     0.065050  d :     0.633423
      dxz     :     0.112327
      dyz     :     0.079640
      dx2y2   :     0.184702
      dxy     :     0.191704
      f0      :     0.011118  f :     0.156630
      f+1     :     0.010525
      f-1     :     0.015295
      f+2     :     0.026314
      f-2     :     0.014564
      f+3     :     0.023128
      f-3     :     0.055685
      g0      :     0.001103  g :     0.014914
      g+1     :     0.001481
      g-1     :     0.000714
      g+2     :     0.000918
      g-2     :     0.001494
      g+3     :     0.001973
      g-3     :     0.001415
      g+4     :     0.002471
      g-4     :     0.003345
 56 C s       :     2.577617  s :     2.577617
      pz      :     0.766802  p :     2.679992
      px      :     0.971512
      py      :     0.941678
      dz2     :     0.042260  d :     0.507148
      dxz     :     0.092984
      dyz     :     0.058818
      dx2y2   :     0.140387
      dxy     :     0.172699
      f0      :     0.008956  f :     0.117375
      f+1     :     0.008273
      f-1     :     0.008645
      f+2     :     0.022332
      f-2     :     0.008821
      f+3     :     0.017069
      f-3     :     0.043279
      g0      :     0.000899  g :     0.011900
      g+1     :     0.001461
      g-1     :     0.000568
      g+2     :     0.000992
      g-2     :     0.000839
      g+3     :     0.001499
      g-3     :     0.000930
      g+4     :     0.002347
      g-4     :     0.002364
 57 H s       :     0.777640  s :     0.777640
      pz      :     0.054401  p :     0.186541
      px      :     0.056719
      py      :     0.075422
      dz2     :     0.008627  d :     0.064932
      dxz     :     0.008027
      dyz     :     0.012749
      dx2y2   :     0.020839
      dxy     :     0.014691
      f0      :     0.000602  f :     0.009664
      f+1     :     0.000719
      f-1     :     0.001237
      f+2     :     0.001151
      f-2     :     0.001580
      f+3     :     0.001726
      f-3     :     0.002648
 58 C s       :     2.585244  s :     2.585244
      pz      :     0.798230  p :     2.714156
      px      :     0.951392
      py      :     0.964534
      dz2     :     0.056925  d :     0.498340
      dxz     :     0.039916
      dyz     :     0.090440
      dx2y2   :     0.184763
      dxy     :     0.126296
      f0      :     0.005340  f :     0.113211
      f+1     :     0.010259
      f-1     :     0.010174
      f+2     :     0.014739
      f-2     :     0.016506
      f+3     :     0.017656
      f-3     :     0.038538
      g0      :     0.001214  g :     0.011677
      g+1     :     0.000648
      g-1     :     0.000709
      g+2     :     0.000511
      g-2     :     0.001324
      g+3     :     0.001387
      g-3     :     0.001812
      g+4     :     0.002397
      g-4     :     0.001676
 59 H s       :     0.787179  s :     0.787179
      pz      :     0.049594  p :     0.185676
      px      :     0.092227
      py      :     0.043855
      dz2     :     0.004786  d :     0.064500
      dxz     :     0.020731
      dyz     :     0.000521
      dx2y2   :     0.014522
      dxy     :     0.023939
      f0      :     0.001104  f :     0.009667
      f+1     :     0.001042
      f-1     :     0.000242
      f+2     :     0.001752
      f-2     :     0.000122
      f+3     :     0.002092
      f-3     :     0.003314
 60 C s       :     2.588122  s :     2.588122
      pz      :     0.768842  p :     2.693008
      px      :     0.994869
      py      :     0.929297
      dz2     :     0.043359  d :     0.506368
      dxz     :     0.098841
      dyz     :     0.047645
      dx2y2   :     0.150610
      dxy     :     0.165913
      f0      :     0.008345  f :     0.113683
      f+1     :     0.009013
      f-1     :     0.007663
      f+2     :     0.019717
      f-2     :     0.010286
      f+3     :     0.018037
      f-3     :     0.040622
      g0      :     0.000863  g :     0.011566
      g+1     :     0.001407
      g-1     :     0.000529
      g+2     :     0.000675
      g-2     :     0.001107
      g+3     :     0.001449
      g-3     :     0.000966
      g+4     :     0.001682
      g-4     :     0.002887
 61 H s       :     0.787011  s :     0.787011
      pz      :     0.052078  p :     0.183999
      px      :     0.052148
      py      :     0.079773
      dz2     :     0.007690  d :     0.063925
      dxz     :     0.005617
      dyz     :     0.014701
      dx2y2   :     0.019039
      dxy     :     0.016878
      f0      :     0.000648  f :     0.009572
      f+1     :     0.000439
      f-1     :     0.001387
      f+2     :     0.001183
      f-2     :     0.001344
      f+3     :     0.001738
      f-3     :     0.002833
 62 C s       :     2.585331  s :     2.585331
      pz      :     0.792828  p :     2.714161
      px      :     0.984331
      py      :     0.937002
      dz2     :     0.039738  d :     0.498531
      dxz     :     0.086972
      dyz     :     0.054528
      dx2y2   :     0.137021
      dxy     :     0.180272
      f0      :     0.008424  f :     0.113165
      f+1     :     0.008082
      f-1     :     0.008277
      f+2     :     0.020507
      f-2     :     0.008592
      f+3     :     0.016730
      f-3     :     0.042553
      g0      :     0.000863  g :     0.011655
      g+1     :     0.001337
      g-1     :     0.000562
      g+2     :     0.000961
      g-2     :     0.000838
      g+3     :     0.001436
      g-3     :     0.000902
      g+4     :     0.002370
      g-4     :     0.002385
 63 H s       :     0.786979  s :     0.786979
      pz      :     0.055569  p :     0.185723
      px      :     0.058348
      py      :     0.071807
      dz2     :     0.008504  d :     0.064528
      dxz     :     0.008196
      dyz     :     0.012665
      dx2y2   :     0.021110
      dxy     :     0.014052
      f0      :     0.000610  f :     0.009668
      f+1     :     0.000738
      f-1     :     0.001242
      f+2     :     0.001100
      f-2     :     0.001585
      f+3     :     0.001765
      f-3     :     0.002628
 64 C s       :     2.578178  s :     2.578178
      pz      :     0.773320  p :     2.683760
      px      :     0.954383
      py      :     0.956056
      dz2     :     0.063895  d :     0.508117
      dxz     :     0.040935
      dyz     :     0.096327
      dx2y2   :     0.178439
      dxy     :     0.128520
      f0      :     0.005586  f :     0.117203
      f+1     :     0.011282
      f-1     :     0.010836
      f+2     :     0.014746
      f-2     :     0.018028
      f+3     :     0.018784
      f-3     :     0.037942
      g0      :     0.001393  g :     0.011875
      g+1     :     0.000634
      g-1     :     0.000718
      g+2     :     0.000553
      g-2     :     0.001381
      g+3     :     0.001401
      g-3     :     0.001783
      g+4     :     0.002347
      g-4     :     0.001664
 65 H s       :     0.776864  s :     0.776864
      pz      :     0.048473  p :     0.190952
      px      :     0.095357
      py      :     0.047121
      dz2     :     0.004928  d :     0.065868
      dxz     :     0.020567
      dyz     :     0.000747
      dx2y2   :     0.015393
      dxy     :     0.024232
      f0      :     0.001092  f :     0.009708
      f+1     :     0.001059
      f-1     :     0.000244
      f+2     :     0.001754
      f-2     :     0.000110
      f+3     :     0.002092
      f-3     :     0.003359
 66 H s       :     0.682591  s :     0.682591
      pz      :     0.102825  p :     0.337975
      px      :     0.077422
      py      :     0.157727
      dz2     :     0.010131  d :     0.135939
      dxz     :     0.002813
      dyz     :     0.051072
      dx2y2   :     0.027676
      dxy     :     0.044247
      f0      :     0.003557  f :     0.023371
      f+1     :     0.000515
      f-1     :     0.002274
      f+2     :     0.005275
      f-2     :     0.000918
      f+3     :     0.006611
      f-3     :     0.004221
 67 O s       :     3.263647  s :     3.263647
      pz      :     1.500081  p :     4.451463
      px      :     1.524562
      py      :     1.426821
      dz2     :     0.029400  d :     0.094260
      dxz     :     0.019996
      dyz     :     0.023237
      dx2y2   :     0.008455
      dxy     :     0.013172
      f0      :     0.004594  f :     0.019804
      f+1     :     0.002553
      f-1     :     0.004088
      f+2     :     0.002946
      f-2     :     0.003806
      f+3     :     0.000898
      f-3     :     0.000919
      g0      :     0.000142  g :     0.001034
      g+1     :     0.000088
      g-1     :     0.000243
      g+2     :     0.000140
      g-2     :     0.000190
      g+3     :     0.000096
      g-3     :     0.000102
      g+4     :     0.000018
      g-4     :     0.000014
 68 C s       :     2.627242  s :     2.627242
      pz      :     0.967816  p :     2.655304
      px      :     0.902136
      py      :     0.785351
      dz2     :     0.272466  d :     1.249336
      dxz     :     0.319723
      dyz     :     0.205366
      dx2y2   :     0.228588
      dxy     :     0.223192
      f0      :     0.092155  f :     0.377412
      f+1     :     0.042595
      f-1     :     0.044917
      f+2     :     0.044674
      f-2     :     0.071382
      f+3     :     0.047929
      f-3     :     0.033759
      g0      :     0.004579  g :     0.052099
      g+1     :     0.005622
      g-1     :     0.006826
      g+2     :     0.005097
      g-2     :     0.006231
      g+3     :     0.002492
      g-3     :     0.008646
      g+4     :     0.006941
      g-4     :     0.005666
 69 C s       :     2.581432  s :     2.581432
      pz      :     0.954912  p :     2.755662
      px      :     0.944464
      py      :     0.856286
      dz2     :     0.149039  d :     0.629333
      dxz     :     0.180279
      dyz     :     0.100596
      dx2y2   :     0.102263
      dxy     :     0.097156
      f0      :     0.041204  f :     0.154180
      f+1     :     0.019479
      f-1     :     0.017393
      f+2     :     0.019563
      f-2     :     0.028759
      f+3     :     0.016960
      f-3     :     0.010821
      g0      :     0.001762  g :     0.014353
      g+1     :     0.002229
      g-1     :     0.001755
      g+2     :     0.001731
      g-2     :     0.001861
      g+3     :     0.000570
      g-3     :     0.001926
      g+4     :     0.001415
      g-4     :     0.001104
 70 C s       :     2.580967  s :     2.580967
      pz      :     0.953057  p :     2.705531
      px      :     0.934194
      py      :     0.818280
      dz2     :     0.112768  d :     0.511239
      dxz     :     0.137022
      dyz     :     0.093147
      dx2y2   :     0.084911
      dxy     :     0.083391
      f0      :     0.029369  f :     0.116784
      f+1     :     0.013600
      f-1     :     0.013450
      f+2     :     0.012622
      f-2     :     0.022025
      f+3     :     0.016003
      f-3     :     0.009715
      g0      :     0.001340  g :     0.011802
      g+1     :     0.002299
      g-1     :     0.000819
      g+2     :     0.001122
      g-2     :     0.001617
      g+3     :     0.000373
      g-3     :     0.001648
      g+4     :     0.001397
      g-4     :     0.001187
 71 H s       :     0.785420  s :     0.785420
      pz      :     0.083285  p :     0.192103
      px      :     0.049805
      py      :     0.059012
      dz2     :     0.020599  d :     0.065937
      dxz     :     0.016526
      dyz     :     0.014718
      dx2y2   :     0.006652
      dxy     :     0.007442
      f0      :     0.002502  f :     0.009688
      f+1     :     0.001448
      f-1     :     0.001869
      f+2     :     0.001534
      f-2     :     0.001693
      f+3     :     0.000300
      f-3     :     0.000343
 72 C s       :     2.587761  s :     2.587761
      pz      :     0.983072  p :     2.723309
      px      :     0.908313
      py      :     0.831924
      dz2     :     0.166679  d :     0.505379
      dxz     :     0.121367
      dyz     :     0.105068
      dx2y2   :     0.043270
      dxy     :     0.068995
      f0      :     0.030834  f :     0.113240
      f+1     :     0.016256
      f-1     :     0.014595
      f+2     :     0.019776
      f-2     :     0.021016
      f+3     :     0.003458
      f-3     :     0.007305
      g0      :     0.001896  g :     0.011610
      g+1     :     0.001706
      g-1     :     0.001416
      g+2     :     0.001709
      g-2     :     0.002022
      g+3     :     0.000920
      g-3     :     0.001108
      g+4     :     0.000328
      g-4     :     0.000505
 73 H s       :     0.791441  s :     0.791441
      pz      :     0.043503  p :     0.186893
      px      :     0.081677
      py      :     0.061714
      dz2     :     0.005050  d :     0.064503
      dxz     :     0.018457
      dyz     :     0.006560
      dx2y2   :     0.018998
      dxy     :     0.015439
      f0      :     0.001382  f :     0.009630
      f+1     :     0.000984
      f-1     :     0.000453
      f+2     :     0.000598
      f-2     :     0.001805
      f+3     :     0.002672
      f-3     :     0.001736
 74 C s       :     2.589226  s :     2.589226
      pz      :     0.946776  p :     2.713406
      px      :     0.930095
      py      :     0.836536
      dz2     :     0.111622  d :     0.509275
      dxz     :     0.155622
      dyz     :     0.071745
      dx2y2   :     0.089720
      dxy     :     0.080566
      f0      :     0.028335  f :     0.113656
      f+1     :     0.013879
      f-1     :     0.011805
      f+2     :     0.014249
      f-2     :     0.020699
      f+3     :     0.015267
      f-3     :     0.009421
      g0      :     0.001198  g :     0.011561
      g+1     :     0.001592
      g-1     :     0.001524
      g+2     :     0.001314
      g-2     :     0.001319
      g+3     :     0.000402
      g-3     :     0.001711
      g+4     :     0.001431
      g-4     :     0.001070
 75 H s       :     0.791400  s :     0.791400
      pz      :     0.078488  p :     0.186044
      px      :     0.059491
      py      :     0.048066
      dz2     :     0.020529  d :     0.064206
      dxz     :     0.015538
      dyz     :     0.015150
      dx2y2   :     0.006271
      dxy     :     0.006718
      f0      :     0.002611  f :     0.009596
      f+1     :     0.002164
      f-1     :     0.001231
      f+2     :     0.001444
      f-2     :     0.001608
      f+3     :     0.000250
      f-3     :     0.000287
 76 C s       :     2.587979  s :     2.587979
      pz      :     0.947572  p :     2.723201
      px      :     0.942398
      py      :     0.833230
      dz2     :     0.109082  d :     0.505361
      dxz     :     0.140137
      dyz     :     0.091675
      dx2y2   :     0.082859
      dxy     :     0.081607
      f0      :     0.028561  f :     0.113157
      f+1     :     0.013000
      f-1     :     0.012945
      f+2     :     0.012482
      f-2     :     0.021771
      f+3     :     0.015098
      f-3     :     0.009299
      g0      :     0.001340  g :     0.011598
      g+1     :     0.002245
      g-1     :     0.000824
      g+2     :     0.001074
      g-2     :     0.001628
      g+3     :     0.000364
      g-3     :     0.001650
      g+4     :     0.001323
      g-4     :     0.001149
 77 H s       :     0.791455  s :     0.791455
      pz      :     0.076716  p :     0.186894
      px      :     0.050014
      py      :     0.060164
      dz2     :     0.020554  d :     0.064500
      dxz     :     0.015375
      dyz     :     0.014345
      dx2y2   :     0.006859
      dxy     :     0.007368
      f0      :     0.002497  f :     0.009631
      f+1     :     0.001463
      f-1     :     0.001833
      f+2     :     0.001554
      f-2     :     0.001639
      f+3     :     0.000297
      f-3     :     0.000347
 78 C s       :     2.581438  s :     2.581438
      pz      :     0.981027  p :     2.705888
      px      :     0.909313
      py      :     0.815548
      dz2     :     0.165052  d :     0.510523
      dxz     :     0.124122
      dyz     :     0.107738
      dx2y2   :     0.044918
      dxy     :     0.068693
      f0      :     0.031318  f :     0.116528
      f+1     :     0.016837
      f-1     :     0.015502
      f+2     :     0.020744
      f-2     :     0.021152
      f+3     :     0.003497
      f-3     :     0.007477
      g0      :     0.001943  g :     0.011782
      g+1     :     0.001738
      g-1     :     0.001474
      g+2     :     0.001786
      g-2     :     0.002014
      g+3     :     0.000912
      g-3     :     0.001091
      g+4     :     0.000310
      g-4     :     0.000513
 79 H s       :     0.786179  s :     0.786179
      pz      :     0.047331  p :     0.192432
      px      :     0.085341
      py      :     0.059760
      dz2     :     0.005762  d :     0.065973
      dxz     :     0.019225
      dyz     :     0.006435
      dx2y2   :     0.018684
      dxy     :     0.015868
      f0      :     0.001411  f :     0.009689
      f+1     :     0.001004
      f-1     :     0.000455
      f+2     :     0.000638
      f-2     :     0.001788
      f+3     :     0.002630
      f-3     :     0.001764
 80 O s       :     3.202880  s :     3.202880
      pz      :     1.506405  p :     4.369696
      px      :     1.403512
      py      :     1.459779
      dz2     :     0.011491  d :     0.103445
      dxz     :     0.030646
      dyz     :     0.010791
      dx2y2   :     0.023534
      dxy     :     0.026984
      f0      :     0.002838  f :     0.020612
      f+1     :     0.002877
      f-1     :     0.001136
      f+2     :     0.001801
      f-2     :     0.003948
      f+3     :     0.004216
      f-3     :     0.003795
      g0      :     0.000049  g :     0.000940
      g+1     :     0.000158
      g-1     :     0.000051
      g+2     :     0.000042
      g-2     :     0.000107
      g+3     :     0.000013
      g-3     :     0.000182
      g+4     :     0.000168
      g-4     :     0.000170
 81 H s       :     0.613271  s :     0.613271
      pz      :     0.231723  p :     0.484833
      px      :     0.171826
      py      :     0.081284
      dz2     :     0.034101  d :     0.133005
      dxz     :     0.038229
      dyz     :     0.024921
      dx2y2   :     0.017849
      dxy     :     0.017907
      f0      :     0.002869  f :     0.021770
      f+1     :     0.006176
      f-1     :     0.001953
      f+2     :     0.004294
      f-2     :     0.004138
      f+3     :     0.001252
      f-3     :     0.001088


                      *****************************
                      * MAYER POPULATION ANALYSIS *
                      *****************************

  NA   - Mulliken gross atomic population
  ZA   - Total nuclear charge
  QA   - Mulliken gross atomic charge
  VA   - Mayer's total valence
  BVA  - Mayer's bonded valence
  FA   - Mayer's free valence

  ATOM       NA         ZA         QA         VA         BVA        FA
  0 O      8.3554     8.0000    -0.3554     2.0587     2.0587     0.0000
  1 O      8.3614     8.0000    -0.3614     2.1605     2.1605    -0.0000
  2 N      7.1969     7.0000    -0.1969     3.1789     3.1789    -0.0000
  3 N      7.5045     7.0000    -0.5045     2.8616     2.8616    -0.0000
  4 C      5.6416     6.0000     0.3584     3.8169     3.8169     0.0000
  5 C      5.5019     6.0000     0.4981     3.4712     3.4712     0.0000
  6 H      0.9574     1.0000     0.0426     0.9996     0.9996    -0.0000
  7 C      5.9337     6.0000     0.0663     3.6976     3.6976     0.0000
  8 C      6.2225     6.0000    -0.2225     3.9398     3.9398     0.0000
  9 H      0.8539     1.0000     0.1461     0.9912     0.9912    -0.0000
 10 C      6.1233     6.0000    -0.1233     3.9370     3.9370     0.0000
 11 H      0.8367     1.0000     0.1633     0.9577     0.9577     0.0000
 12 C      6.1169     6.0000    -0.1169     3.9656     3.9656     0.0000
 13 H      0.8593     1.0000     0.1407     0.9744     0.9744     0.0000
 14 C      6.1073     6.0000    -0.1073     3.9607     3.9607    -0.0000
 15 H      0.8511     1.0000     0.1489     0.9649     0.9649     0.0000
 16 C      6.1960     6.0000    -0.1960     3.9884     3.9884     0.0000
 17 H      0.9007     1.0000     0.0993     1.0163     1.0163     0.0000
 18 C      5.9907     6.0000     0.0093     4.2312     4.2312    -0.0000
 19 C      6.2746     6.0000    -0.2746     3.9548     3.9548     0.0000
 20 H      0.8710     1.0000     0.1290     0.9898     0.9898     0.0000
 21 H      0.8776     1.0000     0.1224     0.9827     0.9827     0.0000
 22 H      0.8956     1.0000     0.1044     0.9857     0.9857     0.0000
 23 C      6.2606     6.0000    -0.2606     3.9588     3.9588    -0.0000
 24 H      0.9048     1.0000     0.0952     0.9993     0.9993    -0.0000
 25 H      0.8872     1.0000     0.1128     0.9818     0.9818     0.0000
 26 H      0.8722     1.0000     0.1278     0.9833     0.9833    -0.0000
 27 C      6.2363     6.0000    -0.2363     3.9361     3.9361     0.0000
 28 H      0.8708     1.0000     0.1292     0.9811     0.9811     0.0000
 29 H      0.8955     1.0000     0.1045     1.0035     1.0035     0.0000
 30 H      0.8990     1.0000     0.1010     0.9944     0.9944    -0.0000
 31 C      5.7930     6.0000     0.2070     3.7365     3.7365     0.0000
 32 C      6.0140     6.0000    -0.0140     3.6250     3.6250    -0.0000
 33 C      6.0846     6.0000    -0.0846     3.9172     3.9172    -0.0000
 34 H      0.9104     1.0000     0.0896     1.0024     1.0024    -0.0000
 35 C      6.1729     6.0000    -0.1729     3.9730     3.9730     0.0000
 36 H      0.8740     1.0000     0.1260     0.9769     0.9769     0.0000
 37 C      6.1291     6.0000    -0.1291     3.9730     3.9730    -0.0000
 38 H      0.8590     1.0000     0.1410     0.9686     0.9686    -0.0000
 39 C      6.1371     6.0000    -0.1371     3.9410     3.9410     0.0000
 40 H      0.9279     1.0000     0.0721     1.0165     1.0165     0.0000
 41 C      6.1642     6.0000    -0.1642     4.1680     4.1680    -0.0000
 42 C      6.2395     6.0000    -0.2395     4.0005     4.0005    -0.0000
 43 H      0.8940     1.0000     0.1060     0.9816     0.9816    -0.0000
 44 H      0.9031     1.0000     0.0969     0.9856     0.9856    -0.0000
 45 H      0.8949     1.0000     0.1051     0.9814     0.9814    -0.0000
 46 C      6.2160     6.0000    -0.2160     3.9610     3.9610     0.0000
 47 H      0.8894     1.0000     0.1106     0.9898     0.9898     0.0000
 48 H      0.9140     1.0000     0.0860     0.9875     0.9875     0.0000
 49 H      0.9287     1.0000     0.0713     1.0311     1.0311     0.0000
 50 C      6.1867     6.0000    -0.1867     3.9263     3.9263    -0.0000
 51 H      0.9539     1.0000     0.0461     1.0355     1.0355    -0.0000
 52 H      0.9080     1.0000     0.0920     0.9882     0.9882    -0.0000
 53 H      0.9056     1.0000     0.0944     0.9836     0.9836     0.0000
 54 C      5.6451     6.0000     0.3549     4.0845     4.0845     0.0000
 55 C      5.9588     6.0000     0.0412     3.8618     3.8618     0.0000
 56 C      6.0744     6.0000    -0.0744     3.8926     3.8926    -0.0000
 57 H      0.8733     1.0000     0.1267     0.9985     0.9985     0.0000
 58 C      6.1339     6.0000    -0.1339     3.9525     3.9525    -0.0000
 59 H      0.8487     1.0000     0.1513     0.9718     0.9718    -0.0000
 60 C      6.0944     6.0000    -0.0944     3.9585     3.9585     0.0000
 61 H      0.8466     1.0000     0.1534     0.9708     0.9708    -0.0000
 62 C      6.1305     6.0000    -0.1305     3.9705     3.9705    -0.0000
 63 H      0.8452     1.0000     0.1548     0.9687     0.9687    -0.0000
 64 C      6.1230     6.0000    -0.1230     3.8978     3.8978    -0.0000
 65 H      0.8780     1.0000     0.1220     1.0035     1.0035    -0.0000
 66 H      0.8141     1.0000     0.1859     1.0119     1.0119    -0.0000
 67 O      8.6065     8.0000    -0.6065     1.8267     1.8267     0.0000
 68 C      5.6055     6.0000     0.3945     4.0489     4.0489    -0.0000
 69 C      5.9980     6.0000     0.0020     3.8585     3.8585     0.0000
 70 C      6.0924     6.0000    -0.0924     3.8694     3.8694     0.0000
 71 H      0.8946     1.0000     0.1054     1.0249     1.0249     0.0000
 72 C      6.1442     6.0000    -0.1442     3.9846     3.9846     0.0000
 73 H      0.8559     1.0000     0.1441     0.9736     0.9736     0.0000
 74 C      6.0993     6.0000    -0.0993     3.9556     3.9556     0.0000
 75 H      0.8594     1.0000     0.1406     0.9749     0.9749     0.0000
 76 C      6.1468     6.0000    -0.1468     3.9850     3.9850     0.0000
 77 H      0.8582     1.0000     0.1418     0.9746     0.9746     0.0000
 78 C      6.1019     6.0000    -0.1019     3.8926     3.8926    -0.0000
 79 H      0.8861     1.0000     0.1139     1.0167     1.0167     0.0000
 80 O      8.6090     8.0000    -0.6090     1.8169     1.8169    -0.0000
 81 H      0.8197     1.0000     0.1803     1.1638     1.1638    -0.0000

  Mayer bond orders larger than 0.100000
B(  0-O ,  4-C ) :   1.0271 B(  0-O , 54-C ) :   0.9017 B(  1-O , 54-C ) :   2.0036 
B(  2-N ,  4-C ) :   1.6230 B(  2-N , 18-C ) :   0.8410 B(  2-N , 81-H ) :   0.7459 
B(  3-N ,  5-C ) :   0.7656 B(  3-N , 31-C ) :   1.0427 B(  3-N , 66-H ) :   0.9373 
B(  4-C ,  5-C ) :   0.9960 B(  5-C ,  6-H ) :   0.9013 B(  5-C ,  7-C ) :   0.8241 
B(  7-C ,  8-C ) :   1.3773 B(  7-C , 16-C ) :   1.3844 B(  8-C ,  9-H ) :   0.9228 
B(  8-C , 10-C ) :   1.4667 B( 10-C , 11-H ) :   0.9122 B( 10-C , 12-C ) :   1.4382 
B( 12-C , 13-H ) :   0.9254 B( 12-C , 14-C ) :   1.4495 B( 14-C , 15-H ) :   0.9090 
B( 14-C , 16-C ) :   1.4905 B( 16-C , 17-H ) :   0.9327 B( 18-C , 19-C ) :   1.0782 
B( 18-C , 23-C ) :   1.0784 B( 18-C , 27-C ) :   1.0687 B( 19-C , 20-H ) :   0.9536 
B( 19-C , 21-H ) :   0.9497 B( 19-C , 22-H ) :   0.9601 B( 23-C , 24-H ) :   0.9561 
B( 23-C , 25-H ) :   0.9540 B( 23-C , 26-H ) :   0.9533 B( 27-C , 28-H ) :   0.9485 
B( 27-C , 29-H ) :   0.9542 B( 27-C , 30-H ) :   0.9555 B( 31-C , 32-C ) :   1.2493 
B( 31-C , 39-C ) :   1.3698 B( 32-C , 33-C ) :   1.4250 B( 32-C , 41-C ) :   0.9030 
B( 33-C , 34-H ) :   0.9335 B( 33-C , 35-C ) :   1.4552 B( 35-C , 36-H ) :   0.9236 
B( 35-C , 37-C ) :   1.4615 B( 37-C , 38-H ) :   0.9127 B( 37-C , 39-C ) :   1.4820 
B( 39-C , 40-H ) :   0.9446 B( 41-C , 42-C ) :   1.1157 B( 41-C , 46-C ) :   1.0611 
B( 41-C , 50-C ) :   1.0357 B( 42-C , 43-H ) :   0.9569 B( 42-C , 44-H ) :   0.9615 
B( 42-C , 45-H ) :   0.9567 B( 46-C , 47-H ) :   0.9579 B( 46-C , 48-H ) :   0.9451 
B( 46-C , 49-H ) :   0.9826 B( 50-C , 51-H ) :   0.9916 B( 50-C , 52-H ) :   0.9418 
B( 50-C , 53-H ) :   0.9599 B( 54-C , 55-C ) :   1.0734 B( 55-C , 56-C ) :   1.3577 
B( 55-C , 64-C ) :   1.3067 B( 56-C , 57-H ) :   0.9275 B( 56-C , 58-C ) :   1.4531 
B( 58-C , 59-H ) :   0.9253 B( 58-C , 60-C ) :   1.4369 B( 60-C , 61-H ) :   0.9264 
B( 60-C , 62-C ) :   1.4417 B( 62-C , 63-H ) :   0.9200 B( 62-C , 64-C ) :   1.4854 
B( 64-C , 65-H ) :   0.9480 B( 67-O , 68-C ) :   1.6550 B( 68-C , 69-C ) :   1.0134 
B( 68-C , 80-O ) :   1.3940 B( 69-C , 70-C ) :   1.3655 B( 69-C , 78-C ) :   1.3735 
B( 70-C , 71-H ) :   0.9377 B( 70-C , 72-C ) :   1.4637 B( 72-C , 73-H ) :   0.9279 
B( 72-C , 74-C ) :   1.4448 B( 74-C , 75-H ) :   0.9290 B( 74-C , 76-C ) :   1.4483 
B( 76-C , 77-H ) :   0.9296 B( 76-C , 78-C ) :   1.4598 B( 78-C , 79-H ) :   0.9357 
B( 80-O , 81-H ) :   0.3361 

-------
TIMINGS
-------

Total SCF time: 0 days 0 hours 34 min 15 sec 

Total time                  ....    2055.493 sec
Sum of individual times     ....    2008.466 sec  ( 97.7%)

Fock matrix formation       ....    1878.825 sec  ( 91.4%)
  Split-RI-J                ....      85.352 sec  (  4.5% of F)
  Chain of spheres X        ....    1528.617 sec  ( 81.4% of F)
  XC integration            ....     137.334 sec  (  7.3% of F)
    Basis function eval.    ....       5.744 sec  (  4.2% of XC)
    Density eval.           ....      66.514 sec  ( 48.4% of XC)
    XC-Functional eval.     ....       1.246 sec  (  0.9% of XC)
    XC-Potential eval.      ....      33.259 sec  ( 24.2% of XC)
Diagonalization             ....      27.348 sec  (  1.3%)
Density matrix formation    ....       4.938 sec  (  0.2%)
Population analysis         ....      10.074 sec  (  0.5%)
Initial guess               ....      11.549 sec  (  0.6%)
Orbital Transformation      ....       0.000 sec  (  0.0%)
Orbital Orthonormalization  ....       0.000 sec  (  0.0%)
DIIS solution               ....      20.953 sec  (  1.0%)
SOSCF solution              ....      21.893 sec  (  1.1%)
Grid generation             ....      32.886 sec  (  1.6%)

Maximum memory used throughout the entire SCF-calculation: 1701.6 MB
[1720887511.827787] [node008:2946018:0]          mpool.c:43   UCX  WARN  object 0x140ad840 was not returned to mpool ucp_requests
[1720887511.827805] [node008:2946018:0]          mpool.c:43   UCX  WARN  object 0x140adbc0 was not returned to mpool ucp_requests
[1720887511.827808] [node008:2946018:0]          mpool.c:43   UCX  WARN  object 0x140add80 was not returned to mpool ucp_requests
[1720887511.827813] [node008:2946018:0]          mpool.c:43   UCX  WARN  object 0x140adf40 was not returned to mpool ucp_requests
[1720887511.827816] [node008:2946018:0]          mpool.c:43   UCX  WARN  object 0x140ae100 was not returned to mpool ucp_requests
[1720887511.827819] [node008:2946018:0]          mpool.c:43   UCX  WARN  object 0x140ae2c0 was not returned to mpool ucp_requests
[1720887511.827822] [node008:2946018:0]          mpool.c:43   UCX  WARN  object 0x140ae480 was not returned to mpool ucp_requests
[1720887511.827826] [node008:2946018:0]          mpool.c:43   UCX  WARN  object 0x140ae640 was not returned to mpool ucp_requests
[1720887511.827829] [node008:2946018:0]          mpool.c:43   UCX  WARN  object 0x140ae800 was not returned to mpool ucp_requests
[1720887511.827832] [node008:2946018:0]          mpool.c:43   UCX  WARN  object 0x140ae9c0 was not returned to mpool ucp_requests
[1720887511.827835] [node008:2946018:0]          mpool.c:43   UCX  WARN  object 0x140aeb80 was not returned to mpool ucp_requests
[1720887511.827838] [node008:2946018:0]          mpool.c:43   UCX  WARN  object 0x140aed40 was not returned to mpool ucp_requests
[1720887511.827841] [node008:2946018:0]          mpool.c:43   UCX  WARN  object 0x140aef00 was not returned to mpool ucp_requests
[1720887511.827844] [node008:2946018:0]          mpool.c:43   UCX  WARN  object 0x140af0c0 was not returned to mpool ucp_requests
[1720887511.827848] [node008:2946018:0]          mpool.c:43   UCX  WARN  object 0x140af280 was not returned to mpool ucp_requests
[1720887511.827851] [node008:2946018:0]          mpool.c:43   UCX  WARN  object 0x140af440 was not returned to mpool ucp_requests
[1720887511.827854] [node008:2946018:0]          mpool.c:43   UCX  WARN  object 0x140af600 was not returned to mpool ucp_requests
[1720887511.827857] [node008:2946018:0]          mpool.c:43   UCX  WARN  object 0x140af7c0 was not returned to mpool ucp_requests
[1720887511.827860] [node008:2946018:0]          mpool.c:43   UCX  WARN  object 0x140af980 was not returned to mpool ucp_requests
[1720887511.827863] [node008:2946018:0]          mpool.c:43   UCX  WARN  object 0x140afd00 was not returned to mpool ucp_requests
[1720887511.827866] [node008:2946018:0]          mpool.c:43   UCX  WARN  object 0x140afec0 was not returned to mpool ucp_requests
[1720887511.827869] [node008:2946018:0]          mpool.c:43   UCX  WARN  object 0x140b0080 was not returned to mpool ucp_requests
[1720887511.830991] [node008:2946010:0]          mpool.c:43   UCX  WARN  object 0x13ca1640 was not returned to mpool ucp_requests
[1720887511.831007] [node008:2946010:0]          mpool.c:43   UCX  WARN  object 0x13ca19c0 was not returned to mpool ucp_requests
[1720887511.831012] [node008:2946010:0]          mpool.c:43   UCX  WARN  object 0x13ca1b80 was not returned to mpool ucp_requests
[1720887511.831016] [node008:2946010:0]          mpool.c:43   UCX  WARN  object 0x13ca1d40 was not returned to mpool ucp_requests
[1720887511.831019] [node008:2946010:0]          mpool.c:43   UCX  WARN  object 0x13ca1f00 was not returned to mpool ucp_requests
[1720887511.831021] [node008:2946010:0]          mpool.c:43   UCX  WARN  object 0x13ca20c0 was not returned to mpool ucp_requests
[1720887511.831024] [node008:2946010:0]          mpool.c:43   UCX  WARN  object 0x13ca2280 was not returned to mpool ucp_requests
[1720887511.831028] [node008:2946010:0]          mpool.c:43   UCX  WARN  object 0x13ca2440 was not returned to mpool ucp_requests
[1720887511.831031] [node008:2946010:0]          mpool.c:43   UCX  WARN  object 0x13ca2600 was not returned to mpool ucp_requests
[1720887511.831033] [node008:2946010:0]          mpool.c:43   UCX  WARN  object 0x13ca27c0 was not returned to mpool ucp_requests
[1720887511.831036] [node008:2946010:0]          mpool.c:43   UCX  WARN  object 0x13ca2980 was not returned to mpool ucp_requests
[1720887511.831040] [node008:2946010:0]          mpool.c:43   UCX  WARN  object 0x13ca2b40 was not returned to mpool ucp_requests
[1720887511.831042] [node008:2946010:0]          mpool.c:43   UCX  WARN  object 0x13ca2d00 was not returned to mpool ucp_requests
[1720887511.831044] [node008:2946010:0]          mpool.c:43   UCX  WARN  object 0x13ca2ec0 was not returned to mpool ucp_requests
[1720887511.831046] [node008:2946010:0]          mpool.c:43   UCX  WARN  object 0x13ca3080 was not returned to mpool ucp_requests
[1720887511.831048] [node008:2946010:0]          mpool.c:43   UCX  WARN  object 0x13ca3240 was not returned to mpool ucp_requests
[1720887511.831051] [node008:2946010:0]          mpool.c:43   UCX  WARN  object 0x13ca3400 was not returned to mpool ucp_requests
[1720887511.831053] [node008:2946010:0]          mpool.c:43   UCX  WARN  object 0x13ca35c0 was not returned to mpool ucp_requests
[1720887511.831055] [node008:2946010:0]          mpool.c:43   UCX  WARN  object 0x13ca3940 was not returned to mpool ucp_requests
[1720887511.831058] [node008:2946010:0]          mpool.c:43   UCX  WARN  object 0x13ca3b00 was not returned to mpool ucp_requests
[1720887511.831061] [node008:2946010:0]          mpool.c:43   UCX  WARN  object 0x13ca3cc0 was not returned to mpool ucp_requests
[1720887511.831065] [node008:2946010:0]          mpool.c:43   UCX  WARN  object 0x13ca3e80 was not returned to mpool ucp_requests
[1720887511.831067] [node008:2946010:0]          mpool.c:43   UCX  WARN  object 0x13ca4040 was not returned to mpool ucp_requests
[1720887511.832745] [node008:2946008:0]          mpool.c:43   UCX  WARN  object 0x13107580 was not returned to mpool ucp_requests
[1720887511.832758] [node008:2946008:0]          mpool.c:43   UCX  WARN  object 0x13107740 was not returned to mpool ucp_requests
[1720887511.832764] [node008:2946008:0]          mpool.c:43   UCX  WARN  object 0x13107c80 was not returned to mpool ucp_requests
[1720887511.832767] [node008:2946008:0]          mpool.c:43   UCX  WARN  object 0x13107e40 was not returned to mpool ucp_requests
[1720887511.832770] [node008:2946008:0]          mpool.c:43   UCX  WARN  object 0x13108000 was not returned to mpool ucp_requests
[1720887511.832772] [node008:2946008:0]          mpool.c:43   UCX  WARN  object 0x131081c0 was not returned to mpool ucp_requests
[1720887511.832775] [node008:2946008:0]          mpool.c:43   UCX  WARN  object 0x13108380 was not returned to mpool ucp_requests
[1720887511.832777] [node008:2946008:0]          mpool.c:43   UCX  WARN  object 0x13108540 was not returned to mpool ucp_requests
[1720887511.832779] [node008:2946008:0]          mpool.c:43   UCX  WARN  object 0x13108a80 was not returned to mpool ucp_requests
[1720887511.832781] [node008:2946008:0]          mpool.c:43   UCX  WARN  object 0x13108c40 was not returned to mpool ucp_requests
[1720887511.832784] [node008:2946008:0]          mpool.c:43   UCX  WARN  object 0x13108e00 was not returned to mpool ucp_requests
[1720887511.832787] [node008:2946008:0]          mpool.c:43   UCX  WARN  object 0x13108fc0 was not returned to mpool ucp_requests
[1720887511.832789] [node008:2946008:0]          mpool.c:43   UCX  WARN  object 0x13109180 was not returned to mpool ucp_requests
[1720887511.832793] [node008:2946008:0]          mpool.c:43   UCX  WARN  object 0x13109340 was not returned to mpool ucp_requests
[1720887511.832797] [node008:2946008:0]          mpool.c:43   UCX  WARN  object 0x131096c0 was not returned to mpool ucp_requests
[1720887511.832800] [node008:2946008:0]          mpool.c:43   UCX  WARN  object 0x13109880 was not returned to mpool ucp_requests
[1720887511.832804] [node008:2946008:0]          mpool.c:43   UCX  WARN  object 0x13109a40 was not returned to mpool ucp_requests
[1720887511.832807] [node008:2946008:0]          mpool.c:43   UCX  WARN  object 0x13109c00 was not returned to mpool ucp_requests
[truncated: 48,716 more chars]
