# Supplementary material for: A stereodivergent multicomponent approach for the synthesis of C–N atropisomeric peptide analogues
Source: Chem Sci. 2024 Sep 16;15(40):16743–51. doi: 10.1039/d4sc04700a (PMC11418089; doi:10.1039/d4sc04700a)
Supplement: SC-015-D4SC04700A-s001 [file SC-015-D4SC04700A-s001.zip › CompData/_3_3a/IminiumBzOate3freq.out]

                                 *****************
                                 * O   R   C   A *
                                 *****************

                                            #,                                       
                                            ###                                      
                                            ####                                     
                                            #####                                    
                                            ######                                   
                                           ########,                                 
                                     ,,################,,,,,                         
                               ,,#################################,,                 
                          ,,##########################################,,             
                       ,#########################################, ''#####,          
                    ,#############################################,,   '####,        
                  ,##################################################,,,,####,       
                ,###########''''           ''''###############################       
              ,#####''   ,,,,##########,,,,          '''####'''          '####       
            ,##' ,,,,###########################,,,                        '##       
           ' ,,###''''                  '''############,,,                           
         ,,##''                                '''############,,,,        ,,,,,,###''
      ,#''                                            '''#######################'''  
     '                                                          ''''####''''         
             ,#######,   #######,   ,#######,      ##                                
            ,#'     '#,  ##    ##  ,#'     '#,    #''#        ######   ,####,        
            ##       ##  ##   ,#'  ##            #'  '#       #        #'  '#        
            ##       ##  #######   ##           ,######,      #####,   #    #        
            '#,     ,#'  ##    ##  '#,     ,#' ,#      #,         ##   #,  ,#        
             '#######'   ##     ##  '#######'  #'      '#     #####' # '####'        


                  #######################################################
                  #                        -***-                        #
                  #          Department of theory and spectroscopy      #
                  #    Directorship and core code : Frank Neese         #
                  #        Max Planck Institute fuer Kohlenforschung    #
                  #                Kaiser Wilhelm Platz 1               #
                  #                 D-45470 Muelheim/Ruhr               #
                  #                      Germany                        #
                  #                                                     #
                  #                  All rights reserved                #
                  #                        -***-                        #
                  #######################################################


                         Program Version 5.0.2 -  RELEASE  -


 With contributions from (in alphabetic order):
   Daniel Aravena         : Magnetic Suceptibility
   Michael Atanasov       : Ab Initio Ligand Field Theory (pilot matlab implementation)
   Alexander A. Auer      : GIAO ZORA, VPT2 properties, NMR spectrum
   Ute Becker             : Parallelization
   Giovanni Bistoni       : ED, misc. LED, open-shell LED, HFLD
   Martin Brehm           : Molecular dynamics
   Dmytro Bykov           : SCF Hessian
   Vijay G. Chilkuri      : MRCI spin determinant printing, contributions to CSF-ICE
   Dipayan Datta          : RHF DLPNO-CCSD density
   Achintya Kumar Dutta   : EOM-CC, STEOM-CC
   Dmitry Ganyushin       : Spin-Orbit,Spin-Spin,Magnetic field MRCI
   Miquel Garcia          : C-PCM and meta-GGA Hessian, CC/C-PCM, Gaussian charge scheme
   Yang Guo               : DLPNO-NEVPT2, F12-NEVPT2, CIM, IAO-localization
   Andreas Hansen         : Spin unrestricted coupled pair/coupled cluster methods
   Benjamin Helmich-Paris : MC-RPA, TRAH-SCF, COSX integrals
   Lee Huntington         : MR-EOM, pCC
   Robert Izsak           : Overlap fitted RIJCOSX, COSX-SCS-MP3, EOM
   Marcus Kettner         : VPT2
   Christian Kollmar      : KDIIS, OOCD, Brueckner-CCSD(T), CCSD density, CASPT2, CASPT2-K
   Simone Kossmann        : Meta GGA functionals, TD-DFT gradient, OOMP2, MP2 Hessian
   Martin Krupicka        : Initial AUTO-CI
   Lucas Lang             : DCDCAS
   Marvin Lechner         : AUTO-CI (C++ implementation), FIC-MRCC
   Dagmar Lenk            : GEPOL surface, SMD
   Dimitrios Liakos       : Extrapolation schemes; Compound Job, initial MDCI parallelization
   Dimitrios Manganas     : Further ROCIS development; embedding schemes
   Dimitrios Pantazis     : SARC Basis sets
   Anastasios Papadopoulos: AUTO-CI, single reference methods and gradients
   Taras Petrenko         : DFT Hessian,TD-DFT gradient, ASA, ECA, R-Raman, ABS, FL, XAS/XES, NRVS
   Peter Pinski           : DLPNO-MP2, DLPNO-MP2 Gradient
   Christoph Reimann      : Effective Core Potentials
   Marius Retegan         : Local ZFS, SOC
   Christoph Riplinger    : Optimizer, TS searches, QM/MM, DLPNO-CCSD(T), (RO)-DLPNO pert. Triples
   Tobias Risthaus        : Range-separated hybrids, TD-DFT gradient, RPA, STAB
   Michael Roemelt        : Original ROCIS implementation
   Masaaki Saitow         : Open-shell DLPNO-CCSD energy and density
   Barbara Sandhoefer     : DKH picture change effects
   Avijit Sen             : IP-ROCIS
   Kantharuban Sivalingam : CASSCF convergence, NEVPT2, FIC-MRCI
   Bernardo de Souza      : ESD, SOC TD-DFT
   Georgi Stoychev        : AutoAux, RI-MP2 NMR, DLPNO-MP2 response
   Willem Van den Heuvel  : Paramagnetic NMR
   Boris Wezisla          : Elementary symmetry handling
   Frank Wennmohs         : Technical directorship


 We gratefully acknowledge several colleagues who have allowed us to
 interface, adapt or use parts of their codes:
   Stefan Grimme, W. Hujo, H. Kruse, P. Pracht,  : VdW corrections, initial TS optimization,
                  C. Bannwarth, S. Ehlert          DFT functionals, gCP, sTDA/sTD-DF
   Ed Valeev, F. Pavosevic, A. Kumar             : LibInt (2-el integral package), F12 methods
   Garnet Chan, S. Sharma, J. Yang, R. Olivares  : DMRG
   Ulf Ekstrom                                   : XCFun DFT Library
   Mihaly Kallay                                 : mrcc  (arbitrary order and MRCC methods)
   Jiri Pittner, Ondrej Demel                    : Mk-CCSD
   Frank Weinhold                                : gennbo (NPA and NBO analysis)
   Christopher J. Cramer and Donald G. Truhlar   : smd solvation model
   Lars Goerigk                                  : TD-DFT with DH, B97 family of functionals
   V. Asgeirsson, H. Jonsson                     : NEB implementation
   FAccTs GmbH                                   : IRC, NEB, NEB-TS, DLPNO-Multilevel, CI-OPT
                                                   MM, QMMM, 2- and 3-layer-ONIOM, Crystal-QMMM,
                                                   LR-CPCM, SF, NACMEs, symmetry and pop. for TD-DFT,
                                                   nearIR, NL-DFT gradient (VV10), updates on ESD,
                                                   ML-optimized integration grids
   S Lehtola, MJT Oliveira, MAL Marques          : LibXC Library
   Liviu Ungur et al                             : ANISO software


 Your calculation uses the libint2 library for the computation of 2-el integrals
 For citations please refer to: http://libint.valeyev.net

 Your ORCA version has been built with support for libXC version: 5.1.0
 For citations please refer to: https://tddft.org/programs/libxc/

 This ORCA versions uses:
   CBLAS   interface :  Fast vector & matrix operations
   LAPACKE interface :  Fast linear algebra routines
   SCALAPACK package :  Parallel linear algebra routines
   Shared memory     :  Shared parallel matrices
   BLAS/LAPACK       :  OpenBLAS 0.3.15  USE64BITINT DYNAMIC_ARCH NO_AFFINITY Zen SINGLE_THREADED
        Core in use  :  Zen
   Copyright (c) 2011-2014, The OpenBLAS Project


Your calculation utilizes the atom-pairwise dispersion correction
with the Becke-Johnson damping scheme (D3BJ)
Cite in your paper:
S.Grimme, S.Ehrlich, L.Goerigk, J Comput Chem, (2011), 32, 1456–1465 
S.Grimme, J.Antony, S.Ehrlich and H.Krieg, J.Chem.Phys., 132, (2010), 154104 
   

Your calculation utilizes the SMD solvation module
Please cite in your paper:
A.V. Marenich, C.J. Cramer, D.G. Truhlar J. Phys. Chem. B, 113, (2009), 6378 

================================================================================

----- Orbital basis set information -----
Your calculation utilizes the basis: def2-TZVP
   F. Weigend and R. Ahlrichs, Phys. Chem. Chem. Phys. 7, 3297 (2005).

----- AuxJ basis set information -----
Your calculation utilizes the auxiliary basis: def2/J
   F. Weigend, Phys. Chem. Chem. Phys. 8, 1057 (2006).

================================================================================
                                        WARNINGS
                       Please study these warnings very carefully!
================================================================================

WARNING: Gradients needed for Numerical Frequencies
  ===> : Setting RunTyp to EnGrad

WARNING: The environment variable RSH_COMMAND is not set!
  ===> : All Displacements for the Numerical Hessian or Gradient calculation
         will be started on localhost

INFO   : the flag for use of the SHARK integral package has been found!

================================================================================
                                       INPUT FILE
================================================================================
NAME = IminiumBzOate3freq.inp
|  1> ! PBE0 D3 def2-tzvp NumFreq
|  2> %maxcore 2660
|  3> %pal nprocs 30
|  4> end
|  5> %CPCM SMD TRUE
|  6>    SMDSOLVENT "2,2,2-TRIFLUOROETHANOL"
|  7> end
|  8> 
|  9> *xyz 0 1
| 10> O  6.300400  5.524381  2.133085
| 11> O  4.514557  4.154309  2.199380
| 12> N  7.099758  4.073056  3.646511
| 13> N  5.316912  6.748999  4.562671
| 14> C  6.714759  5.254060  3.384414
| 15> C  6.698716  6.464429  4.271549
| 16> H  7.239473  6.221188  5.186548
| 17> C  7.445715  7.589428  3.569627
| 18> C  8.835955  7.594274  3.581402
| 19> H  9.373595  6.813048  4.108150
| 20> C  9.534349  8.595043  2.922688
| 21> H  10.618553  8.594277  2.937234
| 22> C  8.846596  9.597166  2.251179
| 23> H  9.392429  10.381895  1.739300
| 24> C  7.458361  9.592745  2.240391
| 25> H  6.915936  10.374151  1.719707
| 26> C  6.759233  8.588497  2.894615
| 27> H  5.675460  8.580086  2.889869
| 28> C  7.569206  3.483604  4.928813
| 29> C  6.538613  3.703303  6.027101
| 30> H  6.416173  4.751682  6.300140
| 31> H  6.870432  3.168873  6.919287
| 32> H  5.567421  3.302107  5.731478
| 33> C  8.934630  4.050671  5.294905
| 34> H  9.626393  3.958996  4.454950
| 35> H  9.333866  3.478485  6.134533
| 36> H  8.885708  5.096827  5.597811
| 37> C  7.699315  1.990588  4.653619
| 38> H  8.007800  1.486802  5.570281
| 39> H  8.448803  1.794780  3.883968
| 40> H  6.746130  1.565827  4.330692
| 41> C  4.926653  7.303345  5.765755
| 42> C  3.582879  7.230686  6.214772
| 43> C  3.293061  7.851933  7.426346
| 44> H  2.279564  7.818310  7.801808
| 45> C  4.243283  8.515349  8.192589
| 46> H  3.956728  8.978428  9.129834
| 47> C  5.547308  8.576102  7.737834
| 48> H  6.312520  9.091618  8.307958
| 49> C  5.881088  7.979372  6.534697
| 50> H  6.900732  8.056525  6.178087
| 51> C  2.479016  6.503437  5.436578
| 52> C  2.289465  7.106376  4.036088
| 53> H  2.096731  8.180218  4.105660
| 54> H  1.424772  6.640115  3.556238
| 55> H  3.135381  6.968772  3.362194
| 56> C  2.775795  4.998663  5.347913
| 57> H  3.722440  4.750353  4.867445
| 58> H  1.985132  4.502332  4.778327
| 59> H  2.796213  4.560003  6.348987
| 60> C  1.124273  6.629165  6.134137
| 61> H  1.132350  6.187417  7.133180
| 62> H  0.375917  6.095570  5.543226
| 63> H  0.800610  7.669620  6.218643
| 64> C  5.276117  4.801808  1.540584
| 65> C  5.258299  4.995136  0.090956
| 66> C  4.224980  4.398922  -0.631290
| 67> H  3.448360  3.858541  -0.103555
| 68> C  4.211251  4.491970  -2.010081
| 69> H  3.413528  4.025574  -2.576003
| 70> C  5.228972  5.172422  -2.669151
| 71> H  5.223505  5.232791  -3.751707
| 72> C  6.254290  5.771673  -1.950212
| 73> H  7.047678  6.297202  -2.468138
| 74> C  6.272146  5.688351  -0.568625
| 75> H  7.077968  6.141329  -0.005416
| 76> H  4.641720  6.176437  4.091384
| 77> O  9.044604  3.894497  1.130797
| 78> C  8.132283  3.147768  0.736354
| 79> C  8.060471  2.783263  -0.719691
| 80> C  6.995024  2.034925  -1.212414
| 81> H  6.234231  1.681165  -0.527381
| 82> C  6.898995  1.759619  -2.567855
| 83> H  6.060107  1.184635  -2.944151
| 84> C  7.870008  2.227968  -3.442948
| 85> H  7.792009  2.017560  -4.504037
| 86> C  8.941045  2.967381  -2.956947
| 87> H  9.701527  3.334207  -3.637494
| 88> C  9.033851  3.243822  -1.602301
| 89> H  9.859524  3.831573  -1.218961
| 90> O  7.214620  2.680290  1.485329
| 91> H  7.152523  3.408880  2.761559
| 92> *
| 93> 
| 94>                          ****END OF INPUT****
================================================================================

                     *******************************
                     * Energy+Gradient Calculation *
                     *******************************

---------------------------------
CARTESIAN COORDINATES (ANGSTROEM)
---------------------------------
  O      6.300400    5.524381    2.133085
  O      4.514557    4.154309    2.199380
  N      7.099758    4.073056    3.646511
  N      5.316912    6.748999    4.562671
  C      6.714759    5.254060    3.384414
  C      6.698716    6.464429    4.271549
  H      7.239473    6.221188    5.186548
  C      7.445715    7.589428    3.569627
  C      8.835955    7.594274    3.581402
  H      9.373595    6.813048    4.108150
  C      9.534349    8.595043    2.922688
  H     10.618553    8.594277    2.937234
  C      8.846596    9.597166    2.251179
  H      9.392429   10.381895    1.739300
  C      7.458361    9.592745    2.240391
  H      6.915936   10.374151    1.719707
  C      6.759233    8.588497    2.894615
  H      5.675460    8.580086    2.889869
  C      7.569206    3.483604    4.928813
  C      6.538613    3.703303    6.027101
  H      6.416173    4.751682    6.300140
  H      6.870432    3.168873    6.919287
  H      5.567421    3.302107    5.731478
  C      8.934630    4.050671    5.294905
  H      9.626393    3.958996    4.454950
  H      9.333866    3.478485    6.134533
  H      8.885708    5.096827    5.597811
  C      7.699315    1.990588    4.653619
  H      8.007800    1.486802    5.570281
  H      8.448803    1.794780    3.883968
  H      6.746130    1.565827    4.330692
  C      4.926653    7.303345    5.765755
  C      3.582879    7.230686    6.214772
  C      3.293061    7.851933    7.426346
  H      2.279564    7.818310    7.801808
  C      4.243283    8.515349    8.192589
  H      3.956728    8.978428    9.129834
  C      5.547308    8.576102    7.737834
  H      6.312520    9.091618    8.307958
  C      5.881088    7.979372    6.534697
  H      6.900732    8.056525    6.178087
  C      2.479016    6.503437    5.436578
  C      2.289465    7.106376    4.036088
  H      2.096731    8.180218    4.105660
  H      1.424772    6.640115    3.556238
  H      3.135381    6.968772    3.362194
  C      2.775795    4.998663    5.347913
  H      3.722440    4.750353    4.867445
  H      1.985132    4.502332    4.778327
  H      2.796213    4.560003    6.348987
  C      1.124273    6.629165    6.134137
  H      1.132350    6.187417    7.133180
  H      0.375917    6.095570    5.543226
  H      0.800610    7.669620    6.218643
  C      5.276117    4.801808    1.540584
  C      5.258299    4.995136    0.090956
  C      4.224980    4.398922   -0.631290
  H      3.448360    3.858541   -0.103555
  C      4.211251    4.491970   -2.010081
  H      3.413528    4.025574   -2.576003
  C      5.228972    5.172422   -2.669151
  H      5.223505    5.232791   -3.751707
  C      6.254290    5.771673   -1.950212
  H      7.047678    6.297202   -2.468138
  C      6.272146    5.688351   -0.568625
  H      7.077968    6.141329   -0.005416
  H      4.641720    6.176437    4.091384
  O      9.044604    3.894497    1.130797
  C      8.132283    3.147768    0.736354
  C      8.060471    2.783263   -0.719691
  C      6.995024    2.034925   -1.212414
  H      6.234231    1.681165   -0.527381
  C      6.898995    1.759619   -2.567855
  H      6.060107    1.184635   -2.944151
  C      7.870008    2.227968   -3.442948
  H      7.792009    2.017560   -4.504037
  C      8.941045    2.967381   -2.956947
  H      9.701527    3.334207   -3.637494
  C      9.033851    3.243822   -1.602301
  H      9.859524    3.831573   -1.218961
  O      7.214620    2.680290    1.485329
  H      7.152523    3.408880    2.761559

----------------------------
CARTESIAN COORDINATES (A.U.)
----------------------------
  NO LB      ZA    FRAG     MASS         X           Y           Z
   0 O     8.0000    0    15.999   11.906031   10.439567    4.030946
   1 O     8.0000    0    15.999    8.531276    7.850506    4.156226
   2 N     7.0000    0    14.007   13.416598    7.696960    6.890907
   3 N     7.0000    0    14.007   10.047508   12.753760    8.622199
   4 C     6.0000    0    12.011   12.689056    9.928734    6.395616
   5 C     6.0000    0    12.011   12.658739   12.216000    8.072058
   6 H     1.0000    0     1.008   13.680621   11.756342    9.801155
   7 C     6.0000    0    12.011   14.070362   14.341940    6.745617
   8 C     6.0000    0    12.011   16.697535   14.351098    6.767869
   9 H     1.0000    0     1.008   17.713527   12.874795    7.763278
  10 C     6.0000    0    12.011   18.017308   16.242277    5.523080
  11 H     1.0000    0     1.008   20.066157   16.240830    5.550568
  12 C     6.0000    0    12.011   16.717644   18.136015    4.254112
  13 H     1.0000    0     1.008   17.749119   19.618938    3.286801
  14 C     6.0000    0    12.011   14.094260   18.127661    4.233725
  15 H     1.0000    0     1.008   13.069225   19.604304    3.249775
  16 C     6.0000    0    12.011   12.773099   16.229907    5.470030
  17 H     1.0000    0     1.008   10.725065   16.214013    5.461061
  18 C     6.0000    0    12.011   14.303726    6.583058    9.314107
  19 C     6.0000    0    12.011   12.356188    6.998228   11.389570
  20 H     1.0000    0     1.008   12.124810    8.979378   11.905539
  21 H     1.0000    0     1.008   12.983235    5.988302   13.075557
  22 H     1.0000    0     1.008   10.520901    6.240078   10.830924
  23 C     6.0000    0    12.011   16.884004    7.654659   10.005920
  24 H     1.0000    0     1.008   18.191246    7.481418    8.418635
  25 H     1.0000    0     1.008   17.638451    6.573384   11.592587
  26 H     1.0000    0     1.008   16.791555    9.631607   10.578330
  27 C     6.0000    0    12.011   14.549597    3.761666    8.794065
  28 H     1.0000    0     1.008   15.132549    2.809649   10.526306
  29 H     1.0000    0     1.008   15.965924    3.391643    7.339636
  30 H     1.0000    0     1.008   12.748338    2.958984    8.183822
  31 C     6.0000    0    12.011    9.310025   13.801322   10.895698
  32 C     6.0000    0    12.011    6.770660   13.664016   11.744217
  33 C     6.0000    0    12.011    6.222983   14.838003   14.033760
  34 H     1.0000    0     1.008    4.307752   14.774465   14.743280
  35 C     6.0000    0    12.011    8.018643   16.091678   15.481750
  36 H     1.0000    0     1.008    7.477132   16.966770   17.252886
  37 C     6.0000    0    12.011   10.482893   16.206484   14.622387
  38 H     1.0000    0     1.008   11.928934   17.180668   15.699765
  39 C     6.0000    0    12.011   11.113646   15.078828   12.348788
  40 H     1.0000    0     1.008   13.040494   15.224626   11.674892
  41 C     6.0000    0    12.011    4.684661   12.289715   10.273644
  42 C     6.0000    0    12.011    4.326462   13.429104    7.627101
  43 H     1.0000    0     1.008    3.962247   15.458372    7.758573
  44 H     1.0000    0     1.008    2.692429   12.547999    6.720316
  45 H     1.0000    0     1.008    5.925011   13.169071    6.353626
  46 C     6.0000    0    12.011    5.245492    9.446104   10.106091
  47 H     1.0000    0     1.008    7.034392    8.976866    9.198138
  48 H     1.0000    0     1.008    3.751356    8.508174    9.029729
  49 H     1.0000    0     1.008    5.284077    8.617157   11.997847
  50 C     6.0000    0    12.011    2.124568   12.527306   11.591839
  51 H     1.0000    0     1.008    2.139831   11.692524   13.479757
  52 H     1.0000    0     1.008    0.710380   11.518958   10.475179
  53 H     1.0000    0     1.008    1.512934   14.493481   11.751532
  54 C     6.0000    0    12.011    9.970416    9.074102    2.911282
  55 C     6.0000    0    12.011    9.936745    9.439439    0.171882
  56 C     6.0000    0    12.011    7.984055    8.312758   -1.192965
  57 H     1.0000    0     1.008    6.516456    7.291586   -0.195691
  58 C     6.0000    0    12.011    7.958111    8.488593   -3.798503
  59 H     1.0000    0     1.008    6.450633    7.607232   -4.867940
  60 C     6.0000    0    12.011    9.881325    9.774461   -5.043964
  61 H     1.0000    0     1.008    9.870994    9.888542   -7.089699
  62 C     6.0000    0    12.011   11.818895   10.906881   -3.685367
  63 H     1.0000    0     1.008   13.318181   11.899987   -4.664105
  64 C     6.0000    0    12.011   11.852638   10.749426   -1.074546
  65 H     1.0000    0     1.008   13.375421   11.605430   -0.010235
  66 H     1.0000    0     1.008    8.771580   11.671774    7.731595
  67 O     8.0000    0    15.999   17.091825    7.359533    2.136897
  68 C     6.0000    0    12.011   15.367788    5.948419    1.391507
  69 C     6.0000    0    12.011   15.232083    5.259605   -1.360019
  70 C     6.0000    0    12.011   13.218680    3.845451   -2.291130
  71 H     1.0000    0     1.008   11.780989    3.176941   -0.996606
  72 C     6.0000    0    12.011   13.037211    3.325198   -4.852543
  73 H     1.0000    0     1.008   11.451943    2.238636   -5.563639
  74 C     6.0000    0    12.011   14.872160    4.210249   -6.506229
  75 H     1.0000    0     1.008   14.724763    3.812636   -8.511396
  76 C     6.0000    0    12.011   16.896126    5.607537   -5.587820
  77 H     1.0000    0     1.008   18.333229    6.300738   -6.873867
  78 C     6.0000    0    12.011   17.071504    6.129935   -3.027910
  79 H     1.0000    0     1.008   18.631800    7.240624   -2.303502
  80 O     8.0000    0    15.999   13.633656    5.065014    2.806865
  81 H     1.0000    0     1.008   13.516310    6.441850    5.218590

--------------------------------
INTERNAL COORDINATES (ANGSTROEM)
--------------------------------
 O      0   0   0     0.000000000000     0.00000000     0.00000000
 O      1   0   0     2.251827598387     0.00000000     0.00000000
 N      1   2   0     2.244053414085    82.48116761     0.00000000
 N      1   2   3     2.893065160598    87.89218885   279.68688840
 C      3   1   2     1.269523341820    31.90684417   245.11536991
 C      4   1   2     1.440525736736    54.58973331   140.13802524
 H      6   4   1     1.090324487082   110.50050812   212.38859247
 C      6   4   1     1.521947683098   114.70795094    90.07142430
 C      8   6   4     1.390298310414   119.30559472   161.71793940
 H      9   8   6     1.084819933528   119.81390273   358.55609230
 C      9   8   6     1.386793749767   120.13735625   178.59940800
 H     11   9   8     1.084301842887   119.78033401   179.88156427
 C     11   9   8     1.388588863998   120.07080836     0.12157725
 H     13  11   9     1.084321621094   120.08306331   179.76340989
 C     13  11   9     1.388283955612   119.78398167   359.92827337
 H     15  13  11     1.084404004657   120.10753225   179.84800940
 C      8   6   4     1.387457243748   120.91717676   340.20106441
 H     17   8   6     1.083816029115   119.42604101     1.59118838
 C      3   1   2     1.487324276751   161.84140678   249.51250885
 C     19   3   1     1.522046685616   110.56036739    51.51142843
 H     20  19   3     1.090247851070   113.30066391   293.25651284
 H     20  19   3     1.091657057989   108.25562221   174.16111041
 H     20  19   3     1.091588333306   110.72956548    55.74097880
 C     19   3   1     1.523145112827   110.03664056   286.85966589
 H     24  19   3     1.092000346071   110.59461672   308.74998865
 H     24  19   3     1.091678240452   108.51564260   189.94953764
 H     24  19   3     1.090223730826   112.56950110    70.72155887
 C     19   3   1     1.523731231475   105.04454703   169.24141553
 H     28  19   3     1.090519395181   108.96551487   182.04846398
 H     28  19   3     1.091987040587   111.19843849    62.63818538
 H     28  19   3     1.092366879155   111.09333799   301.41193113
 C      4   1   2     1.380946300858   176.04914403   116.90697641
 C     32   4   6     1.418669855761   121.52457265   198.52449107
 C     33  32   4     1.392068197183   116.73165434   181.54796993
 H     34  33  32     1.081331766195   118.91141444   179.99238487
 C     34  33  32     1.389305932251   123.41701254   359.69862331
 H     36  34  33     1.083966843723   120.00438404   180.13609361
 C     36  34  33     1.382379917989   118.99537731     0.35008606
 H     38  36  34     1.084595558988   120.89749312   179.59394594
 C     38  36  34     1.383847687453   119.64218791     0.02961301
 H     40  38  36     1.082957600391   118.85972623   178.44340157
 C     33  32   4     1.533946065677   123.04829356     2.00899189
 C     42  33  32     1.536501630140   111.41625411   300.05889837
 H     43  42  33     1.093216949605   110.43830649   304.86104215
 H     43  42  33     1.093320322170   109.28461668   186.30968075
 H     43  42  33     1.090248532725   114.71780644    66.46941034
 C     42  33  32     1.536321596588   110.77095995    63.92590859
 H     47  42  33     1.090249563700   114.59759226   301.23896706
 H     47  42  33     1.093581571044   109.56837576   180.78128841
 H     47  42  33     1.093155361236   110.10829605    62.18498045
 C     42  33  32     1.528961963070   111.54220025   181.92266179
 H     51  42  33     1.092379718451   112.17542768   298.89124480
 H     51  42  33     1.092673847350   108.66063619   180.07103149
 H     51  42  33     1.092906953327   112.08396709    61.17846972
 C      2   1   3     1.197180336548    31.81436167   222.85575127
 C     55   2   1     1.462571206845   127.52894034   182.40907655
 C     56  55   2     1.394581863525   117.76372629     1.95387202
 H     57  56  55     1.083353349460   119.48077045     2.97016138
 C     57  56  55     1.381995310204   119.68754092   183.65463653
 H     59  57  56     1.083584294658   119.95974622   179.65271536
 C     59  57  56     1.390375569062   119.90762704     0.31420052
 H     61  59  57     1.084251722335   119.79114269   179.17462746
 C     61  59  57     1.388255037032   120.42319146   359.36703627
 H     63  61  59     1.083463238814   120.17521361   179.73148921
 C     63  61  59     1.384212422639   120.02872208     0.33726947
 H     65  63  61     1.082470573202   120.24683674   179.06358942
 H      4   1   2     1.002907232538    65.95628085   345.22005976
 O      3   1   2     3.184827500822    73.80297476   117.31880819
 C     68   3   1     1.243189079236    80.57037790   278.04742183
 C     69  68   3     1.502693548397   119.22257548   164.54031477
 C     70  69  68     1.392107404902   120.65864504   184.98912515
 H     71  70  69     1.083153884514   119.29397544   357.53269967
 C     71  70  69     1.386446993923   120.38298120   176.70795607
 H     73  71  70     1.084406914592   119.87531659   180.63277380
 C     73  71  70     1.388526121691   120.04789434     0.14894444
 H     75  73  71     1.084557622437   120.05716565   180.35274010
 C     75  73  71     1.389261966635   119.87951464     0.30527472
 H     77  75  73     1.084453044539   120.07463985   179.96315367
 C     77  75  73     1.385676140169   119.98723197   359.56371925
 H     79  77  75     1.083575884066   120.33779986   180.84334625
 O     69  68   3     1.273422401514   124.24454740   346.18165003
 H      3   1   2     1.107724670893    82.29688231    70.92652979

---------------------------
INTERNAL COORDINATES (A.U.)
---------------------------
 O      0   0   0     0.000000000000     0.00000000     0.00000000
 O      1   0   0     4.255337461757     0.00000000     0.00000000
 N      1   2   0     4.240646382511    82.48116761     0.00000000
 N      1   2   3     5.467100841118    87.89218885   279.68688840
 C      3   1   2     2.399051436660    31.90684417   245.11536991
 C      4   1   2     2.722199131297    54.58973331   140.13802524
 H      6   4   1     2.060414677693   110.50050812   212.38859247
 C      6   4   1     2.876064311210   114.70795094    90.07142430
 C      8   6   4     2.627283051137   119.30559472   161.71793940
 H      9   8   6     2.050012578987   119.81390273   358.55609230
 C      9   8   6     2.620660391293   120.13735625   178.59940800
 H     11   9   8     2.049033529562   119.78033401   179.88156427
 C     11   9   8     2.624052665569   120.07080836     0.12157725
 H     13  11   9     2.049070904956   120.08306331   179.76340989
 C     13  11   9     2.623476472224   119.78398167   359.92827337
 H     15  13  11     2.049226587330   120.10753225   179.84800940
 C      8   6   4     2.621914213209   120.91717676   340.20106441
 H     17   8   6     2.048115474581   119.42604101     1.59118838
 C      3   1   2     2.810635555391   161.84140678   249.51250885
 C     19   3   1     2.876251398856   110.56036739    51.51142843
 H     20  19   3     2.060269856618   113.30066391   293.25651284
 H     20  19   3     2.062932871761   108.25562221   174.16111041
 H     20  19   3     2.062803000931   110.72956548    55.74097880
 C     19   3   1     2.878327125464   110.03664056   286.85966589
 H     24  19   3     2.063581592221   110.59461672   308.74998865
 H     24  19   3     2.062972900815   108.51564260   189.94953764
 H     24  19   3     2.060224275963   112.56950110    70.72155887
 C     19   3   1     2.879434729191   105.04454703   169.24141553
 H     28  19   3     2.060783000621   108.96551487   182.04846398
 H     28  19   3     2.063556448500   111.19843849    62.63818538
 H     28  19   3     2.064274239369   111.09333799   301.41193113
 C      4   1   2     2.609610314273   176.04914403   116.90697641
 C     32   4   6     2.680897501839   121.52457265   198.52449107
 C     33  32   4     2.630627652418   116.73165434   181.54796993
 H     34  33  32     2.043420898018   118.91141444   179.99238487
 C     34  33  32     2.625407728187   123.41701254   359.69862331
 H     36  34  33     2.048400472888   120.00438404   180.13609361
 C     36  34  33     2.612319458032   118.99537731     0.35008606
 H     38  36  34     2.049588572554   120.89749312   179.59394594
 C     38  36  34     2.615093140346   119.64218791     0.02961301
 H     40  38  36     2.046493279388   118.85972623   178.44340157
 C     33  32   4     2.898737968336   123.04829356     2.00899189
 C     42  33  32     2.903567285288   111.41625411   300.05889837
 H     43  42  33     2.065880639715   110.43830649   304.86104215
 H     43  42  33     2.066075985552   109.28461668   186.30968075
 H     43  42  33     2.060271144759   114.71780644    66.46941034
 C     42  33  32     2.903227071180   110.77095995    63.92590859
 H     47  42  33     2.060273093021   114.59759226   301.23896706
 H     47  42  33     2.066569674376   109.56837576   180.78128841
 H     47  42  33     2.065764254565   110.10829605    62.18498045
 C     42  33  32     2.889319379384   111.54220025   181.92266179
 H     51  42  33     2.064298502121   112.17542768   298.89124480
 H     51  42  33     2.064854325189   108.66063619   180.07103149
 H     51  42  33     2.065294831646   112.08396709    61.17846972
 C      2   1   3     2.262342968991    31.81436167   222.85575127
 C     55   2   1     2.763859032296   127.52894034   182.40907655
 C     56  55   2     2.635377793396   117.76372629     1.95387202
 H     57  56  55     2.047241136746   119.48077045     2.97016138
 C     57  56  55     2.611592654649   119.68754092   183.65463653
 H     59  57  56     2.047677559921   119.95974622   179.65271536
 C     59  57  56     2.627429048822   119.90762704     0.31420052
 H     61  59  57     2.048938815445   119.79114269   179.17462746
 C     61  59  57     2.623421824028   120.42319146   359.36703627
 H     63  61  59     2.047448797529   120.17521361   179.73148921
 C     63  61  59     2.615782389960   120.02872208     0.33726947
 H     65  63  61     2.045572931381   120.24683674   179.06358942
 H      4   1   2     1.895220007226    65.95628085   345.22005976
 O      3   1   2     6.018451760335    73.80297476   117.31880819
 C     68   3   1     2.349286892437    80.57037790   278.04742183
 C     69  68   3     2.839679269681   119.22257548   164.54031477
 C     70  69  68     2.630701744268   120.65864504   184.98912515
 H     71  70  69     2.046864202625   119.29397544   357.53269967
 C     71  70  69     2.620005117713   120.38298120   176.70795607
 H     73  71  70     2.049232086310   119.87531659   180.63277380
 C     73  71  70     2.623934099792   120.04789434     0.14894444
 H     75  73  71     2.049516882863   120.05716565   180.35274010
 C     75  73  71     2.625324645213   119.87951464     0.30527472
 H     77  75  73     2.049319259275   120.07463985   179.96315367
 C     77  75  73     2.618548415228   119.98723197   359.56371925
 H     79  77  75     2.047661666207   120.33779986   180.84334625
 O     69  68   3     2.406419591662   124.24454740   346.18165003
 H      3   1   2     2.093296259776    82.29688231    70.92652979

---------------------
BASIS SET INFORMATION
---------------------
There are 4 groups of distinct atoms

 Group   1 Type O   : 11s6p2d1f contracted to 5s3p2d1f pattern {62111/411/11/1}
 Group   2 Type N   : 11s6p2d1f contracted to 5s3p2d1f pattern {62111/411/11/1}
 Group   3 Type C   : 11s6p2d1f contracted to 5s3p2d1f pattern {62111/411/11/1}
 Group   4 Type H   : 5s1p contracted to 3s1p pattern {311/1}

Atom   0O    basis set group =>   1
Atom   1O    basis set group =>   1
Atom   2N    basis set group =>   2
Atom   3N    basis set group =>   2
Atom   4C    basis set group =>   3
Atom   5C    basis set group =>   3
Atom   6H    basis set group =>   4
Atom   7C    basis set group =>   3
Atom   8C    basis set group =>   3
Atom   9H    basis set group =>   4
Atom  10C    basis set group =>   3
Atom  11H    basis set group =>   4
Atom  12C    basis set group =>   3
Atom  13H    basis set group =>   4
Atom  14C    basis set group =>   3
Atom  15H    basis set group =>   4
Atom  16C    basis set group =>   3
Atom  17H    basis set group =>   4
Atom  18C    basis set group =>   3
Atom  19C    basis set group =>   3
Atom  20H    basis set group =>   4
Atom  21H    basis set group =>   4
Atom  22H    basis set group =>   4
Atom  23C    basis set group =>   3
Atom  24H    basis set group =>   4
Atom  25H    basis set group =>   4
Atom  26H    basis set group =>   4
Atom  27C    basis set group =>   3
Atom  28H    basis set group =>   4
Atom  29H    basis set group =>   4
Atom  30H    basis set group =>   4
Atom  31C    basis set group =>   3
Atom  32C    basis set group =>   3
Atom  33C    basis set group =>   3
Atom  34H    basis set group =>   4
Atom  35C    basis set group =>   3
Atom  36H    basis set group =>   4
Atom  37C    basis set group =>   3
Atom  38H    basis set group =>   4
Atom  39C    basis set group =>   3
Atom  40H    basis set group =>   4
Atom  41C    basis set group =>   3
Atom  42C    basis set group =>   3
Atom  43H    basis set group =>   4
Atom  44H    basis set group =>   4
Atom  45H    basis set group =>   4
Atom  46C    basis set group =>   3
Atom  47H    basis set group =>   4
Atom  48H    basis set group =>   4
Atom  49H    basis set group =>   4
Atom  50C    basis set group =>   3
Atom  51H    basis set group =>   4
Atom  52H    basis set group =>   4
Atom  53H    basis set group =>   4
Atom  54C    basis set group =>   3
Atom  55C    basis set group =>   3
Atom  56C    basis set group =>   3
Atom  57H    basis set group =>   4
Atom  58C    basis set group =>   3
Atom  59H    basis set group =>   4
Atom  60C    basis set group =>   3
Atom  61H    basis set group =>   4
Atom  62C    basis set group =>   3
Atom  63H    basis set group =>   4
Atom  64C    basis set group =>   3
Atom  65H    basis set group =>   4
Atom  66H    basis set group =>   4
Atom  67O    basis set group =>   1
Atom  68C    basis set group =>   3
Atom  69C    basis set group =>   3
Atom  70C    basis set group =>   3
Atom  71H    basis set group =>   4
Atom  72C    basis set group =>   3
Atom  73H    basis set group =>   4
Atom  74C    basis set group =>   3
Atom  75H    basis set group =>   4
Atom  76C    basis set group =>   3
Atom  77H    basis set group =>   4
Atom  78C    basis set group =>   3
Atom  79H    basis set group =>   4
Atom  80O    basis set group =>   1
Atom  81H    basis set group =>   4
---------------------------------
AUXILIARY/J BASIS SET INFORMATION
---------------------------------
There are 4 groups of distinct atoms

 Group   1 Type O   : 12s5p4d2f1g contracted to 6s4p3d1f1g pattern {711111/2111/211/2/1}
 Group   2 Type N   : 12s5p4d2f1g contracted to 6s4p3d1f1g pattern {711111/2111/211/2/1}
 Group   3 Type C   : 12s5p4d2f1g contracted to 6s4p3d1f1g pattern {711111/2111/211/2/1}
 Group   4 Type H   : 5s2p1d contracted to 3s1p1d pattern {311/2/1}

Atom   0O    basis set group =>   1
Atom   1O    basis set group =>   1
Atom   2N    basis set group =>   2
Atom   3N    basis set group =>   2
Atom   4C    basis set group =>   3
Atom   5C    basis set group =>   3
Atom   6H    basis set group =>   4
Atom   7C    basis set group =>   3
Atom   8C    basis set group =>   3
Atom   9H    basis set group =>   4
Atom  10C    basis set group =>   3
Atom  11H    basis set group =>   4
Atom  12C    basis set group =>   3
Atom  13H    basis set group =>   4
Atom  14C    basis set group =>   3
Atom  15H    basis set group =>   4
Atom  16C    basis set group =>   3
Atom  17H    basis set group =>   4
Atom  18C    basis set group =>   3
Atom  19C    basis set group =>   3
Atom  20H    basis set group =>   4
Atom  21H    basis set group =>   4
Atom  22H    basis set group =>   4
Atom  23C    basis set group =>   3
Atom  24H    basis set group =>   4
Atom  25H    basis set group =>   4
Atom  26H    basis set group =>   4
Atom  27C    basis set group =>   3
Atom  28H    basis set group =>   4
Atom  29H    basis set group =>   4
Atom  30H    basis set group =>   4
Atom  31C    basis set group =>   3
Atom  32C    basis set group =>   3
Atom  33C    basis set group =>   3
Atom  34H    basis set group =>   4
Atom  35C    basis set group =>   3
Atom  36H    basis set group =>   4
Atom  37C    basis set group =>   3
Atom  38H    basis set group =>   4
Atom  39C    basis set group =>   3
Atom  40H    basis set group =>   4
Atom  41C    basis set group =>   3
Atom  42C    basis set group =>   3
Atom  43H    basis set group =>   4
Atom  44H    basis set group =>   4
Atom  45H    basis set group =>   4
Atom  46C    basis set group =>   3
Atom  47H    basis set group =>   4
Atom  48H    basis set group =>   4
Atom  49H    basis set group =>   4
Atom  50C    basis set group =>   3
Atom  51H    basis set group =>   4
Atom  52H    basis set group =>   4
Atom  53H    basis set group =>   4
Atom  54C    basis set group =>   3
Atom  55C    basis set group =>   3
Atom  56C    basis set group =>   3
Atom  57H    basis set group =>   4
Atom  58C    basis set group =>   3
Atom  59H    basis set group =>   4
Atom  60C    basis set group =>   3
Atom  61H    basis set group =>   4
Atom  62C    basis set group =>   3
Atom  63H    basis set group =>   4
Atom  64C    basis set group =>   3
Atom  65H    basis set group =>   4
Atom  66H    basis set group =>   4
Atom  67O    basis set group =>   1
Atom  68C    basis set group =>   3
Atom  69C    basis set group =>   3
Atom  70C    basis set group =>   3
Atom  71H    basis set group =>   4
Atom  72C    basis set group =>   3
Atom  73H    basis set group =>   4
Atom  74C    basis set group =>   3
Atom  75H    basis set group =>   4
Atom  76C    basis set group =>   3
Atom  77H    basis set group =>   4
Atom  78C    basis set group =>   3
Atom  79H    basis set group =>   4
Atom  80O    basis set group =>   1
Atom  81H    basis set group =>   4


           ************************************************************
           *        Program running with 30 parallel MPI-processes    *
           *              working on a common directory               *
           ************************************************************
------------------------------------------------------------------------------
                           ORCA GTO INTEGRAL CALCULATION
                           -- RI-GTO INTEGRALS CHOSEN --
------------------------------------------------------------------------------
------------------------------------------------------------------------------
                   ___                                                        
                  /   \      - P O W E R E D   B Y -                         
                 /     \                                                     
                 |  |  |   _    _      __       _____    __    __             
                 |  |  |  | |  | |    /  \     |  _  \  |  |  /  |          
                  \  \/   | |  | |   /    \    | | | |  |  | /  /          
                 / \  \   | |__| |  /  /\  \   | |_| |  |  |/  /          
                |  |  |   |  __  | /  /__\  \  |    /   |      \           
                |  |  |   | |  | | |   __   |  |    \   |  |\   \          
                \     /   | |  | | |  |  |  |  | |\  \  |  | \   \       
                 \___/    |_|  |_| |__|  |__|  |_| \__\ |__|  \__/        
                                                                              
                      - O R C A' S   B I G   F R I E N D -                    
                                      &                                       
                       - I N T E G R A L  F E E D E R -                       
                                                                              
 v1 FN, 2020, v2 2021                                                         
------------------------------------------------------------------------------


Reading SHARK input file IminiumBzOate3freq.SHARKINP.tmp ... ok
----------------------
SHARK INTEGRAL PACKAGE
----------------------

Number of atoms                             ...     82
Number of basis functions                   ...   1542
Number of shells                            ...    622
Maximum angular momentum                    ...      3
Integral batch strategy                     ... SHARK/LIBINT Hybrid
RI-J (if used) integral strategy            ... SPLIT-RIJ (Revised 2003 algorithm where possible)
Printlevel                                  ...      1
Contraction scheme used                     ... SEGMENTED contraction
Coulomb Range Separation                    ... NOT USED
Exchange Range Separation                   ... NOT USED
Finite Nucleus Model                        ... NOT USED
Auxiliary Coulomb fitting basis             ... AVAILABLE
   # of basis functions in Aux-J            ...   2498
   # of shells in Aux-J                     ...    830
   Maximum angular momentum in Aux-J        ...      4
Auxiliary J/K fitting basis                 ... NOT available
Auxiliary Correlation fitting basis         ... NOT available
Auxiliary 'external' fitting basis          ... NOT available
Integral threshold                          ...     2.500000e-11
Primitive cut-off                           ...     2.500000e-12
Primitive pair pre-selection threshold      ...     2.500000e-12

Calculating pre-screening integrals         ... done (  0.1 sec) Dimension = 622
Organizing shell pair data                  ... done (  1.0 sec)
Shell pair information
Total number of shell pairs                 ...    193753
Shell pairs after pre-screening             ...    111477
Total number of primitive shell pairs       ...    584784
Primitive shell pairs kept                  ...    209511
          la=0 lb=0:  30840 shell pairs
          la=1 lb=0:  33493 shell pairs
          la=1 lb=1:   9131 shell pairs
          la=2 lb=0:  15034 shell pairs
          la=2 lb=1:   8322 shell pairs
          la=2 lb=2:   1899 shell pairs
          la=3 lb=0:   6855 shell pairs
          la=3 lb=1:   3868 shell pairs
          la=3 lb=2:   1650 shell pairs
          la=3 lb=3:    385 shell pairs

Calculating one electron integrals          ... done (  0.3 sec)
Calculating RI/J V-Matrix + Cholesky decomp.... done (  1.9 sec)
Calculating Nuclear repulsion               ... done (  0.0 sec) ENN=   5202.858906437133 Eh

SHARK setup successfully completed in   6.7 seconds

Maximum memory used throughout the entire GTOINT-calculation: 163.4 MB
[1712132388.603440] [node050:1916006:0]          mpool.c:43   UCX  WARN  object 0xc165ac0 was not returned to mpool ucp_requests
[1712132388.603458] [node050:1916006:0]          mpool.c:43   UCX  WARN  object 0xc165c80 was not returned to mpool ucp_requests
[1712132388.603463] [node050:1916006:0]          mpool.c:43   UCX  WARN  object 0xc165e40 was not returned to mpool ucp_requests
[1712132388.603466] [node050:1916006:0]          mpool.c:43   UCX  WARN  object 0xc166000 was not returned to mpool ucp_requests
[1712132388.603469] [node050:1916006:0]          mpool.c:43   UCX  WARN  object 0xc1661c0 was not returned to mpool ucp_requests
[1712132388.603472] [node050:1916006:0]          mpool.c:43   UCX  WARN  object 0xc166380 was not returned to mpool ucp_requests
[1712132388.626168] [node050:1916043:0]          mpool.c:43   UCX  WARN  object 0xc719a00 was not returned to mpool ucp_requests
[1712132388.626187] [node050:1916043:0]          mpool.c:43   UCX  WARN  object 0xc719bc0 was not returned to mpool ucp_requests
[1712132388.626192] [node050:1916043:0]          mpool.c:43   UCX  WARN  object 0xc719d80 was not returned to mpool ucp_requests
[1712132388.626195] [node050:1916043:0]          mpool.c:43   UCX  WARN  object 0xc719f40 was not returned to mpool ucp_requests
[1712132388.626197] [node050:1916043:0]          mpool.c:43   UCX  WARN  object 0xc71a100 was not returned to mpool ucp_requests
[1712132388.627163] [node050:1916016:0]          mpool.c:43   UCX  WARN  object 0xaebdb00 was not returned to mpool ucp_requests
[1712132388.627179] [node050:1916016:0]          mpool.c:43   UCX  WARN  object 0xaebdcc0 was not returned to mpool ucp_requests
[1712132388.627184] [node050:1916016:0]          mpool.c:43   UCX  WARN  object 0xaebde80 was not returned to mpool ucp_requests
[1712132388.627188] [node050:1916016:0]          mpool.c:43   UCX  WARN  object 0xaebe040 was not returned to mpool ucp_requests
[1712132388.627191] [node050:1916016:0]          mpool.c:43   UCX  WARN  object 0xaebe200 was not returned to mpool ucp_requests
[1712132388.627183] [node050:1916030:0]          mpool.c:43   UCX  WARN  object 0xc5b5a80 was not returned to mpool ucp_requests
[1712132388.627200] [node050:1916030:0]          mpool.c:43   UCX  WARN  object 0xc5b5c40 was not returned to mpool ucp_requests
[1712132388.627205] [node050:1916030:0]          mpool.c:43   UCX  WARN  object 0xc5b5e00 was not returned to mpool ucp_requests
[1712132388.627208] [node050:1916030:0]          mpool.c:43   UCX  WARN  object 0xc5b5fc0 was not returned to mpool ucp_requests
[1712132388.627211] [node050:1916030:0]          mpool.c:43   UCX  WARN  object 0xc5b6180 was not returned to mpool ucp_requests
[1712132388.635331] [node050:1916045:0]          mpool.c:43   UCX  WARN  object 0xb09ca80 was not returned to mpool ucp_requests
[1712132388.635343] [node050:1916045:0]          mpool.c:43   UCX  WARN  object 0xb09cc40 was not returned to mpool ucp_requests
[1712132388.635347] [node050:1916045:0]          mpool.c:43   UCX  WARN  object 0xb09ce00 was not returned to mpool ucp_requests
[1712132388.635350] [node050:1916045:0]          mpool.c:43   UCX  WARN  object 0xb09cfc0 was not returned to mpool ucp_requests
[1712132388.635353] [node050:1916045:0]          mpool.c:43   UCX  WARN  object 0xb09d180 was not returned to mpool ucp_requests
[1712132388.643529] [node050:1916014:0]          mpool.c:43   UCX  WARN  object 0xab867c0 was not returned to mpool ucp_requests
[1712132388.643544] [node050:1916014:0]          mpool.c:43   UCX  WARN  object 0xab86980 was not returned to mpool ucp_requests
[1712132388.643548] [node050:1916014:0]          mpool.c:43   UCX  WARN  object 0xab86b40 was not returned to mpool ucp_requests
[1712132388.643552] [node050:1916014:0]          mpool.c:43   UCX  WARN  object 0xab86d00 was not returned to mpool ucp_requests
[1712132388.643555] [node050:1916014:0]          mpool.c:43   UCX  WARN  object 0xab86ec0 was not returned to mpool ucp_requests
[1712132388.644025] [node050:1916050:0]          mpool.c:43   UCX  WARN  object 0xb6807c0 was not returned to mpool ucp_requests
[1712132388.644038] [node050:1916050:0]          mpool.c:43   UCX  WARN  object 0xb680980 was not returned to mpool ucp_requests
[1712132388.644042] [node050:1916050:0]          mpool.c:43   UCX  WARN  object 0xb680b40 was not returned to mpool ucp_requests
[1712132388.644045] [node050:1916050:0]          mpool.c:43   UCX  WARN  object 0xb680d00 was not returned to mpool ucp_requests
[1712132388.644048] [node050:1916050:0]          mpool.c:43   UCX  WARN  object 0xb680ec0 was not returned to mpool ucp_requests
[1712132388.650764] [node050:1916010:0]          mpool.c:43   UCX  WARN  object 0xb2187c0 was not returned to mpool ucp_requests
[1712132388.650782] [node050:1916010:0]          mpool.c:43   UCX  WARN  object 0xb218980 was not returned to mpool ucp_requests
[1712132388.650785] [node050:1916010:0]          mpool.c:43   UCX  WARN  object 0xb218b40 was not returned to mpool ucp_requests
[1712132388.650788] [node050:1916010:0]          mpool.c:43   UCX  WARN  object 0xb218d00 was not returned to mpool ucp_requests
[1712132388.650791] [node050:1916010:0]          mpool.c:43   UCX  WARN  object 0xb218ec0 was not returned to mpool ucp_requests
[1712132388.656266] [node050:1916012:0]          mpool.c:43   UCX  WARN  object 0xb3e9ac0 was not returned to mpool ucp_requests
[1712132388.656277] [node050:1916012:0]          mpool.c:43   UCX  WARN  object 0xb3e9c80 was not returned to mpool ucp_requests
[1712132388.656281] [node050:1916012:0]          mpool.c:43   UCX  WARN  object 0xb3e9e40 was not returned to mpool ucp_requests
[1712132388.656283] [node050:1916012:0]          mpool.c:43   UCX  WARN  object 0xb3ea000 was not returned to mpool ucp_requests
[1712132388.656286] [node050:1916012:0]          mpool.c:43   UCX  WARN  object 0xb3ea1c0 was not returned to mpool ucp_requests
[1712132388.656568] [node050:1916000:0]          mpool.c:43   UCX  WARN  object 0xb173b80 was not returned to mpool ucp_requests
[1712132388.656577] [node050:1916000:0]          mpool.c:43   UCX  WARN  object 0xb173d40 was not returned to mpool ucp_requests
[1712132388.656581] [node050:1916000:0]          mpool.c:43   UCX  WARN  object 0xb173f00 was not returned to mpool ucp_requests
[1712132388.656584] [node050:1916000:0]          mpool.c:43   UCX  WARN  object 0xb1740c0 was not returned to mpool ucp_requests
[1712132388.656586] [node050:1916000:0]          mpool.c:43   UCX  WARN  object 0xb174280 was not returned to mpool ucp_requests
[1712132388.656589] [node050:1916000:0]          mpool.c:43   UCX  WARN  object 0xb174440 was not returned to mpool ucp_requests
[1712132388.681655] [node050:1916032:0]          mpool.c:43   UCX  WARN  object 0xae8d9c0 was not returned to mpool ucp_requests
[1712132388.681667] [node050:1916032:0]          mpool.c:43   UCX  WARN  object 0xae8db80 was not returned to mpool ucp_requests
[1712132388.681672] [node050:1916032:0]          mpool.c:43   UCX  WARN  object 0xae8dd40 was not returned to mpool ucp_requests
[1712132388.681674] [node050:1916032:0]          mpool.c:43   UCX  WARN  object 0xae8df00 was not returned to mpool ucp_requests
[1712132388.681678] [node050:1916032:0]          mpool.c:43   UCX  WARN  object 0xae8e0c0 was not returned to mpool ucp_requests
[1712132388.683182] [node050:1916020:0]          mpool.c:43   UCX  WARN  object 0xae9b980 was not returned to mpool ucp_requests
[1712132388.683194] [node050:1916020:0]          mpool.c:43   UCX  WARN  object 0xae9bb40 was not returned to mpool ucp_requests
[1712132388.683200] [node050:1916020:0]          mpool.c:43   UCX  WARN  object 0xae9bd00 was not returned to mpool ucp_requests
[1712132388.683203] [node050:1916020:0]          mpool.c:43   UCX  WARN  object 0xae9bec0 was not returned to mpool ucp_requests
[1712132388.683207] [node050:1916020:0]          mpool.c:43   UCX  WARN  object 0xae9c080 was not returned to mpool ucp_requests
[1712132388.706333] [node050:1916047:0]          mpool.c:43   UCX  WARN  object 0xc211a00 was not returned to mpool ucp_requests
[1712132388.706345] [node050:1916047:0]          mpool.c:43   UCX  WARN  object 0xc211bc0 was not returned to mpool ucp_requests
[1712132388.706348] [node050:1916047:0]          mpool.c:43   UCX  WARN  object 0xc211d80 was not returned to mpool ucp_requests
[1712132388.706351] [node050:1916047:0]          mpool.c:43   UCX  WARN  object 0xc211f40 was not returned to mpool ucp_requests
[1712132388.706353] [node050:1916047:0]          mpool.c:43   UCX  WARN  object 0xc212100 was not returned to mpool ucp_requests
[1712132388.706822] [node050:1916018:0]          mpool.c:43   UCX  WARN  object 0xc071b00 was not returned to mpool ucp_requests
[1712132388.706834] [node050:1916018:0]          mpool.c:43   UCX  WARN  object 0xc071cc0 was not returned to mpool ucp_requests
[1712132388.706839] [node050:1916018:0]          mpool.c:43   UCX  WARN  object 0xc071e80 was not returned to mpool ucp_requests
[1712132388.706843] [node050:1916018:0]          mpool.c:43   UCX  WARN  object 0xc072040 was not returned to mpool ucp_requests
[1712132388.706846] [node050:1916018:0]          mpool.c:43   UCX  WARN  object 0xc072200 was not returned to mpool ucp_requests
[1712132388.706872] [node050:1915997:0]          mpool.c:43   UCX  WARN  object 0xa9979c0 was not returned to mpool ucp_requests
[1712132388.706884] [node050:1915997:0]          mpool.c:43   UCX  WARN  object 0xa997b80 was not returned to mpool ucp_requests
[1712132388.706888] [node050:1915997:0]          mpool.c:43   UCX  WARN  object 0xa997d40 was not returned to mpool ucp_requests
[1712132388.706892] [node050:1915997:0]          mpool.c:43   UCX  WARN  object 0xa997f00 was not returned to mpool ucp_requests
[1712132388.706896] [node050:1915997:0]          mpool.c:43   UCX  WARN  object 0xa9980c0 was not returned to mpool ucp_requests
[1712132388.706899] [node050:1915997:0]          mpool.c:43   UCX  WARN  object 0xa998280 was not returned to mpool ucp_requests
[1712132388.706963] [node050:1916034:0]          mpool.c:43   UCX  WARN  object 0xbea87c0 was not returned to mpool ucp_requests
[1712132388.706977] [node050:1916034:0]          mpool.c:43   UCX  WARN  object 0xbea8980 was not returned to mpool ucp_requests
[1712132388.706981] [node050:1916034:0]          mpool.c:43   UCX  WARN  object 0xbea8b40 was not returned to mpool ucp_requests
[1712132388.706984] [node050:1916034:0]          mpool.c:43   UCX  WARN  object 0xbea8d00 was not returned to mpool ucp_requests
[1712132388.706987] [node050:1916034:0]          mpool.c:43   UCX  WARN  object 0xbea8ec0 was not returned to mpool ucp_requests
[1712132388.709249] [node050:1916008:0]          mpool.c:43   UCX  WARN  object 0xb1ba7c0 was not returned to mpool ucp_requests
[1712132388.709261] [node050:1916008:0]          mpool.c:43   UCX  WARN  object 0xb1ba980 was not returned to mpool ucp_requests
[1712132388.709266] [node050:1916008:0]          mpool.c:43   UCX  WARN  object 0xb1bab40 was not returned to mpool ucp_requests
[1712132388.709270] [node050:1916008:0]          mpool.c:43   UCX  WARN  object 0xb1bad00 was not returned to mpool ucp_requests
[1712132388.709274] [node050:1916008:0]          mpool.c:43   UCX  WARN  object 0xb1baec0 was not returned to mpool ucp_requests
[1712132388.709278] [node050:1916008:0]          mpool.c:43   UCX  WARN  object 0xb1bb080 was not returned to mpool ucp_requests
[1712132388.709321] [node050:1916004:0]          mpool.c:43   UCX  WARN  object 0xbdf78c0 was not returned to mpool ucp_requests
[1712132388.709332] [node050:1916004:0]          mpool.c:43   UCX  WARN  object 0xbdf7a80 was not returned to mpool ucp_requests
[1712132388.709336] [node050:1916004:0]          mpool.c:43   UCX  WARN  object 0xbdf7c40 was not returned to mpool ucp_requests
[1712132388.709339] [node050:1916004:0]          mpool.c:43   UCX  WARN  object 0xbdf7e00 was not returned to mpool ucp_requests
[1712132388.709342] [node050:1916004:0]          mpool.c:43   UCX  WARN  object 0xbdf7fc0 was not returned to mpool ucp_requests
[1712132388.709344] [node050:1916004:0]          mpool.c:43   UCX  WARN  object 0xbdf8180 was not returned to mpool ucp_requests
[1712132388.779955] [node050:1916028:0]          mpool.c:43   UCX  WARN  object 0xbbf0980 was not returned to mpool ucp_requests
[1712132388.779967] [node050:1916028:0]          mpool.c:43   UCX  WARN  object 0xbbf0b40 was not returned to mpool ucp_requests
[1712132388.779970] [node050:1916028:0]          mpool.c:43   UCX  WARN  object 0xbbf0d00 was not returned to mpool ucp_requests
[1712132388.779974] [node050:1916028:0]          mpool.c:43   UCX  WARN  object 0xbbf0ec0 was not returned to mpool ucp_requests
[1712132388.779977] [node050:1916028:0]          mpool.c:43   UCX  WARN  object 0xbbf1080 was not returned to mpool ucp_requests
[1712132388.803272] [node050:1916022:0]          mpool.c:43   UCX  WARN  object 0xb3ecb40 was not returned to mpool ucp_requests
[1712132388.803283] [node050:1916022:0]          mpool.c:43   UCX  WARN  object 0xb3ecd00 was not returned to mpool ucp_requests
[1712132388.803288] [node050:1916022:0]          mpool.c:43   UCX  WARN  object 0xb3ecec0 was not returned to mpool ucp_requests
[1712132388.803291] [node050:1916022:0]          mpool.c:43   UCX  WARN  object 0xb3ed080 was not returned to mpool ucp_requests
[1712132388.803295] [node050:1916022:0]          mpool.c:43   UCX  WARN  object 0xb3ed240 was not returned to mpool ucp_requests
[1712132388.806580] [node050:1916036:0]          mpool.c:43   UCX  WARN  object 0xb7b1a40 was not returned to mpool ucp_requests
[1712132388.806591] [node050:1916036:0]          mpool.c:43   UCX  WARN  object 0xb7b1c00 was not returned to mpool ucp_requests
[1712132388.806595] [node050:1916036:0]          mpool.c:43   UCX  WARN  object 0xb7b1dc0 was not returned to mpool ucp_requests
[1712132388.806598] [node050:1916036:0]          mpool.c:43   UCX  WARN  object 0xb7b1f80 was not returned to mpool ucp_requests
[1712132388.806600] [node050:1916036:0]          mpool.c:43   UCX  WARN  object 0xb7b2140 was not returned to mpool ucp_requests
[1712132388.814403] [node050:1915994:0]          mpool.c:43   UCX  WARN  object 0xbd59c40 was not returned to mpool ucp_requests
[1712132388.814420] [node050:1915994:0]          mpool.c:43   UCX  WARN  object 0xbd59e00 was not returned to mpool ucp_requests
[1712132388.814425] [node050:1915994:0]          mpool.c:43   UCX  WARN  object 0xbd5a180 was not returned to mpool ucp_requests
[1712132388.817191] [node050:1916026:0]          mpool.c:43   UCX  WARN  object 0xbcbf840 was not returned to mpool ucp_requests
[1712132388.817203] [node050:1916026:0]          mpool.c:43   UCX  WARN  object 0xbcbfa00 was not returned to mpool ucp_requests
[1712132388.817208] [node050:1916026:0]          mpool.c:43   UCX  WARN  object 0xbcbfbc0 was not returned to mpool ucp_requests
[1712132388.817212] [node050:1916026:0]          mpool.c:43   UCX  WARN  object 0xbcbfd80 was not returned to mpool ucp_requests
[1712132388.817215] [node050:1916026:0]          mpool.c:43   UCX  WARN  object 0xbcbff40 was not returned to mpool ucp_requests
[1712132388.817669] [node050:1916052:0]          mpool.c:43   UCX  WARN  object 0xb7ddac0 was not returned to mpool ucp_requests
[1712132388.817682] [node050:1916052:0]          mpool.c:43   UCX  WARN  object 0xb7ddc80 was not returned to mpool ucp_requests
[1712132388.817686] [node050:1916052:0]          mpool.c:43   UCX  WARN  object 0xb7dde40 was not returned to mpool ucp_requests
[1712132388.817689] [node050:1916052:0]          mpool.c:43   UCX  WARN  object 0xb7de000 was not returned to mpool ucp_requests
[1712132388.817693] [node050:1916052:0]          mpool.c:43   UCX  WARN  object 0xb7de1c0 was not returned to mpool ucp_requests
[1712132388.818060] [node050:1916041:0]          mpool.c:43   UCX  WARN  object 0xbe658c0 was not returned to mpool ucp_requests
[1712132388.818072] [node050:1916041:0]          mpool.c:43   UCX  WARN  object 0xbe65a80 was not returned to mpool ucp_requests
[1712132388.818078] [node050:1916041:0]          mpool.c:43   UCX  WARN  object 0xbe65c40 was not returned to mpool ucp_requests
[1712132388.818082] [node050:1916041:0]          mpool.c:43   UCX  WARN  object 0xbe65e00 was not returned to mpool ucp_requests
[1712132388.818085] [node050:1916041:0]          mpool.c:43   UCX  WARN  object 0xbe65fc0 was not returned to mpool ucp_requests
[1712132388.818721] [node050:1916024:0]          mpool.c:43   UCX  WARN  object 0xc639840 was not returned to mpool ucp_requests
[1712132388.818734] [node050:1916024:0]          mpool.c:43   UCX  WARN  object 0xc639a00 was not returned to mpool ucp_requests
[1712132388.818738] [node050:1916024:0]          mpool.c:43   UCX  WARN  object 0xc639bc0 was not returned to mpool ucp_requests
[1712132388.818742] [node050:1916024:0]          mpool.c:43   UCX  WARN  object 0xc639d80 was not returned to mpool ucp_requests
[1712132388.818745] [node050:1916024:0]          mpool.c:43   UCX  WARN  object 0xc639f40 was not returned to mpool ucp_requests
[1712132388.819710] [node050:1916002:0]          mpool.c:43   UCX  WARN  object 0xb91e980 was not returned to mpool ucp_requests
[1712132388.819722] [node050:1916002:0]          mpool.c:43   UCX  WARN  object 0xb91eb40 was not returned to mpool ucp_requests
[1712132388.819726] [node050:1916002:0]          mpool.c:43   UCX  WARN  object 0xb91ed00 was not returned to mpool ucp_requests
[1712132388.819730] [node050:1916002:0]          mpool.c:43   UCX  WARN  object 0xb91eec0 was not returned to mpool ucp_requests
[1712132388.819733] [node050:1916002:0]          mpool.c:43   UCX  WARN  object 0xb91f080 was not returned to mpool ucp_requests
[1712132388.819736] [node050:1916002:0]          mpool.c:43   UCX  WARN  object 0xb91f240 was not returned to mpool ucp_requests
[1712132388.822807] [node050:1916040:0]          mpool.c:43   UCX  WARN  object 0xba9ba80 was not returned to mpool ucp_requests
[1712132388.822819] [node050:1916040:0]          mpool.c:43   UCX  WARN  object 0xba9bc40 was not returned to mpool ucp_requests
[1712132388.822823] [node050:1916040:0]          mpool.c:43   UCX  WARN  object 0xba9be00 was not returned to mpool ucp_requests
[1712132388.822826] [node050:1916040:0]          mpool.c:43   UCX  WARN  object 0xba9bfc0 was not returned to mpool ucp_requests
[1712132388.822830] [node050:1916040:0]          mpool.c:43   UCX  WARN  object 0xba9c180 was not returned to mpool ucp_requests
[1712132388.822961] [node050:1916038:0]          mpool.c:43   UCX  WARN  object 0xad32900 was not returned to mpool ucp_requests
[1712132388.822974] [node050:1916038:0]          mpool.c:43   UCX  WARN  object 0xad32ac0 was not returned to mpool ucp_requests
[1712132388.822978] [node050:1916038:0]          mpool.c:43   UCX  WARN  object 0xad32c80 was not returned to mpool ucp_requests
[1712132388.822981] [node050:1916038:0]          mpool.c:43   UCX  WARN  object 0xad32e40 was not returned to mpool ucp_requests
[1712132388.822984] [node050:1916038:0]          mpool.c:43   UCX  WARN  object 0xad33000 was not returned to mpool ucp_requests


           ************************************************************
           *        Program running with 30 parallel MPI-processes    *
           *              working on a common directory               *
           ************************************************************
-------------------------------------------------------------------------------
                                 ORCA SCF
-------------------------------------------------------------------------------

------------
SCF SETTINGS
------------
Hamiltonian:
 Density Functional     Method          .... DFT(GTOs)
 Exchange Functional    Exchange        .... PBE
   PBE kappa parameter   XKappa         ....  0.804000
   PBE mue parameter    XMuePBE         ....  0.219520
 Correlation Functional Correlation     .... PBE
   PBE beta parameter  CBetaPBE         ....  0.066725
 LDA part of GGA corr.  LDAOpt          .... PW91-LDA
 Gradients option       PostSCFGGA      .... off
 Hybrid DFT is turned on
   Fraction HF Exchange ScalHFX         ....  0.250000
   Scaling of DF-GGA-X  ScalDFX         ....  0.750000
   Scaling of DF-GGA-C  ScalDFC         ....  1.000000
   Scaling of DF-LDA-C  ScalLDAC        ....  1.000000
   Perturbative correction              ....  0.000000
   Density functional embedding theory  .... OFF
   NL short-range parameter             ....  6.900000
 RI-approximation to the Coulomb term is turned on
   Number of AuxJ basis functions       .... 2498
   RIJ-COSX (HFX calculated with COS-X)).... on


General Settings:
 Integral files         IntName         .... IminiumBzOate3freq
 Hartree-Fock type      HFTyp           .... RHF
 Total Charge           Charge          ....    0
 Multiplicity           Mult            ....    1
 Number of Electrons    NEL             ....  302
 Basis Dimension        Dim             .... 1542
 Nuclear Repulsion      ENuc            ....   5202.8589064371 Eh

Convergence Acceleration:
 DIIS                   CNVDIIS         .... on
   Start iteration      DIISMaxIt       ....    12
   Startup error        DIISStart       ....  0.200000
   # of expansion vecs  DIISMaxEq       ....     5
   Bias factor          DIISBfac        ....   1.050
   Max. coefficient     DIISMaxC        ....  10.000
 Trust-Rad. Augm. Hess. CNVTRAH         .... auto
   Auto Start mean grad. ratio tolernc. ....  1.125000
   Auto Start start iteration           ....    20
   Auto Start num. interpolation iter.  ....    10
   Max. Number of Micro iterations      ....    16
   Max. Number of Macro iterations      .... Maxiter - #DIIS iter
   Number of Davidson start vectors     ....     2
   Converg. threshold I  (grad. norm)   ....   1.000e-05
   Converg. threshold II (energy diff.) ....   1.000e-08
   Grad. Scal. Fac. for Micro threshold ....   0.100
   Minimum threshold for Micro iter.    ....   0.010
   NR start threshold (gradient norm)   ....   0.001
   Initial trust radius                 ....   0.400
   Minimum AH scaling param. (alpha)    ....   1.000
   Maximum AH scaling param. (alpha)    .... 1000.000
   Orbital update algorithm             .... Taylor
   White noise on init. David. guess    .... on
   Maximum white noise                  ....   0.010
   Quad. conv. algorithm                .... NR
 SOSCF                  CNVSOSCF        .... on
   Start iteration      SOSCFMaxIt      ....   150
   Startup grad/error   SOSCFStart      ....  0.003300
 Level Shifting         CNVShift        .... on
   Level shift para.    LevelShift      ....    0.2500
   Turn off err/grad.   ShiftErr        ....    0.0010
 Zerner damping         CNVZerner       .... off
 Static damping         CNVDamp         .... on
   Fraction old density DampFac         ....    0.7000
   Max. Damping (<1)    DampMax         ....    0.9800
   Min. Damping (>=0)   DampMin         ....    0.0000
   Turn off err/grad.   DampErr         ....    0.1000
 Fernandez-Rico         CNVRico         .... off

SCF Procedure:
 Maximum # iterations   MaxIter         ....   125
 SCF integral mode      SCFMode         .... Direct
   Integral package                     .... SHARK and LIBINT hybrid scheme
 Reset frequency        DirectResetFreq ....    20
 Integral Threshold     Thresh          ....  2.500e-11 Eh
 Primitive CutOff       TCut            ....  2.500e-12 Eh

Convergence Tolerance:
 Convergence Check Mode ConvCheckMode   .... Total+1el-Energy
 Convergence forced     ConvForced      .... 0
 Energy Change          TolE            ....  1.000e-08 Eh
 1-El. energy change                    ....  1.000e-05 Eh
 Orbital Gradient       TolG            ....  1.000e-05
 Orbital Rotation angle TolX            ....  1.000e-05
 DIIS Error             TolErr          ....  5.000e-07


Diagonalization of the overlap matrix:
Smallest eigenvalue                        ... 4.158e-06
Time for diagonalization                   ...    3.196 sec
Threshold for overlap eigenvalues          ... 1.000e-08
Number of eigenvalues below threshold      ... 0
Time for construction of square roots      ...    1.196 sec
Total time needed                          ...    4.400 sec

Time for model grid setup =    1.274 sec

------------------------------
INITIAL GUESS: MODEL POTENTIAL
------------------------------
Loading Hartree-Fock densities                     ... done
Calculating cut-offs                               ... done
Initializing the effective Hamiltonian             ... done
Setting up the integral package (SHARK)            ... done
Starting the Coulomb interaction                   ... done (   1.3 sec)
Reading the grid                                   ... done
Mapping shells                                     ... done
Starting the XC term evaluation                    ... done (   0.3 sec)
  promolecular density results
     # of electrons  =    301.981348633
     EX              =   -241.788346756
     EC              =    -10.137700478
     EX+EC           =   -251.926047235
Transforming the Hamiltonian                       ... done (   0.6 sec)
Diagonalizing the Hamiltonian                      ... done (   1.0 sec)
Back transforming the eigenvectors                 ... done (   0.1 sec)
Now organizing SCF variables                       ... done
                      ------------------
                      INITIAL GUESS DONE (   5.8 sec)
                      ------------------
-------------------
DFT GRID GENERATION
-------------------

General Integration Accuracy     IntAcc      ... 4.388
Radial Grid Type                 RadialGrid  ... OptM3 with GC (2021)
Angular Grid (max. ang.)         AngularGrid ... 4 (Lebedev-302)
Angular grid pruning method      GridPruning ... 4 (adaptive)
Weight generation scheme         WeightScheme... Becke
Basis function cutoff            BFCut       ... 1.0000e-11
Integration weight cutoff        WCut        ... 1.0000e-14
Angular grids for H and He will be reduced by one unit
Partially contracted basis set               ... off
Rotationally invariant grid construction     ... off

Total number of grid points                  ...   374373
Total number of batches                      ...     5892
Average number of points per batch           ...       63
Average number of grid points per atom       ...     4566
Time for grid setup =    3.398 sec

--------------------
COSX GRID GENERATION
--------------------

GRIDX 1
-------
General Integration Accuracy     IntAcc      ... 3.816
Radial Grid Type                 RadialGrid  ... OptM3 with GC (2021)
Angular Grid (max. ang.)         AngularGrid ... 1 (Lebedev-50)
Angular grid pruning method      GridPruning ... 4 (adaptive)
Weight generation scheme         WeightScheme... Becke
Basis function cutoff            BFCut       ... 1.0000e-11
Integration weight cutoff        WCut        ... 1.0000e-14
Angular grids for H and He will be reduced by one unit
Partially contracted basis set               ... on
Rotationally invariant grid construction     ... off

Total number of grid points                  ...    47432
Total number of batches                      ...      774
Average number of points per batch           ...       61
Average number of grid points per atom       ...      578
UseSFitting                                  ... on

GRIDX 2
-------
General Integration Accuracy     IntAcc      ... 4.020
Radial Grid Type                 RadialGrid  ... OptM3 with GC (2021)
Angular Grid (max. ang.)         AngularGrid ... 2 (Lebedev-110)
Angular grid pruning method      GridPruning ... 4 (adaptive)
Weight generation scheme         WeightScheme... Becke
Basis function cutoff            BFCut       ... 1.0000e-11
Integration weight cutoff        WCut        ... 1.0000e-14
Angular grids for H and He will be reduced by one unit
Partially contracted basis set               ... on
Rotationally invariant grid construction     ... off

Total number of grid points                  ...   100520
Total number of batches                      ...     1608
Average number of points per batch           ...       62
Average number of grid points per atom       ...     1226
UseSFitting                                  ... on

GRIDX 3
-------
General Integration Accuracy     IntAcc      ... 4.338
Radial Grid Type                 RadialGrid  ... OptM3 with GC (2021)
Angular Grid (max. ang.)         AngularGrid ... 3 (Lebedev-194)
Angular grid pruning method      GridPruning ... 4 (adaptive)
Weight generation scheme         WeightScheme... Becke
Basis function cutoff            BFCut       ... 1.0000e-11
Integration weight cutoff        WCut        ... 1.0000e-14
Angular grids for H and He will be reduced by one unit
Partially contracted basis set               ... on
Rotationally invariant grid construction     ... off

Total number of grid points                  ...   218185
Total number of batches                      ...     3450
Average number of points per batch           ...       63
Average number of grid points per atom       ...     2661
UseSFitting                                  ... on

Time for X-Grid setup             =   10.970 sec


--------------------
CPCM SOLVATION MODEL
--------------------
CPCM parameters:
  Epsilon                                         ...      26.7260
  Refrac                                          ...       1.2907
  Rsolv                                           ...       1.3000
  Surface type                                    ... GAUSSIAN VDW
  Epsilon function type                           ...         CPCM
Solvent:                                     ... 2,2,2-TRIFLUOROETHANOL
SMD-CDS solvent descriptors:
  Soln                                       ...    1.2907
  Soln25                                     ... Unavailable
  Sola                                       ...    0.5700
  Solb                                       ...    0.2500
  Solg                                       ...   42.0200
  Solc                                       ...    0.0000
  Solh                                       ...    0.5000
Radii:
 Radius for O  used is    2.8724 Bohr (=   1.5200 Ang.)
 Radius for N  used is    3.5716 Bohr (=   1.8900 Ang.)
 Radius for C  used is    3.4960 Bohr (=   1.8500 Ang.)
 Radius for H  used is    2.2677 Bohr (=   1.2000 Ang.)
Calculating surface                               ...        done! (  0.0s)
GEPOL surface points                              ...         4682
GEPOL Volume                                      ...    3953.6216
GEPOL Surface-area                                ...    2186.0885
Calculating surface distance matrix               ...        done! (  0.2s)
Performing Cholesky decomposition & store         ...        done! (  1.8s)
Overall time for CPCM initialization              ...                 2.0s
--------------
SCF ITERATIONS
--------------
ITER       Energy         Delta-E        Max-DP      RMS-DP      [F,P]     Damp
               ***  Starting incremental Fock matrix formation  ***
  0  -1803.8331799142   0.000000000000 0.09933761  0.00051913  0.2818963 0.7000
  1  -1804.3286104830  -0.495430568811 0.11151568  0.00042415  0.1222364 0.7000
                               ***Turning on DIIS***
  2  -1804.5387831404  -0.210172657403 0.13691979  0.00076386  0.0395229 0.0000
  3  -1804.8558673378  -0.317084197381 0.13030517  0.00033249  0.0671456 0.0000
  4  -1804.9279982798  -0.072130942037 0.03779635  0.00011608  0.0122302 0.0000
  5  -1804.9312764227  -0.003278142859 0.01626102  0.00005189  0.0106251 0.0000
                      *** Initiating the SOSCF procedure ***
                           *** Shutting down DIIS ***
                      *** Re-Reading the Fockian *** 
                      *** Removing any level shift *** 
ITER      Energy       Delta-E        Grad      Rot      Max-DP    RMS-DP
  6  -1804.93166138  -0.0003849594  0.000281  0.000281  0.005337  0.000019
               *** Restarting incremental Fock matrix formation ***
  7  -1804.93159661   0.0000647714  0.000117  0.000661  0.003024  0.000033
  8  -1804.93159572   0.0000008879  0.000188  0.000274  0.000615  0.000007
  9  -1804.93160265  -0.0000069259  0.000028  0.000077  0.000599  0.000006
 10  -1804.93160256   0.0000000933  0.000042  0.000055  0.000164  0.000001
 11  -1804.93160285  -0.0000002915  0.000007  0.000018  0.000253  0.000001
 12  -1804.93160284   0.0000000055  0.000007  0.000010  0.000249  0.000001
                  ***Gradient check signals convergence***
              ***Rediagonalizing the Fockian in SOSCF/NRSCF***

               *****************************************************
               *                     SUCCESS                       *
               *           SCF CONVERGED AFTER  13 CYCLES          *
               *****************************************************

Old exchange energy                            =    -61.836303144 Eh
New exchange energy                            =    -61.836301707 Eh
Exchange energy change after final integration =      0.000001438 Eh
Total energy after final integration           =  -1804.931601272 Eh
Final COS-X integration done in                =    37.059 sec

SMD CDS free energy correction energy :                 3.43166     Kcal/mol
Total Energy after SMD CDS correction =             -1804.926132567 Eh

----------------
TOTAL SCF ENERGY
----------------

Total Energy       :        -1804.92613257 Eh          -49114.53700 eV

Components:
Nuclear Repulsion  :         5202.85890644 Eh          141576.98848 eV
Electronic Energy  :        -7007.78503900 Eh         -190691.52548 eV
One Electron Energy:       -12812.70807075 Eh         -348651.51171 eV
Two Electron Energy:         5804.92303175 Eh          157959.98622 eV
Max COSX asymmetry :            0.00000325 Eh               0.00009 eV
CPCM Dielectric    :           -0.06664436 Eh              -1.81349 eV
SMD CDS (Gcds)     :            0.00546870 Eh               0.14881 eV

Virial components:
Potential Energy   :        -3601.44084958 Eh          -98000.18775 eV
Kinetic Energy     :         1796.51471701 Eh           48885.65075 eV
Virial Ratio       :            2.00468207


DFT components:
N(Alpha)           :      151.000150817409 electrons
N(Beta)            :      151.000150817409 electrons
N(Total)           :      302.000301634817 electrons
E(X)               :     -184.940823773806 Eh       
E(C)               :      -10.118149563601 Eh       
E(XC)              :     -195.058973337407 Eh       
DFET-embed. en.    :        0.000000000000 Eh       
CPCM Solvation Model Properties:
Surface-charge          :           -0.08617403
Charge-correction       :           -0.00076615 Eh              -0.02085 eV
Free-energy (cav+disp)  :            0.00546870 Eh               0.14881 eV

---------------
SCF CONVERGENCE
---------------

  Last Energy change         ...    1.3175e-07  Tolerance :   1.0000e-08
  Last MAX-Density change    ...    2.5535e-15  Tolerance :   1.0000e-07
  Last RMS-Density change    ...    1.1440e-17  Tolerance :   5.0000e-09
  Last Orbital Gradient      ...    1.2436e-06  Tolerance :   1.0000e-05
  Last Orbital Rotation      ...    3.5026e-06  Tolerance :   1.0000e-05

             **** THE GBW FILE WAS UPDATED (IminiumBzOate3freq.gbw) ****
             **** DENSITY IminiumBzOate3freq.scfp WAS UPDATED ****
             **** ENERGY FILE WAS UPDATED (IminiumBzOate3freq.en.tmp) ****
             **** THE GBW FILE WAS UPDATED (IminiumBzOate3freq.gbw) ****
             **** DENSITY IminiumBzOate3freq.scfp WAS UPDATED ****
----------------
ORBITAL ENERGIES
----------------

  NO   OCC          E(Eh)            E(eV) 
   0   2.0000     -19.294086      -525.0188 
   1   2.0000     -19.224057      -523.1132 
   2   2.0000     -19.174312      -521.7596 
   3   2.0000     -19.163614      -521.4684 
   4   2.0000     -14.451305      -393.2400 
   5   2.0000     -14.404072      -391.9547 
   6   2.0000     -10.386221      -282.6234 
   7   2.0000     -10.382685      -282.5272 
   8   2.0000     -10.324145      -280.9343 
   9   2.0000     -10.295015      -280.1416 
  10   2.0000     -10.289807      -279.9999 
  11   2.0000     -10.269707      -279.4529 
  12   2.0000     -10.253352      -279.0079 
  13   2.0000     -10.243151      -278.7303 
  14   2.0000     -10.242459      -278.7115 
  15   2.0000     -10.241674      -278.6901 
  16   2.0000     -10.240522      -278.6588 
  17   2.0000     -10.239212      -278.6231 
  18   2.0000     -10.233937      -278.4796 
  19   2.0000     -10.233713      -278.4735 
  20   2.0000     -10.230411      -278.3836 
  21   2.0000     -10.229985      -278.3720 
  22   2.0000     -10.229211      -278.3510 
  23   2.0000     -10.227856      -278.3141 
  24   2.0000     -10.227669      -278.3090 
  25   2.0000     -10.227099      -278.2935 
  26   2.0000     -10.227069      -278.2927 
  27   2.0000     -10.226651      -278.2813 
  28   2.0000     -10.225362      -278.2462 
  29   2.0000     -10.225180      -278.2413 
  30   2.0000     -10.224293      -278.2172 
  31   2.0000     -10.224224      -278.2153 
  32   2.0000     -10.219680      -278.0916 
  33   2.0000     -10.217307      -278.0271 
  34   2.0000     -10.216443      -278.0036 
  35   2.0000     -10.211564      -277.8708 
  36   2.0000     -10.211511      -277.8693 
  37   2.0000     -10.210837      -277.8510 
  38   2.0000     -10.208951      -277.7997 
  39   2.0000     -10.202126      -277.6140 
  40   2.0000     -10.201956      -277.6093 
  41   2.0000     -10.199173      -277.5336 
  42   2.0000      -1.191581       -32.4246 
  43   2.0000      -1.099327       -29.9142 
  44   2.0000      -1.084044       -29.4983 
  45   2.0000      -1.014973       -27.6188 
  46   2.0000      -0.989536       -26.9266 
  47   2.0000      -0.984778       -26.7972 
  48   2.0000      -0.904211       -24.6048 
  49   2.0000      -0.896415       -24.3927 
  50   2.0000      -0.885828       -24.1046 
  51   2.0000      -0.878947       -23.9174 
  52   2.0000      -0.852952       -23.2100 
  53   2.0000      -0.840628       -22.8746 
  54   2.0000      -0.820345       -22.3227 
  55   2.0000      -0.806677       -21.9508 
  56   2.0000      -0.784767       -21.3546 
  57   2.0000      -0.779573       -21.2133 
  58   2.0000      -0.774486       -21.0748 
  59   2.0000      -0.770413       -20.9640 
  60   2.0000      -0.764885       -20.8136 
  61   2.0000      -0.758857       -20.6496 
  62   2.0000      -0.743418       -20.2294 
  63   2.0000      -0.721259       -19.6264 
  64   2.0000      -0.717786       -19.5320 
  65   2.0000      -0.711053       -19.3487 
  66   2.0000      -0.703591       -19.1457 
  67   2.0000      -0.697916       -18.9913 
  68   2.0000      -0.659020       -17.9328 
  69   2.0000      -0.648933       -17.6584 
  70   2.0000      -0.643276       -17.5044 
  71   2.0000      -0.640740       -17.4354 
  72   2.0000      -0.632327       -17.2065 
  73   2.0000      -0.628841       -17.1116 
  74   2.0000      -0.623734       -16.9727 
  75   2.0000      -0.622314       -16.9340 
  76   2.0000      -0.612004       -16.6535 
  77   2.0000      -0.593853       -16.1596 
  78   2.0000      -0.578895       -15.7525 
  79   2.0000      -0.573572       -15.6077 
  80   2.0000      -0.559929       -15.2364 
  81   2.0000      -0.549303       -14.9473 
  82   2.0000      -0.539221       -14.6729 
  83   2.0000      -0.536773       -14.6063 
  84   2.0000      -0.530056       -14.4235 
  85   2.0000      -0.519565       -14.1381 
  86   2.0000      -0.512911       -13.9570 
  87   2.0000      -0.510671       -13.8961 
  88   2.0000      -0.498381       -13.5616 
  89   2.0000      -0.490037       -13.3346 
  90   2.0000      -0.484225       -13.1764 
  91   2.0000      -0.483558       -13.1583 
  92   2.0000      -0.478071       -13.0090 
  93   2.0000      -0.475998       -12.9526 
  94   2.0000      -0.470368       -12.7994 
  95   2.0000      -0.468905       -12.7596 
  96   2.0000      -0.468201       -12.7404 
  97   2.0000      -0.466430       -12.6922 
  98   2.0000      -0.458027       -12.4635 
  99   2.0000      -0.454849       -12.3771 
 100   2.0000      -0.452804       -12.3214 
 101   2.0000      -0.451864       -12.2959 
 102   2.0000      -0.449273       -12.2253 
 103   2.0000      -0.447628       -12.1806 
 104   2.0000      -0.441683       -12.0188 
 105   2.0000      -0.441463       -12.0128 
 106   2.0000      -0.439274       -11.9533 
 107   2.0000      -0.438626       -11.9356 
 108   2.0000      -0.435128       -11.8404 
 109   2.0000      -0.432685       -11.7740 
 110   2.0000      -0.431076       -11.7302 
 111   2.0000      -0.422460       -11.4957 
 112   2.0000      -0.417399       -11.3580 
 113   2.0000      -0.410465       -11.1693 
 114   2.0000      -0.404630       -11.0105 
 115   2.0000      -0.398669       -10.8483 
 116   2.0000      -0.393956       -10.7201 
 117   2.0000      -0.390276       -10.6200 
 118   2.0000      -0.387865       -10.5543 
 119   2.0000      -0.383764       -10.4427 
 120   2.0000      -0.381146       -10.3715 
 121   2.0000      -0.378853       -10.3091 
 122   2.0000      -0.378360       -10.2957 
 123   2.0000      -0.378159       -10.2902 
 124   2.0000      -0.374162       -10.1815 
 125   2.0000      -0.369101       -10.0438 
 126   2.0000      -0.368125       -10.0172 
 127   2.0000      -0.365568        -9.9476 
 128   2.0000      -0.363735        -9.8977 
 129   2.0000      -0.363443        -9.8898 
 130   2.0000      -0.360569        -9.8116 
 131   2.0000      -0.355303        -9.6683 
 132   2.0000      -0.350135        -9.5277 
 133   2.0000      -0.348441        -9.4816 
 134   2.0000      -0.340328        -9.2608 
 135   2.0000      -0.333327        -9.0703 
 136   2.0000      -0.330887        -9.0039 
 137   2.0000      -0.328541        -8.9401 
 138   2.0000      -0.322699        -8.7811 
 139   2.0000      -0.319591        -8.6965 
 140   2.0000      -0.297407        -8.0929 
 141   2.0000      -0.288017        -7.8373 
 142   2.0000      -0.286966        -7.8087 
 143   2.0000      -0.282451        -7.6859 
 144   2.0000      -0.274310        -7.4643 
 145   2.0000      -0.273094        -7.4313 
 146   2.0000      -0.269420        -7.3313 
 147   2.0000      -0.268742        -7.3128 
 148   2.0000      -0.265142        -7.2149 
 149   2.0000      -0.260514        -7.0889 
 150   2.0000      -0.216993        -5.9047 
 151   0.0000      -0.074772        -2.0346 
 152   0.0000      -0.050772        -1.3816 
 153   0.0000      -0.036324        -0.9884 
 154   0.0000      -0.017839        -0.4854 
 155   0.0000      -0.016768        -0.4563 
 156   0.0000      -0.006843        -0.1862 
 157   0.0000      -0.005330        -0.1450 
 158   0.0000      -0.001247        -0.0339 
 159   0.0000       0.010729         0.2920 
 160   0.0000       0.041900         1.1401 
 161   0.0000       0.042723         1.1626 
 162   0.0000       0.054472         1.4822 
 163   0.0000       0.057957         1.5771 
 164   0.0000       0.067659         1.8411 
 165   0.0000       0.071263         1.9392 
 166   0.0000       0.071565         1.9474 
 167   0.0000       0.078508         2.1363 
 168   0.0000       0.081394         2.2149 
 169   0.0000       0.082927         2.2566 
 170   0.0000       0.085165         2.3175 
 171   0.0000       0.086608         2.3567 
 172   0.0000       0.091962         2.5024 
 173   0.0000       0.094831         2.5805 
 174   0.0000       0.097373         2.6496 
 175   0.0000       0.097919         2.6645 
 176   0.0000       0.102036         2.7765 
 177   0.0000       0.106236         2.8908 
 178   0.0000       0.107848         2.9347 
 179   0.0000       0.110054         2.9947 
 180   0.0000       0.110816         3.0155 
 181   0.0000       0.114379         3.1124 
 182   0.0000       0.116528         3.1709 
 183   0.0000       0.120007         3.2656 
 184   0.0000       0.121671         3.3108 
 185   0.0000       0.122799         3.3415 
 186   0.0000       0.125839         3.4242 
 187   0.0000       0.130131         3.5410 
 188   0.0000       0.132465         3.6046 
 189   0.0000       0.135727         3.6933 
 190   0.0000       0.136588         3.7167 
 191   0.0000       0.140588         3.8256 
 192   0.0000       0.142660         3.8820 
 193   0.0000       0.145206         3.9513 
 194   0.0000       0.146086         3.9752 
 195   0.0000       0.149593         4.0706 
 196   0.0000       0.152101         4.1389 
 197   0.0000       0.155356         4.2274 
 198   0.0000       0.158663         4.3174 
 199   0.0000       0.158928         4.3247 
 200   0.0000       0.161721         4.4006 
 201   0.0000       0.163684         4.4541 
 202   0.0000       0.167803         4.5662 
 203   0.0000       0.170124         4.6293 
 204   0.0000       0.171043         4.6543 
 205   0.0000       0.174062         4.7365 
 206   0.0000       0.175079         4.7642 
 207   0.0000       0.177164         4.8209 
 208   0.0000       0.179528         4.8852 
 209   0.0000       0.181476         4.9382 
 210   0.0000       0.183470         4.9925 
 211   0.0000       0.184049         5.0082 
 212   0.0000       0.187149         5.0926 
 213   0.0000       0.193110         5.2548 
 214   0.0000       0.193469         5.2645 
 215   0.0000       0.195024         5.3069 
 216   0.0000       0.198589         5.4039 
 217   0.0000       0.199793         5.4366 
 218   0.0000       0.203353         5.5335 
 219   0.0000       0.206718         5.6251 
 220   0.0000       0.210027         5.7151 
 221   0.0000       0.211097         5.7442 
 222   0.0000       0.215161         5.8548 
 223   0.0000       0.216446         5.8898 
 224   0.0000       0.217199         5.9103 
 225   0.0000       0.223474         6.0810 
 226   0.0000       0.226900         6.1743 
 227   0.0000       0.229507         6.2452 
 228   0.0000       0.230301         6.2668 
 229   0.0000       0.231891         6.3101 
 230   0.0000       0.234488         6.3807 
 231   0.0000       0.235881         6.4187 
 232   0.0000       0.236812         6.4440 
 233   0.0000       0.239686         6.5222 
 234   0.0000       0.240889         6.5549 
 235   0.0000       0.243085         6.6147 
 236   0.0000       0.244412         6.6508 
 237   0.0000       0.247118         6.7244 
 238   0.0000       0.249323         6.7844 
 239   0.0000       0.253035         6.8854 
 240   0.0000       0.256326         6.9750 
 241   0.0000       0.257794         7.0149 
 242   0.0000       0.259304         7.0560 
 243   0.0000       0.264841         7.2067 
 244   0.0000       0.265098         7.2137 
 245   0.0000       0.269031         7.3207 
 246   0.0000       0.270194         7.3524 
 247   0.0000       0.272194         7.4068 
 248   0.0000       0.274247         7.4626 
 249   0.0000       0.277187         7.5426 
 250   0.0000       0.282355         7.6833 
 251   0.0000       0.283202         7.7063 
 252   0.0000       0.285124         7.7586 
 253   0.0000       0.287191         7.8149 
 254   0.0000       0.291419         7.9299 
 255   0.0000       0.293428         7.9846 
 256   0.0000       0.297193         8.0870 
 257   0.0000       0.299372         8.1463 
 258   0.0000       0.300436         8.1753 
 259   0.0000       0.303261         8.2521 
 260   0.0000       0.307332         8.3629 
 261   0.0000       0.310515         8.4495 
 262   0.0000       0.312087         8.4923 
 263   0.0000       0.316739         8.6189 
 264   0.0000       0.319597         8.6967 
 265   0.0000       0.321661         8.7528 
 266   0.0000       0.325579         8.8595 
 267   0.0000       0.327025         8.8988 
 268   0.0000       0.329388         8.9631 
 269   0.0000       0.331742         9.0272 
 270   0.0000       0.333373         9.0715 
 271   0.0000       0.335294         9.1238 
 272   0.0000       0.336915         9.1679 
 273   0.0000       0.340036         9.2528 
 274   0.0000       0.342905         9.3309 
 275   0.0000       0.346035         9.4161 
 276   0.0000       0.348818         9.4918 
 277   0.0000       0.351668         9.5694 
 278   0.0000       0.352240         9.5849 
 279   0.0000       0.353924         9.6308 
 280   0.0000       0.357152         9.7186 
 281   0.0000       0.360464         9.8087 
 282   0.0000       0.362870         9.8742 
 283   0.0000       0.367261         9.9937 
 284   0.0000       0.369058        10.0426 
 285   0.0000       0.370692        10.0871 
 286   0.0000       0.372802        10.1445 
 287   0.0000       0.374757        10.1977 
 288   0.0000       0.377779        10.2799 
 289   0.0000       0.380511        10.3542 
 290   0.0000       0.382780        10.4160 
 291   0.0000       0.386705        10.5228 
 292   0.0000       0.388675        10.5764 
 293   0.0000       0.389471        10.5981 
 294   0.0000       0.391139        10.6434 
 295   0.0000       0.396694        10.7946 
 296   0.0000       0.400345        10.8939 
 297   0.0000       0.403753        10.9867 
 298   0.0000       0.406042        11.0490 
 299   0.0000       0.408135        11.1059 
 300   0.0000       0.411136        11.1876 
 301   0.0000       0.414479        11.2786 
 302   0.0000       0.417250        11.3540 
 303   0.0000       0.418563        11.3897 
 304   0.0000       0.421868        11.4796 
 305   0.0000       0.422805        11.5051 
 306   0.0000       0.425307        11.5732 
 307   0.0000       0.428366        11.6564 
 308   0.0000       0.429225        11.6798 
 309   0.0000       0.431026        11.7288 
 310   0.0000       0.432289        11.7632 
 311   0.0000       0.434033        11.8106 
 312   0.0000       0.435042        11.8381 
 313   0.0000       0.436820        11.8865 
 314   0.0000       0.438685        11.9372 
 315   0.0000       0.441005        12.0003 
 316   0.0000       0.441490        12.0135 
 317   0.0000       0.445778        12.1302 
 318   0.0000       0.446791        12.1578 
 319   0.0000       0.448161        12.1951 
 320   0.0000       0.449800        12.2397 
 321   0.0000       0.450460        12.2576 
 322   0.0000       0.451916        12.2973 
 323   0.0000       0.454399        12.3648 
 324   0.0000       0.457314        12.4441 
 325   0.0000       0.458561        12.4781 
 326   0.0000       0.459728        12.5098 
 327   0.0000       0.462487        12.5849 
 328   0.0000       0.468275        12.7424 
 329   0.0000       0.468954        12.7609 
 330   0.0000       0.469283        12.7698 
 331   0.0000       0.472737        12.8638 
 332   0.0000       0.474020        12.8988 
 333   0.0000       0.477957        13.0059 
 334   0.0000       0.478837        13.0298 
 335   0.0000       0.480738        13.0816 
 336   0.0000       0.484047        13.1716 
 337   0.0000       0.484923        13.1954 
 338   0.0000       0.485564        13.2129 
 339   0.0000       0.487782        13.2732 
 340   0.0000       0.487927        13.2772 
 341   0.0000       0.490791        13.3551 
 342   0.0000       0.492187        13.3931 
 343   0.0000       0.494368        13.4524 
 344   0.0000       0.497626        13.5411 
 345   0.0000       0.498258        13.5583 
 346   0.0000       0.501000        13.6329 
 347   0.0000       0.503604        13.7037 
 348   0.0000       0.505762        13.7625 
 349   0.0000       0.507113        13.7992 
 350   0.0000       0.510528        13.8922 
 351   0.0000       0.512826        13.9547 
 352   0.0000       0.514411        13.9978 
 353   0.0000       0.517298        14.0764 
 354   0.0000       0.519157        14.1270 
 355   0.0000       0.520849        14.1730 
 356   0.0000       0.522917        14.2293 
 357   0.0000       0.523503        14.2452 
 358   0.0000       0.528028        14.3684 
 359   0.0000       0.529309        14.4032 
 360   0.0000       0.530635        14.4393 
 361   0.0000       0.532645        14.4940 
 362   0.0000       0.534776        14.5520 
 363   0.0000       0.536077        14.5874 
 364   0.0000       0.537227        14.6187 
 365   0.0000       0.540419        14.7055 
 366   0.0000       0.547749        14.9050 
 367   0.0000       0.550968        14.9926 
 368   0.0000       0.552274        15.0281 
 369   0.0000       0.553736        15.0679 
 370   0.0000       0.556664        15.1476 
 371   0.0000       0.562530        15.3072 
 372   0.0000       0.567054        15.4303 
 373   0.0000       0.569835        15.5060 
 374   0.0000       0.571776        15.5588 
 375   0.0000       0.576035        15.6747 
 376   0.0000       0.578509        15.7420 
 377   0.0000       0.581592        15.8259 
 378   0.0000       0.585108        15.9216 
 379   0.0000       0.593628        16.1534 
 380   0.0000       0.595338        16.2000 
 381   0.0000       0.597301        16.2534 
 382   0.0000       0.601324        16.3629 
 383   0.0000       0.603669        16.4267 
 384   0.0000       0.606717        16.5096 
 385   0.0000       0.611927        16.6514 
 386   0.0000       0.614045        16.7090 
 387   0.0000       0.620001        16.8711 
 388   0.0000       0.623802        16.9745 
 389   0.0000       0.624672        16.9982 
 390   0.0000       0.632086        17.1999 
 391   0.0000       0.633848        17.2479 
 392   0.0000       0.638510        17.3747 
 393   0.0000       0.639946        17.4138 
 394   0.0000       0.646070        17.5805 
 395   0.0000       0.649182        17.6651 
 396   0.0000       0.651876        17.7384 
 397   0.0000       0.654778        17.8174 
 398   0.0000       0.658201        17.9105 
 399   0.0000       0.661246        17.9934 
 400   0.0000       0.668076        18.1793 
 401   0.0000       0.670517        18.2457 
 402   0.0000       0.675287        18.3755 
 403   0.0000       0.678774        18.4704 
 404   0.0000       0.681647        18.5486 
 405   0.0000       0.685230        18.6460 
 406   0.0000       0.686391        18.6777 
 407   0.0000       0.687540        18.7089 
 408   0.0000       0.694714        18.9041 
 409   0.0000       0.697312        18.9748 
 410   0.0000       0.701230        19.0815 
 411   0.0000       0.704655        19.1746 
 412   0.0000       0.706346        19.2207 
 413   0.0000       0.710549        19.3350 
 414   0.0000       0.713543        19.4165 
 415   0.0000       0.715677        19.4746 
 416   0.0000       0.718547        19.5526 
 417   0.0000       0.720513        19.6061 
 418   0.0000       0.724290        19.7089 
 419   0.0000       0.725600        19.7446 
 420   0.0000       0.728701        19.8290 
 421   0.0000       0.731438        19.9034 
 422   0.0000       0.733491        19.9593 
 423   0.0000       0.735772        20.0214 
 424   0.0000       0.738703        20.1011 
 425   0.0000       0.741676        20.1820 
 426   0.0000       0.743123        20.2214 
 427   0.0000       0.747046        20.3282 
 428   0.0000       0.750869        20.4322 
 429   0.0000       0.753809        20.5122 
 430   0.0000       0.755616        20.5614 
 431   0.0000       0.758971        20.6526 
 432   0.0000       0.760570        20.6962 
 433   0.0000       0.763545        20.7771 
 434   0.0000       0.768752        20.9188 
 435   0.0000       0.770986        20.9796 
 436   0.0000       0.773463        21.0470 
 437   0.0000       0.776706        21.1352 
 438   0.0000       0.779532        21.2122 
 439   0.0000       0.785065        21.3627 
 440   0.0000       0.785256        21.3679 
 441   0.0000       0.788276        21.4501 
 442   0.0000       0.789997        21.4969 
 443   0.0000       0.795666        21.6512 
 444   0.0000       0.798157        21.7190 
 445   0.0000       0.801623        21.8133 
 446   0.0000       0.807105        21.9624 
 447   0.0000       0.809110        22.0170 
 448   0.0000       0.810466        22.0539 
 449   0.0000       0.815947        22.2030 
 450   0.0000       0.819673        22.3044 
 451   0.0000       0.822547        22.3826 
 452   0.0000       0.826092        22.4791 
 453   0.0000       0.826218        22.4825 
 454   0.0000       0.829961        22.5844 
 455   0.0000       0.835252        22.7284 
 456   0.0000       0.842179        22.9168 
 457   0.0000       0.844423        22.9779 
 458   0.0000       0.845224        22.9997 
 459   0.0000       0.851847        23.1799 
 460   0.0000       0.853200        23.2168 
 461   0.0000       0.856287        23.3008 
 462   0.0000       0.858418        23.3587 
 463   0.0000       0.863376        23.4937 
 464   0.0000       0.866111        23.5681 
 465   0.0000       0.867970        23.6187 
 466   0.0000       0.869608        23.6632 
 467   0.0000       0.878155        23.8958 
 468   0.0000       0.880963        23.9722 
 469   0.0000       0.883021        24.0282 
 470   0.0000       0.890820        24.2404 
 471   0.0000       0.891837        24.2681 
 472   0.0000       0.894086        24.3293 
 473   0.0000       0.897553        24.4236 
 474   0.0000       0.904191        24.6043 
 475   0.0000       0.905346        24.6357 
 476   0.0000       0.911491        24.8029 
 477   0.0000       0.914132        24.8748 
 478   0.0000       0.917665        24.9709 
 479   0.0000       0.924851        25.1665 
 480   0.0000       0.927165        25.2295 
 481   0.0000       0.931546        25.3487 
 482   0.0000       0.935976        25.4692 
 483   0.0000       0.937211        25.5028 
 484   0.0000       0.939874        25.5753 
 485   0.0000       0.944299        25.6957 
 486   0.0000       0.945863        25.7382 
 487   0.0000       0.948304        25.8047 
 488   0.0000       0.953533        25.9470 
 489   0.0000       0.957356        26.0510 
 490   0.0000       0.957743        26.0615 
 491   0.0000       0.961771        26.1711 
 492   0.0000       0.963876        26.2284 
 493   0.0000       0.966532        26.3007 
 494   0.0000       0.969854        26.3911 
 495   0.0000       0.978887        26.6369 
 496   0.0000       0.984316        26.7846 
 497   0.0000       0.986864        26.8539 
 498   0.0000       0.993148        27.0249 
 499   0.0000       0.997492        27.1431 
 500   0.0000       0.999010        27.1845 
 501   0.0000       1.001637        27.2559 
 502   0.0000       1.008685        27.4477 
 503   0.0000       1.010792        27.5050 
 504   0.0000       1.019942        27.7540 
 505   0.0000       1.023465        27.8499 
 506   0.0000       1.028348        27.9828 
 507   0.0000       1.032424        28.0937 
 508   0.0000       1.034029        28.1374 
 509   0.0000       1.041086        28.3294 
 510   0.0000       1.042150        28.3583 
 511   0.0000       1.047810        28.5124 
 512   0.0000       1.051466        28.6119 
 513   0.0000       1.055435        28.7199 
 514   0.0000       1.059270        28.8242 
 515   0.0000       1.064923        28.9780 
 516   0.0000       1.069150        29.0931 
 517   0.0000       1.072509        29.1845 
 518   0.0000       1.077064        29.3084 
 519   0.0000       1.078569        29.3494 
 520   0.0000       1.086265        29.5588 
 521   0.0000       1.088254        29.6129 
 522   0.0000       1.090400        29.6713 
 523   0.0000       1.091833        29.7103 
 524   0.0000       1.096690        29.8425 
 525   0.0000       1.101363        29.9696 
 526   0.0000       1.106620        30.1127 
 527   0.0000       1.110762        30.2254 
 528   0.0000       1.112707        30.2783 
 529   0.0000       1.121882        30.5280 
 530   0.0000       1.124450        30.5979 
 531   0.0000       1.127468        30.6800 
 532   0.0000       1.133425        30.8421 
 533   0.0000       1.136728        30.9319 
 534   0.0000       1.140712        31.0403 
 535   0.0000       1.143890        31.1268 
 536   0.0000       1.146309        31.1927 
 537   0.0000       1.147326        31.2203 
 538   0.0000       1.147859        31.2348 
 539   0.0000       1.151715        31.3398 
 540   0.0000       1.156320        31.4651 
 541   0.0000       1.162289        31.6275 
 542   0.0000       1.165714        31.7207 
 543   0.0000       1.169901        31.8346 
 544   0.0000       1.175633        31.9906 
 545   0.0000       1.176150        32.0047 
 546   0.0000       1.179153        32.0864 
 547   0.0000       1.182677        32.1823 
 548   0.0000       1.186806        32.2946 
 549   0.0000       1.191344        32.4181 
 550   0.0000       1.195924        32.5428 
 551   0.0000       1.197378        32.5823 
 552   0.0000       1.203060        32.7369 
 553   0.0000       1.207322        32.8529 
 554   0.0000       1.213762        33.0281 
 555   0.0000       1.217924        33.1414 
 556   0.0000       1.222149        33.2564 
 557   0.0000       1.224403        33.3177 
 558   0.0000       1.227802        33.4102 
 559   0.0000       1.228285        33.4233 
 560   0.0000       1.231943        33.5229 
 561   0.0000       1.240602        33.7585 
 562   0.0000       1.241398        33.7802 
 563   0.0000       1.247534        33.9471 
 564   0.0000       1.249469        33.9998 
 565   0.0000       1.255214        34.1561 
 566   0.0000       1.256617        34.1943 
 567   0.0000       1.259803        34.2810 
 568   0.0000       1.262676        34.3592 
 569   0.0000       1.268240        34.5106 
 570   0.0000       1.271481        34.5987 
 571   0.0000       1.273881        34.6641 
 572   0.0000       1.277015        34.7494 
 573   0.0000       1.279356        34.8130 
 574   0.0000       1.283414        34.9235 
 575   0.0000       1.285539        34.9813 
 576   0.0000       1.288856        35.0715 
 577   0.0000       1.293207        35.1900 
 578   0.0000       1.295849        35.2618 
 579   0.0000       1.297158        35.2975 
 580   0.0000       1.300787        35.3962 
 581   0.0000       1.305499        35.5244 
 582   0.0000       1.308723        35.6122 
 583   0.0000       1.313731        35.7484 
 584   0.0000       1.318583        35.8805 
 585   0.0000       1.320405        35.9300 
 586   0.0000       1.324241        36.0344 
 587   0.0000       1.332706        36.2648 
 588   0.0000       1.338720        36.4284 
 589   0.0000       1.343896        36.5693 
 590   0.0000       1.350420        36.7468 
 591   0.0000       1.352662        36.8078 
 592   0.0000       1.358482        36.9662 
 593   0.0000       1.360716        37.0270 
 594   0.0000       1.363850        37.1123 
 595   0.0000       1.369540        37.2671 
 596   0.0000       1.370510        37.2935 
 597   0.0000       1.374334        37.3975 
 598   0.0000       1.378225        37.5034 
 599   0.0000       1.378979        37.5239 
 600   0.0000       1.388507        37.7832 
 601   0.0000       1.395938        37.9854 
 602   0.0000       1.398420        38.0530 
 603   0.0000       1.405188        38.2371 
 604   0.0000       1.408926        38.3388 
 605   0.0000       1.411234        38.4016 
 606   0.0000       1.416975        38.5579 
 607   0.0000       1.425630        38.7934 
 608   0.0000       1.426444        38.8155 
 609   0.0000       1.431084        38.9418 
 610   0.0000       1.434006        39.0213 
 611   0.0000       1.435284        39.0561 
 612   0.0000       1.446908        39.3724 
 613   0.0000       1.450890        39.4807 
 614   0.0000       1.456747        39.6401 
 615   0.0000       1.463740        39.8304 
 616   0.0000       1.466583        39.9078 
 617   0.0000       1.472073        40.0571 
 618   0.0000       1.474881        40.1335 
 619   0.0000       1.479522        40.2598 
 620   0.0000       1.481602        40.3164 
 621   0.0000       1.485088        40.4113 
 622   0.0000       1.488265        40.4977 
 623   0.0000       1.491890        40.5964 
 624   0.0000       1.495091        40.6835 
 625   0.0000       1.497334        40.7445 
 626   0.0000       1.503772        40.9197 
 627   0.0000       1.509439        41.0739 
 628   0.0000       1.512982        41.1703 
 629   0.0000       1.517081        41.2819 
 630   0.0000       1.519809        41.3561 
 631   0.0000       1.524310        41.4786 
 632   0.0000       1.531756        41.6812 
 633   0.0000       1.534857        41.7656 
 634   0.0000       1.538700        41.8701 
 635   0.0000       1.544707        42.0336 
 636   0.0000       1.546735        42.0888 
 637   0.0000       1.553736        42.2793 
 638   0.0000       1.558611        42.4120 
 639   0.0000       1.560569        42.4652 
 640   0.0000       1.566123        42.6164 
 641   0.0000       1.575431        42.8696 
 642   0.0000       1.579556        42.9819 
 643   0.0000       1.580127        42.9974 
 644   0.0000       1.583535        43.0902 
 645   0.0000       1.586329        43.1662 
 646   0.0000       1.590857        43.2894 
 647   0.0000       1.594147        43.3789 
 648   0.0000       1.595229        43.4084 
 649   0.0000       1.596752        43.4498 
 650   0.0000       1.604574        43.6627 
 651   0.0000       1.605477        43.6873 
 652   0.0000       1.608360        43.7657 
 653   0.0000       1.610890        43.8345 
 654   0.0000       1.613813        43.9141 
 655   0.0000       1.618009        44.0283 
 656   0.0000       1.620289        44.0903 
 657   0.0000       1.626801        44.2675 
 658   0.0000       1.628285        44.3079 
 659   0.0000       1.629328        44.3363 
 660   0.0000       1.634151        44.4675 
 661   0.0000       1.635438        44.5025 
 662   0.0000       1.639559        44.6147 
 663   0.0000       1.641694        44.6728 
 664   0.0000       1.643073        44.7103 
 665   0.0000       1.644619        44.7524 
 666   0.0000       1.646566        44.8053 
 667   0.0000       1.648624        44.8613 
 668   0.0000       1.652200        44.9586 
 669   0.0000       1.654091        45.0101 
 670   0.0000       1.655646        45.0524 
 671   0.0000       1.657936        45.1147 
 672   0.0000       1.661371        45.2082 
 673   0.0000       1.663260        45.2596 
 674   0.0000       1.665157        45.3112 
 675   0.0000       1.665492        45.3204 
 676   0.0000       1.668602        45.4050 
 677   0.0000       1.676082        45.6085 
 678   0.0000       1.676864        45.6298 
 679   0.0000       1.680410        45.7263 
 680   0.0000       1.681575        45.7580 
 681   0.0000       1.684856        45.8473 
 682   0.0000       1.687234        45.9120 
 683   0.0000       1.692217        46.0476 
 684   0.0000       1.695505        46.1370 
 685   0.0000       1.699783        46.2535 
 686   0.0000       1.700888        46.2835 
 687   0.0000       1.706264        46.4298 
 688   0.0000       1.710910        46.5562 
 689   0.0000       1.711973        46.5852 
 690   0.0000       1.716572        46.7103 
 691   0.0000       1.720201        46.8090 
 692   0.0000       1.724307        46.9208 
 693   0.0000       1.725778        46.9608 
 694   0.0000       1.727601        47.0104 
 695   0.0000       1.731998        47.1301 
 696   0.0000       1.734762        47.2053 
 697   0.0000       1.736741        47.2591 
 698   0.0000       1.741485        47.3882 
 699   0.0000       1.741986        47.4019 
 700   0.0000       1.744566        47.4721 
 701   0.0000       1.745548        47.4988 
 702   0.0000       1.748722        47.5851 
 703   0.0000       1.751956        47.6731 
 704   0.0000       1.761789        47.9407 
 705   0.0000       1.764392        48.0115 
 706   0.0000       1.765317        48.0367 
 707   0.0000       1.768974        48.1362 
 708   0.0000       1.770987        48.1910 
 709   0.0000       1.776617        48.3442 
 710   0.0000       1.780446        48.4484 
 711   0.0000       1.781752        48.4839 
 712   0.0000       1.790047        48.7097 
 713   0.0000       1.796093        48.8742 
 714   0.0000       1.796908        48.8964 
 715   0.0000       1.802125        49.0383 
 716   0.0000       1.811069        49.2817 
 717   0.0000       1.812822        49.3294 
 718   0.0000       1.816137        49.4196 
 719   0.0000       1.824316        49.6421 
 720   0.0000       1.827207        49.7208 
 721   0.0000       1.833211        49.8842 
 722   0.0000       1.842045        50.1246 
 723   0.0000       1.847453        50.2717 
 724   0.0000       1.858873        50.5825 
 725   0.0000       1.859523        50.6002 
 726   0.0000       1.869758        50.8787 
 727   0.0000       1.875725        51.0411 
 728   0.0000       1.878151        51.1071 
 729   0.0000       1.880758        51.1780 
 730   0.0000       1.885614        51.3102 
 731   0.0000       1.895782        51.5869 
 732   0.0000       1.897050        51.6213 
 733   0.0000       1.898262        51.6543 
 734   0.0000       1.905472        51.8505 
 735   0.0000       1.907215        51.8979 
 736   0.0000       1.910448        51.9859 
 737   0.0000       1.921312        52.2816 
 738   0.0000       1.925495        52.3954 
 739   0.0000       1.932953        52.5983 
 740   0.0000       1.936056        52.6828 
 741   0.0000       1.937004        52.7086 
 742   0.0000       1.944998        52.9261 
 743   0.0000       1.954511        53.1849 
 744   0.0000       1.957293        53.2607 
 745   0.0000       1.960034        53.3352 
 746   0.0000       1.961591        53.3776 
 747   0.0000       1.969825        53.6017 
 748   0.0000       1.970626        53.6235 
 749   0.0000       1.976158        53.7740 
 750   0.0000       1.979951        53.8772 
 751   0.0000       1.985818        54.0368 
 752   0.0000       1.992399        54.2159 
 753   0.0000       1.994968        54.2858 
 754   0.0000       1.999735        54.4156 
 755   0.0000       2.001865        54.4735 
 756   0.0000       2.006472        54.5989 
 757   0.0000       2.008286        54.6482 
 758   0.0000       2.011586        54.7380 
 759   0.0000       2.015997        54.8581 
 760   0.0000       2.026729        55.1501 
 761   0.0000       2.027773        55.1785 
 762   0.0000       2.038194        55.4621 
 763   0.0000       2.040781        55.5325 
 764   0.0000       2.048580        55.7447 
 765   0.0000       2.049646        55.7737 
 766   0.0000       2.055400        55.9303 
 767   0.0000       2.056854        55.9698 
 768   0.0000       2.065995        56.2186 
 769   0.0000       2.069047        56.3016 
 770   0.0000       2.073310        56.4176 
 771   0.0000       2.078882        56.5693 
 772   0.0000       2.080751        56.6201 
 773   0.0000       2.089225        56.8507 
 774   0.0000       2.091680        56.9175 
 775   0.0000       2.097084        57.0645 
 776   0.0000       2.098444        57.1016 
 777   0.0000       2.106139        57.3109 
 778   0.0000       2.110767        57.4369 
 779   0.0000       2.111353        57.4528 
 780   0.0000       2.114724        57.5446 
 781   0.0000       2.119025        57.6616 
 782   0.0000       2.122659        57.7605 
 783   0.0000       2.123798        57.7915 
 784   0.0000       2.130543        57.9750 
 785   0.0000       2.142218        58.2927 
 786   0.0000       2.143740        58.3341 
 787   0.0000       2.147441        58.4348 
 788   0.0000       2.153906        58.6108 
 789   0.0000       2.159928        58.7746 
 790   0.0000       2.162246        58.8377 
 791   0.0000       2.166043        58.9410 
 792   0.0000       2.171782        59.0972 
 793   0.0000       2.174561        59.1728 
 794   0.0000       2.178572        59.2820 
 795   0.0000       2.183744        59.4227 
 796   0.0000       2.186301        59.4923 
 797   0.0000       2.190327        59.6018 
 798   0.0000       2.196884        59.7803 
 799   0.0000       2.200031        59.8659 
 800   0.0000       2.204305        59.9822 
 801   0.0000       2.210234        60.1435 
 802   0.0000       2.212058        60.1932 
 803   0.0000       2.213887        60.2429 
 804   0.0000       2.223180        60.4958 
 805   0.0000       2.223784        60.5122 
 806   0.0000       2.225721        60.5650 
 807   0.0000       2.235902        60.8420 
 808   0.0000       2.237371        60.8820 
 809   0.0000       2.244507        61.0761 
 810   0.0000       2.247107        61.1469 
 811   0.0000       2.256533        61.4034 
 812   0.0000       2.262009        61.5524 
 813   0.0000       2.263942        61.6050 
 814   0.0000       2.268166        61.7199 
 815   0.0000       2.273584        61.8674 
 816   0.0000       2.280576        62.0576 
 817   0.0000       2.283749        62.1440 
 818   0.0000       2.286861        62.2286 
 819   0.0000       2.287806        62.2544 
 820   0.0000       2.290928        62.3393 
 821   0.0000       2.299837        62.5817 
 822   0.0000       2.305845        62.7452 
 823   0.0000       2.307076        62.7787 
 824   0.0000       2.315466        63.0070 
 825   0.0000       2.325437        63.2783 
 826   0.0000       2.327760        63.3416 
 827   0.0000       2.334852        63.5346 
 828   0.0000       2.339247        63.6541 
 829   0.0000       2.343620        63.7731 
 830   0.0000       2.349753        63.9400 
 831   0.0000       2.355297        64.0909 
 832   0.0000       2.358588        64.1804 
 833   0.0000       2.364376        64.3379 
 834   0.0000       2.368294        64.4445 
 835   0.0000       2.372520        64.5595 
 836   0.0000       2.375828        64.6496 
 837   0.0000       2.377678        64.6999 
 838   0.0000       2.380673        64.7814 
 839   0.0000       2.390669        65.0534 
 840   0.0000       2.394457        65.1565 
 841   0.0000       2.395740        65.1914 
 842   0.0000       2.399645        65.2977 
 843   0.0000       2.404685        65.4348 
 844   0.0000       2.413575        65.6767 
 845   0.0000       2.414315        65.6968 
 846   0.0000       2.420852        65.8747 
 847   0.0000       2.422791        65.9275 
 848   0.0000       2.428012        66.0696 
 849   0.0000       2.431444        66.1629 
 850   0.0000       2.433127        66.2088 
 851   0.0000       2.436068        66.2888 
 852   0.0000       2.440888        66.4199 
 853   0.0000       2.446042        66.5602 
 854   0.0000       2.454452        66.7890 
 855   0.0000       2.460141        66.9438 
 856   0.0000       2.462312        67.0029 
 857   0.0000       2.464314        67.0574 
 858   0.0000       2.471561        67.2546 
 859   0.0000       2.479397        67.4678 
 860   0.0000       2.486369        67.6575 
 861   0.0000       2.486648        67.6651 
 862   0.0000       2.489742        67.7493 
 863   0.0000       2.491790        67.8051 
 864   0.0000       2.497384        67.9573 
 865   0.0000       2.507854        68.2422 
 866   0.0000       2.509072        68.2753 
 867   0.0000       2.515373        68.4468 
 868   0.0000       2.518994        68.5453 
 869   0.0000       2.527006        68.7633 
 870   0.0000       2.528652        68.8081 
 871   0.0000       2.530791        68.8663 
 872   0.0000       2.535799        69.0026 
 873   0.0000       2.542813        69.1935 
 874   0.0000       2.543237        69.2050 
 875   0.0000       2.547685        69.3260 
 876   0.0000       2.552940        69.4690 
 877   0.0000       2.554913        69.5227 
 878   0.0000       2.556552        69.5673 
 879   0.0000       2.563612        69.7594 
 880   0.0000       2.566735        69.8444 
 881   0.0000       2.572155        69.9919 
 882   0.0000       2.574015        70.0425 
 883   0.0000       2.579110        70.1812 
 884   0.0000       2.583614        70.3037 
 885   0.0000       2.591143        70.5086 
 886   0.0000       2.591876        70.5285 
 887   0.0000       2.594663        70.6044 
 888   0.0000       2.598992        70.7222 
 889   0.0000       2.604586        70.8744 
 890   0.0000       2.609091        70.9970 
 891   0.0000       2.611888        71.0731 
 892   0.0000       2.615095        71.1604 
 893   0.0000       2.621357        71.3307 
 894   0.0000       2.622712        71.3676 
 895   0.0000       2.625559        71.4451 
 896   0.0000       2.630444        71.5780 
 897   0.0000       2.631861        71.6166 
 898   0.0000       2.636285        71.7370 
 899   0.0000       2.639664        71.8289 
 900   0.0000       2.640923        71.8632 
 901   0.0000       2.644024        71.9475 
 902   0.0000       2.649065        72.0847 
 903   0.0000       2.649794        72.1046 
 904   0.0000       2.652698        72.1836 
 905   0.0000       2.654939        72.2446 
 906   0.0000       2.659232        72.3614 
 907   0.0000       2.660920        72.4073 
 908   0.0000       2.662727        72.4565 
 909   0.0000       2.667191        72.5780 
 910   0.0000       2.669182        72.6321 
 911   0.0000       2.672339        72.7180 
 912   0.0000       2.677082        72.8471 
 913   0.0000       2.679592        72.9154 
 914   0.0000       2.680659        72.9444 
 915   0.0000       2.683010        73.0084 
 916   0.0000       2.683661        73.0261 
 917   0.0000       2.685805        73.0845 
 918   0.0000       2.688326        73.1531 
 919   0.0000       2.692436        73.2649 
 920   0.0000       2.694656        73.3253 
 921   0.0000       2.698157        73.4206 
 922   0.0000       2.699232        73.4498 
 923   0.0000       2.702814        73.5473 
 924   0.0000       2.706283        73.6417 
 925   0.0000       2.707753        73.6817 
 926   0.0000       2.710810        73.7649 
 927   0.0000       2.713694        73.8434 
 928   0.0000       2.713808        73.8465 
 929   0.0000       2.718176        73.9653 
 930   0.0000       2.720051        74.0164 
 931   0.0000       2.723835        74.1193 
 932   0.0000       2.726895        74.2026 
 933   0.0000       2.730220        74.2931 
 934   0.0000       2.736455        74.4627 
 935   0.0000       2.737493        74.4910 
 936   0.0000       2.739121        74.5353 
 937   0.0000       2.744320        74.6767 
 938   0.0000       2.746480        74.7355 
 939   0.0000       2.750716        74.8508 
 940   0.0000       2.754675        74.9585 
 941   0.0000       2.758038        75.0500 
 942   0.0000       2.760803        75.1253 
 943   0.0000       2.764353        75.2219 
 944   0.0000       2.769167        75.3529 
 945   0.0000       2.772400        75.4408 
 946   0.0000       2.772979        75.4566 
 947   0.0000       2.777734        75.5860 
 948   0.0000       2.779629        75.6376 
 949   0.0000       2.782693        75.7209 
 950   0.0000       2.789668        75.9107 
 951   0.0000       2.790572        75.9353 
 952   0.0000       2.793278        76.0090 
 953   0.0000       2.798635        76.1547 
 954   0.0000       2.802803        76.2681 
 955   0.0000       2.809196        76.4421 
 956   0.0000       2.811999        76.5184 
 957   0.0000       2.815771        76.6210 
 958   0.0000       2.818336        76.6908 
 959   0.0000       2.821519        76.7774 
 960   0.0000       2.824628        76.8620 
 961   0.0000       2.833111        77.0929 
 962   0.0000       2.835102        77.1470 
 963   0.0000       2.838458        77.2384 
 964   0.0000       2.839795        77.2747 
 965   0.0000       2.844220        77.3952 
 966   0.0000       2.844885        77.4133 
 967   0.0000       2.850248        77.5592 
 968   0.0000       2.853997        77.6612 
 969   0.0000       2.858627        77.7872 
 970   0.0000       2.859146        77.8013 
 971   0.0000       2.863083        77.9084 
 972   0.0000       2.869077        78.0715 
 973   0.0000       2.870709        78.1160 
 974   0.0000       2.875106        78.2356 
 975   0.0000       2.876360        78.2697 
 976   0.0000       2.880882        78.3928 
 977   0.0000       2.883318        78.4591 
 978   0.0000       2.888975        78.6130 
 979   0.0000       2.889818        78.6359 
 980   0.0000       2.893125        78.7259 
 981   0.0000       2.894597        78.7660 
 982   0.0000       2.897895        78.8557 
 983   0.0000       2.901829        78.9628 
 984   0.0000       2.902350        78.9770 
 985   0.0000       2.906296        79.0843 
 986   0.0000       2.908105        79.1336 
 987   0.0000       2.912027        79.2403 
 988   0.0000       2.913888        79.2909 
 989   0.0000       2.917478        79.3886 
 990   0.0000       2.924032        79.5670 
 991   0.0000       2.928273        79.6824 
 992   0.0000       2.933467        79.8237 
 993   0.0000       2.935908        79.8901 
 994   0.0000       2.938996        79.9742 
 995   0.0000       2.942170        80.0605 
 996   0.0000       2.948451        80.2314 
 997   0.0000       2.951596        80.3170 
 998   0.0000       2.951895        80.3252 
 999   0.0000       2.957897        80.4885 
 1000   0.0000       2.964083        80.6568 
 1001   0.0000       2.966078        80.7111 
 1002   0.0000       2.968996        80.7905 
 1003   0.0000       2.973798        80.9212 
 1004   0.0000       2.980943        81.1156 
 1005   0.0000       2.986764        81.2740 
 1006   0.0000       2.990302        81.3703 
 1007   0.0000       2.992998        81.4436 
 1008   0.0000       2.995660        81.5160 
 1009   0.0000       3.004633        81.7602 
 1010   0.0000       3.008523        81.8661 
 1011   0.0000       3.012781        81.9819 
 1012   0.0000       3.025733        82.3344 
 1013   0.0000       3.027932        82.3942 
 1014   0.0000       3.034006        82.5595 
 1015   0.0000       3.034461        82.5719 
 1016   0.0000       3.043424        82.8158 
 1017   0.0000       3.045295        82.8667 
 1018   0.0000       3.050619        83.0116 
 1019   0.0000       3.053301        83.0845 
 1020   0.0000       3.058377        83.2227 
 1021   0.0000       3.064199        83.3811 
 1022   0.0000       3.067071        83.4593 
 1023   0.0000       3.067506        83.4711 
 1024   0.0000       3.074782        83.6691 
 1025   0.0000       3.081006        83.8384 
 1026   0.0000       3.084126        83.9233 
 1027   0.0000       3.086615        83.9911 
 1028   0.0000       3.092624        84.1546 
 1029   0.0000       3.099635        84.3453 
 1030   0.0000       3.105884        84.5154 
 1031   0.0000       3.108296        84.5810 
 1032   0.0000       3.112149        84.6859 
 1033   0.0000       3.116314        84.7992 
 1034   0.0000       3.123591        84.9972 
 1035   0.0000       3.125712        85.0550 
 1036   0.0000       3.129892        85.1687 
 1037   0.0000       3.136467        85.3476 
 1038   0.0000       3.140676        85.4621 
 1039   0.0000       3.141160        85.4753 
 1040   0.0000       3.143810        85.5474 
 1041   0.0000       3.148566        85.6768 
 1042   0.0000       3.152767        85.7912 
 1043   0.0000       3.155269        85.8592 
 1044   0.0000       3.161095        86.0178 
 1045   0.0000       3.163046        86.0709 
 1046   0.0000       3.164393        86.1075 
 1047   0.0000       3.168084        86.2079 
 1048   0.0000       3.170942        86.2857 
 1049   0.0000       3.179292        86.5129 
 1050   0.0000       3.182564        86.6020 
 1051   0.0000       3.183952        86.6397 
 1052   0.0000       3.187515        86.7367 
 1053   0.0000       3.187710        86.7420 
 1054   0.0000       3.190486        86.8175 
 1055   0.0000       3.194496        86.9267 
 1056   0.0000       3.201421        87.1151 
 1057   0.0000       3.202306        87.1392 
 1058   0.0000       3.204067        87.1871 
 1059   0.0000       3.206780        87.2609 
 1060   0.0000       3.208260        87.3012 
 1061   0.0000       3.209591        87.3374 
 1062   0.0000       3.213926        87.4554 
 1063   0.0000       3.216367        87.5218 
 1064   0.0000       3.219769        87.6144 
 1065   0.0000       3.220806        87.6426 
 1066   0.0000       3.225886        87.7808 
 1067   0.0000       3.227152        87.8153 
 1068   0.0000       3.232746        87.9675 
 1069   0.0000       3.233157        87.9787 
 1070   0.0000       3.235033        88.0297 
 1071   0.0000       3.239628        88.1548 
 1072   0.0000       3.242871        88.2430 
 1073   0.0000       3.248138        88.3863 
 1074   0.0000       3.254408        88.5570 
 1075   0.0000       3.256188        88.6054 
 1076   0.0000       3.261959        88.7624 
 1077   0.0000       3.264641        88.8354 
 1078   0.0000       3.267978        88.9262 
 1079   0.0000       3.269151        88.9581 
 1080   0.0000       3.273203        89.0684 
 1081   0.0000       3.275548        89.1322 
 1082   0.0000       3.280316        89.2619 
 1083   0.0000       3.283109        89.3380 
 1084   0.0000       3.285543        89.4042 
 1085   0.0000       3.287330        89.4528 
 1086   0.0000       3.293227        89.6133 
 1087   0.0000       3.294080        89.6365 
 1088   0.0000       3.301442        89.8368 
 1089   0.0000       3.304819        89.9287 
 1090   0.0000       3.308425        90.0268 
 1091   0.0000       3.310887        90.0938 
 1092   0.0000       3.311268        90.1042 
 1093   0.0000       3.314101        90.1813 
 1094   0.0000       3.318250        90.2942 
 1095   0.0000       3.321675        90.3874 
 1096   0.0000       3.326721        90.5247 
 1097   0.0000       3.330023        90.6145 
 1098   0.0000       3.331700        90.6602 
 1099   0.0000       3.337973        90.8309 
 1100   0.0000       3.339105        90.8617 
 1101   0.0000       3.341895        90.9376 
 1102   0.0000       3.344138        90.9986 
 1103   0.0000       3.346296        91.0573 
 1104   0.0000       3.349417        91.1423 
 1105   0.0000       3.353097        91.2424 
 1106   0.0000       3.361820        91.4798 
 1107   0.0000       3.362560        91.4999 
 1108   0.0000       3.367054        91.6222 
 1109   0.0000       3.370066        91.7042 
 1110   0.0000       3.371468        91.7423 
 1111   0.0000       3.373666        91.8021 
 1112   0.0000       3.375398        91.8493 
 1113   0.0000       3.379093        91.9498 
 1114   0.0000       3.381709        92.0210 
 1115   0.0000       3.382438        92.0408 
 1116   0.0000       3.388340        92.2014 
 1117   0.0000       3.388995        92.2192 
 1118   0.0000       3.393631        92.3454 
 1119   0.0000       3.395038        92.3837 
 1120   0.0000       3.399341        92.5008 
 1121   0.0000       3.401596        92.5621 
 1122   0.0000       3.402374        92.5833 
 1123   0.0000       3.402654        92.5909 
 1124   0.0000       3.405940        92.6803 
 1125   0.0000       3.408576        92.7521 
 1126   0.0000       3.411351        92.8276 
 1127   0.0000       3.411833        92.8407 
 1128   0.0000       3.414564        92.9150 
 1129   0.0000       3.415922        92.9520 
 1130   0.0000       3.421738        93.1102 
 1131   0.0000       3.423269        93.1519 
 1132   0.0000       3.427169        93.2580 
 1133   0.0000       3.428285        93.2884 
 1134   0.0000       3.430139        93.3388 
 1135   0.0000       3.432027        93.3902 
 1136   0.0000       3.435077        93.4732 
 1137   0.0000       3.437716        93.5450 
 1138   0.0000       3.443693        93.7076 
 1139   0.0000       3.446334        93.7795 
 1140   0.0000       3.453503        93.9746 
 1141   0.0000       3.456187        94.0476 
 1142   0.0000       3.459751        94.1446 
 1143   0.0000       3.461810        94.2006 
 1144   0.0000       3.464249        94.2670 
 1145   0.0000       3.467971        94.3683 
 1146   0.0000       3.471274        94.4582 
 1147   0.0000       3.476496        94.6003 
 1148   0.0000       3.481525        94.7371 
 1149   0.0000       3.486049        94.8602 
 1150   0.0000       3.487073        94.8881 
 1151   0.0000       3.490385        94.9782 
 1152   0.0000       3.492394        95.0329 
 1153   0.0000       3.494751        95.0970 
 1154   0.0000       3.497501        95.1719 
 1155   0.0000       3.499931        95.2380 
 1156   0.0000       3.500799        95.2616 
 1157   0.0000       3.503018        95.3220 
 1158   0.0000       3.509506        95.4985 
 1159   0.0000       3.511404        95.5502 
 1160   0.0000       3.516585        95.6912 
 1161   0.0000       3.520970        95.8105 
 1162   0.0000       3.524895        95.9173 
 1163   0.0000       3.527721        95.9942 
 1164   0.0000       3.529814        96.0511 
 1165   0.0000       3.531058        96.0850 
 1166   0.0000       3.537852        96.2698 
 1167   0.0000       3.542790        96.4042 
 1168   0.0000       3.543649        96.4276 
 1169   0.0000       3.547944        96.5445 
 1170   0.0000       3.552858        96.6782 
 1171   0.0000       3.557674        96.8092 
 1172   0.0000       3.559043        96.8465 
 1173   0.0000       3.561657        96.9176 
 1174   0.0000       3.567511        97.0769 
 1175   0.0000       3.568951        97.1161 
 1176   0.0000       3.573543        97.2411 
 1177   0.0000       3.579803        97.4114 
 1178   0.0000       3.581947        97.4697 
 1179   0.0000       3.587980        97.6339 
 1180   0.0000       3.591088        97.7185 
 1181   0.0000       3.596678        97.8706 
 1182   0.0000       3.598011        97.9068 
 1183   0.0000       3.603030        98.0434 
 1184   0.0000       3.610589        98.2491 
 1185   0.0000       3.616164        98.4008 
 1186   0.0000       3.622197        98.5650 
 1187   0.0000       3.627480        98.7087 
 1188   0.0000       3.631609        98.8211 
 1189   0.0000       3.635486        98.9266 
 1190   0.0000       3.640747        99.0698 
 1191   0.0000       3.648638        99.2845 
 1192   0.0000       3.649737        99.3144 
 1193   0.0000       3.651501        99.3624 
 1194   0.0000       3.659642        99.5839 
 1195   0.0000       3.666136        99.7606 
 1196   0.0000       3.672133        99.9238 
 1197   0.0000       3.673529        99.9618 
 1198   0.0000       3.678451       100.0957 
 1199   0.0000       3.682158       100.1966 
 1200   0.0000       3.686573       100.3168 
 1201   0.0000       3.690331       100.4190 
 1202   0.0000       3.693033       100.4925 
 1203   0.0000       3.697888       100.6246 
 1204   0.0000       3.705530       100.8326 
 1205   0.0000       3.708512       100.9138 
 1206   0.0000       3.712086       101.0110 
 1207   0.0000       3.716458       101.1300 
 1208   0.0000       3.720353       101.2359 
 1209   0.0000       3.727927       101.4420 
 1210   0.0000       3.729575       101.4869 
 1211   0.0000       3.732211       101.5586 
 1212   0.0000       3.736297       101.6698 
 1213   0.0000       3.744209       101.8851 
 1214   0.0000       3.752192       102.1023 
 1215   0.0000       3.760534       102.3293 
 1216   0.0000       3.770509       102.6008 
 1217   0.0000       3.781390       102.8969 
 1218   0.0000       3.786707       103.0415 
 1219   0.0000       3.793759       103.2334 
 1220   0.0000       3.796170       103.2990 
 1221   0.0000       3.799786       103.3974 
 1222   0.0000       3.806266       103.5738 
 1223   0.0000       3.812620       103.7467 
 1224   0.0000       3.815251       103.8182 
 1225   0.0000       3.827118       104.1412 
 1226   0.0000       3.832728       104.2938 
 1227   0.0000       3.843180       104.5783 
 1228   0.0000       3.851452       104.8033 
 1229   0.0000       3.859014       105.0091 
 1230   0.0000       3.864478       105.1578 
 1231   0.0000       3.870512       105.3220 
 1232   0.0000       3.873811       105.4117 
 1233   0.0000       3.882236       105.6410 
 1234   0.0000       3.883139       105.6656 
 1235   0.0000       3.892709       105.9260 
 1236   0.0000       3.899231       106.1035 
 1237   0.0000       3.902346       106.1882 
 1238   0.0000       3.912983       106.4777 
 1239   0.0000       3.918732       106.6341 
 1240   0.0000       3.921911       106.7206 
 1241   0.0000       3.927105       106.8619 
 1242   0.0000       3.933608       107.0389 
 1243   0.0000       3.939401       107.1965 
 1244   0.0000       3.952475       107.5523 
 1245   0.0000       3.969249       108.0088 
 1246   0.0000       3.969665       108.0201 
 1247   0.0000       3.981975       108.3551 
 1248   0.0000       3.989991       108.5732 
 1249   0.0000       3.993792       108.6766 
 1250   0.0000       3.996918       108.7617 
 1251   0.0000       4.005554       108.9967 
 1252   0.0000       4.017987       109.3350 
 1253   0.0000       4.023971       109.4978 
 1254   0.0000       4.028509       109.6213 
 1255   0.0000       4.044580       110.0586 
 1256   0.0000       4.050350       110.2156 
 1257   0.0000       4.059386       110.4615 
 1258   0.0000       4.060725       110.4979 
 1259   0.0000       4.065952       110.6402 
 1260   0.0000       4.075019       110.8869 
 1261   0.0000       4.077614       110.9575 
 1262   0.0000       4.085452       111.1708 
 1263   0.0000       4.086752       111.2062 
 1264   0.0000       4.093369       111.3862 
 1265   0.0000       4.102413       111.6323 
 1266   0.0000       4.107367       111.7671 
 1267   0.0000       4.112597       111.9095 
 1268   0.0000       4.121185       112.1431 
 1269   0.0000       4.124701       112.2388 
 1270   0.0000       4.127230       112.3076 
 1271   0.0000       4.131672       112.4285 
 1272   0.0000       4.139076       112.6300 
 1273   0.0000       4.147283       112.8533 
 1274   0.0000       4.152258       112.9887 
 1275   0.0000       4.154939       113.0616 
 1276   0.0000       4.160789       113.2208 
 1277   0.0000       4.165952       113.3613 
 1278   0.0000       4.169910       113.4690 
 1279   0.0000       4.172568       113.5413 
 1280   0.0000       4.176592       113.6508 
 1281   0.0000       4.180309       113.7520 
 1282   0.0000       4.183098       113.8279 
 1283   0.0000       4.185977       113.9062 
 1284   0.0000       4.198871       114.2571 
 1285   0.0000       4.203953       114.3954 
 1286   0.0000       4.206875       114.4749 
 1287   0.0000       4.209465       114.5454 
 1288   0.0000       4.212302       114.6226 
 1289   0.0000       4.219473       114.8177 
 1290   0.0000       4.222285       114.8942 
 1291   0.0000       4.228000       115.0497 
 1292   0.0000       4.229650       115.0946 
 1293   0.0000       4.233377       115.1960 
 1294   0.0000       4.235388       115.2508 
 1295   0.0000       4.238343       115.3312 
 1296   0.0000       4.242937       115.4562 
 1297   0.0000       4.246022       115.5401 
 1298   0.0000       4.248247       115.6007 
 1299   0.0000       4.251189       115.6807 
 1300   0.0000       4.252598       115.7191 
 1301   0.0000       4.256357       115.8214 
 1302   0.0000       4.259588       115.9093 
 1303   0.0000       4.263185       116.0072 
 1304   0.0000       4.266709       116.1030 
 1305   0.0000       4.270585       116.2085 
 1306   0.0000       4.272813       116.2692 
 1307   0.0000       4.275950       116.3545 
 1308   0.0000       4.284491       116.5869 
 1309   0.0000       4.286377       116.6383 
 1310   0.0000       4.292277       116.7988 
 1311   0.0000       4.298301       116.9627 
 1312   0.0000       4.303452       117.1029 
 1313   0.0000       4.307234       117.2058 
 1314   0.0000       4.312320       117.3442 
 1315   0.0000       4.330041       117.8264 
 1316   0.0000       4.333632       117.9241 
 1317   0.0000       4.348259       118.3221 
 1318   0.0000       4.350197       118.3749 
 1319   0.0000       4.356118       118.5360 
 1320   0.0000       4.361609       118.6854 
 1321   0.0000       4.362487       118.7093 
 1322   0.0000       4.366571       118.8204 
 1323   0.0000       4.367911       118.8569 
 1324   0.0000       4.373775       119.0165 
 1325   0.0000       4.379976       119.1852 
 1326   0.0000       4.380954       119.2118 
 1327   0.0000       4.389147       119.4348 
 1328   0.0000       4.397100       119.6512 
 1329   0.0000       4.403258       119.8187 
 1330   0.0000       4.411853       120.0526 
 1331   0.0000       4.420073       120.2763 
 1332   0.0000       4.423770       120.3769 
 1333   0.0000       4.430356       120.5561 
 1334   0.0000       4.443331       120.9092 
 1335   0.0000       4.454115       121.2026 
 1336   0.0000       4.463317       121.4530 
 1337   0.0000       4.467847       121.5763 
 1338   0.0000       4.478278       121.8601 
 1339   0.0000       4.480160       121.9113 
 1340   0.0000       4.481012       121.9345 
 1341   0.0000       4.494718       122.3075 
 1342   0.0000       4.499952       122.4499 
 1343   0.0000       4.505501       122.6009 
 1344   0.0000       4.505624       122.6043 
 1345   0.0000       4.510344       122.7327 
 1346   0.0000       4.525791       123.1530 
 1347   0.0000       4.534895       123.4008 
 1348   0.0000       4.545629       123.6928 
 1349   0.0000       4.563840       124.1884 
 1350   0.0000       4.571997       124.4104 
 1351   0.0000       4.577177       124.5513 
 1352   0.0000       4.593632       124.9991 
 1353   0.0000       4.601061       125.2012 
 1354   0.0000       4.619254       125.6963 
 1355   0.0000       4.623302       125.8064 
 1356   0.0000       4.632188       126.0482 
 1357   0.0000       4.641605       126.3045 
 1358   0.0000       4.652216       126.5932 
 1359   0.0000       4.658892       126.7749 
 1360   0.0000       4.666514       126.9823 
 1361   0.0000       4.669433       127.0617 
 1362   0.0000       4.674992       127.2130 
 1363   0.0000       4.682185       127.4087 
 1364   0.0000       4.687184       127.5448 
 1365   0.0000       4.694292       127.7382 
 1366   0.0000       4.699131       127.8698 
 1367   0.0000       4.704818       128.0246 
 1368   0.0000       4.718524       128.3976 
 1369   0.0000       4.735504       128.8596 
 1370   0.0000       4.754745       129.3832 
 1371   0.0000       4.758275       129.4792 
 1372   0.0000       4.765219       129.6682 
 1373   0.0000       4.768756       129.7644 
 1374   0.0000       4.779360       130.0530 
 1375   0.0000       4.782500       130.1384 
 1376   0.0000       4.790288       130.3504 
 1377   0.0000       4.803458       130.7087 
 1378   0.0000       4.817428       131.0889 
 1379   0.0000       4.818181       131.1094 
 1380   0.0000       4.830983       131.4577 
 1381   0.0000       4.838775       131.6698 
 1382   0.0000       4.860689       132.2661 
 1383   0.0000       4.880434       132.8033 
 1384   0.0000       4.889090       133.0389 
 1385   0.0000       4.903419       133.4288 
 1386   0.0000       4.905217       133.4777 
 1387   0.0000       4.907920       133.5513 
 1388   0.0000       4.911468       133.6478 
 1389   0.0000       4.916783       133.7925 
 1390   0.0000       4.932063       134.2083 
 1391   0.0000       4.942391       134.4893 
 1392   0.0000       4.951896       134.7479 
 1393   0.0000       4.956371       134.8697 
 1394   0.0000       4.967855       135.1822 
 1395   0.0000       4.977190       135.4362 
 1396   0.0000       4.989746       135.7779 
 1397   0.0000       4.998652       136.0202 
 1398   0.0000       5.012217       136.3894 
 1399   0.0000       5.030226       136.8794 
 1400   0.0000       5.032546       136.9425 
 1401   0.0000       5.039860       137.1416 
 1402   0.0000       5.048792       137.3846 
 1403   0.0000       5.055657       137.5714 
 1404   0.0000       5.080227       138.2400 
 1405   0.0000       5.096318       138.6779 
 1406   0.0000       5.110543       139.0650 
 1407   0.0000       5.118446       139.2800 
 1408   0.0000       5.147521       140.0712 
 1409   0.0000       5.155760       140.2954 
 1410   0.0000       5.166363       140.5839 
 1411   0.0000       5.172664       140.7554 
 1412   0.0000       5.185277       141.0986 
 1413   0.0000       5.196476       141.4033 
 1414   0.0000       5.211957       141.8245 
 1415   0.0000       5.217983       141.9885 
 1416   0.0000       5.220390       142.0540 
 1417   0.0000       5.232137       142.3737 
 1418   0.0000       5.247242       142.7847 
 1419   0.0000       5.255298       143.0039 
 1420   0.0000       5.256777       143.0442 
 1421   0.0000       5.259636       143.1220 
 1422   0.0000       5.264026       143.2414 
 1423   0.0000       5.265835       143.2907 
 1424   0.0000       5.288661       143.9118 
 1425   0.0000       5.291816       143.9976 
 1426   0.0000       5.314190       144.6065 
 1427   0.0000       5.333280       145.1259 
 1428   0.0000       5.335190       145.1779 
 1429   0.0000       5.340229       145.3150 
 1430   0.0000       5.343486       145.4036 
 1431   0.0000       5.359017       145.8263 
 1432   0.0000       5.370532       146.1396 
 1433   0.0000       5.375717       146.2807 
 1434   0.0000       5.395968       146.8318 
 1435   0.0000       5.401545       146.9835 
 1436   0.0000       5.410948       147.2394 
 1437   0.0000       5.434102       147.8694 
 1438   0.0000       5.444984       148.1656 
 1439   0.0000       5.451387       148.3398 
 1440   0.0000       5.471380       148.8838 
 1441   0.0000       5.478514       149.0780 
 1442   0.0000       5.487130       149.3124 
 1443   0.0000       5.509151       149.9116 
 1444   0.0000       5.513819       150.0386 
 1445   0.0000       5.532409       150.5445 
 1446   0.0000       5.547412       150.9528 
 1447   0.0000       5.574151       151.6804 
 1448   0.0000       5.584649       151.9660 
 1449   0.0000       5.588619       152.0741 
 1450   0.0000       5.605435       152.5316 
 1451   0.0000       5.630225       153.2062 
 1452   0.0000       5.642170       153.5313 
 1453   0.0000       5.650382       153.7547 
 1454   0.0000       5.693152       154.9185 
 1455   0.0000       5.704816       155.2359 
 1456   0.0000       5.709027       155.3505 
 1457   0.0000       5.730187       155.9263 
 1458   0.0000       5.766951       156.9267 
 1459   0.0000       5.792935       157.6338 
 1460   0.0000       5.852058       159.2426 
 1461   0.0000       5.881367       160.0401 
 1462   0.0000       5.916412       160.9938 
 1463   0.0000       5.945716       161.7912 
 1464   0.0000       5.955464       162.0564 
 1465   0.0000       6.055953       164.7909 
 1466   0.0000       6.065419       165.0484 
 1467   0.0000       6.087856       165.6590 
 1468   0.0000       6.092719       165.7913 
 1469   0.0000       6.183806       168.2699 
 1470   0.0000       6.189482       168.4244 
 1471   0.0000       6.234680       169.6543 
 1472   0.0000       6.276270       170.7860 
 1473   0.0000       6.318683       171.9401 
 1474   0.0000       6.372094       173.3935 
 1475   0.0000       6.422801       174.7733 
 1476   0.0000       6.429650       174.9597 
 1477   0.0000       6.457080       175.7061 
 1478   0.0000       6.463173       175.8719 
 1479   0.0000       6.548723       178.1998 
 1480   0.0000       6.556858       178.4212 
 1481   0.0000       6.594034       179.4328 
 1482   0.0000       6.609099       179.8427 
 1483   0.0000       6.762576       184.0190 
 1484   0.0000       6.791750       184.8129 
 1485   0.0000       6.822158       185.6404 
 1486   0.0000       6.852834       186.4751 
 1487   0.0000       6.867986       186.8874 
 1488   0.0000       6.918668       188.2665 
 1489   0.0000       6.947734       189.0574 
 1490   0.0000       6.992580       190.2778 
 1491   0.0000       7.065185       192.2535 
 1492   0.0000       7.099210       193.1793 
 1493   0.0000       7.173237       195.1937 
 1494   0.0000       7.211988       196.2482 
 1495   0.0000       7.220603       196.4826 
 1496   0.0000       7.301494       198.6838 
 1497   0.0000       7.437334       202.3801 
 1498   0.0000       7.451905       202.7767 
 1499   0.0000       7.536931       205.0903 
 1500   0.0000      22.203633       604.1916 
 1501   0.0000      22.278586       606.2312 
 1502   0.0000      22.402458       609.6019 
 1503   0.0000      22.442248       610.6846 
 1504   0.0000      22.532805       613.1488 
 1505   0.0000      22.548010       613.5625 
 1506   0.0000      22.557745       613.8274 
 1507   0.0000      22.570993       614.1880 
 1508   0.0000      22.594082       614.8162 
 1509   0.0000      22.622464       615.5885 
 1510   0.0000      22.684320       617.2717 
 1511   0.0000      22.688706       617.3911 
 1512   0.0000      22.710499       617.9841 
 1513   0.0000      22.714580       618.0952 
 1514   0.0000      22.733079       618.5985 
 1515   0.0000      22.739979       618.7863 
 1516   0.0000      22.768265       619.5560 
 1517   0.0000      22.823037       621.0464 
 1518   0.0000      22.832534       621.3048 
 1519   0.0000      22.874511       622.4471 
 1520   0.0000      22.894190       622.9826 
 1521   0.0000      22.922153       623.7435 
 1522   0.0000      22.931837       624.0070 
 1523   0.0000      22.934613       624.0826 
 1524   0.0000      22.942895       624.3079 
 1525   0.0000      22.961567       624.8160 
 1526   0.0000      23.037943       626.8943 
 1527   0.0000      23.070740       627.7868 
 1528   0.0000      23.140085       629.6737 
 1529   0.0000      23.278907       633.4513 
 1530   0.0000      23.313440       634.3910 
 1531   0.0000      23.347421       635.3156 
 1532   0.0000      23.463876       638.4845 
 1533   0.0000      23.506169       639.6354 
 1534   0.0000      23.557500       641.0322 
 1535   0.0000      23.738510       645.9577 
 1536   0.0000      33.009157       898.2248 
 1537   0.0000      33.039412       899.0481 
 1538   0.0000      44.086838      1199.6639 
 1539   0.0000      44.241644      1203.8763 
 1540   0.0000      44.334771      1206.4105 
 1541   0.0000      44.664993      1215.3962 

                    ********************************
                    * MULLIKEN POPULATION ANALYSIS *
                    ********************************

-----------------------
MULLIKEN ATOMIC CHARGES
-----------------------
   0 O :   -0.212169
   1 O :   -0.376987
   2 N :    0.005270
   3 N :   -0.223968
   4 C :    0.225030
   5 C :    0.091248
   6 H :    0.181795
   7 C :    0.122537
   8 C :   -0.313636
   9 H :    0.161794
  10 C :   -0.147795
  11 H :    0.157606
  12 C :   -0.149226
  13 H :    0.158890
  14 C :   -0.151021
  15 H :    0.156656
  16 C :   -0.234501
  17 H :    0.162296
  18 C :    0.060306
  19 C :   -0.399346
  20 H :    0.159515
  21 H :    0.159007
  22 H :    0.155609
  23 C :   -0.402041
  24 H :    0.148897
  25 H :    0.157790
  26 H :    0.153032
  27 C :   -0.427789
  28 H :    0.157151
  29 H :    0.156510
  30 H :    0.154365
  31 C :    0.158562
  32 C :   -0.016317
  33 C :   -0.184058
  34 H :    0.155396
  35 C :   -0.233204
  36 H :    0.149299
  37 C :   -0.183715
  38 H :    0.150869
  39 C :   -0.289136
  40 H :    0.159703
  41 C :    0.080939
  42 C :   -0.432753
  43 H :    0.141405
  44 H :    0.143294
  45 H :    0.143945
  46 C :   -0.433461
  47 H :    0.144997
  48 H :    0.142322
  49 H :    0.140050
  50 C :   -0.461952
  51 H :    0.147132
  52 H :    0.149802
  53 H :    0.147592
  54 C :    0.392395
  55 C :    0.106380
  56 C :   -0.230387
  57 H :    0.162297
  58 C :   -0.135250
  59 H :    0.163338
  60 C :   -0.123522
  61 H :    0.163940
  62 C :   -0.120432
  63 H :    0.161217
  64 C :   -0.212309
  65 H :    0.165947
  66 H :    0.227964
  67 O :   -0.592648
  68 C :    0.398088
  69 C :    0.156841
  70 C :   -0.221536
  71 H :    0.148476
  72 C :   -0.140681
  73 H :    0.154031
  74 C :   -0.154180
  75 H :    0.157744
  76 C :   -0.142818
  77 H :    0.156707
  78 C :   -0.251445
  79 H :    0.145023
  80 O :   -0.604262
  81 H :    0.301547
Sum of atomic charges:   -0.0000000

--------------------------------
MULLIKEN REDUCED ORBITAL CHARGES
--------------------------------
  0 O s       :     3.756531  s :     3.756531
      pz      :     1.310074  p :     4.412814
      px      :     1.478221
      py      :     1.624520
      dz2     :     0.012042  d :     0.040528
      dxz     :     0.007409
      dyz     :     0.008856
      dx2y2   :     0.005064
      dxy     :     0.007158
      f0      :     0.000482  f :     0.002295
      f+1     :     0.000461
      f-1     :     0.000312
      f+2     :     0.000262
      f-2     :     0.000360
      f+3     :     0.000195
      f-3     :     0.000223
  1 O s       :     3.833501  s :     3.833501
      pz      :     1.629823  p :     4.510873
      px      :     1.462145
      py      :     1.418906
      dz2     :     0.005375  d :     0.030675
      dxz     :     0.006524
      dyz     :     0.005338
      dx2y2   :     0.007751
      dxy     :     0.005687
      f0      :     0.000167  f :     0.001937
      f+1     :     0.000334
      f-1     :     0.000223
      f+2     :     0.000405
      f-2     :     0.000329
      f+3     :     0.000264
      f-3     :     0.000215
  2 N s       :     3.423194  s :     3.423194
      pz      :     1.142949  p :     3.500415
      px      :     1.274959
      py      :     1.082508
      dz2     :     0.013677  d :     0.066876
      dxz     :     0.008998
      dyz     :     0.022684
      dx2y2   :     0.010929
      dxy     :     0.010589
      f0      :     0.000483  f :     0.004245
      f+1     :     0.000339
      f-1     :     0.000742
      f+2     :     0.000728
      f-2     :     0.000440
      f+3     :     0.000704
      f-3     :     0.000809
  3 N s       :     3.401259  s :     3.401259
      pz      :     1.247966  p :     3.754939
      px      :     1.061831
      py      :     1.445142
      dz2     :     0.012573  d :     0.063725
      dxz     :     0.017929
      dyz     :     0.009938
      dx2y2   :     0.009702
      dxy     :     0.013583
      f0      :     0.000759  f :     0.004046
      f+1     :     0.000463
      f-1     :     0.000605
      f+2     :     0.000581
      f-2     :     0.000690
      f+3     :     0.000466
      f-3     :     0.000481
  4 C s       :     3.131044  s :     3.131044
      pz      :     0.724299  p :     2.383740
      px      :     0.772268
      py      :     0.887173
      dz2     :     0.048734  d :     0.238615
      dxz     :     0.035182
      dyz     :     0.079298
      dx2y2   :     0.031878
      dxy     :     0.043523
      f0      :     0.004484  f :     0.021571
      f+1     :     0.002470
      f-1     :     0.004527
      f+2     :     0.002530
      f-2     :     0.002406
      f+3     :     0.002369
      f-3     :     0.002787
  5 C s       :     3.054456  s :     3.054456
      pz      :     0.937012  p :     2.677817
      px      :     0.874787
      py      :     0.866018
      dz2     :     0.021552  d :     0.166089
      dxz     :     0.040774
      dyz     :     0.022208
      dx2y2   :     0.033987
      dxy     :     0.047568
      f0      :     0.000768  f :     0.010391
      f+1     :     0.001350
      f-1     :     0.001368
      f+2     :     0.001964
      f-2     :     0.000908
      f+3     :     0.001683
      f-3     :     0.002349
  6 H s       :     0.793955  s :     0.793955
      pz      :     0.012540  p :     0.024250
      px      :     0.006926
      py      :     0.004785
  7 C s       :     3.244510  s :     3.244510
      pz      :     0.867849  p :     2.480787
      px      :     0.805798
      py      :     0.807140
      dz2     :     0.019646  d :     0.142274
      dxz     :     0.029717
      dyz     :     0.017939
      dx2y2   :     0.035578
      dxy     :     0.039393
      f0      :     0.000960  f :     0.009891
      f+1     :     0.000731
      f-1     :     0.001643
      f+2     :     0.002000
      f-2     :     0.000903
      f+3     :     0.001142
      f-3     :     0.002512
  8 C s       :     3.288187  s :     3.288187
      pz      :     0.986141  p :     2.921612
      px      :     0.952107
      py      :     0.983363
      dz2     :     0.009847  d :     0.096548
      dxz     :     0.023389
      dyz     :     0.010546
      dx2y2   :     0.023098
      dxy     :     0.029668
      f0      :     0.000852  f :     0.007290
      f+1     :     0.000528
      f-1     :     0.001159
      f+2     :     0.001474
      f-2     :     0.000717
      f+3     :     0.000774
      f-3     :     0.001787
  9 H s       :     0.815790  s :     0.815790
      pz      :     0.006775  p :     0.022415
      px      :     0.006182
      py      :     0.009457
 10 C s       :     3.183167  s :     3.183167
      pz      :     0.950890  p :     2.862840
      px      :     0.982555
      py      :     0.929396
      dz2     :     0.017986  d :     0.094558
      dxz     :     0.010740
      dyz     :     0.016274
      dx2y2   :     0.032444
      dxy     :     0.017114
      f0      :     0.000351  f :     0.007229
      f+1     :     0.000935
      f-1     :     0.001688
      f+2     :     0.001156
      f-2     :     0.000830
      f+3     :     0.000992
      f-3     :     0.001277
 11 H s       :     0.820354  s :     0.820354
      pz      :     0.004282  p :     0.022040
      px      :     0.013858
      py      :     0.003899
 12 C s       :     3.183298  s :     3.183298
      pz      :     0.961235  p :     2.864975
      px      :     0.938037
      py      :     0.965703
      dz2     :     0.009782  d :     0.093789
      dxz     :     0.023260
      dyz     :     0.009073
      dx2y2   :     0.021482
      dxy     :     0.030192
      f0      :     0.000840  f :     0.007165
      f+1     :     0.000517
      f-1     :     0.001146
      f+2     :     0.001467
      f-2     :     0.000675
      f+3     :     0.000757
      f-3     :     0.001764
 13 H s       :     0.819101  s :     0.819101
      pz      :     0.006565  p :     0.022009
      px      :     0.006196
      py      :     0.009248
 14 C s       :     3.192370  s :     3.192370
      pz      :     0.962602  p :     2.857307
      px      :     0.931188
      py      :     0.963516
      dz2     :     0.009649  d :     0.094139
      dxz     :     0.023096
      dyz     :     0.009568
      dx2y2   :     0.022753
      dxy     :     0.029074
      f0      :     0.000827  f :     0.007205
      f+1     :     0.000526
      f-1     :     0.001143
      f+2     :     0.001467
      f-2     :     0.000673
      f+3     :     0.000763
      f-3     :     0.001807
 15 H s       :     0.821317  s :     0.821317
      pz      :     0.006645  p :     0.022028
      px      :     0.006157
      py      :     0.009226
 16 C s       :     3.231309  s :     3.231309
      pz      :     0.927642  p :     2.898044
      px      :     1.011156
      py      :     0.959246
      dz2     :     0.018842  d :     0.097815
      dxz     :     0.011259
      dyz     :     0.016250
      dx2y2   :     0.033310
      dxy     :     0.018154
      f0      :     0.000359  f :     0.007333
      f+1     :     0.000929
      f-1     :     0.001717
      f+2     :     0.001177
      f-2     :     0.000830
      f+3     :     0.001028
      f-3     :     0.001291
 17 H s       :     0.814744  s :     0.814744
      pz      :     0.004368  p :     0.022961
      px      :     0.014491
      py      :     0.004101
 18 C s       :     3.099084  s :     3.099084
      pz      :     0.771890  p :     2.616319
      px      :     0.903489
      py      :     0.940940
      dz2     :     0.040228  d :     0.211363
      dxz     :     0.046226
      dyz     :     0.043387
      dx2y2   :     0.042027
      dxy     :     0.039496
      f0      :     0.002137  f :     0.012927
      f+1     :     0.001950
      f-1     :     0.001679
      f+2     :     0.002228
      f-2     :     0.001730
      f+3     :     0.001971
      f-3     :     0.001233
 19 C s       :     3.253194  s :     3.253194
      pz      :     0.994930  p :     3.086956
      px      :     1.008475
      py      :     1.083550
      dz2     :     0.013536  d :     0.055790
      dxz     :     0.008475
      dyz     :     0.012224
      dx2y2   :     0.013417
      dxy     :     0.008137
      f0      :     0.000411  f :     0.003406
      f+1     :     0.000729
      f-1     :     0.000344
      f+2     :     0.000695
      f-2     :     0.000576
      f+3     :     0.000148
      f-3     :     0.000501
 20 H s       :     0.818303  s :     0.818303
      pz      :     0.005211  p :     0.022182
      px      :     0.004630
      py      :     0.012341
 21 H s       :     0.819537  s :     0.819537
      pz      :     0.010171  p :     0.021455
      px      :     0.004892
      py      :     0.006392
 22 H s       :     0.822993  s :     0.822993
      pz      :     0.004647  p :     0.021398
      px      :     0.011236
      py      :     0.005515
 23 C s       :     3.268376  s :     3.268376
      pz      :     1.078712  p :     3.075060
      px      :     0.937248
      py      :     1.059100
      dz2     :     0.006484  d :     0.055206
      dxz     :     0.017457
      dyz     :     0.007291
      dx2y2   :     0.015463
      dxy     :     0.008511
      f0      :     0.000129  f :     0.003399
      f+1     :     0.000788
      f-1     :     0.000239
      f+2     :     0.000713
      f-2     :     0.000327
      f+3     :     0.000609
      f-3     :     0.000593
 24 H s       :     0.829820  s :     0.829820
      pz      :     0.008937  p :     0.021283
      px      :     0.007946
      py      :     0.004400
 25 H s       :     0.820770  s :     0.820770
      pz      :     0.009317  p :     0.021440
      px      :     0.005638
      py      :     0.006486
 26 H s       :     0.824803  s :     0.824803
      pz      :     0.005228  p :     0.022165
      px      :     0.004394
      py      :     0.012544
 27 C s       :     3.268240  s :     3.268240
      pz      :     1.094725  p :     3.099688
      px      :     1.095852
      py      :     0.909112
      dz2     :     0.006395  d :     0.056304
      dxz     :     0.010882
      dyz     :     0.014037
      dx2y2   :     0.008996
      dxy     :     0.015994
      f0      :     0.000304  f :     0.003556
      f+1     :     0.000438
      f-1     :     0.000506
      f+2     :     0.000774
      f-2     :     0.000106
      f+3     :     0.000755
      f-3     :     0.000672
 28 H s       :     0.821446  s :     0.821446
      pz      :     0.009971  p :     0.021403
      px      :     0.005194
      py      :     0.006239
 29 H s       :     0.822360  s :     0.822360
      pz      :     0.008527  p :     0.021130
      px      :     0.008083
      py      :     0.004521
 30 H s       :     0.824660  s :     0.824660
      pz      :     0.005070  p :     0.020975
      px      :     0.010277
      py      :     0.005628
 31 C s       :     3.019224  s :     3.019224
      pz      :     0.786262  p :     2.641811
      px      :     0.916786
      py      :     0.938763
      dz2     :     0.046191  d :     0.166980
      dxz     :     0.041240
      dyz     :     0.025242
      dx2y2   :     0.023408
      dxy     :     0.030898
      f0      :     0.002359  f :     0.013423
      f+1     :     0.002549
      f-1     :     0.001783
      f+2     :     0.002296
      f-2     :     0.001586
      f+3     :     0.001303
      f-3     :     0.001547
 32 C s       :     3.334805  s :     3.334805
      pz      :     0.792635  p :     2.544710
      px      :     0.847619
      py      :     0.904456
      dz2     :     0.029752  d :     0.127433
      dxz     :     0.033431
      dyz     :     0.017594
      dx2y2   :     0.022596
      dxy     :     0.024060
      f0      :     0.001318  f :     0.009369
      f+1     :     0.001921
      f-1     :     0.000791
      f+2     :     0.001589
      f-2     :     0.001354
      f+3     :     0.000995
      f-3     :     0.001401
 33 C s       :     3.200242  s :     3.200242
      pz      :     0.913828  p :     2.877638
      px      :     1.000259
      py      :     0.963550
      dz2     :     0.027268  d :     0.098716
      dxz     :     0.023682
      dyz     :     0.016942
      dx2y2   :     0.020417
      dxy     :     0.010407
      f0      :     0.001315  f :     0.007462
      f+1     :     0.001240
      f-1     :     0.000947
      f+2     :     0.001513
      f-2     :     0.001002
      f+3     :     0.000993
      f-3     :     0.000452
 34 H s       :     0.821019  s :     0.821019
      pz      :     0.005279  p :     0.023585
      px      :     0.013600
      py      :     0.004705
 35 C s       :     3.218862  s :     3.218862
      pz      :     0.978163  p :     2.913882
      px      :     0.934222
      py      :     1.001497
      dz2     :     0.020372  d :     0.093258
      dxz     :     0.022030
      dyz     :     0.009424
      dx2y2   :     0.019866
      dxy     :     0.021566
      f0      :     0.000421  f :     0.007202
      f+1     :     0.001538
      f-1     :     0.000843
      f+2     :     0.001335
      f-2     :     0.000841
      f+3     :     0.000945
      f-3     :     0.001280
 36 H s       :     0.828564  s :     0.828564
      pz      :     0.011336  p :     0.022137
      px      :     0.004305
      py      :     0.006496
 37 C s       :     3.213252  s :     3.213252
      pz      :     0.948847  p :     2.866732
      px      :     0.948968
      py      :     0.968916
      dz2     :     0.018867  d :     0.096407
      dxz     :     0.031579
      dyz     :     0.012982
      dx2y2   :     0.011341
      dxy     :     0.021639
      f0      :     0.001357  f :     0.007325
      f+1     :     0.001205
      f-1     :     0.000635
      f+2     :     0.001272
      f-2     :     0.001052
      f+3     :     0.000521
      f-3     :     0.001283
 38 H s       :     0.827229  s :     0.827229
      pz      :     0.006615  p :     0.021902
      px      :     0.008665
      py      :     0.006621
 39 C s       :     3.302255  s :     3.302255
      pz      :     0.904720  p :     2.887685
      px      :     0.985152
      py      :     0.997813
      dz2     :     0.023173  d :     0.091725
      dxz     :     0.023873
      dyz     :     0.016828
      dx2y2   :     0.017421
      dxy     :     0.010430
      f0      :     0.001298  f :     0.007471
      f+1     :     0.001161
      f-1     :     0.000994
      f+2     :     0.001575
      f-2     :     0.000977
      f+3     :     0.000965
      f-3     :     0.000502
 40 H s       :     0.817136  s :     0.817136
      pz      :     0.005288  p :     0.023161
      px      :     0.012881
      py      :     0.004992
 41 C s       :     2.983637  s :     2.983637
      pz      :     0.925851  p :     2.739481
      px      :     0.917299
      py      :     0.896331
      dz2     :     0.035609  d :     0.185912
      dxz     :     0.039076
      dyz     :     0.036245
      dx2y2   :     0.038187
      dxy     :     0.036794
      f0      :     0.001400  f :     0.010030
      f+1     :     0.001923
      f-1     :     0.001031
      f+2     :     0.001722
      f-2     :     0.001051
      f+3     :     0.001455
      f-3     :     0.001448
 42 C s       :     3.270394  s :     3.270394
      pz      :     0.955962  p :     3.099794
      px      :     1.084609
      py      :     1.059223
      dz2     :     0.012075  d :     0.059229
      dxz     :     0.021140
      dyz     :     0.008805
      dx2y2   :     0.012550
      dxy     :     0.004659
      f0      :     0.000829  f :     0.003336
      f+1     :     0.000581
      f-1     :     0.000589
      f+2     :     0.000544
      f-2     :     0.000314
      f+3     :     0.000087
      f-3     :     0.000393
 43 H s       :     0.837358  s :     0.837358
      pz      :     0.004299  p :     0.021237
      px      :     0.004812
      py      :     0.012126
 44 H s       :     0.835282  s :     0.835282
      pz      :     0.006176  p :     0.021424
      px      :     0.009535
      py      :     0.005713
 45 H s       :     0.833591  s :     0.833591
      pz      :     0.008274  p :     0.022465
      px      :     0.009520
      py      :     0.004671
 46 C s       :     3.268109  s :     3.268109
      pz      :     1.080295  p :     3.103230
      px      :     1.083539
      py      :     0.939396
      dz2     :     0.006669  d :     0.058797
      dxz     :     0.008056
      dyz     :     0.018926
      dx2y2   :     0.008346
      dxy     :     0.016800
      f0      :     0.000631  f :     0.003325
      f+1     :     0.000067
      f-1     :     0.000445
      f+2     :     0.000686
      f-2     :     0.000117
      f+3     :     0.000693
      f-3     :     0.000686
 47 H s       :     0.832361  s :     0.832361
      pz      :     0.006185  p :     0.022642
      px      :     0.010976
      py      :     0.005481
 48 H s       :     0.836332  s :     0.836332
      pz      :     0.006530  p :     0.021346
      px      :     0.008498
      py      :     0.006317
 49 H s       :     0.838655  s :     0.838655
      pz      :     0.010869  p :     0.021296
      px      :     0.004526
      py      :     0.005901
 50 C s       :     3.299647  s :     3.299647
      pz      :     1.056746  p :     3.097400
      px      :     0.958551
      py      :     1.082103
      dz2     :     0.015626  d :     0.061309
      dxz     :     0.011129
      dyz     :     0.008008
      dx2y2   :     0.010492
      dxy     :     0.016053
      f0      :     0.000370  f :     0.003596
      f+1     :     0.000672
      f-1     :     0.000439
      f+2     :     0.000501
      f-2     :     0.000442
      f+3     :     0.000508
      f-3     :     0.000664
 51 H s       :     0.831785  s :     0.831785
      pz      :     0.011163  p :     0.021083
      px      :     0.004363
      py      :     0.005556
 52 H s       :     0.828824  s :     0.828824
      pz      :     0.006584  p :     0.021375
      px      :     0.008481
      py      :     0.006310
 53 H s       :     0.831465  s :     0.831465
      pz      :     0.004391  p :     0.020944
      px      :     0.005149
      py      :     0.011403
 54 C s       :     3.094977  s :     3.094977
      pz      :     0.779182  p :     2.215603
      px      :     0.732522
      py      :     0.703899
      dz2     :     0.071186  d :     0.272038
      dxz     :     0.053076
      dyz     :     0.050264
      dx2y2   :     0.058002
      dxy     :     0.039510
      f0      :     0.002161  f :     0.024988
      f+1     :     0.006098
      f-1     :     0.004197
      f+2     :     0.003639
      f-2     :     0.003167
      f+3     :     0.003303
      f-3     :     0.002422
 55 C s       :     3.222368  s :     3.222368
      pz      :     0.716128  p :     2.532758
      px      :     0.858973
      py      :     0.957657
      dz2     :     0.037899  d :     0.128467
      dxz     :     0.027208
      dyz     :     0.018031
      dx2y2   :     0.023788
      dxy     :     0.021542
      f0      :     0.001407  f :     0.010027
      f+1     :     0.002638
      f-1     :     0.001534
      f+2     :     0.001143
      f-2     :     0.001015
      f+3     :     0.001454
      f-3     :     0.000837
 56 C s       :     3.271494  s :     3.271494
      pz      :     0.966553  p :     2.855344
      px      :     0.957987
      py      :     0.930805
      dz2     :     0.019897  d :     0.096202
      dxz     :     0.032185
      dyz     :     0.025076
      dx2y2   :     0.009314
      dxy     :     0.009731
      f0      :     0.000861  f :     0.007347
      f+1     :     0.002052
      f-1     :     0.001578
      f+2     :     0.000549
      f-2     :     0.000750
      f+3     :     0.000910
      f-3     :     0.000645
 57 H s       :     0.815196  s :     0.815196
      pz      :     0.006467  p :     0.022507
      px      :     0.009283
      py      :     0.006758
 58 C s       :     3.179409  s :     3.179409
      pz      :     0.935495  p :     2.855163
      px      :     0.963557
      py      :     0.956111
      dz2     :     0.021371  d :     0.093425
      dxz     :     0.030729
      dyz     :     0.021973
      dx2y2   :     0.010228
      dxy     :     0.009124
      f0      :     0.000826  f :     0.007254
      f+1     :     0.001988
      f-1     :     0.001620
      f+2     :     0.000467
      f-2     :     0.000677
      f+3     :     0.000983
      f-3     :     0.000693
 59 H s       :     0.814508  s :     0.814508
      pz      :     0.006420  p :     0.022154
      px      :     0.009528
      py      :     0.006205
 60 C s       :     3.189653  s :     3.189653
      pz      :     0.995173  p :     2.831533
      px      :     0.920804
      py      :     0.915556
      dz2     :     0.029354  d :     0.095165
      dxz     :     0.017398
      dyz     :     0.010571
      dx2y2   :     0.020747
      dxy     :     0.017095
      f0      :     0.000854  f :     0.007171
      f+1     :     0.001468
      f-1     :     0.000667
      f+2     :     0.001017
      f-2     :     0.000849
      f+3     :     0.001528
      f-3     :     0.000789
 61 H s       :     0.814051  s :     0.814051
      pz      :     0.014100  p :     0.022010
      px      :     0.003794
      py      :     0.004115
 62 C s       :     3.171545  s :     3.171545
      pz      :     0.931037  p :     2.849435
      px      :     0.966760
      py      :     0.951638
      dz2     :     0.021255  d :     0.092197
      dxz     :     0.030193
      dyz     :     0.021860
      dx2y2   :     0.008989
      dxy     :     0.009901
      f0      :     0.000842  f :     0.007256
      f+1     :     0.002023
      f-1     :     0.001601
      f+2     :     0.000467
      f-2     :     0.000701
      f+3     :     0.000940
      f-3     :     0.000682
 63 H s       :     0.816594  s :     0.816594
      pz      :     0.005956  p :     0.022189
      px      :     0.009500
      py      :     0.006734
 64 C s       :     3.263545  s :     3.263545
      pz      :     0.949748  p :     2.839896
      px      :     0.935099
      py      :     0.955050
      dz2     :     0.023186  d :     0.101459
      dxz     :     0.033766
      dyz     :     0.024466
      dx2y2   :     0.011046
      dxy     :     0.008996
      f0      :     0.000873  f :     0.007409
      f+1     :     0.001964
      f-1     :     0.001679
      f+2     :     0.000557
      f-2     :     0.000692
      f+3     :     0.000962
      f-3     :     0.000681
 65 H s       :     0.811311  s :     0.811311
      pz      :     0.006957  p :     0.022742
      px      :     0.009809
      py      :     0.005976
 66 H s       :     0.727638  s :     0.727638
      pz      :     0.012827  p :     0.044398
      px      :     0.015416
      py      :     0.016155
 67 O s       :     3.836224  s :     3.836224
      pz      :     1.771865  p :     4.727922
      px      :     1.484646
      py      :     1.471412
      dz2     :     0.003366  d :     0.026793
      dxz     :     0.005213
      dyz     :     0.003426
      dx2y2   :     0.007679
      dxy     :     0.007108
      f0      :     0.000183  f :     0.001710
      f+1     :     0.000223
      f-1     :     0.000151
      f+2     :     0.000153
      f-2     :     0.000311
      f+3     :     0.000376
      f-3     :     0.000313
 68 C s       :     3.037985  s :     3.037985
      pz      :     0.788634  p :     2.275565
      px      :     0.746260
      py      :     0.740670
      dz2     :     0.061451  d :     0.262782
      dxz     :     0.051547
      dyz     :     0.044693
      dx2y2   :     0.064932
      dxy     :     0.040159
      f0      :     0.002680  f :     0.025580
      f+1     :     0.006537
      f-1     :     0.003138
      f+2     :     0.002979
      f-2     :     0.004012
      f+3     :     0.003410
      f-3     :     0.002824
 69 C s       :     3.178754  s :     3.178754
      pz      :     0.783048  p :     2.523961
      px      :     0.826742
      py      :     0.914171
      dz2     :     0.034601  d :     0.130448
      dxz     :     0.029781
      dyz     :     0.021228
      dx2y2   :     0.023311
      dxy     :     0.021527
      f0      :     0.001574  f :     0.009996
      f+1     :     0.002411
      f-1     :     0.001399
      f+2     :     0.001069
      f-2     :     0.001343
      f+3     :     0.001407
      f-3     :     0.000793
 70 C s       :     3.232131  s :     3.232131
      pz      :     0.981552  p :     2.882746
      px      :     0.960660
      py      :     0.940535
      dz2     :     0.019868  d :     0.099342
      dxz     :     0.035035
      dyz     :     0.022465
      dx2y2   :     0.013116
      dxy     :     0.008858
      f0      :     0.001012  f :     0.007318
      f+1     :     0.001817
      f-1     :     0.001414
      f+2     :     0.000513
      f-2     :     0.000818
      f+3     :     0.001114
      f-3     :     0.000629
 71 H s       :     0.828741  s :     0.828741
      pz      :     0.008574  p :     0.022783
      px      :     0.008905
      py      :     0.005304
 72 C s       :     3.177242  s :     3.177242
      pz      :     0.926244  p :     2.862185
      px      :     0.959490
      py      :     0.976451
      dz2     :     0.026258  d :     0.094034
      dxz     :     0.027577
      dyz     :     0.021443
      dx2y2   :     0.007633
      dxy     :     0.011124
      f0      :     0.001137  f :     0.007220
      f+1     :     0.001853
      f-1     :     0.001283
      f+2     :     0.000659
      f-2     :     0.000864
      f+3     :     0.000730
      f-3     :     0.000693
 73 H s       :     0.823906  s :     0.823906
      pz      :     0.004854  p :     0.022063
      px      :     0.009984
      py      :     0.007225
 74 C s       :     3.194307  s :     3.194307
      pz      :     0.987130  p :     2.858530
      px      :     0.927881
      py      :     0.943518
      dz2     :     0.027270  d :     0.094179
      dxz     :     0.017748
      dyz     :     0.011841
      dx2y2   :     0.020619
      dxy     :     0.016701
      f0      :     0.000961  f :     0.007164
      f+1     :     0.001316
      f-1     :     0.000700
      f+2     :     0.000904
      f-2     :     0.001031
      f+3     :     0.001477
      f-3     :     0.000775
 75 H s       :     0.820284  s :     0.820284
      pz      :     0.013407  p :     0.021972
      px      :     0.003925
      py      :     0.004640
 76 C s       :     3.176575  s :     3.176575
      pz      :     0.945113  p :     2.864814
      px      :     0.957670
      py      :     0.962031
      dz2     :     0.018777  d :     0.094210
      dxz     :     0.032514
      dyz     :     0.021225
      dx2y2   :     0.012549
      dxy     :     0.009146
      f0      :     0.000982  f :     0.007219
      f+1     :     0.001762
      f-1     :     0.001344
      f+2     :     0.000479
      f-2     :     0.000834
      f+3     :     0.001161
      f-3     :     0.000657
 77 H s       :     0.821256  s :     0.821256
      pz      :     0.007635  p :     0.022037
      px      :     0.008891
      py      :     0.005511
 78 C s       :     3.260783  s :     3.260783
      pz      :     0.964610  p :     2.884050
      px      :     0.971476
      py      :     0.947964
      dz2     :     0.027159  d :     0.099305
      dxz     :     0.029525
      dyz     :     0.023533
      dx2y2   :     0.007365
      dxy     :     0.011724
      f0      :     0.001219  f :     0.007307
      f+1     :     0.001905
      f-1     :     0.001279
      f+2     :     0.000688
      f-2     :     0.000892
      f+3     :     0.000681
      f-3     :     0.000644
 79 H s       :     0.832275  s :     0.832275
      pz      :     0.005520  p :     0.022702
      px      :     0.009858
      py      :     0.007325
 80 O s       :     3.856173  s :     3.856173
      pz      :     1.574266  p :     4.719509
      px      :     1.515466
      py      :     1.629777
      dz2     :     0.004700  d :     0.027000
      dxz     :     0.006096
      dyz     :     0.005316
      dx2y2   :     0.005683
      dxy     :     0.005206
      f0      :     0.000157  f :     0.001579
      f+1     :     0.000328
      f-1     :     0.000153
      f+2     :     0.000295
      f-2     :     0.000310
      f+3     :     0.000177
      f-3     :     0.000158
 81 H s       :     0.635158  s :     0.635158
      pz      :     0.036828  p :     0.063294
      px      :     0.007122
      py      :     0.019345


                     *******************************
                     * LOEWDIN POPULATION ANALYSIS *
                     *******************************

----------------------
LOEWDIN ATOMIC CHARGES
----------------------
   0 O :    0.375081
   1 O :    0.120884
   2 N :    0.307899
   3 N :    0.168816
   4 C :   -0.236067
   5 C :   -0.214750
   6 H :    0.180775
   7 C :   -0.133342
   8 C :   -0.106258
   9 H :    0.163104
  10 C :   -0.142651
  11 H :    0.156562
  12 C :   -0.144625
  13 H :    0.155634
  14 C :   -0.143142
  15 H :    0.156354
  16 C :   -0.111033
  17 H :    0.160658
  18 C :   -0.366407
  19 C :   -0.250071
  20 H :    0.133121
  21 H :    0.143071
  22 H :    0.136769
  23 C :   -0.252042
  24 H :    0.134906
  25 H :    0.142102
  26 H :    0.129293
  27 C :   -0.260595
  28 H :    0.139697
  29 H :    0.133239
  30 H :    0.134464
  31 C :   -0.186332
  32 C :   -0.081835
  33 C :   -0.125116
  34 H :    0.161974
  35 C :   -0.185330
  36 H :    0.150531
  37 C :   -0.164466
  38 H :    0.154096
  39 C :   -0.143987
  40 H :    0.162738
  41 C :   -0.316813
  42 C :   -0.263733
  43 H :    0.131777
  44 H :    0.132547
  45 H :    0.121512
  46 C :   -0.264708
  47 H :    0.117063
  48 H :    0.132731
  49 H :    0.131683
  50 C :   -0.270185
  51 H :    0.128763
  52 H :    0.132199
  53 H :    0.129449
  54 C :   -0.398476
  55 C :   -0.140814
  56 C :   -0.075080
  57 H :    0.165271
  58 C :   -0.131169
  59 H :    0.159936
  60 C :   -0.112274
  61 H :    0.160530
  62 C :   -0.129086
  63 H :    0.160304
  64 C :   -0.078434
  65 H :    0.165609
  66 H :    0.187520
  67 O :   -0.079991
  68 C :   -0.589047
  69 C :   -0.141985
  70 C :   -0.105448
  71 H :    0.156751
  72 C :   -0.147991
  73 H :    0.155357
  74 C :   -0.141774
  75 H :    0.155401
  76 C :   -0.149774
  77 H :    0.155132
  78 C :   -0.107234
  79 H :    0.156141
  80 O :   -0.044754
  81 H :    0.199377

-------------------------------
LOEWDIN REDUCED ORBITAL CHARGES
-------------------------------
  0 O s       :     3.204507  s :     3.204507
      pz      :     1.339809  p :     4.306110
      px      :     1.433277
      py      :     1.533024
      dz2     :     0.032406  d :     0.107393
      dxz     :     0.024692
      dyz     :     0.022218
      dx2y2   :     0.010902
      dxy     :     0.017174
      f0      :     0.001439  f :     0.006909
      f+1     :     0.001330
      f-1     :     0.001387
      f+2     :     0.000601
      f-2     :     0.000947
      f+3     :     0.000540
      f-3     :     0.000665
  1 O s       :     3.384821  s :     3.384821
      pz      :     1.560283  p :     4.420395
      px      :     1.460965
      py      :     1.399148
      dz2     :     0.011441  d :     0.067563
      dxz     :     0.016214
      dyz     :     0.012945
      dx2y2   :     0.010837
      dxy     :     0.016125
      f0      :     0.000685  f :     0.006337
      f+1     :     0.001004
      f-1     :     0.000706
      f+2     :     0.000773
      f-2     :     0.001579
      f+3     :     0.000700
      f-3     :     0.000890
  2 N s       :     2.937028  s :     2.937028
      pz      :     1.151292  p :     3.516179
      px      :     1.159487
      py      :     1.205400
      dz2     :     0.047925  d :     0.222920
      dxz     :     0.026773
      dyz     :     0.076695
      dx2y2   :     0.039780
      dxy     :     0.031747
      f0      :     0.002648  f :     0.015974
      f+1     :     0.001364
      f-1     :     0.002995
      f+2     :     0.002381
      f-2     :     0.001757
      f+3     :     0.002557
      f-3     :     0.002272
  3 N s       :     2.906115  s :     2.906115
      pz      :     1.247296  p :     3.687438
      px      :     1.103233
      py      :     1.336909
      dz2     :     0.045144  d :     0.222287
      dxz     :     0.066278
      dyz     :     0.028722
      dx2y2   :     0.033586
      dxy     :     0.048556
      f0      :     0.002921  f :     0.015345
      f+1     :     0.002386
      f-1     :     0.001819
      f+2     :     0.002229
      f-2     :     0.002363
      f+3     :     0.001721
      f-3     :     0.001906
  4 C s       :     2.722897  s :     2.722897
      pz      :     0.845424  p :     2.608745
      px      :     0.765566
      py      :     0.997756
      dz2     :     0.193652  d :     0.780079
      dxz     :     0.104045
      dyz     :     0.229759
      dx2y2   :     0.124442
      dxy     :     0.128181
      f0      :     0.027500  f :     0.124345
      f+1     :     0.015868
      f-1     :     0.029263
      f+2     :     0.012626
      f-2     :     0.014486
      f+3     :     0.011514
      f-3     :     0.013087
  5 C s       :     2.709095  s :     2.709095
      pz      :     0.996149  p :     2.858977
      px      :     0.898849
      py      :     0.963979
      dz2     :     0.079260  d :     0.577956
      dxz     :     0.127964
      dyz     :     0.099216
      dx2y2   :     0.128924
      dxy     :     0.142592
      f0      :     0.005801  f :     0.068722
      f+1     :     0.010031
      f-1     :     0.008398
      f+2     :     0.011017
      f-2     :     0.006330
      f+3     :     0.011849
      f-3     :     0.015296
  6 H s       :     0.756696  s :     0.756696
      pz      :     0.031352  p :     0.062529
      px      :     0.017767
      py      :     0.013411
  7 C s       :     2.704503  s :     2.704503
      pz      :     0.893691  p :     2.852797
      px      :     1.030048
      py      :     0.929058
      dz2     :     0.065166  d :     0.518870
      dxz     :     0.104565
      dyz     :     0.071759
      dx2y2   :     0.131452
      dxy     :     0.145928
      f0      :     0.005240  f :     0.057173
      f+1     :     0.005347
      f-1     :     0.006393
      f+2     :     0.010774
      f-2     :     0.005748
      f+3     :     0.007856
      f-3     :     0.015814
  8 C s       :     2.754999  s :     2.754999
      pz      :     0.920598  p :     2.920501
      px      :     1.029706
      py      :     0.970196
      dz2     :     0.035288  d :     0.387473
      dxz     :     0.089088
      dyz     :     0.043882
      dx2y2   :     0.097540
      dxy     :     0.121676
      f0      :     0.004530  f :     0.043286
      f+1     :     0.004146
      f-1     :     0.003737
      f+2     :     0.008194
      f-2     :     0.004306
      f+3     :     0.006386
      f-3     :     0.011988
  9 H s       :     0.775600  s :     0.775600
      pz      :     0.018752  p :     0.061296
      px      :     0.017081
      py      :     0.025462
 10 C s       :     2.764625  s :     2.764625
      pz      :     0.936490  p :     2.943030
      px      :     0.995528
      py      :     1.011012
      dz2     :     0.066800  d :     0.391643
      dxz     :     0.040516
      dyz     :     0.072676
      dx2y2   :     0.135570
      dxy     :     0.076080
      f0      :     0.003128  f :     0.043353
      f+1     :     0.005277
      f-1     :     0.004997
      f+2     :     0.007012
      f-2     :     0.006774
      f+3     :     0.006537
      f-3     :     0.009628
 11 H s       :     0.783130  s :     0.783130
      pz      :     0.012334  p :     0.060308
      px      :     0.036516
      py      :     0.011458
 12 C s       :     2.765745  s :     2.765745
      pz      :     0.919159  p :     2.944872
      px      :     1.052693
      py      :     0.973019
      dz2     :     0.036315  d :     0.390750
      dxz     :     0.089545
      dyz     :     0.042167
      dx2y2   :     0.096848
      dxy     :     0.125876
      f0      :     0.004550  f :     0.043258
      f+1     :     0.003997
      f-1     :     0.003742
      f+2     :     0.008214
      f-2     :     0.004277
      f+3     :     0.006317
      f-3     :     0.012160
 13 H s       :     0.784037  s :     0.784037
      pz      :     0.018082  p :     0.060329
      px      :     0.017298
      py      :     0.024950
 14 C s       :     2.764748  s :     2.764748
      pz      :     0.918206  p :     2.943247
      px      :     1.052819
      py      :     0.972223
      dz2     :     0.035782  d :     0.391843
      dxz     :     0.090171
      dyz     :     0.041714
      dx2y2   :     0.097952
      dxy     :     0.126225
      f0      :     0.004483  f :     0.043303
      f+1     :     0.004099
      f-1     :     0.003672
      f+2     :     0.008087
      f-2     :     0.004301
      f+3     :     0.006340
      f-3     :     0.012321
 15 H s       :     0.783387  s :     0.783387
      pz      :     0.018268  p :     0.060258
      px      :     0.017213
      py      :     0.024777
 16 C s       :     2.755557  s :     2.755557
      pz      :     0.925642  p :     2.923662
      px      :     0.999317
      py      :     0.998703
      dz2     :     0.066067  d :     0.388246
      dxz     :     0.041279
      dyz     :     0.070871
      dx2y2   :     0.133032
      dxy     :     0.076997
      f0      :     0.003121  f :     0.043568
      f+1     :     0.005338
      f-1     :     0.005036
      f+2     :     0.006944
      f-2     :     0.006886
      f+3     :     0.006651
      f-3     :     0.009591
 17 H s       :     0.776862  s :     0.776862
      pz      :     0.012586  p :     0.062480
      px      :     0.037917
      py      :     0.011976
 18 C s       :     2.702440  s :     2.702440
      pz      :     0.880604  p :     2.872205
      px      :     1.007641
      py      :     0.983959
      dz2     :     0.150305  d :     0.707729
      dxz     :     0.156202
      dyz     :     0.134071
      dx2y2   :     0.144324
      dxy     :     0.122827
      f0      :     0.014475  f :     0.084032
      f+1     :     0.012310
      f-1     :     0.012111
      f+2     :     0.012473
      f-2     :     0.011664
      f+3     :     0.012715
      f-3     :     0.008285
 19 C s       :     2.822801  s :     2.822801
      pz      :     1.036479  p :     3.148684
      px      :     1.043429
      py      :     1.068776
      dz2     :     0.056368  d :     0.254416
      dxz     :     0.048338
      dyz     :     0.052094
      dx2y2   :     0.062330
      dxy     :     0.035285
      f0      :     0.003508  f :     0.024170
      f+1     :     0.004267
      f-1     :     0.003343
      f+2     :     0.003174
      f-2     :     0.004868
      f+3     :     0.001585
      f-3     :     0.003425
 20 H s       :     0.801990  s :     0.801990
      pz      :     0.015097  p :     0.064889
      px      :     0.013514
      py      :     0.036278
 21 H s       :     0.794170  s :     0.794170
      pz      :     0.027997  p :     0.062760
      px      :     0.015358
      py      :     0.019405
 22 H s       :     0.799895  s :     0.799895
      pz      :     0.014683  p :     0.063335
      px      :     0.031730
      py      :     0.016923
 23 C s       :     2.825014  s :     2.825014
      pz      :     1.071878  p :     3.148644
      px      :     1.014850
      py      :     1.061916
      dz2     :     0.030202  d :     0.254237
      dxz     :     0.074942
      dyz     :     0.032567
      dx2y2   :     0.075341
      dxy     :     0.041185
      f0      :     0.002057  f :     0.024148
      f+1     :     0.004519
      f-1     :     0.002407
      f+2     :     0.002553
      f-2     :     0.003277
      f+3     :     0.004837
      f-3     :     0.004498
 24 H s       :     0.801986  s :     0.801986
      pz      :     0.027621  p :     0.063108
      px      :     0.021945
      py      :     0.013542
 25 H s       :     0.795124  s :     0.795124
      pz      :     0.027135  p :     0.062775
      px      :     0.015550
      py      :     0.020090
 26 H s       :     0.806187  s :     0.806187
      pz      :     0.015709  p :     0.064521
      px      :     0.013022
      py      :     0.035789
 27 C s       :     2.826646  s :     2.826646
      pz      :     1.078201  p :     3.153140
      px      :     1.073183
      py      :     1.001756
      dz2     :     0.029903  d :     0.256460
      dxz     :     0.045603
      dyz     :     0.063224
      dx2y2   :     0.050396
      dxy     :     0.067334
      f0      :     0.002464  f :     0.024349
      f+1     :     0.001842
      f-1     :     0.004281
      f+2     :     0.003752
      f-2     :     0.001913
      f+3     :     0.005622
      f-3     :     0.004475
 28 H s       :     0.797562  s :     0.797562
      pz      :     0.030284  p :     0.062741
      px      :     0.015505
      py      :     0.016953
 29 H s       :     0.803353  s :     0.803353
      pz      :     0.025404  p :     0.063408
      px      :     0.024903
      py      :     0.013102
 30 H s       :     0.802535  s :     0.802535
      pz      :     0.015541  p :     0.063001
      px      :     0.031552
      py      :     0.015908
 31 C s       :     2.693777  s :     2.693777
      pz      :     0.886699  p :     2.782915
      px      :     1.018071
      py      :     0.878146
      dz2     :     0.172364  d :     0.632276
      dxz     :     0.149216
      dyz     :     0.106632
      dx2y2   :     0.102303
      dxy     :     0.101761
      f0      :     0.014710  f :     0.077364
      f+1     :     0.016036
      f-1     :     0.010326
      f+2     :     0.011192
      f-2     :     0.009300
      f+3     :     0.007286
      f-3     :     0.008514
 32 C s       :     2.702418  s :     2.702418
      pz      :     0.975996  p :     2.836365
      px      :     0.961262
      py      :     0.899108
      dz2     :     0.107981  d :     0.490118
      dxz     :     0.134405
      dyz     :     0.068393
      dx2y2   :     0.091986
      dxy     :     0.087354
      f0      :     0.007185  f :     0.052934
      f+1     :     0.012108
      f-1     :     0.005904
      f+2     :     0.007828
      f-2     :     0.006469
      f+3     :     0.006178
      f-3     :     0.007262
 33 C s       :     2.752253  s :     2.752253
      pz      :     1.002342  p :     2.926273
      px      :     0.994494
      py      :     0.929437
      dz2     :     0.105908  d :     0.403589
      dxz     :     0.102646
      dyz     :     0.073088
      dx2y2   :     0.081459
      dxy     :     0.040488
      f0      :     0.006366  f :     0.043001
      f+1     :     0.008733
      f-1     :     0.006619
      f+2     :     0.006415
      f-2     :     0.006389
      f+3     :     0.005076
      f-3     :     0.003404
 34 H s       :     0.775223  s :     0.775223
      pz      :     0.014359  p :     0.062804
      px      :     0.035187
      py      :     0.013258
 35 C s       :     2.761648  s :     2.761648
      pz      :     0.977506  p :     2.985636
      px      :     1.057439
      py      :     0.950691
      dz2     :     0.079094  d :     0.394299
      dxz     :     0.104279
      dyz     :     0.039972
      dx2y2   :     0.083101
      dxy     :     0.087854
      f0      :     0.003238  f :     0.043747
      f+1     :     0.010610
      f-1     :     0.003770
      f+2     :     0.007377
      f-2     :     0.006071
      f+3     :     0.005487
      f-3     :     0.007194
 36 H s       :     0.788704  s :     0.788704
      pz      :     0.030059  p :     0.060766
      px      :     0.012641
      py      :     0.018065
 37 C s       :     2.762630  s :     2.762630
      pz      :     1.003674  p :     2.948743
      px      :     1.028789
      py      :     0.916280
      dz2     :     0.084773  d :     0.408396
      dxz     :     0.133338
      dyz     :     0.055465
      dx2y2   :     0.051359
      dxy     :     0.083460
      f0      :     0.007907  f :     0.044697
      f+1     :     0.008991
      f-1     :     0.005204
      f+2     :     0.006796
      f-2     :     0.004815
      f+3     :     0.004239
      f-3     :     0.006744
 38 H s       :     0.786026  s :     0.786026
      pz      :     0.018219  p :     0.059878
      px      :     0.023465
      py      :     0.018195
 39 C s       :     2.752179  s :     2.752179
      pz      :     1.021492  p :     2.970802
      px      :     0.981533
      py      :     0.967777
      dz2     :     0.093821  d :     0.378415
      dxz     :     0.103904
      dyz     :     0.067994
      dx2y2   :     0.072113
      dxy     :     0.040582
      f0      :     0.006485  f :     0.042591
      f+1     :     0.008386
      f-1     :     0.006520
      f+2     :     0.006614
      f-2     :     0.006579
      f+3     :     0.004569
      f-3     :     0.003438
 40 H s       :     0.773852  s :     0.773852
      pz      :     0.014934  p :     0.063410
      px      :     0.034034
      py      :     0.014443
 41 C s       :     2.686469  s :     2.686469
      pz      :     0.978571  p :     2.926714
      px      :     0.968956
      py      :     0.979187
      dz2     :     0.126341  d :     0.635447
      dxz     :     0.132588
      dyz     :     0.118680
      dx2y2   :     0.138606
      dxy     :     0.119233
      f0      :     0.009462  f :     0.068182
      f+1     :     0.012151
      f-1     :     0.007535
      f+2     :     0.010728
      f-2     :     0.008459
      f+3     :     0.010062
      f-3     :     0.009784
 42 C s       :     2.824253  s :     2.824253
      pz      :     1.016095  p :     3.148836
      px      :     1.067855
      py      :     1.064885
      dz2     :     0.058360  d :     0.266738
      dxz     :     0.093874
      dyz     :     0.041912
      dx2y2   :     0.052377
      dxy     :     0.020215
      f0      :     0.005686  f :     0.023907
      f+1     :     0.003282
      f-1     :     0.004814
      f+2     :     0.002813
      f-2     :     0.003832
      f+3     :     0.001106
      f-3     :     0.002374
 43 H s       :     0.805769  s :     0.805769
      pz      :     0.012775  p :     0.062454
      px      :     0.014506
      py      :     0.035172
 44 H s       :     0.805073  s :     0.805073
      pz      :     0.016740  p :     0.062380
      px      :     0.028026
      py      :     0.017615
 45 H s       :     0.813483  s :     0.813483
      pz      :     0.021970  p :     0.065005
      px      :     0.028690
      py      :     0.014345
 46 C s       :     2.823519  s :     2.823519
      pz      :     1.074075  p :     3.150080
      px      :     1.067050
      py      :     1.008956
      dz2     :     0.032005  d :     0.267167
      dxz     :     0.036710
      dyz     :     0.076718
      dx2y2   :     0.053968
      dxy     :     0.067765
      f0      :     0.003736  f :     0.023941
      f+1     :     0.000560
      f-1     :     0.003692
      f+2     :     0.003971
      f-2     :     0.002776
      f+3     :     0.004897
      f-3     :     0.004309
 47 H s       :     0.817382  s :     0.817382
      pz      :     0.018638  p :     0.065555
      px      :     0.032120
      py      :     0.014797
 48 H s       :     0.804885  s :     0.804885
      pz      :     0.019687  p :     0.062384
      px      :     0.025667
      py      :     0.017030
 49 H s       :     0.805929  s :     0.805929
      pz      :     0.032676  p :     0.062388
      px      :     0.013717
      py      :     0.015995
 50 C s       :     2.824197  s :     2.824197
      pz      :     1.058686  p :     3.146674
      px      :     1.019555
      py      :     1.068433
      dz2     :     0.064712  d :     0.274759
      dxz     :     0.058043
      dyz     :     0.035152
      dx2y2   :     0.050841
      dxy     :     0.066011
      f0      :     0.002211  f :     0.024555
      f+1     :     0.004637
      f-1     :     0.002679
      f+2     :     0.002958
      f-2     :     0.004437
      f+3     :     0.003159
      f-3     :     0.004476
 51 H s       :     0.808459  s :     0.808459
      pz      :     0.032513  p :     0.062778
      px      :     0.012944
      py      :     0.017321
 52 H s       :     0.805652  s :     0.805652
      pz      :     0.020321  p :     0.062149
      px      :     0.022790
      py      :     0.019039
 53 H s       :     0.807954  s :     0.807954
      pz      :     0.013398  p :     0.062597
      px      :     0.014728
      py      :     0.034471
 54 C s       :     2.741405  s :     2.741405
      pz      :     0.975020  p :     2.584687
      px      :     0.818329
      py      :     0.791338
      dz2     :     0.224614  d :     0.922040
      dxz     :     0.193138
      dyz     :     0.168390
      dx2y2   :     0.163635
      dxy     :     0.172264
      f0      :     0.013391  f :     0.150344
      f+1     :     0.036192
      f-1     :     0.024458
      f+2     :     0.023877
      f-2     :     0.020693
      f+3     :     0.015362
      f-3     :     0.016371
 55 C s       :     2.699141  s :     2.699141
      pz      :     0.952264  p :     2.885380
      px      :     1.001856
      py      :     0.931259
      dz2     :     0.154527  d :     0.499412
      dxz     :     0.112643
      dyz     :     0.071253
      dx2y2   :     0.082679
      dxy     :     0.078310
      f0      :     0.008054  f :     0.056882
      f+1     :     0.015962
      f-1     :     0.008746
      f+2     :     0.007720
      f-2     :     0.006856
      f+3     :     0.003749
      f-3     :     0.005795
 56 C s       :     2.756381  s :     2.756381
      pz      :     1.045716  p :     2.888776
      px      :     0.956691
      py      :     0.886369
      dz2     :     0.098623  d :     0.386303
      dxz     :     0.125664
      dyz     :     0.088860
      dx2y2   :     0.030477
      dxy     :     0.042679
      f0      :     0.007413  f :     0.043619
      f+1     :     0.012893
      f-1     :     0.008181
      f+2     :     0.003778
      f-2     :     0.004364
      f+3     :     0.003286
      f-3     :     0.003705
 57 H s       :     0.773042  s :     0.773042
      pz      :     0.017736  p :     0.061687
      px      :     0.025156
      py      :     0.018795
 58 C s       :     2.763464  s :     2.763464
      pz      :     1.047817  p :     2.939709
      px      :     0.975548
      py      :     0.916344
      dz2     :     0.099220  d :     0.384681
      dxz     :     0.127151
      dyz     :     0.084343
      dx2y2   :     0.033533
      dxy     :     0.040435
      f0      :     0.007446  f :     0.043314
      f+1     :     0.012747
      f-1     :     0.008690
      f+2     :     0.002825
      f-2     :     0.004284
      f+3     :     0.003280
      f-3     :     0.004042
 59 H s       :     0.779502  s :     0.779502
      pz      :     0.017717  p :     0.060562
      px      :     0.025612
      py      :     0.017232
 60 C s       :     2.767537  s :     2.767537
      pz      :     0.999873  p :     2.910721
      px      :     1.006295
      py      :     0.904553
      dz2     :     0.123641  d :     0.390794
      dxz     :     0.078338
      dyz     :     0.039199
      dx2y2   :     0.076548
      dxy     :     0.073068
      f0      :     0.004254  f :     0.043222
      f+1     :     0.010704
      f-1     :     0.004290
      f+2     :     0.007367
      f-2     :     0.006757
      f+3     :     0.004289
      f-3     :     0.005561
 61 H s       :     0.779215  s :     0.779215
      pz      :     0.037307  p :     0.060256
      px      :     0.011130
      py      :     0.011819
 62 C s       :     2.763378  s :     2.763378
      pz      :     1.050349  p :     2.938138
      px      :     0.976496
      py      :     0.911293
      dz2     :     0.104744  d :     0.384244
      dxz     :     0.125346
      dyz     :     0.082194
      dx2y2   :     0.028821
      dxy     :     0.043139
      f0      :     0.007508  f :     0.043326
      f+1     :     0.013102
      f-1     :     0.008281
      f+2     :     0.003321
      f-2     :     0.004261
      f+3     :     0.002984
      f-3     :     0.003869
 63 H s       :     0.779072  s :     0.779072
      pz      :     0.016576  p :     0.060624
      px      :     0.025572
      py      :     0.018477
 64 C s       :     2.757726  s :     2.757726
      pz      :     1.048094  p :     2.890476
      px      :     0.956878
      py      :     0.885505
      dz2     :     0.095266  d :     0.386608
      dxz     :     0.127453
      dyz     :     0.087484
      dx2y2   :     0.036231
      dxy     :     0.040173
      f0      :     0.007360  f :     0.043624
      f+1     :     0.012312
      f-1     :     0.008825
      f+2     :     0.003269
      f-2     :     0.004242
      f+3     :     0.003636
      f-3     :     0.003980
 65 H s       :     0.771922  s :     0.771922
      pz      :     0.018946  p :     0.062469
      px      :     0.026757
      py      :     0.016766
 66 H s       :     0.694693  s :     0.694693
      pz      :     0.033272  p :     0.117787
      px      :     0.038760
      py      :     0.045755
 67 O s       :     3.416884  s :     3.416884
      pz      :     1.636975  p :     4.596041
      px      :     1.500244
      py      :     1.458822
      dz2     :     0.008476  d :     0.061638
      dxz     :     0.012826
      dyz     :     0.009097
      dx2y2   :     0.011968
      dxy     :     0.019272
      f0      :     0.000592  f :     0.005428
      f+1     :     0.000784
      f-1     :     0.000508
      f+2     :     0.000254
      f-2     :     0.001184
      f+3     :     0.000935
      f-3     :     0.001171
 68 C s       :     2.752324  s :     2.752324
      pz      :     0.962259  p :     2.666777
      px      :     0.887256
      py      :     0.817261
      dz2     :     0.226354  d :     1.007511
      dxz     :     0.225155
      dyz     :     0.163376
      dx2y2   :     0.209935
      dxy     :     0.182690
      f0      :     0.017356  f :     0.162436
      f+1     :     0.041331
      f-1     :     0.019208
      f+2     :     0.023368
      f-2     :     0.025456
      f+3     :     0.016079
      f-3     :     0.019638
 69 C s       :     2.713805  s :     2.713805
      pz      :     0.971800  p :     2.878560
      px      :     0.995935
      py      :     0.910825
      dz2     :     0.140452  d :     0.494324
      dxz     :     0.116814
      dyz     :     0.079498
      dx2y2   :     0.079919
      dxy     :     0.077642
      f0      :     0.008513  f :     0.055296
      f+1     :     0.014227
      f-1     :     0.007503
      f+2     :     0.007140
      f-2     :     0.008136
      f+3     :     0.004105
      f-3     :     0.005672
 70 C s       :     2.758683  s :     2.758683
      pz      :     1.038867  p :     2.914551
      px      :     0.970175
      py      :     0.905508
      dz2     :     0.087837  d :     0.388945
      dxz     :     0.132700
      dyz     :     0.082105
      dx2y2   :     0.045013
      dxy     :     0.041290
      f0      :     0.008178  f :     0.043270
      f+1     :     0.011149
      f-1     :     0.007995
      f+2     :     0.002396
      f-2     :     0.004988
      f+3     :     0.004333
      f-3     :     0.004230
 71 H s       :     0.781348  s :     0.781348
      pz      :     0.022898  p :     0.061901
      px      :     0.024159
      py      :     0.014844
 72 C s       :     2.765006  s :     2.765006
      pz      :     1.058462  p :     2.949512
      px      :     0.974893
      py      :     0.916157
      dz2     :     0.118942  d :     0.390236
      dxz     :     0.116787
      dyz     :     0.082550
      dx2y2   :     0.024464
      dxy     :     0.047494
      f0      :     0.008479  f :     0.043236
      f+1     :     0.012200
      f-1     :     0.006668
      f+2     :     0.004946
      f-2     :     0.005397
      f+3     :     0.002134
      f-3     :     0.003412
 73 H s       :     0.784364  s :     0.784364
      pz      :     0.013826  p :     0.060278
      px      :     0.026779
      py      :     0.019673
 74 C s       :     2.766757  s :     2.766757
      pz      :     0.997144  p :     2.938670
      px      :     1.016722
      py      :     0.924804
      dz2     :     0.117083  d :     0.393047
      dxz     :     0.081810
      dyz     :     0.045719
      dx2y2   :     0.077014
      dxy     :     0.071421
      f0      :     0.005356  f :     0.043300
      f+1     :     0.009937
      f-1     :     0.004035
      f+2     :     0.006710
      f-2     :     0.007418
      f+3     :     0.004318
      f-3     :     0.005525
 75 H s       :     0.784404  s :     0.784404
      pz      :     0.035435  p :     0.060195
      px      :     0.011517
      py      :     0.013243
 76 C s       :     2.764669  s :     2.764669
      pz      :     1.037859  p :     2.951385
      px      :     0.983200
      py      :     0.930326
      dz2     :     0.087075  d :     0.390484
      dxz     :     0.134386
      dyz     :     0.082750
      dx2y2   :     0.044523
      dxy     :     0.041750
      f0      :     0.008071  f :     0.043236
      f+1     :     0.011249
      f-1     :     0.007907
      f+2     :     0.002295
      f-2     :     0.005089
      f+3     :     0.004283
      f-3     :     0.004342
 77 H s       :     0.784623  s :     0.784623
      pz      :     0.020792  p :     0.060245
      px      :     0.024006
      py      :     0.015447
 78 C s       :     2.758678  s :     2.758678
      pz      :     1.049807  p :     2.916263
      px      :     0.965188
      py      :     0.901269
      dz2     :     0.114895  d :     0.389069
      dxz     :     0.116531
      dyz     :     0.085629
      dx2y2   :     0.024283
      dxy     :     0.047731
      f0      :     0.008356  f :     0.043224
      f+1     :     0.012205
      f-1     :     0.006665
      f+2     :     0.005141
      f-2     :     0.005472
      f+3     :     0.002136
      f-3     :     0.003248
 79 H s       :     0.782097  s :     0.782097
      pz      :     0.015209  p :     0.061762
      px      :     0.026408
      py      :     0.020145
 80 O s       :     3.404227  s :     3.404227
      pz      :     1.508338  p :     4.570995
      px      :     1.527286
      py      :     1.535370
      dz2     :     0.013694  d :     0.064287
      dxz     :     0.017435
      dyz     :     0.011017
      dx2y2   :     0.009869
      dxy     :     0.012272
      f0      :     0.000577  f :     0.005245
      f+1     :     0.001220
      f-1     :     0.000551
      f+2     :     0.000842
      f-2     :     0.000966
      f+3     :     0.000466
      f-3     :     0.000624
 81 H s       :     0.616169  s :     0.616169
      pz      :     0.111085  p :     0.184454
      px      :     0.017363
      py      :     0.056007


                      *****************************
                      * MAYER POPULATION ANALYSIS *
                      *****************************

  NA   - Mulliken gross atomic population
  ZA   - Total nuclear charge
  QA   - Mulliken gross atomic charge
  VA   - Mayer's total valence
  BVA  - Mayer's bonded valence
  FA   - Mayer's free valence

  ATOM       NA         ZA         QA         VA         BVA        FA
  0 O      8.2122     8.0000    -0.2122     2.2054     2.2054     0.0000
  1 O      8.3770     8.0000    -0.3770     2.1341     2.1341     0.0000
  2 N      6.9947     7.0000     0.0053     3.2913     3.2913     0.0000
  3 N      7.2240     7.0000    -0.2240     3.1331     3.1331    -0.0000
  4 C      5.7750     6.0000     0.2250     4.0853     4.0853     0.0000
  5 C      5.9088     6.0000     0.0912     3.9316     3.9316    -0.0000
  6 H      0.8182     1.0000     0.1818     0.9641     0.9641    -0.0000
  7 C      5.8775     6.0000     0.1225     3.5965     3.5965     0.0000
  8 C      6.3136     6.0000    -0.3136     4.0031     4.0031    -0.0000
  9 H      0.8382     1.0000     0.1618     0.9708     0.9708    -0.0000
 10 C      6.1478     6.0000    -0.1478     3.8889     3.8889    -0.0000
 11 H      0.8424     1.0000     0.1576     0.9623     0.9623    -0.0000
 12 C      6.1492     6.0000    -0.1492     3.8816     3.8816    -0.0000
 13 H      0.8411     1.0000     0.1589     0.9599     0.9599    -0.0000
 14 C      6.1510     6.0000    -0.1510     3.8838     3.8838    -0.0000
 15 H      0.8433     1.0000     0.1567     0.9631     0.9631    -0.0000
 16 C      6.2345     6.0000    -0.2345     3.9343     3.9343     0.0000
 17 H      0.8377     1.0000     0.1623     0.9744     0.9744    -0.0000
 18 C      5.9397     6.0000     0.0603     3.9998     3.9998     0.0000
 19 C      6.3993     6.0000    -0.3993     3.8700     3.8700    -0.0000
 20 H      0.8405     1.0000     0.1595     0.9698     0.9698    -0.0000
 21 H      0.8410     1.0000     0.1590     0.9686     0.9686    -0.0000
 22 H      0.8444     1.0000     0.1556     0.9734     0.9734     0.0000
 23 C      6.4020     6.0000    -0.4020     3.8564     3.8564    -0.0000
 24 H      0.8511     1.0000     0.1489     0.9844     0.9844    -0.0000
 25 H      0.8422     1.0000     0.1578     0.9678     0.9678    -0.0000
 26 H      0.8470     1.0000     0.1530     0.9737     0.9737    -0.0000
 27 C      6.4278     6.0000    -0.4278     3.8347     3.8347     0.0000
 28 H      0.8428     1.0000     0.1572     0.9714     0.9714     0.0000
 29 H      0.8435     1.0000     0.1565     0.9791     0.9791     0.0000
 30 H      0.8456     1.0000     0.1544     0.9738     0.9738     0.0000
 31 C      5.8414     6.0000     0.1586     3.9041     3.9041    -0.0000
 32 C      6.0163     6.0000    -0.0163     3.6849     3.6849    -0.0000
 33 C      6.1841     6.0000    -0.1841     3.8033     3.8033    -0.0000
 34 H      0.8446     1.0000     0.1554     0.9603     0.9603    -0.0000
 35 C      6.2332     6.0000    -0.2332     3.9090     3.9090    -0.0000
 36 H      0.8507     1.0000     0.1493     0.9638     0.9638    -0.0000
 37 C      6.1837     6.0000    -0.1837     3.8586     3.8586     0.0000
 38 H      0.8491     1.0000     0.1509     0.9628     0.9628     0.0000
 39 C      6.2891     6.0000    -0.2891     3.8934     3.8934     0.0000
 40 H      0.8403     1.0000     0.1597     0.9714     0.9714     0.0000
 41 C      5.9191     6.0000     0.0809     3.9065     3.9065     0.0000
 42 C      6.4328     6.0000    -0.4328     3.8555     3.8555     0.0000
 43 H      0.8586     1.0000     0.1414     0.9721     0.9721     0.0000
 44 H      0.8567     1.0000     0.1433     0.9712     0.9712     0.0000
 45 H      0.8561     1.0000     0.1439     0.9802     0.9802     0.0000
 46 C      6.4335     6.0000    -0.4335     3.8628     3.8628     0.0000
 47 H      0.8550     1.0000     0.1450     0.9831     0.9831    -0.0000
 48 H      0.8577     1.0000     0.1423     0.9726     0.9726    -0.0000
 49 H      0.8600     1.0000     0.1400     0.9717     0.9717    -0.0000
 50 C      6.4620     6.0000    -0.4620     3.8715     3.8715     0.0000
 51 H      0.8529     1.0000     0.1471     0.9681     0.9681    -0.0000
 52 H      0.8502     1.0000     0.1498     0.9713     0.9713     0.0000
 53 H      0.8524     1.0000     0.1476     0.9675     0.9675    -0.0000
 54 C      5.6076     6.0000     0.3924     4.0325     4.0325     0.0000
 55 C      5.8936     6.0000     0.1064     3.6360     3.6360    -0.0000
 56 C      6.2304     6.0000    -0.2304     3.9591     3.9591     0.0000
 57 H      0.8377     1.0000     0.1623     0.9794     0.9794    -0.0000
 58 C      6.1353     6.0000    -0.1353     3.8696     3.8696     0.0000
 59 H      0.8367     1.0000     0.1633     0.9610     0.9610     0.0000
 60 C      6.1235     6.0000    -0.1235     3.8941     3.8941     0.0000
 61 H      0.8361     1.0000     0.1639     0.9600     0.9600     0.0000
 62 C      6.1204     6.0000    -0.1204     3.8790     3.8790    -0.0000
 63 H      0.8388     1.0000     0.1612     0.9645     0.9645    -0.0000
 64 C      6.2123     6.0000    -0.2123     3.9551     3.9551    -0.0000
 65 H      0.8341     1.0000     0.1659     0.9849     0.9849    -0.0000
 66 H      0.7720     1.0000     0.2280     0.9759     0.9759    -0.0000
 67 O      8.5926     8.0000    -0.5926     1.8757     1.8757    -0.0000
 68 C      5.6019     6.0000     0.3981     4.2425     4.2425     0.0000
 69 C      5.8432     6.0000     0.1568     3.4676     3.4676    -0.0000
 70 C      6.2215     6.0000    -0.2215     3.9800     3.9800    -0.0000
 71 H      0.8515     1.0000     0.1485     0.9936     0.9936     0.0000
 72 C      6.1407     6.0000    -0.1407     3.8785     3.8785    -0.0000
 73 H      0.8460     1.0000     0.1540     0.9638     0.9638    -0.0000
 74 C      6.1542     6.0000    -0.1542     3.9051     3.9051     0.0000
 75 H      0.8423     1.0000     0.1577     0.9600     0.9600     0.0000
 76 C      6.1428     6.0000    -0.1428     3.8798     3.8798     0.0000
 77 H      0.8433     1.0000     0.1567     0.9613     0.9613     0.0000
 78 C      6.2514     6.0000    -0.2514     3.9971     3.9971     0.0000
 79 H      0.8550     1.0000     0.1450     0.9985     0.9985    -0.0000
 80 O      8.6043     8.0000    -0.6043     1.8576     1.8576    -0.0000
 81 H      0.6985     1.0000     0.3015     0.9741     0.9741     0.0000

  Mayer bond orders larger than 0.100000
B(  0-O ,  4-C ) :   1.0597 B(  0-O , 54-C ) :   0.9922 B(  1-O , 54-C ) :   1.9481 
B(  2-N ,  4-C ) :   1.7578 B(  2-N , 18-C ) :   0.8313 B(  2-N , 81-H ) :   0.6561 
B(  3-N ,  5-C ) :   0.9724 B(  3-N , 31-C ) :   1.1515 B(  3-N , 66-H ) :   0.8908 
B(  4-C ,  5-C ) :   0.9752 B(  5-C ,  6-H ) :   0.9711 B(  5-C ,  7-C ) :   0.8216 
B(  7-C ,  8-C ) :   1.3556 B(  7-C , 16-C ) :   1.3581 B(  8-C ,  9-H ) :   0.9764 
B(  8-C , 10-C ) :   1.4281 B( 10-C , 11-H ) :   0.9759 B( 10-C , 12-C ) :   1.3801 
B( 12-C , 13-H ) :   0.9720 B( 12-C , 14-C ) :   1.3851 B( 14-C , 15-H ) :   0.9777 
B( 14-C , 16-C ) :   1.4043 B( 16-C , 17-H ) :   0.9685 B( 18-C , 19-C ) :   1.0077 
B( 18-C , 23-C ) :   1.0001 B( 18-C , 27-C ) :   0.9657 B( 19-C , 20-H ) :   0.9409 
B( 19-C , 21-H ) :   0.9553 B( 19-C , 22-H ) :   0.9608 B( 23-C , 24-H ) :   0.9627 
B( 23-C , 25-H ) :   0.9561 B( 23-C , 26-H ) :   0.9405 B( 27-C , 28-H ) :   0.9587 
B( 27-C , 29-H ) :   0.9627 B( 27-C , 30-H ) :   0.9619 B( 31-C , 32-C ) :   1.2980 
B( 31-C , 39-C ) :   1.3617 B( 32-C , 33-C ) :   1.3272 B( 32-C , 41-C ) :   0.9920 
B( 33-C , 34-H ) :   0.9716 B( 33-C , 35-C ) :   1.3891 B( 35-C , 36-H ) :   0.9893 
B( 35-C , 37-C ) :   1.3835 B( 37-C , 38-H ) :   0.9831 B( 37-C , 39-C ) :   1.3771 
B( 39-C , 40-H ) :   0.9708 B( 41-C , 42-C ) :   0.9624 B( 41-C , 46-C ) :   0.9671 
B( 41-C , 50-C ) :   0.9466 B( 42-C , 43-H ) :   0.9683 B( 42-C , 44-H ) :   0.9618 
B( 42-C , 45-H ) :   0.9524 B( 46-C , 47-H ) :   0.9496 B( 46-C , 48-H ) :   0.9613 
B( 46-C , 49-H ) :   0.9668 B( 50-C , 51-H ) :   0.9656 B( 50-C , 52-H ) :   0.9671 
B( 50-C , 53-H ) :   0.9684 B( 54-C , 55-C ) :   1.0015 B( 55-C , 56-C ) :   1.3078 
B( 55-C , 64-C ) :   1.3375 B( 56-C , 57-H ) :   0.9716 B( 56-C , 58-C ) :   1.4253 
B( 58-C , 59-H ) :   0.9753 B( 58-C , 60-C ) :   1.3643 B( 60-C , 61-H ) :   0.9683 
B( 60-C , 62-C ) :   1.3831 B( 62-C , 63-H ) :   0.9697 B( 62-C , 64-C ) :   1.4161 
B( 64-C , 65-H ) :   0.9583 B( 67-O , 68-C ) :   1.7520 B( 67-O , 69-C ) :  -0.1212 
B( 68-C , 69-C ) :   0.9641 B( 68-C , 80-O ) :   1.4951 B( 69-C , 70-C ) :   1.3504 
B( 69-C , 78-C ) :   1.3434 B( 69-C , 80-O ) :  -0.1065 B( 70-C , 71-H ) :   0.9560 
B( 70-C , 72-C ) :   1.4200 B( 72-C , 73-H ) :   0.9764 B( 72-C , 74-C ) :   1.3871 
B( 74-C , 75-H ) :   0.9718 B( 74-C , 76-C ) :   1.3825 B( 76-C , 77-H ) :   0.9748 
B( 76-C , 78-C ) :   1.4274 B( 78-C , 79-H ) :   0.9662 B( 80-O , 81-H ) :   0.2618 


-------
TIMINGS
-------

Total SCF time: 0 days 0 hours 7 min 45 sec 

Total time                  ....     465.901 sec
Sum of individual times     ....     442.616 sec  ( 95.0%)

Fock matrix formation       ....     390.901 sec  ( 83.9%)
  Split-RI-J                ....      43.888 sec  ( 11.2% of F)
  Chain of spheres X        ....     204.017 sec  ( 52.2% of F)
  XC integration            ....      50.424 sec  ( 12.9% of F)
    Basis function eval.    ....       2.333 sec  (  4.6% of XC)
    Density eval.           ....       6.681 sec  ( 13.2% of XC)
    XC-Functional eval.     ....       0.397 sec  (  0.8% of XC)
    XC-Potential eval.      ....       3.563 sec  (  7.1% of XC)
Diagonalization             ....       7.310 sec  (  1.6%)
Density matrix formation    ....       2.004 sec  (  0.4%)
Population analysis         ....       2.828 sec  (  0.6%)
Initial guess               ....       4.507 sec  (  1.0%)
Orbital Transformation      ....       0.000 sec  (  0.0%)
Orbital Orthonormalization  ....       0.000 sec  (  0.0%)
DIIS solution               ....      10.729 sec  (  2.3%)
SOSCF solution              ....       8.694 sec  (  1.9%)
Grid generation             ....      15.642 sec  (  3.4%)

Maximum memory used throughout the entire SCF-calculation: 577.8 MB
[1712132866.823234] [node050:1917209:0]          mpool.c:43   UCX  WARN  object 0x13509b40 was not returned to mpool ucp_requests
[1712132866.823255] [node050:1917209:0]          mpool.c:43   UCX  WARN  object 0x13509d00 was not returned to mpool ucp_requests
[1712132866.823258] [node050:1917209:0]          mpool.c:43   UCX  WARN  object 0x13509ec0 was not returned to mpool ucp_requests
[1712132866.823260] [node050:1917209:0]          mpool.c:43   UCX  WARN  object 0x1350a240 was not returned to mpool ucp_requests
[1712132866.829202] [node050:1917295:0]          mpool.c:43   UCX  WARN  object 0x13574ac0 was not returned to mpool ucp_requests
[1712132866.829222] [node050:1917295:0]          mpool.c:43   UCX  WARN  object 0x13574c80 was not returned to mpool ucp_requests
[1712132866.829225] [node050:1917295:0]          mpool.c:43   UCX  WARN  object 0x13574e40 was not returned to mpool ucp_requests
[1712132866.829691] [node050:1917203:0]          mpool.c:43   UCX  WARN  object 0x13ced9c0 was not returned to mpool ucp_requests
[1712132866.829712] [node050:1917203:0]          mpool.c:43   UCX  WARN  object 0x13cedb80 was not returned to mpool ucp_requests
[1712132866.829719] [node050:1917203:0]          mpool.c:43   UCX  WARN  object 0x13cedd40 was not returned to mpool ucp_requests
[1712132866.829721] [node050:1917203:0]          mpool.c:43   UCX  WARN  object 0x13cee0c0 was not returned to mpool ucp_requests
[1712132866.830179] [node050:1917303:0]          mpool.c:43   UCX  WARN  object 0x1325c900 was not returned to mpool ucp_requests
[1712132866.830200] [node050:1917303:0]          mpool.c:43   UCX  WARN  object 0x1325cac0 was not returned to mpool ucp_requests
[1712132866.830205] [node050:1917303:0]          mpool.c:43   UCX  WARN  object 0x1325cc80 was not returned to mpool ucp_requests
[1712132866.830354] [node050:1917221:0]          mpool.c:43   UCX  WARN  object 0x12cb07c0 was not returned to mpool ucp_requests
[1712132866.830367] [node050:1917221:0]          mpool.c:43   UCX  WARN  object 0x12cb0d00 was not returned to mpool ucp_requests
[1712132866.830373] [node050:1917221:0]          mpool.c:43   UCX  WARN  object 0x12cb0ec0 was not returned to mpool ucp_requests
[1712132866.831037] [node050:1917206:0]          mpool.c:43   UCX  WARN  object 0x13345b40 was not returned to mpool ucp_requests
[1712132866.831051] [node050:1917206:0]          mpool.c:43   UCX  WARN  object 0x13345d00 was not returned to mpool ucp_requests
[1712132866.831054] [node050:1917206:0]          mpool.c:43   UCX  WARN  object 0x13345ec0 was not returned to mpool ucp_requests
[1712132866.831056] [node050:1917206:0]          mpool.c:43   UCX  WARN  object 0x13346080 was not returned to mpool ucp_requests
[1712132866.831530] [node050:1917285:0]          mpool.c:43   UCX  WARN  object 0x144bcc80 was not returned to mpool ucp_requests
[1712132866.831541] [node050:1917285:0]          mpool.c:43   UCX  WARN  object 0x144bce40 was not returned to mpool ucp_requests
[1712132866.831545] [node050:1917285:0]          mpool.c:43   UCX  WARN  object 0x144bd000 was not returned to mpool ucp_requests
[1712132866.831789] [node050:1917259:0]          mpool.c:43   UCX  WARN  object 0x148f6440 was not returned to mpool ucp_requests
[1712132866.831800] [node050:1917259:0]          mpool.c:43   UCX  WARN  object 0x148f6d00 was not returned to mpool ucp_requests
[1712132866.831805] [node050:1917259:0]          mpool.c:43   UCX  WARN  object 0x148f6ec0 was not returned to mpool ucp_requests
[1712132866.833238] [node050:1917272:0]          mpool.c:43   UCX  WARN  object 0x12b4cb80 was not returned to mpool ucp_requests
[1712132866.833257] [node050:1917272:0]          mpool.c:43   UCX  WARN  object 0x12b4cd40 was not returned to mpool ucp_requests
[1712132866.833261] [node050:1917272:0]          mpool.c:43   UCX  WARN  object 0x12b4d0c0 was not returned to mpool ucp_requests
[1712132866.833443] [node050:1917226:0]          mpool.c:43   UCX  WARN  object 0x13842bc0 was not returned to mpool ucp_requests
[1712132866.833460] [node050:1917226:0]          mpool.c:43   UCX  WARN  object 0x13842d80 was not returned to mpool ucp_requests
[1712132866.833464] [node050:1917226:0]          mpool.c:43   UCX  WARN  object 0x13842f40 was not returned to mpool ucp_requests
[1712132866.835884] [node050:1917234:0]          mpool.c:43   UCX  WARN  object 0x12cbc480 was not returned to mpool ucp_requests
[1712132866.835895] [node050:1917234:0]          mpool.c:43   UCX  WARN  object 0x12cbcb80 was not returned to mpool ucp_requests
[1712132866.835900] [node050:1917234:0]          mpool.c:43   UCX  WARN  object 0x12cbcd40 was not returned to mpool ucp_requests
[1712132866.836824] [node050:1917212:0]          mpool.c:43   UCX  WARN  object 0x13b9c800 was not returned to mpool ucp_requests
[1712132866.836841] [node050:1917212:0]          mpool.c:43   UCX  WARN  object 0x13b9c9c0 was not returned to mpool ucp_requests
[1712132866.836846] [node050:1917212:0]          mpool.c:43   UCX  WARN  object 0x13b9cb80 was not returned to mpool ucp_requests
[1712132866.836848] [node050:1917212:0]          mpool.c:43   UCX  WARN  object 0x13b9cd40 was not returned to mpool ucp_requests
[1712132866.836851] [node050:1917212:0]          mpool.c:43   UCX  WARN  object 0x13b9d280 was not returned to mpool ucp_requests
[1712132866.841130] [node050:1917200:0]          mpool.c:43   UCX  WARN  object 0x12d11880 was not returned to mpool ucp_requests
[1712132866.841142] [node050:1917200:0]          mpool.c:43   UCX  WARN  object 0x12d11a40 was not returned to mpool ucp_requests
[1712132866.841146] [node050:1917200:0]          mpool.c:43   UCX  WARN  object 0x12d11c00 was not returned to mpool ucp_requests
[1712132866.841149] [node050:1917200:0]          mpool.c:43   UCX  WARN  object 0x12d11dc0 was not returned to mpool ucp_requests
[1712132866.845752] [node050:1917268:0]          mpool.c:43   UCX  WARN  object 0x12dca600 was not returned to mpool ucp_requests
[1712132866.845766] [node050:1917268:0]          mpool.c:43   UCX  WARN  object 0x12dca980 was not returned to mpool ucp_requests
[1712132866.845771] [node050:1917268:0]          mpool.c:43   UCX  WARN  object 0x12dcab40 was not returned to mpool ucp_requests
[1712132866.853310] [node050:1917291:0]          mpool.c:43   UCX  WARN  object 0x141b3800 was not returned to mpool ucp_requests
[1712132866.853321] [node050:1917291:0]          mpool.c:43   UCX  WARN  object 0x141b3b80 was not returned to mpool ucp_requests
[1712132866.853326] [node050:1917291:0]          mpool.c:43   UCX  WARN  object 0x141b3d40 was not returned to mpool ucp_requests
[1712132866.853794] [node050:1917299:0]          mpool.c:43   UCX  WARN  object 0x14031840 was not returned to mpool ucp_requests
[1712132866.853806] [node050:1917299:0]          mpool.c:43   UCX  WARN  object 0x14031a00 was not returned to mpool ucp_requests
[1712132866.853809] [node050:1917299:0]          mpool.c:43   UCX  WARN  object 0x14031d80 was not returned to mpool ucp_requests
[1712132866.856012] [node050:1917242:0]          mpool.c:43   UCX  WARN  object 0x130cf6c0 was not returned to mpool ucp_requests
[1712132866.856030] [node050:1917242:0]          mpool.c:43   UCX  WARN  object 0x130cfc00 was not returned to mpool ucp_requests
[1712132866.856035] [node050:1917242:0]          mpool.c:43   UCX  WARN  object 0x130cfdc0 was not returned to mpool ucp_requests
[1712132866.859216] [node050:1917230:0]          mpool.c:43   UCX  WARN  object 0x13e5c240 was not returned to mpool ucp_requests
[1712132866.859228] [node050:1917230:0]          mpool.c:43   UCX  WARN  object 0x13e5ccc0 was not returned to mpool ucp_requests
[1712132866.859232] [node050:1917230:0]          mpool.c:43   UCX  WARN  object 0x13e5ce80 was not returned to mpool ucp_requests
[1712132866.859341] [node050:1917254:0]          mpool.c:43   UCX  WARN  object 0x12efe400 was not returned to mpool ucp_requests
[1712132866.859351] [node050:1917254:0]          mpool.c:43   UCX  WARN  object 0x12efecc0 was not returned to mpool ucp_requests
[1712132866.859355] [node050:1917254:0]          mpool.c:43   UCX  WARN  object 0x12efee80 was not returned to mpool ucp_requests
[1712132866.859612] [node050:1917264:0]          mpool.c:43   UCX  WARN  object 0x131d4600 was not returned to mpool ucp_requests
[1712132866.859623] [node050:1917264:0]          mpool.c:43   UCX  WARN  object 0x131d47c0 was not returned to mpool ucp_requests
[1712132866.859627] [node050:1917264:0]          mpool.c:43   UCX  WARN  object 0x131d4b40 was not returned to mpool ucp_requests
[1712132866.859686] [node050:1917280:0]          mpool.c:43   UCX  WARN  object 0x1332ba00 was not returned to mpool ucp_requests
[1712132866.859697] [node050:1917280:0]          mpool.c:43   UCX  WARN  object 0x1332bbc0 was not returned to mpool ucp_requests
[1712132866.859701] [node050:1917280:0]          mpool.c:43   UCX  WARN  object 0x1332bd80 was not returned to mpool ucp_requests
[1712132866.860491] [node050:1917251:0]          mpool.c:43   UCX  WARN  object 0x13dba240 was not returned to mpool ucp_requests
[1712132866.860502] [node050:1917251:0]          mpool.c:43   UCX  WARN  object 0x13dba940 was not returned to mpool ucp_requests
[1712132866.860506] [node050:1917251:0]          mpool.c:43   UCX  WARN  object 0x13dbacc0 was not returned to mpool ucp_requests
[1712132866.894088] [node050:1917277:0]          mpool.c:43   UCX  WARN  object 0x13bb77c0 was not returned to mpool ucp_requests
[1712132866.894108] [node050:1917277:0]          mpool.c:43   UCX  WARN  object 0x13bb7d00 was not returned to mpool ucp_requests
[1712132866.894112] [node050:1917277:0]          mpool.c:43   UCX  WARN  object 0x13bb7ec0 was not returned to mpool ucp_requests
[1712132866.928693] [node050:1917288:0]          mpool.c:43   UCX  WARN  object 0x137d7b80 was not returned to mpool ucp_requests
[1712132866.928704] [node050:1917288:0]          mpool.c:43   UCX  WARN  object 0x137d7f00 was not returned to mpool ucp_requests
[1712132866.928709] [node050:1917288:0]          mpool.c:43   UCX  WARN  object 0x137d80c0 was not returned to mpool ucp_requests
[1712132866.932388] [node050:1917306:0]          mpool.c:43   UCX  WARN  object 0x133da280 was not returned to mpool ucp_requests
[1712132866.932405] [node050:1917306:0]          mpool.c:43   UCX  WARN  object 0x133da600 was not returned to mpool ucp_requests
[1712132866.932410] [node050:1917306:0]          mpool.c:43   UCX  WARN  object 0x133dab40 was not returned to mpool ucp_requests
[1712132866.932333] [node050:1917198:0]          mpool.c:43   UCX  WARN  object 0x1435a980 was not returned to mpool ucp_requests
[1712132866.932344] [node050:1917198:0]          mpool.c:43   UCX  WARN  object 0x1435ab40 was not returned to mpool ucp_requests
[1712132866.932347] [node050:1917198:0]          mpool.c:43   UCX  WARN  object 0x1435ad00 was not returned to mpool ucp_requests
[1712132866.932351] [node050:1917198:0]          mpool.c:43   UCX  WARN  object 0x1435b080 was not returned to mpool ucp_requests
[1712132866.933792] [node050:1917238:0]          mpool.c:43   UCX  WARN  object 0x14760280 was not returned to mpool ucp_requests
[1712132866.933804] [node050:1917238:0]          mpool.c:43   UCX  WARN  object 0x14760d00 was not returned to mpool ucp_requests
[1712132866.933808] [node050:1917238:0]          mpool.c:43   UCX  WARN  object 0x14760ec0 was not returned to mpool ucp_requests
[1712132866.933939] [node050:1917247:0]          mpool.c:43   UCX  WARN  object 0x14820b80 was not returned to mpool ucp_requests
[1712132866.933949] [node050:1917247:0]          mpool.c:43   UCX  WARN  object 0x14820d40 was not returned to mpool ucp_requests
[1712132866.933954] [node050:1917247:0]          mpool.c:43   UCX  WARN  object 0x14820f00 was not returned to mpool ucp_requests
[1712132866.944268] [node050:1917216:0]          mpool.c:43   UCX  WARN  object 0x141d7bc0 was not returned to mpool ucp_requests
[1712132866.944279] [node050:1917216:0]          mpool.c:43   UCX  WARN  object 0x141d7d80 was not returned to mpool ucp_requests
[1712132866.944284] [node050:1917216:0]          mpool.c:43   UCX  WARN  object 0x141d7f40 was not returned to mpool ucp_requests
[1712132866.944287] [node050:1917216:0]          mpool.c:43   UCX  WARN  object 0x141d8100 was not returned to mpool ucp_requests
[1712132866.944290] [node050:1917216:0]          mpool.c:43   UCX  WARN  object 0x141d89c0 was not returned to mpool ucp_requests


-------------------------------------------------------------------------------
                          DFT DISPERSION CORRECTION                            
                                                                               
                              DFTD3 V3.1  Rev 1                                
                          USING Becke-Johnson damping                          
-------------------------------------------------------------------------------
The PBE0 functional is recognized
Active option DFTDOPT                   ...         4   

molecular C6(AA) [au] = 70427.312008 


            DFT-D V3
 parameters
 s6 scaling factor         :     1.0000 
 a1 scaling factor         :     0.4145 
 s8 scaling factor         :     1.2177 
 a2 scaling factor         :     4.8593 
 ad hoc parameters k1-k3   :    16.0000     1.3333    -4.0000 

 Edisp/kcal,au: -71.680525605256  -0.114230176470 
 E6   /kcal   : -46.218662230 
 E8   /kcal   : -25.461863375 
 % E8         :  35.521312323 

-------------------------   ----------------
Dispersion correction           -0.114230176
-------------------------   ----------------


-------------------------   --------------------
FINAL SINGLE POINT ENERGY     -1805.040362743699
-------------------------   --------------------


           ************************************************************
           *        Program running with 30 parallel MPI-processes    *
           *              working on a common directory               *
           ************************************************************
------------------------------------------------------------------------------
                         ORCA SCF GRADIENT CALCULATION
------------------------------------------------------------------------------

 ... reading COSX grid (gridx3)
Gradient of the Kohn-Sham DFT energy:
Kohn-Sham wavefunction type      ... RKS
Hartree-Fock exchange scaling    ...    0.250
Number of operators              ...    1
Number of atoms                  ...   82
Basis set dimensions             ... 1542
Integral neglect threshold       ... 2.5e-11
Integral primitive cutoff        ... 2.5e-12
SHARK Integral package           ... ON

Nuc. rep. gradient       (SHARK) ... done (  0.1 sec)
HCore & Overlap gradient (SHARK) ... done (  1.3 sec)
RI-J gradient            (SHARK) ... done (  6.7 sec)
COSX-gradient                    ... done ( 48.8 sec)
Exchange-correlation gradient    ... done
Dispersion correction            ... done

------------------
CARTESIAN GRADIENT
------------------

   1   O   :   -0.000034116    0.000014978    0.000063110
   2   O   :    0.000010890    0.000009592    0.000007139
   3   N   :   -0.000106385   -0.000027450    0.000018711
   4   N   :   -0.000009238    0.000039200   -0.000012317
   5   C   :    0.000017896    0.000009022   -0.000038305
   6   C   :    0.000014952   -0.000009087   -0.000006772
   7   H   :   -0.000005515    0.000004237    0.000001694
   8   C   :    0.000015107    0.000001278    0.000001477
   9   C   :   -0.000006134    0.000007431    0.000006814
  10   H   :   -0.000000210    0.000010206    0.000001386
  11   C   :    0.000001547    0.000012484    0.000001855
  12   H   :    0.000000842    0.000008484    0.000005992
  13   C   :    0.000004090    0.000006093    0.000005898
  14   H   :    0.000001910    0.000009531    0.000005592
  15   C   :   -0.000002809    0.000008050    0.000003646
  16   H   :    0.000002772    0.000008830    0.000002758
  17   C   :   -0.000001023    0.000010966   -0.000005127
  18   H   :    0.000001034    0.000007659    0.000001129
  19   C   :   -0.000024691    0.000013034   -0.000007760
  20   C   :   -0.000002450    0.000007626   -0.000010331
  21   H   :    0.000002792    0.000015180    0.000000887
  22   H   :   -0.000003792    0.000004055   -0.000003746
  23   H   :   -0.000000440    0.000007102   -0.000005672
  24   C   :    0.000010495    0.000000854    0.000011184
  25   H   :   -0.000003514    0.000008181   -0.000001579
  26   H   :    0.000002739    0.000008851    0.000000191
  27   H   :   -0.000006048    0.000002106    0.000001243
  28   C   :   -0.000001861    0.000006968    0.000003079
  29   H   :    0.000000783    0.000005757   -0.000002941
  30   H   :    0.000001892    0.000006347   -0.000004482
  31   H   :   -0.000000897    0.000008409   -0.000003086
  32   C   :   -0.000014047   -0.000005498    0.000013044
  33   C   :    0.000005444    0.000003257   -0.000000364
  34   C   :   -0.000006976    0.000008600   -0.000001246
  35   H   :   -0.000002985    0.000004905   -0.000002972
  36   C   :   -0.000007135    0.000003072   -0.000003068
  37   H   :   -0.000005920    0.000003988   -0.000000994
  38   C   :   -0.000001564    0.000005106   -0.000001826
  39   H   :   -0.000004786    0.000004498    0.000001925
  40   C   :   -0.000001314    0.000009822   -0.000000327
  41   H   :   -0.000002566    0.000005452   -0.000000062
  42   C   :   -0.000003361    0.000004952   -0.000007327
  43   C   :    0.000002827    0.000006239    0.000003000
  44   H   :   -0.000000329    0.000007801   -0.000004121
  45   H   :    0.000000380    0.000008350   -0.000007373
  46   H   :    0.000005488    0.000004393   -0.000003713
  47   C   :    0.000004470    0.000003887   -0.000003134
  48   H   :   -0.000002991    0.000007123   -0.000008116
  49   H   :   -0.000001595    0.000006443   -0.000005571
  50   H   :   -0.000003675    0.000006973   -0.000005302
  51   C   :   -0.000002780    0.000002665   -0.000006735
  52   H   :   -0.000003838    0.000005379   -0.000005776
  53   H   :   -0.000001563    0.000005712   -0.000007509
  54   H   :   -0.000004210    0.000004592   -0.000005730
  55   C   :   -0.000011957    0.000024994   -0.000028174
  56   C   :    0.000010501   -0.000000738   -0.000006593
  57   C   :    0.000016773    0.000002483   -0.000002866
  58   H   :    0.000001872    0.000010188   -0.000010192
  59   C   :    0.000000669    0.000018950   -0.000000933
  60   H   :    0.000007125    0.000010121   -0.000004499
  61   C   :    0.000005686    0.000016767   -0.000006643
  62   H   :    0.000010166    0.000009555   -0.000002013
  63   C   :    0.000005583   -0.000000391   -0.000006824
  64   H   :    0.000005514    0.000014165    0.000000052
  65   C   :    0.000007336    0.000006951   -0.000000382
  66   H   :    0.000003337    0.000013607   -0.000003187
  67   H   :    0.000000677    0.000000105   -0.000015453
  68   O   :   -0.000013957    0.000019515   -0.000000308
  69   C   :    0.000035301    0.000026221   -0.000005532
  70   C   :    0.000006549   -0.000019704    0.000014463
  71   C   :    0.000015013    0.000011020    0.000006229
  72   H   :    0.000003373    0.000013132   -0.000008809
  73   C   :    0.000011773    0.000010739   -0.000008661
  74   H   :    0.000008141    0.000013099   -0.000004374
  75   C   :   -0.000003864    0.000024872    0.000002449
  76   H   :    0.000009292    0.000012038   -0.000001398
  77   C   :    0.000011873    0.000013521    0.000009838
  78   H   :    0.000007790    0.000013729    0.000000526
  79   C   :    0.000012251    0.000010141   -0.000013551
  80   H   :    0.000004738    0.000012017    0.000003102
  81   O   :   -0.000131312    0.000043805   -0.000016346
  82   H   :    0.000231335   -0.000008651    0.000011070

Difference to translation invariance:
           :    0.0000991690    0.0006659348   -0.0001206390

Difference to rotation invariance:
           :   -0.0031726596   -0.0009447731    0.0076080898

Norm of the cartesian gradient     ...    0.0003337501
RMS gradient                       ...    0.0000212791
MAX gradient                       ...    0.0002313354

-------
TIMINGS
-------

Total SCF gradient time            ...       85.977 sec

One electron gradient       ....       1.347 sec  (  1.6%)
RI-J Coulomb gradient       ....       6.668 sec  (  7.8%)
COSX gradient               ....      48.817 sec  ( 56.8%)
XC gradient                 ....       8.568 sec  ( 10.0%)
CPCM gradient               ....       2.945 sec  (  3.4%)
   A-Matrix (El+Nuc)        ....       0.929 sec  (  1.1%)
   Potential                ....       2.016 sec  (  2.3%)

Maximum memory used throughout the entire SCFGRAD-calculation: 355.4 MB

                            ***************************************
                            *     ORCA property calculations      *
                            ***************************************

                                    ---------------------
                                    Active property flags
                                    ---------------------
   (+) Dipole Moment


------------------------------------------------------------------------------
                       ORCA ELECTRIC PROPERTIES CALCULATION
------------------------------------------------------------------------------

Dipole Moment Calculation                       ... on
Quadrupole Moment Calculation                   ... off
Polarizability Calculation                      ... off
GBWName                                         ... IminiumBzOate3freq.gbw
Electron density                                ... IminiumBzOate3freq.scfp
The origin for moment calculation is the CENTER OF MASS  = (11.735746, 10.253110  4.847904)

-------------
DIPOLE MOMENT
-------------
                                X             Y             Z
Electronic contribution:     12.55385       2.15629     -24.80205
Nuclear contribution   :    -13.77848      -0.80343      25.61360
                        -----------------------------------------
Total Dipole Moment    :     -1.22463       1.35286       0.81155
                        -----------------------------------------
Magnitude (a.u.)       :      1.99714
Magnitude (Debye)      :      5.07632


--------------------
Rotational spectrum 
--------------------
 
Rotational constants in cm-1:     0.004493     0.001874     0.001803 
Rotational constants in MHz :   134.701967    56.183672    54.039948 

 Dipole components along the rotational axes: 
x,y,z [a.u.] :     1.648099     0.649080    -0.922510 
x,y,z [Debye]:     4.189134     1.649831    -2.344833 

 

----------------------------------------------------------------------------
                           ORCA NUMERICAL FREQUENCIES
                              (30-process run)
----------------------------------------------------------------------------

Number of atoms                ... 82
Central differences            ... used
Number of displacements        ... 492
Numerical increment            ... 5.000e-03 bohr
IR-spectrum generation         ... on
Raman-spectrum generation      ... off
Surface Crossing Hessian       ... off

The output will be reduced. Please look at the following files:
SCF program output             ... >IminiumBzOate3freq.lastscf
Integral program output        ... >IminiumBzOate3freq.lastint
Gradient program output        ... >IminiumBzOate3freq.lastgrad
Dipole moment program output   ... >IminiumBzOate3freq.lastmom
AutoCI program output          ... >IminiumBzOate3freq.lastautoci

	<< Calculating on displaced geometry   1 (of 492) >>
	<< Calculating on displaced geometry  27 (of 492) >>
	<< Calculating on displaced geometry  14 (of 492) >>
	<< Calculating on displaced geometry  12 (of 492) >>
	<< Calculating on displaced geometry  21 (of 492) >>
	<< Calculating on displaced geometry  16 (of 492) >>
	<< Calculating on displaced geometry   4 (of 492) >>
	<< Calculating on displaced geometry  15 (of 492) >>
	<< Calculating on displaced geometry   3 (of 492) >>
	<< Calculating on displaced geometry   8 (of 492) >>
	<< Calculating on displaced geometry   7 (of 492) >>
	<< Calculating on displaced geometry  17 (of 492) >>
	<< Calculating on displaced geometry   5 (of 492) >>
	<< Calculating on displaced geometry  22 (of 492) >>
	<< Calculating on displaced geometry  30 (of 492) >>
	<< Calculating on displaced geometry  13 (of 492) >>
	<< Calculating on displaced geometry  19 (of 492) >>
	<< Calculating on displaced geometry  18 (of 492) >>
	<< Calculating on displaced geometry   6 (of 492) >>
	<< Calculating on displaced geometry  24 (of 492) >>
	<< Calculating on displaced geometry  20 (of 492) >>
	<< Calculating on displaced geometry  25 (of 492) >>
	<< Calculating on displaced geometry   2 (of 492) >>
	<< Calculating on displaced geometry  23 (of 492) >>
	<< Calculating on displaced geometry   9 (of 492) >>
	<< Calculating on displaced geometry  26 (of 492) >>
	<< Calculating on displaced geometry  29 (of 492) >>
	<< Calculating on displaced geometry  28 (of 492) >>
	<< Calculating on displaced geometry  11 (of 492) >>
	<< Calculating on displaced geometry  10 (of 492) >>
	<< Calculating on displaced geometry  31 (of 492) >>
	<< Calculating on displaced geometry  32 (of 492) >>
	<< Calculating on displaced geometry  33 (of 492) >>
	<< Calculating on displaced geometry  34 (of 492) >>
	<< Calculating on displaced geometry  35 (of 492) >>
	<< Calculating on displaced geometry  36 (of 492) >>
	<< Calculating on displaced geometry  37 (of 492) >>
	<< Calculating on displaced geometry  38 (of 492) >>
	<< Calculating on displaced geometry  39 (of 492) >>
	<< Calculating on displaced geometry  40 (of 492) >>
	<< Calculating on displaced geometry  41 (of 492) >>
	<< Calculating on displaced geometry  42 (of 492) >>
	<< Calculating on displaced geometry  43 (of 492) >>
	<< Calculating on displaced geometry  44 (of 492) >>
	<< Calculating on displaced geometry  45 (of 492) >>
	<< Calculating on displaced geometry  46 (of 492) >>
	<< Calculating on displaced geometry  47 (of 492) >>
	<< Calculating on displaced geometry  48 (of 492) >>
	<< Calculating on displaced geometry  49 (of 492) >>
	<< Calculating on displaced geometry  50 (of 492) >>
	<< Calculating on displaced geometry  51 (of 492) >>
	<< Calculating on displaced geometry  52 (of 492) >>
	<< Calculating on displaced geometry  53 (of 492) >>
	<< Calculating on displaced geometry  54 (of 492) >>
	<< Calculating on displaced geometry  55 (of 492) >>
	<< Calculating on displaced geometry  56 (of 492) >>
	<< Calculating on displaced geometry  57 (of 492) >>
	<< Calculating on displaced geometry  58 (of 492) >>
	<< Calculating on displaced geometry  59 (of 492) >>
	<< Calculating on displaced geometry  60 (of 492) >>
	<< Calculating on displaced geometry  61 (of 492) >>
	<< Calculating on displaced geometry  62 (of 492) >>
	<< Calculating on displaced geometry  63 (of 492) >>
	<< Calculating on displaced geometry  64 (of 492) >>
	<< Calculating on displaced geometry  65 (of 492) >>
	<< Calculating on displaced geometry  66 (of 492) >>
	<< Calculating on displaced geometry  67 (of 492) >>
	<< Calculating on displaced geometry  68 (of 492) >>
	<< Calculating on displaced geometry  69 (of 492) >>
	<< Calculating on displaced geometry  70 (of 492) >>
	<< Calculating on displaced geometry  71 (of 492) >>
	<< Calculating on displaced geometry  72 (of 492) >>
	<< Calculating on displaced geometry  73 (of 492) >>
	<< Calculating on displaced geometry  74 (of 492) >>
	<< Calculating on displaced geometry  75 (of 492) >>
	<< Calculating on displaced geometry  76 (of 492) >>
	<< Calculating on displaced geometry  77 (of 492) >>
	<< Calculating on displaced geometry  78 (of 492) >>
	<< Calculating on displaced geometry  79 (of 492) >>
	<< Calculating on displaced geometry  80 (of 492) >>
	<< Calculating on displaced geometry  82 (of 492) >>
	<< Calculating on displaced geometry  81 (of 492) >>
	<< Calculating on displaced geometry  83 (of 492) >>
	<< Calculating on displaced geometry  84 (of 492) >>
	<< Calculating on displaced geometry  85 (of 492) >>
	<< Calculating on displaced geometry  86 (of 492) >>
	<< Calculating on displaced geometry  87 (of 492) >>
	<< Calculating on displaced geometry  88 (of 492) >>
	<< Calculating on displaced geometry  89 (of 492) >>
	<< Calculating on displaced geometry  90 (of 492) >>
	<< Calculating on displaced geometry  91 (of 492) >>
	<< Calculating on displaced geometry  92 (of 492) >>
	<< Calculating on displaced geometry  93 (of 492) >>
	<< Calculating on displaced geometry  94 (of 492) >>
	<< Calculating on displaced geometry  95 (of 492) >>
	<< Calculating on displaced geometry  96 (of 492) >>
	<< Calculating on displaced geometry  97 (of 492) >>
	<< Calculating on displaced geometry  98 (of 492) >>
	<< Calculating on displaced geometry  99 (of 492) >>
	<< Calculating on displaced geometry 100 (of 492) >>
	<< Calculating on displaced geometry 101 (of 492) >>
	<< Calculating on displaced geometry 102 (of 492) >>
	<< Calculating on displaced geometry 103 (of 492) >>
	<< Calculating on displaced geometry 104 (of 492) >>
	<< Calculating on displaced geometry 105 (of 492) >>
	<< Calculating on displaced geometry 106 (of 492) >>
	<< Calculating on displaced geometry 107 (of 492) >>
	<< Calculating on displaced geometry 108 (of 492) >>
	<< Calculating on displaced geometry 109 (of 492) >>
	<< Calculating on displaced geometry 110 (of 492) >>
	<< Calculating on displaced geometry 111 (of 492) >>
	<< Calculating on displaced geometry 112 (of 492) >>
	<< Calculating on displaced geometry 114 (of 492) >>
	<< Calculating on displaced geometry 113 (of 492) >>
	<< Calculating on displaced geometry 115 (of 492) >>
	<< Calculating on displaced geometry 116 (of 492) >>
	<< Calculating on displaced geometry 117 (of 492) >>
	<< Calculating on displaced geometry 118 (of 492) >>
	<< Calculating on displaced geometry 119 (of 492) >>
	<< Calculating on displaced geometry 120 (of 492) >>
	<< Calculating on displaced geometry 121 (of 492) >>
	<< Calculating on displaced geometry 122 (of 492) >>
	<< Calculating on displaced geometry 123 (of 492) >>
	<< Calculating on displaced geometry 124 (of 492) >>
	<< Calculating on displaced geometry 125 (of 492) >>
	<< Calculating on displaced geometry 126 (of 492) >>
	<< Calculating on displaced geometry 127 (of 492) >>
	<< Calculating on displaced geometry 128 (of 492) >>
	<< Calculating on displaced geometry 129 (of 492) >>
	<< Calculating on displaced geometry 130 (of 492) >>
	<< Calculating on displaced geometry 131 (of 492) >>
	<< Calculating on displaced geometry 132 (of 492) >>
	<< Calculating on displaced geometry 133 (of 492) >>
	<< Calculating on displaced geometry 134 (of 492) >>
	<< Calculating on displaced geometry 135 (of 492) >>
	<< Calculating on displaced geometry 136 (of 492) >>
	<< Calculating on displaced geometry 137 (of 492) >>
	<< Calculating on displaced geometry 138 (of 492) >>
	<< Calculating on displaced geometry 139 (of 492) >>
	<< Calculating on displaced geometry 140 (of 492) >>
	<< Calculating on displaced geometry 141 (of 492) >>
	<< Calculating on displaced geometry 142 (of 492) >>
	<< Calculating on displaced geometry 143 (of 492) >>
	<< Calculating on displaced geometry 144 (of 492) >>
	<< Calculating on displaced geometry 145 (of 492) >>
	<< Calculating on displaced geometry 146 (of 492) >>
	<< Calculating on displaced geometry 147 (of 492) >>
	<< Calculating on displaced geometry 148 (of 492) >>
	<< Calculating on displaced geometry 149 (of 492) >>
	<< Calculating on displaced geometry 150 (of 492) >>
	<< Calculating on displaced geometry 151 (of 492) >>
	<< Calculating on displaced geometry 152 (of 492) >>
	<< Calculating on displaced geometry 153 (of 492) >>
	<< Calculating on displaced geometry 154 (of 492) >>
	<< Calculating on displaced geometry 155 (of 492) >>
	<< Calculating on displaced geometry 156 (of 492) >>
	<< Calculating on displaced geometry 157 (of 492) >>
	<< Calculating on displaced geometry 158 (of 492) >>
	<< Calculating on displaced geometry 159 (of 492) >>
	<< Calculating on displaced geometry 160 (of 492) >>
	<< Calculating on displaced geometry 161 (of 492) >>
	<< Calculating on displaced geometry 162 (of 492) >>
	<< Calculating on displaced geometry 163 (of 492) >>
	<< Calculating on displaced geometry 164 (of 492) >>
	<< Calculating on displaced geometry 165 (of 492) >>
	<< Calculating on displaced geometry 166 (of 492) >>
	<< Calculating on displaced geometry 167 (of 492) >>
	<< Calculating on displaced geometry 168 (of 492) >>
	<< Calculating on displaced geometry 169 (of 492) >>
	<< Calculating on displaced geometry 170 (of 492) >>
	<< Calculating on displaced geometry 171 (of 492) >>
	<< Calculating on displaced geometry 172 (of 492) >>
	<< Calculating on displaced geometry 173 (of 492) >>
	<< Calculating on displaced geometry 174 (of 492) >>
	<< Calculating on displaced geometry 175 (of 492) >>
	<< Calculating on displaced geometry 176 (of 492) >>
	<< Calculating on displaced geometry 177 (of 492) >>
	<< Calculating on displaced geometry 178 (of 492) >>
	<< Calculating on displaced geometry 179 (of 492) >>
	<< Calculating on displaced geometry 180 (of 492) >>
	<< Calculating on displaced geometry 181 (of 492) >>
	<< Calculating on displaced geometry 182 (of 492) >>
	<< Calculating on displaced geometry 183 (of 492) >>
	<< Calculating on displaced geometry 184 (of 492) >>
	<< Calculating on displaced geometry 185 (of 492) >>
	<< Calculating on displaced geometry 186 (of 492) >>
	<< Calculating on displaced geometry 187 (of 492) >>
	<< Calculating on displaced geometry 188 (of 492) >>
	<< Calculating on displaced geometry 189 (of 492) >>
	<< Calculating on displaced geometry 190 (of 492) >>
	<< Calculating on displaced geometry 191 (of 492) >>
	<< Calculating on displaced geometry 192 (of 492) >>
	<< Calculating on displaced geometry 193 (of 492) >>
	<< Calculating on displaced geometry 194 (of 492) >>
	<< Calculating on displaced geometry 195 (of 492) >>
	<< Calculating on displaced geometry 196 (of 492) >>
	<< Calculating on displaced geometry 197 (of 492) >>
	<< Calculating on displaced geometry 198 (of 492) >>
	<< Calculating on displaced geometry 199 (of 492) >>
	<< Calculating on displaced geometry 200 (of 492) >>
	<< Calculating on displaced geometry 201 (of 492) >>
	<< Calculating on displaced geometry 202 (of 492) >>
	<< Calculating on displaced geometry 203 (of 492) >>
	<< Calculating on displaced geometry 204 (of 492) >>
	<< Calculating on displaced geometry 205 (of 492) >>
	<< Calculating on displaced geometry 206 (of 492) >>
	<< Calculating on displaced geometry 207 (of 492) >>
	<< Calculating on displaced geometry 208 (of 492) >>
	<< Calculating on displaced geometry 209 (of 492) >>
	<< Calculating on displaced geometry 210 (of 492) >>
	<< Calculating on displaced geometry 211 (of 492) >>
	<< Calculating on displaced geometry 212 (of 492) >>
	<< Calculating on displaced geometry 213 (of 492) >>
	<< Calculating on displaced geometry 214 (of 492) >>
	<< Calculating on displaced geometry 215 (of 492) >>
	<< Calculating on displaced geometry 216 (of 492) >>
	<< Calculating on displaced geometry 217 (of 492) >>
	<< Calculating on displaced geometry 218 (of 492) >>
	<< Calculating on displaced geometry 219 (of 492) >>
	<< Calculating on displaced geometry 220 (of 492) >>
	<< Calculating on displaced geometry 221 (of 492) >>
	<< Calculating on displaced geometry 222 (of 492) >>
	<< Calculating on displaced geometry 223 (of 492) >>
	<< Calculating on displaced geometry 224 (of 492) >>
	<< Calculating on displaced geometry 225 (of 492) >>
	<< Calculating on displaced geometry 226 (of 492) >>
	<< Calculating on displaced geometry 227 (of 492) >>
	<< Calculating on displaced geometry 228 (of 492) >>
	<< Calculating on displaced geometry 229 (of 492) >>
	<< Calculating on displaced geometry 230 (of 492) >>
	<< Calculating on displaced geometry 231 (of 492) >>
	<< Calculating on displaced geometry 232 (of 492) >>
	<< Calculating on displaced geometry 233 (of 492) >>
	<< Calculating on displaced geometry 234 (of 492) >>
	<< Calculating on displaced geometry 235 (of 492) >>
	<< Calculating on displaced geometry 236 (of 492) >>
	<< Calculating on displaced geometry 237 (of 492) >>
	<< Calculating on displaced geometry 238 (of 492) >>
	<< Calculating on displaced geometry 239 (of 492) >>
	<< Calculating on displaced geometry 240 (of 492) >>
	<< Calculating on displaced geometry 241 (of 492) >>
	<< Calculating on displaced geometry 242 (of 492) >>
	<< Calculating on displaced geometry 243 (of 492) >>
	<< Calculating on displaced geometry 244 (of 492) >>
	<< Calculating on displaced geometry 245 (of 492) >>
	<< Calculating on displaced geometry 246 (of 492) >>
	<< Calculating on displaced geometry 247 (of 492) >>
	<< Calculating on displaced geometry 248 (of 492) >>
	<< Calculating on displaced geometry 249 (of 492) >>
	<< Calculating on displaced geometry 250 (of 492) >>
	<< Calculating on displaced geometry 251 (of 492) >>
	<< Calculating on displaced geometry 252 (of 492) >>
	<< Calculating on displaced geometry 253 (of 492) >>
	<< Calculating on displaced geometry 254 (of 492) >>
	<< Calculating on displaced geometry 255 (of 492) >>
	<< Calculating on displaced geometry 256 (of 492) >>
	<< Calculating on displaced geometry 257 (of 492) >>
	<< Calculating on displaced geometry 258 (of 492) >>
	<< Calculating on displaced geometry 259 (of 492) >>
	<< Calculating on displaced geometry 260 (of 492) >>
	<< Calculating on displaced geometry 261 (of 492) >>
	<< Calculating on displaced geometry 262 (of 492) >>
	<< Calculating on displaced geometry 263 (of 492) >>
	<< Calculating on displaced geometry 264 (of 492) >>
	<< Calculating on displaced geometry 265 (of 492) >>
	<< Calculating on displaced geometry 266 (of 492) >>
	<< Calculating on displaced geometry 267 (of 492) >>
	<< Calculating on displaced geometry 268 (of 492) >>
	<< Calculating on displaced geometry 269 (of 492) >>
	<< Calculating on displaced geometry 270 (of 492) >>
	<< Calculating on displaced geometry 271 (of 492) >>
	<< Calculating on displaced geometry 272 (of 492) >>
	<< Calculating on displaced geometry 273 (of 492) >>
	<< Calculating on displaced geometry 274 (of 492) >>
	<< Calculating on displaced geometry 275 (of 492) >>
	<< Calculating on displaced geometry 276 (of 492) >>
	<< Calculating on displaced geometry 277 (of 492) >>
	<< Calculating on displaced geometry 278 (of 492) >>
	<< Calculating on displaced geometry 279 (of 492) >>
	<< Calculating on displaced geometry 280 (of 492) >>
	<< Calculating on displaced geometry 281 (of 492) >>
	<< Calculating on displaced geometry 282 (of 492) >>
	<< Calculating on displaced geometry 283 (of 492) >>
	<< Calculating on displaced geometry 284 (of 492) >>
	<< Calculating on displaced geometry 285 (of 492) >>
	<< Calculating on displaced geometry 286 (of 492) >>
	<< Calculating on displaced geometry 287 (of 492) >>
	<< Calculating on displaced geometry 288 (of 492) >>
	<< Calculating on displaced geometry 289 (of 492) >>
	<< Calculating on displaced geometry 290 (of 492) >>
	<< Calculating on displaced geometry 291 (of 492) >>
	<< Calculating on displaced geometry 292 (of 492) >>
	<< Calculating on displaced geometry 293 (of 492) >>
	<< Calculating on displaced geometry 294 (of 492) >>
	<< Calculating on displaced geometry 295 (of 492) >>
	<< Calculating on displaced geometry 296 (of 492) >>
	<< Calculating on displaced geometry 297 (of 492) >>
	<< Calculating on displaced geometry 298 (of 492) >>
	<< Calculating on displaced geometry 299 (of 492) >>
	<< Calculating on displaced geometry 300 (of 492) >>
	<< Calculating on displaced geometry 301 (of 492) >>
	<< Calculating on displaced geometry 302 (of 492) >>
	<< Calculating on displaced geometry 303 (of 492) >>
	<< Calculating on displaced geometry 304 (of 492) >>
	<< Calculating on displaced geometry 305 (of 492) >>
	<< Calculating on displaced geometry 306 (of 492) >>
	<< Calculating on displaced geometry 307 (of 492) >>
	<< Calculating on displaced geometry 308 (of 492) >>
	<< Calculating on displaced geometry 309 (of 492) >>
	<< Calculating on displaced geometry 310 (of 492) >>
	<< Calculating on displaced geometry 311 (of 492) >>
	<< Calculating on displaced geometry 312 (of 492) >>
	<< Calculating on displaced geometry 313 (of 492) >>
	<< Calculating on displaced geometry 314 (of 492) >>
	<< Calculating on displaced geometry 315 (of 492) >>
	<< Calculating on displaced geometry 316 (of 492) >>
	<< Calculating on displaced geometry 317 (of 492) >>
	<< Calculating on displaced geometry 318 (of 492) >>
	<< Calculating on displaced geometry 319 (of 492) >>
	<< Calculating on displaced geometry 320 (of 492) >>
	<< Calculating on displaced geometry 321 (of 492) >>
	<< Calculating on displaced geometry 322 (of 492) >>
	<< Calculating on displaced geometry 323 (of 492) >>
	<< Calculating on displaced geometry 324 (of 492) >>
	<< Calculating on displaced geometry 325 (of 492) >>
	<< Calculating on displaced geometry 326 (of 492) >>
	<< Calculating on displaced geometry 327 (of 492) >>
	<< Calculating on displaced geometry 328 (of 492) >>
	<< Calculating on displaced geometry 329 (of 492) >>
	<< Calculating on displaced geometry 330 (of 492) >>
	<< Calculating on displaced geometry 331 (of 492) >>
	<< Calculating on displaced geometry 332 (of 492) >>
	<< Calculating on displaced geometry 333 (of 492) >>
	<< Calculating on displaced geometry 334 (of 492) >>
	<< Calculating on displaced geometry 335 (of 492) >>
	<< Calculating on displaced geometry 336 (of 492) >>
	<< Calculating on displaced geometry 337 (of 492) >>
	<< Calculating on displaced geometry 338 (of 492) >>
	<< Calculating on displaced geometry 339 (of 492) >>
	<< Calculating on displaced geometry 340 (of 492) >>
	<< Calculating on displaced geometry 341 (of 492) >>
	<< Calculating on displaced geometry 342 (of 492) >>
	<< Calculating on displaced geometry 343 (of 492) >>
	<< Calculating on displaced geometry 344 (of 492) >>
	<< Calculating on displaced geometry 345 (of 492) >>
	<< Calculating on displaced geometry 346 (of 492) >>
	<< Calculating on displaced geometry 347 (of 492) >>
	<< Calculating on displaced geometry 348 (of 492) >>
	<< Calculating on displaced geometry 349 (of 492) >>
	<< Calculating on displaced geometry 350 (of 492) >>
	<< Calculating on displaced geometry 351 (of 492) >>
	<< Calculating on displaced geometry 352 (of 492) >>
	<< Calculating on displaced geometry 353 (of 492) >>
	<< Calculating on displaced geometry 354 (of 492) >>
	<< Calculating on displaced geometry 355 (of 492) >>
	<< Calculating on displaced geometry 356 (of 492) >>
	<< Calculating on displaced geometry 357 (of 492) >>
	<< Calculating on displaced geometry 358 (of 492) >>
	<< Calculating on displaced geometry 359 (of 492) >>
	<< Calculating on displaced geometry 360 (of 492) >>
	<< Calculating on displaced geometry 361 (of 492) >>
	<< Calculating on displaced geometry 362 (of 492) >>
	<< Calculating on displaced geometry 363 (of 492) >>
	<< Calculating on displaced geometry 364 (of 492) >>
	<< Calculating on displaced geometry 365 (of 492) >>
	<< Calculating on displaced geometry 366 (of 492) >>
	<< Calculating on displaced geometry 367 (of 492) >>
	<< Calculating on displaced geometry 368 (of 492) >>
	<< Calculating on displaced geometry 369 (of 492) >>
	<< Calculating on displaced geometry 370 (of 492) >>
	<< Calculating on displaced geometry 371 (of 492) >>
	<< Calculating on displaced geometry 372 (of 492) >>
	<< Calculating on displaced geometry 373 (of 492) >>
	<< Calculating on displaced geometry 374 (of 492) >>
	<< Calculating on displaced geometry 375 (of 492) >>
	<< Calculating on displaced geometry 376 (of 492) >>
	<< Calculating on displaced geometry 377 (of 492) >>
	<< Calculating on displaced geometry 378 (of 492) >>
	<< Calculating on displaced geometry 379 (of 492) >>
	<< Calculating on displaced geometry 380 (of 492) >>
	<< Calculating on displaced geometry 381 (of 492) >>
	<< Calculating on displaced geometry 382 (of 492) >>
	<< Calculating on displaced geometry 383 (of 492) >>
	<< Calculating on displaced geometry 384 (of 492) >>
	<< Calculating on displaced geometry 385 (of 492) >>
	<< Calculating on displaced geometry 386 (of 492) >>
	<< Calculating on displaced geometry 387 (of 492) >>
	<< Calculating on displaced geometry 388 (of 492) >>
	<< Calculating on displaced geometry 389 (of 492) >>
	<< Calculating on displaced geometry 390 (of 492) >>
	<< Calculating on displaced geometry 391 (of 492) >>
	<< Calculating on displaced geometry 392 (of 492) >>
	<< Calculating on displaced geometry 393 (of 492) >>
	<< Calculating on displaced geometry 394 (of 492) >>
	<< Calculating on displaced geometry 395 (of 492) >>
	<< Calculating on displaced geometry 396 (of 492) >>
	<< Calculating on displaced geometry 397 (of 492) >>
	<< Calculating on displaced geometry 398 (of 492) >>
	<< Calculating on displaced geometry 399 (of 492) >>
	<< Calculating on displaced geometry 400 (of 492) >>
	<< Calculating on displaced geometry 401 (of 492) >>
	<< Calculating on displaced geometry 402 (of 492) >>
	<< Calculating on displaced geometry 403 (of 492) >>
	<< Calculating on displaced geometry 404 (of 492) >>
	<< Calculating on displaced geometry 405 (of 492) >>
	<< Calculating on displaced geometry 406 (of 492) >>
	<< Calculating on displaced geometry 407 (of 492) >>
	<< Calculating on displaced geometry 408 (of 492) >>
	<< Calculating on displaced geometry 409 (of 492) >>
	<< Calculating on displaced geometry 410 (of 492) >>
	<< Calculating on displaced geometry 411 (of 492) >>
	<< Calculating on displaced geometry 412 (of 492) >>
	<< Calculating on displaced geometry 413 (of 492) >>
	<< Calculating on displaced geometry 414 (of 492) >>
	<< Calculating on displaced geometry 415 (of 492) >>
	<< Calculating on displaced geometry 416 (of 492) >>
	<< Calculating on displaced geometry 417 (of 492) >>
	<< Calculating on displaced geometry 418 (of 492) >>
	<< Calculating on displaced geometry 419 (of 492) >>
	<< Calculating on displaced geometry 420 (of 492) >>
	<< Calculating on displaced geometry 421 (of 492) >>
	<< Calculating on displaced geometry 422 (of 492) >>
	<< Calculating on displaced geometry 423 (of 492) >>
	<< Calculating on displaced geometry 424 (of 492) >>
	<< Calculating on displaced geometry 425 (of 492) >>
	<< Calculating on displaced geometry 426 (of 492) >>
	<< Calculating on displaced geometry 427 (of 492) >>
	<< Calculating on displaced geometry 428 (of 492) >>
	<< Calculating on displaced geometry 429 (of 492) >>
	<< Calculating on displaced geometry 430 (of 492) >>
	<< Calculating on displaced geometry 431 (of 492) >>
	<< Calculating on displaced geometry 432 (of 492) >>
	<< Calculating on displaced geometry 433 (of 492) >>
	<< Calculating on displaced geometry 434 (of 492) >>
	<< Calculating on displaced geometry 435 (of 492) >>
	<< Calculating on displaced geometry 436 (of 492) >>
	<< Calculating on displaced geometry 437 (of 492) >>
	<< Calculating on displaced geometry 438 (of 492) >>
	<< Calculating on displaced geometry 439 (of 492) >>
	<< Calculating on displaced geometry 440 (of 492) >>
	<< Calculating on displaced geometry 441 (of 492) >>
	<< Calculating on displaced geometry 442 (of 492) >>
	<< Calculating on displaced geometry 443 (of 492) >>
	<< Calculating on displaced geometry 444 (of 492) >>
	<< Calculating on displaced geometry 445 (of 492) >>
	<< Calculating on displaced geometry 446 (of 492) >>
	<< Calculating on displaced geometry 447 (of 492) >>
	<< Calculating on displaced geometry 448 (of 492) >>
	<< Calculating on displaced geometry 449 (of 492) >>
	<< Calculating on displaced geometry 450 (of 492) >>
	<< Calculating on displaced geometry 451 (of 492) >>
	<< Calculating on displaced geometry 452 (of 492) >>
	<< Calculating on displaced geometry 453 (of 492) >>
	<< Calculating on displaced geometry 454 (of 492) >>
	<< Calculating on displaced geometry 455 (of 492) >>
	<< Calculating on displaced geometry 456 (of 492) >>
	<< Calculating on displaced geometry 457 (of 492) >>
	<< Calculating on displaced geometry 458 (of 492) >>
	<< Calculating on displaced geometry 459 (of 492) >>
	<< Calculating on displaced geometry 460 (of 492) >>
	<< Calculating on displaced geometry 461 (of 492) >>
	<< Calculating on displaced geometry 462 (of 492) >>
	<< Calculating on displaced geometry 463 (of 492) >>
	<< Calculating on displaced geometry 464 (of 492) >>
	<< Calculating on displaced geometry 465 (of 492) >>
	<< Calculating on displaced geometry 466 (of 492) >>
	<< Calculating on displaced geometry 467 (of 492) >>
	<< Calculating on displaced geometry 468 (of 492) >>
	<< Calculating on displaced geometry 469 (of 492) >>
	<< Calculating on displaced geometry 470 (of 492) >>
	<< Calculating on displaced geometry 471 (of 492) >>
	<< Calculating on displaced geometry 472 (of 492) >>
	<< Calculating on displaced geometry 473 (of 492) >>
	<< Calculating on displaced geometry 474 (of 492) >>
	<< Calculating on displaced geometry 475 (of 492) >>
	<< Calculating on displaced geometry 476 (of 492) >>
	<< Calculating on displaced geometry 477 (of 492) >>
	<< Calculating on displaced geometry 478 (of 492) >>
	<< Calculating on displaced geometry 479 (of 492) >>
	<< Calculating on displaced geometry 480 (of 492) >>
	<< Calculating on displaced geometry 481 (of 492) >>
	<< Calculating on displaced geometry 482 (of 492) >>
	<< Calculating on displaced geometry 483 (of 492) >>
	<< Calculating on displaced geometry 484 (of 492) >>
	<< Calculating on displaced geometry 485 (of 492) >>
	<< Calculating on displaced geometry 486 (of 492) >>
	<< Calculating on displaced geometry 487 (of 492) >>
	<< Calculating on displaced geometry 488 (of 492) >>
	<< Calculating on displaced geometry 489 (of 492) >>
	<< Calculating on displaced geometry 490 (of 492) >>
	<< Calculating on displaced geometry 491 (of 492) >>
	<< Calculating on displaced geometry 492 (of 492) >>

-----------------------
VIBRATIONAL FREQUENCIES
-----------------------

Scaling factor for frequencies =  1.000000000 (already applied!)

   0:         0.00 cm**-1
   1:         0.00 cm**-1
   2:         0.00 cm**-1
   3:         0.00 cm**-1
   4:         0.00 cm**-1
   5:         0.00 cm**-1
   6:       -15.70 cm**-1 ***imaginary mode***
   7:       -13.02 cm**-1 ***imaginary mode***
   8:        17.41 cm**-1
   9:        22.77 cm**-1
  10:        25.91 cm**-1
  11:        28.99 cm**-1
  12:        35.57 cm**-1
  13:        50.22 cm**-1
  14:        52.57 cm**-1
  15:        54.08 cm**-1
  16:        64.90 cm**-1
  17:        65.89 cm**-1
  18:        73.01 cm**-1
  19:        78.41 cm**-1
  20:        82.88 cm**-1
  21:        89.46 cm**-1
  22:        96.80 cm**-1
  23:       102.93 cm**-1
  24:       111.35 cm**-1
  25:       133.47 cm**-1
  26:       136.88 cm**-1
  27:       153.96 cm**-1
  28:       158.69 cm**-1
  29:       167.70 cm**-1
  30:       180.58 cm**-1
  31:       181.08 cm**-1
  32:       191.27 cm**-1
  33:       204.09 cm**-1
  34:       211.95 cm**-1
  35:       226.21 cm**-1
  36:       240.86 cm**-1
  37:       248.72 cm**-1
  38:       253.88 cm**-1
  39:       262.64 cm**-1
  40:       263.50 cm**-1
  41:       283.38 cm**-1
  42:       285.91 cm**-1
  43:       316.83 cm**-1
  44:       325.39 cm**-1
  45:       329.80 cm**-1
  46:       336.85 cm**-1
  47:       364.41 cm**-1
  48:       371.79 cm**-1
  49:       374.19 cm**-1
  50:       379.33 cm**-1
  51:       393.30 cm**-1
  52:       405.66 cm**-1
  53:       411.79 cm**-1
  54:       413.06 cm**-1
  55:       413.61 cm**-1
  56:       418.19 cm**-1
  57:       432.30 cm**-1
  58:       441.34 cm**-1
  59:       450.63 cm**-1
  60:       451.98 cm**-1
  61:       466.38 cm**-1
  62:       496.54 cm**-1
  63:       502.64 cm**-1
  64:       507.95 cm**-1
  65:       527.60 cm**-1
  66:       535.14 cm**-1
  67:       543.89 cm**-1
  68:       562.37 cm**-1
  69:       575.84 cm**-1
  70:       586.35 cm**-1
  71:       625.75 cm**-1
  72:       627.12 cm**-1
  73:       627.58 cm**-1
  74:       633.47 cm**-1
  75:       671.29 cm**-1
  76:       679.05 cm**-1
  77:       683.58 cm**-1
  78:       699.55 cm**-1
  79:       704.52 cm**-1
  80:       711.37 cm**-1
  81:       716.07 cm**-1
  82:       716.86 cm**-1
  83:       731.35 cm**-1
  84:       734.43 cm**-1
  85:       758.28 cm**-1
  86:       769.02 cm**-1
  87:       776.81 cm**-1
  88:       799.82 cm**-1
  89:       814.44 cm**-1
  90:       837.44 cm**-1
  91:       839.87 cm**-1
  92:       849.70 cm**-1
  93:       853.81 cm**-1
  94:       864.68 cm**-1
  95:       865.56 cm**-1
  96:       866.41 cm**-1
  97:       871.33 cm**-1
  98:       873.79 cm**-1
  99:       900.17 cm**-1
 100:       917.92 cm**-1
 101:       940.78 cm**-1
 102:       946.33 cm**-1
 103:       950.92 cm**-1
 104:       954.74 cm**-1
 105:       956.48 cm**-1
 106:       958.14 cm**-1
 107:       966.66 cm**-1
 108:       967.14 cm**-1
 109:       970.37 cm**-1
 110:       970.68 cm**-1
 111:       981.00 cm**-1
 112:       984.51 cm**-1
 113:       996.10 cm**-1
 114:      1003.57 cm**-1
 115:      1007.10 cm**-1
 116:      1016.15 cm**-1
 117:      1019.70 cm**-1
 118:      1023.28 cm**-1
 119:      1023.35 cm**-1
 120:      1024.22 cm**-1
 121:      1026.73 cm**-1
 122:      1037.99 cm**-1
 123:      1048.11 cm**-1
 124:      1051.68 cm**-1
 125:      1052.07 cm**-1
 126:      1054.31 cm**-1
 127:      1055.55 cm**-1
 128:      1061.87 cm**-1
 129:      1070.83 cm**-1
 130:      1083.78 cm**-1
 131:      1095.09 cm**-1
 132:      1097.99 cm**-1
 133:      1108.69 cm**-1
 134:      1110.17 cm**-1
 135:      1140.52 cm**-1
 136:      1158.20 cm**-1
 137:      1164.63 cm**-1
 138:      1164.90 cm**-1
 139:      1170.14 cm**-1
 140:      1171.93 cm**-1
 141:      1179.08 cm**-1
 142:      1182.96 cm**-1
 143:      1183.43 cm**-1
 144:      1186.23 cm**-1
 145:      1212.51 cm**-1
 146:      1223.26 cm**-1
 147:      1225.26 cm**-1
 148:      1227.73 cm**-1
 149:      1228.86 cm**-1
 150:      1249.46 cm**-1
 151:      1262.42 cm**-1
 152:      1273.92 cm**-1
 153:      1277.35 cm**-1
 154:      1303.15 cm**-1
 155:      1308.46 cm**-1
 156:      1315.27 cm**-1
 157:      1323.06 cm**-1
 158:      1332.04 cm**-1
 159:      1342.16 cm**-1
 160:      1349.04 cm**-1
 161:      1357.07 cm**-1
 162:      1364.34 cm**-1
 163:      1370.63 cm**-1
 164:      1377.67 cm**-1
 165:      1379.98 cm**-1
 166:      1389.03 cm**-1
 167:      1394.79 cm**-1
 168:      1395.56 cm**-1
 169:      1398.52 cm**-1
 170:      1402.06 cm**-1
 171:      1414.74 cm**-1
 172:      1415.52 cm**-1
 173:      1454.65 cm**-1
 174:      1458.22 cm**-1
 175:      1459.13 cm**-1
 176:      1460.79 cm**-1
 177:      1461.30 cm**-1
 178:      1468.54 cm**-1
 179:      1473.20 cm**-1
 180:      1479.18 cm**-1
 181:      1479.24 cm**-1
 182:      1479.57 cm**-1
 183:      1481.27 cm**-1
 184:      1483.76 cm**-1
 185:      1485.56 cm**-1
 186:      1487.66 cm**-1
 187:      1489.86 cm**-1
 188:      1494.37 cm**-1
 189:      1522.39 cm**-1
 190:      1524.91 cm**-1
 191:      1528.87 cm**-1
 192:      1529.49 cm**-1
 193:      1565.22 cm**-1
 194:      1580.44 cm**-1
 195:      1639.58 cm**-1
 196:      1644.97 cm**-1
 197:      1645.64 cm**-1
 198:      1652.24 cm**-1
 199:      1652.94 cm**-1
 200:      1662.74 cm**-1
 201:      1663.03 cm**-1
 202:      1663.37 cm**-1
 203:      1666.53 cm**-1
 204:      1760.52 cm**-1
 205:      1804.93 cm**-1
 206:      2022.55 cm**-1
 207:      3047.74 cm**-1
 208:      3050.66 cm**-1
 209:      3056.56 cm**-1
 210:      3059.67 cm**-1
 211:      3064.37 cm**-1
 212:      3068.96 cm**-1
 213:      3118.97 cm**-1
 214:      3121.57 cm**-1
 215:      3122.02 cm**-1
 216:      3128.38 cm**-1
 217:      3130.49 cm**-1
 218:      3140.18 cm**-1
 219:      3144.00 cm**-1
 220:      3144.25 cm**-1
 221:      3145.95 cm**-1
 222:      3147.40 cm**-1
 223:      3155.36 cm**-1
 224:      3157.22 cm**-1
 225:      3158.10 cm**-1
 226:      3189.27 cm**-1
 227:      3189.42 cm**-1
 228:      3189.76 cm**-1
 229:      3195.34 cm**-1
 230:      3197.90 cm**-1
 231:      3200.70 cm**-1
 232:      3202.77 cm**-1
 233:      3204.46 cm**-1
 234:      3206.92 cm**-1
 235:      3209.88 cm**-1
 236:      3212.94 cm**-1
 237:      3214.64 cm**-1
 238:      3215.22 cm**-1
 239:      3215.87 cm**-1
 240:      3217.43 cm**-1
 241:      3218.04 cm**-1
 242:      3225.43 cm**-1
 243:      3231.84 cm**-1
 244:      3233.23 cm**-1
 245:      3689.60 cm**-1


------------
NORMAL MODES
------------

These modes are the cartesian displacements weighted by the diagonal matrix
M(i,i)=1/sqrt(m[i]) where m[i] is the mass of the displaced atom
Thus, these vectors are normalized but *not* orthogonal

                  0          1          2          3          4          5    
      0       0.000000   0.000000   0.000000   0.000000   0.000000   0.000000
      1       0.000000   0.000000   0.000000   0.000000   0.000000   0.000000
      2       0.000000   0.000000   0.000000   0.000000   0.000000   0.000000
      3       0.000000   0.000000   0.000000   0.000000   0.000000   0.000000
      4       0.000000   0.000000   0.000000   0.000000   0.000000   0.000000
      5       0.000000   0.000000   0.000000   0.000000   0.000000   0.000000
      6       0.000000   0.000000   0.000000   0.000000   0.000000   0.000000
      7       0.000000   0.000000   0.000000   0.000000   0.000000   0.000000
      8       0.000000   0.000000   0.000000   0.000000   0.000000   0.000000
      9       0.000000   0.000000   0.000000   0.000000   0.000000   0.000000
     10       0.000000   0.000000   0.000000   0.000000   0.000000   0.000000
     11       0.000000   0.000000   0.000000   0.000000   0.000000   0.000000
     12       0.000000   0.000000   0.000000   0.000000   0.000000   0.000000
     13       0.000000   0.000000   0.000000   0.000000   0.000000   0.000000
     14       0.000000   0.000000   0.000000   0.000000   0.000000   0.000000
     15       0.000000   0.000000   0.000000   0.000000   0.000000   0.000000
     16       0.000000   0.000000   0.000000   0.000000   0.000000   0.000000
     17       0.000000   0.000000   0.000000   0.000000   0.000000   0.000000
     18       0.000000   0.000000   0.000000   0.000000   0.000000   0.000000
     19       0.000000   0.000000   0.000000   0.000000   0.000000   0.000000
     20       0.000000   0.000000   0.000000   0.000000   0.000000   0.000000
     21       0.000000   0.000000   0.000000   0.000000   0.000000   0.000000
     22       0.000000   0.000000   0.000000   0.000000   0.000000   0.000000
     23       0.000000   0.000000   0.000000   0.000000   0.000000   0.000000
     24       0.000000   0.000000   0.000000   0.000000   0.000000   0.000000
     25       0.000000   0.000000   0.000000   0.000000   0.000000   0.000000
     26       0.000000   0.000000   0.000000   0.000000   0.000000   0.000000
     27       0.000000   0.000000   0.000000   0.000000   0.000000   0.000000
     28       0.000000   0.000000   0.000000   0.000000   0.000000   0.000000
     29       0.000000   0.000000   0.000000   0.000000   0.000000   0.000000
     30       0.000000   0.000000   0.000000   0.000000   0.000000   0.000000
     31       0.000000   0.000000   0.000000   0.000000   0.000000   0.000000
     32       0.000000   0.000000   0.000000   0.000000   0.000000   0.000000
     33       0.000000   0.000000   0.000000   0.000000   0.000000   0.000000
     34       0.000000   0.000000   0.000000   0.000000   0.000000   0.000000
     35       0.000000   0.000000   0.000000   0.000000   0.000000   0.000000
     36       0.000000   0.000000   0.000000   0.000000   0.000000   0.000000
     37       0.000000   0.000000   0.000000   0.000000   0.000000   0.000000
     38       0.000000   0.000000   0.000000   0.000000   0.000000   0.000000
     39       0.000000   0.000000   0.000000   0.000000   0.000000   0.000000
     40       0.000000   0.000000   0.000000   0.000000   0.000000   0.000000
     41       0.000000   0.000000   0.000000   0.000000   0.000000   0.000000
     42       0.000000   0.000000   0.000000   0.000000   0.000000   0.000000
     43       0.000000   0.000000   0.000000   0.000000   0.000000   0.000000
     44       0.000000   0.000000   0.000000   0.000000   0.000000   0.000000
     45       0.000000   0.000000   0.000000   0.000000   0.000000   0.000000
     46       0.000000   0.000000   0.000000   0.000000   0.000000   0.000000
     47       0.000000   0.000000   0.000000   0.000000   0.000000   0.000000
     48       0.000000   0.000000   0.000000   0.000000   0.000000   0.000000
     49       0.000000   0.000000   0.000000   0.000000   0.000000   0.000000
     50       0.000000   0.000000   0.000000   0.000000   0.000000   0.000000
     51       0.000000   0.000000   0.000000   0.000000   0.000000   0.000000
     52       0.000000   0.000000   0.000000   0.000000   0.000000   0.000000
     53       0.000000   0.000000   0.000000   0.000000   0.000000   0.000000
     54       0.000000   0.000000   0.000000   0.000000   0.000000   0.000000
     55       0.000000   0.000000   0.000000   0.000000   0.000000   0.000000
     56       0.000000   0.000000   0.000000   0.000000   0.000000   0.000000
     57       0.000000   0.000000   0.000000   0.000000   0.000000   0.000000
     58       0.000000   0.000000   0.000000   0.000000   0.000000   0.000000
     59       0.000000   0.000000   0.000000   0.000000   0.000000   0.000000
     60       0.000000   0.000000   0.000000   0.000000   0.000000   0.000000
     61       0.000000   0.000000   0.000000   0.000000   0.000000   0.000000
     62       0.000000   0.000000   0.000000   0.000000   0.000000   0.000000
     63       0.000000   0.000000   0.000000   0.000000   0.000000   0.000000
     64       0.000000   0.000000   0.000000   0.000000   0.000000   0.000000
     65       0.000000   0.000000   0.000000   0.000000   0.000000   0.000000
     66       0.000000   0.000000   0.000000   0.000000   0.000000   0.000000
     67       0.000000   0.000000   0.000000   0.000000   0.000000   0.000000
     68       0.000000   0.000000   0.000000   0.000000   0.000000   0.000000
     69       0.000000   0.000000   0.000000   0.000000   0.000000   0.000000
     70       0.000000   0.000000   0.000000   0.000000   0.000000   0.000000
     71       0.000000   0.000000   0.000000   0.000000   0.000000   0.000000
     72       0.000000   0.000000   0.000000   0.000000   0.000000   0.000000
     73       0.000000   0.000000   0.000000   0.000000   0.000000   0.000000
     74       0.000000   0.000000   0.000000   0.000000   0.000000   0.000000
     75       0.000000   0.000000   0.000000   0.000000   0.000000   0.000000
     76       0.000000   0.000000   0.000000   0.000000   0.000000   0.000000
     77       0.000000   0.000000   0.000000   0.000000   0.000000   0.000000
     78       0.000000   0.000000   0.000000   0.000000   0.000000   0.000000
     79       0.000000   0.000000   0.000000   0.000000   0.000000   0.000000
     80       0.000000   0.000000   0.000000   0.000000   0.000000   0.000000
     81       0.000000   0.000000   0.000000   0.000000   0.000000   0.000000
     82       0.000000   0.000000   0.000000   0.000000   0.000000   0.000000
     83       0.000000   0.000000   0.000000   0.000000   0.000000   0.000000
     84       0.000000   0.000000   0.000000   0.000000   0.000000   0.000000
     85       0.000000   0.000000   0.000000   0.000000   0.000000   0.000000
     86       0.000000   0.000000   0.000000   0.000000   0.000000   0.000000
     87       0.000000   0.000000   0.000000   0.000000   0.000000   0.000000
     88       0.000000   0.000000   0.000000   0.000000   0.000000   0.000000
     89       0.000000   0.000000   0.000000   0.000000   0.000000   0.000000
     90       0.000000   0.000000   0.000000   0.000000   0.000000   0.000000
     91       0.000000   0.000000   0.000000   0.000000   0.000000   0.000000
     92       0.000000   0.000000   0.000000   0.000000   0.000000   0.000000
     93       0.000000   0.000000   0.000000   0.000000   0.000000   0.000000
     94       0.000000   0.000000   0.000000   0.000000   0.000000   0.000000
     95       0.000000   0.000000   0.000000   0.000000   0.000000   0.000000
     96       0.000000   0.000000   0.000000   0.000000   0.000000   0.000000
     97       0.000000   0.000000   0.000000   0.000000   0.000000   0.000000
     98       0.000000   0.000000   0.000000   0.000000   0.000000   0.000000
     99       0.000000   0.000000   0.000000   0.000000   0.000000   0.000000
    100       0.000000   0.000000   0.000000   0.000000   0.000000   0.000000
    101       0.000000   0.000000   0.000000   0.000000   0.000000   0.000000
    102       0.000000   0.000000   0.000000   0.000000   0.000000   0.000000
    103       0.000000   0.000000   0.000000   0.000000   0.000000   0.000000
    104       0.000000   0.000000   0.000000   0.000000   0.000000   0.000000
    105       0.000000   0.000000   0.000000   0.000000   0.000000   0.000000
    106       0.000000   0.000000   0.000000   0.000000   0.000000   0.000000
    107       0.000000   0.000000   0.000000   0.000000   0.000000   0.000000
    108       0.000000   0.000000   0.000000   0.000000   0.000000   0.000000
    109       0.000000   0.000000   0.000000   0.000000   0.000000   0.000000
    110       0.000000   0.000000   0.000000   0.000000   0.000000   0.000000
    111       0.000000   0.000000   0.000000   0.000000   0.000000   0.000000
    112       0.000000   0.000000   0.000000   0.000000   0.000000   0.000000
    113       0.000000   0.000000   0.000000   0.000000   0.000000   0.000000
    114       0.000000   0.000000   0.000000   0.000000   0.000000   0.000000
    115       0.000000   0.000000   0.000000   0.000000   0.000000   0.000000
    116       0.000000   0.000000   0.000000   0.000000   0.000000   0.000000
    117       0.000000   0.000000   0.000000   0.000000   0.000000   0.000000
    118       0.000000   0.000000   0.000000   0.000000   0.000000   0.000000
    119       0.000000   0.000000   0.000000   0.000000   0.000000   0.000000
    120       0.000000   0.000000   0.000000   0.000000   0.000000   0.000000
    121       0.000000   0.000000   0.000000   0.000000   0.000000   0.000000
    122       0.000000   0.000000   0.000000   0.000000   0.000000   0.000000
    123       0.000000   0.000000   0.000000   0.000000   0.000000   0.000000
    124       0.000000   0.000000   0.000000   0.000000   0.000000   0.000000
    125       0.000000   0.000000   0.000000   0.000000   0.000000   0.000000
    126       0.000000   0.000000   0.000000   0.000000   0.000000   0.000000
    127       0.000000   0.000000   0.000000   0.000000   0.000000   0.000000
    128       0.000000   0.000000   0.000000   0.000000   0.000000   0.000000
    129       0.000000   0.000000   0.000000   0.000000   0.000000   0.000000
    130       0.000000   0.000000   0.000000   0.000000   0.000000   0.000000
    131       0.000000   0.000000   0.000000   0.000000   0.000000   0.000000
    132       0.000000   0.000000   0.000000   0.000000   0.000000   0.000000
    133       0.000000   0.000000   0.000000   0.000000   0.000000   0.000000
    134       0.000000   0.000000   0.000000   0.000000   0.000000   0.000000
    135       0.000000   0.000000   0.000000   0.000000   0.000000   0.000000
    136       0.000000   0.000000   0.000000   0.000000   0.000000   0.000000
    137       0.000000   0.000000   0.000000   0.000000   0.000000   0.000000
    138       0.000000   0.000000   0.000000   0.000000   0.000000   0.000000
    139       0.000000   0.000000   0.000000   0.000000   0.000000   0.000000
    140       0.000000   0.000000   0.000000   0.000000   0.000000   0.000000
    141       0.000000   0.000000   0.000000   0.000000   0.000000   0.000000
    142       0.000000   0.000000   0.000000   0.000000   0.000000   0.000000
    143       0.000000   0.000000   0.000000   0.000000   0.000000   0.000000
    144       0.000000   0.000000   0.000000   0.000000   0.000000   0.000000
    145       0.000000   0.000000   0.000000   0.000000   0.000000   0.000000
    146       0.000000   0.000000   0.000000   0.000000   0.000000   0.000000
    147       0.000000   0.000000   0.000000   0.000000   0.000000   0.000000
    148       0.000000   0.000000   0.000000   0.000000   0.000000   0.000000
    149       0.000000   0.000000   0.000000   0.000000   0.000000   0.000000
    150       0.000000   0.000000   0.000000   0.000000   0.000000   0.000000
    151       0.000000   0.000000   0.000000   0.000000   0.000000   0.000000
    152       0.000000   0.000000   0.000000   0.000000   0.000000   0.000000
    153       0.000000   0.000000   0.000000   0.000000   0.000000   0.000000
    154       0.000000   0.000000   0.000000   0.000000   0.000000   0.000000
    155       0.000000   0.000000   0.000000   0.000000   0.000000   0.000000
    156       0.000000   0.000000   0.000000   0.000000   0.000000   0.000000
    157       0.000000   0.000000   0.000000   0.000000   0.000000   0.000000
    158       0.000000   0.000000   0.000000   0.000000   0.000000   0.000000
    159       0.000000   0.000000   0.000000   0.000000   0.000000   0.000000
    160       0.000000   0.000000   0.000000   0.000000   0.000000   0.000000
    161       0.000000   0.000000   0.000000   0.000000   0.000000   0.000000
    162       0.000000   0.000000   0.000000   0.000000   0.000000   0.000000
    163       0.000000   0.000000   0.000000   0.000000   0.000000   0.000000
    164       0.000000   0.000000   0.000000   0.000000   0.000000   0.000000
    165       0.000000   0.000000   0.000000   0.000000   0.000000   0.000000
    166       0.000000   0.000000   0.000000   0.000000   0.000000   0.000000
    167       0.000000   0.000000   0.000000   0.000000   0.000000   0.000000
    168       0.000000   0.000000   0.000000   0.000000   0.000000   0.000000
    169       0.000000   0.000000   0.000000   0.000000   0.000000   0.000000
    170       0.000000   0.000000   0.000000   0.000000   0.000000   0.000000
    171       0.000000   0.000000   0.000000   0.000000   0.000000   0.000000
    172       0.000000   0.000000   0.000000   0.000000   0.000000   0.000000
    173       0.000000   0.000000   0.000000   0.000000   0.000000   0.000000
    174       0.000000   0.000000   0.000000   0.000000   0.000000   0.000000
    175       0.000000   0.000000   0.000000   0.000000   0.000000   0.000000
    176       0.000000   0.000000   0.000000   0.000000   0.000000   0.000000
    177       0.000000   0.000000   0.000000   0.000000   0.000000   0.000000
    178       0.000000   0.000000   0.000000   0.000000   0.000000   0.000000
    179       0.000000   0.000000   0.000000   0.000000   0.000000   0.000000
    180       0.000000   0.000000   0.000000   0.000000   0.000000   0.000000
    181       0.000000   0.000000   0.000000   0.000000   0.000000   0.000000
    182       0.000000   0.000000   0.000000   0.000000   0.000000   0.000000
    183       0.000000   0.000000   0.000000   0.000000   0.000000   0.000000
    184       0.000000   0.000000   0.000000   0.000000   0.000000   0.000000
    185       0.000000   0.000000   0.000000   0.000000   0.000000   0.000000
    186       0.000000   0.000000   0.000000   0.000000   0.000000   0.000000
    187       0.000000   0.000000   0.000000   0.000000   0.000000   0.000000
    188       0.000000   0.000000   0.000000   0.000000   0.000000   0.000000
    189       0.000000   0.000000   0.000000   0.000000   0.000000   0.000000
    190       0.000000   0.000000   0.000000   0.000000   0.000000   0.000000
    191       0.000000   0.000000   0.000000   0.000000   0.000000   0.000000
    192       0.000000   0.000000   0.000000   0.000000   0.000000   0.000000
    193       0.000000   0.000000   0.000000   0.000000   0.000000   0.000000
    194       0.000000   0.000000   0.000000   0.000000   0.000000   0.000000
    195       0.000000   0.000000   0.000000   0.000000   0.000000   0.000000
    196       0.000000   0.000000   0.000000   0.000000   0.000000   0.000000
    197       0.000000   0.000000   0.000000   0.000000   0.000000   0.000000
    198       0.000000   0.000000   0.000000   0.000000   0.000000   0.000000
    199       0.000000   0.000000   0.000000   0.000000   0.000000   0.000000
    200       0.000000   0.000000   0.000000   0.000000   0.000000   0.000000
    201       0.000000   0.000000   0.000000   0.000000   0.000000   0.000000
    202       0.000000   0.000000   0.000000   0.000000   0.000000   0.000000
    203       0.000000   0.000000   0.000000   0.000000   0.000000   0.000000
    204       0.000000   0.000000   0.000000   0.000000   0.000000   0.000000
    205       0.000000   0.000000   0.000000   0.000000   0.000000   0.000000
    206       0.000000   0.000000   0.000000   0.000000   0.000000   0.000000
    207       0.000000   0.000000   0.000000   0.000000   0.000000   0.000000
    208       0.000000   0.000000   0.000000   0.000000   0.000000   0.000000
    209       0.000000   0.000000   0.000000   0.000000   0.000000   0.000000
    210       0.000000   0.000000   0.000000   0.000000   0.000000   0.000000
    211       0.000000   0.000000   0.000000   0.000000   0.000000   0.000000
    212       0.000000   0.000000   0.000000   0.000000   0.000000   0.000000
    213       0.000000   0.000000   0.000000   0.000000   0.000000   0.000000
    214       0.000000   0.000000   0.000000   0.000000   0.000000   0.000000
    215       0.000000   0.000000   0.000000   0.000000   0.000000   0.000000
    216       0.000000   0.000000   0.000000   0.000000   0.000000   0.000000
    217       0.000000   0.000000   0.000000   0.000000   0.000000   0.000000
    218       0.000000   0.000000   0.000000   0.000000   0.000000   0.000000
    219       0.000000   0.000000   0.000000   0.000000   0.000000   0.000000
    220       0.000000   0.000000   0.000000   0.000000   0.000000   0.000000
    221       0.000000   0.000000   0.000000   0.000000   0.000000   0.000000
    222       0.000000   0.000000   0.000000   0.000000   0.000000   0.000000
    223       0.000000   0.000000   0.000000   0.000000   0.000000   0.000000
    224       0.000000   0.000000   0.000000   0.000000   0.000000   0.000000
    225       0.000000   0.000000   0.000000   0.000000   0.000000   0.000000
    226       0.000000   0.000000   0.000000   0.000000   0.000000   0.000000
    227       0.000000   0.000000   0.000000   0.000000   0.000000   0.000000
    228       0.000000   0.000000   0.000000   0.000000   0.000000   0.000000
    229       0.000000   0.000000   0.000000   0.000000   0.000000   0.000000
    230       0.000000   0.000000   0.000000   0.000000   0.000000   0.000000
    231       0.000000   0.000000   0.000000   0.000000   0.000000   0.000000
    232       0.000000   0.000000   0.000000   0.000000   0.000000   0.000000
    233       0.000000   0.000000   0.000000   0.000000   0.000000   0.000000
    234       0.000000   0.000000   0.000000   0.000000   0.000000   0.000000
    235       0.000000   0.000000   0.000000   0.000000   0.000000   0.000000
    236       0.000000   0.000000   0.000000   0.000000   0.000000   0.000000
    237       0.000000   0.000000   0.000000   0.000000   0.000000   0.000000
    238       0.000000   0.000000   0.000000   0.000000   0.000000   0.000000
    239       0.000000   0.000000   0.000000   0.000000   0.000000   0.000000
    240       0.000000   0.000000   0.000000   0.000000   0.000000   0.000000
    241       0.000000   0.000000   0.000000   0.000000   0.000000   0.000000
    242       0.000000   0.000000   0.000000   0.000000   0.000000   0.000000
    243       0.000000   0.000000   0.000000   0.000000   0.000000   0.000000
    244       0.000000   0.000000   0.000000   0.000000   0.000000   0.000000
    245       0.000000   0.000000   0.000000   0.000000   0.000000   0.000000
                  6          7          8          9         10         11    
      0       0.004082   0.019779  -0.034034  -0.072698  -0.013949  -0.001341
      1       0.027742  -0.007428  -0.050738   0.021088   0.005313  -0.007821
      2       0.021801  -0.000663   0.022637  -0.018642   0.001927   0.002911
      3       0.027018   0.014490   0.000855  -0.063365   0.011256   0.014024
      4      -0.003106   0.000347  -0.095459   0.007901  -0.028644  -0.027811
      5       0.001964   0.005618   0.045782  -0.047468   0.038665   0.012033
      6       0.015535   0.020509   0.005254  -0.085786  -0.001927   0.018783
      7       0.014866  -0.005662  -0.050284   0.014101   0.032251  -0.008423
      8       0.003620  -0.001153   0.000616  -0.017059   0.023463  -0.008226
      9      -0.000249  -0.003945  -0.010097  -0.027020   0.018104   0.025410
     10       0.005426  -0.007640  -0.042385   0.053623   0.084037  -0.045056
     11       0.026948  -0.012144   0.012379  -0.005623  -0.045938   0.050267
     12       0.005247   0.013951  -0.014498  -0.069675   0.000493   0.012588
     13       0.015267  -0.007214  -0.053606   0.019067   0.028914  -0.009014
     14       0.018743   0.001430   0.015729  -0.022455   0.002535  -0.002657
     15      -0.001048   0.002551  -0.011874  -0.036827   0.015783   0.017413
     16       0.005861  -0.012767  -0.059528   0.023325   0.047499  -0.013810
     17       0.031794   0.006942   0.022160  -0.029207  -0.022924   0.004844
     18      -0.005556  -0.006836  -0.014714  -0.030323  -0.010186   0.048357
     19      -0.003051  -0.016552  -0.065004   0.014979   0.049877  -0.016166
     20       0.032285   0.011304   0.022956  -0.035755  -0.008168  -0.014477
     21       0.008945   0.008214   0.002307  -0.021777   0.060763  -0.026762
     22       0.007587  -0.007879  -0.067748   0.004221   0.012832   0.012618
     23       0.044043   0.022033   0.021983  -0.042495  -0.030002   0.000244
     24       0.010095   0.005331   0.002327  -0.022409   0.060791  -0.027188
     25      -0.055326   0.116311  -0.091214   0.012683  -0.021958   0.073677
     26      -0.030099   0.221633   0.012763   0.001149   0.004640  -0.000711
     27       0.003706  -0.002498  -0.006890  -0.035137   0.027888   0.006973
     28      -0.103315   0.204878  -0.102569   0.034188  -0.021537   0.097387
     29      -0.094636   0.360582   0.005101   0.045944   0.038180   0.000213
     30       0.019868   0.011132   0.014787  -0.007149   0.103641  -0.072500
     31      -0.059319   0.131587  -0.100636  -0.005499  -0.057315   0.106192
     32      -0.024989   0.249513   0.011799  -0.010689  -0.003309  -0.000082
     33       0.020607   0.009132   0.014852  -0.007630   0.103235  -0.072434
     34      -0.111213   0.234614  -0.120529   0.002479  -0.085135   0.157211
     35      -0.085219   0.410089   0.003266   0.025092   0.024923   0.001057
     36       0.029156   0.017933   0.027152   0.008096   0.146456  -0.117666
     37       0.001258   0.018274  -0.085671  -0.033346  -0.057270   0.074847
     38       0.055369   0.074586   0.021543  -0.067445  -0.047064  -0.000569
     39       0.037087   0.021522   0.036738   0.019552   0.179367  -0.152609
     40      -0.002375   0.031163  -0.092329  -0.047159  -0.084125   0.099156
     41       0.058178   0.098301   0.021478  -0.076377  -0.053242  -0.000464
     42       0.028545   0.019429   0.026892   0.008279   0.146596  -0.117470
     43       0.066548  -0.111623  -0.061977  -0.043208  -0.022758   0.012421
     44       0.133637  -0.134376   0.031539  -0.113705  -0.083191  -0.001656
     45       0.035558   0.025488   0.036541   0.020533   0.180025  -0.152513
     46       0.115166  -0.202871  -0.049835  -0.065673  -0.023424  -0.012496
     47       0.199247  -0.277499   0.039657  -0.160119  -0.118996  -0.002532
     48       0.017840   0.015673   0.014272  -0.006466   0.103796  -0.071650
     49       0.069737  -0.124575  -0.053436  -0.024424   0.012077  -0.018064
     50       0.127970  -0.160212   0.031123  -0.101112  -0.074942  -0.000154
     51       0.017173   0.017183   0.014150  -0.006299   0.103638  -0.071393
     52       0.121933  -0.228725  -0.036004  -0.032366   0.039589  -0.065500
     53       0.190650  -0.325918   0.038581  -0.138441  -0.104932   0.000853
     54      -0.005746   0.006317   0.002360  -0.086327  -0.004790   0.030337
     55      -0.001236  -0.009358  -0.064498   0.014856   0.051857  -0.006826
     56       0.004266   0.002292  -0.005041  -0.016331   0.033642  -0.012205
     57      -0.006647  -0.009722  -0.000179  -0.083610  -0.021029   0.039692
     58       0.011817  -0.018964  -0.073634   0.025302   0.052660  -0.005332
     59       0.001256  -0.010605  -0.005249  -0.016086   0.018255  -0.003320
     60       0.013401  -0.017561   0.009670  -0.081156  -0.046366   0.045224
     61       0.010604  -0.020781  -0.077186   0.028136   0.056572  -0.005957
     62       0.013635  -0.007104   0.013272  -0.025482  -0.007709   0.001399
     63      -0.022267  -0.019311  -0.009270  -0.082612  -0.019168   0.043550
     64      -0.004810  -0.021532  -0.092644   0.032664   0.079776  -0.009906
     65      -0.002918  -0.008589  -0.013398  -0.011899   0.033970  -0.007594
     66      -0.013684  -0.003985  -0.003331  -0.083887  -0.009223   0.034731
     67       0.035234  -0.021907  -0.058467   0.023534   0.025617   0.000649
     68      -0.007415  -0.025344  -0.016074  -0.011706   0.016481   0.003056
     69       0.003495  -0.002019   0.002436  -0.081984  -0.016156   0.034874
     70      -0.028018  -0.003540  -0.071338   0.005370   0.069370  -0.007223
     71       0.010708   0.024618   0.004701  -0.017313   0.047776  -0.027429
     72       0.004481   0.004526   0.005545  -0.084434  -0.007860   0.027102
     73      -0.041326   0.027333  -0.066136   0.007911   0.088523  -0.017108
     74       0.012830   0.026508   0.006754  -0.019570   0.052449  -0.032744
     75      -0.010027  -0.000342  -0.002465  -0.082729  -0.013755   0.040411
     76      -0.033816  -0.020774  -0.079004  -0.002801   0.067022  -0.001074
     77       0.013146   0.012053   0.001727  -0.022466   0.045112  -0.025877
     78       0.020183  -0.016995   0.002595  -0.075132  -0.033506   0.042152
     79      -0.025930  -0.012336  -0.073496   0.002965   0.064783  -0.004046
     80       0.007159   0.052760   0.012474  -0.008435   0.060027  -0.036998
     81      -0.038494   0.015876  -0.001518  -0.096993   0.016079   0.027197
     82      -0.004288  -0.007809  -0.061860   0.013557   0.050960  -0.007396
     83       0.003813  -0.001687  -0.021637  -0.013926   0.049149  -0.011066
     84      -0.062209   0.001770  -0.003115  -0.098285   0.008466   0.034658
     85      -0.011331  -0.010127  -0.073165   0.012690   0.062359  -0.006274
     86       0.008044   0.001781  -0.027241  -0.013893   0.057819  -0.012957
     87      -0.034436   0.029500  -0.001878  -0.099830   0.029670   0.020401
     88      -0.027252  -0.003901  -0.055417   0.007975   0.053398  -0.009036
     89       0.014342   0.010753  -0.023609  -0.015384   0.061564  -0.017218
     90      -0.045631   0.022558  -0.002678  -0.100399   0.025708   0.024117
     91       0.019449  -0.009603  -0.055562   0.019657   0.037373  -0.007265
     92      -0.006345  -0.019127  -0.026634  -0.011764   0.038512  -0.002194
     93      -0.012881  -0.000115  -0.000666   0.013114  -0.003632   0.027594
     94      -0.001278   0.002317   0.019391   0.015360   0.006108  -0.047485
     95       0.024741  -0.012563  -0.012803   0.026855  -0.017063   0.046956
     96      -0.019333   0.001851  -0.005333   0.031722  -0.007261   0.009124
     97       0.003430   0.001412   0.071509  -0.001387  -0.036232   0.022283
     98       0.006443  -0.007236  -0.017948   0.078673  -0.035797   0.004993
     99      -0.031731   0.004250   0.001958   0.079322  -0.026546   0.011511
    100      -0.002969   0.009013   0.132484  -0.041801  -0.114538   0.000318
    101       0.006731  -0.010589  -0.047661   0.111295  -0.000064   0.016374
    102      -0.037033   0.006080  -0.001113   0.094568  -0.030249  -0.002144
    103       0.000959   0.007426   0.173672  -0.056775  -0.147989   0.051868
    104      -0.007218  -0.005872  -0.052334   0.151171  -0.013012  -0.015759
    105      -0.037824   0.004446   0.012788   0.108980  -0.040288   0.029983
    106      -0.014617   0.020250   0.145538  -0.066658  -0.156196  -0.083724
    107       0.024509  -0.020645  -0.072259   0.095659   0.052872   0.067075
    108      -0.047619   0.006444   0.017822   0.145771  -0.054155   0.030723
    109      -0.019302   0.026442   0.195628  -0.099502  -0.219846  -0.097462
    110       0.023847  -0.023096  -0.095421   0.123109   0.080037   0.074086
    111      -0.031091   0.001742   0.017114   0.090244  -0.035920   0.045946
    112      -0.020383   0.023926   0.093264  -0.047858  -0.113870  -0.145707
    113       0.042873  -0.027378  -0.066297   0.044349   0.069970   0.105025
    114      -0.035314   0.001612   0.025931   0.112073  -0.047204   0.060600
    115      -0.029967   0.032865   0.100010  -0.064326  -0.142187  -0.209972
    116       0.057228  -0.035313  -0.084220   0.029852   0.110717   0.143499
    117      -0.018838  -0.000135   0.011143   0.042081  -0.018600   0.045036
    118      -0.013264   0.013582   0.029211  -0.006308  -0.030747  -0.125124
    119       0.042778  -0.023001  -0.036469   0.010739   0.033877   0.094530
    120      -0.013668  -0.001309   0.016455   0.026630  -0.017707   0.060129
    121      -0.017322   0.013723  -0.015877   0.012119   0.008092  -0.174108
    122       0.056509  -0.026162  -0.030300  -0.029503   0.043247   0.127269
    123      -0.012703   0.000020  -0.018343   0.000641   0.011194  -0.011791
    124       0.013181  -0.004386   0.065669   0.021754  -0.008493   0.116772
    125      -0.012033   0.000492   0.005554   0.101351  -0.087450  -0.053116
    126       0.004246   0.008298   0.008920  -0.056542   0.012052   0.068412
    127       0.023767  -0.022489   0.010667   0.063885   0.063777   0.170236
    128      -0.009998  -0.008079  -0.021664   0.127730  -0.057214  -0.041979
    129       0.013278  -0.001576   0.017916  -0.043061   0.024664   0.150364
    130       0.025055  -0.023351   0.015132   0.063897   0.062658   0.183318
    131      -0.005373  -0.021196  -0.065732   0.164116  -0.005178  -0.018535
    132       0.004032   0.016723   0.012063  -0.082427   0.004294   0.043188
    133       0.034162  -0.034900  -0.000012   0.085139   0.096744   0.249380
    134      -0.019737  -0.011130  -0.016907   0.153208  -0.075297  -0.073818
    135       0.007678   0.018249   0.020363  -0.087772   0.003404   0.072338
    136       0.020058  -0.022650  -0.023307   0.072527   0.086440   0.121366
    137      -0.005043   0.004961   0.000099   0.086068  -0.073107  -0.027005
    138      -0.015761  -0.009343  -0.057673  -0.000643   0.038894  -0.102760
    139       0.013113  -0.007542   0.054117   0.025264   0.001480   0.101355
    140      -0.020139   0.021531   0.071056   0.041823  -0.163816  -0.091163
    141      -0.011306  -0.015893  -0.072749  -0.019396   0.067310  -0.106962
    142       0.015306  -0.023952   0.005888   0.043773   0.049221   0.059026
    143      -0.012535   0.016331   0.064625  -0.004314  -0.130334  -0.078672
    144      -0.011248  -0.017290  -0.079424  -0.022459   0.074140  -0.120297
    145       0.019292  -0.011275   0.047629   0.042197   0.022150   0.166081
    146      -0.031691   0.035875   0.107032   0.056968  -0.230602  -0.122518
    147      -0.026741  -0.002480  -0.048699   0.037029  -0.003901  -0.147498
    148       0.005554   0.007181   0.097781  -0.005742  -0.055451   0.069014
    149      -0.023165   0.027774   0.090019   0.027265  -0.187619  -0.104014
    150      -0.020351  -0.001153  -0.020471   0.029714   0.002390  -0.026157
    151       0.012151   0.012565   0.132088  -0.002000  -0.068955   0.182974
    152      -0.026626  -0.004788  -0.010521   0.162067  -0.093882  -0.092884
    153      -0.032711  -0.008613  -0.041815   0.072276   0.002193  -0.086344
    154       0.006434   0.020692   0.173900  -0.034975  -0.119338   0.156548
    155      -0.029023  -0.001116   0.008376   0.147068  -0.116305  -0.103846
    156      -0.014838  -0.003764  -0.030628   0.005548   0.018261  -0.040722
    157       0.017200   0.014027   0.128053   0.016516  -0.053649   0.244743
    158      -0.038170  -0.002837   0.005551   0.175605  -0.127338  -0.130620
    159      -0.019063   0.007749   0.008317   0.031989  -0.018903   0.036257
    160       0.012368   0.016077   0.144634  -0.005241  -0.079445   0.200820
    161      -0.024322  -0.014563  -0.057659   0.210301  -0.043768  -0.076591
    162       0.022552   0.013295  -0.026870  -0.051502  -0.011964   0.004693
    163       0.010007   0.000201  -0.072647   0.004300  -0.018151  -0.021991
    164       0.009669   0.003648   0.036142  -0.036749   0.022935   0.007483
    165       0.037196   0.006464  -0.057018  -0.011721  -0.045554  -0.002378
    166       0.001361   0.004030  -0.067692  -0.016241  -0.025696  -0.027942
    167       0.008354   0.004184   0.037236  -0.040122   0.022754   0.006931
    168       0.072285   0.008548  -0.051114   0.023498  -0.054903  -0.003919
    169      -0.047499  -0.002481  -0.098015  -0.047942  -0.044800  -0.034755
    170      -0.002250   0.006582   0.053531  -0.064457   0.051503   0.014621
    171       0.082954   0.014511  -0.025092   0.015838  -0.033642  -0.000085
    172      -0.069019  -0.009322  -0.122889  -0.053910  -0.052696  -0.033894
    173      -0.008891   0.008239   0.065909  -0.081693   0.074357   0.021067
    174       0.095525   0.003854  -0.078257   0.068008  -0.090952  -0.010368
    175      -0.070878  -0.001161  -0.093773  -0.072598  -0.051401  -0.041671
    176      -0.003831   0.006765   0.054057  -0.066663   0.051568   0.014207
    177       0.124066   0.005865  -0.073557   0.095920  -0.098276  -0.011631
    178      -0.109972  -0.006795  -0.116665  -0.097595  -0.065487  -0.046541
    179      -0.011519   0.008583   0.066358  -0.084986   0.073455   0.020026
    180       0.084000  -0.003100  -0.111433   0.077290  -0.117324  -0.015035
    181      -0.045326   0.006990  -0.059223  -0.065009  -0.039348  -0.042263
    182       0.004536   0.004452   0.038449  -0.044708   0.023260   0.006369
    183       0.105239  -0.006530  -0.133459   0.114082  -0.146369  -0.019923
    184      -0.066413   0.007702  -0.055481  -0.085999  -0.043841  -0.048077
    185       0.003261   0.004505   0.038815  -0.046088   0.023182   0.006092
    186       0.044614  -0.006139  -0.117959   0.040044  -0.107774  -0.013602
    187       0.008880   0.014891  -0.028900  -0.030547  -0.021329  -0.035648
    188       0.015004   0.002159   0.022241  -0.020613  -0.005326  -0.001253
    189       0.033822  -0.012063  -0.143584   0.046685  -0.128185  -0.017279
    190       0.031784   0.022152  -0.002131  -0.023513  -0.012591  -0.036249
    191       0.021854   0.000499   0.010241  -0.003223  -0.027636  -0.007508
    192       0.021048  -0.001515  -0.090828  -0.004114  -0.072025  -0.007302
    193       0.033111   0.013730  -0.033139  -0.006715  -0.014143  -0.028408
    194       0.016845   0.002027   0.021605  -0.018679  -0.005274  -0.000903
    195      -0.008312  -0.004132  -0.095268  -0.031875  -0.064755  -0.005964
    196       0.075454   0.020677  -0.009262   0.019202   0.000265  -0.023669
    197       0.023979   0.000000   0.008633  -0.000034  -0.027139  -0.006522
    198      -0.001660   0.011122  -0.009166  -0.046551   0.008731   0.005146
    199       0.030998  -0.074139  -0.086134   0.081076   0.160006   0.034246
    200      -0.001423   0.045392   0.063810  -0.012134  -0.123784  -0.014476
    201      -0.118491  -0.020986  -0.011073  -0.075979  -0.022339   0.024125
    202       0.314602   0.063218   0.123032   0.078221   0.064449  -0.030017
    203      -0.199647  -0.063858  -0.017471   0.020360   0.019980  -0.001872
    204      -0.017077  -0.001974   0.035453  -0.036193  -0.004546   0.016412
    205       0.134315   0.023493   0.070754   0.039940   0.038818  -0.018513
    206      -0.090326  -0.031911  -0.025541   0.000331   0.026652  -0.006208
    207      -0.027179  -0.018347   0.059104   0.027496  -0.004944   0.016318
    208       0.012832   0.000314   0.085450   0.018896   0.039504  -0.014906
    209      -0.059145  -0.025258  -0.030339   0.002116   0.026457  -0.007215
    210       0.013315  -0.017129   0.092761   0.074757   0.005003   0.016573
    211      -0.097962  -0.017714   0.049002  -0.029764   0.022744  -0.014149
    212       0.023017  -0.000139  -0.047179  -0.025723   0.030474  -0.008938
    213       0.055863  -0.003977   0.102951   0.065277   0.014567   0.016584
    214      -0.102473  -0.016390   0.008078  -0.052680   0.008589  -0.015747
    215       0.068004   0.015187  -0.056957  -0.048058   0.033757  -0.009758
    216      -0.003077  -0.033198   0.111661   0.133460   0.001995   0.017043
    217      -0.198249  -0.035993   0.064550  -0.051429   0.024836  -0.011906
    218       0.044114   0.004614  -0.051644  -0.025666   0.030350  -0.009424
    219       0.026420  -0.032757   0.136920   0.170219   0.009248   0.017485
    220      -0.281500  -0.049039   0.036335  -0.090745   0.012210  -0.011792
    221       0.105175   0.023505  -0.064559  -0.047519   0.033421  -0.010580
    222      -0.057235  -0.049791   0.098417   0.145102  -0.010267   0.016884
    223      -0.193877  -0.037989   0.114737  -0.023888   0.042644  -0.009712
    224      -0.013336  -0.014824  -0.039413   0.002188   0.026187  -0.008440
    225      -0.070482  -0.062478   0.113914   0.191225  -0.012377   0.017117
    226      -0.274378  -0.052842   0.125303  -0.041418   0.043610  -0.007675
    227       0.003844  -0.010885  -0.042817   0.002250   0.026112  -0.008865
    228      -0.094307  -0.050256   0.065799   0.098294  -0.020010   0.016480
    229      -0.087093  -0.021038   0.151063   0.025609   0.059389  -0.010175
    230      -0.093577  -0.039520  -0.022671   0.030153   0.022132  -0.006836
    231      -0.135669  -0.062907   0.056281   0.107432  -0.029451   0.016355
    232      -0.084853  -0.022938   0.188939   0.047112   0.073006  -0.008419
    233      -0.138812  -0.054751  -0.012604   0.052057   0.018984  -0.006035
    234      -0.080934  -0.035105   0.045843   0.039870  -0.017530   0.016412
    235       0.017468  -0.001409   0.136888   0.046381   0.058063  -0.013136
    236      -0.116379  -0.044695  -0.018422   0.029776   0.022291  -0.006207
    237      -0.114153  -0.036365   0.020049   0.002894  -0.025321   0.016462
    238       0.103686   0.012384   0.165150   0.084966   0.071155  -0.014055
    239      -0.177387  -0.063242  -0.006247   0.050208   0.018996  -0.004924
    240       0.092311   0.030338   0.063043  -0.044786   0.013452   0.009368
    241       0.046336   0.001551   0.005471   0.016931   0.013589  -0.009719
    242      -0.010568  -0.005904  -0.031992  -0.024999   0.032498  -0.009635
    243       0.047802   0.029614   0.024456  -0.083915  -0.002681   0.013712
    244       0.035318  -0.000577  -0.031833   0.015513   0.020944  -0.008075
    245      -0.012855  -0.004891  -0.012271  -0.012552   0.035545  -0.007517
                 12         13         14         15         16         17    
      0       0.014617  -0.085508  -0.064810   0.047563  -0.003122   0.088069
      1      -0.051240   0.036454   0.022437   0.011398  -0.050685   0.038816
      2       0.040995   0.052659   0.026147   0.004127  -0.028469  -0.021252
      3       0.033769  -0.075555  -0.016342  -0.037875   0.012314  -0.042611
      4      -0.080840   0.022749  -0.041477   0.127860  -0.074811   0.224191
      5      -0.021767   0.018419   0.000611   0.050896  -0.051537   0.045136
      6       0.005012  -0.023625   0.018162  -0.019881  -0.006009   0.044386
      7      -0.040574   0.004695   0.022539  -0.017715  -0.033448   0.019908
      8       0.057298  -0.009340  -0.017123   0.007448  -0.003392  -0.024074
      9       0.009763   0.018656  -0.038758   0.053754  -0.002624  -0.019970
     10      -0.034882   0.019139   0.024507  -0.029721  -0.024627  -0.018394
     11       0.032251   0.036594   0.014327   0.031150  -0.046153   0.011018
     12       0.004952  -0.028115  -0.032963   0.032424  -0.002706   0.036263
     13      -0.043619   0.011483   0.012531  -0.001589  -0.038509   0.019671
     14       0.042677   0.025216   0.014260   0.009255  -0.025478   0.000690
     15       0.006386   0.013274  -0.040188   0.054115  -0.002583  -0.008353
     16      -0.023706   0.009476   0.005951  -0.002740  -0.029655  -0.004317
     17       0.017763   0.031464   0.024037   0.012188  -0.041323   0.031598
     18       0.025978   0.011355  -0.051727   0.078681  -0.012012  -0.014653
     19       0.007895   0.001120   0.000332   0.000855  -0.026945  -0.012976
     20       0.014085   0.029575   0.028839  -0.000700  -0.035352   0.033856
     21      -0.019424   0.022586  -0.016104   0.019762  -0.001693  -0.012571
     22      -0.043751  -0.001325  -0.011778   0.009064  -0.021378  -0.002399
     23      -0.042565   0.021196   0.018837  -0.003303  -0.026487   0.033063
     24      -0.019622   0.022411  -0.015984   0.019430  -0.001618  -0.012342
     25      -0.028107   0.001268  -0.040997   0.047485  -0.013979  -0.023289
     26      -0.073097   0.029141   0.022196  -0.013403  -0.021379   0.008365
     27      -0.000310   0.021908  -0.033004   0.043507   0.002023  -0.015655
     28       0.013852   0.015400  -0.036552   0.069171  -0.030957  -0.009966
     29      -0.030003   0.049371   0.044982  -0.004728  -0.050673   0.031839
     30      -0.045138   0.025525   0.007901  -0.013542  -0.005210  -0.009194
     31      -0.070663  -0.013921  -0.078549   0.055983   0.021835  -0.070726
     32      -0.165558   0.008907  -0.009060  -0.036390   0.029323  -0.060147
     33      -0.044813   0.025438   0.007838  -0.013390  -0.005277  -0.008891
     34      -0.059074  -0.012621  -0.104148   0.087820   0.029057  -0.091025
     35      -0.191974   0.016180  -0.008172  -0.044293   0.036128  -0.086905
     36      -0.071270   0.029077   0.031480  -0.046686  -0.007890  -0.007011
     37      -0.129695  -0.032169  -0.085808   0.023918   0.050663  -0.096207
     38      -0.226546  -0.021430  -0.043566  -0.050357   0.074948  -0.100303
     39      -0.091327   0.031330   0.049524  -0.072207  -0.010157  -0.004829
     40      -0.164251  -0.044922  -0.115817   0.029412   0.080518  -0.136151
     41      -0.300871  -0.038554  -0.070338  -0.069106   0.118282  -0.159222
     42      -0.071749   0.029075   0.031229  -0.046730  -0.007549  -0.007643
     43      -0.143448  -0.034022  -0.053978  -0.015087   0.040054  -0.068755
     44      -0.192821  -0.029646  -0.043613  -0.040776   0.064919  -0.064333
     45      -0.091480   0.031268   0.049837  -0.072356  -0.010461  -0.004814
     46      -0.189129  -0.048525  -0.058792  -0.040561   0.061469  -0.086219
     47      -0.240822  -0.053664  -0.070182  -0.052322   0.100029  -0.093472
     48      -0.045722   0.026479   0.007180  -0.013130  -0.004056  -0.011182
     49      -0.101568  -0.017844  -0.017309  -0.022320   0.004428  -0.023259
     50      -0.101742  -0.007932  -0.013048  -0.016727   0.014248   0.001092
     51      -0.045765   0.026417   0.006979  -0.012932  -0.003930  -0.011261
     52      -0.118357  -0.019138   0.004457  -0.054349   0.000789  -0.012647
     53      -0.083207  -0.016384  -0.018382  -0.010421   0.013095   0.017236
     54       0.004040   0.089996   0.061949  -0.028859   0.023016   0.004986
     55      -0.019761  -0.011631   0.012875  -0.040247   0.000814  -0.010560
     56       0.066783  -0.059278  -0.038484  -0.000772   0.001627  -0.025090
     57       0.017258   0.160325   0.056913   0.034402  -0.004082  -0.063299
     58       0.018741  -0.076141  -0.066308   0.047793  -0.051473  -0.083907
     59       0.071438   0.018448  -0.027683   0.040960  -0.013476  -0.074702
     60       0.033116   0.123610  -0.004047   0.135575  -0.081190  -0.096127
     61       0.025961  -0.082658  -0.076264   0.055664  -0.052302  -0.096550
     62       0.050164   0.028955  -0.015331   0.054092  -0.042651  -0.038247
     63       0.018639   0.255697   0.094281   0.025969   0.023072  -0.106683
     64       0.033503  -0.061656  -0.057539   0.014295  -0.007018  -0.116267
     65       0.079773  -0.008579  -0.036485   0.024043   0.003058  -0.078034
     66       0.008868   0.158890   0.078437  -0.012545   0.027650  -0.038420
     67       0.025204  -0.126508  -0.120248   0.132912  -0.126801  -0.088284
     68       0.089724   0.089274  -0.026697   0.080328  -0.016104  -0.150185
     69       0.014837   0.094898   0.035190   0.029090  -0.013587  -0.035628
     70      -0.027522   0.027143   0.069420  -0.134531   0.077641   0.024520
     71       0.039660  -0.136456  -0.026850  -0.069029   0.020385   0.071629
     72       0.007693   0.038082   0.030855  -0.006036  -0.002087   0.013045
     73      -0.067055   0.089582   0.153842  -0.233634   0.137475   0.087630
     74       0.038055  -0.189913  -0.039747  -0.086976   0.023332   0.104700
     75       0.012193   0.178854   0.077883   0.009393   0.015459  -0.060295
     76      -0.002883   0.005824   0.045154  -0.122063   0.081475   0.000125
     77       0.057668  -0.190776  -0.063589  -0.051260   0.009242   0.066664
     78       0.030987   0.076163  -0.018196   0.117920  -0.072268  -0.086731
     79      -0.015315   0.010980   0.048994  -0.112748   0.066133   0.008481
     80       0.000831  -0.084597   0.034045  -0.127212   0.047948   0.117827
     81      -0.020028   0.130841   0.139004  -0.160272   0.121680   0.080369
     82      -0.027577   0.001155   0.026678  -0.054435   0.008175   0.005145
     83       0.098803  -0.110621  -0.078293   0.012381   0.009051  -0.074704
     84      -0.019530   0.198910   0.153858  -0.154964   0.136022   0.059987
     85      -0.012534  -0.014990   0.017168  -0.067553   0.029936  -0.015662
     86       0.106692  -0.142289  -0.088391   0.003510   0.016033  -0.079107
     87      -0.029813   0.096703   0.157193  -0.214555   0.149180   0.124635
     88      -0.055502   0.053646   0.083794  -0.124633   0.055089   0.066271
     89       0.096302  -0.157439  -0.074906  -0.022511   0.023581  -0.047155
     90      -0.029354   0.129501   0.163664  -0.210453   0.155119   0.113955
     91      -0.019826  -0.025344  -0.012530   0.018177  -0.053567  -0.024872
     92       0.116059  -0.071865  -0.099721   0.065255  -0.008646  -0.134457
     93       0.001129  -0.005199  -0.038168   0.034811   0.015512  -0.018395
     94      -0.017849   0.018607   0.014761  -0.020358  -0.017265  -0.016314
     95       0.018330   0.024687   0.020314   0.017400  -0.043799   0.016459
     96      -0.005835  -0.017888  -0.037052   0.023638   0.022428  -0.018206
     97      -0.000342   0.025691   0.015008  -0.021599  -0.007960  -0.017237
     98       0.001067  -0.010992   0.024892  -0.015909  -0.024449   0.018179
     99      -0.015037  -0.051074  -0.031331  -0.010909   0.045991  -0.014391
    100       0.011406   0.042315   0.005138  -0.003741  -0.007337  -0.027694
    101      -0.007336  -0.027830   0.031610  -0.034051  -0.019062   0.024571
    102      -0.020408  -0.062676  -0.030144  -0.020919   0.052049  -0.012669
    103       0.025188   0.052744   0.004020  -0.000312  -0.001700  -0.032482
    104      -0.020533  -0.058012   0.034605  -0.060484  -0.002202   0.028472
    105      -0.017846  -0.068963  -0.027474  -0.032006   0.062257  -0.014030
    106       0.006422   0.042948  -0.004904   0.011041  -0.012724  -0.027623
    107       0.000729  -0.005877   0.035184  -0.019944  -0.034523   0.023858
    108      -0.025068  -0.093802  -0.023207  -0.057754   0.079912  -0.011737
    109       0.015917   0.056476  -0.013164   0.026174  -0.012162  -0.035305
    110      -0.006178  -0.020146   0.040575  -0.035282  -0.029429   0.028376
    111      -0.011373  -0.052730  -0.028962  -0.018980   0.054630  -0.018202
    112      -0.009729   0.021815  -0.004306   0.004320  -0.017152  -0.013725
    113       0.016708   0.036546   0.031065   0.015677  -0.056466   0.015080
    114      -0.013680  -0.065310  -0.025440  -0.035380   0.066272  -0.018450
    115      -0.012993   0.016764  -0.011625   0.012179  -0.019455  -0.009929
    116       0.022785   0.058072   0.032959   0.030626  -0.070046   0.011930
    117      -0.001865  -0.020527  -0.034919   0.015455   0.031449  -0.020671
    118      -0.020688   0.010646   0.006204  -0.011991  -0.019793  -0.009799
    119       0.024839   0.050867   0.024220   0.032854  -0.060997   0.011990
    120       0.003040  -0.009178  -0.036185   0.025312   0.025897  -0.021852
    121      -0.033067  -0.003019   0.008747  -0.020388  -0.023701  -0.004942
    122       0.035682   0.079037   0.020904   0.058264  -0.076480   0.010083
    123      -0.002756   0.008547  -0.043333   0.052633   0.004844  -0.026656
    124       0.007165   0.005579   0.023867  -0.046542   0.005427  -0.003655
    125      -0.010348  -0.029021   0.025667  -0.034003  -0.012070   0.016009
    126       0.015526   0.012641  -0.051262   0.080896  -0.004186   0.017528
    127       0.008606   0.003265   0.037386  -0.077108   0.012441  -0.037456
    128      -0.012553  -0.031309   0.032815  -0.051926  -0.007612  -0.004233
    129       0.025843  -0.005733  -0.051299   0.073732   0.003594   0.037037
    130       0.010544  -0.000076   0.036662  -0.076758   0.013477  -0.031764
    131      -0.014775  -0.031712   0.043563  -0.077139  -0.001685  -0.036371
    132       0.015066   0.024816  -0.053367   0.092921  -0.011366   0.018541
    133       0.016915  -0.010535   0.041561  -0.091322   0.020096  -0.032804
    134      -0.019769  -0.039797   0.032404  -0.059400  -0.002190  -0.010261
    135       0.018972   0.017549  -0.053842   0.092324  -0.009334   0.032134
    136       0.000070   0.019802   0.043489  -0.084597   0.009037  -0.072914
    137      -0.006799  -0.028979   0.027894  -0.035271  -0.013420   0.022967
    138      -0.013600   0.045432  -0.044026   0.072242  -0.016283  -0.069729
    139       0.004865   0.012003   0.024890  -0.045647   0.001842  -0.014322
    140      -0.008185  -0.021898   0.008709   0.008813  -0.023599   0.060780
    141      -0.012985   0.071097  -0.052903   0.106147  -0.036074  -0.082656
    142      -0.001669   0.037879   0.030601  -0.044387  -0.011120  -0.057100
    143      -0.004002   0.016663  -0.012216   0.075710  -0.056224   0.055162
    144      -0.014693   0.078644  -0.053986   0.112343  -0.040869  -0.088857
    145       0.010974  -0.006106   0.028103  -0.063875   0.014001  -0.011121
    146      -0.011892  -0.052235   0.019887  -0.031143   0.000078   0.084756
    147      -0.021885   0.018373  -0.022870   0.013881   0.010045  -0.066317
    148       0.004710   0.011443   0.016250  -0.026273  -0.001641   0.014617
    149      -0.008060  -0.021350   0.004562   0.018490  -0.025653   0.073306
    150      -0.009125  -0.004660  -0.038872   0.031692   0.016050  -0.036748
    151       0.017977  -0.024618   0.018096  -0.046129   0.019471   0.058814
    152      -0.024621  -0.049616   0.035795  -0.075258   0.006841  -0.013847
    153      -0.021939  -0.005473  -0.033541   0.009642   0.023891  -0.079593
    154       0.021358  -0.013795   0.007348  -0.020941   0.013605   0.068353
    155      -0.022970  -0.044802   0.031039  -0.064064   0.004242  -0.009334
    156      -0.006602   0.018244  -0.043114   0.054567   0.000736  -0.045851
    157       0.020855  -0.051257   0.025317  -0.069911   0.032954   0.083945
    158      -0.030412  -0.054394   0.034437  -0.082400   0.014049  -0.025217
    159      -0.003393  -0.035045  -0.037211   0.016942   0.031218   0.006081
    160       0.020285  -0.032709   0.017485  -0.047680   0.023239   0.073527
    161      -0.031430  -0.065048   0.048996  -0.110494   0.017436  -0.031980
    162       0.030869  -0.064371  -0.034469  -0.008560  -0.003760   0.010384
    163      -0.045057   0.021533  -0.007044   0.073261  -0.040303   0.135121
    164       0.010579   0.031413   0.013315   0.030102  -0.035856   0.014792
    165       0.046017  -0.020920  -0.031117  -0.025771  -0.031247   0.001362
    166       0.021169   0.013346   0.011640   0.052617   0.024748   0.082477
    167       0.018899   0.030059   0.015083   0.027311  -0.028615   0.007175
    168       0.065579   0.029815  -0.048815  -0.060557  -0.060530  -0.047869
    169       0.043339  -0.028012   0.055167   0.074971   0.083419   0.114275
    170      -0.026456  -0.008163   0.005052   0.058299  -0.034642   0.051264
    171       0.066466   0.024679  -0.067766  -0.068003  -0.053916  -0.072857
    172       0.002907  -0.048941   0.073180   0.110962   0.063985   0.187764
    173      -0.066531  -0.037176  -0.004014   0.084194  -0.044664   0.089953
    174       0.082998   0.089361  -0.045159  -0.084037  -0.103682  -0.062167
    175       0.116872  -0.046127   0.078358   0.048937   0.172865   0.045996
    176      -0.021689  -0.010102   0.006265   0.056944  -0.028540   0.046979
    177       0.097387   0.131301  -0.061955  -0.110899  -0.131810  -0.098882
    178       0.135199  -0.080998   0.116003   0.065154   0.224971   0.066316
    179      -0.057116  -0.040163  -0.001403   0.081095  -0.032217   0.081539
    180       0.081334   0.096147  -0.020194  -0.073399  -0.116066  -0.030005
    181       0.167046  -0.020543   0.051517   0.001772   0.201318  -0.048426
    182       0.027683   0.026614   0.017152   0.024717  -0.018088  -0.000800
    183       0.094240   0.144743  -0.017783  -0.092798  -0.156564  -0.040789
    184       0.226268  -0.036965   0.068607  -0.018174   0.280370  -0.103008
    185       0.030880   0.025478   0.018088   0.023726  -0.013616  -0.003775
    186       0.063010   0.041787   0.001511  -0.039274  -0.079907   0.015385
    187       0.143889   0.025790   0.002871  -0.019220   0.133490  -0.073343
    188       0.073155   0.065036   0.026847  -0.006377  -0.012351  -0.044520
    189       0.061907   0.046683   0.021523  -0.032233  -0.088182   0.039397
    190       0.183777   0.046988  -0.018255  -0.054367   0.154859  -0.146382
    191       0.112010   0.094013   0.035688  -0.031486  -0.003235  -0.082104
    192       0.044358  -0.015655  -0.006810  -0.015532  -0.039541   0.033306
    193       0.072301   0.040754  -0.012978   0.007050   0.048180  -0.010372
    194       0.068776   0.066379   0.026047  -0.004760  -0.017807  -0.040480
    195       0.028300  -0.055091   0.006686   0.009384  -0.015864   0.071076
    196       0.057890   0.072790  -0.046852  -0.007282   0.002924  -0.034889
    197       0.102605   0.096327   0.034108  -0.028753  -0.015227  -0.073901
    198       0.000390   0.002543  -0.042318   0.058182  -0.004454   0.012773
    199       0.006987   0.102066   0.037712  -0.029467  -0.039308  -0.144199
    200      -0.003775  -0.038692   0.003171   0.025767  -0.026041   0.114059
    201      -0.025658  -0.101969   0.032138  -0.108459  -0.103526   0.086619
    202       0.087020  -0.062070   0.060235   0.111402   0.060284  -0.047281
    203      -0.008781   0.059049  -0.056874  -0.003981   0.050455   0.008175
    204       0.008636  -0.114666   0.037151  -0.057780  -0.042921   0.049673
    205       0.030169  -0.021998   0.042361   0.049419  -0.010223   0.004791
    206       0.019586   0.010967  -0.033515  -0.002158   0.046106  -0.000752
    207      -0.013745  -0.064410   0.039482  -0.001882  -0.000188   0.032860
    208       0.033366  -0.007527  -0.007825   0.010992  -0.032263   0.001938
    209       0.019633   0.004320  -0.020005   0.006090   0.051960   0.002027
    210      -0.011984  -0.001874  -0.039686  -0.003745   0.064252   0.081233
    211       0.019108  -0.075068   0.104534   0.036125  -0.123139  -0.091499
    212       0.037883  -0.028301  -0.019925  -0.027338   0.049973   0.038710
    213       0.008213   0.005079  -0.103858  -0.053134   0.080930   0.133060
    214       0.003120  -0.133205   0.228755   0.083393  -0.169963  -0.153800
    215       0.052057  -0.050549  -0.027125  -0.057562   0.044415   0.064107
    216      -0.037679   0.054386  -0.038042   0.057954   0.114087   0.070197
    217       0.027943  -0.077267   0.066284   0.001472  -0.163872  -0.117113
    218       0.037897  -0.032213  -0.012042  -0.024921   0.054806   0.044939
    219      -0.037727   0.106428  -0.102927   0.055714   0.169869   0.114644
    220       0.018856  -0.137191   0.162129   0.023443  -0.242908  -0.201300
    221       0.051841  -0.056521  -0.014062  -0.053596   0.050950   0.074442
    222      -0.063312   0.042955   0.049265   0.125085   0.096870   0.002639
    223       0.048030  -0.003143  -0.095179  -0.064854  -0.109955  -0.036381
    224       0.020320  -0.005002  -0.001596   0.013998   0.064061   0.012813
    225      -0.083072   0.085462   0.054071   0.176004   0.137356  -0.008270
    226       0.053969  -0.003361  -0.128394  -0.096663  -0.146019  -0.054191
    227       0.020568  -0.008086   0.004697   0.016579   0.068337   0.017216
    228      -0.063853  -0.022670   0.132096   0.128083   0.027849  -0.052123
    229       0.060710   0.071061  -0.216161  -0.092342  -0.012235   0.067933
    230       0.002229   0.026574   0.000256   0.049115   0.066285  -0.025427
    231      -0.083452  -0.032386   0.201508   0.180953   0.012415  -0.107558
    232       0.075733   0.130633  -0.344840  -0.145316   0.030517   0.134178
    233      -0.011522   0.047999   0.008063   0.079511   0.072157  -0.051494
    234      -0.040001  -0.073556   0.123381   0.061969  -0.020016  -0.032711
    235       0.054728   0.064049  -0.165735  -0.050399   0.025857   0.080559
    236       0.001754   0.031148  -0.009202   0.044669   0.061473  -0.029159
    237      -0.041984  -0.122182   0.185762   0.062648  -0.072742  -0.071809
    238       0.066558   0.116464  -0.253848  -0.069007   0.097430   0.153612
    239      -0.012162   0.055236  -0.008014   0.071521   0.065093  -0.056942
    240       0.059857  -0.162480   0.038359  -0.047157  -0.019796   0.019391
    241      -0.028083   0.007128   0.059037   0.015230  -0.068172   0.051697
    242       0.045748  -0.030502  -0.021158  -0.009148   0.040253  -0.004950
    243       0.024652  -0.092539   0.031236  -0.038926  -0.020969   0.055729
    244      -0.039096   0.010478   0.038916  -0.010562  -0.058006   0.027793
    245       0.061776  -0.011280  -0.037882  -0.003474   0.006704  -0.052521
                 18         19         20         21         22         23    
      0      -0.059438   0.028424  -0.018046  -0.003715  -0.110003  -0.086855
      1       0.031054   0.030804   0.005275   0.001864   0.032919   0.011743
      2       0.017194   0.006535   0.039342   0.015895   0.005677   0.050732
      3       0.024555   0.044835   0.036361   0.036085  -0.020577  -0.030910
      4      -0.084672   0.011107  -0.073091  -0.052970  -0.095498  -0.070654
      5      -0.009313   0.029354   0.025252   0.021227  -0.039118   0.046951
      6      -0.013416   0.018396   0.004712   0.020427  -0.050783  -0.018385
      7       0.025684   0.017038   0.001154   0.030297   0.017325  -0.003610
      8      -0.014753  -0.005922   0.022001   0.030292  -0.031625  -0.007431
      9      -0.013899   0.018592   0.041717  -0.028802   0.029713   0.002729
     10       0.038423   0.002171   0.006354   0.026024   0.024462   0.045634
     11       0.020918   0.019272   0.054591  -0.026657   0.027984  -0.045413
     12      -0.031881   0.025644   0.006411   0.003018  -0.045611  -0.016562
     13       0.025228   0.022121   0.006166   0.024066   0.020480   0.002512
     14       0.005841   0.004224   0.022759   0.008647  -0.020530   0.020548
     15      -0.020084   0.020426   0.028177  -0.014465   0.014138   0.012445
     16       0.026461   0.011942   0.010413   0.026625   0.015885   0.012458
     17       0.009373   0.018582   0.022939   0.003338  -0.014009   0.004768
     18      -0.012163   0.022175   0.035206  -0.018389   0.034956  -0.004237
     19       0.024247   0.005581   0.008624   0.040260  -0.010327   0.026444
     20       0.004257   0.016149   0.016976   0.009602  -0.033990   0.020298
     21      -0.005709   0.010316   0.016186  -0.005698   0.013992   0.008743
     22       0.015281   0.016922   0.011160   0.019988   0.016315   0.005123
     23       0.003713   0.015893   0.007770   0.002491  -0.015047  -0.013374
     24      -0.005898   0.010398   0.015936  -0.005018   0.014288   0.008293
     25       0.006342   0.017515   0.032215  -0.004981   0.020647   0.025072
     26       0.023780  -0.004761  -0.007898   0.006591  -0.011927  -0.029047
     27      -0.019178   0.017482   0.033245  -0.020440   0.014386   0.025797
     28       0.007491   0.024377   0.044622  -0.012061   0.021480   0.027871
     29       0.038720  -0.000738  -0.005986   0.010912  -0.010499  -0.041694
     30       0.011747  -0.000918  -0.008699   0.016846   0.014082  -0.016037
     31      -0.005973   0.005856   0.039760  -0.023654   0.024957   0.046265
     32       0.024163  -0.035191  -0.024158   0.002923  -0.006312  -0.024934
     33       0.011503  -0.000665  -0.008519   0.016754   0.014039  -0.015835
     34      -0.013211   0.005914   0.059415  -0.047078   0.028671   0.064270
     35       0.041719  -0.054683  -0.036037   0.004333  -0.001155  -0.036430
     36       0.028820  -0.012297  -0.032659   0.037907   0.014102  -0.037857
     37      -0.009301  -0.007079   0.022545  -0.012980   0.024962   0.045647
     38       0.001952  -0.043092  -0.025492  -0.002539  -0.006335  -0.004010
     39       0.041739  -0.020623  -0.050785   0.053950   0.013761  -0.054533
     40      -0.018456  -0.018228   0.026333  -0.026272   0.028196   0.061841
     41       0.001693  -0.069040  -0.038918  -0.005812  -0.001744   0.003021
     42       0.028847  -0.012552  -0.032703   0.037897   0.014165  -0.037590
     43      -0.000941  -0.004868   0.001351   0.014716   0.020337   0.022333
     44      -0.020369  -0.017053  -0.008905  -0.003458  -0.011803   0.007803
     45       0.042401  -0.021192  -0.051615   0.054656   0.013576  -0.056712
     46      -0.003869  -0.013932  -0.011899   0.024017   0.019589   0.020002
     47      -0.038839  -0.021634  -0.009024  -0.006903  -0.012320   0.024139
     48       0.011374  -0.001266  -0.007488   0.014812   0.014549  -0.012616
     49       0.011821   0.006690  -0.003790   0.030369   0.017050   0.002363
     50      -0.018973   0.012226   0.009030  -0.002562  -0.015769   0.002382
     51       0.011233  -0.001291  -0.007575   0.014797   0.014435  -0.012004
     52       0.020300   0.004523  -0.018665   0.050130   0.016772  -0.016166
     53      -0.036544   0.028711   0.023933  -0.006577  -0.019428   0.017226
     54      -0.008847  -0.036958  -0.035116   0.016846  -0.048391  -0.027629
     55      -0.002550  -0.004680  -0.000208   0.069401   0.013408  -0.049489
     56      -0.030533   0.004325   0.038980   0.054808  -0.037717  -0.030026
     57       0.079151  -0.108523  -0.113805   0.028797  -0.076923  -0.053150
     58       0.091208  -0.037169  -0.040126   0.122647  -0.024174  -0.088349
     59       0.033221  -0.055853  -0.026279   0.056350  -0.056631  -0.046374
     60       0.185829  -0.117431  -0.157327   0.048387  -0.095220  -0.047683
     61       0.097111  -0.043217  -0.043016   0.129513  -0.028759  -0.094023
     62       0.053912  -0.034308  -0.032091   0.034919  -0.044721  -0.017230
     63       0.088578  -0.170865  -0.157272   0.028929  -0.090969  -0.082429
     64       0.055018  -0.065404  -0.035100   0.139608  -0.033375  -0.121779
     65       0.008005  -0.049537  -0.007064   0.066524  -0.056777  -0.055597
     66       0.024868  -0.090344  -0.081900   0.018245  -0.063703  -0.048716
     67       0.178268  -0.022606  -0.065834   0.132172  -0.032512  -0.068405
     68       0.093017  -0.133478  -0.093865   0.077668  -0.087182  -0.087555
     69       0.063098  -0.067734  -0.078234   0.027026  -0.068062  -0.039461
     70      -0.114066   0.004711   0.038812   0.065424   0.032316  -0.056789
     71      -0.126944   0.101320   0.135546   0.023678   0.003869   0.018803
     72       0.007991  -0.012359  -0.020619   0.017367  -0.051496  -0.014283
     73      -0.214729   0.026198   0.075842   0.034691   0.078048  -0.048663
     74      -0.161194   0.144454   0.178770   0.019139   0.012429   0.038512
     75       0.058368  -0.117254  -0.116133   0.029053  -0.068710  -0.065216
     76      -0.108863  -0.006084   0.034963   0.084999   0.010194  -0.064846
     77      -0.121125   0.117411   0.150829   0.036042  -0.010794   0.025511
     78       0.162837  -0.094477  -0.124020   0.039367  -0.090589  -0.049406
     79      -0.093086  -0.001093   0.030876   0.073977   0.019059  -0.058350
     80      -0.179116   0.116506   0.154007  -0.004419   0.044090   0.024190
     81      -0.169804   0.000417   0.032215  -0.011558  -0.007979  -0.017842
     82      -0.019280   0.004372   0.009283   0.058845   0.020668  -0.038867
     83      -0.020416  -0.024174   0.025818   0.108355  -0.059690  -0.088589
     84      -0.166561  -0.028787   0.004411  -0.008578  -0.017767  -0.025484
     85      -0.038030  -0.011234   0.008963   0.087849   0.011227  -0.075341
     86      -0.031556  -0.022869   0.034831   0.122768  -0.061423  -0.105655
     87      -0.234641   0.036679   0.078939  -0.024302   0.014279  -0.008663
     88      -0.104370   0.035819   0.046272   0.017641   0.051698  -0.004222
     89      -0.061323   0.002875   0.061541   0.106068  -0.045794  -0.088373
     90      -0.231079   0.021856   0.064136  -0.023106   0.009525  -0.012238
     91       0.071813  -0.005693  -0.021547   0.063863   0.004287  -0.030415
     92       0.040984  -0.074256  -0.027994   0.135935  -0.089932  -0.116342
     93      -0.024423   0.012705   0.020787  -0.021187   0.034369   0.016566
     94       0.027536   0.003029   0.011231   0.013447  -0.000241   0.056165
     95       0.021265   0.017081   0.037459  -0.009050   0.035908  -0.042139
     96      -0.026388   0.009229   0.008085  -0.012780   0.015353   0.043250
     97       0.018954   0.000641   0.029798  -0.016811   0.047096  -0.052146
     98       0.017404   0.006017   0.003929   0.010177  -0.016521   0.008285
     99      -0.035917  -0.002889  -0.026732   0.005375  -0.014845   0.060577
    100       0.016639   0.004576   0.075686  -0.072514   0.075443  -0.153462
    101       0.016487   0.000972  -0.028191   0.043475  -0.038966   0.063617
    102      -0.038055  -0.006004  -0.040693   0.015799  -0.035577   0.088041
    103       0.011223   0.003752   0.100719  -0.106281   0.134377  -0.270937
    104       0.010286  -0.007545  -0.063216   0.067784  -0.089592   0.127943
    105      -0.043065  -0.011040  -0.043552   0.009952  -0.012763   0.045327
    106       0.017492   0.010708   0.083840  -0.081039   0.015553  -0.085969
    107       0.024288   0.005955  -0.014150   0.044698   0.011684   0.025210
    108      -0.049943  -0.020290  -0.069857   0.023666  -0.034039   0.062618
    109       0.014960   0.014439   0.121450  -0.127943   0.035776  -0.164411
    110       0.023440   0.001297  -0.040768   0.072051  -0.004766   0.069207
    111      -0.039696  -0.007085  -0.022034  -0.007514   0.020313  -0.000210
    112       0.018677   0.011415   0.031660  -0.016371  -0.084919   0.111963
    113       0.033298   0.017334   0.038839   0.004978   0.092345  -0.080620
    114      -0.043892  -0.013297  -0.031035  -0.007767   0.026904  -0.027555
    115       0.017136   0.015169   0.024498  -0.008317  -0.155747   0.206450
    116       0.040375   0.022282   0.057517  -0.002124   0.147628  -0.129441
    117      -0.030906   0.005194   0.010602  -0.023961   0.043936  -0.010075
    118       0.025041   0.006835  -0.002487   0.030111  -0.084499   0.169963
    119       0.032372   0.022656   0.064635  -0.022972   0.097883  -0.112552
    120      -0.029352   0.008432   0.025016  -0.035566   0.068477  -0.044569
    121       0.029831   0.006051  -0.031816   0.070235  -0.151846   0.292664
    122       0.036787   0.031434   0.098302  -0.047283   0.152239  -0.185270
    123      -0.018880   0.018429   0.034416  -0.024411   0.050708   0.048815
    124       0.011124  -0.006160   0.004693  -0.009024  -0.014496  -0.015110
    125       0.014988  -0.001067  -0.007000   0.015522  -0.010685  -0.034561
    126      -0.048499   0.032604  -0.020698   0.050434   0.075214   0.119513
    127       0.042494  -0.019368   0.069855  -0.120302  -0.174441   0.025818
    128       0.032679  -0.008816   0.028829  -0.043581  -0.085083  -0.029043
    129      -0.070296   0.032247  -0.101952   0.171759   0.142638   0.185017
    130       0.036658  -0.018661   0.051041  -0.091646  -0.153911   0.036537
    131       0.061435  -0.020756   0.091783  -0.148957  -0.216982  -0.011224
    132      -0.043640   0.036849   0.013413  -0.002901   0.037770   0.099373
    133       0.036185  -0.023673   0.031381  -0.068794  -0.180249   0.089632
    134       0.029742  -0.012202   0.003788   0.004076  -0.010370  -0.054424
    135      -0.053400   0.038242  -0.013781   0.030525   0.040451   0.126435
    136       0.077531  -0.025859   0.176001  -0.285182  -0.309542  -0.014915
    137       0.018070   0.000002   0.013163  -0.031714  -0.099453  -0.008972
    138       0.015932   0.019425   0.107163  -0.085950   0.097963  -0.013711
    139       0.020182  -0.006815   0.022905  -0.027254  -0.015541  -0.025911
    140      -0.023048   0.014833  -0.084920   0.143524   0.161700  -0.062050
    141       0.032138   0.016607   0.116656  -0.091100   0.118034  -0.008119
    142       0.055805  -0.011789   0.088150  -0.091388  -0.017338  -0.066478
    143      -0.008639   0.012346  -0.092992   0.158550   0.200566  -0.031978
    144       0.037378   0.017419   0.128272  -0.100132   0.127273  -0.014452
    145       0.018273  -0.012923   0.018291  -0.048522  -0.108355   0.024850
    146      -0.051179   0.022753  -0.110435   0.181427   0.200514  -0.104854
    147       0.004528   0.023038   0.118171  -0.095014   0.098561  -0.068446
    148      -0.005679   0.003626  -0.024688   0.051398   0.094348  -0.053250
    149      -0.034066   0.019243  -0.105857   0.177800   0.209508  -0.072955
    150      -0.014010   0.010725   0.041963  -0.045988   0.022267   0.030712
    151      -0.040781  -0.000322  -0.111196   0.128769   0.042107   0.030409
    152       0.034008  -0.017200   0.026962  -0.049027  -0.076983  -0.079854
    153       0.014204  -0.001273   0.105782  -0.134724  -0.016064  -0.036963
    154      -0.054089   0.005802  -0.130106   0.170273   0.142361  -0.020829
    155       0.027911  -0.014396   0.018360  -0.030387  -0.032700  -0.102152
    156      -0.004321   0.016722   0.068703  -0.063184   0.049084   0.019620
    157      -0.056918  -0.002934  -0.157362   0.165690  -0.021544   0.106534
    158       0.036260  -0.022316   0.035088  -0.060750  -0.052983  -0.134335
    159      -0.047508   0.011328  -0.039920   0.040828   0.014013   0.095575
    160      -0.052658   0.000700  -0.139015   0.160738   0.049494   0.047229
    161       0.052495  -0.027271   0.056440  -0.109184  -0.194374  -0.038935
    162      -0.014329   0.024298   0.012756   0.015207  -0.052226  -0.056078
    163      -0.026871   0.024497  -0.044980  -0.035795  -0.039174  -0.036136
    164       0.003795   0.019204   0.029023   0.016412  -0.018780   0.052629
    165      -0.026804  -0.004234   0.013165   0.013758  -0.036024  -0.039380
    166       0.002457   0.031588  -0.031044  -0.023825  -0.023395  -0.020695
    167       0.008256   0.021547   0.033741   0.020039  -0.017803   0.057607
    168      -0.037487   0.086772  -0.041286  -0.005126  -0.032876  -0.030069
    169       0.027233  -0.126789   0.059365   0.015726   0.003576   0.010779
    170       0.003642   0.022882   0.037318   0.015196  -0.045401   0.020394
    171      -0.034877   0.177524  -0.079481  -0.016963  -0.053885  -0.060269
    172       0.017333  -0.256081   0.115166   0.026451   0.011083   0.022201
    173      -0.002593   0.022525   0.038817   0.009008  -0.068093  -0.011771
    174      -0.055609   0.066940  -0.050980  -0.011933  -0.006102   0.019959
    175       0.071785  -0.121819   0.085975   0.048162   0.024195   0.028974
    176       0.006622   0.023735   0.039384   0.017388  -0.044863   0.020704
    177      -0.067650   0.142597  -0.097889  -0.029544  -0.006020   0.027757
    178       0.097061  -0.250212   0.163975   0.084335   0.049190   0.056268
    179       0.002536   0.023741   0.040625   0.012190  -0.065634  -0.012952
    180      -0.061147  -0.049563  -0.001534   0.001930   0.020355   0.060999
    181       0.087797   0.052237   0.012371   0.035551   0.011295   0.008737
    182       0.014670   0.024595   0.039035   0.025511  -0.017883   0.062445
    183      -0.078874  -0.067700  -0.010013  -0.005910   0.042021   0.100660
    184       0.127389   0.063927   0.031747   0.062316   0.024923   0.016968
    185       0.016926   0.025303   0.040206   0.027074  -0.017263   0.062767
    186      -0.045060  -0.141705   0.057109   0.024753   0.019096   0.050715
    187       0.054954   0.212073  -0.085129  -0.010429  -0.019406  -0.022236
    188       0.019723   0.024014   0.036044   0.030889   0.009075   0.101814
    189      -0.047577  -0.233992   0.096916   0.036753   0.041410   0.082821
    190       0.064635   0.350767  -0.145893  -0.022341  -0.031188  -0.038240
    191       0.025671   0.024081   0.034969   0.037083   0.031169   0.134399
    192      -0.029275  -0.116465   0.061967   0.029197  -0.011335  -0.001946
    193       0.014180   0.197109  -0.102142  -0.037765  -0.034399  -0.035092
    194       0.017002   0.022849   0.034617   0.028668   0.008295   0.099881
    195      -0.018880  -0.187309   0.104283   0.044125  -0.012408  -0.010500
    196      -0.009760   0.320889  -0.174981  -0.069988  -0.058051  -0.061184
    197       0.021782   0.023540   0.033096   0.033086   0.028848   0.131933
    198      -0.030403   0.024767  -0.001255   0.015005   0.010119   0.046405
    199       0.112863  -0.013864   0.197016  -0.151671   0.087878  -0.153651
    200      -0.044551   0.029940  -0.110197   0.121173  -0.019494   0.131022
    201       0.184914   0.045884  -0.022379  -0.040532   0.044961   0.037899
    202      -0.127348  -0.102666  -0.037744  -0.060181   0.017687   0.001788
    203      -0.015489  -0.004902  -0.056273  -0.050197   0.022364   0.011066
    204       0.109873  -0.006036  -0.030912  -0.056583   0.039720   0.018489
    205      -0.033258  -0.030102  -0.030644  -0.043662   0.027419   0.031695
    206      -0.020383  -0.024865  -0.058306  -0.054566   0.020315   0.002892
    207       0.073741  -0.004238  -0.011623  -0.031336   0.025845   0.012198
    208      -0.031041  -0.020735  -0.025968  -0.031214   0.016873   0.021230
    209      -0.020598  -0.029430  -0.067014  -0.066776   0.026899   0.007891
    210       0.100613  -0.007657   0.014821  -0.003431   0.012980   0.007102
    211      -0.100932  -0.008096  -0.047031  -0.041840   0.013941   0.014287
    212       0.026010  -0.041894  -0.093293  -0.111912   0.059244   0.029515
    213       0.151655  -0.027293   0.012294  -0.020028   0.029431   0.015552
    214      -0.145073   0.013325  -0.076086  -0.067545   0.023849   0.024007
    215       0.059812  -0.052600  -0.110365  -0.142641   0.081973   0.043469
    216       0.069789   0.018346   0.042893   0.044122  -0.019822  -0.006477
    217      -0.126901  -0.031269  -0.036701  -0.027337   0.001905  -0.005923
    218       0.033801  -0.039482  -0.098760  -0.120210   0.065332   0.035400
    219       0.097900   0.018047   0.064471   0.066706  -0.029570  -0.008991
    220      -0.193471  -0.025637  -0.056905  -0.039523   0.000220  -0.013184
    221       0.072660  -0.047476  -0.115851  -0.151812   0.089520   0.052043
    222       0.004009   0.045288   0.042439   0.061276  -0.039132  -0.015933
    223      -0.068890  -0.063066  -0.003197  -0.000626  -0.005815  -0.015981
    224      -0.008479  -0.026051  -0.081603  -0.086997   0.039711   0.019578
    225      -0.021905   0.067140   0.063085   0.097231  -0.064451  -0.026075
    226      -0.086280  -0.083034   0.005069   0.009729  -0.013340  -0.030838
    227      -0.003071  -0.023687  -0.084783  -0.091759   0.043097   0.023304
    228      -0.028430   0.046373   0.015470   0.032717  -0.026215  -0.012203
    229       0.010108  -0.071912   0.019441   0.011884  -0.003355  -0.006825
    230      -0.057633  -0.015146  -0.057235  -0.043939   0.007960  -0.002079
    231      -0.081507   0.068288   0.016476   0.048304  -0.042839  -0.020905
    232       0.057358  -0.096945   0.047266   0.034450  -0.009963  -0.014414
    233      -0.091448  -0.004285  -0.041096  -0.014376  -0.014190  -0.015907
    234       0.010922   0.021989  -0.011515  -0.014275   0.007618   0.003365
    235       0.022293  -0.051776   0.005204  -0.006262   0.008338   0.011031
    236      -0.062119  -0.017489  -0.052318  -0.037184   0.003677  -0.006502
    237      -0.008828   0.028417  -0.031508  -0.034382   0.016767   0.006855
    238       0.073907  -0.066550   0.022347   0.001509   0.011149   0.016813
    239      -0.098574  -0.008743  -0.036044  -0.006729  -0.019650  -0.022401
    240       0.062565  -0.046713  -0.036159  -0.063658   0.027634  -0.006682
    241       0.051987   0.028705  -0.016409  -0.022534   0.037140   0.060832
    242      -0.026606  -0.040319  -0.062676  -0.058364   0.014436  -0.007476
    243       0.019311   0.001806  -0.017865  -0.004084  -0.039127  -0.023581
    244       0.045601   0.025614   0.015440   0.031572   0.012879   0.012809
    245      -0.027100  -0.004452   0.050402   0.075403  -0.043632  -0.034623
                 24         25         26         27         28         29    
      0       0.068503  -0.052259   0.028443  -0.046956  -0.021218  -0.022663
      1       0.083373   0.055814  -0.003570   0.046151   0.028190  -0.001632
      2      -0.014209  -0.003260   0.009190  -0.002999   0.002143  -0.019609
      3       0.271407  -0.037382  -0.003518   0.027849   0.037327  -0.109193
      4      -0.182779   0.034767   0.045119  -0.058807  -0.051766   0.114423
      5      -0.059050  -0.034576   0.113016   0.028166  -0.003755   0.059998
      6       0.037882  -0.030165   0.052596   0.062715   0.027001   0.040328
      7       0.062412   0.019969   0.018719   0.033996   0.015731   0.031253
      8      -0.029728  -0.042388  -0.012687  -0.063137  -0.026501  -0.037853
      9      -0.003820   0.010397  -0.015994   0.022511  -0.007444   0.000095
     10       0.025409   0.021639   0.060575  -0.088504  -0.020446  -0.043964
     11       0.031220   0.074774  -0.091471   0.020617  -0.009953   0.018974
     12       0.046775  -0.038043   0.039192   0.033455   0.007548   0.009881
     13       0.069154   0.026892   0.020029   0.025864   0.010350   0.020485
     14      -0.002679  -0.016720   0.004035  -0.039537  -0.012637  -0.028979
     15       0.007313  -0.002334   0.000445   0.032719  -0.000429   0.004880
     16       0.049666   0.004773   0.051945  -0.006215  -0.012416   0.000114
     17       0.034482   0.034369  -0.041484  -0.010260   0.010878  -0.006320
     18       0.007539   0.021919  -0.033138   0.062706  -0.000463   0.034414
     19       0.029188  -0.022655   0.083195  -0.019103  -0.023737  -0.012868
     20       0.031669   0.012775  -0.012622  -0.032429   0.007970  -0.026540
     21       0.001743  -0.003941   0.015137   0.011018  -0.005762  -0.012532
     22       0.063475   0.005985   0.046419   0.021641  -0.002971   0.017520
     23       0.048784   0.039720  -0.061066   0.009842   0.030195   0.008218
     24       0.002283  -0.004293   0.016468   0.012595  -0.006297  -0.011938
     25       0.049697   0.001152   0.049246   0.015461  -0.006050   0.003801
     26       0.036366   0.033747  -0.058456   0.013348   0.026738   0.015908
     27      -0.004189  -0.004043   0.014622   0.005295  -0.005776  -0.025437
     28       0.062352   0.009060   0.041152   0.016783  -0.002055   0.001133
     29       0.062999   0.044396  -0.066863   0.022743   0.031674   0.025537
     30       0.008631  -0.004900   0.021985   0.023980  -0.008654   0.005141
     31       0.003697  -0.017116   0.063155  -0.003739  -0.019251  -0.016043
     32      -0.027177   0.005979  -0.035111  -0.002561   0.005489   0.006673
     33       0.008860  -0.004819   0.021905   0.023995  -0.008545   0.005055
     34      -0.013833  -0.022074   0.061963  -0.015936  -0.022966  -0.032514
     35      -0.045158  -0.003663  -0.024304  -0.003639  -0.005205   0.008657
     36       0.014022  -0.006353   0.030430   0.032515  -0.011844   0.019416
     37      -0.025289  -0.031373   0.078913  -0.010280  -0.029665  -0.016019
     38      -0.076114  -0.013322  -0.020667  -0.020945  -0.006809  -0.007753
     39       0.018284  -0.006983   0.035053   0.038284  -0.013341   0.030326
     40      -0.066871  -0.048295   0.090836  -0.026400  -0.042516  -0.031158
     41      -0.135283  -0.039891   0.002480  -0.039552  -0.028079  -0.019308
     42       0.013520  -0.006773   0.030921   0.032097  -0.012043   0.019110
     43       0.001478  -0.020287   0.072415   0.005225  -0.020340   0.005618
     44      -0.045327   0.003601  -0.036077  -0.013129   0.009397  -0.005661
     45       0.017990  -0.006419   0.032060   0.039913  -0.012659   0.032420
     46      -0.017036  -0.027560   0.078959   0.003343  -0.024853   0.009180
     47      -0.077727  -0.007594  -0.027544  -0.024118   0.003315  -0.014155
     48       0.006882  -0.006332   0.025854   0.019676  -0.010000   0.000402
     49       0.046681  -0.001633   0.058553   0.021380  -0.008301   0.021546
     50       0.017812   0.031254  -0.058784   0.001737   0.028330   0.001626
     51       0.006610  -0.006410   0.025872   0.019045  -0.009810  -0.000006
     52       0.059737   0.002144   0.064064   0.031000  -0.010186   0.034970
     53       0.028569   0.041605  -0.070306  -0.002942   0.035590  -0.004147
     54       0.001543  -0.015748   0.015486   0.014229   0.006310   0.010470
     55      -0.036777   0.026388  -0.052547   0.052716   0.027186   0.038541
     56      -0.069777  -0.040311  -0.036095  -0.043349  -0.015354  -0.032430
     57      -0.004993  -0.016784  -0.009860  -0.034294  -0.010192  -0.019065
     58      -0.076995   0.013000  -0.063541   0.102690   0.050850   0.063785
     59      -0.070450  -0.039237  -0.060430  -0.096983  -0.034497  -0.064661
     60       0.055035  -0.039959   0.038758   0.029901   0.006251   0.039361
     61      -0.091215   0.010108  -0.067809   0.100340   0.049971   0.059363
     62       0.014618  -0.040773  -0.017598  -0.063685  -0.027073  -0.023615
     63      -0.055815  -0.001584  -0.072191  -0.138290  -0.043431  -0.097035
     64      -0.173552   0.023797  -0.124804   0.045269   0.037377   0.004511
     65      -0.109570  -0.038547  -0.074235  -0.092703  -0.030183  -0.071184
     66      -0.022570  -0.008547  -0.019303  -0.047874  -0.012587  -0.033411
     67       0.007038  -0.010388   0.002903   0.192814   0.074896   0.143200
     68      -0.126190  -0.034406  -0.118923  -0.174285  -0.058635  -0.124707
     69       0.015079  -0.018494   0.018173   0.019248   0.011303   0.014196
     70      -0.104903   0.042066  -0.098388   0.011333   0.008643   0.009731
     71      -0.020178  -0.054459   0.015001   0.001956  -0.004337  -0.000951
     72       0.029675  -0.038815   0.052798   0.050305   0.018671   0.032411
     73      -0.107309   0.088713  -0.146749  -0.032667  -0.008617  -0.008179
     74      -0.007848  -0.076249   0.048779   0.032369   0.003626   0.016006
     75      -0.027183   0.015694  -0.043324  -0.037546  -0.006959  -0.019345
     76      -0.145055   0.015081  -0.088539   0.013670   0.007979   0.002668
     77      -0.027521  -0.089076   0.050801   0.030664   0.003941   0.010277
     78       0.043311  -0.027166   0.034065   0.049487   0.025855   0.031861
     79      -0.109386   0.027242  -0.084559   0.019282   0.011445   0.011438
     80       0.004229  -0.007522  -0.024399  -0.021412  -0.012101  -0.004308
     81      -0.046658   0.003883  -0.022750  -0.025349  -0.015379  -0.014910
     82      -0.022432   0.026099  -0.045488   0.044102   0.022064   0.036185
     83      -0.182544  -0.027922  -0.103019  -0.009934   0.005556  -0.028292
     84      -0.058056  -0.025291  -0.054005  -0.063131  -0.032933  -0.031668
     85      -0.101182   0.041278  -0.093803   0.051207   0.028643   0.028320
     86      -0.221464  -0.009862  -0.118582   0.006644   0.015043  -0.027027
     87      -0.057139   0.032216  -0.015116  -0.013585  -0.011355  -0.012973
     88       0.012709   0.021785  -0.034574   0.006656  -0.000263   0.023445
     89      -0.201124   0.002480  -0.097296   0.011091   0.015198  -0.023326
     90      -0.061206   0.018463  -0.029213  -0.030782  -0.019377  -0.020209
     91       0.031239   0.014419  -0.004585   0.068061   0.034095   0.054963
     92      -0.209858  -0.055166  -0.137475  -0.025553   0.001547  -0.037558
     93      -0.021840   0.014847  -0.040200   0.017559   0.002801   0.011284
     94       0.023865   0.036735   0.025511  -0.108858  -0.002752  -0.044822
     95       0.032118   0.073217  -0.080757   0.024878  -0.012955   0.026762
     96      -0.021206   0.016738  -0.043877   0.013817   0.001808   0.008472
     97      -0.003250  -0.015406   0.057788  -0.094410   0.013712  -0.034590
     98       0.037111   0.068691  -0.074138   0.019439  -0.015341   0.023010
     99      -0.029294  -0.021155  -0.006340   0.005707   0.011638  -0.001003
    100      -0.023555  -0.040699   0.032516   0.009017   0.001564  -0.000505
    101       0.046396   0.071660  -0.050468  -0.034853  -0.007622   0.002464
    102      -0.025886  -0.019940  -0.005856   0.000731   0.012622  -0.004446
    103      -0.054620  -0.099736   0.066591   0.054597   0.002679   0.008613
    104       0.051916   0.070556  -0.048040  -0.045912  -0.003312  -0.004891
    105      -0.046275  -0.058933   0.027642  -0.007781   0.024191  -0.008389
    106       0.001383   0.027572  -0.068030   0.084722  -0.019072   0.035901
    107       0.044674   0.060547  -0.008692  -0.084200  -0.004212  -0.019314
    108      -0.053956  -0.081929   0.051352  -0.028049   0.034946  -0.016418
    109      -0.013807   0.018742  -0.109251   0.185968  -0.030968   0.076522
    110       0.049832   0.057950   0.018833  -0.140401   0.004964  -0.041809
    111      -0.053994  -0.067208   0.031377   0.006199   0.021998  -0.003724
    112       0.050518   0.116357  -0.120829   0.014728  -0.021968   0.014479
    113       0.029904   0.045720  -0.001381  -0.051045  -0.010798  -0.008518
    114      -0.066640  -0.102546   0.065417   0.002202   0.028939  -0.008549
    115       0.078469   0.185086  -0.207649   0.051529  -0.036374   0.034764
    116       0.021637   0.031157   0.031296  -0.079072  -0.007158  -0.020421
    117      -0.042593  -0.024087  -0.012592   0.020313   0.011991   0.009175
    118       0.058751   0.108389  -0.053532  -0.097274  -0.013127  -0.035977
    119       0.027809   0.057219  -0.043491   0.010765  -0.017727   0.019251
    120      -0.046609  -0.027973  -0.011213   0.028134   0.012743   0.014648
    121       0.090534   0.157933  -0.074077  -0.141180  -0.025205  -0.056798
    122       0.022404   0.052523  -0.041104   0.025534  -0.016957   0.030523
    123      -0.025197   0.052759  -0.080694  -0.021711   0.006288   0.008003
    124       0.005474  -0.003865   0.029351  -0.051832   0.008109  -0.015438
    125       0.033100   0.011333  -0.000660   0.020430  -0.013847   0.008367
    126       0.000283   0.127611  -0.179705   0.011020  -0.000805   0.042784
    127      -0.001195   0.035982  -0.053605   0.009275   0.001462   0.021992
    128       0.027448   0.015319  -0.018892   0.041180  -0.010915   0.022711
    129       0.035583   0.183588  -0.264001   0.365548  -0.512162  -0.245501
    130       0.005971   0.044678  -0.065499   0.072125  -0.092770  -0.033046
    131       0.014476   0.035230  -0.067573   0.046907   0.036965   0.080109
    132      -0.012566   0.114050  -0.156857  -0.186791   0.302260   0.225502
    133       0.022265   0.093905  -0.147640   0.280973  -0.362379  -0.166149
    134       0.027914  -0.016413   0.031562   0.134013  -0.205292  -0.125138
    135       0.000878   0.133687  -0.188933  -0.100867   0.200829   0.176624
    136      -0.039246   0.007993  -0.021554  -0.286813   0.461501   0.302981
    137       0.036147   0.031158  -0.039968  -0.040727   0.150938   0.136354
    138      -0.047959   0.034697  -0.025209  -0.120492   0.011846  -0.030018
    139       0.002033  -0.007244   0.039230  -0.064651   0.005578  -0.023372
    140       0.038212  -0.000719   0.053754  -0.069337   0.009793  -0.006038
    141      -0.073696   0.059218  -0.040979  -0.129855  -0.042914  -0.040531
    142      -0.011308  -0.021462   0.078053  -0.093755  -0.028717  -0.062410
    143      -0.009322   0.055126   0.002408  -0.075573  -0.079628  -0.006383
    144      -0.079369   0.060816  -0.036599  -0.145423  -0.047743  -0.047368
    145       0.005492   0.016909  -0.028002   0.032186  -0.017086   0.005512
    146       0.078670  -0.057945   0.127535  -0.118296   0.112737  -0.006242
    147      -0.004525  -0.033337   0.061033  -0.166131   0.114676  -0.041237
    148       0.009168  -0.025729   0.088490  -0.141267   0.047148  -0.029373
    149       0.040271  -0.007477   0.073613  -0.101854   0.025676  -0.008427
    150      -0.031618   0.018706  -0.046996  -0.004730   0.001256  -0.003240
    151       0.033447   0.004041   0.017904  -0.008406  -0.005424  -0.005027
    152       0.018141  -0.058518   0.071964   0.048640  -0.022929  -0.016378
    153      -0.058661  -0.043030   0.015390   0.012794  -0.019808  -0.037327
    154       0.023678  -0.015449   0.041707   0.022056  -0.070755  -0.046913
    155       0.014021  -0.066642   0.081748   0.062070  -0.051110  -0.034161
    156      -0.037139   0.040545  -0.065982  -0.024842  -0.005639  -0.006133
    157       0.058179   0.029139  -0.014525  -0.016211   0.051727   0.041902
    158       0.002698  -0.108581   0.124802   0.081473  -0.066466  -0.055688
    159      -0.005392   0.034582  -0.068326   0.009935   0.024937   0.024584
    160       0.041097   0.008767   0.012020  -0.001818  -0.003964   0.000185
    161       0.023195  -0.055400   0.063507   0.023830   0.041411   0.019410
    162       0.179119  -0.043423  -0.006825  -0.035181  -0.009515  -0.015791
    163      -0.057857   0.050417   0.007163   0.006630   0.010464  -0.046852
    164      -0.042394  -0.024327   0.070473   0.020627   0.003661   0.009235
    165       0.125134  -0.030129  -0.008113  -0.063509  -0.035815   0.072729
    166      -0.041578   0.036667  -0.011875   0.041770   0.047523  -0.192876
    167      -0.040168  -0.027954   0.077305   0.029137   0.009853  -0.009763
    168       0.066476  -0.016579   0.003060  -0.047741  -0.029894   0.072527
    169      -0.019884   0.008520  -0.006244   0.041985   0.041508  -0.159665
    170       0.025204  -0.027986   0.062371   0.007695   0.006516  -0.036202
    171       0.098200  -0.010822  -0.003495  -0.070817  -0.041377   0.090158
    172      -0.012494   0.003273  -0.014051   0.056999   0.056834  -0.216995
    173       0.078842  -0.025056   0.044862  -0.010270   0.005528  -0.068810
    174      -0.045413  -0.010927   0.027880   0.013671   0.003603   0.003729
    175       0.008560  -0.013274   0.016433   0.005998  -0.001952   0.022175
    176       0.029506  -0.029305   0.064061   0.004316   0.003357  -0.024988
    177      -0.102195   0.000645   0.039801   0.034234   0.014577  -0.020029
    178       0.038169  -0.036601   0.024229  -0.001183  -0.015085   0.088033
    179       0.084779  -0.026119   0.040835  -0.018672  -0.001233  -0.045996
    180      -0.084896  -0.019721   0.036474   0.057074   0.031230  -0.065807
    181       0.003287  -0.004379   0.031137  -0.034908  -0.041013   0.163109
    182      -0.036565  -0.033444   0.092162   0.028036   0.005272   0.012885
    183      -0.172968  -0.013768   0.050130   0.114815   0.068184  -0.162974
    184       0.031688  -0.020458   0.049187  -0.084406  -0.092991   0.366336
    185      -0.034602  -0.034397   0.093215   0.025055   0.002220   0.024629
    186      -0.011612  -0.034381   0.027195   0.023715   0.009389  -0.002832
    187      -0.039148   0.024779   0.022091  -0.009484  -0.010279   0.027782
    188      -0.104640  -0.035577   0.112265   0.053285   0.010558   0.034734
    189      -0.038218  -0.042388   0.032541   0.051421   0.025075  -0.032051
    190      -0.052144   0.033070   0.032864  -0.032397  -0.032173   0.101214
    191      -0.158417  -0.039240   0.131318   0.072323   0.012263   0.064809
    192       0.091310  -0.038577   0.004426  -0.040176  -0.026288   0.069731
    193      -0.054577   0.045341  -0.000837   0.032036   0.037225  -0.160671
    194      -0.104496  -0.033502   0.107470   0.054496   0.013500   0.020404
    195       0.142936  -0.049613  -0.007981  -0.059532  -0.036343   0.091174
    196      -0.078693   0.067681  -0.006957   0.037748   0.048658  -0.221057
    197      -0.156693  -0.035561   0.127571   0.076008   0.018309   0.037398
    198       0.019347   0.012399  -0.022759   0.039504   0.021578   0.031544
    199      -0.030065  -0.026085   0.135106  -0.116336  -0.144966  -0.167832
    200       0.062906   0.130641  -0.173491   0.028816   0.097496   0.121283
    201      -0.109342  -0.097228  -0.058387  -0.018569  -0.008146  -0.017143
    202       0.029851   0.075713   0.041703   0.003889  -0.003855   0.024178
    203       0.062009  -0.062637  -0.023704   0.016744   0.006828   0.004590
    204      -0.081432   0.058983   0.011344  -0.008581  -0.005856  -0.006573
    205       0.007414  -0.161939  -0.063141  -0.003346  -0.004841   0.015793
    206       0.041170   0.016903   0.009884   0.010201   0.004367   0.000701
    207      -0.048578   0.082232   0.027715  -0.007296  -0.008259   0.019779
    208      -0.001042  -0.189139  -0.082019   0.001999   0.001977  -0.023241
    209       0.047321   0.017145   0.012783   0.013311   0.004536   0.013140
    210      -0.039421   0.067449   0.023750  -0.006549  -0.006597   0.016557
    211      -0.001440  -0.142493  -0.062637   0.002317   0.001965  -0.022307
    212       0.028237  -0.022524  -0.008098   0.012211   0.001289   0.018971
    213      -0.050697   0.085404   0.028788  -0.008106  -0.009353   0.024528
    214      -0.004502  -0.210098  -0.092641   0.002628   0.001779  -0.027830
    215       0.013864  -0.035987  -0.017313   0.010555  -0.001776   0.024423
    216      -0.016516  -0.002606  -0.001076  -0.000395   0.001459  -0.006803
    217       0.008982   0.036250   0.016362   0.001219  -0.000842   0.005584
    218       0.025132  -0.056225  -0.023466   0.012399   0.001237   0.016005
    219      -0.009407  -0.034387  -0.013042   0.001838   0.004352  -0.014908
    220       0.011307   0.104777   0.046153   0.000588  -0.002543   0.016521
    221       0.005766  -0.089762  -0.042148   0.008462  -0.002561   0.017453
    222      -0.001875  -0.046969  -0.017469   0.003953   0.006481  -0.022999
    223       0.017741   0.145025   0.065619   0.000931  -0.002438   0.027679
    224       0.045665  -0.047578  -0.015418   0.017008   0.005912   0.009760
    225       0.015744  -0.117864  -0.044589   0.009214   0.013382  -0.046904
    226       0.026274   0.305473   0.137021  -0.001074  -0.006338   0.059648
    227       0.042688  -0.074362  -0.027659   0.017030   0.006196   0.005155
    228      -0.010830   0.002965   0.002956   0.001089   0.002049  -0.005819
    229       0.016083   0.040915   0.019215   0.003526   0.001642   0.003943
    230       0.067533  -0.000404   0.009713   0.019493   0.009406   0.008188
    231      -0.001250  -0.017243  -0.003178   0.003007   0.004921  -0.015088
    232       0.022638   0.107425   0.048559   0.003326   0.001472   0.012759
    233       0.081879   0.013068   0.018790   0.021595   0.012563   0.002673
    234      -0.034649   0.063262   0.023652  -0.004429  -0.005464   0.016800
    235       0.007952  -0.123449  -0.053635   0.004593   0.003939  -0.021774
    236       0.069891   0.028300   0.022453   0.019020   0.009084   0.011624
    237      -0.045910   0.081896   0.029461  -0.006875  -0.007978   0.021395
    238       0.011277  -0.170517  -0.073752   0.005048   0.004752  -0.027328
    239       0.088914   0.059257   0.040159   0.023441   0.013095   0.010416
    240      -0.092576   0.191951   0.065144  -0.005570  -0.001608  -0.036271
    241       0.002227  -0.313321  -0.122163  -0.016493  -0.012415   0.048566
    242       0.023623   0.080337   0.036803   0.008192   0.005680  -0.011351
    243      -0.005535  -0.001083   0.037869   0.037216   0.020955   0.026105
    244       0.060737  -0.010846   0.016632   0.007354   0.003977   0.022861
    245      -0.032799   0.013188   0.000285  -0.060275  -0.025092  -0.045809
                 30         31         32         33         34         35    
      0      -0.002482  -0.006059  -0.004799   0.069178   0.063796   0.002601
      1       0.060815   0.031396   0.062464  -0.024765   0.015114  -0.009686
      2       0.027252  -0.001231   0.001864  -0.037566  -0.030972  -0.008151
      3       0.054169   0.019369   0.017408   0.068786   0.091300  -0.010606
      4      -0.008651   0.006141   0.041536  -0.007773   0.011636   0.006637
      5       0.013389   0.017905   0.049371   0.048982   0.064226   0.004368
      6      -0.148541   0.057120  -0.085846  -0.045975  -0.008319   0.051097
      7      -0.022145   0.042977   0.003422   0.016565  -0.047190   0.021878
      8       0.023789  -0.023662  -0.027014   0.031002  -0.091533  -0.004411
      9       0.010322  -0.060713  -0.005586  -0.087321   0.017147  -0.007442
     10      -0.019429   0.030858   0.008214   0.005231  -0.009887   0.009982
     11      -0.024938  -0.050145  -0.020547  -0.028060   0.033254   0.008486
     12      -0.015465  -0.009841  -0.014173  -0.019552   0.007889   0.004625
     13       0.017502   0.021866   0.030503   0.017397  -0.037505   0.006392
     14       0.015276  -0.001464  -0.013180  -0.002905  -0.024535  -0.002764
     15       0.026139  -0.066885   0.001846  -0.087064  -0.002118  -0.017056
     16       0.001060  -0.014920   0.002905   0.041244  -0.049596   0.005976
     17       0.022166   0.028027   0.023083  -0.050178  -0.015475  -0.004349
     18      -0.004869  -0.114773  -0.030411  -0.049951   0.019880   0.002967
     19      -0.022168  -0.035479  -0.031344   0.084123  -0.003415   0.010974
     20       0.032950   0.050213   0.031818  -0.057533  -0.021230  -0.012670
     21       0.029351  -0.053497   0.011843  -0.131006   0.001451  -0.033648
     22       0.019784  -0.015946   0.023854   0.042592  -0.113140   0.003066
     23       0.059225   0.083745   0.077242  -0.086733  -0.098030  -0.011266
     24       0.030419  -0.059144   0.011565  -0.135485  -0.000330  -0.036611
     25       0.036935  -0.035763   0.033705  -0.035428  -0.123794  -0.017336
     26       0.044140   0.090619   0.069861  -0.035072  -0.112948   0.001177
     27       0.049414  -0.068581   0.023949  -0.214136   0.007485  -0.058591
     28       0.058913  -0.029463   0.056337  -0.079839  -0.156094  -0.028097
     29       0.056556   0.108151   0.089627  -0.020589  -0.171283   0.008870
     30       0.009055  -0.060029  -0.004512  -0.039263  -0.011900  -0.018994
     31       0.015026  -0.071258  -0.001076  -0.065284  -0.034906  -0.024951
     32      -0.014787   0.042452  -0.001072   0.034742   0.013703   0.013325
     33       0.009504  -0.059906  -0.004121  -0.040310  -0.012382  -0.019229
     34       0.019505  -0.079482  -0.002348  -0.133351  -0.001322  -0.036069
     35      -0.042883   0.022688  -0.030557   0.090958   0.044924   0.022053
     36      -0.010171  -0.062917  -0.019135   0.049464  -0.025311  -0.004764
     37      -0.020928  -0.099324  -0.044443   0.002022   0.034586  -0.012880
     38      -0.049067   0.003319  -0.051017   0.046657   0.132035   0.016781
     39      -0.025083  -0.059262  -0.029108   0.117683  -0.034016   0.008467
     40      -0.049983  -0.136523  -0.087450  -0.001180   0.136530  -0.013661
     41      -0.109507  -0.049715  -0.127503   0.114411   0.279129   0.029748
     42      -0.010239  -0.063406  -0.019390   0.048338  -0.024381  -0.005201
     43      -0.014008  -0.064315  -0.021450   0.068828  -0.046290   0.003409
     44       0.004639   0.035477   0.011036  -0.039043   0.020429  -0.000080
     45      -0.027475  -0.056347  -0.030658   0.124390  -0.029007   0.011545
     46      -0.033499  -0.072476  -0.040915   0.116892  -0.025446   0.014278
     47      -0.006621   0.016089  -0.006291  -0.046310   0.056606  -0.001172
     48       0.012213  -0.063196  -0.002756  -0.054336  -0.012115  -0.024607
     49       0.008990  -0.027163   0.014870   0.083775  -0.130385   0.007370
     50       0.061480   0.082821   0.080200  -0.111952  -0.101825  -0.014312
     51       0.012407  -0.062376  -0.002467  -0.055377  -0.011386  -0.024659
     52       0.002887  -0.025665   0.015741   0.146586  -0.176775   0.017126
     53       0.089554   0.105862   0.113511  -0.178954  -0.146276  -0.023830
     54      -0.076261   0.021102  -0.055836  -0.028355  -0.027799   0.021421
     55       0.004190   0.040628   0.018092  -0.012519   0.023556   0.003682
     56       0.002979  -0.014953  -0.040913   0.008619  -0.085148  -0.001447
     57      -0.007070   0.003614  -0.026586   0.019904  -0.078567   0.014127
     58      -0.039956   0.060850  -0.003636  -0.054172   0.091089   0.016826
     59       0.078528  -0.034587  -0.009533   0.059473  -0.146484  -0.013002
     60      -0.212539   0.122945  -0.175689  -0.006895  -0.152386  -0.238308
     61      -0.023420   0.045425   0.006788  -0.051697   0.108523   0.048336
     62      -0.078213   0.075206  -0.120589   0.043948  -0.256582  -0.255280
     63       0.212736  -0.100566   0.104924   0.106259  -0.110589   0.182926
     64       0.175459  -0.072194   0.147502  -0.021521   0.197995   0.309791
     65       0.126207  -0.075580   0.032165   0.047081  -0.070698   0.099924
     66       0.048872  -0.034629   0.018858   0.019665  -0.041466   0.102478
     67      -0.304041   0.213129  -0.186873  -0.106170   0.015616  -0.294811
     68       0.250726  -0.114027   0.088462   0.130060  -0.166390   0.117833
     69      -0.079650   0.028603  -0.053499  -0.033954  -0.032168   0.032027
     70       0.087264   0.004234   0.066709   0.014591   0.088429  -0.044671
     71      -0.110742   0.014523  -0.126917  -0.016107  -0.167492   0.042630
     72      -0.180647   0.052376  -0.139393  -0.074949  -0.078286   0.016137
     73       0.234242  -0.033838   0.186554   0.134675   0.065637   0.075236
     74      -0.210184   0.038279  -0.210858  -0.062929  -0.203156   0.016443
     75       0.087888  -0.016871   0.079257   0.044380   0.042499   0.049931
     76       0.042324   0.009041   0.017394  -0.046134   0.154978  -0.166883
     77      -0.221252   0.039557  -0.223893  -0.094814  -0.158019  -0.049078
     78      -0.130235   0.047738  -0.084027  -0.079782  -0.046005   0.033052
     79       0.050687   0.012402   0.034874  -0.017704   0.102360  -0.086155
     80       0.003149  -0.009252  -0.025026   0.090813  -0.226124   0.193188
     81      -0.024885  -0.018725  -0.035472  -0.015836   0.009463  -0.029921
     82       0.008227   0.039222   0.018159   0.000479   0.005508   0.001468
     83       0.013717  -0.021302  -0.026294  -0.058967   0.043642  -0.016315
     84       0.003448  -0.017434  -0.070985  -0.011459   0.004634  -0.219963
     85       0.023656   0.025571   0.029449  -0.042448   0.091749  -0.043623
     86       0.012693  -0.029431  -0.008161  -0.084047   0.092845   0.023462
     87      -0.027764  -0.036029  -0.004611  -0.016059   0.028988   0.085170
     88       0.028959   0.025248   0.014552   0.043760  -0.043220  -0.031233
     89       0.005118  -0.034548   0.005833  -0.069906   0.074380   0.103874
     90      -0.015028  -0.034168  -0.021223  -0.013339   0.025478  -0.005678
     91      -0.025122   0.065440   0.011333   0.010086  -0.045036   0.075621
     92       0.028518  -0.010410  -0.059073  -0.079080   0.062748  -0.184760
     93       0.009072  -0.018478  -0.001205  -0.010028   0.000300   0.010751
     94      -0.035299   0.045804   0.004809  -0.043103   0.029771   0.018538
     95      -0.024074  -0.053580  -0.021322   0.027419   0.012251   0.008153
     96       0.010724  -0.002183   0.002551   0.003790  -0.006698   0.010705
     97      -0.027828   0.058798   0.005993  -0.027995   0.027995   0.012560
     98      -0.027246  -0.035103  -0.020566   0.050864   0.005068  -0.006045
     99       0.027807   0.031794   0.015906   0.003730  -0.025132   0.000074
    100       0.001791   0.033188   0.005411   0.034477  -0.008002   0.006069
    101      -0.037884  -0.015112  -0.017014   0.017295   0.019033  -0.004982
    102       0.030628   0.036723   0.018797  -0.001749  -0.027776  -0.000466
    103       0.025554   0.052285   0.013897   0.072100  -0.033495   0.003479
    104      -0.028934   0.003182  -0.008478   0.011194   0.008477  -0.008278
    105       0.039094   0.078950   0.028648   0.022146  -0.040859  -0.004894
    106       0.005952  -0.040453  -0.010503   0.065261  -0.021020   0.000091
    107      -0.054765  -0.004949  -0.017944  -0.027638   0.047486   0.007234
    108       0.042936   0.117738   0.037242   0.033887  -0.048805  -0.012783
    109       0.030454  -0.078406  -0.016143   0.138863  -0.057753  -0.008593
    110      -0.065718   0.025674  -0.012544  -0.060307   0.063204   0.009149
    111       0.042765   0.073104   0.028089   0.031252  -0.045168  -0.000797
    112      -0.026092  -0.060966  -0.019335  -0.016636   0.023430   0.003671
    113      -0.046799  -0.026410  -0.020054  -0.014507   0.039737   0.019169
    114       0.051314   0.102001   0.036131   0.045774  -0.057270  -0.005587
    115      -0.032066  -0.119363  -0.034330  -0.022622   0.031698  -0.002807
    116      -0.053129  -0.012483  -0.017454  -0.028743   0.048818   0.031548
    117       0.027260   0.024701   0.012801   0.021571  -0.025789   0.009173
    118      -0.051091  -0.003060  -0.010207  -0.080296   0.057263   0.014149
    119      -0.034332  -0.065595  -0.026475   0.013797   0.023820   0.015301
    120       0.026705   0.016921   0.010767   0.026711  -0.025891   0.012306
    121      -0.073972  -0.013663  -0.017758  -0.125117   0.087437   0.012696
    122      -0.037204  -0.085971  -0.031520   0.020822   0.025062   0.023228
    123      -0.010436   0.032072   0.000886   0.037923   0.001277   0.022022
    124      -0.020563   0.020321  -0.001252  -0.019391   0.020689   0.000910
    125      -0.014194  -0.039234  -0.015018   0.010926   0.005732  -0.017147
    126      -0.022519  -0.000589  -0.014834   0.112317  -0.011168   0.010470
    127      -0.026566   0.006670  -0.011145   0.045040   0.011153  -0.012743
    128      -0.013809  -0.046837  -0.017785   0.026105   0.002661  -0.022674
    129      -0.034780   0.276976   0.047557   0.040255   0.042118   0.096161
    130      -0.028297   0.058346   0.000930   0.028344   0.021246   0.004001
    131      -0.021183  -0.080244  -0.032912   0.088667  -0.007128  -0.045823
    132      -0.016703  -0.178539  -0.056112   0.173213  -0.047147  -0.043804
    133      -0.040538   0.197666   0.027493   0.025917   0.046233   0.040990
    134      -0.010917   0.089478   0.019300  -0.065651   0.033770   0.023132
    135      -0.016462  -0.128230  -0.043814   0.171031  -0.042581  -0.027106
    136      -0.024604  -0.248907  -0.075688   0.154373  -0.038969  -0.102072
    137      -0.007327  -0.156060  -0.041785   0.083408  -0.028044  -0.052108
    138      -0.053724   0.118844   0.002658   0.033867   0.036528   0.007972
    139      -0.028232   0.034045  -0.001080  -0.024318   0.028199  -0.002614
    140      -0.040417  -0.026590  -0.022892   0.007074   0.029231  -0.028667
    141      -0.127176   0.230567  -0.019140   0.147314   0.024895  -0.161170
    142      -0.057308   0.083821  -0.003065  -0.044432   0.050816  -0.038705
    143      -0.171668   0.173193  -0.063580   0.240843  -0.002009  -0.341285
    144      -0.140687   0.257055  -0.019822   0.160567   0.029715  -0.179614
    145      -0.003918   0.008398  -0.000557   0.013342  -0.010987  -0.023950
    146       0.059398  -0.196509   0.007805  -0.200581   0.072046   0.249840
    147       0.059932  -0.061425   0.041352  -0.211026   0.086023   0.323106
    148      -0.031105   0.013208  -0.002036  -0.062768   0.055527   0.043365
    149      -0.044217  -0.031795  -0.024206  -0.004584   0.040195  -0.015480
    150       0.007866   0.036869   0.011209   0.005594  -0.003572   0.033641
    151       0.001889  -0.054134  -0.009180  -0.033827   0.004868  -0.006454
    152       0.018225  -0.025643   0.005274  -0.058515   0.001094   0.004782
    153       0.023184   0.101231   0.033502  -0.030009  -0.005095   0.045803
    154      -0.008829   0.014257  -0.002725  -0.009605   0.002183  -0.043145
    155       0.013601   0.003577   0.007942  -0.047253  -0.000259  -0.011178
    156      -0.018141   0.070989   0.005933   0.042956   0.006408   0.017103
    157       0.024824  -0.160652  -0.019907  -0.061070  -0.002911   0.025717
    158       0.030665   0.028003   0.021963  -0.081604  -0.004299  -0.002001
    159       0.031925  -0.051499   0.003020  -0.016264  -0.016721   0.048004
    160       0.007516  -0.075731  -0.011640  -0.037326   0.000897  -0.005928
    161       0.037668  -0.086221   0.005123  -0.097501   0.001605   0.050499
    162       0.034901   0.010915   0.016067   0.036257   0.059891  -0.006657
    163       0.016317   0.007112   0.010326  -0.000364   0.016358  -0.002084
    164       0.016394   0.007563   0.018451   0.016238   0.027137   0.000309
    165       0.035859   0.013811   0.045772  -0.000113   0.037080  -0.009051
    166       0.008500  -0.009833  -0.055404   0.018998   0.005864  -0.005789
    167       0.023510   0.007006   0.020854   0.026963   0.039832  -0.001849
    168       0.026869   0.012746   0.039112  -0.002937   0.028751  -0.006172
    169      -0.002337  -0.010200  -0.051835   0.020510   0.001051  -0.003421
    170       0.049564   0.010798   0.030654   0.036266   0.067706  -0.008817
    171       0.042033   0.016731   0.050693  -0.004117   0.041151  -0.009611
    172      -0.002218  -0.014041  -0.064465   0.026789   0.002330  -0.005093
    173       0.071321   0.012703   0.034349   0.041016   0.086835  -0.015380
    174      -0.002951   0.002649   0.004467   0.009478   0.011349   0.000857
    175      -0.003963   0.002887   0.003049   0.004581   0.002332   0.000931
    176       0.051891   0.011931   0.036634   0.035987   0.070683  -0.009359
    177      -0.012281  -0.000826  -0.008348   0.013733   0.006209   0.003354
    178      -0.006489   0.007562   0.025734   0.001107   0.003909   0.002610
    179       0.067152   0.012955   0.036067   0.032932   0.076711  -0.014300
    180      -0.019183  -0.005295  -0.022002   0.022679   0.003954   0.003475
    181       0.002206   0.013954   0.047709  -0.014457   0.004435   0.002828
    182       0.034066   0.011335   0.040434   0.036674   0.061875  -0.003565
    183      -0.043809  -0.017203  -0.067169   0.036674  -0.013551   0.008123
    184       0.005529   0.029089   0.114548  -0.039779   0.005491   0.006114
    185       0.034433   0.012250   0.044422   0.035274   0.062139  -0.003412
    186      -0.001836   0.003226   0.012034   0.014924   0.019243  -0.000054
    187       0.002943   0.003598  -0.001002   0.002662   0.003806   0.000173
    188       0.010291   0.008032   0.031520   0.033271   0.041209   0.003210
    189      -0.014941  -0.000740   0.000613   0.018671   0.011109   0.002683
    190       0.002946   0.007961   0.013350  -0.005413   0.000829   0.002137
    191      -0.009759   0.006384   0.028907   0.030821   0.025761   0.009390
    192       0.026518   0.012746   0.048645   0.002144   0.036287  -0.006933
    193       0.008377  -0.008395  -0.056373   0.021014   0.005167  -0.004886
    194       0.009943   0.006690   0.025707   0.032049   0.037985   0.002736
    195       0.033735   0.015711   0.063546  -0.002839   0.040822  -0.009221
    196       0.011990  -0.012657  -0.082730   0.026187   0.003119  -0.006352
    197      -0.003028   0.005681   0.025016   0.033634   0.031980   0.006927
    198       0.031396  -0.064401   0.003179  -0.043948  -0.027320  -0.011355
    199      -0.072293   0.030321  -0.015733  -0.210902   0.125281  -0.008764
    200       0.007078  -0.041407  -0.004421   0.168985  -0.062807   0.038354
    201      -0.004833  -0.020761   0.038214   0.005436  -0.018122   0.003692
    202       0.036211   0.012187  -0.059140  -0.004290   0.005408  -0.001592
    203      -0.015123  -0.003803   0.019360  -0.008554   0.026228  -0.015465
    204       0.013654  -0.012477   0.019771   0.001299  -0.005126  -0.005505
    205       0.011557  -0.000036  -0.034658  -0.006124   0.011909   0.001741
    206      -0.009127   0.001569   0.010494   0.000239  -0.003643   0.000666
    207       0.078484   0.009860  -0.099024  -0.007235   0.014886  -0.013821
    208      -0.085287  -0.036628   0.147783   0.000338   0.002479  -0.008802
    209       0.009492   0.012168  -0.032431  -0.004500   0.006265   0.005981
    210       0.068223   0.011100  -0.094529  -0.005484   0.010019  -0.009542
    211      -0.078520  -0.034239   0.144110   0.001018   0.001509  -0.009240
    212       0.020714   0.005708  -0.035956  -0.010257   0.020361  -0.002952
    213       0.094673   0.014214  -0.128924  -0.009142   0.017565  -0.015011
    214      -0.103466  -0.048021   0.194673  -0.000139   0.007194  -0.015628
    215       0.036914   0.002206  -0.048039  -0.014553   0.030778  -0.011889
    216      -0.006172  -0.000717   0.003306   0.001895  -0.004772   0.002805
    217       0.007465   0.002836  -0.007640  -0.001958   0.001911  -0.000599
    218       0.009218  -0.001113  -0.012822  -0.011037   0.023335  -0.006387
    219      -0.032159  -0.004704   0.035814   0.004185  -0.009444   0.007553
    220       0.039912   0.014430  -0.058778  -0.003713   0.004193  -0.000377
    221       0.017709  -0.009834  -0.007526  -0.013549   0.030495  -0.017244
    222      -0.062762  -0.013027   0.088036   0.006258  -0.012782   0.007482
    223       0.078247   0.034091  -0.141844  -0.005143   0.004434   0.008297
    224      -0.015582   0.001673   0.009834  -0.007918   0.016030   0.003149
    225      -0.140472  -0.030349   0.203356   0.013034  -0.025318   0.014122
    226       0.179836   0.074441  -0.322940  -0.010063   0.009487   0.015663
    227      -0.030102  -0.005097   0.037412  -0.007447   0.015968   0.001212
    228      -0.011371  -0.000704   0.010090   0.001262  -0.003342   0.003313
    229       0.006278   0.008657  -0.018714  -0.000850  -0.001155   0.006340
    230      -0.018815   0.012910  -0.005564  -0.003780   0.004881   0.014419
    231      -0.041062  -0.005598   0.050035   0.004689  -0.010636   0.007620
    232       0.037954   0.024567  -0.078794  -0.000762  -0.003690   0.012455
    233      -0.034855   0.016120   0.006427   0.000048  -0.004519   0.022631
    234       0.063667   0.011581  -0.091118  -0.006376   0.012855  -0.008134
    235      -0.080023  -0.028730   0.136382   0.001473  -0.000970  -0.003912
    236      -0.005170   0.018942  -0.030236  -0.003646   0.003717   0.015851
    237       0.085476   0.013463  -0.117955  -0.008069   0.016447  -0.012844
    238      -0.104415  -0.037490   0.177973   0.002342  -0.001476  -0.005420
    239      -0.013832   0.027900  -0.036491  -0.001537  -0.002499   0.027245
    240      -0.053344  -0.031510   0.148145   0.014235  -0.037791  -0.002935
    241       0.093430   0.033471  -0.210024  -0.010509   0.019372   0.018031
    242      -0.040010  -0.000323   0.056977   0.009372  -0.028923   0.014355
    243      -0.137841   0.055569  -0.048491  -0.021852   0.010197   0.049956
    244       0.002993   0.039300  -0.018236   0.027273  -0.052701   0.019214
    245       0.004575  -0.031179   0.019359   0.040795  -0.139464  -0.009098
                 36         37         38         39         40         41    
      0       0.030275   0.080277  -0.049737  -0.059697  -0.085845  -0.028172
      1      -0.030839  -0.072947   0.061753   0.046237   0.053260   0.008568
      2      -0.030518  -0.058205   0.036811   0.051128   0.076388   0.023560
      3       0.009569   0.018667  -0.006046  -0.029777  -0.044868  -0.025265
      4      -0.008252   0.005902   0.009587   0.001595  -0.007163  -0.004521
      5       0.022821   0.048858  -0.020278  -0.046518  -0.073011  -0.031876
      6       0.026704  -0.011765   0.020046  -0.020762   0.017689   0.000362
      7      -0.013800  -0.032265   0.047572  -0.009125  -0.014285  -0.007458
      8      -0.020459  -0.005350   0.013509   0.002363  -0.014197   0.001800
      9       0.018468  -0.005203   0.009971   0.062372  -0.027599  -0.011239
     10      -0.052420  -0.046066   0.010545  -0.230136   0.015135  -0.034094
     11       0.019745   0.036055  -0.001665   0.179413  -0.021145  -0.032967
     12       0.030882   0.021473  -0.014684  -0.000026  -0.015150   0.003567
     13      -0.012936  -0.019661   0.036523  -0.002166  -0.006005  -0.006353
     14      -0.024339  -0.030345   0.003972   0.014818   0.036006   0.006030
     15       0.020870  -0.018099   0.011072   0.021044  -0.016603   0.008818
     16      -0.010366   0.005553  -0.000667  -0.001786   0.016446  -0.007591
     17      -0.008988  -0.022837   0.015040   0.002513   0.013073  -0.001481
     18       0.028785   0.002250   0.017389   0.117929  -0.026498  -0.004981
     19      -0.021975   0.006190  -0.003933   0.042640   0.049646  -0.004715
     20      -0.016259  -0.033191   0.010154  -0.043367   0.026949   0.006935
     21       0.017821  -0.056748   0.020678  -0.076599  -0.024234   0.023780
     22       0.017816   0.065503  -0.043703   0.040751   0.020587  -0.003998
     23       0.022599   0.027971  -0.026699  -0.039545  -0.006996  -0.000198
     24       0.020024  -0.058576   0.019377  -0.080954  -0.024609   0.027225
     25       0.036283   0.056661  -0.056541  -0.000047   0.013670   0.011869
     26       0.027694   0.076061  -0.054193  -0.001965   0.000038  -0.010231
     27       0.026115  -0.090008   0.024222  -0.138511  -0.032031   0.040272
     28       0.050387   0.065205  -0.072126  -0.021251   0.009724   0.018346
     29       0.043686   0.119334  -0.080195   0.026713   0.000254  -0.012538
     30       0.013004  -0.011361  -0.002648  -0.012839  -0.003659   0.014364
     31       0.020039  -0.012722  -0.011638  -0.036960   0.000821   0.021162
     32      -0.007577   0.027690  -0.009649   0.027000   0.003895  -0.016505
     33       0.013217  -0.011649  -0.002668  -0.013534  -0.003856   0.014592
     34       0.021712  -0.056208   0.012567  -0.081968  -0.017948   0.029065
     35      -0.017385   0.040608  -0.014412   0.065486   0.015723  -0.023303
     36       0.006378   0.031980  -0.025970   0.042326   0.018446   0.004680
     37      -0.005914  -0.043328   0.020124  -0.011179   0.006574   0.018676
     38      -0.040219  -0.060273   0.060340   0.011891  -0.008433  -0.011368
     39       0.000160   0.063803  -0.040201   0.084027   0.032681  -0.005137
     40      -0.030427  -0.116590   0.074896  -0.027120  -0.004021   0.024082
     41      -0.084425  -0.138664   0.129264   0.031889  -0.009537  -0.013612
     42       0.006187   0.030465  -0.025382   0.039795   0.018185   0.005111
     43       0.007394   0.040496  -0.030121   0.041129   0.021840   0.003844
     44       0.000368  -0.014324   0.010985  -0.028342  -0.016378  -0.000609
     45      -0.001525   0.065363  -0.037498   0.093123   0.031352  -0.008740
     46      -0.000503   0.048182  -0.028001   0.069041   0.025783  -0.001692
     47      -0.003439  -0.039258   0.027063  -0.042181  -0.024350   0.005455
     48       0.013874  -0.020475  -0.002601  -0.033675  -0.003906   0.019783
     49       0.023331   0.102981  -0.072928   0.066027   0.033273  -0.005727
     50       0.034549   0.037898  -0.038623  -0.052359  -0.015877   0.001425
     51       0.013283  -0.021964  -0.001750  -0.037047  -0.004212   0.019682
     52       0.031256   0.166183  -0.114190   0.125120   0.053008  -0.014699
     53       0.052872   0.045667  -0.052804  -0.091387  -0.028541   0.004194
     54       0.004675  -0.004733   0.015769  -0.002721   0.021919   0.004580
     55      -0.007841  -0.023294   0.039513   0.000846  -0.029416   0.000233
     56      -0.012677  -0.001465   0.028163   0.001610  -0.013551   0.004316
[truncated: 704,745 more chars]
