# Supplementary material for: A stereodivergent multicomponent approach for the synthesis of C–N atropisomeric peptide analogues
Source: Chem Sci. 2024 Sep 16;15(40):16743–51. doi: 10.1039/d4sc04700a (PMC11418089; doi:10.1039/d4sc04700a)
Supplement: SC-015-D4SC04700A-s001 [file SC-015-D4SC04700A-s001.zip › CompData/_3_3a/IminiumBzOate3optb.out]

                                 *****************
                                 * O   R   C   A *
                                 *****************

                                            #,                                       
                                            ###                                      
                                            ####                                     
                                            #####                                    
                                            ######                                   
                                           ########,                                 
                                     ,,################,,,,,                         
                               ,,#################################,,                 
                          ,,##########################################,,             
                       ,#########################################, ''#####,          
                    ,#############################################,,   '####,        
                  ,##################################################,,,,####,       
                ,###########''''           ''''###############################       
              ,#####''   ,,,,##########,,,,          '''####'''          '####       
            ,##' ,,,,###########################,,,                        '##       
           ' ,,###''''                  '''############,,,                           
         ,,##''                                '''############,,,,        ,,,,,,###''
      ,#''                                            '''#######################'''  
     '                                                          ''''####''''         
             ,#######,   #######,   ,#######,      ##                                
            ,#'     '#,  ##    ##  ,#'     '#,    #''#        ######   ,####,        
            ##       ##  ##   ,#'  ##            #'  '#       #        #'  '#        
            ##       ##  #######   ##           ,######,      #####,   #    #        
            '#,     ,#'  ##    ##  '#,     ,#' ,#      #,         ##   #,  ,#        
             '#######'   ##     ##  '#######'  #'      '#     #####' # '####'        


                  #######################################################
                  #                        -***-                        #
                  #          Department of theory and spectroscopy      #
                  #    Directorship and core code : Frank Neese         #
                  #        Max Planck Institute fuer Kohlenforschung    #
                  #                Kaiser Wilhelm Platz 1               #
                  #                 D-45470 Muelheim/Ruhr               #
                  #                      Germany                        #
                  #                                                     #
                  #                  All rights reserved                #
                  #                        -***-                        #
                  #######################################################


                         Program Version 5.0.2 -  RELEASE  -


 With contributions from (in alphabetic order):
   Daniel Aravena         : Magnetic Suceptibility
   Michael Atanasov       : Ab Initio Ligand Field Theory (pilot matlab implementation)
   Alexander A. Auer      : GIAO ZORA, VPT2 properties, NMR spectrum
   Ute Becker             : Parallelization
   Giovanni Bistoni       : ED, misc. LED, open-shell LED, HFLD
   Martin Brehm           : Molecular dynamics
   Dmytro Bykov           : SCF Hessian
   Vijay G. Chilkuri      : MRCI spin determinant printing, contributions to CSF-ICE
   Dipayan Datta          : RHF DLPNO-CCSD density
   Achintya Kumar Dutta   : EOM-CC, STEOM-CC
   Dmitry Ganyushin       : Spin-Orbit,Spin-Spin,Magnetic field MRCI
   Miquel Garcia          : C-PCM and meta-GGA Hessian, CC/C-PCM, Gaussian charge scheme
   Yang Guo               : DLPNO-NEVPT2, F12-NEVPT2, CIM, IAO-localization
   Andreas Hansen         : Spin unrestricted coupled pair/coupled cluster methods
   Benjamin Helmich-Paris : MC-RPA, TRAH-SCF, COSX integrals
   Lee Huntington         : MR-EOM, pCC
   Robert Izsak           : Overlap fitted RIJCOSX, COSX-SCS-MP3, EOM
   Marcus Kettner         : VPT2
   Christian Kollmar      : KDIIS, OOCD, Brueckner-CCSD(T), CCSD density, CASPT2, CASPT2-K
   Simone Kossmann        : Meta GGA functionals, TD-DFT gradient, OOMP2, MP2 Hessian
   Martin Krupicka        : Initial AUTO-CI
   Lucas Lang             : DCDCAS
   Marvin Lechner         : AUTO-CI (C++ implementation), FIC-MRCC
   Dagmar Lenk            : GEPOL surface, SMD
   Dimitrios Liakos       : Extrapolation schemes; Compound Job, initial MDCI parallelization
   Dimitrios Manganas     : Further ROCIS development; embedding schemes
   Dimitrios Pantazis     : SARC Basis sets
   Anastasios Papadopoulos: AUTO-CI, single reference methods and gradients
   Taras Petrenko         : DFT Hessian,TD-DFT gradient, ASA, ECA, R-Raman, ABS, FL, XAS/XES, NRVS
   Peter Pinski           : DLPNO-MP2, DLPNO-MP2 Gradient
   Christoph Reimann      : Effective Core Potentials
   Marius Retegan         : Local ZFS, SOC
   Christoph Riplinger    : Optimizer, TS searches, QM/MM, DLPNO-CCSD(T), (RO)-DLPNO pert. Triples
   Tobias Risthaus        : Range-separated hybrids, TD-DFT gradient, RPA, STAB
   Michael Roemelt        : Original ROCIS implementation
   Masaaki Saitow         : Open-shell DLPNO-CCSD energy and density
   Barbara Sandhoefer     : DKH picture change effects
   Avijit Sen             : IP-ROCIS
   Kantharuban Sivalingam : CASSCF convergence, NEVPT2, FIC-MRCI
   Bernardo de Souza      : ESD, SOC TD-DFT
   Georgi Stoychev        : AutoAux, RI-MP2 NMR, DLPNO-MP2 response
   Willem Van den Heuvel  : Paramagnetic NMR
   Boris Wezisla          : Elementary symmetry handling
   Frank Wennmohs         : Technical directorship


 We gratefully acknowledge several colleagues who have allowed us to
 interface, adapt or use parts of their codes:
   Stefan Grimme, W. Hujo, H. Kruse, P. Pracht,  : VdW corrections, initial TS optimization,
                  C. Bannwarth, S. Ehlert          DFT functionals, gCP, sTDA/sTD-DF
   Ed Valeev, F. Pavosevic, A. Kumar             : LibInt (2-el integral package), F12 methods
   Garnet Chan, S. Sharma, J. Yang, R. Olivares  : DMRG
   Ulf Ekstrom                                   : XCFun DFT Library
   Mihaly Kallay                                 : mrcc  (arbitrary order and MRCC methods)
   Jiri Pittner, Ondrej Demel                    : Mk-CCSD
   Frank Weinhold                                : gennbo (NPA and NBO analysis)
   Christopher J. Cramer and Donald G. Truhlar   : smd solvation model
   Lars Goerigk                                  : TD-DFT with DH, B97 family of functionals
   V. Asgeirsson, H. Jonsson                     : NEB implementation
   FAccTs GmbH                                   : IRC, NEB, NEB-TS, DLPNO-Multilevel, CI-OPT
                                                   MM, QMMM, 2- and 3-layer-ONIOM, Crystal-QMMM,
                                                   LR-CPCM, SF, NACMEs, symmetry and pop. for TD-DFT,
                                                   nearIR, NL-DFT gradient (VV10), updates on ESD,
                                                   ML-optimized integration grids
   S Lehtola, MJT Oliveira, MAL Marques          : LibXC Library
   Liviu Ungur et al                             : ANISO software


 Your calculation uses the libint2 library for the computation of 2-el integrals
 For citations please refer to: http://libint.valeyev.net

 Your ORCA version has been built with support for libXC version: 5.1.0
 For citations please refer to: https://tddft.org/programs/libxc/

 This ORCA versions uses:
   CBLAS   interface :  Fast vector & matrix operations
   LAPACKE interface :  Fast linear algebra routines
   SCALAPACK package :  Parallel linear algebra routines
   Shared memory     :  Shared parallel matrices
   BLAS/LAPACK       :  OpenBLAS 0.3.15  USE64BITINT DYNAMIC_ARCH NO_AFFINITY Zen SINGLE_THREADED
        Core in use  :  Zen
   Copyright (c) 2011-2014, The OpenBLAS Project


Your calculation utilizes the atom-pairwise dispersion correction
with the Becke-Johnson damping scheme (D3BJ)
Cite in your paper:
S.Grimme, S.Ehrlich, L.Goerigk, J Comput Chem, (2011), 32, 1456–1465 
S.Grimme, J.Antony, S.Ehrlich and H.Krieg, J.Chem.Phys., 132, (2010), 154104 
   

Your calculation utilizes the SMD solvation module
Please cite in your paper:
A.V. Marenich, C.J. Cramer, D.G. Truhlar J. Phys. Chem. B, 113, (2009), 6378 

================================================================================

----- Orbital basis set information -----
Your calculation utilizes the basis: def2-TZVP
   F. Weigend and R. Ahlrichs, Phys. Chem. Chem. Phys. 7, 3297 (2005).

----- AuxJ basis set information -----
Your calculation utilizes the auxiliary basis: def2/J
   F. Weigend, Phys. Chem. Chem. Phys. 8, 1057 (2006).

================================================================================
                                        WARNINGS
                       Please study these warnings very carefully!
================================================================================


WARNING: Geometry Optimization
  ===> : Switching off AutoStart
         For restart on a previous wavefunction, please use MOREAD

INFO   : the flag for use of the SHARK integral package has been found!

================================================================================
                                       INPUT FILE
================================================================================
NAME = IminiumBzOate3optb.inp
|  1> ! PBE0 D3 def2-tzvp Opt
|  2> %maxcore 2660
|  3> %geom
|  4> maxiter 70
|  5> MaxStep 0.15
|  6> end
|  7> %pal nprocs 30
|  8> end
|  9> %CPCM SMD TRUE
| 10>    SMDSOLVENT "2,2,2-TRIFLUOROETHANOL"
| 11> end
| 12> 
| 13> *xyz 0 1
| 14> O  6.306955  5.541538  2.137792
| 15> O  4.528928  4.161029  2.201066
| 16> N  7.117107  4.087366  3.642841
| 17> N  5.319582  6.758441  4.565458
| 18> C  6.723854  5.267404  3.387287
| 19> C  6.702350  6.472439  4.280938
| 20> H  7.236952  6.223431  5.197910
| 21> C  7.455977  7.598675  3.587952
| 22> C  8.846028  7.603908  3.613557
| 23> H  9.378549  6.822663  4.145452
| 24> C  9.550494  8.605313  2.962316
| 25> H  10.634500  8.605098  2.987683
| 26> C  8.868999  9.607366  2.284380
| 27> H  9.419581  10.392515  1.778263
| 28> C  7.480930  9.602273  2.259471
| 29> H  6.943467  10.383547  1.733485
| 30> C  6.775726  8.597531  2.906320
| 31> H  5.692062  8.588503  2.890658
| 32> C  7.574335  3.490069  4.926595
| 33> C  6.525141  3.694931  6.010183
| 34> H  6.395741  4.740470  6.291208
| 35> H  6.844053  3.152877  6.902490
| 36> H  5.560091  3.294045  5.694884
| 37> C  8.929385  4.060561  5.324071
| 38> H  9.641716  3.976480  4.501117
| 39> H  9.311210  3.484359  6.169064
| 40> H  8.870928  5.104379  5.632966
| 41> C  7.717946  2.000496  4.639940
| 42> H  8.019113  1.490793  5.555765
| 43> H  8.477833  1.816640  3.877521
| 44> H  6.771727  1.571924  4.301913
| 45> C  4.924828  7.305223  5.770716
| 46> C  3.579718  7.229511  6.215324
| 47> C  3.286317  7.842835  7.430060
| 48> H  2.271770  7.806315  7.802417
| 49> C  4.234072  8.501553  8.203383
| 50> H  3.944712  8.958300  9.142859
| 51> C  5.539313  8.565749  7.752689
| 52> H  6.302728  9.077965  8.328177
| 53> C  5.876675  7.976867  6.546710
| 54> H  6.897209  8.057211  6.193365
| 55> C  2.478150  6.506535  5.430033
| 56> C  2.292139  7.117196  4.032403
| 57> H  2.100399  8.190869  4.107080
| 58> H  1.428011  6.654324  3.548296
| 59> H  3.139353  6.982128  3.359663
| 60> C  2.775002  5.002350  5.333560
| 61> H  3.722802  4.756734  4.854184
| 62> H  1.985744  4.509536  4.758985
| 63> H  2.792723  4.557826  6.332099
| 64> C  1.121586  6.628148  6.124787
| 65> H  1.127131  6.180355  7.121165
| 66> H  0.374910  6.097928  5.528730
| 67> H  0.797531  7.668019  6.214694
| 68> C  5.286953  4.813846  1.543520
| 69> C  5.269534  5.007441  0.093833
| 70> C  4.258718  4.378454  -0.632613
| 71> H  3.497499  3.813608  -0.108112
| 72> C  4.249595  4.467821  -2.011637
| 73> H  3.470765  3.974121  -2.580700
| 74> C  5.248370  5.179290  -2.666876
| 75> H  5.246832  5.237232  -3.749577
| 76> C  6.249375  5.813497  -1.943642
| 77> H  7.027207  6.364720  -2.458458
| 78> C  6.263506  5.732574  -0.561874
| 79> H  7.051110  6.212968  0.004168
| 80> H  4.645803  6.190255  4.086977
| 81> O  8.998099  3.992049  1.051928
| 82> C  8.115987  3.191557  0.696624
| 83> C  8.035798  2.786274  -0.748313
| 84> C  6.998853  1.977366  -1.204509
| 85> H  6.264084  1.609184  -0.498820
| 86> C  6.898140  1.659018  -2.550394
| 87> H  6.081720  1.035971  -2.898599
| 88> C  7.836169  2.144297  -3.451806
| 89> H  7.754751  1.899028  -4.505130
| 90> C  8.878045  2.945937  -3.002263
| 91> H  9.612310  3.326835  -3.703574
| 92> C  8.975629  3.264942  -1.657509
| 93> H  9.778532  3.899732  -1.301932
| 94> O  7.237243  2.699366  1.475987
| 95> H  7.172089  3.429073  2.754177
| 96> *
| 97> 
| 98>                          ****END OF INPUT****
================================================================================

                       *****************************
                       * Geometry Optimization Run *
                       *****************************

Geometry optimization settings:
Update method            Update   .... BFGS
Choice of coordinates    CoordSys .... Z-matrix Internals
Initial Hessian          InHess   .... Almoef's Model

Convergence Tolerances:
Energy Change            TolE     ....  5.0000e-06 Eh
Max. Gradient            TolMAXG  ....  3.0000e-04 Eh/bohr
RMS Gradient             TolRMSG  ....  1.0000e-04 Eh/bohr
Max. Displacement        TolMAXD  ....  4.0000e-03 bohr
RMS Displacement         TolRMSD  ....  2.0000e-03 bohr
Strict Convergence                ....  False
------------------------------------------------------------------------------
                        ORCA OPTIMIZATION COORDINATE SETUP
------------------------------------------------------------------------------

The optimization will be done in new redundant internal coordinates
Making redundant internal coordinates   ...  (new redundants) done
Evaluating the initial hessian          ...  (Almloef) done
Evaluating the coordinates              ...  done
Calculating the B-matrix                .... done
Calculating the G-matrix                .... done
Diagonalizing the G-matrix              .... done
Small eigenvalue found = 6.428e-04
Small eigenvalue found = 1.160e-03
Small eigenvalue found = 1.828e-03
Small eigenvalue found = 2.960e-03
Small eigenvalue found = 3.942e-03
Small eigenvalue found = 4.400e-03
Small eigenvalue found = 6.345e-03
Small eigenvalue found = 8.416e-03
Small eigenvalue found = 9.313e-03
Small eigenvalue found = 1.235e-02
Small eigenvalue found = 1.469e-02
Small eigenvalue found = 1.527e-02
Small eigenvalue found = 1.896e-02
Small eigenvalue found = 2.584e-02
The first mode is                       ....  197
The number of degrees of freedom        ....  240

    -----------------------------------------------------------------
                    Redundant Internal Coordinates


    -----------------------------------------------------------------
         Definition                    Initial Value    Approx d2E/dq
    -----------------------------------------------------------------
      1. B(C   4,N   2)                  1.2698         0.870189   
      2. B(C   4,O   0)                  1.3454         0.659141   
      3. B(C   5,C   4)                  1.5004         0.416496   
      4. B(C   5,N   3)                  1.4404         0.464987   
      5. B(H   6,C   5)                  1.0902         0.359771   
      6. B(C   7,C   5)                  1.5220         0.384667   
      7. B(C   8,C   7)                  1.3903         0.624116   
      8. B(H   9,C   8)                  1.0848         0.367018   
      9. B(C  10,C   8)                  1.3868         0.632197   
     10. B(H  11,C  10)                  1.0843         0.367716   
     11. B(C  12,C  10)                  1.3886         0.628074   
     12. B(H  13,C  12)                  1.0843         0.367690   
     13. B(C  14,C  12)                  1.3883         0.628706   
     14. B(H  15,C  14)                  1.0844         0.367589   
     15. B(C  16,C   7)                  1.3875         0.630627   
     16. B(C  16,C  14)                  1.3875         0.630497   
     17. B(H  17,C  16)                  1.0838         0.368376   
     18. B(C  18,N   2)                  1.4879         0.390556   
     19. B(C  19,C  18)                  1.5221         0.384505   
     20. B(H  20,C  19)                  1.0904         0.359632   
     21. B(H  21,C  19)                  1.0917         0.357900   
     22. B(H  22,C  19)                  1.0915         0.358078   
     23. B(C  23,C  18)                  1.5230         0.383269   
     24. B(H  24,C  23)                  1.0917         0.357901   
     25. B(H  25,C  23)                  1.0917         0.357856   
     26. B(H  26,C  23)                  1.0901         0.359924   
     27. B(C  27,C  18)                  1.5237         0.382339   
     28. B(H  28,C  27)                  1.0905         0.359413   
     29. B(H  29,C  27)                  1.0920         0.357434   
     30. B(H  30,C  27)                  1.0924         0.356982   
     31. B(C  31,N   3)                  1.3811         0.578187   
     32. B(C  32,C  31)                  1.4187         0.562262   
     33. B(C  33,C  32)                  1.3921         0.620084   
     34. B(H  34,C  33)                  1.0813         0.371745   
     35. B(C  35,C  33)                  1.3893         0.626386   
     36. B(H  36,C  35)                  1.0840         0.368184   
     37. B(C  37,C  35)                  1.3824         0.642597   
     38. B(H  38,C  37)                  1.0846         0.367317   
     39. B(C  39,C  37)                  1.3838         0.639124   
     40. B(C  39,C  31)                  1.3997         0.602825   
     41. B(H  40,C  39)                  1.0830         0.369538   
     42. B(C  41,C  32)                  1.5339         0.368270   
     43. B(C  42,C  41)                  1.5365         0.364741   
     44. B(H  43,C  42)                  1.0932         0.355875   
     45. B(H  44,C  42)                  1.0933         0.355747   
     46. B(H  45,C  42)                  1.0902         0.359800   
     47. B(C  46,C  41)                  1.5362         0.365123   
     48. B(H  47,C  46)                  1.0902         0.359886   
     49. B(H  47,H  22)                  2.4944         0.000396   
     50. B(H  48,C  46)                  1.0936         0.355387   
     51. B(H  49,C  46)                  1.0932         0.355946   
     52. B(C  50,C  41)                  1.5290         0.374996   
     53. B(H  51,C  50)                  1.0924         0.356951   
     54. B(H  52,C  50)                  1.0927         0.356576   
     55. B(H  53,C  50)                  1.0929         0.356286   
     56. B(C  54,O   1)                  1.1971         1.136514   
     57. B(C  54,O   0)                  1.3868         0.566301   
     58. B(C  55,C  54)                  1.4627         0.478425   
     59. B(C  56,C  55)                  1.3947         0.614175   
     60. B(H  57,C  56)                  1.0833         0.369031   
     61. B(H  57,H  45)                  4.7110         0.000000   
     62. B(C  58,C  56)                  1.3819         0.643557   
     63. B(H  59,C  58)                  1.0836         0.368692   
     64. B(C  60,C  58)                  1.3904         0.623990   
     65. B(H  61,C  60)                  1.0843         0.367786   
     66. B(C  62,C  60)                  1.3883         0.628777   
     67. B(H  63,C  62)                  1.0835         0.368844   
     68. B(C  64,C  62)                  1.3842         0.638234   
     69. B(C  64,C  55)                  1.3942         0.615266   
     70. B(H  65,C  64)                  1.0824         0.370351   
     71. B(H  66,N   3)                  1.0029         0.444184   
     72. B(C  68,O  67)                  1.2430         0.960152   
     73. B(C  69,C  68)                  1.5028         0.412772   
     74. B(C  70,C  69)                  1.3920         0.620192   
     75. B(H  71,C  56)                  3.4217         0.000069   
     76. B(H  71,C  70)                  1.0833         0.369135   
     77. B(C  72,C  70)                  1.3867         0.632452   
     78. B(H  73,C  72)                  1.0844         0.367552   
     79. B(C  74,C  72)                  1.3885         0.628244   
     80. B(H  75,C  74)                  1.0846         0.367365   
     81. B(C  76,C  74)                  1.3893         0.626350   
     82. B(H  77,C  76)                  1.0845         0.367496   
     83. B(C  78,C  76)                  1.3855         0.635177   
     84. B(C  78,C  69)                  1.3925         0.619096   
     85. B(H  79,C  78)                  1.0835         0.368756   
     86. B(O  80,C  68)                  1.2735         0.858448   
     87. B(H  81,O  80)                  1.4733         0.078904   
     88. B(H  81,N   2)                  1.1073         0.302671   
     89. A(C   4,O   0,C  54)          121.2633         0.426161   
     90. A(C  18,N   2,H  81)          116.0099         0.313011   
     91. A(C   4,N   2,C  18)          129.9306         0.419080   
     92. A(C   4,N   2,H  81)          113.9747         0.357546   
     93. A(C   5,N   3,H  66)          115.9907         0.343169   
     94. A(C  31,N   3,H  66)          116.6560         0.356018   
     95. A(C   5,N   3,C  31)          121.6932         0.402027   
     96. A(N   2,C   4,C   5)          129.1187         0.426698   
     97. A(O   0,C   4,C   5)          112.6472         0.406121   
     98. A(O   0,C   4,N   2)          118.1777         0.460591   
     99. A(N   3,C   5,H   6)          110.4837         0.334186   
    100. A(N   3,C   5,C   4)          106.9104         0.382039   
    101. A(N   3,C   5,C   7)          114.7299         0.376814   
    102. A(C   4,C   5,H   6)          108.0885         0.330134   
    103. A(H   6,C   5,C   7)          108.0079         0.325833   
    104. A(C   4,C   5,C   7)          108.4219         0.372057   
    105. A(C   8,C   7,C  16)          119.7709         0.435915   
    106. A(C   5,C   7,C  16)          120.9053         0.399922   
    107. A(C   5,C   7,C   8)          119.3049         0.399193   
    108. A(C   7,C   8,H   9)          119.8094         0.354445   
    109. A(C   7,C   8,C  10)          120.1298         0.436110   
    110. A(H   9,C   8,C  10)          120.0607         0.355219   
    111. A(H  11,C  10,C  12)          120.1468         0.354940   
    112. A(C   8,C  10,H  11)          119.7828         0.355334   
    113. A(C   8,C  10,C  12)          120.0700         0.436607   
    114. A(C  10,C  12,H  13)          120.0802         0.354935   
    115. A(H  13,C  12,C  14)          120.1299         0.354996   
    116. A(C  10,C  12,C  14)          119.7896         0.436172   
    117. A(H  15,C  14,C  16)          119.7311         0.355151   
    118. A(C  12,C  14,H  15)          120.1066         0.354979   
    119. A(C  12,C  14,C  16)          120.1623         0.436475   
    120. A(C  14,C  16,H  17)          120.4954         0.355280   
    121. A(C   7,C  16,H  17)          119.4271         0.355292   
    122. A(C   7,C  16,C  14)          120.0761         0.436715   
    123. A(N   2,C  18,C  19)          110.3873         0.365645   
    124. A(C  23,C  18,C  27)          109.3558         0.366399   
    125. A(C  19,C  18,C  27)          109.2972         0.366601   
    126. A(N   2,C  18,C  27)          105.0162         0.365292   
    127. A(C  19,C  18,C  23)          112.1519         0.366754   
    128. A(N   2,C  18,C  23)          110.3777         0.365444   
    129. A(C  18,C  19,H  21)          108.2815         0.325532   
    130. A(C  18,C  19,H  20)          113.2246         0.325790   
    131. A(C  18,C  19,H  22)          110.7536         0.325558   
    132. A(H  20,C  19,H  22)          108.7657         0.290523   
    133. A(H  21,C  19,H  22)          108.1814         0.290303   
    134. A(H  20,C  19,H  21)          107.4654         0.290500   
    135. A(H  25,C  23,H  26)          107.7468         0.290532   
    136. A(H  24,C  23,H  26)          108.8049         0.290537   
    137. A(C  18,C  23,H  26)          112.6378         0.325661   
    138. A(H  24,C  23,H  25)          108.3379         0.290275   
    139. A(C  18,C  23,H  25)          108.3895         0.325353   
    140. A(C  18,C  23,H  24)          110.7911         0.325359   
    141. A(H  29,C  27,H  30)          108.7025         0.290104   
    142. A(H  28,C  27,H  30)          108.4042         0.290355   
    143. A(C  18,C  27,H  30)          111.1078         0.325092   
    144. A(H  28,C  27,H  29)          108.3888         0.290413   
    145. A(C  18,C  27,H  29)          111.1940         0.325160   
    146. A(C  18,C  27,H  28)          108.9634         0.325455   
    147. A(N   3,C  31,C  39)          118.6461         0.423726   
    148. A(N   3,C  31,C  32)          121.5577         0.418490   
    149. A(C  32,C  31,C  39)          119.7758         0.424376   
    150. A(C  31,C  32,C  33)          116.7302         0.426526   
    151. A(C  33,C  32,C  41)          120.2017         0.395699   
    152. A(C  31,C  32,C  41)          123.0662         0.388978   
    153. A(H  34,C  33,C  35)          117.6703         0.355434   
    154. A(C  32,C  33,C  35)          123.4244         0.434878   
    155. A(C  32,C  33,H  34)          118.9047         0.354825   
    156. A(H  36,C  35,C  37)          121.0018         0.356396   
    157. A(C  33,C  35,C  37)          118.9904         0.437681   
    158. A(C  33,C  35,H  36)          120.0074         0.354854   
    159. A(C  35,C  37,H  38)          120.9001         0.356254   
    160. A(H  38,C  37,C  39)          119.4577         0.355926   
    161. A(C  35,C  37,C  39)          119.6407         0.439273   
    162. A(C  37,C  39,H  40)          118.8495         0.356290   
    163. A(C  31,C  39,H  40)          119.7049         0.352776   
    164. A(C  31,C  39,C  37)          121.4359         0.434245   
    165. A(C  46,C  41,C  50)          106.1326         0.362169   
    166. A(C  42,C  41,C  50)          105.9203         0.362104   
    167. A(C  32,C  41,C  50)          111.5340         0.362700   
    168. A(C  42,C  41,C  46)          110.8188         0.360460   
    169. A(C  32,C  41,C  46)          110.7862         0.361052   
    170. A(C  32,C  41,C  42)          111.4260         0.360988   
    171. A(H  44,C  42,H  45)          106.7694         0.290247   
    172. A(H  43,C  42,H  45)          107.4650         0.290263   
    173. A(C  41,C  42,H  45)          114.7068         0.323004   
    174. A(H  43,C  42,H  44)          107.9039         0.289748   
    175. A(C  41,C  42,H  44)          109.2803         0.322404   
    176. A(C  41,C  42,H  43)          110.4523         0.322423   
    177. A(H  48,C  46,H  49)          107.9615         0.289711   
    178. A(H  47,C  46,H  49)          107.2149         0.290283   
    179. A(C  41,C  46,H  49)          110.1164         0.322489   
    180. A(H  47,C  46,H  48)          107.1517         0.290211   
    181. A(C  41,C  46,H  48)          109.5589         0.322406   
    182. A(C  41,C  46,H  47)          114.5960         0.323072   
    183. A(H  52,C  50,H  53)          107.6957         0.289906   
    184. A(H  51,C  50,H  53)          108.4515         0.289954   
    185. A(C  41,C  50,H  53)          112.0946         0.323954   
    186. A(H  51,C  50,H  52)          107.5845         0.289991   
    187. A(C  41,C  50,H  52)          108.6523         0.323998   
    188. A(C  41,C  50,H  51)          112.1695         0.324053   
    189. A(O   1,C  54,C  55)          127.5194         0.459170   
    190. A(O   0,C  54,C  55)          111.3484         0.405175   
    191. A(O   0,C  54,O   1)          121.0983         0.470407   
    192. A(C  56,C  55,C  64)          120.4185         0.432733   
    193. A(C  54,C  55,C  64)          121.7689         0.413839   
    194. A(C  54,C  55,C  56)          117.7227         0.413709   
    195. A(H  57,C  56,C  58)          120.8112         0.356626   
    196. A(C  55,C  56,C  58)          119.6956         0.436248   
    197. A(C  55,C  56,H  57)          119.4876         0.353810   
    198. A(H  59,C  58,C  60)          120.1308         0.354707   
    199. A(C  56,C  58,C  60)          119.9093         0.437496   
    200. A(C  56,C  58,H  59)          119.9563         0.356570   
    201. A(H  61,C  60,C  62)          119.7902         0.355018   
    202. A(C  58,C  60,C  62)          120.4126         0.435669   
    203. A(C  58,C  60,H  61)          119.7970         0.354559   
    204. A(H  63,C  62,C  64)          119.7840         0.356092   
    205. A(C  60,C  62,C  64)          120.0460         0.437444   
    206. A(C  60,C  62,H  63)          120.1671         0.355192   
    207. A(C  62,C  64,H  65)          120.2338         0.356339   
    208. A(C  55,C  64,H  65)          120.2434         0.354130   
    209. A(C  55,C  64,C  62)          119.5126         0.435735   
    210. A(O  67,C  68,C  69)          119.1012         0.433601   
    211. A(C  69,C  68,O  80)          116.5740         0.424978   
    212. A(O  67,C  68,O  80)          124.3067         0.492371   
    213. A(C  68,C  69,C  70)          120.7676         0.403733   
    214. A(C  70,C  69,C  78)          119.2449         0.433976   
    215. A(C  68,C  69,C  78)          119.9375         0.403607   
    216. A(H  71,C  70,C  72)          120.3308         0.355590   
    217. A(C  69,C  70,C  72)          120.3706         0.435647   
    218. A(C  69,C  70,H  71)          119.2941         0.354412   
    219. A(H  73,C  72,C  74)          120.0632         0.354929   
    220. A(C  70,C  72,C  74)          120.0526         0.436660   
    221. A(C  70,C  72,H  73)          119.8829         0.355331   
    222. A(H  75,C  74,C  76)          120.0683         0.354717   
    223. A(C  72,C  74,C  76)          119.8823         0.435898   
    224. A(C  72,C  74,H  75)          120.0494         0.354898   
    225. A(H  77,C  76,C  78)          119.9410         0.355581   
    226. A(C  74,C  76,C  78)          119.9814         0.436761   
    227. A(C  74,C  76,H  77)          120.0769         0.354738   
    228. A(C  76,C  78,H  79)          120.3704         0.355788   
    229. A(C  69,C  78,H  79)          119.1594         0.354244   
    230. A(C  69,C  78,C  76)          120.4666         0.435845   
    231. A(C  68,O  80,H  81)          111.7179         0.286484   
    232. A(N   2,H  81,O  80)          173.1922         0.223436   
    233. D(C   5,C   4,N   2,C  18)      5.6485         0.065973   
    234. D(C   5,C   4,O   0,C  54)   -126.2352         0.032184   
    235. D(O   0,C   4,N   2,C  18)   -177.3019         0.065973   
    236. D(N   2,C   4,O   0,C  54)     56.2447         0.032184   
    237. D(O   0,C   4,N   2,H  81)      6.2269         0.065973   
    238. D(C   5,C   4,N   2,H  81)   -170.8227         0.065973   
    239. D(C   7,C   5,C   4,O   0)    -51.7683         0.012834   
    240. D(H   6,C   5,N   3,H  66)   -122.1413         0.018465   
    241. D(N   3,C   5,C   4,O   0)     72.4347         0.012834   
    242. D(C   7,C   5,N   3,H  66)    115.4883         0.018465   
    243. D(N   3,C   5,C   4,N   2)   -110.3832         0.012834   
    244. D(H   6,C   5,C   4,O   0)   -168.6135         0.012834   
    245. D(H   6,C   5,C   4,N   2)      8.5686         0.012834   
    246. D(C   7,C   5,C   4,N   2)    125.4138         0.012834   
    247. D(C   7,C   5,N   3,C  31)    -91.9371         0.018465   
    248. D(H   6,C   5,N   3,C  31)     30.4333         0.018465   
    249. D(C   4,C   5,N   3,H  66)     -4.7547         0.018465   
    250. D(C   4,C   5,N   3,C  31)    147.8199         0.018465   
    251. D(C  16,C   7,C   5,H   6)   -143.8923         0.011025   
    252. D(C   8,C   7,C   5,C   4)    -79.2012         0.011025   
    253. D(C  16,C   7,C   5,C   4)     99.2107         0.011025   
    254. D(C   8,C   7,C   5,N   3)    161.3956         0.011025   
    255. D(C   8,C   7,C   5,H   6)     37.6958         0.011025   
    256. D(C  16,C   7,C   5,N   3)    -20.1926         0.011025   
    257. D(C  10,C   8,C   7,C  16)      0.1233         0.026976   
    258. D(H   9,C   8,C   7,C  16)   -179.9369         0.026976   
    259. D(H   9,C   8,C   7,C   5)     -1.5068         0.026976   
    260. D(C  10,C   8,C   7,C   5)    178.5535         0.026976   
    261. D(H  11,C  10,C   8,H   9)     -0.0685         0.027724   
    262. D(H  11,C  10,C   8,C   7)    179.8711         0.027724   
    263. D(C  12,C  10,C   8,C   7)      0.1086         0.027724   
    264. D(C  12,C  10,C   8,H   9)   -179.8310         0.027724   
    265. D(C  14,C  12,C  10,H  11)   -179.8403         0.027341   
    266. D(C  14,C  12,C  10,C   8)     -0.0786         0.027341   
    267. D(H  13,C  12,C  10,H  11)      0.0084         0.027341   
    268. D(H  13,C  12,C  10,C   8)    179.7701         0.027341   
    269. D(C  16,C  14,C  12,H  13)    179.9678         0.027399   
    270. D(C  16,C  14,C  12,C  10)     -0.1836         0.027399   
    271. D(H  15,C  14,C  12,H  13)      0.0136         0.027399   
    272. D(H  15,C  14,C  12,C  10)    179.8622         0.027399   
    273. D(H  17,C  16,C  14,H  15)     -0.0692         0.027565   
    274. D(C   7,C  16,C  14,H  15)   -179.6292         0.027565   
    275. D(C   7,C  16,C  14,C  12)      0.4165         0.027565   
    276. D(H  17,C  16,C   7,C   8)   -179.9499         0.027578   
    277. D(H  17,C  16,C   7,C   5)      1.6456         0.027578   
    278. D(H  17,C  16,C  14,C  12)    179.9764         0.027565   
    279. D(C  14,C  16,C   7,C   8)     -0.3852         0.027578   
    280. D(C  14,C  16,C   7,C   5)   -178.7898         0.027578   
    281. D(C  27,C  18,N   2,C   4)    172.0477         0.013038   
    282. D(C  23,C  18,N   2,H  81)    106.2156         0.013038   
    283. D(C  27,C  18,N   2,H  81)    -11.5401         0.013038   
    284. D(C  23,C  18,N   2,C   4)    -70.1966         0.013038   
    285. D(C  19,C  18,N   2,C   4)     54.3561         0.013038   
    286. D(C  19,C  18,N   2,H  81)   -129.2316         0.013038   
    287. D(H  22,C  19,C  18,C  23)    178.9952         0.011769   
    288. D(H  22,C  19,C  18,N   2)     55.4645         0.011769   
    289. D(H  21,C  19,C  18,C  27)     58.9048         0.011769   
    290. D(H  21,C  19,C  18,C  23)    -62.5412         0.011769   
    291. D(H  21,C  19,C  18,N   2)    173.9282         0.011769   
    292. D(H  20,C  19,C  18,C  27)    177.9642         0.011769   
    293. D(H  20,C  19,C  18,C  23)     56.5181         0.011769   
    294. D(H  22,C  19,C  18,C  27)    -59.5588         0.011769   
    295. D(H  20,C  19,C  18,N   2)    -67.0125         0.011769   
    296. D(H  26,C  23,C  18,C  27)   -174.5608         0.011697   
    297. D(H  26,C  23,C  18,N   2)     70.3876         0.011697   
    298. D(H  26,C  23,C  18,C  19)    -53.1484         0.011697   
    299. D(H  25,C  23,C  18,C  19)     65.9737         0.011697   
    300. D(H  25,C  23,C  18,C  27)    -55.4388         0.011697   
    301. D(H  25,C  23,C  18,N   2)   -170.4903         0.011697   
    302. D(H  24,C  23,C  18,C  27)     63.3037         0.011697   
    303. D(H  24,C  23,C  18,C  19)   -175.2839         0.011697   
    304. D(H  24,C  23,C  18,N   2)    -51.7479         0.011697   
    305. D(H  30,C  27,C  18,C  23)   -177.0826         0.011643   
    306. D(H  30,C  27,C  18,C  19)     59.7941         0.011643   
    307. D(H  30,C  27,C  18,N   2)    -58.6354         0.011643   
    308. D(H  29,C  27,C  18,C  23)    -55.8620         0.011643   
    309. D(H  29,C  27,C  18,C  19)   -178.9854         0.011643   
    310. D(H  29,C  27,C  18,N   2)     62.5852         0.011643   
    311. D(H  28,C  27,C  18,C  23)     63.5446         0.011643   
    312. D(H  28,C  27,C  18,C  19)    -59.5787         0.011643   
    313. D(H  28,C  27,C  18,N   2)   -178.0082         0.011643   
    314. D(C  39,C  31,N   3,H  66)    172.8049         0.026802   
    315. D(C  39,C  31,N   3,C   5)     20.4016         0.026802   
    316. D(C  32,C  31,N   3,H  66)     -8.8384         0.026802   
    317. D(C  32,C  31,N   3,C   5)   -161.2416         0.026802   
    318. D(C  41,C  32,C  31,C  39)   -179.6362         0.021662   
    319. D(C  41,C  32,C  31,N   3)      2.0253         0.021662   
    320. D(C  33,C  32,C  31,C  39)     -0.1416         0.021662   
    321. D(C  33,C  32,C  31,N   3)   -178.4802         0.021662   
    322. D(C  35,C  33,C  32,C  41)    179.2191         0.026607   
    323. D(C  35,C  33,C  32,C  31)     -0.2908         0.026607   
    324. D(H  34,C  33,C  32,C  41)     -0.4762         0.026607   
    325. D(H  34,C  33,C  32,C  31)   -179.9861         0.026607   
    326. D(C  37,C  35,C  33,H  34)   -179.9426         0.027185   
    327. D(C  37,C  35,C  33,C  32)      0.3587         0.027185   
    328. D(H  36,C  35,C  33,H  34)     -0.1537         0.027185   
    329. D(H  36,C  35,C  33,C  32)   -179.8524         0.027185   
    330. D(C  39,C  37,C  35,H  36)   -179.7679         0.028706   
    331. D(C  39,C  37,C  35,C  33)      0.0188         0.028706   
    332. D(H  38,C  37,C  35,H  36)     -0.2077         0.028706   
    333. D(H  38,C  37,C  35,C  33)    179.5791         0.028706   
    334. D(H  40,C  39,C  37,H  38)     -1.1521         0.028375   
    335. D(H  40,C  39,C  37,C  35)    178.4146         0.028375   
    336. D(C  31,C  39,C  37,H  38)    179.9852         0.028375   
    337. D(C  31,C  39,C  37,C  35)     -0.4482         0.028375   
    338. D(H  40,C  39,C  31,C  32)   -178.3418         0.025065   
    339. D(H  40,C  39,C  31,N   3)      0.0450         0.025065   
    340. D(C  37,C  39,C  31,C  32)      0.5113         0.025065   
    341. D(C  37,C  39,C  31,N   3)    178.8981         0.025065   
    342. D(C  50,C  41,C  32,C  33)      2.4454         0.010163   
    343. D(C  50,C  41,C  32,C  31)   -178.0769         0.010163   
    344. D(C  46,C  41,C  32,C  33)   -115.5429         0.010163   
    345. D(C  46,C  41,C  32,C  31)     63.9348         0.010163   
    346. D(C  42,C  41,C  32,C  33)    120.5851         0.010163   
    347. D(C  42,C  41,C  32,C  31)    -59.9372         0.010163   
    348. D(H  45,C  42,C  41,C  50)   -171.9799         0.010654   
    349. D(H  45,C  42,C  41,C  32)     66.5559         0.010654   
    350. D(H  44,C  42,C  41,C  50)    -52.1512         0.010654   
    351. D(H  44,C  42,C  41,C  46)     62.5311         0.010654   
    352. D(H  44,C  42,C  41,C  32)   -173.6154         0.010654   
    353. D(H  43,C  42,C  41,C  50)     66.4073         0.010654   
    354. D(H  45,C  42,C  41,C  46)    -57.2976         0.010654   
    355. D(H  43,C  42,C  41,C  46)   -178.9104         0.010654   
    356. D(H  43,C  42,C  41,C  32)    -55.0569         0.010654   
    357. D(H  47,C  46,C  41,C  50)    179.9996         0.010675   
    358. D(H  47,C  46,C  41,C  42)     65.4503         0.010675   
    359. D(H  47,C  46,C  41,C  32)    -58.7688         0.010675   
    360. D(H  49,C  46,C  41,C  50)    -59.0498         0.010675   
    361. D(H  49,C  46,C  41,C  42)   -173.5991         0.010675   
    362. D(H  49,C  46,C  41,C  32)     62.1817         0.010675   
    363. D(H  48,C  46,C  41,C  50)     59.5475         0.010675   
    364. D(H  48,C  46,C  41,C  42)    -55.0018         0.010675   
    365. D(H  48,C  46,C  41,C  32)   -179.2209         0.010675   
    366. D(H  53,C  50,C  41,C  46)   -178.0872         0.011224   
    367. D(H  53,C  50,C  41,C  42)    -60.2315         0.011224   
    368. D(H  53,C  50,C  41,C  32)     61.1631         0.011224   
    369. D(H  52,C  50,C  41,C  46)    -59.1883         0.011224   
    370. D(H  52,C  50,C  41,C  42)     58.6674         0.011224   
    371. D(H  52,C  50,C  41,C  32)   -179.9379         0.011224   
    372. D(H  51,C  50,C  41,C  46)     59.6185         0.011224   
    373. D(H  51,C  50,C  41,C  42)    177.4742         0.011224   
    374. D(H  51,C  50,C  41,C  32)    -61.1311         0.011224   
    375. D(C  55,C  54,O   0,C   4)   -163.2073         0.023262   
    376. D(O   1,C  54,O   0,C   4)     18.7604         0.023262   
    377. D(C  64,C  55,C  54,O   1)   -176.0753         0.015584   
    378. D(C  64,C  55,C  54,O   0)      6.0492         0.015584   
    379. D(C  56,C  55,C  54,O   1)      0.4905         0.015584   
    380. D(C  56,C  55,C  54,O   0)   -177.3851         0.015584   
    381. D(C  58,C  56,C  55,C  64)      0.4640         0.028329   
    382. D(C  58,C  56,C  55,C  54)   -176.1502         0.028329   
    383. D(H  57,C  56,C  55,C  64)    179.6098         0.028329   
    384. D(H  57,C  56,C  55,C  54)      2.9956         0.028329   
    385. D(C  60,C  58,C  56,H  57)   -178.9330         0.031304   
    386. D(C  60,C  58,C  56,C  55)      0.2012         0.031304   
    387. D(H  59,C  58,C  56,H  57)      0.3745         0.031304   
    388. D(H  59,C  58,C  56,C  55)    179.5087         0.031304   
    389. D(C  62,C  60,C  58,H  59)   -179.9686         0.026964   
    390. D(C  62,C  60,C  58,C  56)     -0.6624         0.026964   
    391. D(H  61,C  60,C  58,H  59)     -0.1142         0.026964   
    392. D(H  61,C  60,C  58,C  56)    179.1921         0.026964   
    393. D(C  64,C  62,C  60,H  61)   -179.3990         0.027406   
    394. D(C  64,C  62,C  60,C  58)      0.4555         0.027406   
    395. D(H  63,C  62,C  60,H  61)     -0.0124         0.027406   
    396. D(H  63,C  62,C  60,C  58)    179.8421         0.027406   
    397. D(H  65,C  64,C  62,H  63)     -0.3400         0.028291   
    398. D(H  65,C  64,C  62,C  60)    179.0490         0.028291   
    399. D(C  55,C  64,C  62,H  63)   -179.1803         0.028291   
    400. D(C  55,C  64,C  62,C  60)      0.2087         0.028291   
    401. D(H  65,C  64,C  55,C  56)   -179.5092         0.026171   
    402. D(H  65,C  64,C  55,C  54)     -3.0346         0.026171   
    403. D(C  62,C  64,C  55,C  56)     -0.6691         0.026171   
    404. D(C  62,C  64,C  55,C  54)    175.8055         0.026171   
    405. D(C  78,C  69,C  68,O  80)   -178.9003         0.011678   
    406. D(C  78,C  69,C  68,O  67)      2.5776         0.011678   
    407. D(C  70,C  69,C  68,O  80)      3.6912         0.011678   
    408. D(C  70,C  69,C  68,O  67)   -174.8308         0.011678   
    409. D(C  72,C  70,C  69,C  78)     -0.4133         0.026617   
    410. D(C  72,C  70,C  69,C  68)    177.0129         0.026617   
    411. D(H  71,C  70,C  69,C  78)   -179.6541         0.026617   
    412. D(H  71,C  70,C  69,C  68)     -2.2280         0.026617   
    413. D(C  74,C  72,C  70,H  71)    179.4021         0.027748   
    414. D(C  74,C  72,C  70,C  69)      0.1691         0.027748   
    415. D(H  73,C  72,C  70,H  71)     -0.1838         0.027748   
    416. D(H  73,C  72,C  70,C  69)   -179.4167         0.027748   
    417. D(C  76,C  74,C  72,H  73)    179.7821         0.027356   
    418. D(C  76,C  74,C  72,C  70)      0.1970         0.027356   
    419. D(H  75,C  74,C  72,H  73)     -0.1333         0.027356   
    420. D(H  75,C  74,C  72,C  70)   -179.7184         0.027356   
    421. D(C  78,C  76,C  74,H  75)    179.6008         0.027181   
    422. D(C  78,C  76,C  74,C  72)     -0.3145         0.027181   
    423. D(H  77,C  76,C  74,H  75)     -0.0719         0.027181   
    424. D(H  77,C  76,C  74,C  72)   -179.9872         0.027181   
    425. D(H  79,C  78,C  76,H  77)      0.4369         0.028003   
    426. D(H  79,C  78,C  76,C  74)   -179.2363         0.028003   
    427. D(C  69,C  78,C  76,H  77)    179.7402         0.028003   
    428. D(C  69,C  78,C  76,C  74)      0.0670         0.028003   
    429. D(H  79,C  78,C  69,C  70)    179.6070         0.026517   
    430. D(H  79,C  78,C  69,C  68)      2.1590         0.026517   
    431. D(C  76,C  78,C  69,C  70)      0.2953         0.026517   
    432. D(C  76,C  78,C  69,C  68)   -177.1526         0.026517   
    433. D(H  81,O  80,C  68,C  69)   -164.2917         0.057805   
    434. D(H  81,O  80,C  68,O  67)     14.1450         0.057805   
    435. D(N   2,H  81,O  80,C  68)     49.3170         0.004945   
    436. D(O  80,H  81,N   2,C  18)   -160.9525         0.089496   
    437. D(O  80,H  81,N   2,C   4)     16.0371         0.089496   
    -----------------------------------------------------------------

Number of atoms                         .... 82
Number of degrees of freedom            .... 437

         *************************************************************
         *                GEOMETRY OPTIMIZATION CYCLE   1            *
         *************************************************************
---------------------------------
CARTESIAN COORDINATES (ANGSTROEM)
---------------------------------
  O      6.306955    5.541538    2.137792
  O      4.528928    4.161029    2.201066
  N      7.117107    4.087366    3.642841
  N      5.319582    6.758441    4.565458
  C      6.723854    5.267404    3.387287
  C      6.702350    6.472439    4.280938
  H      7.236952    6.223431    5.197910
  C      7.455977    7.598675    3.587952
  C      8.846028    7.603908    3.613557
  H      9.378549    6.822663    4.145452
  C      9.550494    8.605313    2.962316
  H     10.634500    8.605098    2.987683
  C      8.868999    9.607366    2.284380
  H      9.419581   10.392515    1.778263
  C      7.480930    9.602273    2.259471
  H      6.943467   10.383547    1.733485
  C      6.775726    8.597531    2.906320
  H      5.692062    8.588503    2.890658
  C      7.574335    3.490069    4.926595
  C      6.525141    3.694931    6.010183
  H      6.395741    4.740470    6.291208
  H      6.844053    3.152877    6.902490
  H      5.560091    3.294045    5.694884
  C      8.929385    4.060561    5.324071
  H      9.641716    3.976480    4.501117
  H      9.311210    3.484359    6.169064
  H      8.870928    5.104379    5.632966
  C      7.717946    2.000496    4.639940
  H      8.019113    1.490793    5.555765
  H      8.477833    1.816640    3.877521
  H      6.771727    1.571924    4.301913
  C      4.924828    7.305223    5.770716
  C      3.579718    7.229511    6.215324
  C      3.286317    7.842835    7.430060
  H      2.271770    7.806315    7.802417
  C      4.234072    8.501553    8.203383
  H      3.944712    8.958300    9.142859
  C      5.539313    8.565749    7.752689
  H      6.302728    9.077965    8.328177
  C      5.876675    7.976867    6.546710
  H      6.897209    8.057211    6.193365
  C      2.478150    6.506535    5.430033
  C      2.292139    7.117196    4.032403
  H      2.100399    8.190869    4.107080
  H      1.428011    6.654324    3.548296
  H      3.139353    6.982128    3.359663
  C      2.775002    5.002350    5.333560
  H      3.722802    4.756734    4.854184
  H      1.985744    4.509536    4.758985
  H      2.792723    4.557826    6.332099
  C      1.121586    6.628148    6.124787
  H      1.127131    6.180355    7.121165
  H      0.374910    6.097928    5.528730
  H      0.797531    7.668019    6.214694
  C      5.286953    4.813846    1.543520
  C      5.269534    5.007441    0.093833
  C      4.258718    4.378454   -0.632613
  H      3.497499    3.813608   -0.108112
  C      4.249595    4.467821   -2.011637
  H      3.470765    3.974121   -2.580700
  C      5.248370    5.179290   -2.666876
  H      5.246832    5.237232   -3.749577
  C      6.249375    5.813497   -1.943642
  H      7.027207    6.364720   -2.458458
  C      6.263506    5.732574   -0.561874
  H      7.051110    6.212968    0.004168
  H      4.645803    6.190255    4.086977
  O      8.998099    3.992049    1.051928
  C      8.115987    3.191557    0.696624
  C      8.035798    2.786274   -0.748313
  C      6.998853    1.977366   -1.204509
  H      6.264084    1.609184   -0.498820
  C      6.898140    1.659018   -2.550394
  H      6.081720    1.035971   -2.898599
  C      7.836169    2.144297   -3.451806
  H      7.754751    1.899028   -4.505130
  C      8.878045    2.945937   -3.002263
  H      9.612310    3.326835   -3.703574
  C      8.975629    3.264942   -1.657509
  H      9.778532    3.899732   -1.301932
  O      7.237243    2.699366    1.475987
  H      7.172089    3.429073    2.754177

----------------------------
CARTESIAN COORDINATES (A.U.)
----------------------------
  NO LB      ZA    FRAG     MASS         X           Y           Z
   0 O     8.0000    0    15.999   11.918418   10.471989    4.039841
   1 O     8.0000    0    15.999    8.558434    7.863205    4.159412
   2 N     7.0000    0    14.007   13.449383    7.724002    6.883972
   3 N     7.0000    0    14.007   10.052553   12.771603    8.627465
   4 C     6.0000    0    12.011   12.706243    9.953951    6.401045
   5 C     6.0000    0    12.011   12.665606   12.231137    8.089800
   6 H     1.0000    0     1.008   13.675857   11.760580    9.822626
   7 C     6.0000    0    12.011   14.089755   14.359415    6.780247
   8 C     6.0000    0    12.011   16.716570   14.369304    6.828633
   9 H     1.0000    0     1.008   17.722889   12.892965    7.833769
  10 C     6.0000    0    12.011   18.047818   16.261685    5.597966
  11 H     1.0000    0     1.008   20.096293   16.261279    5.645903
  12 C     6.0000    0    12.011   16.759979   18.155291    4.316853
  13 H     1.0000    0     1.008   17.800428   19.639007    3.360430
  14 C     6.0000    0    12.011   14.136909   18.145666    4.269781
  15 H     1.0000    0     1.008   13.121251   19.622060    3.275812
  16 C     6.0000    0    12.011   12.804266   16.246979    5.492149
  17 H     1.0000    0     1.008   10.756438   16.229919    5.462552
  18 C     6.0000    0    12.011   14.313419    6.595275    9.309915
  19 C     6.0000    0    12.011   12.330729    6.982408   11.357600
  20 H     1.0000    0     1.008   12.086199    8.958190   11.888660
  21 H     1.0000    0     1.008   12.933386    5.958074   13.043816
  22 H     1.0000    0     1.008   10.507049    6.224843   10.761771
  23 C     6.0000    0    12.011   16.874092    7.673348   10.061036
  24 H     1.0000    0     1.008   18.220203    7.514458    8.505878
  25 H     1.0000    0     1.008   17.595637    6.584484   11.657841
  26 H     1.0000    0     1.008   16.763624    9.645878   10.644763
  27 C     6.0000    0    12.011   14.584804    3.780390    8.768216
  28 H     1.0000    0     1.008   15.153927    2.817190   10.498874
  29 H     1.0000    0     1.008   16.020783    3.432952    7.327453
  30 H     1.0000    0     1.008   12.796709    2.970506    8.129437
  31 C     6.0000    0    12.011    9.306576   13.804871   10.905073
  32 C     6.0000    0    12.011    6.764687   13.661796   11.745260
  33 C     6.0000    0    12.011    6.210239   14.820810   14.040779
  34 H     1.0000    0     1.008    4.293023   14.751797   14.744431
  35 C     6.0000    0    12.011    8.001237   16.065607   15.502147
  36 H     1.0000    0     1.008    7.454425   16.928734   17.277500
  37 C     6.0000    0    12.011   10.467785   16.186920   14.650459
  38 H     1.0000    0     1.008   11.910430   17.154868   15.737974
  39 C     6.0000    0    12.011   11.105306   15.074094   12.371489
  40 H     1.0000    0     1.008   13.033836   15.225922   11.703764
  41 C     6.0000    0    12.011    4.683025   12.295569   10.261275
  42 C     6.0000    0    12.011    4.331515   13.449551    7.620137
  43 H     1.0000    0     1.008    3.969179   15.478499    7.761256
  44 H     1.0000    0     1.008    2.698550   12.574850    6.705308
  45 H     1.0000    0     1.008    5.932517   13.194310    6.348843
  46 C     6.0000    0    12.011    5.243994    9.453072   10.078968
  47 H     1.0000    0     1.008    7.035076    8.988925    9.173078
  48 H     1.0000    0     1.008    3.752512    8.521788    8.993178
  49 H     1.0000    0     1.008    5.277482    8.613043   11.965933
  50 C     6.0000    0    12.011    2.119490   12.525384   11.574170
  51 H     1.0000    0     1.008    2.129969   11.679178   13.457052
  52 H     1.0000    0     1.008    0.708477   11.523414   10.447786
  53 H     1.0000    0     1.008    1.507115   14.490456   11.744070
  54 C     6.0000    0    12.011    9.990893    9.096851    2.916830
  55 C     6.0000    0    12.011    9.957976    9.462692    0.177319
  56 C     6.0000    0    12.011    8.047811    8.274079   -1.195465
  57 H     1.0000    0     1.008    6.609315    7.206675   -0.204302
  58 C     6.0000    0    12.011    8.030571    8.442958   -3.801443
  59 H     1.0000    0     1.008    6.558795    7.510000   -4.876816
  60 C     6.0000    0    12.011    9.917982    9.787440   -5.039665
  61 H     1.0000    0     1.008    9.915076    9.896934   -7.085674
  62 C     6.0000    0    12.011   11.809607   10.985917   -3.672951
  63 H     1.0000    0     1.008   13.279497   12.027578   -4.645812
  64 C     6.0000    0    12.011   11.836311   10.832995   -1.061788
  65 H     1.0000    0     1.008   13.324667   11.740808    0.007876
  66 H     1.0000    0     1.008    8.779295   11.697887    7.723267
  67 O     8.0000    0    15.999   17.003943    7.543879    1.987856
  68 C     6.0000    0    12.011   15.336993    6.031169    1.316429
  69 C     6.0000    0    12.011   15.185457    5.265295   -1.414107
  70 C     6.0000    0    12.011   13.225915    3.736680   -2.276192
  71 H     1.0000    0     1.008   11.837403    3.040917   -0.942633
  72 C     6.0000    0    12.011   13.035595    3.135090   -4.819546
  73 H     1.0000    0     1.008   11.492785    1.957701   -5.477558
  74 C     6.0000    0    12.011   14.808213    4.052134   -6.522968
  75 H     1.0000    0     1.008   14.654356    3.588643   -8.513462
  76 C     6.0000    0    12.011   16.777074    5.567014   -5.673455
  77 H     1.0000    0     1.008   18.164633    6.286807   -6.998741
  78 C     6.0000    0    12.011   16.961481    6.169846   -3.132238
  79 H     1.0000    0     1.008   18.478747    7.369425   -2.460295
  80 O     8.0000    0    15.999   13.676407    5.101062    2.789211
  81 H     1.0000    0     1.008   13.553284    6.480009    5.204640

--------------------------------
INTERNAL COORDINATES (ANGSTROEM)
--------------------------------
 O      0   0   0     0.000000000000     0.00000000     0.00000000
 O      1   0   0     2.251929996888     0.00000000     0.00000000
 N      1   2   0     2.244133454385    82.46998562     0.00000000
 N      1   2   3     2.889519088031    87.98107812   279.44533058
 C      3   1   2     1.269821030842    31.90289669   245.22251284
 C      4   1   2     1.440415258260    54.71756497   139.61831547
 H      6   4   1     1.090248563976   110.48368199   212.48945663
 C      6   4   1     1.522035078118   114.72985719    90.11905463
 C      8   6   4     1.390296652846   119.30487778   161.39556106
 H      9   8   6     1.084820103285   119.80942686   358.49324103
 C      9   8   6     1.386794562746   120.12982915   178.55345479
 H     11   9   8     1.084302789331   119.78277593   179.87112833
 C     11   9   8     1.388575842340   120.06996897     0.10858854
 H     13  11   9     1.084321865782   120.08024092   179.77005364
 C     13  11   9     1.388301820820   119.78964435   359.92139384
 H     15  13  11     1.084396980649   120.10655323   179.86218599
 C      8   6   4     1.387471410574   120.90528922   339.80743064
 H     17   8   6     1.083814775653   119.42708149     1.64557341
 C      3   1   2     1.487899688389   161.75114318   251.84187912
 C     19   3   1     1.522149612365   110.38726221    49.79953077
 H     20  19   3     1.090353709191   113.22457143   292.98750350
 H     20  19   3     1.091668074512   108.28150381   173.92815431
 H     20  19   3     1.091533117636   110.75360809    55.46454436
 C     19   3   1     1.523026196472   110.37767588   285.24673218
 H     24  19   3     1.091667694053   110.79106511   308.25212114
 H     24  19   3     1.091701536812   108.38951445   189.50966782
 H     24  19   3     1.090132725405   112.63776675    70.38759616
 C     19   3   1     1.523687281129   105.01619348   167.49104915
 H     28  19   3     1.090520123942   108.96342821   181.99182487
 H     28  19   3     1.092022899515   111.19404096    62.58518314
 H     28  19   3     1.092367432632   111.10777727   301.36461381
 C      4   1   2     1.381103950687   176.02248623   113.50783650
 C     32   4   6     1.418706979157   121.55772893   198.75840631
 C     33  32   4     1.392061071028   116.73020065   181.51983362
 H     34  33  32     1.081336701059   118.90466994   180.01393651
 C     34  33  32     1.389308247250   123.42440970   359.70915090
 H     36  34  33     1.083956727081   120.00740160   180.14761123
 C     36  34  33     1.382353166211   118.99044028     0.35866146
 H     38  36  34     1.084598603643   120.90010040   179.57911555
 C     38  36  34     1.383828196493   119.64070907     0.00000000
 H     40  38  36     1.082957751954   118.84946994   178.41457001
 C     33  32   4     1.533893187246   123.06620083     2.02526087
 C     42  33  32     1.536514421000   111.42604214   300.06283575
 H     43  42  33     1.093212967751   110.45225476   304.94309069
 H     43  42  33     1.093310237863   109.28030922   186.38459619
 H     43  42  33     1.090226597557   114.70678276    66.55587342
 C     42  33  32     1.536229365641   110.78616714    63.93476994
 H     47  42  33     1.090162102089   114.59598818   301.23118017
 H     47  42  33     1.093585963601   109.55885504   180.77905795
 H     47  42  33     1.093158613806   110.11644090    62.18174116
 C     42  33  32     1.528966555678   111.53401544   181.92309370
 H     51  42  33     1.092391155566   112.16951649   298.86887913
 H     51  42  33     1.092676642299   108.65228348   180.06211004
 H     51  42  33     1.092898260734   112.09459127    61.16313121
 C      2   1   3     1.197137702284    31.82363655   223.08519575
 C     55   2   1     1.462660194151   127.51935649   182.31087091
 C     56  55   2     1.394667495477   117.72269213     0.49049284
 H     57  56  55     1.083331282978   119.48759022     2.99555049
 C     57  56  55     1.381946772634   119.69562302   183.84975632
 H     59  57  56     1.083581356830   119.95628921   179.50872366
 C     59  57  56     1.390351676989   119.90928702     0.20123642
 H     61  59  57     1.084251398989   119.79702572   179.19209363
 C     61  59  57     1.388271208241   120.41264458   359.33762240
 H     63  61  59     1.083468933477   120.16712470   179.84210882
 C     63  61  59     1.384207723903   120.04604147     0.45548085
 H     65  63  61     1.082359460538   120.23380068   179.04895448
 H      4   1   2     1.002874637628    65.80297561   344.59275469
 O     66  65  63     3.133855195806   108.20336885   254.14551993
 C     68  66  65     1.243040608759    85.40749387   348.13713177
 C     69  68  66     1.502839818403   119.10121679    81.77859075
 C     70  69  68     1.392013604784   120.76756619   185.16918627
 H     71  70  69     1.083254556051   119.29414519   357.77201965
 C     71  70  69     1.386684892359   120.37063004   177.01288229
 H     73  71  70     1.084424226322   119.88288143   180.58327472
 C     73  71  70     1.388501964862   120.05259431     0.16912621
 H     75  73  71     1.084563148028   120.04937197   180.28162170
 C     75  73  71     1.389324007503   119.88229589     0.19696442
 H     77  75  73     1.084465534422   120.07686084   180.01277690
 C     77  75  73     1.385514398192   119.98137794   359.68551503
 H     79  77  75     1.083534297767   120.37039643   180.76372288
 O     69  68  66     1.273518623258   124.30670929   263.37881082
 H      3   1   2     1.107292372894    82.23661573    70.96313631

---------------------------
INTERNAL COORDINATES (A.U.)
---------------------------
 O      0   0   0     0.000000000000     0.00000000     0.00000000
 O      1   0   0     4.255530966881     0.00000000     0.00000000
 N      1   2   0     4.240797636758    82.46998562     0.00000000
 N      1   2   3     5.460399735116    87.98107812   279.44533058
 C      3   1   2     2.399613987385    31.90289669   245.22251284
 C      4   1   2     2.721990357233    54.71756497   139.61831547
 H      6   4   1     2.060271203816   110.48368199   212.48945663
 C      6   4   1     2.876229463864   114.72985719    90.11905463
 C      8   6   4     2.627279918786   119.30487778   161.39556106
 H      9   8   6     2.050012899781   119.80942686   358.49324103
 C      9   8   6     2.620661927601   120.12982915   178.55345479
 H     11   9   8     2.049035318082   119.78277593   179.87112833
 C     11   9   8     2.624028058201   120.06996897     0.10858854
 H     13  11   9     2.049071367351   120.08024092   179.77005364
 C     13  11   9     2.623510232573   119.78964435   359.92139384
 H     15  13  11     2.049213313878   120.10655323   179.86218599
 C      8   6   4     2.621940984631   120.90528922   339.80743064
 H     17   8   6     2.048113105882   119.42708149     1.64557341
 C      3   1   2     2.811722925803   161.75114318   251.84187912
 C     19   3   1     2.876445902225   110.38726221    49.79953077
 H     20  19   3     2.060469899476   113.22457143   292.98750350
 H     20  19   3     2.062953689973   108.28150381   173.92815431
 H     20  19   3     2.062698658438   110.75360809    55.46454436
 C     19   3   1     2.878102406120   110.37767588   285.24673218
 H     24  19   3     2.062952971009   110.79106511   308.25212114
 H     24  19   3     2.063016924556   108.38951445   189.50966782
 H     24  19   3     2.060052300640   112.63776675    70.38759616
 C     19   3   1     2.879351675073   105.01619348   167.49104915
 H     28  19   3     2.060784377781   108.96342821   181.99182487
 H     28  19   3     2.063624212055   111.19404096    62.58518314
 H     28  19   3     2.064275285288   111.10777727   301.36461381
 C      4   1   2     2.609908229276   176.02248623   113.50783650
 C     32   4   6     2.680967654889   121.55772893   198.75840631
 C     33  32   4     2.630614185937   116.73020065   181.51983362
 H     34  33  32     2.043430223560   118.90466994   180.01393651
 C     34  33  32     2.625412102901   123.42440970   359.70915090
 H     36  34  33     2.048381355205   120.00740160   180.14761123
 C     36  34  33     2.612268904497   118.99044028     0.35866146
 H     38  36  34     2.049594326119   120.90010040   179.57911555
 C     38  36  34     2.615056307770   119.64070907     0.00000000
 H     40  38  36     2.046493565800   118.84946994   178.41457001
 C     33  32   4     2.898638042583   123.06620083     2.02526087
 C     42  33  32     2.903591456511   111.42604214   300.06283575
 H     43  42  33     2.065873115100   110.45225476   304.94309069
 H     43  42  33     2.066056928974   109.28030922   186.38459619
 H     43  42  33     2.060229693299   114.70678276    66.55587342
 C     42  33  32     2.903052779949   110.78616714    63.93476994
 H     47  42  33     2.060107814529   114.59598818   301.23118017
 H     47  42  33     2.066577975106   109.55885504   180.77905795
 H     47  42  33     2.065770401030   110.11644090    62.18174116
 C     42  33  32     2.889328058156   111.53401544   181.92309370
 H     51  42  33     2.064320115137   112.16951649   298.86887913
 H     51  42  33     2.064859606877   108.65228348   180.06211004
 H     51  42  33     2.065278405026   112.09459127    61.16313121
 C      2   1   3     2.262262401909    31.82363655   223.08519575
 C     55   2   1     2.764027193934   127.51935649   182.31087091
 C     56  55   2     2.635539614334   117.72269213     0.49049284
 H     57  56  55     2.047199437137   119.48759022     2.99555049
 C     57  56  55     2.611500931935   119.69562302   183.84975632
 H     59  57  56     2.047672008231   119.95628921   179.50872366
 C     59  57  56     2.627383899348   119.90928702     0.20123642
 H     61  59  57     2.048938204410   119.79702572   179.19209363
 C     61  59  57     2.623452383183   120.41264458   359.33762240
 H     63  61  59     2.047459558883   120.16712470   179.84210882
 C     63  61  59     2.615773510636   120.04604147     0.45548085
 H     65  63  61     2.045362958875   120.23380068   179.04895448
 H      4   1   2     1.895158411773    65.80297561   344.59275469
 O     66  65  63     5.922128063440   108.20336885   254.14551993
 C     68  66  65     2.349006323897    85.40749387   348.13713177
 C     69  68  66     2.839955679935   119.10121679    81.77859075
 C     70  69  68     2.630524487735   120.76756619   185.16918627
 H     71  70  69     2.047054444259   119.29414519   357.77201965
 C     71  70  69     2.620454680605   120.37063004   177.01288229
 H     73  71  70     2.049264800738   119.88288143   180.58327472
 C     73  71  70     2.623888450001   120.05259431     0.16912621
 H     75  73  71     2.049527324717   120.04937197   180.28162170
 C     75  73  71     2.625441885463   119.88229589     0.19696442
 H     77  75  73     2.049342861735   120.07686084   180.01277690
 C     77  75  73     2.618242767187   119.98137794   359.68551503
 H     79  77  75     2.047583079491   120.37039643   180.76372288
 O     69  68  66     2.406601424407   124.30670929   263.37881082
 H      3   1   2     2.092479334949    82.23661573    70.96313631

---------------------
BASIS SET INFORMATION
---------------------
There are 4 groups of distinct atoms

 Group   1 Type O   : 11s6p2d1f contracted to 5s3p2d1f pattern {62111/411/11/1}
 Group   2 Type N   : 11s6p2d1f contracted to 5s3p2d1f pattern {62111/411/11/1}
 Group   3 Type C   : 11s6p2d1f contracted to 5s3p2d1f pattern {62111/411/11/1}
 Group   4 Type H   : 5s1p contracted to 3s1p pattern {311/1}

Atom   0O    basis set group =>   1
Atom   1O    basis set group =>   1
Atom   2N    basis set group =>   2
Atom   3N    basis set group =>   2
Atom   4C    basis set group =>   3
Atom   5C    basis set group =>   3
Atom   6H    basis set group =>   4
Atom   7C    basis set group =>   3
Atom   8C    basis set group =>   3
Atom   9H    basis set group =>   4
Atom  10C    basis set group =>   3
Atom  11H    basis set group =>   4
Atom  12C    basis set group =>   3
Atom  13H    basis set group =>   4
Atom  14C    basis set group =>   3
Atom  15H    basis set group =>   4
Atom  16C    basis set group =>   3
Atom  17H    basis set group =>   4
Atom  18C    basis set group =>   3
Atom  19C    basis set group =>   3
Atom  20H    basis set group =>   4
Atom  21H    basis set group =>   4
Atom  22H    basis set group =>   4
Atom  23C    basis set group =>   3
Atom  24H    basis set group =>   4
Atom  25H    basis set group =>   4
Atom  26H    basis set group =>   4
Atom  27C    basis set group =>   3
Atom  28H    basis set group =>   4
Atom  29H    basis set group =>   4
Atom  30H    basis set group =>   4
Atom  31C    basis set group =>   3
Atom  32C    basis set group =>   3
Atom  33C    basis set group =>   3
Atom  34H    basis set group =>   4
Atom  35C    basis set group =>   3
Atom  36H    basis set group =>   4
Atom  37C    basis set group =>   3
Atom  38H    basis set group =>   4
Atom  39C    basis set group =>   3
Atom  40H    basis set group =>   4
Atom  41C    basis set group =>   3
Atom  42C    basis set group =>   3
Atom  43H    basis set group =>   4
Atom  44H    basis set group =>   4
Atom  45H    basis set group =>   4
Atom  46C    basis set group =>   3
Atom  47H    basis set group =>   4
Atom  48H    basis set group =>   4
Atom  49H    basis set group =>   4
Atom  50C    basis set group =>   3
Atom  51H    basis set group =>   4
Atom  52H    basis set group =>   4
Atom  53H    basis set group =>   4
Atom  54C    basis set group =>   3
Atom  55C    basis set group =>   3
Atom  56C    basis set group =>   3
Atom  57H    basis set group =>   4
Atom  58C    basis set group =>   3
Atom  59H    basis set group =>   4
Atom  60C    basis set group =>   3
Atom  61H    basis set group =>   4
Atom  62C    basis set group =>   3
Atom  63H    basis set group =>   4
Atom  64C    basis set group =>   3
Atom  65H    basis set group =>   4
Atom  66H    basis set group =>   4
Atom  67O    basis set group =>   1
Atom  68C    basis set group =>   3
Atom  69C    basis set group =>   3
Atom  70C    basis set group =>   3
Atom  71H    basis set group =>   4
Atom  72C    basis set group =>   3
Atom  73H    basis set group =>   4
Atom  74C    basis set group =>   3
Atom  75H    basis set group =>   4
Atom  76C    basis set group =>   3
Atom  77H    basis set group =>   4
Atom  78C    basis set group =>   3
Atom  79H    basis set group =>   4
Atom  80O    basis set group =>   1
Atom  81H    basis set group =>   4
---------------------------------
AUXILIARY/J BASIS SET INFORMATION
---------------------------------
There are 4 groups of distinct atoms

 Group   1 Type O   : 12s5p4d2f1g contracted to 6s4p3d1f1g pattern {711111/2111/211/2/1}
 Group   2 Type N   : 12s5p4d2f1g contracted to 6s4p3d1f1g pattern {711111/2111/211/2/1}
 Group   3 Type C   : 12s5p4d2f1g contracted to 6s4p3d1f1g pattern {711111/2111/211/2/1}
 Group   4 Type H   : 5s2p1d contracted to 3s1p1d pattern {311/2/1}

Atom   0O    basis set group =>   1
Atom   1O    basis set group =>   1
Atom   2N    basis set group =>   2
Atom   3N    basis set group =>   2
Atom   4C    basis set group =>   3
Atom   5C    basis set group =>   3
Atom   6H    basis set group =>   4
Atom   7C    basis set group =>   3
Atom   8C    basis set group =>   3
Atom   9H    basis set group =>   4
Atom  10C    basis set group =>   3
Atom  11H    basis set group =>   4
Atom  12C    basis set group =>   3
Atom  13H    basis set group =>   4
Atom  14C    basis set group =>   3
Atom  15H    basis set group =>   4
Atom  16C    basis set group =>   3
Atom  17H    basis set group =>   4
Atom  18C    basis set group =>   3
Atom  19C    basis set group =>   3
Atom  20H    basis set group =>   4
Atom  21H    basis set group =>   4
Atom  22H    basis set group =>   4
Atom  23C    basis set group =>   3
Atom  24H    basis set group =>   4
Atom  25H    basis set group =>   4
Atom  26H    basis set group =>   4
Atom  27C    basis set group =>   3
Atom  28H    basis set group =>   4
Atom  29H    basis set group =>   4
Atom  30H    basis set group =>   4
Atom  31C    basis set group =>   3
Atom  32C    basis set group =>   3
Atom  33C    basis set group =>   3
Atom  34H    basis set group =>   4
Atom  35C    basis set group =>   3
Atom  36H    basis set group =>   4
Atom  37C    basis set group =>   3
Atom  38H    basis set group =>   4
Atom  39C    basis set group =>   3
Atom  40H    basis set group =>   4
Atom  41C    basis set group =>   3
Atom  42C    basis set group =>   3
Atom  43H    basis set group =>   4
Atom  44H    basis set group =>   4
Atom  45H    basis set group =>   4
Atom  46C    basis set group =>   3
Atom  47H    basis set group =>   4
Atom  48H    basis set group =>   4
Atom  49H    basis set group =>   4
Atom  50C    basis set group =>   3
Atom  51H    basis set group =>   4
Atom  52H    basis set group =>   4
Atom  53H    basis set group =>   4
Atom  54C    basis set group =>   3
Atom  55C    basis set group =>   3
Atom  56C    basis set group =>   3
Atom  57H    basis set group =>   4
Atom  58C    basis set group =>   3
Atom  59H    basis set group =>   4
Atom  60C    basis set group =>   3
Atom  61H    basis set group =>   4
Atom  62C    basis set group =>   3
Atom  63H    basis set group =>   4
Atom  64C    basis set group =>   3
Atom  65H    basis set group =>   4
Atom  66H    basis set group =>   4
Atom  67O    basis set group =>   1
Atom  68C    basis set group =>   3
Atom  69C    basis set group =>   3
Atom  70C    basis set group =>   3
Atom  71H    basis set group =>   4
Atom  72C    basis set group =>   3
Atom  73H    basis set group =>   4
Atom  74C    basis set group =>   3
Atom  75H    basis set group =>   4
Atom  76C    basis set group =>   3
Atom  77H    basis set group =>   4
Atom  78C    basis set group =>   3
Atom  79H    basis set group =>   4
Atom  80O    basis set group =>   1
Atom  81H    basis set group =>   4


           ************************************************************
           *        Program running with 30 parallel MPI-processes    *
           *              working on a common directory               *
           ************************************************************
------------------------------------------------------------------------------
                           ORCA GTO INTEGRAL CALCULATION
                           -- RI-GTO INTEGRALS CHOSEN --
------------------------------------------------------------------------------
------------------------------------------------------------------------------
                   ___                                                        
                  /   \      - P O W E R E D   B Y -                         
                 /     \                                                     
                 |  |  |   _    _      __       _____    __    __             
                 |  |  |  | |  | |    /  \     |  _  \  |  |  /  |          
                  \  \/   | |  | |   /    \    | | | |  |  | /  /          
                 / \  \   | |__| |  /  /\  \   | |_| |  |  |/  /          
                |  |  |   |  __  | /  /__\  \  |    /   |      \           
                |  |  |   | |  | | |   __   |  |    \   |  |\   \          
                \     /   | |  | | |  |  |  |  | |\  \  |  | \   \       
                 \___/    |_|  |_| |__|  |__|  |_| \__\ |__|  \__/        
                                                                              
                      - O R C A' S   B I G   F R I E N D -                    
                                      &                                       
                       - I N T E G R A L  F E E D E R -                       
                                                                              
 v1 FN, 2020, v2 2021                                                         
------------------------------------------------------------------------------


Reading SHARK input file IminiumBzOate3optb.SHARKINP.tmp ... ok
----------------------
SHARK INTEGRAL PACKAGE
----------------------

Number of atoms                             ...     82
Number of basis functions                   ...   1542
Number of shells                            ...    622
Maximum angular momentum                    ...      3
Integral batch strategy                     ... SHARK/LIBINT Hybrid
RI-J (if used) integral strategy            ... SPLIT-RIJ (Revised 2003 algorithm where possible)
Printlevel                                  ...      1
Contraction scheme used                     ... SEGMENTED contraction
Coulomb Range Separation                    ... NOT USED
Exchange Range Separation                   ... NOT USED
Finite Nucleus Model                        ... NOT USED
Auxiliary Coulomb fitting basis             ... AVAILABLE
   # of basis functions in Aux-J            ...   2498
   # of shells in Aux-J                     ...    830
   Maximum angular momentum in Aux-J        ...      4
Auxiliary J/K fitting basis                 ... NOT available
Auxiliary Correlation fitting basis         ... NOT available
Auxiliary 'external' fitting basis          ... NOT available
Integral threshold                          ...     2.500000e-11
Primitive cut-off                           ...     2.500000e-12
Primitive pair pre-selection threshold      ...     2.500000e-12

Calculating pre-screening integrals         ... done (  0.1 sec) Dimension = 622
Organizing shell pair data                  ... done (  1.1 sec)
Shell pair information
Total number of shell pairs                 ...    193753
Shell pairs after pre-screening             ...    111362
Total number of primitive shell pairs       ...    584784
Primitive shell pairs kept                  ...    209365
          la=0 lb=0:  30787 shell pairs
          la=1 lb=0:  33465 shell pairs
          la=1 lb=1:   9121 shell pairs
          la=2 lb=0:  15022 shell pairs
          la=2 lb=1:   8323 shell pairs
          la=2 lb=2:   1898 shell pairs
          la=3 lb=0:   6851 shell pairs
          la=3 lb=1:   3859 shell pairs
          la=3 lb=2:   1650 shell pairs
          la=3 lb=3:    386 shell pairs

Calculating one electron integrals          ... done (  0.4 sec)
Calculating RI/J V-Matrix + Cholesky decomp.... done (  2.2 sec)
Calculating Nuclear repulsion               ... done (  0.0 sec) ENN=   5201.210399124474 Eh

SHARK setup successfully completed in   6.2 seconds

Maximum memory used throughout the entire GTOINT-calculation: 163.3 MB
[1712083156.811722] [node008:3807551:0]          mpool.c:43   UCX  WARN  object 0xc268980 was not returned to mpool ucp_requests
[1712083156.811739] [node008:3807551:0]          mpool.c:43   UCX  WARN  object 0xc268b40 was not returned to mpool ucp_requests
[1712083156.811745] [node008:3807551:0]          mpool.c:43   UCX  WARN  object 0xc268d00 was not returned to mpool ucp_requests
[1712083156.811748] [node008:3807551:0]          mpool.c:43   UCX  WARN  object 0xc268ec0 was not returned to mpool ucp_requests
[1712083156.811750] [node008:3807551:0]          mpool.c:43   UCX  WARN  object 0xc269080 was not returned to mpool ucp_requests
[1712083156.816096] [node008:3807526:0]          mpool.c:43   UCX  WARN  object 0xaa2eb40 was not returned to mpool ucp_requests
[1712083156.816108] [node008:3807526:0]          mpool.c:43   UCX  WARN  object 0xaa2ed00 was not returned to mpool ucp_requests
[1712083156.816113] [node008:3807526:0]          mpool.c:43   UCX  WARN  object 0xaa2eec0 was not returned to mpool ucp_requests
[1712083156.816116] [node008:3807526:0]          mpool.c:43   UCX  WARN  object 0xaa2f080 was not returned to mpool ucp_requests
[1712083156.816120] [node008:3807526:0]          mpool.c:43   UCX  WARN  object 0xaa2f240 was not returned to mpool ucp_requests
[1712083156.816123] [node008:3807526:0]          mpool.c:43   UCX  WARN  object 0xaa2f400 was not returned to mpool ucp_requests
[1712083156.816254] [node008:3807533:0]          mpool.c:43   UCX  WARN  object 0xbe2b9c0 was not returned to mpool ucp_requests
[1712083156.816272] [node008:3807533:0]          mpool.c:43   UCX  WARN  object 0xbe2bb80 was not returned to mpool ucp_requests
[1712083156.816284] [node008:3807533:0]          mpool.c:43   UCX  WARN  object 0xbe2bd40 was not returned to mpool ucp_requests
[1712083156.816287] [node008:3807533:0]          mpool.c:43   UCX  WARN  object 0xbe2bf00 was not returned to mpool ucp_requests
[1712083156.816291] [node008:3807533:0]          mpool.c:43   UCX  WARN  object 0xbe2c0c0 was not returned to mpool ucp_requests
[1712083156.817189] [node008:3807545:0]          mpool.c:43   UCX  WARN  object 0xa96e7c0 was not returned to mpool ucp_requests
[1712083156.817201] [node008:3807545:0]          mpool.c:43   UCX  WARN  object 0xa96e980 was not returned to mpool ucp_requests
[1712083156.817207] [node008:3807545:0]          mpool.c:43   UCX  WARN  object 0xa96eb40 was not returned to mpool ucp_requests
[1712083156.817211] [node008:3807545:0]          mpool.c:43   UCX  WARN  object 0xa96ed00 was not returned to mpool ucp_requests
[1712083156.817215] [node008:3807545:0]          mpool.c:43   UCX  WARN  object 0xa96eec0 was not returned to mpool ucp_requests
[1712083156.817504] [node008:3807525:0]          mpool.c:43   UCX  WARN  object 0xbe890c0 was not returned to mpool ucp_requests
[1712083156.817516] [node008:3807525:0]          mpool.c:43   UCX  WARN  object 0xbe89280 was not returned to mpool ucp_requests
[1712083156.817520] [node008:3807525:0]          mpool.c:43   UCX  WARN  object 0xbe89440 was not returned to mpool ucp_requests
[1712083156.817524] [node008:3807525:0]          mpool.c:43   UCX  WARN  object 0xbe89600 was not returned to mpool ucp_requests
[1712083156.817527] [node008:3807525:0]          mpool.c:43   UCX  WARN  object 0xbe897c0 was not returned to mpool ucp_requests
[1712083156.817531] [node008:3807525:0]          mpool.c:43   UCX  WARN  object 0xbe89980 was not returned to mpool ucp_requests
[1712083156.817575] [node008:3807536:0]          mpool.c:43   UCX  WARN  object 0xb19f980 was not returned to mpool ucp_requests
[1712083156.817592] [node008:3807536:0]          mpool.c:43   UCX  WARN  object 0xb19fb40 was not returned to mpool ucp_requests
[1712083156.817597] [node008:3807536:0]          mpool.c:43   UCX  WARN  object 0xb19fd00 was not returned to mpool ucp_requests
[1712083156.817600] [node008:3807536:0]          mpool.c:43   UCX  WARN  object 0xb19fec0 was not returned to mpool ucp_requests
[1712083156.817604] [node008:3807536:0]          mpool.c:43   UCX  WARN  object 0xb1a0080 was not returned to mpool ucp_requests
[1712083156.817681] [node008:3807530:0]          mpool.c:43   UCX  WARN  object 0xafe48c0 was not returned to mpool ucp_requests
[1712083156.817693] [node008:3807530:0]          mpool.c:43   UCX  WARN  object 0xafe4a80 was not returned to mpool ucp_requests
[1712083156.817697] [node008:3807530:0]          mpool.c:43   UCX  WARN  object 0xafe4c40 was not returned to mpool ucp_requests
[1712083156.817700] [node008:3807530:0]          mpool.c:43   UCX  WARN  object 0xafe4e00 was not returned to mpool ucp_requests
[1712083156.817704] [node008:3807530:0]          mpool.c:43   UCX  WARN  object 0xafe4fc0 was not returned to mpool ucp_requests
[1712083156.817708] [node008:3807530:0]          mpool.c:43   UCX  WARN  object 0xafe5180 was not returned to mpool ucp_requests
[1712083156.818016] [node008:3807535:0]          mpool.c:43   UCX  WARN  object 0xb958800 was not returned to mpool ucp_requests
[1712083156.818027] [node008:3807535:0]          mpool.c:43   UCX  WARN  object 0xb9589c0 was not returned to mpool ucp_requests
[1712083156.818032] [node008:3807535:0]          mpool.c:43   UCX  WARN  object 0xb958b80 was not returned to mpool ucp_requests
[1712083156.818036] [node008:3807535:0]          mpool.c:43   UCX  WARN  object 0xb958d40 was not returned to mpool ucp_requests
[1712083156.818040] [node008:3807535:0]          mpool.c:43   UCX  WARN  object 0xb958f00 was not returned to mpool ucp_requests
[1712083156.818339] [node008:3807534:0]          mpool.c:43   UCX  WARN  object 0xc78db80 was not returned to mpool ucp_requests
[1712083156.818351] [node008:3807534:0]          mpool.c:43   UCX  WARN  object 0xc78dd40 was not returned to mpool ucp_requests
[1712083156.818355] [node008:3807534:0]          mpool.c:43   UCX  WARN  object 0xc78df00 was not returned to mpool ucp_requests
[1712083156.818358] [node008:3807534:0]          mpool.c:43   UCX  WARN  object 0xc78e0c0 was not returned to mpool ucp_requests
[1712083156.818361] [node008:3807534:0]          mpool.c:43   UCX  WARN  object 0xc78e280 was not returned to mpool ucp_requests
[1712083156.819028] [node008:3807550:0]          mpool.c:43   UCX  WARN  object 0xc0abb80 was not returned to mpool ucp_requests
[1712083156.819040] [node008:3807550:0]          mpool.c:43   UCX  WARN  object 0xc0abd40 was not returned to mpool ucp_requests
[1712083156.819044] [node008:3807550:0]          mpool.c:43   UCX  WARN  object 0xc0abf00 was not returned to mpool ucp_requests
[1712083156.819048] [node008:3807550:0]          mpool.c:43   UCX  WARN  object 0xc0ac0c0 was not returned to mpool ucp_requests
[1712083156.819052] [node008:3807550:0]          mpool.c:43   UCX  WARN  object 0xc0ac280 was not returned to mpool ucp_requests
[1712083156.819417] [node008:3807546:0]          mpool.c:43   UCX  WARN  object 0xc629a80 was not returned to mpool ucp_requests
[1712083156.819428] [node008:3807546:0]          mpool.c:43   UCX  WARN  object 0xc629c40 was not returned to mpool ucp_requests
[1712083156.819433] [node008:3807546:0]          mpool.c:43   UCX  WARN  object 0xc629e00 was not returned to mpool ucp_requests
[1712083156.819436] [node008:3807546:0]          mpool.c:43   UCX  WARN  object 0xc629fc0 was not returned to mpool ucp_requests
[1712083156.819440] [node008:3807546:0]          mpool.c:43   UCX  WARN  object 0xc62a180 was not returned to mpool ucp_requests
[1712083156.819629] [node008:3807552:0]          mpool.c:43   UCX  WARN  object 0xc004ac0 was not returned to mpool ucp_requests
[1712083156.819639] [node008:3807552:0]          mpool.c:43   UCX  WARN  object 0xc004c80 was not returned to mpool ucp_requests
[1712083156.819643] [node008:3807552:0]          mpool.c:43   UCX  WARN  object 0xc004e40 was not returned to mpool ucp_requests
[1712083156.819647] [node008:3807552:0]          mpool.c:43   UCX  WARN  object 0xc005000 was not returned to mpool ucp_requests
[1712083156.819650] [node008:3807552:0]          mpool.c:43   UCX  WARN  object 0xc0051c0 was not returned to mpool ucp_requests
[1712083156.819987] [node008:3807549:0]          mpool.c:43   UCX  WARN  object 0xac778c0 was not returned to mpool ucp_requests
[1712083156.820002] [node008:3807549:0]          mpool.c:43   UCX  WARN  object 0xac77a80 was not returned to mpool ucp_requests
[1712083156.820006] [node008:3807549:0]          mpool.c:43   UCX  WARN  object 0xac77c40 was not returned to mpool ucp_requests
[1712083156.820009] [node008:3807549:0]          mpool.c:43   UCX  WARN  object 0xac77e00 was not returned to mpool ucp_requests
[1712083156.820013] [node008:3807549:0]          mpool.c:43   UCX  WARN  object 0xac77fc0 was not returned to mpool ucp_requests
[1712083156.820304] [node008:3807531:0]          mpool.c:43   UCX  WARN  object 0xb68a7c0 was not returned to mpool ucp_requests
[1712083156.820315] [node008:3807531:0]          mpool.c:43   UCX  WARN  object 0xb68a980 was not returned to mpool ucp_requests
[1712083156.820319] [node008:3807531:0]          mpool.c:43   UCX  WARN  object 0xb68ab40 was not returned to mpool ucp_requests
[1712083156.820322] [node008:3807531:0]          mpool.c:43   UCX  WARN  object 0xb68ad00 was not returned to mpool ucp_requests
[1712083156.820326] [node008:3807531:0]          mpool.c:43   UCX  WARN  object 0xb68aec0 was not returned to mpool ucp_requests
[1712083156.829753] [node008:3807541:0]          mpool.c:43   UCX  WARN  object 0xc7a98c0 was not returned to mpool ucp_requests
[1712083156.829768] [node008:3807541:0]          mpool.c:43   UCX  WARN  object 0xc7a9a80 was not returned to mpool ucp_requests
[1712083156.829772] [node008:3807541:0]          mpool.c:43   UCX  WARN  object 0xc7a9c40 was not returned to mpool ucp_requests
[1712083156.829775] [node008:3807541:0]          mpool.c:43   UCX  WARN  object 0xc7a9e00 was not returned to mpool ucp_requests
[1712083156.829778] [node008:3807541:0]          mpool.c:43   UCX  WARN  object 0xc7a9fc0 was not returned to mpool ucp_requests
[1712083156.834682] [node008:3807532:0]          mpool.c:43   UCX  WARN  object 0xbf487c0 was not returned to mpool ucp_requests
[1712083156.834693] [node008:3807532:0]          mpool.c:43   UCX  WARN  object 0xbf48980 was not returned to mpool ucp_requests
[1712083156.834697] [node008:3807532:0]          mpool.c:43   UCX  WARN  object 0xbf48b40 was not returned to mpool ucp_requests
[1712083156.834701] [node008:3807532:0]          mpool.c:43   UCX  WARN  object 0xbf48d00 was not returned to mpool ucp_requests
[1712083156.834675] [node008:3807538:0]          mpool.c:43   UCX  WARN  object 0xb2e58c0 was not returned to mpool ucp_requests
[1712083156.834686] [node008:3807538:0]          mpool.c:43   UCX  WARN  object 0xb2e5a80 was not returned to mpool ucp_requests
[1712083156.834690] [node008:3807538:0]          mpool.c:43   UCX  WARN  object 0xb2e5c40 was not returned to mpool ucp_requests
[1712083156.834694] [node008:3807538:0]          mpool.c:43   UCX  WARN  object 0xb2e5e00 was not returned to mpool ucp_requests
[1712083156.834697] [node008:3807538:0]          mpool.c:43   UCX  WARN  object 0xb2e5fc0 was not returned to mpool ucp_requests
[1712083156.834705] [node008:3807532:0]          mpool.c:43   UCX  WARN  object 0xbf48ec0 was not returned to mpool ucp_requests
[1712083156.834888] [node008:3807528:0]          mpool.c:43   UCX  WARN  object 0xad46b80 was not returned to mpool ucp_requests
[1712083156.834899] [node008:3807528:0]          mpool.c:43   UCX  WARN  object 0xad46d40 was not returned to mpool ucp_requests
[1712083156.834904] [node008:3807528:0]          mpool.c:43   UCX  WARN  object 0xad46f00 was not returned to mpool ucp_requests
[1712083156.834907] [node008:3807528:0]          mpool.c:43   UCX  WARN  object 0xad470c0 was not returned to mpool ucp_requests
[1712083156.836410] [node008:3807537:0]          mpool.c:43   UCX  WARN  object 0xb4167c0 was not returned to mpool ucp_requests
[1712083156.836423] [node008:3807537:0]          mpool.c:43   UCX  WARN  object 0xb416980 was not returned to mpool ucp_requests
[1712083156.836429] [node008:3807537:0]          mpool.c:43   UCX  WARN  object 0xb416b40 was not returned to mpool ucp_requests
[1712083156.836431] [node008:3807537:0]          mpool.c:43   UCX  WARN  object 0xb416d00 was not returned to mpool ucp_requests
[1712083156.836436] [node008:3807537:0]          mpool.c:43   UCX  WARN  object 0xb416ec0 was not returned to mpool ucp_requests
[1712083156.836405] [node008:3807539:0]          mpool.c:43   UCX  WARN  object 0xac8eac0 was not returned to mpool ucp_requests
[1712083156.836417] [node008:3807539:0]          mpool.c:43   UCX  WARN  object 0xac8ec80 was not returned to mpool ucp_requests
[1712083156.836422] [node008:3807539:0]          mpool.c:43   UCX  WARN  object 0xac8ee40 was not returned to mpool ucp_requests
[1712083156.836426] [node008:3807539:0]          mpool.c:43   UCX  WARN  object 0xac8f000 was not returned to mpool ucp_requests
[1712083156.836429] [node008:3807539:0]          mpool.c:43   UCX  WARN  object 0xac8f1c0 was not returned to mpool ucp_requests
[1712083156.836841] [node008:3807529:0]          mpool.c:43   UCX  WARN  object 0xc3e58c0 was not returned to mpool ucp_requests
[1712083156.836851] [node008:3807529:0]          mpool.c:43   UCX  WARN  object 0xc3e5a80 was not returned to mpool ucp_requests
[1712083156.836856] [node008:3807529:0]          mpool.c:43   UCX  WARN  object 0xc3e5c40 was not returned to mpool ucp_requests
[1712083156.836859] [node008:3807529:0]          mpool.c:43   UCX  WARN  object 0xc3e5e00 was not returned to mpool ucp_requests
[1712083156.836863] [node008:3807529:0]          mpool.c:43   UCX  WARN  object 0xc3e5fc0 was not returned to mpool ucp_requests
[1712083156.836866] [node008:3807529:0]          mpool.c:43   UCX  WARN  object 0xc3e6180 was not returned to mpool ucp_requests
[1712083156.840917] [node008:3807547:0]          mpool.c:43   UCX  WARN  object 0xb574940 was not returned to mpool ucp_requests
[1712083156.840929] [node008:3807547:0]          mpool.c:43   UCX  WARN  object 0xb574b00 was not returned to mpool ucp_requests
[1712083156.840934] [node008:3807547:0]          mpool.c:43   UCX  WARN  object 0xb574cc0 was not returned to mpool ucp_requests
[1712083156.840938] [node008:3807547:0]          mpool.c:43   UCX  WARN  object 0xb574e80 was not returned to mpool ucp_requests
[1712083156.840944] [node008:3807547:0]          mpool.c:43   UCX  WARN  object 0xb575040 was not returned to mpool ucp_requests
[1712083156.842166] [node008:3807543:0]          mpool.c:43   UCX  WARN  object 0xc519a80 was not returned to mpool ucp_requests
[1712083156.842177] [node008:3807543:0]          mpool.c:43   UCX  WARN  object 0xc519c40 was not returned to mpool ucp_requests
[1712083156.842181] [node008:3807543:0]          mpool.c:43   UCX  WARN  object 0xc519e00 was not returned to mpool ucp_requests
[1712083156.842184] [node008:3807543:0]          mpool.c:43   UCX  WARN  object 0xc519fc0 was not returned to mpool ucp_requests
[1712083156.842188] [node008:3807543:0]          mpool.c:43   UCX  WARN  object 0xc51a180 was not returned to mpool ucp_requests
[1712083156.843829] [node008:3807524:0]          mpool.c:43   UCX  WARN  object 0xc760b40 was not returned to mpool ucp_requests
[1712083156.843839] [node008:3807524:0]          mpool.c:43   UCX  WARN  object 0xc760d00 was not returned to mpool ucp_requests
[1712083156.843843] [node008:3807524:0]          mpool.c:43   UCX  WARN  object 0xc760ec0 was not returned to mpool ucp_requests
[1712083156.843846] [node008:3807524:0]          mpool.c:43   UCX  WARN  object 0xc761080 was not returned to mpool ucp_requests
[1712083156.857099] [node008:3807527:0]          mpool.c:43   UCX  WARN  object 0xb81c7c0 was not returned to mpool ucp_requests
[1712083156.857110] [node008:3807527:0]          mpool.c:43   UCX  WARN  object 0xb81c980 was not returned to mpool ucp_requests
[1712083156.857114] [node008:3807527:0]          mpool.c:43   UCX  WARN  object 0xb81cb40 was not returned to mpool ucp_requests
[1712083156.857117] [node008:3807527:0]          mpool.c:43   UCX  WARN  object 0xb81cd00 was not returned to mpool ucp_requests
[1712083156.889347] [node008:3807540:0]          mpool.c:43   UCX  WARN  object 0xc1df840 was not returned to mpool ucp_requests
[1712083156.889363] [node008:3807540:0]          mpool.c:43   UCX  WARN  object 0xc1dfa00 was not returned to mpool ucp_requests
[1712083156.889367] [node008:3807540:0]          mpool.c:43   UCX  WARN  object 0xc1dfbc0 was not returned to mpool ucp_requests
[1712083156.889370] [node008:3807540:0]          mpool.c:43   UCX  WARN  object 0xc1dff40 was not returned to mpool ucp_requests
[1712083156.892462] [node008:3807544:0]          mpool.c:43   UCX  WARN  object 0xab53b00 was not returned to mpool ucp_requests
[1712083156.892474] [node008:3807544:0]          mpool.c:43   UCX  WARN  object 0xab53cc0 was not returned to mpool ucp_requests
[1712083156.892477] [node008:3807544:0]          mpool.c:43   UCX  WARN  object 0xab53e80 was not returned to mpool ucp_requests
[1712083156.892479] [node008:3807544:0]          mpool.c:43   UCX  WARN  object 0xab54040 was not returned to mpool ucp_requests
[1712083156.892482] [node008:3807544:0]          mpool.c:43   UCX  WARN  object 0xab54200 was not returned to mpool ucp_requests
[1712083156.897437] [node008:3807542:0]          mpool.c:43   UCX  WARN  object 0xc0288c0 was not returned to mpool ucp_requests
[1712083156.897448] [node008:3807542:0]          mpool.c:43   UCX  WARN  object 0xc028a80 was not returned to mpool ucp_requests
[1712083156.897451] [node008:3807542:0]          mpool.c:43   UCX  WARN  object 0xc028c40 was not returned to mpool ucp_requests
[1712083156.897454] [node008:3807542:0]          mpool.c:43   UCX  WARN  object 0xc028e00 was not returned to mpool ucp_requests
[1712083156.897456] [node008:3807542:0]          mpool.c:43   UCX  WARN  object 0xc028fc0 was not returned to mpool ucp_requests
[1712083156.903837] [node008:3807548:0]          mpool.c:43   UCX  WARN  object 0xba84b00 was not returned to mpool ucp_requests
[1712083156.903847] [node008:3807548:0]          mpool.c:43   UCX  WARN  object 0xba84cc0 was not returned to mpool ucp_requests
[1712083156.903851] [node008:3807548:0]          mpool.c:43   UCX  WARN  object 0xba84e80 was not returned to mpool ucp_requests
[1712083156.903854] [node008:3807548:0]          mpool.c:43   UCX  WARN  object 0xba85040 was not returned to mpool ucp_requests
[1712083156.903857] [node008:3807548:0]          mpool.c:43   UCX  WARN  object 0xba85200 was not returned to mpool ucp_requests


           ************************************************************
           *        Program running with 30 parallel MPI-processes    *
           *              working on a common directory               *
           ************************************************************
-------------------------------------------------------------------------------
                                 ORCA SCF
-------------------------------------------------------------------------------

------------
SCF SETTINGS
------------
Hamiltonian:
 Density Functional     Method          .... DFT(GTOs)
 Exchange Functional    Exchange        .... PBE
   PBE kappa parameter   XKappa         ....  0.804000
   PBE mue parameter    XMuePBE         ....  0.219520
 Correlation Functional Correlation     .... PBE
   PBE beta parameter  CBetaPBE         ....  0.066725
 LDA part of GGA corr.  LDAOpt          .... PW91-LDA
 Gradients option       PostSCFGGA      .... off
 Hybrid DFT is turned on
   Fraction HF Exchange ScalHFX         ....  0.250000
   Scaling of DF-GGA-X  ScalDFX         ....  0.750000
   Scaling of DF-GGA-C  ScalDFC         ....  1.000000
   Scaling of DF-LDA-C  ScalLDAC        ....  1.000000
   Perturbative correction              ....  0.000000
   Density functional embedding theory  .... OFF
   NL short-range parameter             ....  6.900000
 RI-approximation to the Coulomb term is turned on
   Number of AuxJ basis functions       .... 2498
   RIJ-COSX (HFX calculated with COS-X)).... on


General Settings:
 Integral files         IntName         .... IminiumBzOate3optb
 Hartree-Fock type      HFTyp           .... RHF
 Total Charge           Charge          ....    0
 Multiplicity           Mult            ....    1
 Number of Electrons    NEL             ....  302
 Basis Dimension        Dim             .... 1542
 Nuclear Repulsion      ENuc            ....   5201.2103991245 Eh

Convergence Acceleration:
 DIIS                   CNVDIIS         .... on
   Start iteration      DIISMaxIt       ....    12
   Startup error        DIISStart       ....  0.200000
   # of expansion vecs  DIISMaxEq       ....     5
   Bias factor          DIISBfac        ....   1.050
   Max. coefficient     DIISMaxC        ....  10.000
 Trust-Rad. Augm. Hess. CNVTRAH         .... auto
   Auto Start mean grad. ratio tolernc. ....  1.125000
   Auto Start start iteration           ....    20
   Auto Start num. interpolation iter.  ....    10
   Max. Number of Micro iterations      ....    16
   Max. Number of Macro iterations      .... Maxiter - #DIIS iter
   Number of Davidson start vectors     ....     2
   Converg. threshold I  (grad. norm)   ....   1.000e-05
   Converg. threshold II (energy diff.) ....   1.000e-08
   Grad. Scal. Fac. for Micro threshold ....   0.100
   Minimum threshold for Micro iter.    ....   0.010
   NR start threshold (gradient norm)   ....   0.001
   Initial trust radius                 ....   0.400
   Minimum AH scaling param. (alpha)    ....   1.000
   Maximum AH scaling param. (alpha)    .... 1000.000
   Orbital update algorithm             .... Taylor
   White noise on init. David. guess    .... on
   Maximum white noise                  ....   0.010
   Quad. conv. algorithm                .... NR
 SOSCF                  CNVSOSCF        .... on
   Start iteration      SOSCFMaxIt      ....   150
   Startup grad/error   SOSCFStart      ....  0.003300
 Level Shifting         CNVShift        .... on
   Level shift para.    LevelShift      ....    0.2500
   Turn off err/grad.   ShiftErr        ....    0.0010
 Zerner damping         CNVZerner       .... off
 Static damping         CNVDamp         .... on
   Fraction old density DampFac         ....    0.7000
   Max. Damping (<1)    DampMax         ....    0.9800
   Min. Damping (>=0)   DampMin         ....    0.0000
   Turn off err/grad.   DampErr         ....    0.1000
 Fernandez-Rico         CNVRico         .... off

SCF Procedure:
 Maximum # iterations   MaxIter         ....   125
 SCF integral mode      SCFMode         .... Direct
   Integral package                     .... SHARK and LIBINT hybrid scheme
 Reset frequency        DirectResetFreq ....    20
 Integral Threshold     Thresh          ....  2.500e-11 Eh
 Primitive CutOff       TCut            ....  2.500e-12 Eh

Convergence Tolerance:
 Convergence Check Mode ConvCheckMode   .... Total+1el-Energy
 Convergence forced     ConvForced      .... 0
 Energy Change          TolE            ....  1.000e-08 Eh
 1-El. energy change                    ....  1.000e-05 Eh
 Orbital Gradient       TolG            ....  1.000e-05
 Orbital Rotation angle TolX            ....  1.000e-05
 DIIS Error             TolErr          ....  5.000e-07


Diagonalization of the overlap matrix:
Smallest eigenvalue                        ... 4.158e-06
Time for diagonalization                   ...    1.280 sec
Threshold for overlap eigenvalues          ... 1.000e-08
Number of eigenvalues below threshold      ... 0
Time for construction of square roots      ...    1.328 sec
Total time needed                          ...    2.967 sec

Time for model grid setup =    0.912 sec

------------------------------
INITIAL GUESS: MODEL POTENTIAL
------------------------------
Loading Hartree-Fock densities                     ... done
Calculating cut-offs                               ... done
Initializing the effective Hamiltonian             ... done
Setting up the integral package (SHARK)            ... done
Starting the Coulomb interaction                   ... done (   0.9 sec)
Reading the grid                                   ... done
Mapping shells                                     ... done
Starting the XC term evaluation                    ... done (   0.8 sec)
  promolecular density results
     # of electrons  =    301.981417044
     EX              =   -241.787916185
     EC              =    -10.137414926
     EX+EC           =   -251.925331111
Transforming the Hamiltonian                       ... done (   0.4 sec)
Diagonalizing the Hamiltonian                      ... done (   0.7 sec)
Back transforming the eigenvectors                 ... done (   0.1 sec)
Now organizing SCF variables                       ... done
                      ------------------
                      INITIAL GUESS DONE (   4.1 sec)
                      ------------------
-------------------
DFT GRID GENERATION
-------------------

General Integration Accuracy     IntAcc      ... 4.388
Radial Grid Type                 RadialGrid  ... OptM3 with GC (2021)
Angular Grid (max. ang.)         AngularGrid ... 4 (Lebedev-302)
Angular grid pruning method      GridPruning ... 4 (adaptive)
Weight generation scheme         WeightScheme... Becke
Basis function cutoff            BFCut       ... 1.0000e-11
Integration weight cutoff        WCut        ... 1.0000e-14
Angular grids for H and He will be reduced by one unit
Partially contracted basis set               ... off
Rotationally invariant grid construction     ... off

Total number of grid points                  ...   374405
Total number of batches                      ...     5891
Average number of points per batch           ...       63
Average number of grid points per atom       ...     4566
Time for grid setup =    3.028 sec

--------------------
COSX GRID GENERATION
--------------------

GRIDX 1
-------
General Integration Accuracy     IntAcc      ... 3.816
Radial Grid Type                 RadialGrid  ... OptM3 with GC (2021)
Angular Grid (max. ang.)         AngularGrid ... 1 (Lebedev-50)
Angular grid pruning method      GridPruning ... 4 (adaptive)
Weight generation scheme         WeightScheme... Becke
Basis function cutoff            BFCut       ... 1.0000e-11
Integration weight cutoff        WCut        ... 1.0000e-14
Angular grids for H and He will be reduced by one unit
Partially contracted basis set               ... on
Rotationally invariant grid construction     ... off

Total number of grid points                  ...    47431
Total number of batches                      ...      774
Average number of points per batch           ...       61
Average number of grid points per atom       ...      578
UseSFitting                                  ... on

GRIDX 2
-------
General Integration Accuracy     IntAcc      ... 4.020
Radial Grid Type                 RadialGrid  ... OptM3 with GC (2021)
Angular Grid (max. ang.)         AngularGrid ... 2 (Lebedev-110)
Angular grid pruning method      GridPruning ... 4 (adaptive)
Weight generation scheme         WeightScheme... Becke
Basis function cutoff            BFCut       ... 1.0000e-11
Integration weight cutoff        WCut        ... 1.0000e-14
Angular grids for H and He will be reduced by one unit
Partially contracted basis set               ... on
Rotationally invariant grid construction     ... off

Total number of grid points                  ...   100531
Total number of batches                      ...     1610
Average number of points per batch           ...       62
Average number of grid points per atom       ...     1226
UseSFitting                                  ... on

GRIDX 3
-------
General Integration Accuracy     IntAcc      ... 4.338
Radial Grid Type                 RadialGrid  ... OptM3 with GC (2021)
Angular Grid (max. ang.)         AngularGrid ... 3 (Lebedev-194)
Angular grid pruning method      GridPruning ... 4 (adaptive)
Weight generation scheme         WeightScheme... Becke
Basis function cutoff            BFCut       ... 1.0000e-11
Integration weight cutoff        WCut        ... 1.0000e-14
Angular grids for H and He will be reduced by one unit
Partially contracted basis set               ... on
Rotationally invariant grid construction     ... off

Total number of grid points                  ...   218211
Total number of batches                      ...     3453
Average number of points per batch           ...       63
Average number of grid points per atom       ...     2661
UseSFitting                                  ... on

Time for X-Grid setup             =    9.980 sec


--------------------
CPCM SOLVATION MODEL
--------------------
CPCM parameters:
  Epsilon                                         ...      26.7260
  Refrac                                          ...       1.2907
  Rsolv                                           ...       1.3000
  Surface type                                    ... GAUSSIAN VDW
  Epsilon function type                           ...         CPCM
Solvent:                                     ... 2,2,2-TRIFLUOROETHANOL
SMD-CDS solvent descriptors:
  Soln                                       ...    1.2907
  Soln25                                     ... Unavailable
  Sola                                       ...    0.5700
  Solb                                       ...    0.2500
  Solg                                       ...   42.0200
  Solc                                       ...    0.0000
  Solh                                       ...    0.5000
Radii:
 Radius for O  used is    2.8724 Bohr (=   1.5200 Ang.)
 Radius for N  used is    3.5716 Bohr (=   1.8900 Ang.)
 Radius for C  used is    3.4960 Bohr (=   1.8500 Ang.)
 Radius for H  used is    2.2677 Bohr (=   1.2000 Ang.)
Calculating surface                               ...        done! (  0.0s)
GEPOL surface points                              ...         4680
GEPOL Volume                                      ...    3948.3105
GEPOL Surface-area                                ...    2184.4625
Calculating surface distance matrix               ...        done! (  0.3s)
Performing Cholesky decomposition & store         ...        done! (  1.4s)
Overall time for CPCM initialization              ...                 1.7s
--------------
SCF ITERATIONS
--------------
ITER       Energy         Delta-E        Max-DP      RMS-DP      [F,P]     Damp
               ***  Starting incremental Fock matrix formation  ***
  0  -1803.8328987923   0.000000000000 0.09857590  0.00051834  0.2830693 0.7000
  1  -1804.3284845740  -0.495585781707 0.11175612  0.00042415  0.1219047 0.7000
                               ***Turning on DIIS***
  2  -1804.5386905338  -0.210205959858 0.13968355  0.00076167  0.0395322 0.0000
  3  -1804.8558719503  -0.317181416425 0.12965167  0.00033264  0.0674993 0.0000
  4  -1804.9280052180  -0.072133267784 0.03840690  0.00011625  0.0122322 0.0000
  5  -1804.9312876900  -0.003282471950 0.01635347  0.00005163  0.0106222 0.0000
                      *** Initiating the SOSCF procedure ***
                           *** Shutting down DIIS ***
                      *** Re-Reading the Fockian *** 
                      *** Removing any level shift *** 
ITER      Energy       Delta-E        Grad      Rot      Max-DP    RMS-DP
  6  -1804.93167311  -0.0003854239  0.000280  0.000280  0.005315  0.000019
               *** Restarting incremental Fock matrix formation ***
  7  -1804.93161060   0.0000625179  0.000116  0.000671  0.003098  0.000032
  8  -1804.93160974   0.0000008588  0.000189  0.000274  0.000604  0.000007
  9  -1804.93161666  -0.0000069271  0.000028  0.000075  0.000623  0.000006
 10  -1804.93161657   0.0000000913  0.000042  0.000055  0.000132  0.000001
 11  -1804.93161686  -0.0000002901  0.000007  0.000018  0.000216  0.000001
 12  -1804.93161688  -0.0000000158  0.000007  0.000010  0.000220  0.000001
                  ***Gradient check signals convergence***
              ***Rediagonalizing the Fockian in SOSCF/NRSCF***

               *****************************************************
               *                     SUCCESS                       *
               *           SCF CONVERGED AFTER  13 CYCLES          *
               *****************************************************

Old exchange energy                            =    -61.836167095 Eh
New exchange energy                            =    -61.836166443 Eh
Exchange energy change after final integration =      0.000000652 Eh
Total energy after final integration           =  -1804.931616090 Eh
Final COS-X integration done in                =    36.339 sec

SMD CDS free energy correction energy :                 3.43856     Kcal/mol
Total Energy after SMD CDS correction =             -1804.926136397 Eh

----------------
TOTAL SCF ENERGY
----------------

Total Energy       :        -1804.92613640 Eh          -49114.53711 eV

Components:
Nuclear Repulsion  :         5201.21039912 Eh          141532.13031 eV
Electronic Energy  :        -7006.13653552 Eh         -190646.66742 eV
One Electron Energy:       -12809.50781242 Eh         -348564.42825 eV
Two Electron Energy:         5803.37127689 Eh          157917.76083 eV
Max COSX asymmetry :            0.00000187 Eh               0.00005 eV
CPCM Dielectric    :           -0.06703416 Eh              -1.82409 eV
SMD CDS (Gcds)     :            0.00547969 Eh               0.14911 eV

Virial components:
Potential Energy   :        -3601.43839911 Eh          -98000.12107 eV
Kinetic Energy     :         1796.51226271 Eh           48885.58396 eV
Virial Ratio       :            2.00468345


DFT components:
N(Alpha)           :      151.000121688524 electrons
N(Beta)            :      151.000121688524 electrons
N(Total)           :      302.000243377048 electrons
E(X)               :     -184.940480988912 Eh       
E(C)               :      -10.117969480325 Eh       
E(XC)              :     -195.058450469236 Eh       
DFET-embed. en.    :        0.000000000000 Eh       
CPCM Solvation Model Properties:
Surface-charge          :           -0.08618680
Charge-correction       :           -0.00078601 Eh              -0.02139 eV
Free-energy (cav+disp)  :            0.00547969 Eh               0.14911 eV

---------------
SCF CONVERGENCE
---------------

  Last Energy change         ...    1.3634e-07  Tolerance :   1.0000e-08
  Last MAX-Density change    ...    2.4425e-15  Tolerance :   1.0000e-07
  Last RMS-Density change    ...    1.0658e-17  Tolerance :   5.0000e-09
  Last Orbital Gradient      ...    1.2466e-06  Tolerance :   1.0000e-05
  Last Orbital Rotation      ...    3.5056e-06  Tolerance :   1.0000e-05

             **** THE GBW FILE WAS UPDATED (IminiumBzOate3optb.gbw) ****
             **** DENSITY IminiumBzOate3optb.scfp WAS UPDATED ****
             **** ENERGY FILE WAS UPDATED (IminiumBzOate3optb.en.tmp) ****
             **** THE GBW FILE WAS UPDATED (IminiumBzOate3optb.gbw) ****
             **** DENSITY IminiumBzOate3optb.scfp WAS UPDATED ****
----------------
ORBITAL ENERGIES
----------------

  NO   OCC          E(Eh)            E(eV) 
   0   2.0000     -19.294187      -525.0215 
   1   2.0000     -19.224163      -523.1161 
   2   2.0000     -19.174328      -521.7600 
   3   2.0000     -19.163429      -521.4634 
   4   2.0000     -14.451480      -393.2448 
   5   2.0000     -14.404054      -391.9542 
   6   2.0000     -10.386338      -282.6266 
   7   2.0000     -10.382842      -282.5315 
   8   2.0000     -10.324046      -280.9316 
   9   2.0000     -10.295002      -280.1412 
  10   2.0000     -10.289976      -280.0045 
  11   2.0000     -10.269713      -279.4531 
  12   2.0000     -10.253504      -279.0120 
  13   2.0000     -10.243217      -278.7321 
  14   2.0000     -10.242456      -278.7114 
  15   2.0000     -10.241711      -278.6911 
  16   2.0000     -10.240490      -278.6579 
  17   2.0000     -10.239274      -278.6248 
  18   2.0000     -10.234017      -278.4818 
  19   2.0000     -10.233793      -278.4757 
  20   2.0000     -10.230421      -278.3839 
  21   2.0000     -10.229934      -278.3706 
  22   2.0000     -10.229264      -278.3524 
  23   2.0000     -10.227886      -278.3149 
  24   2.0000     -10.227694      -278.3097 
  25   2.0000     -10.227117      -278.2940 
  26   2.0000     -10.227051      -278.2922 
  27   2.0000     -10.226684      -278.2822 
  28   2.0000     -10.225470      -278.2492 
  29   2.0000     -10.225069      -278.2383 
  30   2.0000     -10.224268      -278.2165 
  31   2.0000     -10.224132      -278.2128 
  32   2.0000     -10.219673      -278.0914 
  33   2.0000     -10.217293      -278.0267 
  34   2.0000     -10.216443      -278.0035 
  35   2.0000     -10.211600      -277.8718 
  36   2.0000     -10.211589      -277.8715 
  37   2.0000     -10.210846      -277.8512 
  38   2.0000     -10.209042      -277.8022 
  39   2.0000     -10.202140      -277.6144 
  40   2.0000     -10.201881      -277.6073 
  41   2.0000     -10.199156      -277.5331 
  42   2.0000      -1.191714       -32.4282 
  43   2.0000      -1.099453       -29.9176 
  44   2.0000      -1.083795       -29.4916 
  45   2.0000      -1.014952       -27.6182 
  46   2.0000      -0.989454       -26.9244 
  47   2.0000      -0.984758       -26.7966 
  48   2.0000      -0.904262       -24.6062 
  49   2.0000      -0.896460       -24.3939 
  50   2.0000      -0.885767       -24.1030 
  51   2.0000      -0.878954       -23.9176 
  52   2.0000      -0.853017       -23.2118 
  53   2.0000      -0.840624       -22.8745 
  54   2.0000      -0.820430       -22.3250 
  55   2.0000      -0.806753       -21.9529 
  56   2.0000      -0.784822       -21.3561 
  57   2.0000      -0.779497       -21.2112 
  58   2.0000      -0.774529       -21.0760 
  59   2.0000      -0.770352       -20.9624 
  60   2.0000      -0.764886       -20.8136 
  61   2.0000      -0.758859       -20.6496 
  62   2.0000      -0.743453       -20.2304 
  63   2.0000      -0.721358       -19.6291 
  64   2.0000      -0.717719       -19.5301 
  65   2.0000      -0.711135       -19.3510 
  66   2.0000      -0.703561       -19.1449 
  67   2.0000      -0.697933       -18.9917 
  68   2.0000      -0.659060       -17.9339 
  69   2.0000      -0.648844       -17.6559 
  70   2.0000      -0.643315       -17.5055 
  71   2.0000      -0.640746       -17.4356 
  72   2.0000      -0.632329       -17.2065 
  73   2.0000      -0.628793       -17.1103 
  74   2.0000      -0.623761       -16.9734 
  75   2.0000      -0.622298       -16.9336 
  76   2.0000      -0.612113       -16.6565 
  77   2.0000      -0.593869       -16.1600 
  78   2.0000      -0.578910       -15.7529 
  79   2.0000      -0.573641       -15.6096 
  80   2.0000      -0.559898       -15.2356 
  81   2.0000      -0.549397       -14.9499 
  82   2.0000      -0.539262       -14.6741 
  83   2.0000      -0.536925       -14.6105 
  84   2.0000      -0.530087       -14.4244 
  85   2.0000      -0.519426       -14.1343 
  86   2.0000      -0.513026       -13.9601 
  87   2.0000      -0.510661       -13.8958 
  88   2.0000      -0.498476       -13.5642 
  89   2.0000      -0.490168       -13.3381 
  90   2.0000      -0.484206       -13.1759 
  91   2.0000      -0.483519       -13.1572 
  92   2.0000      -0.478027       -13.0078 
  93   2.0000      -0.476034       -12.9535 
  94   2.0000      -0.470317       -12.7980 
  95   2.0000      -0.469069       -12.7640 
  96   2.0000      -0.468323       -12.7437 
  97   2.0000      -0.466547       -12.6954 
  98   2.0000      -0.458033       -12.4637 
  99   2.0000      -0.454888       -12.3781 
 100   2.0000      -0.452790       -12.3210 
 101   2.0000      -0.451921       -12.2974 
 102   2.0000      -0.449216       -12.2238 
 103   2.0000      -0.447647       -12.1811 
 104   2.0000      -0.441665       -12.0183 
 105   2.0000      -0.441330       -12.0092 
 106   2.0000      -0.439304       -11.9541 
 107   2.0000      -0.438675       -11.9370 
 108   2.0000      -0.435168       -11.8415 
 109   2.0000      -0.432764       -11.7761 
 110   2.0000      -0.431097       -11.7308 
 111   2.0000      -0.422479       -11.4963 
 112   2.0000      -0.417203       -11.3527 
 113   2.0000      -0.410448       -11.1689 
 114   2.0000      -0.404373       -11.0036 
 115   2.0000      -0.398596       -10.8463 
 116   2.0000      -0.394054       -10.7228 
 117   2.0000      -0.390273       -10.6199 
 118   2.0000      -0.387934       -10.5562 
 119   2.0000      -0.383761       -10.4427 
 120   2.0000      -0.381230       -10.3738 
 121   2.0000      -0.379029       -10.3139 
 122   2.0000      -0.378477       -10.2989 
 123   2.0000      -0.378274       -10.2934 
 124   2.0000      -0.374134       -10.1807 
 125   2.0000      -0.369080       -10.0432 
 126   2.0000      -0.368136       -10.0175 
 127   2.0000      -0.365602        -9.9485 
 128   2.0000      -0.363764        -9.8985 
 129   2.0000      -0.363487        -9.8910 
 130   2.0000      -0.360537        -9.8107 
 131   2.0000      -0.355319        -9.6687 
 132   2.0000      -0.350134        -9.5276 
 133   2.0000      -0.348434        -9.4814 
 134   2.0000      -0.340311        -9.2603 
 135   2.0000      -0.333312        -9.0699 
 136   2.0000      -0.330947        -9.0055 
 137   2.0000      -0.328564        -8.9407 
 138   2.0000      -0.322692        -8.7809 
 139   2.0000      -0.319584        -8.6963 
 140   2.0000      -0.297513        -8.0957 
 141   2.0000      -0.287954        -7.8356 
 142   2.0000      -0.286685        -7.8011 
 143   2.0000      -0.282940        -7.6992 
 144   2.0000      -0.274260        -7.4630 
 145   2.0000      -0.273075        -7.4307 
 146   2.0000      -0.269441        -7.3319 
 147   2.0000      -0.268604        -7.3091 
 148   2.0000      -0.265076        -7.2131 
 149   2.0000      -0.260522        -7.0892 
 150   2.0000      -0.217029        -5.9057 
 151   0.0000      -0.074963        -2.0399 
 152   0.0000      -0.051066        -1.3896 
 153   0.0000      -0.036335        -0.9887 
 154   0.0000      -0.017905        -0.4872 
 155   0.0000      -0.016691        -0.4542 
 156   0.0000      -0.006805        -0.1852 
 157   0.0000      -0.005195        -0.1414 
 158   0.0000      -0.001242        -0.0338 
 159   0.0000       0.010690         0.2909 
 160   0.0000       0.042026         1.1436 
 161   0.0000       0.042765         1.1637 
 162   0.0000       0.054342         1.4787 
 163   0.0000       0.058040         1.5793 
 164   0.0000       0.067601         1.8395 
 165   0.0000       0.071009         1.9323 
 166   0.0000       0.071584         1.9479 
 167   0.0000       0.078779         2.1437 
 168   0.0000       0.081300         2.2123 
 169   0.0000       0.082946         2.2571 
 170   0.0000       0.085150         2.3170 
 171   0.0000       0.086644         2.3577 
 172   0.0000       0.091940         2.5018 
 173   0.0000       0.094661         2.5758 
 174   0.0000       0.097121         2.6428 
 175   0.0000       0.097817         2.6617 
 176   0.0000       0.101810         2.7704 
 177   0.0000       0.106101         2.8872 
 178   0.0000       0.107871         2.9353 
 179   0.0000       0.110286         3.0010 
 180   0.0000       0.110790         3.0148 
 181   0.0000       0.114327         3.1110 
 182   0.0000       0.116310         3.1649 
 183   0.0000       0.120035         3.2663 
 184   0.0000       0.121384         3.3030 
 185   0.0000       0.122486         3.3330 
 186   0.0000       0.125502         3.4151 
 187   0.0000       0.129883         3.5343 
 188   0.0000       0.132209         3.5976 
 189   0.0000       0.135824         3.6959 
 190   0.0000       0.136721         3.7204 
 191   0.0000       0.140429         3.8213 
 192   0.0000       0.142646         3.8816 
 193   0.0000       0.145894         3.9700 
 194   0.0000       0.146076         3.9749 
 195   0.0000       0.149420         4.0659 
 196   0.0000       0.151890         4.1331 
 197   0.0000       0.155769         4.2387 
 198   0.0000       0.158613         4.3161 
 199   0.0000       0.159057         4.3281 
 200   0.0000       0.161647         4.3986 
 201   0.0000       0.163710         4.4548 
 202   0.0000       0.167901         4.5688 
 203   0.0000       0.170194         4.6312 
 204   0.0000       0.171056         4.6547 
 205   0.0000       0.173540         4.7223 
 206   0.0000       0.175006         4.7622 
 207   0.0000       0.177076         4.8185 
 208   0.0000       0.179697         4.8898 
 209   0.0000       0.181737         4.9453 
 210   0.0000       0.183431         4.9914 
 211   0.0000       0.183911         5.0045 
 212   0.0000       0.187015         5.0889 
 213   0.0000       0.192932         5.2499 
 214   0.0000       0.194042         5.2802 
 215   0.0000       0.195261         5.3133 
 216   0.0000       0.198495         5.4013 
 217   0.0000       0.199686         5.4337 
 218   0.0000       0.203520         5.5381 
 219   0.0000       0.205774         5.5994 
 220   0.0000       0.209791         5.7087 
 221   0.0000       0.211561         5.7569 
 222   0.0000       0.214238         5.8297 
 223   0.0000       0.216555         5.8928 
 224   0.0000       0.217406         5.9159 
 225   0.0000       0.224095         6.0979 
 226   0.0000       0.225779         6.1438 
 227   0.0000       0.228358         6.2139 
 228   0.0000       0.230010         6.2589 
 229   0.0000       0.232029         6.3138 
 230   0.0000       0.234284         6.3752 
 231   0.0000       0.235203         6.4002 
 232   0.0000       0.237285         6.4568 
 233   0.0000       0.239462         6.5161 
 234   0.0000       0.240469         6.5435 
 235   0.0000       0.243769         6.6333 
 236   0.0000       0.244469         6.6523 
 237   0.0000       0.246927         6.7192 
 238   0.0000       0.249477         6.7886 
 239   0.0000       0.253063         6.8862 
 240   0.0000       0.255944         6.9646 
 241   0.0000       0.257482         7.0065 
 242   0.0000       0.258884         7.0446 
 243   0.0000       0.264348         7.1933 
 244   0.0000       0.265024         7.2117 
 245   0.0000       0.268985         7.3195 
 246   0.0000       0.269747         7.3402 
 247   0.0000       0.272596         7.4177 
 248   0.0000       0.273658         7.4466 
 249   0.0000       0.277112         7.5406 
 250   0.0000       0.282201         7.6791 
 251   0.0000       0.282781         7.6949 
 252   0.0000       0.285013         7.7556 
 253   0.0000       0.287020         7.8102 
 254   0.0000       0.291298         7.9266 
 255   0.0000       0.293222         7.9790 
 256   0.0000       0.297572         8.0973 
 257   0.0000       0.299315         8.1448 
 258   0.0000       0.300354         8.1730 
 259   0.0000       0.303478         8.2581 
 260   0.0000       0.307177         8.3587 
 261   0.0000       0.310645         8.4531 
 262   0.0000       0.311719         8.4823 
 263   0.0000       0.317289         8.6339 
 264   0.0000       0.319507         8.6942 
 265   0.0000       0.321728         8.7547 
 266   0.0000       0.324971         8.8429 
 267   0.0000       0.326369         8.8810 
 268   0.0000       0.328797         8.9470 
 269   0.0000       0.331408         9.0181 
 270   0.0000       0.332902         9.0587 
 271   0.0000       0.335525         9.1301 
 272   0.0000       0.336872         9.1668 
 273   0.0000       0.340057         9.2534 
 274   0.0000       0.343066         9.3353 
 275   0.0000       0.346475         9.4281 
 276   0.0000       0.349378         9.5071 
 277   0.0000       0.351416         9.5625 
 278   0.0000       0.351802         9.5730 
 279   0.0000       0.353914         9.6305 
 280   0.0000       0.356978         9.7139 
 281   0.0000       0.360715         9.8156 
 282   0.0000       0.362676         9.8689 
 283   0.0000       0.367550        10.0015 
 284   0.0000       0.368498        10.0273 
 285   0.0000       0.370474        10.0811 
 286   0.0000       0.372522        10.1368 
 287   0.0000       0.374889        10.2013 
 288   0.0000       0.377245        10.2653 
 289   0.0000       0.379654        10.3309 
 290   0.0000       0.382972        10.4212 
 291   0.0000       0.387228        10.5370 
 292   0.0000       0.388685        10.5767 
 293   0.0000       0.390074        10.6144 
 294   0.0000       0.391472        10.6525 
 295   0.0000       0.396716        10.7952 
 296   0.0000       0.400263        10.8917 
 297   0.0000       0.403746        10.9865 
 298   0.0000       0.406160        11.0522 
 299   0.0000       0.407888        11.0992 
 300   0.0000       0.411020        11.1844 
 301   0.0000       0.414100        11.2682 
 302   0.0000       0.417141        11.3510 
 303   0.0000       0.418038        11.3754 
 304   0.0000       0.421781        11.4772 
 305   0.0000       0.423057        11.5120 
 306   0.0000       0.424897        11.5620 
 307   0.0000       0.428457        11.6589 
 308   0.0000       0.428830        11.6690 
 309   0.0000       0.431068        11.7300 
 310   0.0000       0.432634        11.7726 
 311   0.0000       0.433888        11.8067 
 312   0.0000       0.435793        11.8585 
 313   0.0000       0.436916        11.8891 
 314   0.0000       0.438767        11.9395 
 315   0.0000       0.441225        12.0064 
 316   0.0000       0.442014        12.0278 
 317   0.0000       0.445689        12.1278 
 318   0.0000       0.446738        12.1564 
 319   0.0000       0.448649        12.2084 
 320   0.0000       0.449285        12.2257 
 321   0.0000       0.451916        12.2973 
 322   0.0000       0.453239        12.3333 
 323   0.0000       0.454126        12.3574 
 324   0.0000       0.457161        12.4400 
 325   0.0000       0.459342        12.4993 
 326   0.0000       0.460106        12.5201 
 327   0.0000       0.462167        12.5762 
 328   0.0000       0.467384        12.7182 
 329   0.0000       0.468409        12.7461 
 330   0.0000       0.469609        12.7787 
 331   0.0000       0.473244        12.8776 
 332   0.0000       0.473962        12.8972 
 333   0.0000       0.476429        12.9643 
 334   0.0000       0.478760        13.0277 
 335   0.0000       0.480638        13.0788 
 336   0.0000       0.484257        13.1773 
 337   0.0000       0.484807        13.1923 
 338   0.0000       0.485543        13.2123 
 339   0.0000       0.487162        13.2564 
 340   0.0000       0.488264        13.2864 
 341   0.0000       0.490547        13.3485 
 342   0.0000       0.493760        13.4359 
 343   0.0000       0.494306        13.4508 
 344   0.0000       0.496980        13.5235 
 345   0.0000       0.498462        13.5638 
 346   0.0000       0.501090        13.6353 
 347   0.0000       0.502759        13.6808 
 348   0.0000       0.505335        13.7509 
 349   0.0000       0.507296        13.8042 
 350   0.0000       0.510550        13.8928 
 351   0.0000       0.511169        13.9096 
 352   0.0000       0.513628        13.9765 
 353   0.0000       0.517806        14.0902 
 354   0.0000       0.518883        14.1195 
 355   0.0000       0.520491        14.1633 
 356   0.0000       0.522265        14.2116 
 357   0.0000       0.523953        14.2575 
 358   0.0000       0.526980        14.3398 
 359   0.0000       0.528621        14.3845 
 360   0.0000       0.528926        14.3928 
 361   0.0000       0.531898        14.4737 
 362   0.0000       0.534545        14.5457 
 363   0.0000       0.534864        14.5544 
 364   0.0000       0.536675        14.6037 
 365   0.0000       0.541138        14.7251 
 366   0.0000       0.547898        14.9091 
 367   0.0000       0.549513        14.9530 
 368   0.0000       0.551161        14.9978 
 369   0.0000       0.553437        15.0598 
 370   0.0000       0.555072        15.1043 
 371   0.0000       0.562786        15.3142 
 372   0.0000       0.566307        15.4100 
 373   0.0000       0.569520        15.4974 
 374   0.0000       0.572472        15.5777 
 375   0.0000       0.574836        15.6421 
 376   0.0000       0.577851        15.7241 
 377   0.0000       0.582158        15.8413 
 378   0.0000       0.584199        15.8968 
 379   0.0000       0.591924        16.1071 
 380   0.0000       0.594672        16.1818 
 381   0.0000       0.597496        16.2587 
 382   0.0000       0.601463        16.3667 
 383   0.0000       0.603681        16.4270 
 384   0.0000       0.606949        16.5159 
 385   0.0000       0.612871        16.6771 
 386   0.0000       0.614083        16.7101 
 387   0.0000       0.620018        16.8716 
 388   0.0000       0.623707        16.9719 
 389   0.0000       0.624055        16.9814 
 390   0.0000       0.631866        17.1940 
 391   0.0000       0.632473        17.2105 
 392   0.0000       0.637321        17.3424 
 393   0.0000       0.640092        17.4178 
 394   0.0000       0.649394        17.6709 
 395   0.0000       0.651505        17.7284 
 396   0.0000       0.652688        17.7605 
 397   0.0000       0.655332        17.8325 
 398   0.0000       0.658656        17.9229 
 399   0.0000       0.660097        17.9622 
 400   0.0000       0.667036        18.1510 
 401   0.0000       0.670885        18.2557 
 402   0.0000       0.674213        18.3463 
 403   0.0000       0.677372        18.4322 
 404   0.0000       0.680819        18.5260 
 405   0.0000       0.685408        18.6509 
 406   0.0000       0.686781        18.6883 
 407   0.0000       0.688318        18.7301 
 408   0.0000       0.694616        18.9015 
 409   0.0000       0.697968        18.9927 
 410   0.0000       0.701264        19.0824 
 411   0.0000       0.704038        19.1578 
 412   0.0000       0.705676        19.2024 
 413   0.0000       0.709789        19.3143 
 414   0.0000       0.713397        19.4125 
 415   0.0000       0.715319        19.4648 
 416   0.0000       0.718479        19.5508 
 417   0.0000       0.720415        19.6035 
 418   0.0000       0.725361        19.7381 
 419   0.0000       0.726171        19.7601 
 420   0.0000       0.728558        19.8251 
 421   0.0000       0.730818        19.8866 
 422   0.0000       0.733151        19.9501 
 423   0.0000       0.735754        20.0209 
 424   0.0000       0.739988        20.1361 
 425   0.0000       0.741912        20.1884 
 426   0.0000       0.743597        20.2343 
 427   0.0000       0.746949        20.3255 
 428   0.0000       0.751661        20.4537 
 429   0.0000       0.754584        20.5333 
 430   0.0000       0.756301        20.5800 
 431   0.0000       0.759213        20.6592 
 432   0.0000       0.761092        20.7104 
 433   0.0000       0.764185        20.7945 
 434   0.0000       0.768144        20.9023 
 435   0.0000       0.772002        21.0072 
 436   0.0000       0.774247        21.0683 
 437   0.0000       0.777824        21.1657 
 438   0.0000       0.780334        21.2340 
 439   0.0000       0.785024        21.3616 
 440   0.0000       0.787025        21.4160 
 441   0.0000       0.789333        21.4788 
 442   0.0000       0.791001        21.5242 
 443   0.0000       0.796158        21.6645 
 444   0.0000       0.798161        21.7191 
 445   0.0000       0.802360        21.8333 
 446   0.0000       0.805836        21.9279 
 447   0.0000       0.808810        22.0088 
 448   0.0000       0.809884        22.0381 
 449   0.0000       0.817104        22.2345 
 450   0.0000       0.819736        22.3061 
 451   0.0000       0.821193        22.3458 
 452   0.0000       0.826155        22.4808 
 453   0.0000       0.827398        22.5146 
 454   0.0000       0.829406        22.5693 
 455   0.0000       0.835125        22.7249 
 456   0.0000       0.840913        22.8824 
 457   0.0000       0.843667        22.9574 
 458   0.0000       0.844494        22.9799 
 459   0.0000       0.849181        23.1074 
 460   0.0000       0.852307        23.1925 
 461   0.0000       0.855333        23.2748 
 462   0.0000       0.858568        23.3628 
 463   0.0000       0.862355        23.4659 
 464   0.0000       0.864554        23.5257 
 465   0.0000       0.867826        23.6147 
 466   0.0000       0.869812        23.6688 
 467   0.0000       0.877448        23.8766 
 468   0.0000       0.880007        23.9462 
 469   0.0000       0.882983        24.0272 
 470   0.0000       0.890458        24.2306 
 471   0.0000       0.890554        24.2332 
 472   0.0000       0.894198        24.3324 
 473   0.0000       0.897087        24.4110 
 474   0.0000       0.904396        24.6099 
 475   0.0000       0.906643        24.6710 
 476   0.0000       0.911860        24.8130 
 477   0.0000       0.914538        24.8858 
 478   0.0000       0.919141        25.0111 
 479   0.0000       0.925790        25.1920 
 480   0.0000       0.928115        25.2553 
 481   0.0000       0.931692        25.3526 
 482   0.0000       0.935687        25.4613 
 483   0.0000       0.936912        25.4947 
 484   0.0000       0.938579        25.5400 
 485   0.0000       0.944716        25.7070 
 486   0.0000       0.945970        25.7412 
 487   0.0000       0.947389        25.7798 
 488   0.0000       0.951075        25.8801 
 489   0.0000       0.956039        26.0151 
 490   0.0000       0.958121        26.0718 
 491   0.0000       0.960388        26.1335 
 492   0.0000       0.963497        26.2181 
 493   0.0000       0.966023        26.2868 
 494   0.0000       0.970205        26.4006 
 495   0.0000       0.977966        26.6118 
 496   0.0000       0.984665        26.7941 
 497   0.0000       0.987785        26.8790 
 498   0.0000       0.993545        27.0357 
 499   0.0000       0.997962        27.1559 
 500   0.0000       0.999191        27.1894 
 501   0.0000       1.003245        27.2997 
 502   0.0000       1.009235        27.4627 
 503   0.0000       1.011140        27.5145 
 504   0.0000       1.018617        27.7180 
 505   0.0000       1.023535        27.8518 
 506   0.0000       1.028070        27.9752 
 507   0.0000       1.031014        28.0553 
 508   0.0000       1.035192        28.1690 
 509   0.0000       1.041336        28.3362 
 510   0.0000       1.041706        28.3463 
 511   0.0000       1.048566        28.5329 
 512   0.0000       1.052034        28.6273 
 513   0.0000       1.054674        28.6991 
 514   0.0000       1.059661        28.8349 
 515   0.0000       1.063129        28.9292 
 516   0.0000       1.069202        29.0945 
 517   0.0000       1.072107        29.1735 
 518   0.0000       1.077154        29.3108 
 519   0.0000       1.078551        29.3489 
 520   0.0000       1.084696        29.5161 
 521   0.0000       1.088539        29.6207 
 522   0.0000       1.091487        29.7009 
 523   0.0000       1.093375        29.7523 
 524   0.0000       1.097136        29.8546 
 525   0.0000       1.101172        29.9644 
 526   0.0000       1.106662        30.1138 
 527   0.0000       1.111762        30.2526 
 528   0.0000       1.113390        30.2969 
 529   0.0000       1.121982        30.5307 
 530   0.0000       1.124139        30.5894 
 531   0.0000       1.127672        30.6855 
 532   0.0000       1.134248        30.8645 
 533   0.0000       1.136828        30.9347 
 534   0.0000       1.140254        31.0279 
 535   0.0000       1.146121        31.1875 
 536   0.0000       1.146877        31.2081 
 537   0.0000       1.147362        31.2213 
 538   0.0000       1.148834        31.2614 
 539   0.0000       1.152764        31.3683 
 540   0.0000       1.156052        31.4578 
 541   0.0000       1.162821        31.6420 
 542   0.0000       1.164910        31.6988 
 543   0.0000       1.170245        31.8440 
 544   0.0000       1.173982        31.9457 
 545   0.0000       1.176711        32.0199 
 546   0.0000       1.179402        32.0932 
 547   0.0000       1.183671        32.2093 
 548   0.0000       1.186140        32.2765 
 549   0.0000       1.192038        32.4370 
 550   0.0000       1.195464        32.5302 
 551   0.0000       1.196414        32.5561 
 552   0.0000       1.202852        32.7313 
 553   0.0000       1.207452        32.8564 
 554   0.0000       1.212504        32.9939 
 555   0.0000       1.217918        33.1412 
 556   0.0000       1.221712        33.2445 
 557   0.0000       1.226062        33.3628 
 558   0.0000       1.227130        33.3919 
 559   0.0000       1.229791        33.4643 
 560   0.0000       1.231683        33.5158 
 561   0.0000       1.240766        33.7630 
 562   0.0000       1.242861        33.8200 
 563   0.0000       1.246690        33.9242 
 564   0.0000       1.250137        34.0179 
 565   0.0000       1.256398        34.1883 
 566   0.0000       1.257162        34.2091 
 567   0.0000       1.259799        34.2809 
 568   0.0000       1.262265        34.3480 
 569   0.0000       1.268591        34.5201 
 570   0.0000       1.270154        34.5627 
 571   0.0000       1.273227        34.6463 
 572   0.0000       1.276357        34.7314 
 573   0.0000       1.279991        34.8303 
 574   0.0000       1.283390        34.9228 
 575   0.0000       1.285600        34.9830 
 576   0.0000       1.288641        35.0657 
 577   0.0000       1.292729        35.1769 
 578   0.0000       1.294762        35.2323 
 579   0.0000       1.295917        35.2637 
 580   0.0000       1.302372        35.4394 
 581   0.0000       1.305203        35.5164 
 582   0.0000       1.306060        35.5397 
 583   0.0000       1.314524        35.7700 
 584   0.0000       1.319333        35.9009 
 585   0.0000       1.320590        35.9351 
 586   0.0000       1.324246        36.0346 
 587   0.0000       1.331584        36.2342 
 588   0.0000       1.339828        36.4586 
 589   0.0000       1.344073        36.5741 
 590   0.0000       1.350812        36.7575 
 591   0.0000       1.352793        36.8114 
 592   0.0000       1.356590        36.9147 
 593   0.0000       1.360066        37.0093 
 594   0.0000       1.364581        37.1321 
 595   0.0000       1.367863        37.2214 
 596   0.0000       1.370371        37.2897 
 597   0.0000       1.374226        37.3946 
 598   0.0000       1.378027        37.4980 
 599   0.0000       1.378852        37.5205 
 600   0.0000       1.388249        37.7762 
 601   0.0000       1.395735        37.9799 
 602   0.0000       1.396797        38.0088 
 603   0.0000       1.404536        38.2194 
 604   0.0000       1.409461        38.3534 
 605   0.0000       1.411792        38.4168 
 606   0.0000       1.416519        38.5454 
 607   0.0000       1.423853        38.7450 
 608   0.0000       1.426075        38.8055 
 609   0.0000       1.430871        38.9360 
 610   0.0000       1.433549        39.0089 
 611   0.0000       1.436405        39.0866 
 612   0.0000       1.446333        39.3567 
 613   0.0000       1.449939        39.4548 
 614   0.0000       1.456498        39.6333 
 615   0.0000       1.462016        39.7835 
 616   0.0000       1.467008        39.9193 
 617   0.0000       1.471256        40.0349 
 618   0.0000       1.474145        40.1135 
 619   0.0000       1.477877        40.2151 
 620   0.0000       1.482653        40.3450 
 621   0.0000       1.485878        40.4328 
 622   0.0000       1.487609        40.4799 
 623   0.0000       1.491422        40.5837 
 624   0.0000       1.495024        40.6817 
 625   0.0000       1.496936        40.7337 
 626   0.0000       1.502624        40.8885 
 627   0.0000       1.508452        41.0471 
 628   0.0000       1.513276        41.1783 
 629   0.0000       1.516529        41.2669 
 630   0.0000       1.519574        41.3497 
 631   0.0000       1.523948        41.4687 
 632   0.0000       1.531537        41.6752 
 633   0.0000       1.534624        41.7592 
 634   0.0000       1.536961        41.8228 
 635   0.0000       1.543667        42.0053 
 636   0.0000       1.547009        42.0963 
 637   0.0000       1.552781        42.2533 
 638   0.0000       1.557564        42.3835 
 639   0.0000       1.559236        42.4290 
 640   0.0000       1.565890        42.6100 
 641   0.0000       1.575176        42.8627 
 642   0.0000       1.580031        42.9948 
 643   0.0000       1.580419        43.0054 
 644   0.0000       1.582973        43.0749 
 645   0.0000       1.585895        43.1544 
 646   0.0000       1.591634        43.3106 
 647   0.0000       1.594041        43.3761 
 648   0.0000       1.596336        43.4385 
 649   0.0000       1.597522        43.4708 
 650   0.0000       1.605433        43.6860 
 651   0.0000       1.606385        43.7120 
 652   0.0000       1.607648        43.7463 
 653   0.0000       1.612579        43.8805 
 654   0.0000       1.615068        43.9482 
 655   0.0000       1.618026        44.0287 
 656   0.0000       1.620507        44.0962 
 657   0.0000       1.627563        44.2882 
 658   0.0000       1.627666        44.2910 
 659   0.0000       1.629600        44.3437 
 660   0.0000       1.634049        44.4647 
 661   0.0000       1.635432        44.5024 
 662   0.0000       1.640012        44.6270 
 663   0.0000       1.641408        44.6650 
 664   0.0000       1.642685        44.6997 
 665   0.0000       1.643064        44.7100 
 666   0.0000       1.645781        44.7840 
 667   0.0000       1.648713        44.8638 
 668   0.0000       1.652329        44.9622 
 669   0.0000       1.654530        45.0220 
 670   0.0000       1.654809        45.0296 
 671   0.0000       1.657615        45.1060 
 672   0.0000       1.660837        45.1937 
 673   0.0000       1.663217        45.2584 
 674   0.0000       1.663659        45.2705 
 675   0.0000       1.666091        45.3366 
 676   0.0000       1.670632        45.4602 
 677   0.0000       1.675544        45.5939 
 678   0.0000       1.677049        45.6348 
 679   0.0000       1.680559        45.7303 
 680   0.0000       1.682551        45.7845 
 681   0.0000       1.686634        45.8956 
 682   0.0000       1.688776        45.9539 
 683   0.0000       1.692158        46.0460 
 684   0.0000       1.695901        46.1478 
 685   0.0000       1.700948        46.2851 
 686   0.0000       1.701114        46.2897 
 687   0.0000       1.708198        46.4824 
 688   0.0000       1.709386        46.5147 
 689   0.0000       1.711786        46.5801 
 690   0.0000       1.715961        46.6937 
 691   0.0000       1.719252        46.7832 
 692   0.0000       1.723966        46.9115 
 693   0.0000       1.725596        46.9559 
 694   0.0000       1.727248        47.0008 
 695   0.0000       1.730701        47.0948 
 696   0.0000       1.735304        47.2200 
 697   0.0000       1.737764        47.2870 
 698   0.0000       1.741586        47.3910 
 699   0.0000       1.741784        47.3964 
 700   0.0000       1.743524        47.4437 
 701   0.0000       1.744467        47.4694 
 702   0.0000       1.748980        47.5922 
 703   0.0000       1.751237        47.6536 
 704   0.0000       1.760938        47.9176 
 705   0.0000       1.762379        47.9568 
 706   0.0000       1.765392        48.0388 
 707   0.0000       1.768003        48.1098 
 708   0.0000       1.769692        48.1558 
 709   0.0000       1.776028        48.3282 
 710   0.0000       1.780893        48.4606 
 711   0.0000       1.781682        48.4820 
 712   0.0000       1.790622        48.7253 
 713   0.0000       1.795045        48.8457 
 714   0.0000       1.797469        48.9116 
 715   0.0000       1.801271        49.0151 
 716   0.0000       1.811353        49.2894 
 717   0.0000       1.812383        49.3174 
 718   0.0000       1.816237        49.4223 
 719   0.0000       1.824714        49.6530 
 720   0.0000       1.826501        49.7016 
 721   0.0000       1.833076        49.8805 
 722   0.0000       1.844477        50.1908 
 723   0.0000       1.849206        50.3195 
 724   0.0000       1.859035        50.5869 
 725   0.0000       1.859470        50.5987 
 726   0.0000       1.870103        50.8881 
 727   0.0000       1.875734        51.0413 
 728   0.0000       1.877149        51.0798 
 729   0.0000       1.878865        51.1265 
 730   0.0000       1.885865        51.3170 
 731   0.0000       1.893098        51.5138 
 732   0.0000       1.897252        51.6268 
 733   0.0000       1.897898        51.6444 
 734   0.0000       1.906051        51.8663 
 735   0.0000       1.907057        51.8937 
 736   0.0000       1.909518        51.9606 
 737   0.0000       1.920877        52.2697 
 738   0.0000       1.924414        52.3660 
 739   0.0000       1.931989        52.5721 
 740   0.0000       1.936656        52.6991 
 741   0.0000       1.938658        52.7536 
 742   0.0000       1.945106        52.9290 
 743   0.0000       1.955831        53.2209 
 744   0.0000       1.956307        53.2338 
 745   0.0000       1.958820        53.3022 
 746   0.0000       1.961241        53.3681 
 747   0.0000       1.968100        53.5547 
 748   0.0000       1.971701        53.6527 
 749   0.0000       1.974997        53.7424 
 750   0.0000       1.980309        53.8870 
 751   0.0000       1.985617        54.0314 
 752   0.0000       1.991318        54.1865 
 753   0.0000       1.994722        54.2791 
 754   0.0000       1.998175        54.3731 
 755   0.0000       2.001741        54.4701 
 756   0.0000       2.006094        54.5886 
 757   0.0000       2.008096        54.6431 
 758   0.0000       2.010470        54.7077 
 759   0.0000       2.015835        54.8537 
 760   0.0000       2.026267        55.1375 
 761   0.0000       2.027379        55.1678 
 762   0.0000       2.037887        55.4537 
 763   0.0000       2.039078        55.4861 
 764   0.0000       2.047869        55.7253 
 765   0.0000       2.049975        55.7827 
 766   0.0000       2.054426        55.9038 
 767   0.0000       2.056707        55.9659 
 768   0.0000       2.066277        56.2263 
 769   0.0000       2.068789        56.2946 
 770   0.0000       2.073078        56.4113 
 771   0.0000       2.078088        56.5476 
 772   0.0000       2.080863        56.6232 
 773   0.0000       2.088717        56.8369 
 774   0.0000       2.091147        56.9030 
 775   0.0000       2.097036        57.0632 
 776   0.0000       2.098926        57.1147 
 777   0.0000       2.104841        57.2756 
 778   0.0000       2.108818        57.3839 
 779   0.0000       2.109657        57.4067 
 780   0.0000       2.113939        57.5232 
 781   0.0000       2.117247        57.6132 
 782   0.0000       2.122537        57.7572 
 783   0.0000       2.123586        57.7857 
 784   0.0000       2.130217        57.9662 
 785   0.0000       2.142015        58.2872 
 786   0.0000       2.142631        58.3040 
 787   0.0000       2.147086        58.4252 
 788   0.0000       2.153620        58.6030 
 789   0.0000       2.161508        58.8176 
 790   0.0000       2.161752        58.8243 
 791   0.0000       2.165718        58.9322 
 792   0.0000       2.171617        59.0927 
 793   0.0000       2.173971        59.1568 
 794   0.0000       2.178707        59.2856 
 795   0.0000       2.183433        59.4142 
 796   0.0000       2.188209        59.5442 
 797   0.0000       2.189468        59.5784 
 798   0.0000       2.199623        59.8548 
 799   0.0000       2.200910        59.8898 
 800   0.0000       2.204490        59.9872 
 801   0.0000       2.209580        60.1257 
 802   0.0000       2.212288        60.1994 
 803   0.0000       2.213177        60.2236 
 804   0.0000       2.222116        60.4669 
 805   0.0000       2.224102        60.5209 
 806   0.0000       2.226240        60.5791 
 807   0.0000       2.236144        60.8486 
 808   0.0000       2.236268        60.8519 
 809   0.0000       2.244836        61.0851 
 810   0.0000       2.246581        61.1326 
 811   0.0000       2.256547        61.4038 
 812   0.0000       2.261566        61.5403 
 813   0.0000       2.263411        61.5905 
 814   0.0000       2.268637        61.7327 
 815   0.0000       2.273626        61.8685 
 816   0.0000       2.281231        62.0755 
 817   0.0000       2.282905        62.1210 
 818   0.0000       2.285269        62.1853 
 819   0.0000       2.287642        62.2499 
 820   0.0000       2.291604        62.3577 
 821   0.0000       2.299848        62.5820 
 822   0.0000       2.304669        62.7132 
 823   0.0000       2.306026        62.7501 
 824   0.0000       2.315445        63.0065 
 825   0.0000       2.323689        63.2308 
 826   0.0000       2.329825        63.3978 
 827   0.0000       2.336137        63.5695 
 828   0.0000       2.339044        63.6486 
 829   0.0000       2.342718        63.7486 
 830   0.0000       2.349748        63.9399 
 831   0.0000       2.355343        64.0921 
 832   0.0000       2.359227        64.1978 
 833   0.0000       2.362491        64.2867 
 834   0.0000       2.368666        64.4547 
 835   0.0000       2.373294        64.5806 
 836   0.0000       2.375648        64.6447 
 837   0.0000       2.377844        64.7044 
 838   0.0000       2.380679        64.7816 
 839   0.0000       2.390433        65.0470 
 840   0.0000       2.394015        65.1445 
 841   0.0000       2.395489        65.1846 
 842   0.0000       2.399709        65.2994 
 843   0.0000       2.404343        65.4255 
 844   0.0000       2.414069        65.6902 
 845   0.0000       2.414848        65.7114 
 846   0.0000       2.421775        65.8998 
 847   0.0000       2.422587        65.9220 
 848   0.0000       2.427566        66.0574 
 849   0.0000       2.430863        66.1471 
 850   0.0000       2.432872        66.2018 
 851   0.0000       2.437511        66.3280 
 852   0.0000       2.441042        66.4241 
 853   0.0000       2.445909        66.5566 
 854   0.0000       2.455026        66.8046 
 855   0.0000       2.459882        66.9368 
 856   0.0000       2.463835        67.0444 
 857   0.0000       2.464018        67.0493 
 858   0.0000       2.471510        67.2532 
 859   0.0000       2.479335        67.4661 
 860   0.0000       2.484793        67.6147 
 861   0.0000       2.487535        67.6893 
 862   0.0000       2.489303        67.7374 
 863   0.0000       2.492006        67.8109 
 864   0.0000       2.497646        67.9644 
 865   0.0000       2.505999        68.1917 
 866   0.0000       2.508652        68.2639 
 867   0.0000       2.515486        68.4499 
 868   0.0000       2.516709        68.4831 
 869   0.0000       2.526914        68.7608 
 870   0.0000       2.528814        68.8125 
 871   0.0000       2.529474        68.8305 
 872   0.0000       2.536227        69.0142 
 873   0.0000       2.542587        69.1873 
 874   0.0000       2.543369        69.2086 
 875   0.0000       2.547799        69.3291 
 876   0.0000       2.551847        69.4393 
 877   0.0000       2.554866        69.5214 
 878   0.0000       2.555929        69.5504 
 879   0.0000       2.563998        69.7699 
 880   0.0000       2.566692        69.8432 
 881   0.0000       2.572522        70.0019 
 882   0.0000       2.574369        70.0521 
 883   0.0000       2.578909        70.1757 
 884   0.0000       2.582981        70.2865 
 885   0.0000       2.590840        70.5003 
 886   0.0000       2.592321        70.5406 
 887   0.0000       2.594106        70.5892 
 888   0.0000       2.599887        70.7465 
 889   0.0000       2.604371        70.8685 
 890   0.0000       2.609125        70.9979 
 891   0.0000       2.611640        71.0663 
 892   0.0000       2.614702        71.1497 
 893   0.0000       2.621508        71.3349 
 894   0.0000       2.622919        71.3733 
 895   0.0000       2.625663        71.4479 
 896   0.0000       2.630067        71.5678 
 897   0.0000       2.631967        71.6195 
 898   0.0000       2.635621        71.7189 
 899   0.0000       2.638672        71.8019 
 900   0.0000       2.640604        71.8545 
 901   0.0000       2.644363        71.9568 
 902   0.0000       2.649339        72.0922 
 903   0.0000       2.650533        72.1247 
 904   0.0000       2.652431        72.1763 
 905   0.0000       2.654761        72.2397 
 906   0.0000       2.658875        72.3517 
 907   0.0000       2.661085        72.4118 
 908   0.0000       2.662881        72.4607 
 909   0.0000       2.667405        72.5838 
 910   0.0000       2.669163        72.6316 
 911   0.0000       2.672656        72.7267 
 912   0.0000       2.676906        72.8423 
 913   0.0000       2.678746        72.8924 
 914   0.0000       2.680616        72.9433 
 915   0.0000       2.682500        72.9945 
 916   0.0000       2.684359        73.0451 
 917   0.0000       2.686076        73.0918 
 918   0.0000       2.688414        73.1555 
 919   0.0000       2.691030        73.2266 
 920   0.0000       2.694852        73.3306 
 921   0.0000       2.697672        73.4074 
 922   0.0000       2.699411        73.4547 
 923   0.0000       2.703065        73.5541 
 924   0.0000       2.705765        73.6276 
 925   0.0000       2.708054        73.6899 
 926   0.0000       2.710859        73.7662 
 927   0.0000       2.713276        73.8320 
 928   0.0000       2.713809        73.8465 
 929   0.0000       2.717930        73.9586 
 930   0.0000       2.719999        74.0149 
 931   0.0000       2.723005        74.0967 
 932   0.0000       2.726872        74.2020 
 933   0.0000       2.729883        74.2839 
 934   0.0000       2.736244        74.4570 
 935   0.0000       2.737438        74.4895 
 936   0.0000       2.739236        74.5384 
 937   0.0000       2.744074        74.6700 
 938   0.0000       2.746423        74.7340 
 939   0.0000       2.750404        74.8423 
 940   0.0000       2.754494        74.9536 
 941   0.0000       2.756725        75.0143 
 942   0.0000       2.759953        75.1022 
 943   0.0000       2.763419        75.1964 
 944   0.0000       2.767257        75.3009 
 945   0.0000       2.771662        75.4208 
 946   0.0000       2.773002        75.4572 
 947   0.0000       2.778135        75.5969 
 948   0.0000       2.778730        75.6131 
 949   0.0000       2.782150        75.7061 
 950   0.0000       2.789482        75.9057 
 951   0.0000       2.790027        75.9205 
 952   0.0000       2.793673        76.0197 
 953   0.0000       2.799068        76.1665 
 954   0.0000       2.801671        76.2373 
 955   0.0000       2.808160        76.4139 
 956   0.0000       2.810770        76.4849 
 957   0.0000       2.816233        76.6336 
 958   0.0000       2.818958        76.7077 
 959   0.0000       2.821283        76.7710 
 960   0.0000       2.825082        76.8744 
 961   0.0000       2.832583        77.0785 
 962   0.0000       2.835547        77.1591 
 963   0.0000       2.837997        77.2258 
 964   0.0000       2.839733        77.2731 
 965   0.0000       2.842878        77.3586 
 966   0.0000       2.847974        77.4973 
 967   0.0000       2.852231        77.6131 
 968   0.0000       2.855262        77.6956 
 969   0.0000       2.857960        77.7691 
 970   0.0000       2.858851        77.7933 
 971   0.0000       2.862032        77.8799 
 972   0.0000       2.868735        78.0623 
 973   0.0000       2.871904        78.1485 
 974   0.0000       2.874145        78.2095 
 975   0.0000       2.875678        78.2512 
 976   0.0000       2.881608        78.4125 
 977   0.0000       2.882587        78.4392 
 978   0.0000       2.888526        78.6008 
 979   0.0000       2.889833        78.6364 
 980   0.0000       2.892873        78.7191 
 981   0.0000       2.894038        78.7508 
 982   0.0000       2.897819        78.8537 
 983   0.0000       2.901443        78.9523 
 984   0.0000       2.902094        78.9700 
 985   0.0000       2.906441        79.0883 
 986   0.0000       2.909884        79.1820 
 987   0.0000       2.912290        79.2474 
 988   0.0000       2.913938        79.2923 
 989   0.0000       2.917632        79.3928 
 990   0.0000       2.923851        79.5620 
 991   0.0000       2.927753        79.6682 
 992   0.0000       2.933598        79.8273 
 993   0.0000       2.936553        79.9077 
 994   0.0000       2.939268        79.9816 
 995   0.0000       2.943717        80.1026 
 996   0.0000       2.947730        80.2118 
 997   0.0000       2.949917        80.2713 
 998   0.0000       2.950952        80.2995 
 999   0.0000       2.958268        80.4986 
 1000   0.0000       2.964255        80.6615 
 1001   0.0000       2.965708        80.7010 
 1002   0.0000       2.969039        80.7916 
 1003   0.0000       2.972793        80.8938 
 1004   0.0000       2.981481        81.1302 
 1005   0.0000       2.985845        81.2490 
 1006   0.0000       2.989521        81.3490 
 1007   0.0000       2.994301        81.4791 
 1008   0.0000       2.995958        81.5242 
 1009   0.0000       3.005010        81.7705 
 1010   0.0000       3.008472        81.8647 
 1011   0.0000       3.012594        81.9769 
 1012   0.0000       3.022632        82.2500 
 1013   0.0000       3.028667        82.4142 
 1014   0.0000       3.033890        82.5563 
 1015   0.0000       3.035170        82.5912 
 1016   0.0000       3.043572        82.8198 
 1017   0.0000       3.044895        82.8558 
 1018   0.0000       3.048735        82.9603 
 1019   0.0000       3.051631        83.0391 
 1020   0.0000       3.058277        83.2200 
 1021   0.0000       3.063948        83.3743 
 1022   0.0000       3.067112        83.4604 
 1023   0.0000       3.069987        83.5386 
 1024   0.0000       3.074552        83.6628 
 1025   0.0000       3.080479        83.8241 
 1026   0.0000       3.083962        83.9189 
 1027   0.0000       3.087436        84.0134 
 1028   0.0000       3.093040        84.1659 
 1029   0.0000       3.100170        84.3599 
 1030   0.0000       3.105215        84.4972 
 1031   0.0000       3.108988        84.5999 
 1032   0.0000       3.112475        84.6948 
 1033   0.0000       3.115663        84.7815 
 1034   0.0000       3.123782        85.0024 
 1035   0.0000       3.126649        85.0804 
 1036   0.0000       3.130106        85.1745 
 1037   0.0000       3.136836        85.3576 
 1038   0.0000       3.140005        85.4439 
 1039   0.0000       3.141629        85.4881 
 1040   0.0000       3.142949        85.5240 
 1041   0.0000       3.149061        85.6903 
 1042   0.0000       3.152773        85.7913 
 1043   0.0000       3.153508        85.8113 
 1044   0.0000       3.159495        85.9742 
 1045   0.0000       3.161984        86.0420 
 1046   0.0000       3.164694        86.1157 
 1047   0.0000       3.168608        86.2222 
 1048   0.0000       3.170783        86.2814 
 1049   0.0000       3.177924        86.4757 
 1050   0.0000       3.180962        86.5584 
 1051   0.0000       3.183220        86.6198 
 1052   0.0000       3.187647        86.7403 
 1053   0.0000       3.188521        86.7641 
 1054   0.0000       3.190183        86.8093 
 1055   0.0000       3.193652        86.9037 
 1056   0.0000       3.201158        87.1079 
 1057   0.0000       3.202219        87.1368 
 1058   0.0000       3.203593        87.1742 
 1059   0.0000       3.206870        87.2634 
 1060   0.0000       3.207166        87.2714 
 1061   0.0000       3.210304        87.3568 
 1062   0.0000       3.213516        87.4442 
 1063   0.0000       3.215672        87.5029 
 1064   0.0000       3.220218        87.6266 
 1065   0.0000       3.221946        87.6736 
 1066   0.0000       3.225725        87.7765 
 1067   0.0000       3.227049        87.8125 
 1068   0.0000       3.231571        87.9355 
 1069   0.0000       3.233376        87.9846 
 1070   0.0000       3.233864        87.9979 
 1071   0.0000       3.241250        88.1989 
 1072   0.0000       3.244603        88.2901 
 1073   0.0000       3.248919        88.4076 
 1074   0.0000       3.255712        88.5924 
 1075   0.0000       3.256472        88.6131 
 1076   0.0000       3.262444        88.7756 
 1077   0.0000       3.264557        88.8331 
 1078   0.0000       3.267463        88.9122 
 1079   0.0000       3.269137        88.9578 
 1080   0.0000       3.273145        89.0668 
 1081   0.0000       3.275139        89.1211 
 1082   0.0000       3.279674        89.2445 
 1083   0.0000       3.282401        89.3187 
 1084   0.0000       3.285136        89.3931 
 1085   0.0000       3.287633        89.4610 
 1086   0.0000       3.292604        89.5963 
 1087   0.0000       3.294470        89.6471 
 1088   0.0000       3.300962        89.8237 
 1089   0.0000       3.305345        89.9430 
 1090   0.0000       3.308687        90.0340 
 1091   0.0000       3.310513        90.0836 
 1092   0.0000       3.311793        90.1185 
 1093   0.0000       3.314285        90.1863 
 1094   0.0000       3.316681        90.2515 
 1095   0.0000       3.322519        90.4104 
 1096   0.0000       3.326532        90.5195 
 1097   0.0000       3.329928        90.6119 
 1098   0.0000       3.332743        90.6885 
 1099   0.0000       3.337975        90.8309 
 1100   0.0000       3.339311        90.8673 
 1101   0.0000       3.340815        90.9082 
 1102   0.0000       3.344447        91.0070 
 1103   0.0000       3.346818        91.0715 
 1104   0.0000       3.348637        91.1210 
 1105   0.0000       3.352542        91.2273 
 1106   0.0000       3.361882        91.4815 
 1107   0.0000       3.362543        91.4994 
 1108   0.0000       3.366175        91.5983 
 1109   0.0000       3.368958        91.6740 
 1110   0.0000       3.371978        91.7562 
 1111   0.0000       3.374090        91.8137 
 1112   0.0000       3.375491        91.8518 
 1113   0.0000       3.379498        91.9608 
 1114   0.0000       3.381945        92.0274 
 1115   0.0000       3.384656        92.1012 
 1116   0.0000       3.387478        92.1780 
 1117   0.0000       3.390544        92.2614 
 1118   0.0000       3.392350        92.3105 
 1119   0.0000       3.397348        92.4465 
 1120   0.0000       3.397965        92.4633 
 1121   0.0000       3.400428        92.5303 
 1122   0.0000       3.401794        92.5675 
 1123   0.0000       3.403839        92.6232 
 1124   0.0000       3.404890        92.6518 
 1125   0.0000       3.409726        92.7834 
 1126   0.0000       3.411579        92.8338 
 1127   0.0000       3.412472        92.8581 
 1128   0.0000       3.413690        92.8912 
 1129   0.0000       3.416683        92.9727 
 1130   0.0000       3.421509        93.1040 
 1131   0.0000       3.423656        93.1624 
 1132   0.0000       3.426333        93.2353 
 1133   0.0000       3.427414        93.2647 
 1134   0.0000       3.429430        93.3195 
 1135   0.0000       3.433265        93.4239 
 1136   0.0000       3.435034        93.4720 
 1137   0.0000       3.437951        93.5514 
 1138   0.0000       3.441878        93.6583 
 1139   0.0000       3.446766        93.7913 
 1140   0.0000       3.452875        93.9575 
 1141   0.0000       3.455380        94.0257 
 1142   0.0000       3.459093        94.1267 
 1143   0.0000       3.461221        94.1846 
 1144   0.0000       3.465540        94.3021 
 1145   0.0000       3.467446        94.3540 
 1146   0.0000       3.469733        94.4162 
 1147   0.0000       3.475854        94.5828 
 1148   0.0000       3.483059        94.7789 
 1149   0.0000       3.485272        94.8391 
 1150   0.0000       3.487297        94.8942 
 1151   0.0000       3.488860        94.9367 
 1152   0.0000       3.492020        95.0227 
 1153   0.0000       3.494238        95.0830 
 1154   0.0000       3.496775        95.1521 
 1155   0.0000       3.499767        95.2335 
 1156   0.0000       3.501656        95.2849 
 1157   0.0000       3.502243        95.3009 
 1158   0.0000       3.509821        95.5071 
 1159   0.0000       3.511363        95.5491 
 1160   0.0000       3.515499        95.6616 
 1161   0.0000       3.521085        95.8136 
 1162   0.0000       3.525619        95.9370 
 1163   0.0000       3.528005        96.0019 
 1164   0.0000       3.529450        96.0412 
 1165   0.0000       3.531565        96.0988 
 1166   0.0000       3.535632        96.2094 
 1167   0.0000       3.542070        96.3846 
 1168   0.0000       3.543314        96.4185 
 1169   0.0000       3.546620        96.5084 
 1170   0.0000       3.553041        96.6832 
 1171   0.0000       3.558026        96.8188 
 1172   0.0000       3.559105        96.8482 
 1173   0.0000       3.561462        96.9123 
 1174   0.0000       3.567296        97.0711 
 1175   0.0000       3.568722        97.1099 
 1176   0.0000       3.572725        97.2188 
 1177   0.0000       3.578927        97.3876 
 1178   0.0000       3.582058        97.4728 
 1179   0.0000       3.587045        97.6084 
 1180   0.0000       3.590776        97.7100 
 1181   0.0000       3.596930        97.8774 
 1182   0.0000       3.597811        97.9014 
 1183   0.0000       3.603859        98.0660 
 1184   0.0000       3.610774        98.2541 
 1185   0.0000       3.617770        98.4445 
 1186   0.0000       3.624217        98.6200 
 1187   0.0000       3.628410        98.7341 
 1188   0.0000       3.631854        98.8278 
 1189   0.0000       3.635197        98.9187 
 1190   0.0000       3.641056        99.0782 
 1191   0.0000       3.649622        99.3113 
 1192   0.0000       3.649950        99.3202 
 1193   0.0000       3.651732        99.3687 
 1194   0.0000       3.660033        99.5946 
 1195   0.0000       3.664384        99.7129 
 1196   0.0000       3.671738        99.9131 
 1197   0.0000       3.673546        99.9623 
 1198   0.0000       3.678842       100.1064 
 1199   0.0000       3.681896       100.1895 
 1200   0.0000       3.688399       100.3664 
 1201   0.0000       3.690226       100.4162 
 1202   0.0000       3.693281       100.4993 
 1203   0.0000       3.696347       100.5827 
 1204   0.0000       3.705398       100.8290 
 1205   0.0000       3.708921       100.9249 
 1206   0.0000       3.712350       101.0182 
 1207   0.0000       3.716344       101.1269 
 1208   0.0000       3.720751       101.2468 
 1209   0.0000       3.727054       101.4183 
 1210   0.0000       3.729094       101.4738 
 1211   0.0000       3.731873       101.5494 
 1212   0.0000       3.736979       101.6884 
 1213   0.0000       3.745330       101.9156 
 1214   0.0000       3.751993       102.0969 
 1215   0.0000       3.760618       102.3316 
 1216   0.0000       3.770593       102.6030 
 1217   0.0000       3.781495       102.8997 
 1218   0.0000       3.787597       103.0658 
 1219   0.0000       3.793985       103.2396 
 1220   0.0000       3.796599       103.3107 
 1221   0.0000       3.799216       103.3819 
 1222   0.0000       3.806906       103.5912 
 1223   0.0000       3.813643       103.7745 
 1224   0.0000       3.815242       103.8180 
 1225   0.0000       3.825872       104.1073 
 1226   0.0000       3.832596       104.2902 
 1227   0.0000       3.844074       104.6026 
 1228   0.0000       3.852061       104.8199 
 1229   0.0000       3.858808       105.0035 
 1230   0.0000       3.864465       105.1574 
 1231   0.0000       3.870482       105.3212 
 1232   0.0000       3.873902       105.4142 
 1233   0.0000       3.882493       105.6480 
 1234   0.0000       3.883253       105.6687 
 1235   0.0000       3.892835       105.9294 
 1236   0.0000       3.899011       106.0975 
 1237   0.0000       3.902873       106.2026 
 1238   0.0000       3.912692       106.4698 
 1239   0.0000       3.919075       106.6435 
 1240   0.0000       3.921486       106.7090 
 1241   0.0000       3.927503       106.8728 
 1242   0.0000       3.932192       107.0004 
 1243   0.0000       3.939024       107.1863 
 1244   0.0000       3.951965       107.5384 
 1245   0.0000       3.969615       108.0187 
 1246   0.0000       3.969950       108.0278 
 1247   0.0000       3.981816       108.3507 
 1248   0.0000       3.990610       108.5900 
 1249   0.0000       3.993318       108.6637 
 1250   0.0000       3.997546       108.7788 
 1251   0.0000       4.005318       108.9903 
 1252   0.0000       4.016832       109.3035 
 1253   0.0000       4.023331       109.4804 
 1254   0.0000       4.027872       109.6040 
 1255   0.0000       4.044827       110.0653 
 1256   0.0000       4.049490       110.1922 
 1257   0.0000       4.058700       110.4429 
 1258   0.0000       4.060858       110.5016 
 1259   0.0000       4.067596       110.6849 
 1260   0.0000       4.075151       110.8905 
 1261   0.0000       4.077708       110.9601 
 1262   0.0000       4.085877       111.1824 
 1263   0.0000       4.086972       111.2122 
 1264   0.0000       4.094463       111.4160 
 1265   0.0000       4.102339       111.6303 
 1266   0.0000       4.107568       111.7726 
 1267   0.0000       4.112645       111.9108 
 1268   0.0000       4.120976       112.1375 
 1269   0.0000       4.124591       112.2358 
 1270   0.0000       4.127427       112.3130 
 1271   0.0000       4.131791       112.4318 
 1272   0.0000       4.139272       112.6353 
 1273   0.0000       4.147230       112.8519 
 1274   0.0000       4.152415       112.9930 
 1275   0.0000       4.154706       113.0553 
 1276   0.0000       4.160723       113.2190 
 1277   0.0000       4.165604       113.3518 
 1278   0.0000       4.169486       113.4575 
 1279   0.0000       4.172058       113.5275 
 1280   0.0000       4.176266       113.6420 
 1281   0.0000       4.180047       113.7449 
 1282   0.0000       4.183077       113.8273 
 1283   0.0000       4.185793       113.9012 
 1284   0.0000       4.199640       114.2780 
 1285   0.0000       4.203454       114.3818 
 1286   0.0000       4.204529       114.4110 
 1287   0.0000       4.210182       114.5649 
 1288   0.0000       4.211694       114.6060 
 1289   0.0000       4.219386       114.8153 
 1290   0.0000       4.222216       114.8923 
 1291   0.0000       4.226645       115.0129 
 1292   0.0000       4.229794       115.0985 
 1293   0.0000       4.233429       115.1975 
 1294   0.0000       4.235811       115.2623 
 1295   0.0000       4.238330       115.3308 
 1296   0.0000       4.243221       115.4639 
 1297   0.0000       4.244837       115.5079 
 1298   0.0000       4.249099       115.6239 
 1299   0.0000       4.252433       115.7146 
 1300   0.0000       4.254337       115.7664 
 1301   0.0000       4.255640       115.8018 
 1302   0.0000       4.258890       115.8903 
 1303   0.0000       4.264081       116.0315 
 1304   0.0000       4.266338       116.0930 
 1305   0.0000       4.269102       116.1682 
 1306   0.0000       4.272986       116.2739 
 1307   0.0000       4.275285       116.3364 
 1308   0.0000       4.282128       116.5226 
 1309   0.0000       4.286404       116.6390 
 1310   0.0000       4.291746       116.7843 
 1311   0.0000       4.297048       116.9286 
 1312   0.0000       4.303423       117.1021 
 1313   0.0000       4.306864       117.1957 
 1314   0.0000       4.312878       117.3594 
 1315   0.0000       4.329228       117.8043 
 1316   0.0000       4.334562       117.9494 
 1317   0.0000       4.348373       118.3252 
 1318   0.0000       4.350293       118.3775 
 1319   0.0000       4.356428       118.5444 
 1320   0.0000       4.360616       118.6584 
 1321   0.0000       4.363088       118.7257 
 1322   0.0000       4.366415       118.8162 
 1323   0.0000       4.367725       118.8518 
 1324   0.0000       4.373525       119.0097 
 1325   0.0000       4.379932       119.1840 
 1326   0.0000       4.380558       119.2010 
 1327   0.0000       4.389164       119.4352 
 1328   0.0000       4.395656       119.6119 
 1329   0.0000       4.402433       119.7963 
 1330   0.0000       4.411136       120.0331 
 1331   0.0000       4.420208       120.2800 
 1332   0.0000       4.423585       120.3719 
 1333   0.0000       4.430065       120.5482 
 1334   0.0000       4.443410       120.9113 
 1335   0.0000       4.454104       121.2023 
 1336   0.0000       4.463580       121.4602 
 1337   0.0000       4.468452       121.5928 
 1338   0.0000       4.478026       121.8533 
 1339   0.0000       4.480142       121.9109 
 1340   0.0000       4.481318       121.9429 
 1341   0.0000       4.494157       122.2922 
 1342   0.0000       4.499358       122.4338 
 1343   0.0000       4.504671       122.5783 
 1344   0.0000       4.504845       122.5831 
 1345   0.0000       4.510235       122.7297 
 1346   0.0000       4.525588       123.1475 
 1347   0.0000       4.534124       123.3798 
 1348   0.0000       4.545967       123.7021 
 1349   0.0000       4.564006       124.1929 
 1350   0.0000       4.572071       124.4124 
 1351   0.0000       4.576692       124.5381 
 1352   0.0000       4.592806       124.9766 
 1353   0.0000       4.601342       125.2089 
 1354   0.0000       4.620520       125.7307 
 1355   0.0000       4.624736       125.8455 
 1356   0.0000       4.632134       126.0468 
 1357   0.0000       4.641312       126.2965 
 1358   0.0000       4.651904       126.5847 
 1359   0.0000       4.658855       126.7739 
 1360   0.0000       4.666645       126.9859 
 1361   0.0000       4.669243       127.0566 
 1362   0.0000       4.676561       127.2557 
 1363   0.0000       4.681736       127.3965 
 1364   0.0000       4.689093       127.5967 
 1365   0.0000       4.693587       127.7190 
 1366   0.0000       4.694050       127.7316 
 1367   0.0000       4.704694       128.0212 
 1368   0.0000       4.718476       128.3962 
 1369   0.0000       4.736195       128.8784 
 1370   0.0000       4.754796       129.3846 
 1371   0.0000       4.758246       129.4785 
 1372   0.0000       4.765135       129.6659 
 1373   0.0000       4.768396       129.7547 
 1374   0.0000       4.778829       130.0385 
 1375   0.0000       4.781955       130.1236 
 1376   0.0000       4.789515       130.3293 
 1377   0.0000       4.803893       130.7206 
 1378   0.0000       4.815658       131.0407 
 1379   0.0000       4.817815       131.0994 
 1380   0.0000       4.830580       131.4468 
 1381   0.0000       4.839615       131.6926 
 1382   0.0000       4.862418       132.3131 
 1383   0.0000       4.881418       132.8301 
 1384   0.0000       4.889759       133.0571 
 1385   0.0000       4.902745       133.4105 
 1386   0.0000       4.905762       133.4926 
 1387   0.0000       4.907720       133.5459 
 1388   0.0000       4.910951       133.6338 
 1389   0.0000       4.917327       133.8073 
 1390   0.0000       4.932164       134.2110 
 1391   0.0000       4.940151       134.4283 
 1392   0.0000       4.948868       134.6655 
 1393   0.0000       4.956625       134.8766 
 1394   0.0000       4.967869       135.1826 
 1395   0.0000       4.977984       135.4578 
 1396   0.0000       4.989418       135.7690 
 1397   0.0000       4.998607       136.0190 
 1398   0.0000       5.012794       136.4051 
 1399   0.0000       5.029245       136.8527 
 1400   0.0000       5.032251       136.9345 
 1401   0.0000       5.039696       137.1371 
 1402   0.0000       5.046769       137.3296 
 1403   0.0000       5.055606       137.5700 
 1404   0.0000       5.082785       138.3096 
 1405   0.0000       5.098108       138.7266 
 1406   0.0000       5.112788       139.1260 
 1407   0.0000       5.118524       139.2821 
 1408   0.0000       5.147224       140.0631 
 1409   0.0000       5.156374       140.3121 
 1410   0.0000       5.166278       140.5816 
 1411   0.0000       5.173390       140.7751 
 1412   0.0000       5.184897       141.0882 
 1413   0.0000       5.195839       141.3860 
 1414   0.0000       5.212630       141.8429 
 1415   0.0000       5.218386       141.9995 
 1416   0.0000       5.220283       142.0511 
 1417   0.0000       5.231539       142.3574 
 1418   0.0000       5.247630       142.7953 
 1419   0.0000       5.256168       143.0276 
 1420   0.0000       5.256411       143.0342 
 1421   0.0000       5.259689       143.1234 
 1422   0.0000       5.262892       143.2106 
 1423   0.0000       5.265257       143.2749 
 1424   0.0000       5.287869       143.8902 
 1425   0.0000       5.291965       144.0017 
 1426   0.0000       5.314214       144.6071 
 1427   0.0000       5.331477       145.0769 
 1428   0.0000       5.334980       145.1722 
 1429   0.0000       5.342657       145.3811 
 1430   0.0000       5.343866       145.4140 
 1431   0.0000       5.358995       145.8257 
 1432   0.0000       5.369567       146.1133 
 1433   0.0000       5.375036       146.2622 
 1434   0.0000       5.395944       146.8311 
 1435   0.0000       5.402595       147.0121 
 1436   0.0000       5.409930       147.2117 
 1437   0.0000       5.433454       147.8518 
 1438   0.0000       5.444575       148.1544 
 1439   0.0000       5.451556       148.3444 
 1440   0.0000       5.471742       148.8937 
 1441   0.0000       5.478402       149.0749 
 1442   0.0000       5.487912       149.3337 
 1443   0.0000       5.505341       149.8079 
 1444   0.0000       5.513458       150.0288 
 1445   0.0000       5.530923       150.5041 
 1446   0.0000       5.547850       150.9647 
 1447   0.0000       5.573385       151.6595 
 1448   0.0000       5.584491       151.9617 
 1449   0.0000       5.588049       152.0585 
 1450   0.0000       5.604412       152.5038 
 1451   0.0000       5.630011       153.2004 
 1452   0.0000       5.640944       153.4979 
 1453   0.0000       5.649560       153.7323 
 1454   0.0000       5.693450       154.9266 
 1455   0.0000       5.704461       155.2263 
 1456   0.0000       5.709458       155.3623 
 1457   0.0000       5.729372       155.9041 
 1458   0.0000       5.766512       156.9148 
 1459   0.0000       5.792950       157.6342 
 1460   0.0000       5.850649       159.2043 
 1461   0.0000       5.880810       160.0250 
 1462   0.0000       5.918058       161.0385 
 1463   0.0000       5.944984       161.7712 
 1464   0.0000       5.956913       162.0958 
 1465   0.0000       6.055321       164.7737 
 1466   0.0000       6.063460       164.9951 
 1467   0.0000       6.087918       165.6607 
 1468   0.0000       6.095054       165.8548 
 1469   0.0000       6.184369       168.2852 
 1470   0.0000       6.187500       168.3704 
 1471   0.0000       6.233352       169.6181 
 1472   0.0000       6.275795       170.7731 
 1473   0.0000       6.319160       171.9531 
 1474   0.0000       6.372100       173.3937 
 1475   0.0000       6.422487       174.7648 
 1476   0.0000       6.429840       174.9648 
 1477   0.0000       6.456131       175.6803 
 1478   0.0000       6.464058       175.8960 
 1479   0.0000       6.549807       178.2293 
 1480   0.0000       6.555851       178.3938 
 1481   0.0000       6.591914       179.3751 
 1482   0.0000       6.609426       179.8516 
 1483   0.0000       6.762235       184.0098 
 1484   0.0000       6.790766       184.7861 
 1485   0.0000       6.822489       185.6494 
 1486   0.0000       6.852099       186.4551 
 1487   0.0000       6.866451       186.8456 
 1488   0.0000       6.918913       188.2732 
 1489   0.0000       6.947795       189.0591 
 1490   0.0000       6.992339       190.2712 
 1491   0.0000       7.068351       192.3396 
 1492   0.0000       7.097831       193.1418 
 1493   0.0000       7.173015       195.1877 
 1494   0.0000       7.212424       196.2600 
 1495   0.0000       7.221946       196.5191 
 1496   0.0000       7.302465       198.7102 
 1497   0.0000       7.439099       202.4282 
 1498   0.0000       7.452636       202.7965 
 1499   0.0000       7.536818       205.0873 
 1500   0.0000      22.201701       604.1390 
 1501   0.0000      22.279768       606.2633 
 1502   0.0000      22.402246       609.5961 
 1503   0.0000      22.436338       610.5238 
 1504   0.0000      22.532723       613.1466 
 1505   0.0000      22.547920       613.5601 
 1506   0.0000      22.557928       613.8324 
 1507   0.0000      22.571048       614.1894 
 1508   0.0000      22.594907       614.8387 
 1509   0.0000      22.622745       615.5962 
 1510   0.0000      22.684699       617.2821 
 1511   0.0000      22.688990       617.3988 
 1512   0.0000      22.707970       617.9153 
 1513   0.0000      22.712085       618.0273 
 1514   0.0000      22.734379       618.6339 
 1515   0.0000      22.740187       618.7919 
 1516   0.0000      22.767245       619.5282 
 1517   0.0000      22.822559       621.0334 
 1518   0.0000      22.831317       621.2717 
 1519   0.0000      22.873323       622.4148 
 1520   0.0000      22.895691       623.0234 
 1521   0.0000      22.922338       623.7485 
 1522   0.0000      22.931481       623.9973 
 1523   0.0000      22.933893       624.0629 
 1524   0.0000      22.942860       624.3070 
 1525   0.0000      22.965225       624.9156 
 1526   0.0000      23.037831       626.8912 
 1527   0.0000      23.070678       627.7851 
 1528   0.0000      23.139840       629.6671 
 1529   0.0000      23.279660       633.4717 
 1530   0.0000      23.314077       634.4083 
 1531   0.0000      23.346163       635.2814 
 1532   0.0000      23.464797       638.5096 
 1533   0.0000      23.505897       639.6280 
 1534   0.0000      23.557019       641.0191 
 1535   0.0000      23.740219       646.0042 
 1536   0.0000      33.008291       898.2013 
 1537   0.0000      33.038315       899.0182 
 1538   0.0000      44.090892      1199.7742 
 1539   0.0000      44.244059      1203.9421 
 1540   0.0000      44.333306      1206.3706 
 1541   0.0000      44.667645      1215.4684 

                    ********************************
                    * MULLIKEN POPULATION ANALYSIS *
                    ********************************

-----------------------
MULLIKEN ATOMIC CHARGES
-----------------------
   0 O :   -0.210861
   1 O :   -0.376438
   2 N :    0.006693
   3 N :   -0.225540
   4 C :    0.223229
   5 C :    0.091095
   6 H :    0.181832
   7 C :    0.124977
   8 C :   -0.313866
   9 H :    0.161788
  10 C :   -0.147171
  11 H :    0.157634
  12 C :   -0.149904
  13 H :    0.158908
  14 C :   -0.149981
  15 H :    0.156732
  16 C :   -0.236562
  17 H :    0.162039
  18 C :    0.060266
  19 C :   -0.400042
  20 H :    0.159695
  21 H :    0.159068
  22 H :    0.155675
  23 C :   -0.401050
  24 H :    0.149543
  25 H :    0.158004
  26 H :    0.153014
  27 C :   -0.428023
  28 H :    0.157327
  29 H :    0.156576
  30 H :    0.154415
  31 C :    0.157102
  32 C :   -0.014499
  33 C :   -0.184362
  34 H :    0.155401
  35 C :   -0.232864
  36 H :    0.149315
  37 C :   -0.184417
  38 H :    0.150864
  39 C :   -0.288263
  40 H :    0.159923
  41 C :    0.081432
  42 C :   -0.432654
  43 H :    0.141457
  44 H :    0.143275
  45 H :    0.143805
  46 C :   -0.433636
  47 H :    0.144907
  48 H :    0.142296
  49 H :    0.140013
  50 C :   -0.461914
  51 H :    0.147114
  52 H :    0.149771
  53 H :    0.147584
  54 C :    0.389296
  55 C :    0.107729
  56 C :   -0.229270
  57 H :    0.162418
  58 C :   -0.136746
  59 H :    0.163431
  60 C :   -0.120816
  61 H :    0.164426
  62 C :   -0.123400
  63 H :    0.161261
  64 C :   -0.212519
  65 H :    0.166628
  66 H :    0.227784
  67 O :   -0.591046
  68 C :    0.403756
  69 C :    0.157064
  70 C :   -0.229371
  71 H :    0.148385
  72 C :   -0.137293
  73 H :    0.154681
  74 C :   -0.158131
  75 H :    0.157776
  76 C :   -0.138645
  77 H :    0.156844
  78 C :   -0.256074
  79 H :    0.144797
  80 O :   -0.604434
  81 H :    0.300748
Sum of atomic charges:   -0.0000000

--------------------------------
MULLIKEN REDUCED ORBITAL CHARGES
--------------------------------
  0 O s       :     3.756074  s :     3.756074
      pz      :     1.310476  p :     4.411958
      px      :     1.479441
      py      :     1.622042
      dz2     :     0.011996  d :     0.040535
      dxz     :     0.007368
      dyz     :     0.008922
      dx2y2   :     0.005068
      dxy     :     0.007181
      f0      :     0.000480  f :     0.002293
      f+1     :     0.000462
      f-1     :     0.000312
      f+2     :     0.000263
      f-2     :     0.000362
      f+3     :     0.000194
      f-3     :     0.000221
  1 O s       :     3.833560  s :     3.833560
      pz      :     1.630218  p :     4.510253
      px      :     1.461630
      py      :     1.418404
      dz2     :     0.005367  d :     0.030688
      dxz     :     0.006498
      dyz     :     0.005362
      dx2y2   :     0.007776
      dxy     :     0.005685
      f0      :     0.000167  f :     0.001938
      f+1     :     0.000331
      f-1     :     0.000226
      f+2     :     0.000405
      f-2     :     0.000329
      f+3     :     0.000263
      f-3     :     0.000218
  2 N s       :     3.421653  s :     3.421653
      pz      :     1.142410  p :     3.500625
      px      :     1.275446
      py      :     1.082769
      dz2     :     0.013672  d :     0.066790
      dxz     :     0.008997
      dyz     :     0.022655
      dx2y2   :     0.010932
      dxy     :     0.010534
      f0      :     0.000486  f :     0.004240
      f+1     :     0.000336
      f-1     :     0.000740
      f+2     :     0.000718
      f-2     :     0.000444
      f+3     :     0.000692
      f-3     :     0.000824
  3 N s       :     3.402219  s :     3.402219
      pz      :     1.244584  p :     3.755559
      px      :     1.061751
      py      :     1.449224
      dz2     :     0.012554  d :     0.063717
      dxz     :     0.017975
      dyz     :     0.009959
      dx2y2   :     0.009680
      dxy     :     0.013549
      f0      :     0.000761  f :     0.004045
      f+1     :     0.000462
      f-1     :     0.000604
      f+2     :     0.000578
      f-2     :     0.000688
      f+3     :     0.000468
      f-3     :     0.000483
  4 C s       :     3.131623  s :     3.131623
      pz      :     0.724991  p :     2.385023
      px      :     0.771102
      py      :     0.888930
      dz2     :     0.048894  d :     0.238547
      dxz     :     0.035214
      dyz     :     0.078869
      dx2y2   :     0.032278
      dxy     :     0.043293
      f0      :     0.004522  f :     0.021579
      f+1     :     0.002466
      f-1     :     0.004464
      f+2     :     0.002531
      f-2     :     0.002436
      f+3     :     0.002336
      f-3     :     0.002824
  5 C s       :     3.052205  s :     3.052205
      pz      :     0.937881  p :     2.680180
      px      :     0.874680
      py      :     0.867619
      dz2     :     0.021499  d :     0.166128
      dxz     :     0.040534
      dyz     :     0.022271
      dx2y2   :     0.034064
      dxy     :     0.047761
      f0      :     0.000776  f :     0.010391
      f+1     :     0.001333
      f-1     :     0.001375
      f+2     :     0.001947
      f-2     :     0.000906
      f+3     :     0.001696
      f-3     :     0.002358
  6 H s       :     0.793904  s :     0.793904
      pz      :     0.012591  p :     0.024264
      px      :     0.006862
      py      :     0.004811
  7 C s       :     3.241893  s :     3.241893
      pz      :     0.868219  p :     2.480990
      px      :     0.806074
      py      :     0.806697
      dz2     :     0.019664  d :     0.142251
      dxz     :     0.029721
      dyz     :     0.017914
      dx2y2   :     0.035516
      dxy     :     0.039437
      f0      :     0.000960  f :     0.009888
      f+1     :     0.000734
      f-1     :     0.001641
      f+2     :     0.001998
      f-2     :     0.000902
      f+3     :     0.001143
      f-3     :     0.002511
  8 C s       :     3.288527  s :     3.288527
      pz      :     0.985712  p :     2.921461
      px      :     0.952182
      py      :     0.983568
      dz2     :     0.009733  d :     0.096588
      dxz     :     0.023363
      dyz     :     0.010639
      dx2y2   :     0.023241
      dxy     :     0.029612
      f0      :     0.000848  f :     0.007290
      f+1     :     0.000534
      f-1     :     0.001153
      f+2     :     0.001468
      f-2     :     0.000720
      f+3     :     0.000776
      f-3     :     0.001792
  9 H s       :     0.815802  s :     0.815802
      pz      :     0.006823  p :     0.022411
      px      :     0.006132
      py      :     0.009455
 10 C s       :     3.182880  s :     3.182880
      pz      :     0.950944  p :     2.862513
      px      :     0.982246
      py      :     0.929323
      dz2     :     0.017951  d :     0.094549
      dxz     :     0.010749
      dyz     :     0.016285
      dx2y2   :     0.032450
      dxy     :     0.017113
      f0      :     0.000352  f :     0.007229
      f+1     :     0.000934
      f-1     :     0.001687
      f+2     :     0.001155
      f-2     :     0.000831
      f+3     :     0.000992
      f-3     :     0.001278
 11 H s       :     0.820326  s :     0.820326
      pz      :     0.004285  p :     0.022040
      px      :     0.013856
      py      :     0.003899
 12 C s       :     3.183800  s :     3.183800
      pz      :     0.960797  p :     2.865151
      px      :     0.938429
      py      :     0.965926
      dz2     :     0.009886  d :     0.093787
      dxz     :     0.023287
      dyz     :     0.009009
      dx2y2   :     0.021360
      dxy     :     0.030246
      f0      :     0.000842  f :     0.007165
      f+1     :     0.000515
      f-1     :     0.001151
      f+2     :     0.001469
      f-2     :     0.000674
      f+3     :     0.000756
      f-3     :     0.001759
 13 H s       :     0.819084  s :     0.819084
      pz      :     0.006513  p :     0.022009
      px      :     0.006242
      py      :     0.009253
 14 C s       :     3.191485  s :     3.191485
      pz      :     0.963382  p :     2.857162
      px      :     0.930907
      py      :     0.962874
      dz2     :     0.009533  d :     0.094128
      dxz     :     0.023058
      dyz     :     0.009648
      dx2y2   :     0.022888
      dxy     :     0.029001
      f0      :     0.000823  f :     0.007205
      f+1     :     0.000532
      f-1     :     0.001137
      f+2     :     0.001461
      f-2     :     0.000677
      f+3     :     0.000765
      f-3     :     0.001811
 15 H s       :     0.821240  s :     0.821240
      pz      :     0.006694  p :     0.022028
      px      :     0.006110
      py      :     0.009224
 16 C s       :     3.233072  s :     3.233072
      pz      :     0.928030  p :     2.898316
      px      :     1.011361
      py      :     0.958924
      dz2     :     0.018845  d :     0.097841
      dxz     :     0.011217
      dyz     :     0.016278
      dx2y2   :     0.033349
      dxy     :     0.018153
      f0      :     0.000362  f :     0.007333
      f+1     :     0.000928
      f-1     :     0.001716
      f+2     :     0.001176
      f-2     :     0.000832
      f+3     :     0.001029
      f-3     :     0.001293
 17 H s       :     0.815007  s :     0.815007
      pz      :     0.004363  p :     0.022954
      px      :     0.014492
      py      :     0.004099
 18 C s       :     3.098138  s :     3.098138
      pz      :     0.771160  p :     2.617437
      px      :     0.905710
      py      :     0.940566
      dz2     :     0.040053  d :     0.211241
      dxz     :     0.046119
      dyz     :     0.043628
      dx2y2   :     0.041957
      dxy     :     0.039484
      f0      :     0.002081  f :     0.012918
      f+1     :     0.001993
      f-1     :     0.001688
      f+2     :     0.002209
      f-2     :     0.001758
      f+3     :     0.001951
      f-3     :     0.001240
 19 C s       :     3.253452  s :     3.253452
      pz      :     0.997802  p :     3.087323
      px      :     1.005524
      py      :     1.083998
      dz2     :     0.013346  d :     0.055859
      dxz     :     0.008554
      dyz     :     0.012331
      dx2y2   :     0.013322
      dxy     :     0.008307
      f0      :     0.000396  f :     0.003408
      f+1     :     0.000720
      f-1     :     0.000331
      f+2     :     0.000721
      f-2     :     0.000594
      f+3     :     0.000151
      f-3     :     0.000496
 20 H s       :     0.818143  s :     0.818143
      pz      :     0.005241  p :     0.022162
      px      :     0.004641
      py      :     0.012279
 21 H s       :     0.819479  s :     0.819479
      pz      :     0.010170  p :     0.021453
      px      :     0.004834
      py      :     0.006448
 22 H s       :     0.822927  s :     0.822927
      pz      :     0.004719  p :     0.021398
      px      :     0.011162
      py      :     0.005516
 23 C s       :     3.267641  s :     3.267641
      pz      :     1.076735  p :     3.074791
      px      :     0.939177
      py      :     1.058879
      dz2     :     0.006488  d :     0.055222
      dxz     :     0.017176
      dyz     :     0.007664
      dx2y2   :     0.015618
      dxy     :     0.008277
      f0      :     0.000110  f :     0.003397
      f+1     :     0.000781
      f-1     :     0.000242
      f+2     :     0.000755
      f-2     :     0.000340
      f+3     :     0.000596
      f-3     :     0.000571
 24 H s       :     0.829179  s :     0.829179
      pz      :     0.008715  p :     0.021277
      px      :     0.008164
      py      :     0.004398
 25 H s       :     0.820550  s :     0.820550
      pz      :     0.009392  p :     0.021446
      px      :     0.005536
      py      :     0.006519
 26 H s       :     0.824810  s :     0.824810
      pz      :     0.005267  p :     0.022177
      px      :     0.004396
      py      :     0.012513
 27 C s       :     3.268386  s :     3.268386
      pz      :     1.094267  p :     3.099765
      px      :     1.095280
      py      :     0.910218
      dz2     :     0.006209  d :     0.056317
      dxz     :     0.011144
      dyz     :     0.014050
      dx2y2   :     0.009052
      dxy     :     0.015863
      f0      :     0.000302  f :     0.003555
      f+1     :     0.000415
      f-1     :     0.000513
      f+2     :     0.000793
      f-2     :     0.000121
      f+3     :     0.000744
      f-3     :     0.000668
 28 H s       :     0.821268  s :     0.821268
      pz      :     0.009954  p :     0.021405
      px      :     0.005167
      py      :     0.006284
 29 H s       :     0.822295  s :     0.822295
      pz      :     0.008454  p :     0.021129
      px      :     0.008194
      py      :     0.004481
 30 H s       :     0.824607  s :     0.824607
      pz      :     0.005142  p :     0.020977
      px      :     0.010185
      py      :     0.005650
 31 C s       :     3.021226  s :     3.021226
      pz      :     0.786120  p :     2.641338
      px      :     0.916212
      py      :     0.939006
      dz2     :     0.045892  d :     0.166914
      dxz     :     0.041461
      dyz     :     0.025575
      dx2y2   :     0.023221
      dxy     :     0.030765
      f0      :     0.002362  f :     0.013419
      f+1     :     0.002555
      f-1     :     0.001788
      f+2     :     0.002301
      f-2     :     0.001574
      f+3     :     0.001295
      f-3     :     0.001544
 32 C s       :     3.333992  s :     3.333992
      pz      :     0.791803  p :     2.543691
      px      :     0.846476
      py      :     0.905412
      dz2     :     0.029819  d :     0.127448
      dxz     :     0.033525
      dyz     :     0.017669
      dx2y2   :     0.022464
      dxy     :     0.023971
      f0      :     0.001324  f :     0.009368
      f+1     :     0.001923
      f-1     :     0.000795
      f+2     :     0.001593
      f-2     :     0.001341
      f+3     :     0.000991
      f-3     :     0.001401
 33 C s       :     3.200420  s :     3.200420
      pz      :     0.913489  p :     2.877783
      px      :     1.000422
      py      :     0.963873
      dz2     :     0.027368  d :     0.098697
      dxz     :     0.023685
      dyz     :     0.017098
      dx2y2   :     0.020245
      dxy     :     0.010301
      f0      :     0.001322  f :     0.007462
      f+1     :     0.001249
      f-1     :     0.000949
      f+2     :     0.001513
      f-2     :     0.000995
      f+3     :     0.000986
      f-3     :     0.000449
 34 H s       :     0.821009  s :     0.821009
      pz      :     0.005257  p :     0.023590
      px      :     0.013620
      py      :     0.004713
 35 C s       :     3.218660  s :     3.218660
      pz      :     0.977702  p :     2.913744
      px      :     0.934238
      py      :     1.001803
      dz2     :     0.020509  d :     0.093258
      dxz     :     0.022111
      dyz     :     0.009335
      dx2y2   :     0.019746
      dxy     :     0.021558
      f0      :     0.000434  f :     0.007202
      f+1     :     0.001534
      f-1     :     0.000836
      f+2     :     0.001341
      f-2     :     0.000834
      f+3     :     0.000941
      f-3     :     0.001282
 36 H s       :     0.828549  s :     0.828549
      pz      :     0.011364  p :     0.022137
      px      :     0.004318
      py      :     0.006455
 37 C s       :     3.213751  s :     3.213751
      pz      :     0.949029  p :     2.866916
      px      :     0.948838
      py      :     0.969048
      dz2     :     0.018729  d :     0.096424
      dxz     :     0.031746
      dyz     :     0.013105
      dx2y2   :     0.011298
      dxy     :     0.021546
      f0      :     0.001361  f :     0.007326
      f+1     :     0.001204
      f-1     :     0.000642
      f+2     :     0.001274
      f-2     :     0.001039
      f+3     :     0.000523
      f-3     :     0.001284
 38 H s       :     0.827234  s :     0.827234
      pz      :     0.006663  p :     0.021902
      px      :     0.008641
      py      :     0.006597
 39 C s       :     3.301308  s :     3.301308
      pz      :     0.904310  p :     2.887749
      px      :     0.985323
      py      :     0.998116
      dz2     :     0.023284  d :     0.091734
      dxz     :     0.023900
      dyz     :     0.016918
      dx2y2   :     0.017303
      dxy     :     0.010328
      f0      :     0.001305  f :     0.007471
      f+1     :     0.001168
      f-1     :     0.000997
      f+2     :     0.001574
      f-2     :     0.000970
      f+3     :     0.000959
      f-3     :     0.000500
 40 H s       :     0.816917  s :     0.816917
      pz      :     0.005261  p :     0.023160
      px      :     0.012897
      py      :     0.005002
 41 C s       :     2.983309  s :     2.983309
      pz      :     0.925800  p :     2.739287
      px      :     0.917421
      py      :     0.896066
      dz2     :     0.035531  d :     0.185940
      dxz     :     0.039150
      dyz     :     0.036312
      dx2y2   :     0.038226
      dxy     :     0.036721
      f0      :     0.001398  f :     0.010032
      f+1     :     0.001917
      f-1     :     0.001029
      f+2     :     0.001733
      f-2     :     0.001058
      f+3     :     0.001449
      f-3     :     0.001448
 42 C s       :     3.270415  s :     3.270415
      pz      :     0.956471  p :     3.099685
      px      :     1.084596
      py      :     1.058619
      dz2     :     0.012065  d :     0.059217
      dxz     :     0.021176
      dyz     :     0.008740
      dx2y2   :     0.012621
      dxy     :     0.004615
      f0      :     0.000826  f :     0.003336
      f+1     :     0.000572
      f-1     :     0.000585
      f+2     :     0.000557
      f-2     :     0.000321
      f+3     :     0.000086
      f-3     :     0.000389
 43 H s       :     0.837307  s :     0.837307
      pz      :     0.004301  p :     0.021236
      px      :     0.004808
      py      :     0.012127
 44 H s       :     0.835300  s :     0.835300
      pz      :     0.006205  p :     0.021425
      px      :     0.009527
      py      :     0.005692
 45 H s       :     0.833735  s :     0.833735
      pz      :     0.008266  p :     0.022460
      px      :     0.009527
      py      :     0.004667
 46 C s       :     3.268301  s :     3.268301
      pz      :     1.080103  p :     3.103204
      px      :     1.083510
      py      :     0.939591
      dz2     :     0.006567  d :     0.058806
      dxz     :     0.008120
      dyz     :     0.019022
      dx2y2   :     0.008405
      dxy     :     0.016692
      f0      :     0.000618  f :     0.003325
      f+1     :     0.000067
      f-1     :     0.000453
      f+2     :     0.000695
      f-2     :     0.000118
      f+3     :     0.000693
      f-3     :     0.000680
 47 H s       :     0.832444  s :     0.832444
      pz      :     0.006184  p :     0.022649
      px      :     0.010998
      py      :     0.005467
 48 H s       :     0.836360  s :     0.836360
      pz      :     0.006568  p :     0.021345
      px      :     0.008484
      py      :     0.006292
 49 H s       :     0.838694  s :     0.838694
      pz      :     0.010831  p :     0.021293
      px      :     0.004525
      py      :     0.005937
 50 C s       :     3.299592  s :     3.299592
      pz      :     1.057147  p :     3.097402
      px      :     0.958198
      py      :     1.082057
      dz2     :     0.015448  d :     0.061323
      dxz     :     0.011231
      dyz     :     0.008140
      dx2y2   :     0.010475
      dxy     :     0.016030
      f0      :     0.000359  f :     0.003596
      f+1     :     0.000672
      f-1     :     0.000444
      f+2     :     0.000510
      f-2     :     0.000441
      f+3     :     0.000507
      f-3     :     0.000664
 51 H s       :     0.831803  s :     0.831803
      pz      :     0.011128  p :     0.021083
      px      :     0.004365
      py      :     0.005591
 52 H s       :     0.828854  s :     0.828854
      pz      :     0.006623  p :     0.021375
      px      :     0.008464
      py      :     0.006288
 53 H s       :     0.831473  s :     0.831473
      pz      :     0.004400  p :     0.020943
      px      :     0.005151
      py      :     0.011391
 54 C s       :     3.096523  s :     3.096523
      pz      :     0.779586  p :     2.217181
      px      :     0.734217
      py      :     0.703378
      dz2     :     0.071146  d :     0.272019
      dxz     :     0.053131
      dyz     :     0.050314
      dx2y2   :     0.058019
      dxy     :     0.039409
      f0      :     0.002153  f :     0.024981
      f+1     :     0.006054
      f-1     :     0.004248
      f+2     :     0.003638
      f-2     :     0.003164
      f+3     :     0.003279
      f-3     :     0.002444
 55 C s       :     3.222157  s :     3.222157
      pz      :     0.715587  p :     2.531658
      px      :     0.864062
      py      :     0.952009
      dz2     :     0.037875  d :     0.128433
      dxz     :     0.026564
      dyz     :     0.018611
      dx2y2   :     0.024176
      dxy     :     0.021207
      f0      :     0.001410  f :     0.010023
      f+1     :     0.002565
      f-1     :     0.001603
      f+2     :     0.001154
      f-2     :     0.001003
      f+3     :     0.001432
      f-3     :     0.000857
 56 C s       :     3.270595  s :     3.270595
      pz      :     0.966618  p :     2.855106
      px      :     0.957459
      py      :     0.931030
      dz2     :     0.019947  d :     0.096218
      dxz     :     0.031658
      dyz     :     0.025597
      dx2y2   :     0.009416
      dxy     :     0.009599
      f0      :     0.000863  f :     0.007351
      f+1     :     0.002028
      f-1     :     0.001607
      f+2     :     0.000549
      f-2     :     0.000752
      f+3     :     0.000909
      f-3     :     0.000643
 57 H s       :     0.815068  s :     0.815068
      pz      :     0.006439  p :     0.022514
      px      :     0.009092
      py      :     0.006983
 58 C s       :     3.179788  s :     3.179788
      pz      :     0.936090  p :     2.856188
      px      :     0.964729
      py      :     0.955369
      dz2     :     0.021311  d :     0.093514
      dxz     :     0.030216
      dyz     :     0.022565
      dx2y2   :     0.010248
      dxy     :     0.009175
      f0      :     0.000823  f :     0.007256
      f+1     :     0.001965
      f-1     :     0.001647
      f+2     :     0.000437
      f-2     :     0.000702
      f+3     :     0.000972
      f-3     :     0.000711
 59 H s       :     0.814414  s :     0.814414
      pz      :     0.006452  p :     0.022155
      px      :     0.009292
      py      :     0.006411
 60 C s       :     3.188182  s :     3.188182
      pz      :     0.995123  p :     2.830457
      px      :     0.920540
      py      :     0.914794
      dz2     :     0.029367  d :     0.095015
      dxz     :     0.016901
      dyz     :     0.011026
      dx2y2   :     0.020976
      dxy     :     0.016745
      f0      :     0.000856  f :     0.007162
      f+1     :     0.001412
      f-1     :     0.000722
      f+2     :     0.001031
      f-2     :     0.000833
      f+3     :     0.001498
      f-3     :     0.000811
 61 H s       :     0.813568  s :     0.813568
      pz      :     0.014104  p :     0.022006
      px      :     0.003813
      py      :     0.004090
 62 C s       :     3.171727  s :     3.171727
      pz      :     0.931092  p :     2.852078
      px      :     0.964966
      py      :     0.956020
      dz2     :     0.021334  d :     0.092335
      dxz     :     0.029589
      dyz     :     0.022497
      dx2y2   :     0.009019
      dxy     :     0.009896
      f0      :     0.000843  f :     0.007261
      f+1     :     0.001997
      f-1     :     0.001634
      f+2     :     0.000459
      f-2     :     0.000709
      f+3     :     0.000936
      f-3     :     0.000683
 63 H s       :     0.816556  s :     0.816556
      pz      :     0.005926  p :     0.022182
      px      :     0.009304
      py      :     0.006953
 64 C s       :     3.264831  s :     3.264831
      pz      :     0.951167  p :     2.839005
      px      :     0.932677
      py      :     0.955161
      dz2     :     0.023067  d :     0.101285
      dxz     :     0.033243
      dyz     :     0.024997
      dx2y2   :     0.011043
      dxy     :     0.008934
      f0      :     0.000869  f :     0.007398
      f+1     :     0.001942
      f-1     :     0.001701
      f+2     :     0.000527
      f-2     :     0.000715
      f+3     :     0.000944
      f-3     :     0.000701
 65 H s       :     0.810603  s :     0.810603
      pz      :     0.006993  p :     0.022769
      px      :     0.009584
      py      :     0.006192
 66 H s       :     0.727839  s :     0.727839
      pz      :     0.012905  p :     0.044377
      px      :     0.015359
      py      :     0.016114
 67 O s       :     3.834525  s :     3.834525
      pz      :     1.781686  p :     4.728005
      px      :     1.486201
      py      :     1.460118
      dz2     :     0.003317  d :     0.026805
      dxz     :     0.004751
      dyz     :     0.003613
      dx2y2   :     0.007882
      dxy     :     0.007242
      f0      :     0.000189  f :     0.001711
      f+1     :     0.000202
      f-1     :     0.000166
      f+2     :     0.000124
      f-2     :     0.000313
      f+3     :     0.000376
      f-3     :     0.000342
 68 C s       :     3.033685  s :     3.033685
      pz      :     0.785334  p :     2.274864
      px      :     0.747316
      py      :     0.742214
      dz2     :     0.059891  d :     0.262111
      dxz     :     0.049611
      dyz     :     0.048138
      dx2y2   :     0.066969
      dxy     :     0.037501
      f0      :     0.003077  f :     0.025584
      f+1     :     0.005858
      f-1     :     0.003259
      f+2     :     0.002957
      f-2     :     0.004212
      f+3     :     0.003240
      f-3     :     0.002980
 69 C s       :     3.179027  s :     3.179027
      pz      :     0.782000  p :     2.523647
      px      :     0.833648
      py      :     0.907999
      dz2     :     0.034113  d :     0.130271
      dxz     :     0.028869
      dyz     :     0.022620
      dx2y2   :     0.023363
      dxy     :     0.021306
      f0      :     0.001653  f :     0.009992
      f+1     :     0.002211
      f-1     :     0.001455
      f+2     :     0.001062
      f-2     :     0.001416
      f+3     :     0.001357
      f-3     :     0.000838
 70 C s       :     3.236451  s :     3.236451
      pz      :     0.983938  p :     2.886175
      px      :     0.959691
      py      :     0.942546
      dz2     :     0.019637  d :     0.099430
      dxz     :     0.034014
      dyz     :     0.023110
      dx2y2   :     0.013832
      dxy     :     0.008837
      f0      :     0.001068  f :     0.007316
      f+1     :     0.001724
      f-1     :     0.001361
      f+2     :     0.000468
      f-2     :     0.000925
      f+3     :     0.001083
      f-3     :     0.000687
 71 H s       :     0.828863  s :     0.828863
      pz      :     0.008822  p :     0.022751
      px      :     0.008584
      py      :     0.005345
 72 C s       :     3.174553  s :     3.174553
      pz      :     0.925353  p :     2.861553
      px      :     0.961738
      py      :     0.974462
      dz2     :     0.027028  d :     0.093971
      dxz     :     0.026558
      dyz     :     0.021538
      dx2y2   :     0.007399
      dxy     :     0.011447
      f0      :     0.001215  f :     0.007217
      f+1     :     0.001778
      f-1     :     0.001227
      f+2     :     0.000706
      f-2     :     0.000904
      f+3     :     0.000718
      f-3     :     0.000668
 73 H s       :     0.823265  s :     0.823265
      pz      :     0.004682  p :     0.022054
      px      :     0.009702
      py      :     0.007670
 74 C s       :     3.196456  s :     3.196456
      pz      :     0.987410  p :     2.860290
      px      :     0.929208
      py      :     0.943672
      dz2     :     0.026647  d :     0.094220
      dxz     :     0.017225
      dyz     :     0.013246
      dx2y2   :     0.021011
      dxy     :     0.016091
      f0      :     0.000994  f :     0.007165
      f+1     :     0.001201
      f-1     :     0.000776
      f+2     :     0.000883
      f-2     :     0.001069
      f+3     :     0.001424
      f-3     :     0.000817
 75 H s       :     0.820251  s :     0.820251
      pz      :     0.013268  p :     0.021973
      px      :     0.003967
      py      :     0.004738
 76 C s       :     3.173841  s :     3.173841
      pz      :     0.946694  p :     2.863415
      px      :     0.955348
      py      :     0.961374
      dz2     :     0.018485  d :     0.094171
      dxz     :     0.031507
      dyz     :     0.021821
      dx2y2   :     0.013193
      dxy     :     0.009164
      f0      :     0.001042  f :     0.007218
      f+1     :     0.001672
      f-1     :     0.001287
      f+2     :     0.000432
      f-2     :     0.000944
      f+3     :     0.001131
      f-3     :     0.000710
 77 H s       :     0.821122  s :     0.821122
      pz      :     0.007886  p :     0.022033
      px      :     0.008594
      py      :     0.005553
 78 C s       :     3.264485  s :     3.264485
      pz      :     0.963360  p :     2.884787
      px      :     0.975358
      py      :     0.946068
      dz2     :     0.028026  d :     0.099486
      dxz     :     0.028400
      dyz     :     0.023672
      dx2y2   :     0.007218
      dxy     :     0.012170
      f0      :     0.001301  f :     0.007316
      f+1     :     0.001824
      f-1     :     0.001230
      f+2     :     0.000741
      f-2     :     0.000930
      f+3     :     0.000674
      f-3     :     0.000617
 79 H s       :     0.832485  s :     0.832485
      pz      :     0.005335  p :     0.022718
      px      :     0.009575
      py      :     0.007808
 80 O s       :     3.856236  s :     3.856236
      pz      :     1.559806  p :     4.719717
      px      :     1.525189
      py      :     1.634722
      dz2     :     0.004809  d :     0.026902
      dxz     :     0.005963
      dyz     :     0.005673
      dx2y2   :     0.005475
      dxy     :     0.004982
      f0      :     0.000164  f :     0.001579
      f+1     :     0.000323
      f-1     :     0.000172
      f+2     :     0.000297
      f-2     :     0.000314
      f+3     :     0.000163
      f-3     :     0.000145
 81 H s       :     0.636119  s :     0.636119
      pz      :     0.036941  p :     0.063133
      px      :     0.007161
      py      :     0.019031


                     *******************************
                     * LOEWDIN POPULATION ANALYSIS *
                     *******************************

----------------------
LOEWDIN ATOMIC CHARGES
----------------------
   0 O :    0.374959
   1 O :    0.121282
   2 N :    0.307626
   3 N :    0.168749
   4 C :   -0.236381
   5 C :   -0.214952
   6 H :    0.180781
   7 C :   -0.133236
   8 C :   -0.106160
   9 H :    0.163154
  10 C :   -0.142593
  11 H :    0.156573
  12 C :   -0.144521
  13 H :    0.155655
  14 C :   -0.143084
  15 H :    0.156375
  16 C :   -0.110938
  17 H :    0.160635
  18 C :   -0.366097
  19 C :   -0.250066
  20 H :    0.133303
  21 H :    0.143025
  22 H :    0.136709
  23 C :   -0.252031
  24 H :    0.135214
  25 H :    0.142409
  26 H :    0.129247
  27 C :   -0.260624
  28 H :    0.139741
  29 H :    0.133295
  30 H :    0.134421
  31 C :   -0.186203
  32 C :   -0.081821
  33 C :   -0.125093
  34 H :    0.161993
  35 C :   -0.185281
  36 H :    0.150532
  37 C :   -0.164466
  38 H :    0.154098
  39 C :   -0.143947
  40 H :    0.162746
  41 C :   -0.316828
  42 C :   -0.263660
  43 H :    0.131772
  44 H :    0.132561
  45 H :    0.121523
  46 C :   -0.264717
  47 H :    0.116985
  48 H :    0.132744
  49 H :    0.131669
  50 C :   -0.270211
  51 H :    0.128766
  52 H :    0.132194
  53 H :    0.129435
  54 C :   -0.398300
  55 C :   -0.140781
  56 C :   -0.074831
  57 H :    0.165320
  58 C :   -0.130877
  59 H :    0.159996
  60 C :   -0.112052
  61 H :    0.160562
  62 C :   -0.129092
  63 H :    0.160331
  64 C :   -0.079091
  65 H :    0.165305
  66 H :    0.187489
  67 O :   -0.079189
  68 C :   -0.589679
  69 C :   -0.142034
  70 C :   -0.105910
  71 H :    0.156643
  72 C :   -0.148320
  73 H :    0.155312
  74 C :   -0.141935
  75 H :    0.155369
  76 C :   -0.149860
  77 H :    0.155117
  78 C :   -0.107023
  79 H :    0.156195
  80 O :   -0.045440
  81 H :    0.199516

-------------------------------
LOEWDIN REDUCED ORBITAL CHARGES
-------------------------------
  0 O s       :     3.204564  s :     3.204564
      pz      :     1.340071  p :     4.306226
      px      :     1.433643
      py      :     1.532512
      dz2     :     0.032308  d :     0.107338
      dxz     :     0.024556
      dyz     :     0.022347
      dx2y2   :     0.010883
      dxy     :     0.017244
      f0      :     0.001438  f :     0.006913
      f+1     :     0.001324
      f-1     :     0.001389
      f+2     :     0.000604
      f-2     :     0.000953
      f+3     :     0.000543
      f-3     :     0.000662
  1 O s       :     3.384760  s :     3.384760
      pz      :     1.560198  p :     4.420033
      px      :     1.459714
      py      :     1.400121
      dz2     :     0.011411  d :     0.067587
      dxz     :     0.016081
      dyz     :     0.013075
      dx2y2   :     0.010828
      dxy     :     0.016192
      f0      :     0.000684  f :     0.006339
      f+1     :     0.000992
      f-1     :     0.000716
      f+2     :     0.000769
      f-2     :     0.001582
      f+3     :     0.000706
      f-3     :     0.000889
  2 N s       :     2.937195  s :     2.937195
      pz      :     1.151311  p :     3.516659
      px      :     1.160535
      py      :     1.204814
      dz2     :     0.048007  d :     0.222574
      dxz     :     0.026714
      dyz     :     0.076506
      dx2y2   :     0.039405
      dxy     :     0.031943
      f0      :     0.002660  f :     0.015946
      f+1     :     0.001375
      f-1     :     0.002968
      f+2     :     0.002346
      f-2     :     0.001770
      f+3     :     0.002560
      f-3     :     0.002267
  3 N s       :     2.906223  s :     2.906223
      pz      :     1.245522  p :     3.687499
      px      :     1.102809
      py      :     1.339169
      dz2     :     0.045125  d :     0.222181
      dxz     :     0.066606
      dyz     :     0.028758
      dx2y2   :     0.033448
      dxy     :     0.048243
      f0      :     0.002947  f :     0.015348
      f+1     :     0.002366
      f-1     :     0.001823
      f+2     :     0.002224
      f-2     :     0.002361
      f+3     :     0.001720
      f-3     :     0.001907
  4 C s       :     2.722901  s :     2.722901
      pz      :     0.846300  p :     2.608681
      px      :     0.765990
      py      :     0.996392
      dz2     :     0.193434  d :     0.780446
      dxz     :     0.104392
      dyz     :     0.229384
      dx2y2   :     0.124970
      dxy     :     0.128265
      f0      :     0.027633  f :     0.124353
      f+1     :     0.015864
      f-1     :     0.028938
      f+2     :     0.012655
      f-2     :     0.014656
      f+3     :     0.011474
      f-3     :     0.013134
  5 C s       :     2.708989  s :     2.708989
      pz      :     0.996246  p :     2.859101
      px      :     0.898652
      py      :     0.964203
      dz2     :     0.079425  d :     0.578121
      dxz     :     0.127129
      dyz     :     0.099437
      dx2y2   :     0.128747
      dxy     :     0.143382
      f0      :     0.005812  f :     0.068741
      f+1     :     0.009952
      f-1     :     0.008409
      f+2     :     0.011017
      f-2     :     0.006362
      f+3     :     0.011874
      f-3     :     0.015313
  6 H s       :     0.756675  s :     0.756675
      pz      :     0.031449  p :     0.062544
      px      :     0.017614
      py      :     0.013481
  7 C s       :     2.704482  s :     2.704482
      pz      :     0.894376  p :     2.852723
      px      :     1.029535
      py      :     0.928812
      dz2     :     0.065298  d :     0.518859
      dxz     :     0.104563
      dyz     :     0.071653
      dx2y2   :     0.131251
      dxy     :     0.146094
      f0      :     0.005257  f :     0.057172
      f+1     :     0.005323
      f-1     :     0.006383
      f+2     :     0.010781
      f-2     :     0.005767
      f+3     :     0.007861
      f-3     :     0.015798
  8 C s       :     2.755020  s :     2.755020
      pz      :     0.920143  p :     2.920379
      px      :     1.029967
      py      :     0.970268
      dz2     :     0.034886  d :     0.387474
      dxz     :     0.088958
      dyz     :     0.044129
      dx2y2   :     0.098058
      dxy     :     0.121443
      f0      :     0.004490  f :     0.043287
      f+1     :     0.004209
      f-1     :     0.003705
      f+2     :     0.008159
      f-2     :     0.004307
      f+3     :     0.006395
      f-3     :     0.012022
  9 H s       :     0.775555  s :     0.775555
      pz      :     0.018873  p :     0.061291
      px      :     0.016957
      py      :     0.025461
 10 C s       :     2.764624  s :     2.764624
      pz      :     0.936428  p :     2.943004
      px      :     0.995484
      py      :     1.011092
      dz2     :     0.066684  d :     0.391612
      dxz     :     0.040566
      dyz     :     0.072681
      dx2y2   :     0.135569
      dxy     :     0.076111
      f0      :     0.003132  f :     0.043353
      f+1     :     0.005269
      f-1     :     0.004994
      f+2     :     0.007006
      f-2     :     0.006778
      f+3     :     0.006539
      f-3     :     0.009633
 11 H s       :     0.783119  s :     0.783119
      pz      :     0.012344  p :     0.060308
      px      :     0.036508
      py      :     0.011456
 12 C s       :     2.765749  s :     2.765749
      pz      :     0.919440  p :     2.944765
      px      :     1.052308
      py      :     0.973016
      dz2     :     0.036745  d :     0.390751
      dxz     :     0.089600
      dyz     :     0.041959
      dx2y2   :     0.096377
      dxy     :     0.126069
      f0      :     0.004580  f :     0.043257
      f+1     :     0.003948
      f-1     :     0.003772
      f+2     :     0.008240
      f-2     :     0.004281
      f+3     :     0.006311
      f-3     :     0.012126
 13 H s       :     0.784016  s :     0.784016
      pz      :     0.017953  p :     0.060329
      px      :     0.017413
      py      :     0.024964
 14 C s       :     2.764743  s :     2.764743
      pz      :     0.917854  p :     2.943217
      px      :     1.053085
      py      :     0.972277
      dz2     :     0.035372  d :     0.391820
      dxz     :     0.090006
      dyz     :     0.041964
      dx2y2   :     0.098458
      dxy     :     0.126020
      f0      :     0.004443  f :     0.043304
      f+1     :     0.004161
      f-1     :     0.003640
      f+2     :     0.008052
      f-2     :     0.004303
      f+3     :     0.006348
      f-3     :     0.012356
 15 H s       :     0.783365  s :     0.783365
      pz      :     0.018390  p :     0.060260
      px      :     0.017096
      py      :     0.024773
 16 C s       :     2.755570  s :     2.755570
      pz      :     0.925493  p :     2.923564
      px      :     0.999392
      py      :     0.998679
      dz2     :     0.066036  d :     0.388234
      dxz     :     0.041247
      dyz     :     0.070899
      dx2y2   :     0.133060
      dxy     :     0.076991
      f0      :     0.003127  f :     0.043570
      f+1     :     0.005334
      f-1     :     0.005039
      f+2     :     0.006937
      f-2     :     0.006883
      f+3     :     0.006654
      f-3     :     0.009597
 17 H s       :     0.776900  s :     0.776900
      pz      :     0.012575  p :     0.062465
      px      :     0.037921
      py      :     0.011969
 18 C s       :     2.702542  s :     2.702542
      pz      :     0.880055  p :     2.872059
      px      :     1.009169
      py      :     0.982835
      dz2     :     0.149422  d :     0.707529
      dxz     :     0.156326
      dyz     :     0.135101
      dx2y2   :     0.143922
      dxy     :     0.122758
      f0      :     0.014240  f :     0.083967
      f+1     :     0.012523
      f-1     :     0.012193
      f+2     :     0.012293
      f-2     :     0.011734
      f+3     :     0.012631
      f-3     :     0.008352
 19 C s       :     2.822872  s :     2.822872
      pz      :     1.037390  p :     3.148491
      px      :     1.042130
      py      :     1.068970
      dz2     :     0.055322  d :     0.254525
      dxz     :     0.048708
      dyz     :     0.052426
      dx2y2   :     0.062026
      dxy     :     0.036044
      f0      :     0.003521  f :     0.024178
      f+1     :     0.004251
      f-1     :     0.003237
      f+2     :     0.003195
      f-2     :     0.004861
      f+3     :     0.001646
      f-3     :     0.003468
 20 H s       :     0.801848  s :     0.801848
      pz      :     0.015197  p :     0.064849
      px      :     0.013517
      py      :     0.036135
 21 H s       :     0.794214  s :     0.794214
      pz      :     0.028032  p :     0.062761
      px      :     0.015164
      py      :     0.019564
 22 H s       :     0.799944  s :     0.799944
      pz      :     0.014938  p :     0.063347
      px      :     0.031489
      py      :     0.016921
 23 C s       :     2.824908  s :     2.824908
      pz      :     1.071026  p :     3.148704
      px      :     1.015742
      py      :     1.061936
      dz2     :     0.029919  d :     0.254284
      dxz     :     0.074197
      dyz     :     0.034196
      dx2y2   :     0.075773
      dxy     :     0.040199
      f0      :     0.002054  f :     0.024134
      f+1     :     0.004510
      f-1     :     0.002460
      f+2     :     0.002635
      f-2     :     0.003254
      f+3     :     0.004811
      f-3     :     0.004411
 24 H s       :     0.801659  s :     0.801659
      pz      :     0.027029  p :     0.063127
      px      :     0.022564
      py      :     0.013535
 25 H s       :     0.794818  s :     0.794818
      pz      :     0.027282  p :     0.062773
      px      :     0.015302
      py      :     0.020188
 26 H s       :     0.806199  s :     0.806199
      pz      :     0.015794  p :     0.064554
      px      :     0.013055
      py      :     0.035705
 27 C s       :     2.826687  s :     2.826687
      pz      :     1.078066  p :     3.153136
      px      :     1.073005
      py      :     1.002064
      dz2     :     0.029038  d :     0.256454
      dxz     :     0.046665
      dyz     :     0.063441
      dx2y2   :     0.050435
      dxy     :     0.066875
      f0      :     0.002493  f :     0.024347
      f+1     :     0.001762
      f-1     :     0.004330
      f+2     :     0.003766
      f-2     :     0.001914
      f+3     :     0.005584
      f-3     :     0.004497
 28 H s       :     0.797518  s :     0.797518
      pz      :     0.030253  p :     0.062741
      px      :     0.015416
      py      :     0.017072
 29 H s       :     0.803323  s :     0.803323
      pz      :     0.025161  p :     0.063382
      px      :     0.025206
      py      :     0.013016
 30 H s       :     0.802574  s :     0.802574
      pz      :     0.015730  p :     0.063005
      px      :     0.031297
      py      :     0.015978
 31 C s       :     2.693827  s :     2.693827
      pz      :     0.887168  p :     2.782896
      px      :     1.017872
      py      :     0.877856
      dz2     :     0.172126  d :     0.632144
      dxz     :     0.149895
      dyz     :     0.107103
      dx2y2   :     0.101654
      dxy     :     0.101367
      f0      :     0.014726  f :     0.077336
      f+1     :     0.016064
      f-1     :     0.010372
      f+2     :     0.011232
      f-2     :     0.009266
      f+3     :     0.007226
      f-3     :     0.008451
 32 C s       :     2.702426  s :     2.702426
      pz      :     0.976469  p :     2.836335
      px      :     0.961485
      py      :     0.898380
      dz2     :     0.108306  d :     0.490126
      dxz     :     0.134819
      dyz     :     0.068492
      dx2y2   :     0.091577
      dxy     :     0.086932
      f0      :     0.007242  f :     0.052934
      f+1     :     0.012134
      f-1     :     0.005926
      f+2     :     0.007854
      f-2     :     0.006401
      f+3     :     0.006145
      f-3     :     0.007234
 33 C s       :     2.752242  s :     2.752242
      pz      :     1.003284  p :     2.926259
      px      :     0.994421
      py      :     0.928554
      dz2     :     0.106615  d :     0.403591
      dxz     :     0.102792
      dyz     :     0.073404
      dx2y2   :     0.080835
      dxy     :     0.039944
      f0      :     0.006401  f :     0.043001
      f+1     :     0.008787
      f-1     :     0.006637
      f+2     :     0.006433
      f-2     :     0.006366
      f+3     :     0.005018
      f-3     :     0.003358
 34 H s       :     0.775193  s :     0.775193
      pz      :     0.014297  p :     0.062813
      px      :     0.035236
      py      :     0.013280
 35 C s       :     2.761646  s :     2.761646
      pz      :     0.977885  p :     2.985580
      px      :     1.057412
      py      :     0.950283
      dz2     :     0.079704  d :     0.394306
      dxz     :     0.104801
      dyz     :     0.039504
      dx2y2   :     0.082676
      dxy     :     0.087621
      f0      :     0.003306  f :     0.043749
      f+1     :     0.010593
      f-1     :     0.003772
      f+2     :     0.007422
      f-2     :     0.006042
      f+3     :     0.005453
      f-3     :     0.007162
 36 H s       :     0.788702  s :     0.788702
      pz      :     0.030129  p :     0.060766
      px      :     0.012674
      py      :     0.017963
 37 C s       :     2.762620  s :     2.762620
      pz      :     1.004128  p :     2.948746
      px      :     1.029051
      py      :     0.915567
      dz2     :     0.084543  d :     0.408400
      dxz     :     0.134131
      dyz     :     0.055555
      dx2y2   :     0.051208
      dxy     :     0.082962
      f0      :     0.007957  f :     0.044700
      f+1     :     0.009005
      f-1     :     0.005232
      f+2     :     0.006805
      f-2     :     0.004739
      f+3     :     0.004241
      f-3     :     0.006720
 38 H s       :     0.786024  s :     0.786024
      pz      :     0.018338  p :     0.059877
      px      :     0.023405
      py      :     0.018135
 39 C s       :     2.752169  s :     2.752169
      pz      :     1.022090  p :     2.970727
      px      :     0.981530
      py      :     0.967107
      dz2     :     0.094484  d :     0.378459
      dxz     :     0.104085
      dyz     :     0.068227
      dx2y2   :     0.071619
      dxy     :     0.040044
      f0      :     0.006521  f :     0.042592
      f+1     :     0.008436
      f-1     :     0.006539
      f+2     :     0.006632
      f-2     :     0.006553
      f+3     :     0.004516
      f-3     :     0.003394
 40 H s       :     0.773845  s :     0.773845
      pz      :     0.014865  p :     0.063408
      px      :     0.034074
      py      :     0.014469
 41 C s       :     2.686447  s :     2.686447
      pz      :     0.978353  p :     2.926710
      px      :     0.969028
      py      :     0.979328
      dz2     :     0.125915  d :     0.635480
      dxz     :     0.132714
      dyz     :     0.119138
      dx2y2   :     0.138743
      dxy     :     0.118970
      f0      :     0.009481  f :     0.068192
      f+1     :     0.012131
      f-1     :     0.007519
      f+2     :     0.010736
      f-2     :     0.008477
      f+3     :     0.010046
      f-3     :     0.009803
 42 C s       :     2.824256  s :     2.824256
      pz      :     1.016282  p :     3.148774
      px      :     1.067864
      py      :     1.064628
      dz2     :     0.058131  d :     0.266723
      dxz     :     0.093990
      dyz     :     0.041831
      dx2y2   :     0.052740
      dxy     :     0.020031
      f0      :     0.005702  f :     0.023907
      f+1     :     0.003248
      f-1     :     0.004780
      f+2     :     0.002829
      f-2     :     0.003856
      f+3     :     0.001121
      f-3     :     0.002371
 43 H s       :     0.805773  s :     0.805773
      pz      :     0.012794  p :     0.062455
      px      :     0.014498
      py      :     0.035162
 44 H s       :     0.805057  s :     0.805057
      pz      :     0.016818  p :     0.062382
      px      :     0.028010
      py      :     0.017553
 45 H s       :     0.813490  s :     0.813490
      pz      :     0.021946  p :     0.064987
      px      :     0.028712
      py      :     0.014329
 46 C s       :     2.823465  s :     2.823465
      pz      :     1.073993  p :     3.150111
      px      :     1.067103
      py      :     1.009015
      dz2     :     0.031535  d :     0.267194
      dxz     :     0.036981
      dyz     :     0.077137
      dx2y2   :     0.054227
      dxy     :     0.067314
      f0      :     0.003701  f :     0.023947
      f+1     :     0.000574
      f-1     :     0.003738
      f+2     :     0.003961
      f-2     :     0.002765
      f+3     :     0.004911
      f-3     :     0.004296
 47 H s       :     0.817440  s :     0.817440
      pz      :     0.018624  p :     0.065575
      px      :     0.032178
      py      :     0.014773
 48 H s       :     0.804875  s :     0.804875
      pz      :     0.019792  p :     0.062381
      px      :     0.025625
      py      :     0.016964
 49 H s       :     0.805947  s :     0.805947
      pz      :     0.032576  p :     0.062384
      px      :     0.013718
      py      :     0.016090
 50 C s       :     2.824199  s :     2.824199
      pz      :     1.058807  p :     3.146647
      px      :     1.019423
      py      :     1.068417
      dz2     :     0.063913  d :     0.274809
      dxz     :     0.058445
      dyz     :     0.035745
      dx2y2   :     0.050854
      dxy     :     0.065851
      f0      :     0.002193  f :     0.024557
      f+1     :     0.004655
      f-1     :     0.002688
      f+2     :     0.002956
      f-2     :     0.004409
      f+3     :     0.003163
      f-3     :     0.004492
 51 H s       :     0.808457  s :     0.808457
      pz      :     0.032413  p :     0.062777
      px      :     0.012939
      py      :     0.017425
 52 H s       :     0.805658  s :     0.805658
      pz      :     0.020441  p :     0.062148
      px      :     0.022739
      py      :     0.018968
 53 H s       :     0.807965  s :     0.807965
      pz      :     0.013418  p :     0.062599
      px      :     0.014731
      py      :     0.034450
 54 C s       :     2.741402  s :     2.741402
      pz      :     0.974822  p :     2.584771
      px      :     0.817977
      py      :     0.791972
      dz2     :     0.224389  d :     0.921830
      dxz     :     0.192555
      dyz     :     0.169227
      dx2y2   :     0.163297
      dxy     :     0.172362
      f0      :     0.013348  f :     0.150297
      f+1     :     0.035908
      f-1     :     0.024766
      f+2     :     0.023887
      f-2     :     0.020658
      f+3     :     0.015369
      f-3     :     0.016361
 55 C s       :     2.699161  s :     2.699161
      pz      :     0.952229  p :     2.885333
      px      :     0.996897
      py      :     0.936207
      dz2     :     0.154535  d :     0.499424
      dxz     :     0.109840
      dyz     :     0.074091
      dx2y2   :     0.083058
      dxy     :     0.077900
      f0      :     0.008066  f :     0.056865
      f+1     :     0.015465
      f-1     :     0.009220
      f+2     :     0.007793
      f-2     :     0.006795
      f+3     :     0.003803
      f-3     :     0.005723
 56 C s       :     2.756403  s :     2.756403
      pz      :     1.045960  p :     2.888559
      px      :     0.951457
      py      :     0.891142
      dz2     :     0.098933  d :     0.386252
      dxz     :     0.123068
      dyz     :     0.091349
      dx2y2   :     0.029890
      dxy     :     0.043012
      f0      :     0.007428  f :     0.043618
      f+1     :     0.012619
      f-1     :     0.008448
      f+2     :     0.003755
      f-2     :     0.004419
      f+3     :     0.003302
      f-3     :     0.003646
 57 H s       :     0.772974  s :     0.772974
      pz      :     0.017662  p :     0.061707
      px      :     0.024656
      py      :     0.019388
 58 C s       :     2.763501  s :     2.763501
      pz      :     1.047794  p :     2.939349
      px      :     0.971324
      py      :     0.920232
      dz2     :     0.098955  d :     0.384705
      dxz     :     0.124395
      dyz     :     0.087353
      dx2y2   :     0.032585
      dxy     :     0.041417
      f0      :     0.007454  f :     0.043322
      f+1     :     0.012469
      f-1     :     0.008980
      f+2     :     0.002698
      f-2     :     0.004373
      f+3     :     0.003305
      f-3     :     0.004043
 59 H s       :     0.779444  s :     0.779444
      pz      :     0.017797  p :     0.060560
      px      :     0.025009
      py      :     0.017753
 60 C s       :     2.767450  s :     2.767450
      pz      :     1.000008  p :     2.910715
      px      :     0.999262
      py      :     0.911445
      dz2     :     0.123683  d :     0.390669
      dxz     :     0.075624
      dyz     :     0.041910
      dx2y2   :     0.076731
      dxy     :     0.072721
      f0      :     0.004269  f :     0.043218
      f+1     :     0.010261
      f-1     :     0.004724
      f+2     :     0.007418
      f-2     :     0.006713
      f+3     :     0.004317
      f-3     :     0.005517
 61 H s       :     0.779182  s :     0.779182
      pz      :     0.037323  p :     0.060256
      px      :     0.011169
      py      :     0.011763
 62 C s       :     2.763466  s :     2.763466
      pz      :     1.050499  p :     2.937954
      px      :     0.971818
      py      :     0.915637
      dz2     :     0.105136  d :     0.384351
      dxz     :     0.122192
      dyz     :     0.085251
      dx2y2   :     0.027945
      dxy     :     0.043827
      f0      :     0.007521  f :     0.043321
      f+1     :     0.012783
      f-1     :     0.008599
      f+2     :     0.003253
      f-2     :     0.004354
      f+3     :     0.003002
      f-3     :     0.003809
 63 H s       :     0.779054  s :     0.779054
      pz      :     0.016503  p :     0.060615
      px      :     0.025089
      py      :     0.019023
 64 C s       :     2.757779  s :     2.757779
      pz      :     1.048189  p :     2.891179
      px      :     0.952029
      py      :     0.890962
      dz2     :     0.095024  d :     0.386525
      dxz     :     0.124901
      dyz     :     0.090172
      dx2y2   :     0.035557
      dxy     :     0.040870
      f0      :     0.007362  f :     0.043608
      f+1     :     0.012040
      f-1     :     0.009094
      f+2     :     0.003161
      f-2     :     0.004306
      f+3     :     0.003633
      f-3     :     0.004012
 65 H s       :     0.772186  s :     0.772186
      pz      :     0.019032  p :     0.062509
      px      :     0.026159
      py      :     0.017317
 66 H s       :     0.694737  s :     0.694737
      pz      :     0.033457  p :     0.117774
      px      :     0.038650
      py      :     0.045667
 67 O s       :     3.416534  s :     3.416534
      pz      :     1.640298  p :     4.595555
      px      :     1.494261
      py      :     1.460996
      dz2     :     0.008315  d :     0.061669
      dxz     :     0.011601
      dyz     :     0.009799
      dx2y2   :     0.011903
      dxy     :     0.020050
      f0      :     0.000606  f :     0.005432
      f+1     :     0.000705
      f-1     :     0.000553
      f+2     :     0.000190
      f-2     :     0.001191
      f+3     :     0.001020
      f-3     :     0.001167
 68 C s       :     2.752367  s :     2.752367
      pz      :     0.960345  p :     2.667104
      px      :     0.875849
      py      :     0.830910
      dz2     :     0.223715  d :     1.007836
      dxz     :     0.215944
      dyz     :     0.177468
      dx2y2   :     0.210616
      dxy     :     0.180093
      f0      :     0.019802  f :     0.162372
      f+1     :     0.037316
      f-1     :     0.020136
      f+2     :     0.023130
      f-2     :     0.026204
      f+3     :     0.016054
      f-3     :     0.019730
 69 C s       :     2.713833  s :     2.713833
      pz      :     0.972089  p :     2.878736
      px      :     0.987573
      py      :     0.919074
      dz2     :     0.138431  d :     0.494182
      dxz     :     0.112481
      dyz     :     0.085772
      dx2y2   :     0.080166
      dxy     :     0.077331
      f0      :     0.008981  f :     0.055284
      f+1     :     0.013126
      f-1     :     0.007826
      f+2     :     0.007078
      f-2     :     0.008432
      f+3     :     0.004145
      f-3     :     0.005694
 70 C s       :     2.758862  s :     2.758862
      pz      :     1.036472  p :     2.914883
      px      :     0.964098
      py      :     0.914314
      dz2     :     0.086434  d :     0.388924
      dxz     :     0.127944
      dyz     :     0.085470
      dx2y2   :     0.046519
      dxy     :     0.042557
      f0      :     0.008447  f :     0.043240
      f+1     :     0.010441
      f-1     :     0.007976
      f+2     :     0.002174
      f-2     :     0.005426
      f+3     :     0.004406
      f-3     :     0.004371
 71 H s       :     0.781500  s :     0.781500
      pz      :     0.023529  p :     0.061857
      px      :     0.023368
      py      :     0.014959
 72 C s       :     2.765016  s :     2.765016
      pz      :     1.058799  p :     2.949959
      px      :     0.969463
      py      :     0.921697
      dz2     :     0.121548  d :     0.390134
      dxz     :     0.112010
      dyz     :     0.084244
      dx2y2   :     0.022392
      dxy     :     0.049940
      f0      :     0.008760  f :     0.043211
      f+1     :     0.011539
      f-1     :     0.006653
      f+2     :     0.005242
      f-2     :     0.005699
      f+3     :     0.002104
      f-3     :     0.003214
 73 H s       :     0.784410  s :     0.784410
      pz      :     0.013400  p :     0.060278
      px      :     0.026066
      py      :     0.020813
 74 C s       :     2.766781  s :     2.766781
      pz      :     0.997198  p :     2.938772
      px      :     1.007941
      py      :     0.933633
      dz2     :     0.114616  d :     0.393086
      dxz     :     0.078440
      dyz     :     0.052422
      dx2y2   :     0.077256
      dxy     :     0.070352
      f0      :     0.005705  f :     0.043297
      f+1     :     0.009139
      f-1     :     0.004486
      f+2     :     0.006520
      f-2     :     0.007538
      f+3     :     0.004355
      f-3     :     0.005554
 75 H s       :     0.784440  s :     0.784440
      pz      :     0.035085  p :     0.060191
      px      :     0.011617
      py      :     0.013490
 76 C s       :     2.764675  s :     2.764675
      pz      :     1.035239  p :     2.951465
      px      :     0.977653
      py      :     0.938573
      dz2     :     0.085377  d :     0.390480
      dxz     :     0.129391
      dyz     :     0.086649
      dx2y2   :     0.045892
      dxy     :     0.043171
      f0      :     0.008341  f :     0.043241
      f+1     :     0.010504
      f-1     :     0.007920
      f+2     :     0.002071
      f-2     :     0.005569
      f+3     :     0.004368
      f-3     :     0.004468
 77 H s       :     0.784639  s :     0.784639
      pz      :     0.021422  p :     0.060244
      px      :     0.023262
      py      :     0.015560
 78 C s       :     2.758747  s :     2.758747
      pz      :     1.049586  p :     2.915897
      px      :     0.958714
      py      :     0.907597
      dz2     :     0.117377  d :     0.389148
      dxz     :     0.111911
      dyz     :     0.087400
      dx2y2   :     0.022380
      dxy     :     0.050081
      f0      :     0.008635  f :     0.043231
      f+1     :     0.011556
      f-1     :     0.006666
      f+2     :     0.005466
      f-2     :     0.005751
      f+3     :     0.002123
      f-3     :     0.003035
 79 H s       :     0.782009  s :     0.782009
      pz      :     0.014736  p :     0.061797
      px      :     0.025682
      py      :     0.021379
 80 O s       :     3.404444  s :     3.404444
      pz      :     1.502637  p :     4.571629
      px      :     1.526963
      py      :     1.542029
      dz2     :     0.014101  d :     0.064126
      dxz     :     0.017004
      dyz     :     0.011822
      dx2y2   :     0.009159
      dxy     :     0.012040
      f0      :     0.000603  f :     0.005241
      f+1     :     0.001193
      f-1     :     0.000607
      f+2     :     0.000805
      f-2     :     0.001026
      f+3     :     0.000435
      f-3     :     0.000572
 81 H s       :     0.616508  s :     0.616508
      pz      :     0.111387  p :     0.183975
      px      :     0.017495
      py      :     0.055093


                      *****************************
                      * MAYER POPULATION ANALYSIS *
                      *****************************

  NA   - Mulliken gross atomic population
  ZA   - Total nuclear charge
  QA   - Mulliken gross atomic charge
  VA   - Mayer's total valence
  BVA  - Mayer's bonded valence
  FA   - Mayer's free valence

  ATOM       NA         ZA         QA         VA         BVA        FA
  0 O      8.2109     8.0000    -0.2109     2.2050     2.2050     0.0000
  1 O      8.3764     8.0000    -0.3764     2.1343     2.1343     0.0000
  2 N      6.9933     7.0000     0.0067     3.2890     3.2890    -0.0000
  3 N      7.2255     7.0000    -0.2255     3.1343     3.1343    -0.0000
  4 C      5.7768     6.0000     0.2232     4.0931     4.0931     0.0000
  5 C      5.9089     6.0000     0.0911     3.9322     3.9322    -0.0000
  6 H      0.8182     1.0000     0.1818     0.9639     0.9639    -0.0000
  7 C      5.8750     6.0000     0.1250     3.5972     3.5972    -0.0000
  8 C      6.3139     6.0000    -0.3139     4.0030     4.0030    -0.0000
  9 H      0.8382     1.0000     0.1618     0.9709     0.9709    -0.0000
 10 C      6.1472     6.0000    -0.1472     3.8883     3.8883     0.0000
 11 H      0.8424     1.0000     0.1576     0.9623     0.9623    -0.0000
 12 C      6.1499     6.0000    -0.1499     3.8827     3.8827     0.0000
 13 H      0.8411     1.0000     0.1589     0.9599     0.9599     0.0000
 14 C      6.1500     6.0000    -0.1500     3.8829     3.8829     0.0000
 15 H      0.8433     1.0000     0.1567     0.9630     0.9630     0.0000
 16 C      6.2366     6.0000    -0.2366     3.9355     3.9355     0.0000
 17 H      0.8380     1.0000     0.1620     0.9747     0.9747     0.0000
 18 C      5.9397     6.0000     0.0603     4.0002     4.0002    -0.0000
 19 C      6.4000     6.0000    -0.4000     3.8705     3.8705     0.0000
 20 H      0.8403     1.0000     0.1597     0.9697     0.9697     0.0000
 21 H      0.8409     1.0000     0.1591     0.9686     0.9686    -0.0000
 22 H      0.8443     1.0000     0.1557     0.9736     0.9736     0.0000
 23 C      6.4011     6.0000    -0.4011     3.8570     3.8570    -0.0000
 24 H      0.8505     1.0000     0.1495     0.9823     0.9823    -0.0000
 25 H      0.8420     1.0000     0.1580     0.9678     0.9678    -0.0000
 26 H      0.8470     1.0000     0.1530     0.9739     0.9739     0.0000
 27 C      6.4280     6.0000    -0.4280     3.8351     3.8351    -0.0000
 28 H      0.8427     1.0000     0.1573     0.9714     0.9714    -0.0000
 29 H      0.8434     1.0000     0.1566     0.9786     0.9786     0.0000
 30 H      0.8456     1.0000     0.1544     0.9738     0.9738    -0.0000
 31 C      5.8429     6.0000     0.1571     3.9056     3.9056     0.0000
 32 C      6.0145     6.0000    -0.0145     3.6824     3.6824    -0.0000
 33 C      6.1844     6.0000    -0.1844     3.8042     3.8042    -0.0000
 34 H      0.8446     1.0000     0.1554     0.9603     0.9603    -0.0000
 35 C      6.2329     6.0000    -0.2329     3.9087     3.9087     0.0000
 36 H      0.8507     1.0000     0.1493     0.9638     0.9638     0.0000
 37 C      6.1844     6.0000    -0.1844     3.8592     3.8592    -0.0000
 38 H      0.8491     1.0000     0.1509     0.9628     0.9628    -0.0000
 39 C      6.2883     6.0000    -0.2883     3.8928     3.8928     0.0000
 40 H      0.8401     1.0000     0.1599     0.9711     0.9711    -0.0000
 41 C      5.9186     6.0000     0.0814     3.9062     3.9062     0.0000
 42 C      6.4327     6.0000    -0.4327     3.8556     3.8556     0.0000
 43 H      0.8585     1.0000     0.1415     0.9720     0.9720     0.0000
 44 H      0.8567     1.0000     0.1433     0.9712     0.9712     0.0000
 45 H      0.8562     1.0000     0.1438     0.9802     0.9802     0.0000
 46 C      6.4336     6.0000    -0.4336     3.8632     3.8632     0.0000
 47 H      0.8551     1.0000     0.1449     0.9829     0.9829     0.0000
 48 H      0.8577     1.0000     0.1423     0.9726     0.9726     0.0000
 49 H      0.8600     1.0000     0.1400     0.9717     0.9717     0.0000
 50 C      6.4619     6.0000    -0.4619     3.8715     3.8715     0.0000
 51 H      0.8529     1.0000     0.1471     0.9681     0.9681    -0.0000
 52 H      0.8502     1.0000     0.1498     0.9714     0.9714    -0.0000
 53 H      0.8524     1.0000     0.1476     0.9675     0.9675     0.0000
 54 C      5.6107     6.0000     0.3893     4.0322     4.0322     0.0000
 55 C      5.8923     6.0000     0.1077     3.6307     3.6307    -0.0000
 56 C      6.2293     6.0000    -0.2293     3.9634     3.9634    -0.0000
 57 H      0.8376     1.0000     0.1624     0.9793     0.9793    -0.0000
 58 C      6.1367     6.0000    -0.1367     3.8677     3.8677     0.0000
 59 H      0.8366     1.0000     0.1634     0.9610     0.9610     0.0000
 60 C      6.1208     6.0000    -0.1208     3.8937     3.8937     0.0000
 61 H      0.8356     1.0000     0.1644     0.9597     0.9597     0.0000
 62 C      6.1234     6.0000    -0.1234     3.8812     3.8812     0.0000
 63 H      0.8387     1.0000     0.1613     0.9643     0.9643     0.0000
 64 C      6.2125     6.0000    -0.2125     3.9588     3.9588    -0.0000
 65 H      0.8334     1.0000     0.1666     0.9853     0.9853    -0.0000
 66 H      0.7722     1.0000     0.2278     0.9763     0.9763     0.0000
 67 O      8.5910     8.0000    -0.5910     1.8755     1.8755    -0.0000
 68 C      5.5962     6.0000     0.4038     4.2385     4.2385     0.0000
 69 C      5.8429     6.0000     0.1571     3.4686     3.4686    -0.0000
 70 C      6.2294     6.0000    -0.2294     3.9793     3.9793     0.0000
 71 H      0.8516     1.0000     0.1484     0.9942     0.9942    -0.0000
 72 C      6.1373     6.0000    -0.1373     3.8761     3.8761    -0.0000
 73 H      0.8453     1.0000     0.1547     0.9632     0.9632    -0.0000
 74 C      6.1581     6.0000    -0.1581     3.9099     3.9099    -0.0000
 75 H      0.8422     1.0000     0.1578     0.9601     0.9601    -0.0000
 76 C      6.1386     6.0000    -0.1386     3.8738     3.8738    -0.0000
 77 H      0.8432     1.0000     0.1568     0.9611     0.9611    -0.0000
 78 C      6.2561     6.0000    -0.2561     4.0015     4.0015    -0.0000
 79 H      0.8552     1.0000     0.1448     0.9992     0.9992     0.0000
 80 O      8.6044     8.0000    -0.6044     1.8563     1.8563     0.0000
 81 H      0.6993     1.0000     0.3007     0.9743     0.9743     0.0000

  Mayer bond orders larger than 0.100000
B(  0-O ,  4-C ) :   1.0630 B(  0-O , 54-C ) :   0.9911 B(  1-O , 54-C ) :   1.9482 
B(  2-N ,  4-C ) :   1.7571 B(  2-N , 18-C ) :   0.8309 B(  2-N , 81-H ) :   0.6566 
B(  3-N ,  5-C ) :   0.9727 B(  3-N , 31-C ) :   1.1519 B(  3-N , 66-H ) :   0.8908 
B(  4-C ,  5-C ) :   0.9756 B(  5-C ,  6-H ) :   0.9699 B(  5-C ,  7-C ) :   0.8223 
B(  7-C ,  8-C ) :   1.3549 B(  7-C , 16-C ) :   1.3577 B(  8-C ,  9-H ) :   0.9763 
B(  8-C , 10-C ) :   1.4274 B( 10-C , 11-H ) :   0.9759 B( 10-C , 12-C ) :   1.3803 
B( 12-C , 13-H ) :   0.9720 B( 12-C , 14-C ) :   1.3851 B( 14-C , 15-H ) :   0.9775 
B( 14-C , 16-C ) :   1.4044 B( 16-C , 17-H ) :   0.9688 B( 18-C , 19-C ) :   1.0078 
B( 18-C , 23-C ) :   1.0006 B( 18-C , 27-C ) :   0.9661 B( 19-C , 20-H ) :   0.9410 
B( 19-C , 21-H ) :   0.9552 B( 19-C , 22-H ) :   0.9608 B( 23-C , 24-H ) :   0.9630 
B( 23-C , 25-H ) :   0.9562 B( 23-C , 26-H ) :   0.9404 B( 27-C , 28-H ) :   0.9586 
B( 27-C , 29-H ) :   0.9631 B( 27-C , 30-H ) :   0.9618 B( 31-C , 32-C ) :   1.2976 
B( 31-C , 39-C ) :   1.3619 B( 32-C , 33-C ) :   1.3273 B( 32-C , 41-C ) :   0.9917 
B( 33-C , 34-H ) :   0.9716 B( 33-C , 35-C ) :   1.3894 B( 35-C , 36-H ) :   0.9893 
B( 35-C , 37-C ) :   1.3834 B( 37-C , 38-H ) :   0.9832 B( 37-C , 39-C ) :   1.3773 
B( 39-C , 40-H ) :   0.9707 B( 41-C , 42-C ) :   0.9621 B( 41-C , 46-C ) :   0.9674 
B( 41-C , 50-C ) :   0.9467 B( 42-C , 43-H ) :   0.9683 B( 42-C , 44-H ) :   0.9618 
B( 42-C , 45-H ) :   0.9525 B( 46-C , 47-H ) :   0.9496 B( 46-C , 48-H ) :   0.9614 
B( 46-C , 49-H ) :   0.9668 B( 50-C , 51-H ) :   0.9656 B( 50-C , 52-H ) :   0.9671 
B( 50-C , 53-H ) :   0.9684 B( 54-C , 55-C ) :   1.0025 B( 55-C , 56-C ) :   1.3093 
B( 55-C , 64-C ) :   1.3321 B( 56-C , 57-H ) :   0.9717 B( 56-C , 58-C ) :   1.4255 
B( 58-C , 59-H ) :   0.9753 B( 58-C , 60-C ) :   1.3641 B( 60-C , 61-H ) :   0.9675 
B( 60-C , 62-C ) :   1.3828 B( 62-C , 63-H ) :   0.9699 B( 62-C , 64-C ) :   1.4204 
B( 64-C , 65-H ) :   0.9577 B( 67-O , 68-C ) :   1.7509 B( 67-O , 69-C ) :  -0.1209 
B( 68-C , 69-C ) :   0.9630 B( 68-C , 80-O ) :   1.4939 B( 69-C , 70-C ) :   1.3512 
B( 69-C , 78-C ) :   1.3433 B( 69-C , 80-O ) :  -0.1048 B( 70-C , 71-H ) :   0.9576 
B( 70-C , 72-C ) :   1.4193 B( 72-C , 73-H ) :   0.9758 B( 72-C , 74-C ) :   1.3888 
B( 74-C , 75-H ) :   0.9715 B( 74-C , 76-C ) :   1.3818 B( 76-C , 77-H ) :   0.9748 
B( 76-C , 78-C ) :   1.4273 B( 78-C , 79-H ) :   0.9667 B( 80-O , 81-H ) :   0.2611 


-------
TIMINGS
-------

Total SCF time: 0 days 0 hours 6 min 55 sec 

Total time                  ....     415.889 sec
Sum of individual times     ....     394.391 sec  ( 94.8%)

Fock matrix formation       ....     351.886 sec  ( 84.6%)
  Split-RI-J                ....      32.443 sec  (  9.2% of F)
  Chain of spheres X        ....     201.629 sec  ( 57.3% of F)
  XC integration            ....      43.967 sec  ( 12.5% of F)
    Basis function eval.    ....       2.299 sec  (  5.2% of XC)
    Density eval.           ....       6.206 sec  ( 14.1% of XC)
    XC-Functional eval.     ....       0.186 sec  (  0.4% of XC)
    XC-Potential eval.      ....       3.505 sec  (  8.0% of XC)
Diagonalization             ....       6.690 sec  (  1.6%)
Density matrix formation    ....       1.811 sec  (  0.4%)
Population analysis         ....       2.462 sec  (  0.6%)
Initial guess               ....       3.223 sec  (  0.8%)
Orbital Transformation      ....       0.000 sec  (  0.0%)
Orbital Orthonormalization  ....       0.000 sec  (  0.0%)
DIIS solution               ....       7.293 sec  (  1.8%)
SOSCF solution              ....       7.104 sec  (  1.7%)
Grid generation             ....      13.921 sec  (  3.3%)

Maximum memory used throughout the entire SCF-calculation: 577.2 MB
[1712083576.345902] [node008:3807806:0]          mpool.c:43   UCX  WARN  object 0x12e678c0 was not returned to mpool ucp_requests
[1712083576.345921] [node008:3807806:0]          mpool.c:43   UCX  WARN  object 0x12e67a80 was not returned to mpool ucp_requests
[1712083576.345925] [node008:3807806:0]          mpool.c:43   UCX  WARN  object 0x12e67c40 was not returned to mpool ucp_requests
[1712083576.345930] [node008:3807806:0]          mpool.c:43   UCX  WARN  object 0x12e67e00 was not returned to mpool ucp_requests
[1712083576.347957] [node008:3807804:0]          mpool.c:43   UCX  WARN  object 0x12d6e800 was not returned to mpool ucp_requests
[1712083576.347974] [node008:3807804:0]          mpool.c:43   UCX  WARN  object 0x12d6e9c0 was not returned to mpool ucp_requests
[1712083576.347979] [node008:3807804:0]          mpool.c:43   UCX  WARN  object 0x12d6eb80 was not returned to mpool ucp_requests
[1712083576.347991] [node008:3807804:0]          mpool.c:43   UCX  WARN  object 0x12d6ed40 was not returned to mpool ucp_requests
[1712083576.355219] [node008:3807820:0]          mpool.c:43   UCX  WARN  object 0x13d02980 was not returned to mpool ucp_requests
[1712083576.355232] [node008:3807820:0]          mpool.c:43   UCX  WARN  object 0x13d02d00 was not returned to mpool ucp_requests
[1712083576.355238] [node008:3807820:0]          mpool.c:43   UCX  WARN  object 0x13d02ec0 was not returned to mpool ucp_requests
[1712083576.355256] [node008:3807828:0]          mpool.c:43   UCX  WARN  object 0x12bc1b80 was not returned to mpool ucp_requests
[1712083576.355271] [node008:3807828:0]          mpool.c:43   UCX  WARN  object 0x12bc1d40 was not returned to mpool ucp_requests
[1712083576.355276] [node008:3807828:0]          mpool.c:43   UCX  WARN  object 0x12bc1f00 was not returned to mpool ucp_requests
[1712083576.355317] [node008:3807807:0]          mpool.c:43   UCX  WARN  object 0x14020b00 was not returned to mpool ucp_requests
[1712083576.355338] [node008:3807807:0]          mpool.c:43   UCX  WARN  object 0x14020cc0 was not returned to mpool ucp_requests
[1712083576.355341] [node008:3807807:0]          mpool.c:43   UCX  WARN  object 0x14020e80 was not returned to mpool ucp_requests
[1712083576.355332] [node008:3807810:0]          mpool.c:43   UCX  WARN  object 0x13b5b840 was not returned to mpool ucp_requests
[1712083576.355346] [node008:3807810:0]          mpool.c:43   UCX  WARN  object 0x13b5ba00 was not returned to mpool ucp_requests
[1712083576.355351] [node008:3807810:0]          mpool.c:43   UCX  WARN  object 0x13b5bbc0 was not returned to mpool ucp_requests
[1712083576.355346] [node008:3807807:0]          mpool.c:43   UCX  WARN  object 0x14021040 was not returned to mpool ucp_requests
[1712083576.355351] [node008:3807807:0]          mpool.c:43   UCX  WARN  object 0x14021580 was not returned to mpool ucp_requests
[1712083576.355493] [node008:3807826:0]          mpool.c:43   UCX  WARN  object 0x13c2f8c0 was not returned to mpool ucp_requests
[1712083576.355508] [node008:3807826:0]          mpool.c:43   UCX  WARN  object 0x13c2fc40 was not returned to mpool ucp_requests
[1712083576.355511] [node008:3807826:0]          mpool.c:43   UCX  WARN  object 0x13c2fe00 was not returned to mpool ucp_requests
[1712083576.355694] [node008:3807825:0]          mpool.c:43   UCX  WARN  object 0x13b02b80 was not returned to mpool ucp_requests
[1712083576.355708] [node008:3807825:0]          mpool.c:43   UCX  WARN  object 0x13b02f00 was not returned to mpool ucp_requests
[1712083576.355712] [node008:3807825:0]          mpool.c:43   UCX  WARN  object 0x13b030c0 was not returned to mpool ucp_requests
[1712083576.370584] [node008:3807815:0]          mpool.c:43   UCX  WARN  object 0x12be8880 was not returned to mpool ucp_requests
[1712083576.370601] [node008:3807815:0]          mpool.c:43   UCX  WARN  object 0x12be8dc0 was not returned to mpool ucp_requests
[1712083576.370605] [node008:3807815:0]          mpool.c:43   UCX  WARN  object 0x12be8f80 was not returned to mpool ucp_requests
[1712083576.371444] [node008:3807816:0]          mpool.c:43   UCX  WARN  object 0x1384f300 was not returned to mpool ucp_requests
[1712083576.371461] [node008:3807816:0]          mpool.c:43   UCX  WARN  object 0x1384fd80 was not returned to mpool ucp_requests
[1712083576.371465] [node008:3807816:0]          mpool.c:43   UCX  WARN  object 0x1384ff40 was not returned to mpool ucp_requests
[1712083576.375004] [node008:3807817:0]          mpool.c:43   UCX  WARN  object 0x13a4a4c0 was not returned to mpool ucp_requests
[1712083576.375015] [node008:3807817:0]          mpool.c:43   UCX  WARN  object 0x13a4abc0 was not returned to mpool ucp_requests
[1712083576.375019] [node008:3807817:0]          mpool.c:43   UCX  WARN  object 0x13a4af40 was not returned to mpool ucp_requests
[1712083576.380032] [node008:3807818:0]          mpool.c:43   UCX  WARN  object 0x141a14c0 was not returned to mpool ucp_requests
[1712083576.380045] [node008:3807818:0]          mpool.c:43   UCX  WARN  object 0x141a1d80 was not returned to mpool ucp_requests
[1712083576.380049] [node008:3807818:0]          mpool.c:43   UCX  WARN  object 0x141a1f40 was not returned to mpool ucp_requests
[1712083576.383717] [node008:3807821:0]          mpool.c:43   UCX  WARN  object 0x13b968c0 was not returned to mpool ucp_requests
[1712083576.383728] [node008:3807821:0]          mpool.c:43   UCX  WARN  object 0x13b96a80 was not returned to mpool ucp_requests
[1712083576.383733] [node008:3807821:0]          mpool.c:43   UCX  WARN  object 0x13b96e00 was not returned to mpool ucp_requests
[1712083576.370017] [node008:3807822:0]          mpool.c:43   UCX  WARN  object 0x13bd37c0 was not returned to mpool ucp_requests
[1712083576.370028] [node008:3807822:0]          mpool.c:43   UCX  WARN  object 0x13bd3d00 was not returned to mpool ucp_requests
[1712083576.370032] [node008:3807822:0]          mpool.c:43   UCX  WARN  object 0x13bd3ec0 was not returned to mpool ucp_requests
[1712083576.375455] [node008:3807824:0]          mpool.c:43   UCX  WARN  object 0x134cc9c0 was not returned to mpool ucp_requests
[1712083576.375466] [node008:3807824:0]          mpool.c:43   UCX  WARN  object 0x134ccb80 was not returned to mpool ucp_requests
[1712083576.375470] [node008:3807824:0]          mpool.c:43   UCX  WARN  object 0x134ccd40 was not returned to mpool ucp_requests
[1712083576.372103] [node008:3807827:0]          mpool.c:43   UCX  WARN  object 0x1353ab80 was not returned to mpool ucp_requests
[1712083576.372114] [node008:3807827:0]          mpool.c:43   UCX  WARN  object 0x1353af00 was not returned to mpool ucp_requests
[1712083576.372118] [node008:3807827:0]          mpool.c:43   UCX  WARN  object 0x1353b0c0 was not returned to mpool ucp_requests
[1712083576.369082] [node008:3807829:0]          mpool.c:43   UCX  WARN  object 0x138d2800 was not returned to mpool ucp_requests
[1712083576.369097] [node008:3807829:0]          mpool.c:43   UCX  WARN  object 0x138d29c0 was not returned to mpool ucp_requests
[1712083576.369100] [node008:3807829:0]          mpool.c:43   UCX  WARN  object 0x138d2b80 was not returned to mpool ucp_requests
[1712083576.373728] [node008:3807830:0]          mpool.c:43   UCX  WARN  object 0x14605ac0 was not returned to mpool ucp_requests
[1712083576.373739] [node008:3807830:0]          mpool.c:43   UCX  WARN  object 0x14605e40 was not returned to mpool ucp_requests
[1712083576.373744] [node008:3807830:0]          mpool.c:43   UCX  WARN  object 0x14606000 was not returned to mpool ucp_requests
[1712083576.356514] [node008:3807802:0]          mpool.c:43   UCX  WARN  object 0x12d83840 was not returned to mpool ucp_requests
[1712083576.356526] [node008:3807802:0]          mpool.c:43   UCX  WARN  object 0x12d83bc0 was not returned to mpool ucp_requests
[1712083576.356530] [node008:3807802:0]          mpool.c:43   UCX  WARN  object 0x12d83d80 was not returned to mpool ucp_requests
[1712083576.356533] [node008:3807802:0]          mpool.c:43   UCX  WARN  object 0x12d83f40 was not returned to mpool ucp_requests
[1712083576.369954] [node008:3807808:0]          mpool.c:43   UCX  WARN  object 0x12cb5a80 was not returned to mpool ucp_requests
[1712083576.369965] [node008:3807808:0]          mpool.c:43   UCX  WARN  object 0x12cb5c40 was not returned to mpool ucp_requests
[1712083576.369968] [node008:3807808:0]          mpool.c:43   UCX  WARN  object 0x12cb5e00 was not returned to mpool ucp_requests
[1712083576.369971] [node008:3807808:0]          mpool.c:43   UCX  WARN  object 0x12cb5fc0 was not returned to mpool ucp_requests
[1712083576.369974] [node008:3807808:0]          mpool.c:43   UCX  WARN  object 0x12cb6880 was not returned to mpool ucp_requests
[1712083576.356464] [node008:3807812:0]          mpool.c:43   UCX  WARN  object 0x14649340 was not returned to mpool ucp_requests
[1712083576.356476] [node008:3807812:0]          mpool.c:43   UCX  WARN  object 0x14649c00 was not returned to mpool ucp_requests
[1712083576.356480] [node008:3807812:0]          mpool.c:43   UCX  WARN  object 0x14649dc0 was not returned to mpool ucp_requests
[1712083576.373727] [node008:3807814:0]          mpool.c:43   UCX  WARN  object 0x13a48800 was not returned to mpool ucp_requests
[1712083576.373738] [node008:3807814:0]          mpool.c:43   UCX  WARN  object 0x13a48b80 was not returned to mpool ucp_requests
[1712083576.373743] [node008:3807814:0]          mpool.c:43   UCX  WARN  object 0x13a48d40 was not returned to mpool ucp_requests
[1712083576.391563] [node008:3807813:0]          mpool.c:43   UCX  WARN  object 0x12abee00 was not returned to mpool ucp_requests
[1712083576.391577] [node008:3807813:0]          mpool.c:43   UCX  WARN  object 0x12abefc0 was not returned to mpool ucp_requests
[1712083576.391582] [node008:3807813:0]          mpool.c:43   UCX  WARN  object 0x12abf180 was not returned to mpool ucp_requests
[1712083576.398056] [node008:3807811:0]          mpool.c:43   UCX  WARN  object 0x1339d580 was not returned to mpool ucp_requests
[1712083576.398067] [node008:3807811:0]          mpool.c:43   UCX  WARN  object 0x1339de40 was not returned to mpool ucp_requests
[1712083576.398072] [node008:3807811:0]          mpool.c:43   UCX  WARN  object 0x1339e000 was not returned to mpool ucp_requests
[1712083576.398666] [node008:3807809:0]          mpool.c:43   UCX  WARN  object 0x12dd9240 was not returned to mpool ucp_requests
[1712083576.398677] [node008:3807809:0]          mpool.c:43   UCX  WARN  object 0x12dd9780 was not returned to mpool ucp_requests
[1712083576.398681] [node008:3807809:0]          mpool.c:43   UCX  WARN  object 0x12dd9e80 was not returned to mpool ucp_requests
[1712083576.403385] [node008:3807805:0]          mpool.c:43   UCX  WARN  object 0x13fdda00 was not returned to mpool ucp_requests
[1712083576.403400] [node008:3807805:0]          mpool.c:43   UCX  WARN  object 0x13fddbc0 was not returned to mpool ucp_requests
[1712083576.403406] [node008:3807805:0]          mpool.c:43   UCX  WARN  object 0x13fddd80 was not returned to mpool ucp_requests
[1712083576.403409] [node008:3807805:0]          mpool.c:43   UCX  WARN  object 0x13fdeb80 was not returned to mpool ucp_requests
[1712083576.405267] [node008:3807823:0]          mpool.c:43   UCX  WARN  object 0x137a4980 was not returned to mpool ucp_requests
[1712083576.405279] [node008:3807823:0]          mpool.c:43   UCX  WARN  object 0x137a4b40 was not returned to mpool ucp_requests
[1712083576.405285] [node008:3807823:0]          mpool.c:43   UCX  WARN  object 0x137a4d00 was not returned to mpool ucp_requests
[1712083576.410897] [node008:3807803:0]          mpool.c:43   UCX  WARN  object 0x1429a840 was not returned to mpool ucp_requests
[1712083576.410910] [node008:3807803:0]          mpool.c:43   UCX  WARN  object 0x1429aa00 was not returned to mpool ucp_requests
[1712083576.410914] [node008:3807803:0]          mpool.c:43   UCX  WARN  object 0x1429abc0 was not returned to mpool ucp_requests
[1712083576.410917] [node008:3807803:0]          mpool.c:43   UCX  WARN  object 0x1429ad80 was not returned to mpool ucp_requests
[1712083576.416548] [node008:3807819:0]          mpool.c:43   UCX  WARN  object 0x149de8c0 was not returned to mpool ucp_requests
[1712083576.416559] [node008:3807819:0]          mpool.c:43   UCX  WARN  object 0x149dee00 was not returned to mpool ucp_requests
[1712083576.416563] [node008:3807819:0]          mpool.c:43   UCX  WARN  object 0x149df180 was not returned to mpool ucp_requests


-------------------------------------------------------------------------------
                          DFT DISPERSION CORRECTION                            
                                                                               
                              DFTD3 V3.1  Rev 1                                
                          USING Becke-Johnson damping                          
-------------------------------------------------------------------------------
The PBE0 functional is recognized
Active option DFTDOPT                   ...         4   

molecular C6(AA) [au] = 70427.371992 


            DFT-D V3
 parameters
 s6 scaling factor         :     1.0000 
 a1 scaling factor         :     0.4145 
 s8 scaling factor         :     1.2177 
 a2 scaling factor         :     4.8593 
 ad hoc parameters k1-k3   :    16.0000     1.3333    -4.0000 

 Edisp/kcal,au: -71.606011389561  -0.114111430522 
 E6   /kcal   : -46.172986885 
 E8   /kcal   : -25.433024504 
 % E8         :  35.518001926 

-------------------------   ----------------
Dispersion correction           -0.114111431
-------------------------   ----------------


-------------------------   --------------------
FINAL SINGLE POINT ENERGY     -1805.040247827991
-------------------------   --------------------


           ************************************************************
           *        Program running with 30 parallel MPI-processes    *
           *              working on a common directory               *
           ************************************************************
------------------------------------------------------------------------------
                         ORCA SCF GRADIENT CALCULATION
------------------------------------------------------------------------------

 ... reading COSX grid (gridx3)
Gradient of the Kohn-Sham DFT energy:
Kohn-Sham wavefunction type      ... RKS
Hartree-Fock exchange scaling    ...    0.250
Number of operators              ...    1
Number of atoms                  ...   82
Basis set dimensions             ... 1542
Integral neglect threshold       ... 2.5e-11
Integral primitive cutoff        ... 2.5e-12
SHARK Integral package           ... ON

Nuc. rep. gradient       (SHARK) ... done (  0.3 sec)
HCore & Overlap gradient (SHARK) ... done (  1.4 sec)
RI-J gradient            (SHARK) ... done (  6.1 sec)
COSX-gradient                    ... done ( 48.6 sec)
Exchange-correlation gradient    ... done
Dispersion correction            ... done

------------------
CARTESIAN GRADIENT
------------------

   1   O   :   -0.000028100    0.000063682   -0.000011691
   2   O   :   -0.000051809    0.000073482   -0.000010041
   3   N   :    0.000040951   -0.000048330    0.000043974
   4   N   :    0.000031475   -0.000029687   -0.000078047
   5   C   :    0.000045148    0.000089817   -0.000079656
   6   C   :   -0.000047259    0.000007136    0.000067221
   7   H   :   -0.000003298   -0.000035019   -0.000018932
   8   C   :   -0.000018291    0.000001470   -0.000021153
   9   C   :    0.000022730   -0.000002363    0.000008659
  10   H   :   -0.000006974    0.000007687    0.000003248
  11   C   :   -0.000010880    0.000007210   -0.000001413
  12   H   :    0.000002674    0.000009095    0.000004638
  13   C   :    0.000003293    0.000012304    0.000010428
  14   H   :    0.000002191    0.000007851    0.000004844
  15   C   :    0.000011908    0.000006543    0.000003513
  16   H   :    0.000004808    0.000007840    0.000001736
  17   C   :   -0.000006172   -0.000002779   -0.000007630
  18   H   :    0.000004679    0.000009273    0.000001082
  19   C   :    0.000021187    0.000009279    0.000006264
  20   C   :    0.000023332    0.000010197   -0.000062210
  21   H   :   -0.000003748    0.000036356   -0.000008730
  22   H   :    0.000002465    0.000004645   -0.000002446
  23   H   :    0.000008414    0.000000370    0.000003078
  24   C   :    0.000004412   -0.000008261    0.000014764
  25   H   :    0.000081187    0.000003579    0.000417926
  26   H   :    0.000004774    0.000008472    0.000000510
  27   H   :    0.000027350   -0.000030652    0.000003229
  28   C   :    0.000007591    0.000005547   -0.000002819
  29   H   :   -0.000000364    0.000008162   -0.000003167
  30   H   :    0.000003362    0.000000974   -0.000007309
  31   H   :    0.000005192    0.000004526   -0.000011715
  32   C   :    0.000042937   -0.000007638    0.000036100
  33   C   :   -0.000056333    0.000054810    0.000015081
  34   C   :    0.000004467   -0.000018404   -0.000042085
  35   H   :   -0.000023521   -0.000008601   -0.000001773
  36   C   :    0.000006547    0.000014811    0.000010275
  37   H   :   -0.000000189   -0.000002110   -0.000002210
  38   C   :   -0.000016211   -0.000002292   -0.000005237
  39   H   :   -0.000003292    0.000007338    0.000000550
  40   C   :   -0.000006000    0.000001831   -0.000004716
  41   H   :   -0.000005111    0.000016168    0.000003266
  42   C   :    0.000036351   -0.000027577    0.000000784
  43   C   :   -0.000017176    0.000011163   -0.000027953
  44   H   :    0.000002337    0.000006649   -0.000011454
  45   H   :   -0.000004822    0.000012089   -0.000001923
  46   H   :   -0.000010043    0.000012685    0.000027907
  47   C   :   -0.000028578    0.000012798   -0.000013055
  48   H   :   -0.000017441   -0.000016263    0.000025745
  49   H   :   -0.000001703    0.000015642   -0.000009811
  50   H   :    0.000002234   -0.000001295   -0.000011626
  51   C   :    0.000021714    0.000025604    0.000003100
  52   H   :    0.000000179   -0.000001421    0.000002545
  53   H   :    0.000008598   -0.000001297   -0.000010424
  54   H   :   -0.000000110    0.000000791   -0.000002067
  55   C   :    0.000053505   -0.000046028    0.000085634
  56   C   :   -0.000014529    0.000014443   -0.000021497
  57   C   :   -0.000009720    0.000016646   -0.000030882
  58   H   :    0.000004391    0.000000969   -0.000022704
  59   C   :    0.000001586    0.000026624    0.000016045
  60   H   :    0.000014519    0.000005974   -0.000010215
  61   C   :    0.000005671    0.000023551   -0.000011779
  62   H   :    0.000010452    0.000012294   -0.000002205
  63   C   :    0.000012069   -0.000024831   -0.000011593
  64   H   :   -0.000002297    0.000020423   -0.000000880
  65   C   :    0.000004468    0.000055389    0.000001866
  66   H   :    0.000002080   -0.000003069   -0.000006157
  67   H   :    0.000020275    0.000031384   -0.000050218
  68   O   :   -0.000045028    0.000040474   -0.000388996
  69   C   :    0.000020828    0.000001608   -0.000033723
  70   C   :   -0.000004489    0.000042278    0.000004512
  71   C   :    0.000009132   -0.000002780    0.000006414
  72   H   :    0.000010616    0.000016001   -0.000010311
  73   C   :    0.000029924    0.000011549   -0.000019798
  74   H   :    0.000007533    0.000016934   -0.000009208
  75   C   :   -0.000009848    0.000000784   -0.000000083
  76   H   :    0.000009031    0.000010778   -0.000003014
  77   C   :    0.000011004    0.000013220    0.000006293
  78   H   :    0.000007804    0.000015397   -0.000000976
  79   C   :    0.000027557    0.000004464   -0.000029571
  80   H   :    0.000004151    0.000016069    0.000000028
  81   O   :    0.000004860   -0.000047474    0.000055092
  82   H   :   -0.000063389   -0.000044139   -0.000029435

Difference to translation invariance:
           :    0.0002392172    0.0005728203   -0.0002681848

Difference to rotation invariance:
           :   -0.0034572304    0.0021082430    0.0050084819

Norm of the cartesian gradient     ...    0.0006847813
RMS gradient                       ...    0.0000436601
MAX gradient                       ...    0.0004179258

-------
TIMINGS
-------

Total SCF gradient time            ...       85.505 sec

One electron gradient       ....       1.358 sec  (  1.6%)
RI-J Coulomb gradient       ....       6.065 sec  (  7.1%)
COSX gradient               ....      48.633 sec  ( 56.9%)
XC gradient                 ....       8.825 sec  ( 10.3%)
CPCM gradient               ....       2.804 sec  (  3.3%)
   A-Matrix (El+Nuc)        ....       0.873 sec  (  1.0%)
   Potential                ....       1.931 sec  (  2.3%)

Maximum memory used throughout the entire SCFGRAD-calculation: 360.4 MB
------------------------------------------------------------------------------
                         ORCA GEOMETRY RELAXATION STEP
------------------------------------------------------------------------------

Reading the OPT-File                    .... done
Getting information on internals        .... done
Copying old internal coords+grads       .... done
Making the new internal coordinates     .... (new redundants).... done
Validating the new internal coordinates .... (new redundants).... done
Calculating the B-matrix                .... done
Calculating the G,G- and P matrices     .... done
Transforming gradient to internals      .... done
Projecting the internal gradient        .... done
Number of atoms                         ....  82
Number of internal coordinates          .... 437
Current Energy                          .... -1805.040247828 Eh
Current gradient norm                   ....     0.000684781 Eh/bohr
Maximum allowed component of the step   ....  0.150
Current trust radius                    ....  0.300
Evaluating the initial hessian          ....  (Almloef) done
Projecting the Hessian                  .... done
Forming the augmented Hessian           .... done
Diagonalizing the augmented Hessian     .... done
Last element of RFO vector              ....  0.968688948
Lowest eigenvalues of augmented Hessian:
 -0.000177488  0.000485568  0.001008048  0.001414309  0.006198636
Length of the computed step             ....  0.256302615
The final length of the internal step   ....  0.214102338
Converting the step to cartesian space:
 Initial RMS(Int)=    0.0102419038
Transforming coordinates:
 Iter   0:  RMS(Cart)=    0.1365419765 RMS(Int)=    0.0105066677
 Iter   1:  RMS(Cart)=    0.0079324065 RMS(Int)=    0.0031752507
 Iter   2:  RMS(Cart)=    0.0015595053 RMS(Int)=    0.0001916736
 Iter   3:  RMS(Cart)=    0.0001607807 RMS(Int)=    0.0000569229
 Iter   4:  RMS(Cart)=    0.0000312018 RMS(Int)=    0.0000051746
 Iter   5:  RMS(Cart)=    0.0000033622 RMS(Int)=    0.0000010069
 Iter   6:  RMS(Cart)=    0.0000006247 RMS(Int)=    0.0000001291
 Iter   7:  RMS(Cart)=    0.0000000721 RMS(Int)=    0.0000000172
done
Storing new coordinates                 .... done

                                .--------------------.
          ----------------------|Geometry convergence|-------------------------
          Item                value                   Tolerance       Converged
          ---------------------------------------------------------------------
          RMS gradient        0.0001175096            0.0001000000      NO
          MAX gradient        0.0013783897            0.0003000000      NO
          RMS step            0.0102419038            0.0020000000      NO
          MAX step            0.1500000000            0.0040000000      NO
          ........................................................
          Max(Bonds)      0.0794      Max(Angles)    0.28
          Max(Dihed)        8.59      Max(Improp)    0.00
          ---------------------------------------------------------------------

The optimization has not yet converged - more geometry cycles are needed


    ---------------------------------------------------------------------------
                         Redundant Internal Coordinates
                            (Angstroem and degrees)

        Definition                    Value    dE/dq     Step     New-Value
    ----------------------------------------------------------------------------
     1. B(C   4,N   2)                1.2698  0.000139 -0.0001    1.2697   
     2. B(C   4,O   0)                1.3454  0.000001 -0.0000    1.3454   
     3. B(C   5,C   4)                1.5004 -0.000042  0.0000    1.5004   
     4. B(C   5,N   3)                1.4404  0.000012 -0.0000    1.4404   
     5. B(H   6,C   5)                1.0902 -0.000008  0.0000    1.0903   
     6. B(C   7,C   5)                1.5220 -0.000015  0.0000    1.5221   
     7. B(C   8,C   7)                1.3903  0.000003 -0.0000    1.3903   
     8. B(H   9,C   8)                1.0848 -0.000004  0.0000    1.0848   
     9. B(C  10,C   8)                1.3868 -0.000003  0.0000    1.3868   
    10. B(H  11,C  10)                1.0843  0.000000 -0.0000    1.0843   
    11. B(C  12,C  10)                1.3886 -0.000004  0.0000    1.3886   
    12. B(H  13,C  12)                1.0843 -0.000001  0.0000    1.0843   
    13. B(C  14,C  12)                1.3883 -0.000006  0.0000    1.3883   
    14. B(H  15,C  14)                1.0844 -0.000001  0.0000    1.0844   
    15. B(C  16,C   7)                1.3875 -0.000002  0.0000    1.3875   
    16. B(C  16,C  14)                1.3875  0.000002 -0.0000    1.3875   
    17. B(H  17,C  16)                1.0838 -0.000002  0.0000    1.0838   
    18. B(C  18,N   2)                1.4879  0.000405 -0.0005    1.4874   
    19. B(C  19,C  18)                1.5221 -0.000055  0.0001    1.5222   
    20. B(H  20,C  19)                1.0904  0.000030 -0.0000    1.0903   
    21. B(H  21,C  19)                1.0917  0.000002 -0.0000    1.0917   
    22. B(H  22,C  19)                1.0915 -0.000012  0.0000    1.0915   
    23. B(C  23,C  18)                1.5230  0.000201 -0.0003    1.5227   
    24. B(H  24,C  23)                1.0917 -0.000264  0.0004    1.0921   
    25. B(H  25,C  23)                1.0917  0.000001 -0.0000    1.0917   
    26. B(H  26,C  23)                1.0901 -0.000034  0.0000    1.0902   
    27. B(C  27,C  18)                1.5237  0.000004 -0.0000    1.5237   
    28. B(H  28,C  27)                1.0905 -0.000000  0.0000    1.0905   
    29. B(H  29,C  27)                1.0920  0.000004 -0.0000    1.0920   
    30. B(H  30,C  27)                1.0924 -0.000001  0.0000    1.0924   
    31. B(C  31,N   3)                1.3811  0.000089 -0.0001    1.3810   
    32. B(C  32,C  31)                1.4187  0.000120 -0.0001    1.4186   
    33. B(C  33,C  32)                1.3921 -0.000029  0.0000    1.3921   
    34. B(H  34,C  33)                1.0813  0.000022 -0.0000    1.0813   
    35. B(C  35,C  33)                1.3893 -0.000005  0.0000    1.3893   
    36. B(H  36,C  35)                1.0840 -0.000002  0.0000    1.0840   
    37. B(C  37,C  35)                1.3824 -0.000027  0.0000    1.3824   
    38. B(H  38,C  37)                1.0846  0.000002 -0.0000    1.0846   
    39. B(C  39,C  37)                1.3838 -0.000002  0.0000    1.3838   
    40. B(C  39,C  31)                1.3997  0.000009 -0.0000    1.3997   
    41. B(H  40,C  39)                1.0830 -0.000005  0.0000    1.0830   
    42. B(C  41,C  32)                1.5339  0.000002  0.0000    1.5339   
    43. B(C  42,C  41)                1.5365  0.000009 -0.0000    1.5365   
    44. B(H  43,C  42)                1.0932  0.000000 -0.0000    1.0932   
    45. B(H  44,C  42)                1.0933  0.000001 -0.0000    1.0933   
    46. B(H  45,C  42)                1.0902 -0.000026  0.0000    1.0903   
    47. B(C  46,C  41)                1.5362 -0.000008  0.0000    1.5362   
    48. B(H  47,C  46)                1.0902 -0.000030  0.0000    1.0902   
    49. B(H  47,H  22)                2.4944 -0.000007 -0.0002    2.4942   
    50. B(H  48,C  46)                1.0936 -0.000002  0.0000    1.0936   
    51. B(H  49,C  46)                1.0932 -0.000002  0.0000    1.0932   
    52. B(C  50,C  41)                1.5290 -0.000018  0.0000    1.5290   
    53. B(H  51,C  50)                1.0924  0.000010 -0.0000    1.0924   
    54. B(H  52,C  50)                1.0927 -0.000001  0.0000    1.0927   
    55. B(H  53,C  50)                1.0929 -0.000002  0.0000    1.0929   
    56. B(C  54,O   1)                1.1971 -0.000003  0.0000    1.1971   
    57. B(C  54,O   0)                1.3868 -0.000001 -0.0000    1.3868   
    58. B(C  55,C  54)                1.4627  0.000045 -0.0001    1.4626   
    59. B(C  56,C  55)                1.3947  0.000022 -0.0000    1.3946   
    60. B(H  57,C  56)                1.0833 -0.000002  0.0000    1.0833   
    61. B(H  57,H  45)                4.7110  0.000007  0.0031    4.7141   
    62. B(C  58,C  56)                1.3819 -0.000012  0.0000    1.3820   
    63. B(H  59,C  58)                1.0836 -0.000000  0.0000    1.0836   
    64. B(C  60,C  58)                1.3904 -0.000005  0.0000    1.3904   
    65. B(H  61,C  60)                1.0843 -0.000002  0.0000    1.0843   
    66. B(C  62,C  60)                1.3883 -0.000012  0.0000    1.3883   
    67. B(H  63,C  62)                1.0835 -0.000003  0.0000    1.0835   
    68. B(C  64,C  62)                1.3842  0.000007 -0.0000    1.3842   
    69. B(C  64,C  55)                1.3942  0.000012 -0.0000    1.3942   
    70. B(H  65,C  64)                1.0824 -0.000010  0.0000    1.0824   
    71. B(H  66,N   3)                1.0029 -0.000005  0.0000    1.0029   
    72. B(C  68,O  67)                1.2430 -0.000125  0.0001    1.2431   
    73. B(C  69,C  68)                1.5028 -0.000005  0.0000    1.5028   
    74. B(C  70,C  69)                1.3920 -0.000005  0.0000    1.3920   
    75. B(H  71,C  56)                3.4217  0.000046 -0.0794    3.3424   
    76. B(H  71,C  70)                1.0833 -0.000003  0.0000    1.0833   
    77. B(C  72,C  70)                1.3867  0.000005 -0.0000    1.3867   
    78. B(H  73,C  72)                1.0844 -0.000001  0.0000    1.0844   
    79. B(C  74,C  72)                1.3885 -0.000020  0.0000    1.3885   
    80. B(H  75,C  74)                1.0846 -0.000001  0.0000    1.0846   
    81. B(C  76,C  74)                1.3893  0.000009 -0.0000    1.3893   
    82. B(H  77,C  76)                1.0845 -0.000001  0.0000    1.0845   
    83. B(C  78,C  76)                1.3855 -0.000005  0.0000    1.3855   
    84. B(C  78,C  69)                1.3925  0.000021 -0.0000    1.3925   
    85. B(H  79,C  78)                1.0835  0.000002 -0.0000    1.0835   
    86. B(O  80,C  68)                1.2735  0.000260 -0.0002    1.2734   
    87. B(H  81,O  80)                1.4733  0.000306 -0.0020    1.4712   
    88. B(H  81,N   2)                1.1073  0.000328 -0.0006    1.1067   
    89. A(C   4,O   0,C  54)          121.26 -0.000105    0.01    121.28   
    90. A(C  18,N   2,H  81)          116.01  0.000422   -0.08    115.93   
    91. A(C   4,N   2,C  18)          129.93 -0.000152    0.02    129.95   
    92. A(C   4,N   2,H  81)          113.97 -0.000257    0.04    114.01   
    93. A(C   5,N   3,H  66)          115.99 -0.000005   -0.01    115.98   
    94. A(C  31,N   3,H  66)          116.66  0.000050   -0.02    116.64   
    95. A(C   5,N   3,C  31)          121.69 -0.000036    0.00    121.70   
    96. A(N   2,C   4,C   5)          129.12  0.000017   -0.00    129.12   
    97. A(O   0,C   4,C   5)          112.65 -0.000050    0.00    112.65   
    98. A(O   0,C   4,N   2)          118.18  0.000035   -0.00    118.18   
    99. A(N   3,C   5,H   6)          110.48  0.000032   -0.01    110.47   
   100. A(N   3,C   5,C   4)          106.91  0.000005   -0.00    106.91   
   101. A(N   3,C   5,C   7)          114.73 -0.000038    0.01    114.74   
   102. A(C   4,C   5,H   6)          108.09 -0.000020    0.01    108.09   
   103. A(H   6,C   5,C   7)          108.01  0.000014   -0.01    108.00   
   104. A(C   4,C   5,C   7)          108.42  0.000006    0.00    108.43   
   105. A(C   8,C   7,C  16)          119.77  0.000007   -0.00    119.77   
   106. A(C   5,C   7,C  16)          120.91  0.000006   -0.00    120.90   
   107. A(C   5,C   7,C   8)          119.30 -0.000013    0.00    119.31   
   108. A(C   7,C   8,H   9)          119.81 -0.000004    0.00    119.81   
   109. A(C   7,C   8,C  10)          120.13 -0.000007    0.00    120.13   
   110. A(H   9,C   8,C  10)          120.06  0.000011   -0.00    120.06   
   111. A(H  11,C  10,C  12)          120.15 -0.000003    0.00    120.15   
   112. A(C   8,C  10,H  11)          119.78 -0.000001    0.00    119.78   
   113. A(C   8,C  10,C  12)          120.07  0.000004   -0.00    120.07   
   114. A(C  10,C  12,H  13)          120.08  0.000001   -0.00    120.08   
   115. A(H  13,C  12,C  14)          120.13 -0.000001    0.00    120.13   
   116. A(C  10,C  12,C  14)          119.79  0.000000   -0.00    119.79   
   117. A(H  15,C  14,C  16)          119.73 -0.000000   -0.00    119.73   
   118. A(C  12,C  14,H  15)          120.11 -0.000002    0.00    120.11   
   119. A(C  12,C  14,C  16)          120.16  0.000002   -0.00    120.16   
   120. A(C  14,C  16,H  17)          120.50  0.000002   -0.00    120.50   
   121. A(C   7,C  16,H  17)          119.43  0.000004   -0.00    119.43   
   122. A(C   7,C  16,C  14)          120.08 -0.000006    0.00    120.08   
   123. A(N   2,C  18,C  19)          110.39 -0.000224    0.09    110.48   
   124. A(C  23,C  18,C  27)          109.36 -0.000056   -0.01    109.35   
   125. A(C  19,C  18,C  27)          109.30  0.000174    0.02    109.31   
   126. A(N   2,C  18,C  27)          105.02 -0.000096   -0.01    105.01   
   127. A(C  19,C  18,C  23)          112.15 -0.000248    0.09    112.24   
   128. A(N   2,C  18,C  23)          110.38  0.000460   -0.19    110.19   
   129. A(C  18,C  19,H  21)          108.28 -0.000000   -0.00    108.28   
   130. A(C  18,C  19,H  20)          113.22 -0.000013    0.00    113.23   
   131. A(C  18,C  19,H  22)          110.75  0.000006   -0.00    110.75   
   132. A(H  20,C  19,H  22)          108.77  0.000005   -0.00    108.77   
   133. A(H  21,C  19,H  22)          108.18 -0.000004    0.00    108.18   
   134. A(H  20,C  19,H  21)          107.47  0.000007   -0.00    107.46   
   135. A(H  25,C  23,H  26)          107.75 -0.000012    0.02    107.77   
   136. A(H  24,C  23,H  26)          108.80 -0.000135   -0.00    108.80   
   137. A(C  18,C  23,H  26)          112.64 -0.000024   -0.00    112.64   
   138. A(H  24,C  23,H  25)          108.34 -0.000193    0.05    108.38   
   139. A(C  18,C  23,H  25)          108.39 -0.000090    0.03    108.42   
   140. A(C  18,C  23,H  24)          110.79  0.000434   -0.09    110.70   
   141. A(H  29,C  27,H  30)          108.70 -0.000006    0.00    108.70   
   142. A(H  28,C  27,H  30)          108.40  0.000002   -0.00    108.40   
   143. A(C  18,C  27,H  30)          111.11  0.000004   -0.00    111.11   
   144. A(H  28,C  27,H  29)          108.39  0.000000   -0.00    108.39   
   145. A(C  18,C  27,H  29)          111.19  0.000007   -0.00    111.19   
   146. A(C  18,C  27,H  28)          108.96 -0.000007    0.00    108.96   
   147. A(N   3,C  31,C  39)          118.65 -0.000090    0.01    118.66   
   148. A(N   3,C  31,C  32)          121.56  0.000145   -0.02    121.54   
   149. A(C  32,C  31,C  39)          119.78 -0.000055    0.01    119.78   
   150. A(C  31,C  32,C  33)          116.73 -0.000005   -0.00    116.73   
   151. A(C  33,C  32,C  41)          120.20 -0.000173    0.02    120.23   
   152. A(C  31,C  32,C  41)          123.07  0.000179   -0.02    123.04   
   153. A(H  34,C  33,C  35)          117.67 -0.000005    0.00    117.67   
   154. A(C  32,C  33,C  35)          123.42  0.000030   -0.00    123.42   
   155. A(C  32,C  33,H  34)          118.90 -0.000025    0.00    118.91   
   156. A(H  36,C  35,C  37)          121.00  0.000004   -0.00    121.00   
   157. A(C  33,C  35,C  37)          118.99 -0.000010    0.00    118.99   
   158. A(C  33,C  35,H  36)          120.01  0.000007   -0.00    120.01   
   159. A(C  35,C  37,H  38)          120.90 -0.000008    0.00    120.90   
   160. A(H  38,C  37,C  39)          119.46 -0.000003    0.00    119.46   
   161. A(C  35,C  37,C  39)          119.64  0.000011   -0.00    119.64   
   162. A(C  37,C  39,H  40)          118.85 -0.000023    0.00    118.85   
   163. A(C  31,C  39,H  40)          119.70 -0.000007    0.00    119.71   
   164. A(C  31,C  39,C  37)          121.44  0.000029   -0.00    121.43   
   165. A(C  46,C  41,C  50)          106.13 -0.000026    0.01    106.15   
   166. A(C  42,C  41,C  50)          105.92  0.000015    0.00    105.93   
   167. A(C  32,C  41,C  50)          111.53 -0.000037    0.02    111.55   
   168. A(C  42,C  41,C  46)          110.82 -0.000002   -0.01    110.81   
   169. A(C  32,C  41,C  46)          110.79  0.000046   -0.02    110.77   
   170. A(C  32,C  41,C  42)          111.43  0.000001   -0.01    111.42   
   171. A(H  44,C  42,H  45)          106.77  0.000011   -0.00    106.77   
   172. A(H  43,C  42,H  45)          107.47  0.000001    0.00    107.47   
   173. A(C  41,C  42,H  45)          114.71 -0.000020    0.00    114.71   
   174. A(H  43,C  42,H  44)          107.90 -0.000006    0.00    107.90   
   175. A(C  41,C  42,H  44)          109.28  0.000001   -0.00    109.28   
   176. A(C  41,C  42,H  43)          110.45  0.000013   -0.00    110.45   
   177. A(H  48,C  46,H  49)          107.96  0.000004    0.00    107.96   
   178. A(H  47,C  46,H  49)          107.21 -0.000021    0.00    107.22   
   179. A(C  41,C  46,H  49)          110.12  0.000003    0.00    110.12   
   180. A(H  47,C  46,H  48)          107.15 -0.000003   -0.00    107.15   
   181. A(C  41,C  46,H  48)          109.56 -0.000023    0.00    109.56   
   182. A(C  41,C  46,H  47)          114.60  0.000038   -0.01    114.59   
   183. A(H  52,C  50,H  53)          107.70  0.000006   -0.00    107.69   
   184. A(H  51,C  50,H  53)          108.45 -0.000002    0.00    108.45   
   185. A(C  41,C  50,H  53)          112.09  0.000007   -0.00    112.09   
   186. A(H  51,C  50,H  52)          107.58  0.000004    0.00    107.58   
   187. A(C  41,C  50,H  52)          108.65 -0.000013    0.00    108.65   
   188. A(C  41,C  50,H  51)          112.17 -0.000001    0.00    112.17   
   189. A(O   1,C  54,C  55)          127.52 -0.000028    0.00    127.52   
   190. A(O   0,C  54,C  55)          111.35  0.000025   -0.00    111.35   
   191. A(O   0,C  54,O   1)          121.10  0.000002   -0.00    121.10   
   192. A(C  56,C  55,C  64)          120.42 -0.000013    0.00    120.42   
   193. A(C  54,C  55,C  64)          121.77  0.000002    0.00    121.77   
   194. A(C  54,C  55,C  56)          117.72  0.000012   -0.00    117.72   
   195. A(H  57,C  56,C  58)          120.81 -0.000012    0.00    120.81   
   196. A(C  55,C  56,C  58)          119.70  0.000003   -0.00    119.70   
   197. A(C  55,C  56,H  57)          119.49  0.000009   -0.00    119.49   
   198. A(H  59,C  58,C  60)          120.13 -0.000008    0.00    120.13   
   199. A(C  56,C  58,C  60)          119.91  0.000008   -0.00    119.91   
   200. A(C  56,C  58,H  59)          119.96 -0.000001    0.00    119.96   
   201. A(H  61,C  60,C  62)          119.79  0.000001   -0.00    119.79   
   202. A(C  58,C  60,C  62)          120.41 -0.000004    0.00    120.41   
   203. A(C  58,C  60,H  61)          119.80  0.000003   -0.00    119.80   
   204. A(H  63,C  62,C  64)          119.78 -0.000002    0.00    119.78   
   205. A(C  60,C  62,C  64)          120.05  0.000008   -0.00    120.04   
   206. A(C  60,C  62,H  63)          120.17 -0.000006    0.00    120.17   
   207. A(C  62,C  64,H  65)          120.23  0.000003   -0.00    120.23   
   208. A(C  55,C  64,H  65)          120.24 -0.000001    0.00    120.24   
   209. A(C  55,C  64,C  62)          119.51 -0.000002   -0.00    119.51   
   210. A(O  67,C  68,C  69)          119.10 -0.000275    0.03    119.14   
   211. A(C  69,C  68,O  80)          116.57 -0.000269    0.03    116.61   
   212. A(O  67,C  68,O  80)          124.31  0.000542   -0.06    124.24   
   213. A(C  68,C  69,C  70)          120.77 -0.000029    0.00    120.77   
   214. A(C  70,C  69,C  78)          119.24 -0.000004    0.00    119.25   
   215. A(C  68,C  69,C  78)          119.94  0.000032   -0.00    119.93   
   216. A(H  71,C  70,C  72)          120.33  0.000005   -0.00    120.33   
   217. A(C  69,C  70,C  72)          120.37  0.000001   -0.00    120.37   
   218. A(C  69,C  70,H  71)          119.29 -0.000006    0.00    119.30   
   219. A(H  73,C  72,C  74)          120.06 -0.000004    0.00    120.06   
   220. A(C  70,C  72,C  74)          120.05  0.000005   -0.00    120.05   
   221. A(C  70,C  72,H  73)          119.88 -0.000001    0.00    119.88   
   222. A(H  75,C  74,C  76)          120.07  0.000003   -0.00    120.07   
   223. A(C  72,C  74,C  76)          119.88 -0.000000    0.00    119.88   
   224. A(C  72,C  74,H  75)          120.05 -0.000003    0.00    120.05   
   225. A(H  77,C  76,C  78)          119.94 -0.000003    0.00    119.94   
   226. A(C  74,C  76,C  78)          119.98  0.000003   -0.00    119.98   
   227. A(C  74,C  76,H  77)          120.08  0.000000   -0.00    120.08   
   228. A(C  76,C  78,H  79)          120.37  0.000004   -0.00    120.37   
   229. A(C  69,C  78,H  79)          119.16  0.000000    0.00    119.16   
   230. A(C  69,C  78,C  76)          120.47 -0.000005    0.00    120.47   
   231. A(C  68,O  80,H  81)          111.72  0.001378   -0.28    111.44   
   232. A(N   2,H  81,O  80)          173.19  0.000203   -0.05    173.14   
   233. D(C   5,C   4,N   2,C  18)      5.65  0.000101   -0.15      5.50   
   234. D(C   5,C   4,O   0,C  54)   -126.24  0.000093   -0.12   -126.35   
   235. D(O   0,C   4,N   2,C  18)   -177.30  0.000147   -0.22   -177.52   
   236. D(N   2,C   4,O   0,C  54)     56.24  0.000053   -0.06     56.19   
   237. D(O   0,C   4,N   2,H  81)      6.23 -0.000151    0.19      6.42   
   238. D(C   5,C   4,N   2,H  81)   -170.82 -0.000197    0.26   -170.56   
   239. D(C   7,C   5,C   4,O   0)    -51.77 -0.000036    0.12    -51.65   
   240. D(H   6,C   5,N   3,H  66)   -122.14 -0.000011    0.02   -122.12   
   241. D(N   3,C   5,C   4,O   0)     72.43 -0.000076    0.13     72.57   
   242. D(C   7,C   5,N   3,H  66)    115.49 -0.000027    0.03    115.52   
   243. D(N   3,C   5,C   4,N   2)   -110.38 -0.000031    0.07   -110.32   
   244. D(H   6,C   5,C   4,O   0)   -168.61 -0.000045    0.12   -168.49   
   245. D(H   6,C   5,C   4,N   2)      8.57  0.000000    0.06      8.63   
   246. D(C   7,C   5,C   4,N   2)    125.41  0.000009    0.06    125.47   
   247. D(C   7,C   5,N   3,C  31)    -91.94  0.000008   -0.02    -91.95   
   248. D(H   6,C   5,N   3,C  31)     30.43  0.000024   -0.03     30.41   
   249. D(C   4,C   5,N   3,H  66)     -4.75 -0.000014    0.02     -4.73   
   250. D(C   4,C   5,N   3,C  31)    147.82  0.000021   -0.03    147.79   
   251. D(C  16,C   7,C   5,H   6)   -143.89 -0.000016    0.03   -143.86   
   252. D(C   8,C   7,C   5,C   4)    -79.20 -0.000008    0.03    -79.17   
   253. D(C  16,C   7,C   5,C   4)     99.21 -0.000004    0.02     99.23   
   254. D(C   8,C   7,C   5,N   3)    161.40  0.000006    0.03    161.42   
   255. D(C   8,C   7,C   5,H   6)     37.70 -0.000021    0.04     37.74   
   256. D(C  16,C   7,C   5,N   3)    -20.19  0.000010    0.02    -20.18   
   257. D(C  10,C   8,C   7,C  16)      0.12  0.000003   -0.00      0.12   
   258. D(H   9,C   8,C   7,C  16)   -179.94 -0.000002    0.00   -179.93   
   259. D(H   9,C   8,C   7,C   5)     -1.51  0.000002   -0.01     -1.51   
   260. D(C  10,C   8,C   7,C   5)    178.55  0.000007   -0.02    178.54   
   261. D(H  11,C  10,C   8,H   9)     -0.07  0.000002   -0.00     -0.07   
   262. D(H  11,C  10,C   8,C   7)    179.87 -0.000003    0.01    179.88   
   263. D(C  12,C  10,C   8,C   7)      0.11 -0.000000    0.00      0.11   
   264. D(C  12,C  10,C   8,H   9)   -179.83  0.000004   -0.01   -179.84   
   265. D(C  14,C  12,C  10,H  11)   -179.84  0.000000   -0.00   -179.84   
   266. D(C  14,C  12,C  10,C   8)     -0.08 -0.000002    0.00     -0.07   
   267. D(H  13,C  12,C  10,H  11)      0.01  0.000002   -0.00      0.01   
   268. D(H  13,C  12,C  10,C   8)    179.77 -0.000001    0.00    179.77   
   269. D(C  16,C  14,C  12,H  13)    179.97  0.000001   -0.00    179.97   
   270. D(C  16,C  14,C  12,C  10)     -0.18  0.000002   -0.00     -0.19   
   271. D(H  15,C  14,C  12,H  13)      0.01 -0.000000    0.00      0.01   
   272. D(H  15,C  14,C  12,C  10)    179.86  0.000001   -0.00    179.86   
   273. D(H  17,C  16,C  14,H  15)     -0.07 -0.000002    0.01     -0.06   
   274. D(C   7,C  16,C  14,H  15)   -179.63  0.000002   -0.00   -179.63   
   275. D(C   7,C  16,C  14,C  12)      0.42  0.000000    0.00      0.42   
   276. D(H  17,C  16,C   7,C   8)   -179.95  0.000001   -0.00   -179.95   
   277. D(H  17,C  16,C   7,C   5)      1.65 -0.000003    0.01      1.65   
   278. D(H  17,C  16,C  14,C  12)    179.98 -0.000004    0.01    179.98   
   279. D(C  14,C  16,C   7,C   8)     -0.39 -0.000003    0.00     -0.38   
   280. D(C  14,C  16,C   7,C   5)   -178.79 -0.000007    0.02   -178.77   
   281. D(C  27,C  18,N   2,C   4)    172.05 -0.000074   -0.13    171.92   
   282. D(C  23,C  18,N   2,H  81)    106.22  0.000319   -0.64    105.57   
   283. D(C  27,C  18,N   2,H  81)    -11.54  0.000209   -0.54    -12.08   
   284. D(C  23,C  18,N   2,C   4)    -70.20  0.000036   -0.23    -70.43   
   285. D(C  19,C  18,N   2,C   4)     54.36 -0.000114   -0.19     54.17   
   286. D(C  19,C  18,N   2,H  81)   -129.23  0.000169   -0.60   -129.83   
   287. D(H  22,C  19,C  18,C  23)    179.00  0.000129   -0.08    178.92   
   288. D(H  22,C  19,C  18,N   2)     55.46 -0.000125    0.03     55.50   
   289. D(H  21,C  19,C  18,C  27)     58.90  0.000014   -0.02     58.89   
   290. D(H  21,C  19,C  18,C  23)    -62.54  0.000128   -0.08    -62.62   
   291. D(H  21,C  19,C  18,N   2)    173.93 -0.000127    0.03    173.96   
   292. D(H  20,C  19,C  18,C  27)    177.96  0.000015   -0.02    177.94   
   293. D(H  20,C  19,C  18,C  23)     56.52  0.000128   -0.08     56.44   
   294. D(H  22,C  19,C  18,C  27)    -59.56  0.000016   -0.02    -59.58   
   295. D(H  20,C  19,C  18,N   2)    -67.01 -0.000126    0.03    -66.98   
   296. D(H  26,C  23,C  18,C  27)   -174.56  0.000069    0.06   -174.50   
   297. D(H  26,C  23,C  18,N   2)     70.39 -0.000042    0.18     70.57   
   298. D(H  26,C  23,C  18,C  19)    -53.15  0.000087    0.13    -53.01   
   299. D(H  25,C  23,C  18,C  19)     65.97 -0.000002    0.18     66.15   
   300. D(H  25,C  23,C  18,C  27)    -55.44 -0.000021    0.11    -55.33   
   301. D(H  25,C  23,C  18,N   2)   -170.49 -0.000131    0.22   -170.27   
   302. D(H  24,C  23,C  18,C  27)     63.30 -0.000057    0.13     63.43   
   303. D(H  24,C  23,C  18,C  19)   -175.28 -0.000038    0.20   -175.08   
   304. D(H  24,C  23,C  18,N   2)    -51.75 -0.000168    0.24    -51.50   
   305. D(H  30,C  27,C  18,C  23)   -177.08 -0.000228    0.11   -176.98   
   306. D(H  30,C  27,C  18,C  19)     59.79  0.000003   -0.01     59.79   
   307. D(H  30,C  27,C  18,N   2)    -58.64  0.000230   -0.12    -58.75   
   308. D(H  29,C  27,C  18,C  23)    -55.86 -0.000229    0.11    -55.75   
   309. D(H  29,C  27,C  18,C  19)   -178.99  0.000002   -0.01   -178.99   
   310. D(H  29,C  27,C  18,N   2)     62.59  0.000230   -0.12     62.47   
   311. D(H  28,C  27,C  18,C  23)     63.54 -0.000229    0.11     63.65   
   312. D(H  28,C  27,C  18,C  19)    -59.58  0.000002   -0.01    -59.59   
   313. D(H  28,C  27,C  18,N   2)   -178.01  0.000230   -0.12   -178.13   
   314. D(C  39,C  31,N   3,H  66)    172.80  0.000020   -0.05    172.75   
   315. D(C  39,C  31,N   3,C   5)     20.40 -0.000001   -0.01     20.40   
   316. D(C  32,C  31,N   3,H  66)     -8.84 -0.000003   -0.01     -8.85   
   317. D(C  32,C  31,N   3,C   5)   -161.24 -0.000023    0.04   -161.20   
   318. D(C  41,C  32,C  31,C  39)   -179.64 -0.000009    0.02   -179.62   
   319. D(C  41,C  32,C  31,N   3)      2.03  0.000014   -0.03      2.00   
   320. D(C  33,C  32,C  31,C  39)     -0.14 -0.000007    0.01     -0.13   
   321. D(C  33,C  32,C  31,N   3)   -178.48  0.000016   -0.03   -178.51   
   322. D(C  35,C  33,C  32,C  41)    179.22  0.000007   -0.01    179.21   
   323. D(C  35,C  33,C  32,C  31)     -0.29  0.000003   -0.01     -0.30   
   324. D(H  34,C  33,C  32,C  41)     -0.48  0.000007   -0.01     -0.49   
   325. D(H  34,C  33,C  32,C  31)   -179.99  0.000004   -0.01   -180.00   
   326. D(C  37,C  35,C  33,H  34)   -179.94  0.000002   -0.00   -179.94   
   327. D(C  37,C  35,C  33,C  32)      0.36  0.000002   -0.00      0.36   
   328. D(H  36,C  35,C  33,H  34)     -0.15 -0.000001    0.00     -0.15   
   329. D(H  36,C  35,C  33,C  32)   -179.85 -0.000000    0.00   -179.85   
   330. D(C  39,C  37,C  35,H  36)   -179.77 -0.000002    0.00   -179.76   
   331. D(C  39,C  37,C  35,C  33)      0.02 -0.000004    0.01      0.03   
   332. D(H  38,C  37,C  35,H  36)     -0.21 -0.000004    0.01     -0.20   
   333. D(H  38,C  37,C  35,C  33)    179.58 -0.000006    0.01    179.59   
   334. D(H  40,C  39,C  37,H  38)     -1.15 -0.000004    0.01     -1.14   
   335. D(H  40,C  39,C  37,C  35)    178.41 -0.000007    0.02    178.43   
   336. D(C  31,C  39,C  37,H  38)    179.99  0.000002   -0.01    179.98   
   337. D(C  31,C  39,C  37,C  35)     -0.45 -0.000000   -0.00     -0.45   
   338. D(H  40,C  39,C  31,C  32)   -178.34  0.000013   -0.03   -178.37   
   339. D(H  40,C  39,C  31,N   3)      0.04 -0.000006    0.01      0.06   
   340. D(C  37,C  39,C  31,C  32)      0.51  0.000006   -0.01      0.50   
   341. D(C  37,C  39,C  31,N   3)    178.90 -0.000013    0.03    178.93   
   342. D(C  50,C  41,C  32,C  33)      2.45  0.000002   -0.05      2.40   
   343. D(C  50,C  41,C  32,C  31)   -178.08  0.000005   -0.05   -178.13   
   344. D(C  46,C  41,C  32,C  33)   -115.54  0.000029   -0.07   -115.61   
   345. D(C  46,C  41,C  32,C  31)     63.93  0.000032   -0.07     63.87   
   346. D(C  42,C  41,C  32,C  33)    120.59 -0.000003   -0.03    120.55   
   347. D(C  42,C  41,C  32,C  31)    -59.94  0.000000   -0.04    -59.97   
   348. D(H  45,C  42,C  41,C  50)   -171.98 -0.000005    0.01   -171.97   
   349. D(H  45,C  42,C  41,C  32)     66.56  0.000031   -0.02     66.54   
   350. D(H  44,C  42,C  41,C  50)    -52.15 -0.000002    0.00    -52.15   
   351. D(H  44,C  42,C  41,C  46)     62.53 -0.000025    0.02     62.55   
   352. D(H  44,C  42,C  41,C  32)   -173.62  0.000033   -0.02   -173.64   
   353. D(H  43,C  42,C  41,C  50)     66.41 -0.000001    0.00     66.41   
   354. D(H  45,C  42,C  41,C  46)    -57.30 -0.000028    0.02    -57.28   
   355. D(H  43,C  42,C  41,C  46)   -178.91 -0.000025    0.02   -178.90   
   356. D(H  43,C  42,C  41,C  32)    -55.06  0.000034   -0.02    -55.08   
   357. D(H  47,C  46,C  41,C  50)    180.00  0.000017   -0.03    179.97   
   358. D(H  47,C  46,C  41,C  42)     65.45  0.000015   -0.04     65.41   
   359. D(H  47,C  46,C  41,C  32)    -58.77 -0.000018   -0.01    -58.78   
   360. D(H  49,C  46,C  41,C  50)    -59.05  0.000019   -0.03    -59.08   
   361. D(H  49,C  46,C  41,C  42)   -173.60  0.000016   -0.03   -173.63   
   362. D(H  49,C  46,C  41,C  32)     62.18 -0.000017   -0.01     62.17   
   363. D(H  48,C  46,C  41,C  50)     59.55  0.000012   -0.02     59.52   
   364. D(H  48,C  46,C  41,C  42)    -55.00  0.000009   -0.03    -55.03   
   365. D(H  48,C  46,C  41,C  32)   -179.22 -0.000023   -0.00   -179.22   
   366. D(H  53,C  50,C  41,C  46)   -178.09  0.000008   -0.00   -178.09   
   367. D(H  53,C  50,C  41,C  42)    -60.23  0.000001   -0.01    -60.24   
   368. D(H  53,C  50,C  41,C  32)     61.16 -0.000010    0.00     61.17   
   369. D(H  52,C  50,C  41,C  46)    -59.19  0.000011   -0.00    -59.19   
   370. D(H  52,C  50,C  41,C  42)     58.67  0.000004   -0.01     58.66   
   371. D(H  52,C  50,C  41,C  32)   -179.94 -0.000007    0.00   -179.94   
   372. D(H  51,C  50,C  41,C  46)     59.62  0.000007   -0.00     59.62   
   373. D(H  51,C  50,C  41,C  42)    177.47 -0.000000   -0.01    177.47   
   374. D(H  51,C  50,C  41,C  32)    -61.13 -0.000011    0.00    -61.13   
   375. D(C  55,C  54,O   0,C   4)   -163.21  0.000046   -0.15   -163.35   
   376. D(O   1,C  54,O   0,C   4)     18.76  0.000074   -0.19     18.57   
   377. D(C  64,C  55,C  54,O   1)   -176.08 -0.000040    0.14   -175.93   
   378. D(C  64,C  55,C  54,O   0)      6.05 -0.000011    0.10      6.15   
   379. D(C  56,C  55,C  54,O   1)      0.49 -0.000044    0.16      0.65   
   380. D(C  56,C  55,C  54,O   0)   -177.39 -0.000015    0.11   -177.27   
   381. D(C  58,C  56,C  55,C  64)      0.46 -0.000005    0.01      0.48   
   382. D(C  58,C  56,C  55,C  54)   -176.15 -0.000001   -0.00   -176.15   
   383. D(H  57,C  56,C  55,C  64)    179.61 -0.000004    0.02    179.63   
   384. D(H  57,C  56,C  55,C  54)      3.00 -0.000000    0.00      3.00   
   385. D(C  60,C  58,C  56,H  57)   -178.93  0.000003   -0.01   -178.94   
   386. D(C  60,C  58,C  56,C  55)      0.20  0.000003   -0.01      0.19   
   387. D(H  59,C  58,C  56,H  57)      0.37 -0.000003    0.00      0.38   
   388. D(H  59,C  58,C  56,C  55)    179.51 -0.000002    0.00    179.51   
   389. D(C  62,C  60,C  58,H  59)   -179.97  0.000007   -0.02   -179.99   
   390. D(C  62,C  60,C  58,C  56)     -0.66  0.000002   -0.01     -0.67   
   391. D(H  61,C  60,C  58,H  59)     -0.11  0.000004   -0.01     -0.12   
   392. D(H  61,C  60,C  58,C  56)    179.19 -0.000002    0.00    179.20   
   393. D(C  64,C  62,C  60,H  61)   -179.40 -0.000002    0.00   -179.40   
   394. D(C  64,C  62,C  60,C  58)      0.46 -0.000006    0.01      0.47   
   395. D(H  63,C  62,C  60,H  61)     -0.01  0.000006   -0.01     -0.03   
   396. D(H  63,C  62,C  60,C  58)    179.84  0.000003   -0.00    179.84   
   397. D(H  65,C  64,C  62,H  63)     -0.34 -0.000009    0.02     -0.32   
   398. D(H  65,C  64,C  62,C  60)    179.05 -0.000000    0.00    179.05   
   399. D(C  55,C  64,C  62,H  63)   -179.18 -0.000004    0.01   -179.17   
   400. D(C  55,C  64,C  62,C  60)      0.21  0.000004   -0.01      0.20   
   401. D(H  65,C  64,C  55,C  56)   -179.51  0.000005   -0.01   -179.52   
   402. D(H  65,C  64,C  55,C  54)     -3.03  0.000002    0.00     -3.03   
   403. D(C  62,C  64,C  55,C  56)     -0.67  0.000001   -0.01     -0.68   
   404. D(C  62,C  64,C  55,C  54)    175.81 -0.000003    0.01    175.81   
   405. D(C  78,C  69,C  68,O  80)   -178.90  0.000004   -0.13   -179.03   
   406. D(C  78,C  69,C  68,O  67)      2.58  0.000077   -0.29      2.29   
   407. D(C  70,C  69,C  68,O  80)      3.69  0.000003   -0.13      3.56   
   408. D(C  70,C  69,C  68,O  67)   -174.83  0.000075   -0.28   -175.12   
   409. D(C  72,C  70,C  69,C  78)     -0.41  0.000009   -0.02     -0.43   
   410. D(C  72,C  70,C  69,C  68)    177.01  0.000011   -0.02    176.99   
   411. D(H  71,C  70,C  69,C  78)   -179.65  0.000026   -0.06   -179.71   
   412. D(H  71,C  70,C  69,C  68)     -2.23  0.000028   -0.06     -2.29   
   413. D(C  74,C  72,C  70,H  71)    179.40 -0.000019    0.04    179.44   
   414. D(C  74,C  72,C  70,C  69)      0.17 -0.000002    0.00      0.17   
   415. D(H  73,C  72,C  70,H  71)     -0.18 -0.000013    0.03     -0.15   
   416. D(H  73,C  72,C  70,C  69)   -179.42  0.000004   -0.01   -179.43   
   417. D(C  76,C  74,C  72,H  73)    179.78 -0.000011    0.02    179.81   
   418. D(C  76,C  74,C  72,C  70)      0.20 -0.000005    0.01      0.21   
   419. D(H  75,C  74,C  72,H  73)     -0.13 -0.000006    0.01     -0.12   
   420. D(H  75,C  74,C  72,C  70)   -179.72 -0.000000   -0.00   -179.72   
   421. D(C  78,C  76,C  74,H  75)    179.60 -0.000001    0.00    179.60   
   422. D(C  78,C  76,C  74,C  72)     -0.31  0.000005   -0.01     -0.32   
   423. D(H  77,C  76,C  74,H  75)     -0.07 -0.000000    0.00     -0.07   
   424. D(H  77,C  76,C  74,C  72)   -179.99  0.000005   -0.01   -180.00   
   425. D(H  79,C  78,C  76,H  77)      0.44 -0.000001    0.00      0.44   
   426. D(H  79,C  78,C  76,C  74)   -179.24 -0.000001    0.00   -179.23   
   427. D(C  69,C  78,C  76,H  77)    179.74  0.000003   -0.01    179.73   
   428. D(C  69,C  78,C  76,C  74)      0.07  0.000003   -0.01      0.06   
   429. D(H  79,C  78,C  69,C  70)    179.61 -0.000006    0.01    179.62   
   430. D(H  79,C  78,C  69,C  68)      2.16 -0.000006    0.01      2.17   
   431. D(C  76,C  78,C  69,C  70)      0.30 -0.000010    0.02      0.32   
   432. D(C  76,C  78,C  69,C  68)   -177.15 -0.000010    0.02   -177.13   
   433. D(H  81,O  80,C  68,C  69)   -164.29 -0.000020   -0.03   -164.32   
   434. D(H  81,O  80,C  68,O  67)     14.14 -0.000110    0.14     14.29   
   435. D(N   2,H  81,O  80,C  68)     49.32 -0.000822    8.59     57.91   
   436. D(O  80,H  81,N   2,C  18)   -160.95 -0.000603    0.48   -160.47   
   437. D(O  80,H  81,N   2,C   4)     16.04 -0.000367    0.14     16.17   
    ----------------------------------------------------------------------------

         *************************************************************
         *                GEOMETRY OPTIMIZATION CYCLE   2            *
         *************************************************************
---------------------------------
CARTESIAN COORDINATES (ANGSTROEM)
---------------------------------
  O      6.253935    5.555832    2.122584
  O      4.476717    4.175084    2.201819
  N      7.080068    4.094761    3.612465
  N      5.302246    6.766388    4.569128
  C      6.686169    5.276406    3.365696
  C      6.680103    6.478799    4.263225
  H      7.227675    6.226104    5.171508
  C      7.425600    7.605790    3.562667
  C      8.815885    7.608032    3.567206
  H      9.354749    6.823943    4.088434
  C      9.512564    8.609967    2.908442
  H     10.596828    8.607336    2.917299
  C      8.823028    9.615553    2.243997
  H      9.367567   10.401089    1.731973
  C      7.434728    9.613509    2.240200
  H      6.891031   10.397550    1.724845
  C      6.737257    8.608244    2.894573
  H      5.653460    8.601507    2.895262
  C      7.556237    3.493530    4.886837
  C      6.528838    3.701907    5.990553
  H      6.409930    4.747588    6.275486
  H      6.862014    3.156963    6.875856
  H      5.556001    3.306203    5.693108
  C      8.921514    4.057696    5.256298
  H      9.614384    3.973027    4.416445
  H      9.319903    3.477881    6.091108
  H      8.873823    5.101080    5.568663
  C      7.687667    2.003755    4.595459
  H      8.004092    1.491382    5.504626
  H      8.431941    1.817651    3.818334
  H      6.733219    1.579881    4.275101
  C      4.926387    7.309681    5.781891
  C      3.587986    7.234046    6.245984
  C      3.313391    7.843095    7.467278
  H      2.304417    7.806653    7.854403
  C      4.273461    8.497445    8.229042
  H      3.998673    8.950980    9.174434
  C      5.572053    8.561434    7.759438
  H      6.344686    9.070138    8.325660
  C      5.890684    7.976790    6.546323
  H      6.906081    8.056712    6.178363
  C      2.474378    6.515350    5.473845
  C      2.268468    7.132330    4.081805
  H      2.078418    8.205749    4.164069
  H      1.397157    6.672035    3.608234
  H      3.105742    6.999843    3.396166
  C      2.769332    5.011555    5.366074
  H      3.709813    4.768082    4.871354
  H      1.971462    4.521472    4.801134
  H      2.801930    4.562472    6.362200
  C      1.128106    6.634410    6.188821
  H      1.147903    6.182078    7.182948
  H      0.372519    6.107299    5.601292
  H      0.805966    7.674020    6.288170
  C      5.225558    4.832110    1.537970
  C      5.188402    5.034571    0.089911
  C      4.165989    4.412464   -0.626125
  H      3.410767    3.846286   -0.094435
  C      4.137825    4.510292   -2.004327
  H      3.349860    4.022007   -2.565433
  C      5.129029    5.223517   -2.669094
  H      5.112480    5.288152   -3.751294
  C      6.141452    5.851131   -1.956055
  H      6.913350    6.403702   -2.478314
  C      6.174744    5.761577   -0.575154
  H      6.971232    6.236824   -0.017229
  H      4.620461    6.200594    4.099218
  O      9.118812    3.767173    1.163432
  C      8.166157    3.094430    0.733098
  C      8.136149    2.714866   -0.720723
  C      7.038868    2.049959   -1.260717
  H      6.215878    1.772600   -0.613260
  C      6.992659    1.758880   -2.615716
  H      6.129801    1.248869   -3.029656
  C      8.045706    2.127270   -3.442376
  H      8.007484    1.903646   -4.502948
  C      9.147535    2.784090   -2.908747
  H      9.971736    3.073279   -3.551500
  C      9.190808    3.076200   -1.555064
  H     10.041436    3.599207   -1.134423
  O      7.178529    2.715591    1.441985
  H      7.125907    3.439607    2.721654

----------------------------
CARTESIAN COORDINATES (A.U.)
----------------------------
  NO LB      ZA    FRAG     MASS         X           Y           Z
   0 O     8.0000    0    15.999   11.818224   10.499001    4.011102
   1 O     8.0000    0    15.999    8.459768    7.889765    4.160835
   2 N     7.0000    0    14.007   13.379390    7.737977    6.826569
   3 N     7.0000    0    14.007   10.019792   12.786620    8.634401
   4 C     6.0000    0    12.011   12.635028    9.970962    6.360243
   5 C     6.0000    0    12.011   12.623566   12.243156    8.056328
   6 H     1.0000    0     1.008   13.658327   11.765631    9.772733
   7 C     6.0000    0    12.011   14.032350   14.372860    6.732466
   8 C     6.0000    0    12.011   16.659608   14.377097    6.741043
   9 H     1.0000    0     1.008   17.677913   12.895383    7.726021
  10 C     6.0000    0    12.011   17.976141   16.270480    5.496160
  11 H     1.0000    0     1.008   20.025102   16.265508    5.512895
  12 C     6.0000    0    12.011   16.673106   18.170762    4.240539
  13 H     1.0000    0     1.008   17.702136   19.655210    3.272955
  14 C     6.0000    0    12.011   14.049600   18.166898    4.233364
  15 H     1.0000    0     1.008   13.022161   19.648522    3.259484
  16 C     6.0000    0    12.011   12.731570   16.267223    5.469951
  17 H     1.0000    0     1.008   10.683491   16.254492    5.471252
  18 C     6.0000    0    12.011   14.279218    6.601815    9.234783
  19 C     6.0000    0    12.011   12.337716    6.995591   11.320504
  20 H     1.0000    0     1.008   12.113012    8.971641   11.858950
  21 H     1.0000    0     1.008   12.967327    5.965795   12.993484
  22 H     1.0000    0     1.008   10.499320    6.247819   10.758415
  23 C     6.0000    0    12.011   16.859218    7.667934    9.932963
  24 H     1.0000    0     1.008   18.168553    7.507933    8.345871
  25 H     1.0000    0     1.008   17.612064    6.572242   11.510526
  26 H     1.0000    0     1.008   16.769096    9.639645   10.523249
  27 C     6.0000    0    12.011   14.527585    3.786548    8.684160
  28 H     1.0000    0     1.008   15.125543    2.818304   10.402236
  29 H     1.0000    0     1.008   15.934060    3.434862    7.215606
  30 H     1.0000    0     1.008   12.723939    2.985543    8.078771
  31 C     6.0000    0    12.011    9.309523   13.813294   10.926190
  32 C     6.0000    0    12.011    6.780310   13.670365   11.803199
  33 C     6.0000    0    12.011    6.261401   14.821302   14.111111
  34 H     1.0000    0     1.008    4.354717   14.752435   14.842671
  35 C     6.0000    0    12.011    8.075672   16.057844   15.550635
  36 H     1.0000    0     1.008    7.556397   16.914901   17.337168
  37 C     6.0000    0    12.011   10.529654   16.178766   14.663213
  38 H     1.0000    0     1.008   11.989719   17.140076   15.733218
  39 C     6.0000    0    12.011   11.131780   15.073948   12.370758
  40 H     1.0000    0     1.008   13.050602   15.224980   11.675415
  41 C     6.0000    0    12.011    4.675896   12.312227   10.344068
  42 C     6.0000    0    12.011    4.286783   13.478151    7.713493
  43 H     1.0000    0     1.008    3.927642   15.506617    7.868949
  44 H     1.0000    0     1.008    2.640244   12.608319    6.818574
  45 H     1.0000    0     1.008    5.869002   13.227785    6.417823
  46 C     6.0000    0    12.011    5.233279    9.470466   10.140411
  47 H     1.0000    0     1.008    7.010530    9.010369    9.205524
  48 H     1.0000    0     1.008    3.725524    8.544344    9.072828
  49 H     1.0000    0     1.008    5.294881    8.621823   12.022815
  50 C     6.0000    0    12.011    2.131811   12.537217   11.695176
  51 H     1.0000    0     1.008    2.169221   11.682435   13.573805
  52 H     1.0000    0     1.008    0.703959   11.541122   10.584909
  53 H     1.0000    0     1.008    1.523054   14.501796   11.882918
  54 C     6.0000    0    12.011    9.874874    9.131364    2.906342
  55 C     6.0000    0    12.011    9.804659    9.513961    0.169908
  56 C     6.0000    0    12.011    7.872578    8.338349   -1.183205
  57 H     1.0000    0     1.008    6.445415    7.268428   -0.178456
  58 C     6.0000    0    12.011    7.819356    8.523216   -3.787630
  59 H     1.0000    0     1.008    6.330318    7.600492   -4.847966
  60 C     6.0000    0    12.011    9.692459    9.871017   -5.043857
  61 H     1.0000    0     1.008    9.661187    9.993159   -7.088918
  62 C     6.0000    0    12.011   11.605663   11.057035   -3.696408
  63 H     1.0000    0     1.008   13.064337   12.101243   -4.683335
  64 C     6.0000    0    12.011   11.668574   10.887803   -1.086884
  65 H     1.0000    0     1.008   13.173720   11.785890   -0.032559
  66 H     1.0000    0     1.008    8.731406   11.717424    7.746399
  67 O     8.0000    0    15.999   17.232058    7.118925    2.198568
  68 C     6.0000    0    12.011   15.431801    5.847625    1.385355
  69 C     6.0000    0    12.011   15.375092    5.130353   -1.361969
  70 C     6.0000    0    12.011   13.301533    3.873861   -2.382410
  71 H     1.0000    0     1.008   11.746308    3.349729   -1.158894
  72 C     6.0000    0    12.011   13.214211    3.323801   -4.942987
  73 H     1.0000    0     1.008   11.583646    2.360021   -5.725220
  74 C     6.0000    0    12.011   15.204181    4.019957   -6.505148
  75 H     1.0000    0     1.008   15.131952    3.597370   -8.509339
  76 C     6.0000    0    12.011   17.286335    5.261167   -5.496736
  77 H     1.0000    0     1.008   18.843849    5.807655   -6.711362
  78 C     6.0000    0    12.011   17.368110    5.813176   -2.938645
  79 H     1.0000    0     1.008   18.975564    6.801515   -2.143750
  80 O     8.0000    0    15.999   13.565454    5.131723    2.724957
  81 H     1.0000    0     1.008   13.466013    6.499915    5.143181

--------------------------------
INTERNAL COORDINATES (ANGSTROEM)
--------------------------------
 O      0   0   0     0.000000000000     0.00000000     0.00000000
 O      1   0   0     2.251943196345     0.00000000     0.00000000
 N      1   2   0     2.244319508349    82.41408861     0.00000000
 N      1   2   3     2.890802326453    88.11848234   279.51032425
 C      3   1   2     1.269778117177    31.89436556   245.09884883
 C      4   1   2     1.440408357734    54.67169593   139.60251891
 H      6   4   1     1.090259761821   110.47389130   212.45761652
 C      6   4   1     1.522056037084   114.73613956    90.09677530
 C      8   6   4     1.390294309383   119.30667335   161.42274578
 H      9   8   6     1.084826473580   119.81014483   358.48668967
 C      9   8   6     1.386797187117   120.13086499   178.53763825
 H     11   9   8     1.084302750222   119.78285286   179.87688813
 C     11   9   8     1.388578988846   120.06944539     0.10863735
 H     13  11   9     1.084323574183   120.08009008   179.77244674
 C     13  11   9     1.388306541262   119.78961857   359.92600599
 H     15  13  11     1.084397728025   120.10686412   179.86089200
 C      8   6   4     1.387472578896   120.90427538   339.82320102
 H     17   8   6     1.083817603300   119.42649861     1.65325564
 C      3   1   2     1.487359636796   161.76543545   251.18272307
 C     19   3   1     1.522221290125   110.47691598    49.98357934
 H     20  19   3     1.090309006347   113.22725261   293.02004901
 H     20  19   3     1.091665091177   108.28133481   173.96085912
 H     20  19   3     1.091543755564   110.75229305    55.49766090
 C     19   3   1     1.522749393974   110.19140687   285.38568550
 H     24  19   3     1.092057969762   110.70353865   308.49706296
 H     24  19   3     1.091699439365   108.41813340   189.73262718
 H     24  19   3     1.090182484921   112.63658111    70.56515672
 C     19   3   1     1.523681688833   105.01063634   167.73463440
 H     28  19   3     1.090520440831   108.96467987   181.87431903
 H     28  19   3     1.092017629746   111.19287669    62.46771313
 H     28  19   3     1.092368571841   111.10708521   301.24685306
 C      4   1   2     1.381024637392   175.98345400   113.82090595
 C     32   4   6     1.418598643519   121.53964446   198.79474976
 C     33  32   4     1.392085856982   116.73011539   181.49043345
 H     34  33  32     1.081305555562   118.90810306   180.00470662
 C     34  33  32     1.389313742792   123.42073455   359.70225447
 H     36  34  33     1.083960110812   120.00612496   180.14776966
 C     36  34  33     1.382375813711   118.99253987     0.35502245
 H     38  36  34     1.084596030627   120.90107377   179.59182269
 C     38  36  34     1.383829301798   119.63952752     0.02621807
 H     40  38  36     1.082964725142   118.85295034   178.42998774
 C     33  32   4     1.533898691736   123.04210876     1.99815736
 C     42  33  32     1.536502254777   111.42023454   300.02626296
 H     43  42  33     1.093212377223   110.45066116   304.92191490
 H     43  42  33     1.093308434953   109.27929434   186.36384781
 H     43  42  33     1.090267126549   114.71060011    66.53796601
 C     42  33  32     1.536232964486   110.76719346    63.86673658
 H     47  42  33     1.090197916960   114.58728026   301.22406263
 H     47  42  33     1.093588209949   109.56278053   180.77620364
 H     47  42  33     1.093161993217   110.11689944    62.17518692
 C     42  33  32     1.528991271027   111.55327106   181.87155512
 H     51  42  33     1.092375944037   112.16994067   298.87123227
 H     51  42  33     1.092678549012   108.65482220   180.06241447
 H     51  42  33     1.092901702589   112.09301370    61.16476360
 C      2   1   3     1.197139195205    31.82316045   222.88360345
 C     55   2   1     1.462616144258   127.52380437   182.27105394
 C     56  55   2     1.394651711871   117.72206470     0.64649083
 H     57  56  55     1.083333983982   119.48576982     2.99609941
 C     57  56  55     1.381957057204   119.69511606   183.84760137
 H     59  57  56     1.083581852237   119.95628716   179.51314446
 C     59  57  56     1.390356460900   119.90823635     0.19306708
 H     61  59  57     1.084254276124   119.79642666   179.19639068
 C     61  59  57     1.388281766281   120.41354892   359.33209443
 H     63  61  59     1.083473443825   120.16787455   179.83861931
 C     63  61  59     1.384201604781   120.04494859     0.46841621
 H     65  63  61     1.082374415740   120.23355396   179.05072511
 H      4   1   2     1.002880295603    65.85814775   344.61701087
 O      3   1   2     3.203365629719    78.07244203   116.92615801
 C     68   3   1     1.243109728891    80.34395706   281.61850887
 C     69  68   3     1.502852659681   119.13469362   165.68301593
 C     70  69  68     1.392019639212   120.77333912   184.87962866
 H     71  70  69     1.083254810432   119.29563982   357.71049622
 C     71  70  69     1.386681462679   120.37059622   176.99123246
 H     73  71  70     1.084426360906   119.88286632   180.57421334
 C     73  71  70     1.388518756126   120.05210406     0.17326842
 H     75  73  71     1.084564988199   120.04977581   180.28137821
 C     75  73  71     1.389315944478   119.88236502     0.20882659
 H     77  75  73     1.084466588295   120.07683757   180.00162257
 C     77  75  73     1.385517938180   119.98099093   359.67508957
 H     79  77  75     1.083532113311   120.36966866   180.76642863
 O     69  68   3     1.273361273552   124.24092771   347.11124277
 H      3   1   2     1.106739423635    82.31625925    71.01359656

---------------------------
INTERNAL COORDINATES (A.U.)
---------------------------
 O      0   0   0     0.000000000000     0.00000000     0.00000000
 O      1   0   0     4.255555910238     0.00000000     0.00000000
 N      1   2   0     4.241149227797    82.41408861     0.00000000
 N      1   2   3     5.462824704299    88.11848234   279.51032425
 C      3   1   2     2.399532892311    31.89436556   245.09884883
 C      4   1   2     2.721977317129    54.67169593   139.60251891
 H      6   4   1     2.060292364677   110.47389130   212.45761652
 C      6   4   1     2.876269070571   114.73613956    90.09677530
 C      8   6   4     2.627275490282   119.30667335   161.42274578
 H      9   8   6     2.050024937893   119.81014483   358.48668967
 C      9   8   6     2.620666886943   120.13086499   178.53763825
 H     11   9   8     2.049035244177   119.78285286   179.87688813
 C     11   9   8     2.624034004236   120.06944539     0.10863735
 H     13  11   9     2.049074595760   120.08009008   179.77244674
 C     13  11   9     2.623519152917   119.78961857   359.92600599
 H     15  13  11     2.049214726213   120.10686412   179.86089200
 C      8   6   4     2.621943192440   120.90427538   339.82320102
 H     17   8   6     2.048118449361   119.42649861     1.65325564
 C      3   1   2     2.810702376193   161.76543545   251.18272307
 C     19   3   1     2.876581353560   110.47691598    49.98357934
 H     20  19   3     2.060385423343   113.22725261   293.02004901
 H     20  19   3     2.062948052287   108.28133481   173.96085912
 H     20  19   3     2.062718761208   110.75229305    55.49766090
 C     19   3   1     2.877579325206   110.19140687   285.38568550
 H     24  19   3     2.063690485216   110.70353865   308.49706296
 H     24  19   3     2.063012960955   108.41813340   189.73262718
 H     24  19   3     2.060146332498   112.63658111    70.56515672
 C     19   3   1     2.879341107165   105.01063634   167.73463440
 H     28  19   3     2.060784976614   108.96467987   181.87431903
 H     28  19   3     2.063614253634   111.19287669    62.46771313
 H     28  19   3     2.064277438082   111.10708521   301.24685306
 C      4   1   2     2.609758348869   175.98345400   113.82090595
 C     32   4   6     2.680762930203   121.53964446   198.79474976
 C     33  32   4     2.630661024601   116.73011539   181.49043345
 H     34  33  32     2.043371367099   118.90810306   180.00470662
 C     34  33  32     2.625422487970   123.42073455   359.70225447
 H     36  34  33     2.048387749530   120.00612496   180.14776966
 C     36  34  33     2.612311702070   118.99253987     0.35502245
 H     38  36  34     2.049589463823   120.90107377   179.59182269
 C     38  36  34     2.615058396494   119.63952752     0.02621807
 H     40  38  36     2.046506743216   118.85295034   178.42998774
 C     33  32   4     2.898648444561   123.04210876     1.99815736
 C     42  33  32     2.903568465681   111.42023454   300.02626296
 H     43  42  33     2.065871999164   110.45066116   304.92191490
 H     43  42  33     2.066053521967   109.27929434   186.36384781
 H     43  42  33     2.060306281996   114.71060011    66.53796601
 C     42  33  32     2.903059580781   110.76719346    63.86673658
 H     47  42  33     2.060175494827   114.58728026   301.22406263
 H     47  42  33     2.066582220089   109.56278053   180.77620364
 H     47  42  33     2.065776787191   110.11689944    62.17518692
 C     42  33  32     2.889374763396   111.55327106   181.87155512
 H     51  42  33     2.064291369514   112.16994067   298.87123227
 H     51  42  33     2.064863210043   108.65482220   180.06241447
 H     51  42  33     2.065284909189   112.09301370    61.16476360
 C      2   1   3     2.262265223121    31.82316045   222.88360345
 C     55   2   1     2.763943951699   127.52380437   182.27105394
 C     56  55   2     2.635509787641   117.72206470     0.64649083
 H     57  56  55     2.047204541296   119.48576982     2.99609941
 C     57  56  55     2.611520366955   119.69511606   183.84760137
 H     59  57  56     2.047672944414   119.95628716   179.51314446
 C     59  57  56     2.627392939629   119.90823635     0.19306708
 H     61  59  57     2.048943641407   119.79642666   179.19639068
 C     61  59  57     2.623472334987   120.41354892   359.33209443
 H     63  61  59     2.047468082207   120.16787455   179.83861931
 C     63  61  59     2.615761947170   120.04494859     0.46841621
 H     65  63  61     2.045391220111   120.23355396   179.05072511
 H      4   1   2     1.895169103796    65.85814775   344.61701087
 O      3   1   2     6.053483746986    78.07244203   116.92615801
 C     68   3   1     2.349136942017    80.34395706   281.61850887
 C     69  68   3     2.839979946432   119.13469362   165.68301593
 C     70  69  68     2.630535891151   120.77333912   184.87962866
 H     71  70  69     2.047054924969   119.29563982   357.71049622
 C     71  70  69     2.620448199449   120.37059622   176.99123246
 H     73  71  70     2.049268834518   119.88286632   180.57421334
 C     73  71  70     2.623920180891   120.05210406     0.17326842
 H     75  73  71     2.049530802136   120.04977581   180.28137821
 C     75  73  71     2.625426648554   119.88236502     0.20882659
 H     77  75  73     2.049344853266   120.07683757   180.00162257
 C     77  75  73     2.618249456796   119.98099093   359.67508957
 H     79  77  75     2.047578951467   120.36966866   180.76642863
 O     69  68   3     2.406304076555   124.24092771   347.11124277
 H      3   1   2     2.091434412285    82.31625925    71.01359656


           ************************************************************
           *        Program running with 30 parallel MPI-processes    *
           *              working on a common directory               *
           ************************************************************
------------------------------------------------------------------------------
                   ___                                                        
                  /   \      - P O W E R E D   B Y -                         
                 /     \                                                     
                 |  |  |   _    _      __       _____    __    __             
                 |  |  |  | |  | |    /  \     |  _  \  |  |  /  |          
                  \  \/   | |  | |   /    \    | | | |  |  | /  /          
                 / \  \   | |__| |  /  /\  \   | |_| |  |  |/  /          
                |  |  |   |  __  | /  /__\  \  |    /   |      \           
                |  |  |   | |  | | |   __   |  |    \   |  |\   \          
                \     /   | |  | | |  |  |  |  | |\  \  |  | \   \       
                 \___/    |_|  |_| |__|  |__|  |_| \__\ |__|  \__/        
                                                                              
                      - O R C A' S   B I G   F R I E N D -                    
                                      &                                       
                       - I N T E G R A L  F E E D E R -                       
                                                                              
 v1 FN, 2020, v2 2021                                                         
------------------------------------------------------------------------------


Reading SHARK input file IminiumBzOate3optb.SHARKINP.tmp ... ok
----------------------
SHARK INTEGRAL PACKAGE
----------------------

Number of atoms                             ...     82
Number of basis functions                   ...   1542
Number of shells                            ...    622
Maximum angular momentum                    ...      3
Integral batch strategy                     ... SHARK/LIBINT Hybrid
RI-J (if used) integral strategy            ... SPLIT-RIJ (Revised 2003 algorithm where possible)
Printlevel                                  ...      1
Contraction scheme used                     ... SEGMENTED contraction
Coulomb Range Separation                    ... NOT USED
Exchange Range Separation                   ... NOT USED
Finite Nucleus Model                        ... NOT USED
Auxiliary Coulomb fitting basis             ... AVAILABLE
   # of basis functions in Aux-J            ...   2498
   # of shells in Aux-J                     ...    830
   Maximum angular momentum in Aux-J        ...      4
Auxiliary J/K fitting basis                 ... NOT available
Auxiliary Correlation fitting basis         ... NOT available
Auxiliary 'external' fitting basis          ... NOT available
Integral threshold                          ...     2.500000e-11
Primitive cut-off                           ...     2.500000e-12
Primitive pair pre-selection threshold      ...     2.500000e-12

Calculating pre-screening integrals         ... done (  0.1 sec) Dimension = 622
Organizing shell pair data                  ... done (  1.0 sec)
Shell pair information
Total number of shell pairs                 ...    193753
Shell pairs after pre-screening             ...    110907
Total number of primitive shell pairs       ...    584784
Primitive shell pairs kept                  ...    208441
          la=0 lb=0:  30710 shell pairs
          la=1 lb=0:  33340 shell pairs
          la=1 lb=1:   9082 shell pairs
          la=2 lb=0:  14957 shell pairs
          la=2 lb=1:   8274 shell pairs
          la=2 lb=2:   1878 shell pairs
          la=3 lb=0:   6810 shell pairs
          la=3 lb=1:   3848 shell pairs
          la=3 lb=2:   1629 shell pairs
          la=3 lb=3:    379 shell pairs

Calculating one electron integrals          ... done (  0.3 sec)
Calculating RI/J V-Matrix + Cholesky decomp.... done (  1.0 sec)
Calculating Nuclear repulsion               ... done (  0.0 sec) ENN=   5183.250564877267 Eh

SHARK setup successfully completed in   4.3 seconds

Maximum memory used throughout the entire GTOINT-calculation: 162.8 MB
[1712083675.043455] [node008:3809096:0]          mpool.c:43   UCX  WARN  object 0xc55a840 was not returned to mpool ucp_requests
[1712083675.043473] [node008:3809096:0]          mpool.c:43   UCX  WARN  object 0xc55aa00 was not returned to mpool ucp_requests
[1712083675.043479] [node008:3809096:0]          mpool.c:43   UCX  WARN  object 0xc55abc0 was not returned to mpool ucp_requests
[1712083675.043484] [node008:3809096:0]          mpool.c:43   UCX  WARN  object 0xc55ad80 was not returned to mpool ucp_requests
[1712083675.043486] [node008:3809096:0]          mpool.c:43   UCX  WARN  object 0xc55af40 was not returned to mpool ucp_requests
[1712083675.061109] [node008:3809090:0]          mpool.c:43   UCX  WARN  object 0xb578b00 was not returned to mpool ucp_requests
[1712083675.061127] [node008:3809090:0]          mpool.c:43   UCX  WARN  object 0xb578cc0 was not returned to mpool ucp_requests
[1712083675.061132] [node008:3809090:0]          mpool.c:43   UCX  WARN  object 0xb578e80 was not returned to mpool ucp_requests
[1712083675.061135] [node008:3809090:0]          mpool.c:43   UCX  WARN  object 0xb579040 was not returned to mpool ucp_requests
[1712083675.061138] [node008:3809090:0]          mpool.c:43   UCX  WARN  object 0xb579200 was not returned to mpool ucp_requests
[1712083675.073051] [node008:3809094:0]          mpool.c:43   UCX  WARN  object 0xaefab80 was not returned to mpool ucp_requests
[1712083675.073062] [node008:3809094:0]          mpool.c:43   UCX  WARN  object 0xaefad40 was not returned to mpool ucp_requests
[1712083675.073066] [node008:3809094:0]          mpool.c:43   UCX  WARN  object 0xaefaf00 was not returned to mpool ucp_requests
[1712083675.073069] [node008:3809094:0]          mpool.c:43   UCX  WARN  object 0xaefb0c0 was not returned to mpool ucp_requests
[1712083675.073071] [node008:3809094:0]          mpool.c:43   UCX  WARN  object 0xaefb280 was not returned to mpool ucp_requests
[1712083675.098058] [node008:3809095:0]          mpool.c:43   UCX  WARN  object 0xc31da80 was not returned to mpool ucp_requests
[1712083675.098077] [node008:3809095:0]          mpool.c:43   UCX  WARN  object 0xc31dc40 was not returned to mpool ucp_requests
[1712083675.098081] [node008:3809095:0]          mpool.c:43   UCX  WARN  object 0xc31de00 was not returned to mpool ucp_requests
[1712083675.098084] [node008:3809095:0]          mpool.c:43   UCX  WARN  object 0xc31dfc0 was not returned to mpool ucp_requests
[1712083675.098087] [node008:3809095:0]          mpool.c:43   UCX  WARN  object 0xc31e180 was not returned to mpool ucp_requests
[1712083675.099772] [node008:3809100:0]          mpool.c:43   UCX  WARN  object 0xc82eb40 was not returned to mpool ucp_requests
[1712083675.099784] [node008:3809100:0]          mpool.c:43   UCX  WARN  object 0xc82ed00 was not returned to mpool ucp_requests
[1712083675.099789] [node008:3809100:0]          mpool.c:43   UCX  WARN  object 0xc82eec0 was not returned to mpool ucp_requests
[1712083675.099792] [node008:3809100:0]          mpool.c:43   UCX  WARN  object 0xc82f080 was not returned to mpool ucp_requests
[1712083675.099795] [node008:3809100:0]          mpool.c:43   UCX  WARN  object 0xc82f240 was not returned to mpool ucp_requests
[1712083675.103048] [node008:3809092:0]          mpool.c:43   UCX  WARN  object 0xc8ccb80 was not returned to mpool ucp_requests
[1712083675.103064] [node008:3809092:0]          mpool.c:43   UCX  WARN  object 0xc8ccd40 was not returned to mpool ucp_requests
[1712083675.103067] [node008:3809092:0]          mpool.c:43   UCX  WARN  object 0xc8ccf00 was not returned to mpool ucp_requests
[1712083675.103070] [node008:3809092:0]          mpool.c:43   UCX  WARN  object 0xc8cd0c0 was not returned to mpool ucp_requests
[1712083675.103072] [node008:3809092:0]          mpool.c:43   UCX  WARN  object 0xc8cd280 was not returned to mpool ucp_requests
[1712083675.115784] [node008:3809085:0]          mpool.c:43   UCX  WARN  object 0xad5cac0 was not returned to mpool ucp_requests
[1712083675.115802] [node008:3809085:0]          mpool.c:43   UCX  WARN  object 0xad5cc80 was not returned to mpool ucp_requests
[1712083675.115807] [node008:3809085:0]          mpool.c:43   UCX  WARN  object 0xad5ce40 was not returned to mpool ucp_requests
[1712083675.115810] [node008:3809085:0]          mpool.c:43   UCX  WARN  object 0xad5d000 was not returned to mpool ucp_requests
[1712083675.115813] [node008:3809085:0]          mpool.c:43   UCX  WARN  object 0xad5d1c0 was not returned to mpool ucp_requests
[1712083675.115815] [node008:3809085:0]          mpool.c:43   UCX  WARN  object 0xad5d380 was not returned to mpool ucp_requests
[1712083675.119449] [node008:3809104:0]          mpool.c:43   UCX  WARN  object 0xbb3bac0 was not returned to mpool ucp_requests
[1712083675.119461] [node008:3809104:0]          mpool.c:43   UCX  WARN  object 0xbb3bc80 was not returned to mpool ucp_requests
[1712083675.119465] [node008:3809104:0]          mpool.c:43   UCX  WARN  object 0xbb3be40 was not returned to mpool ucp_requests
[1712083675.119469] [node008:3809104:0]          mpool.c:43   UCX  WARN  object 0xbb3c000 was not returned to mpool ucp_requests
[1712083675.119474] [node008:3809104:0]          mpool.c:43   UCX  WARN  object 0xbb3c1c0 was not returned to mpool ucp_requests
[1712083675.121667] [node008:3809089:0]          mpool.c:43   UCX  WARN  object 0xc676bc0 was not returned to mpool ucp_requests
[1712083675.121679] [node008:3809089:0]          mpool.c:43   UCX  WARN  object 0xc676d80 was not returned to mpool ucp_requests
[1712083675.121684] [node008:3809089:0]          mpool.c:43   UCX  WARN  object 0xc676f40 was not returned to mpool ucp_requests
[1712083675.121688] [node008:3809089:0]          mpool.c:43   UCX  WARN  object 0xc677100 was not returned to mpool ucp_requests
[1712083675.121691] [node008:3809089:0]          mpool.c:43   UCX  WARN  object 0xc6772c0 was not returned to mpool ucp_requests
[1712083675.134316] [node008:3809087:0]          mpool.c:43   UCX  WARN  object 0xb4f4840 was not returned to mpool ucp_requests
[1712083675.134327] [node008:3809087:0]          mpool.c:43   UCX  WARN  object 0xb4f4a00 was not returned to mpool ucp_requests
[1712083675.134331] [node008:3809087:0]          mpool.c:43   UCX  WARN  object 0xb4f4bc0 was not returned to mpool ucp_requests
[1712083675.134334] [node008:3809087:0]          mpool.c:43   UCX  WARN  object 0xb4f4d80 was not returned to mpool ucp_requests
[1712083675.134337] [node008:3809087:0]          mpool.c:43   UCX  WARN  object 0xb4f4f40 was not returned to mpool ucp_requests
[1712083675.137833] [node008:3809079:0]          mpool.c:43   UCX  WARN  object 0xc742a80 was not returned to mpool ucp_requests
[1712083675.137844] [node008:3809079:0]          mpool.c:43   UCX  WARN  object 0xc742c40 was not returned to mpool ucp_requests
[1712083675.137848] [node008:3809079:0]          mpool.c:43   UCX  WARN  object 0xc742e00 was not returned to mpool ucp_requests
[1712083675.137851] [node008:3809079:0]          mpool.c:43   UCX  WARN  object 0xc742fc0 was not returned to mpool ucp_requests
[1712083675.137995] [node008:3809102:0]          mpool.c:43   UCX  WARN  object 0xbbd9b00 was not returned to mpool ucp_requests
[1712083675.138012] [node008:3809102:0]          mpool.c:43   UCX  WARN  object 0xbbd9cc0 was not returned to mpool ucp_requests
[1712083675.138015] [node008:3809102:0]          mpool.c:43   UCX  WARN  object 0xbbd9e80 was not returned to mpool ucp_requests
[1712083675.138017] [node008:3809102:0]          mpool.c:43   UCX  WARN  object 0xbbda040 was not returned to mpool ucp_requests
[1712083675.138020] [node008:3809102:0]          mpool.c:43   UCX  WARN  object 0xbbda200 was not returned to mpool ucp_requests
[1712083675.139005] [node008:3809107:0]          mpool.c:43   UCX  WARN  object 0xa8b0b00 was not returned to mpool ucp_requests
[1712083675.139017] [node008:3809107:0]          mpool.c:43   UCX  WARN  object 0xa8b0e80 was not returned to mpool ucp_requests
[1712083675.139937] [node008:3809105:0]          mpool.c:43   UCX  WARN  object 0xc3fcac0 was not returned to mpool ucp_requests
[1712083675.139948] [node008:3809105:0]          mpool.c:43   UCX  WARN  object 0xc3fcc80 was not returned to mpool ucp_requests
[1712083675.139952] [node008:3809105:0]          mpool.c:43   UCX  WARN  object 0xc3fce40 was not returned to mpool ucp_requests
[1712083675.139955] [node008:3809105:0]          mpool.c:43   UCX  WARN  object 0xc3fd000 was not returned to mpool ucp_requests
[1712083675.139958] [node008:3809105:0]          mpool.c:43   UCX  WARN  object 0xc3fd1c0 was not returned to mpool ucp_requests
[1712083675.150047] [node008:3809081:0]          mpool.c:43   UCX  WARN  object 0xc75f980 was not returned to mpool ucp_requests
[1712083675.150058] [node008:3809081:0]          mpool.c:43   UCX  WARN  object 0xc75fb40 was not returned to mpool ucp_requests
[1712083675.150061] [node008:3809081:0]          mpool.c:43   UCX  WARN  object 0xc75fd00 was not returned to mpool ucp_requests
[1712083675.150064] [node008:3809081:0]          mpool.c:43   UCX  WARN  object 0xc75fec0 was not returned to mpool ucp_requests
[1712083675.150067] [node008:3809081:0]          mpool.c:43   UCX  WARN  object 0xc760080 was not returned to mpool ucp_requests
[1712083675.150070] [node008:3809081:0]          mpool.c:43   UCX  WARN  object 0xc760240 was not returned to mpool ucp_requests
[1712083675.151148] [node008:3809086:0]          mpool.c:43   UCX  WARN  object 0xb90db40 was not returned to mpool ucp_requests
[1712083675.151164] [node008:3809086:0]          mpool.c:43   UCX  WARN  object 0xb90dd00 was not returned to mpool ucp_requests
[1712083675.151168] [node008:3809086:0]          mpool.c:43   UCX  WARN  object 0xb90dec0 was not returned to mpool ucp_requests
[1712083675.151171] [node008:3809086:0]          mpool.c:43   UCX  WARN  object 0xb90e080 was not returned to mpool ucp_requests
[1712083675.151174] [node008:3809086:0]          mpool.c:43   UCX  WARN  object 0xb90e240 was not returned to mpool ucp_requests
[1712083675.151192] [node008:3809082:0]          mpool.c:43   UCX  WARN  object 0xc1bdac0 was not returned to mpool ucp_requests
[1712083675.151202] [node008:3809082:0]          mpool.c:43   UCX  WARN  object 0xc1bdc80 was not returned to mpool ucp_requests
[1712083675.151205] [node008:3809082:0]          mpool.c:43   UCX  WARN  object 0xc1bde40 was not returned to mpool ucp_requests
[1712083675.151208] [node008:3809082:0]          mpool.c:43   UCX  WARN  object 0xc1be000 was not returned to mpool ucp_requests
[1712083675.151210] [node008:3809082:0]          mpool.c:43   UCX  WARN  object 0xc1be1c0 was not returned to mpool ucp_requests
[1712083675.151213] [node008:3809082:0]          mpool.c:43   UCX  WARN  object 0xc1be380 was not returned to mpool ucp_requests
[1712083675.153636] [node008:3809097:0]          mpool.c:43   UCX  WARN  object 0xb2477c0 was not returned to mpool ucp_requests
[1712083675.153647] [node008:3809097:0]          mpool.c:43   UCX  WARN  object 0xb247980 was not returned to mpool ucp_requests
[1712083675.153651] [node008:3809097:0]          mpool.c:43   UCX  WARN  object 0xb247b40 was not returned to mpool ucp_requests
[1712083675.153654] [node008:3809097:0]          mpool.c:43   UCX  WARN  object 0xb247d00 was not returned to mpool ucp_requests
[1712083675.153657] [node008:3809097:0]          mpool.c:43   UCX  WARN  object 0xb247ec0 was not returned to mpool ucp_requests
[1712083675.153918] [node008:3809091:0]          mpool.c:43   UCX  WARN  object 0xc6e3b40 was not returned to mpool ucp_requests
[1712083675.153928] [node008:3809091:0]          mpool.c:43   UCX  WARN  object 0xc6e3d00 was not returned to mpool ucp_requests
[1712083675.153932] [node008:3809091:0]          mpool.c:43   UCX  WARN  object 0xc6e3ec0 was not returned to mpool ucp_requests
[1712083675.153935] [node008:3809091:0]          mpool.c:43   UCX  WARN  object 0xc6e4080 was not returned to mpool ucp_requests
[1712083675.153938] [node008:3809091:0]          mpool.c:43   UCX  WARN  object 0xc6e4240 was not returned to mpool ucp_requests
[1712083675.155546] [node008:3809083:0]          mpool.c:43   UCX  WARN  object 0xabad7c0 was not returned to mpool ucp_requests
[1712083675.155558] [node008:3809083:0]          mpool.c:43   UCX  WARN  object 0xabad980 was not returned to mpool ucp_requests
[1712083675.155561] [node008:3809083:0]          mpool.c:43   UCX  WARN  object 0xabadb40 was not returned to mpool ucp_requests
[1712083675.155563] [node008:3809083:0]          mpool.c:43   UCX  WARN  object 0xabadd00 was not returned to mpool ucp_requests
[1712083675.155567] [node008:3809083:0]          mpool.c:43   UCX  WARN  object 0xabadec0 was not returned to mpool ucp_requests
[1712083675.155570] [node008:3809083:0]          mpool.c:43   UCX  WARN  object 0xabae080 was not returned to mpool ucp_requests
[1712083675.155692] [node008:3809106:0]          mpool.c:43   UCX  WARN  object 0xc742a40 was not returned to mpool ucp_requests
[1712083675.155703] [node008:3809106:0]          mpool.c:43   UCX  WARN  object 0xc742c00 was not returned to mpool ucp_requests
[1712083675.155707] [node008:3809106:0]          mpool.c:43   UCX  WARN  object 0xc742dc0 was not returned to mpool ucp_requests
[1712083675.155709] [node008:3809106:0]          mpool.c:43   UCX  WARN  object 0xc742f80 was not returned to mpool ucp_requests
[1712083675.155712] [node008:3809106:0]          mpool.c:43   UCX  WARN  object 0xc743140 was not returned to mpool ucp_requests
[1712083675.156510] [node008:3809103:0]          mpool.c:43   UCX  WARN  object 0xc371ac0 was not returned to mpool ucp_requests
[1712083675.156521] [node008:3809103:0]          mpool.c:43   UCX  WARN  object 0xc371c80 was not returned to mpool ucp_requests
[1712083675.156525] [node008:3809103:0]          mpool.c:43   UCX  WARN  object 0xc371e40 was not returned to mpool ucp_requests
[1712083675.156528] [node008:3809103:0]          mpool.c:43   UCX  WARN  object 0xc372000 was not returned to mpool ucp_requests
[1712083675.156531] [node008:3809103:0]          mpool.c:43   UCX  WARN  object 0xc3721c0 was not returned to mpool ucp_requests
[1712083675.156664] [node008:3809098:0]          mpool.c:43   UCX  WARN  object 0xc5e38c0 was not returned to mpool ucp_requests
[1712083675.156675] [node008:3809098:0]          mpool.c:43   UCX  WARN  object 0xc5e3a80 was not returned to mpool ucp_requests
[1712083675.156679] [node008:3809098:0]          mpool.c:43   UCX  WARN  object 0xc5e3c40 was not returned to mpool ucp_requests
[1712083675.156682] [node008:3809098:0]          mpool.c:43   UCX  WARN  object 0xc5e3e00 was not returned to mpool ucp_requests
[1712083675.156684] [node008:3809098:0]          mpool.c:43   UCX  WARN  object 0xc5e3fc0 was not returned to mpool ucp_requests
[1712083675.156771] [node008:3809084:0]          mpool.c:43   UCX  WARN  object 0xb4f3bc0 was not returned to mpool ucp_requests
[1712083675.156783] [node008:3809084:0]          mpool.c:43   UCX  WARN  object 0xb4f3d80 was not returned to mpool ucp_requests
[1712083675.156787] [node008:3809084:0]          mpool.c:43   UCX  WARN  object 0xb4f3f40 was not returned to mpool ucp_requests
[1712083675.156790] [node008:3809084:0]          mpool.c:43   UCX  WARN  object 0xb4f4100 was not returned to mpool ucp_requests
[1712083675.156792] [node008:3809084:0]          mpool.c:43   UCX  WARN  object 0xb4f42c0 was not returned to mpool ucp_requests
[1712083675.156794] [node008:3809084:0]          mpool.c:43   UCX  WARN  object 0xb4f4480 was not returned to mpool ucp_requests
[1712083675.157565] [node008:3809088:0]          mpool.c:43   UCX  WARN  object 0xb0a9a80 was not returned to mpool ucp_requests
[1712083675.157578] [node008:3809088:0]          mpool.c:43   UCX  WARN  object 0xb0a9c40 was not returned to mpool ucp_requests
[1712083675.157581] [node008:3809088:0]          mpool.c:43   UCX  WARN  object 0xb0a9e00 was not returned to mpool ucp_requests
[1712083675.157583] [node008:3809088:0]          mpool.c:43   UCX  WARN  object 0xb0a9fc0 was not returned to mpool ucp_requests
[1712083675.157496] [node008:3809093:0]          mpool.c:43   UCX  WARN  object 0xc7b07c0 was not returned to mpool ucp_requests
[1712083675.157571] [node008:3809093:0]          mpool.c:43   UCX  WARN  object 0xc7b0980 was not returned to mpool ucp_requests
[1712083675.157576] [node008:3809093:0]          mpool.c:43   UCX  WARN  object 0xc7b0b40 was not returned to mpool ucp_requests
[1712083675.157579] [node008:3809093:0]          mpool.c:43   UCX  WARN  object 0xc7b0d00 was not returned to mpool ucp_requests
[1712083675.157582] [node008:3809093:0]          mpool.c:43   UCX  WARN  object 0xc7b0ec0 was not returned to mpool ucp_requests
[1712083675.157550] [node008:3809099:0]          mpool.c:43   UCX  WARN  object 0xb4e27c0 was not returned to mpool ucp_requests
[1712083675.157562] [node008:3809099:0]          mpool.c:43   UCX  WARN  object 0xb4e2980 was not returned to mpool ucp_requests
[1712083675.157565] [node008:3809099:0]          mpool.c:43   UCX  WARN  object 0xb4e2b40 was not returned to mpool ucp_requests
[1712083675.157568] [node008:3809099:0]          mpool.c:43   UCX  WARN  object 0xb4e2d00 was not returned to mpool ucp_requests
[1712083675.157571] [node008:3809099:0]          mpool.c:43   UCX  WARN  object 0xb4e2ec0 was not returned to mpool ucp_requests
[1712083675.157921] [node008:3809101:0]          mpool.c:43   UCX  WARN  object 0xbc6fa40 was not returned to mpool ucp_requests
[1712083675.157933] [node008:3809101:0]          mpool.c:43   UCX  WARN  object 0xbc6fc00 was not returned to mpool ucp_requests
[1712083675.157936] [node008:3809101:0]          mpool.c:43   UCX  WARN  object 0xbc6fdc0 was not returned to mpool ucp_requests
[1712083675.157938] [node008:3809101:0]          mpool.c:43   UCX  WARN  object 0xbc6ff80 was not returned to mpool ucp_requests
[1712083675.157940] [node008:3809101:0]          mpool.c:43   UCX  WARN  object 0xbc70140 was not returned to mpool ucp_requests
[1712083675.157586] [node008:3809088:0]          mpool.c:43   UCX  WARN  object 0xb0aa180 was not returned to mpool ucp_requests
[1712083675.158675] [node008:3809080:0]          mpool.c:43   UCX  WARN  object 0xc6cdb00 was not returned to mpool ucp_requests
[1712083675.158688] [node008:3809080:0]          mpool.c:43   UCX  WARN  object 0xc6cdcc0 was not returned to mpool ucp_requests
[1712083675.158692] [node008:3809080:0]          mpool.c:43   UCX  WARN  object 0xc6cde80 was not returned to mpool ucp_requests
[1712083675.158694] [node008:3809080:0]          mpool.c:43   UCX  WARN  object 0xc6ce040 was not returned to mpool ucp_requests
[1712083675.158697] [node008:3809080:0]          mpool.c:43   UCX  WARN  object 0xc6ce200 was not returned to mpool ucp_requests
[1712083675.158700] [node008:3809080:0]          mpool.c:43   UCX  WARN  object 0xc6ce3c0 was not returned to mpool ucp_requests


           ************************************************************
           *        Program running with 30 parallel MPI-processes    *
           *              working on a common directory               *
           ************************************************************

Diagonalization of the overlap matrix:
Smallest eigenvalue                        ... 4.158e-06
Time for diagonalization                   ...    2.167 sec
Threshold for overlap eigenvalues          ... 1.000e-08
Number of eigenvalues below threshold      ... 0
Time for construction of square roots      ...    0.844 sec
Total time needed                          ...    3.157 sec

-------------------
DFT GRID GENERATION
-------------------

General Integration Accuracy     IntAcc      ... 4.388
Radial Grid Type                 RadialGrid  ... OptM3 with GC (2021)
Angular Grid (max. ang.)         AngularGrid ... 4 (Lebedev-302)
Angular grid pruning method      GridPruning ... 4 (adaptive)
Weight generation scheme         WeightScheme... Becke
Basis function cutoff            BFCut       ... 1.0000e-11
Integration weight cutoff        WCut        ... 1.0000e-14
Angular grids for H and He will be reduced by one unit
Partially contracted basis set               ... off
Rotationally invariant grid construction     ... off

Total number of grid points                  ...   374498
Total number of batches                      ...     5897
Average number of points per batch           ...       63
Average number of grid points per atom       ...     4567
Time for grid setup =    2.962 sec

--------------------
COSX GRID GENERATION
--------------------

GRIDX 1
-------
General Integration Accuracy     IntAcc      ... 3.816
Radial Grid Type                 RadialGrid  ... OptM3 with GC (2021)
Angular Grid (max. ang.)         AngularGrid ... 1 (Lebedev-50)
Angular grid pruning method      GridPruning ... 4 (adaptive)
Weight generation scheme         WeightScheme... Becke
Basis function cutoff            BFCut       ... 1.0000e-11
Integration weight cutoff        WCut        ... 1.0000e-14
Angular grids for H and He will be reduced by one unit
Partially contracted basis set               ... on
Rotationally invariant grid construction     ... off

Total number of grid points                  ...    47436
Total number of batches                      ...      775
Average number of points per batch           ...       61
Average number of grid points per atom       ...      578
UseSFitting                                  ... on

GRIDX 2
-------
General Integration Accuracy     IntAcc      ... 4.020
Radial Grid Type                 RadialGrid  ... OptM3 with GC (2021)
Angular Grid (max. ang.)         AngularGrid ... 2 (Lebedev-110)
Angular grid pruning method      GridPruning ... 4 (adaptive)
Weight generation scheme         WeightScheme... Becke
Basis function cutoff            BFCut       ... 1.0000e-11
Integration weight cutoff        WCut        ... 1.0000e-14
Angular grids for H and He will be reduced by one unit
Partially contracted basis set               ... on
Rotationally invariant grid construction     ... off

Total number of grid points                  ...   100565
Total number of batches                      ...     1610
Average number of points per batch           ...       62
Average number of grid points per atom       ...     1226
UseSFitting                                  ... on

GRIDX 3
-------
General Integration Accuracy     IntAcc      ... 4.338
Radial Grid Type                 RadialGrid  ... OptM3 with GC (2021)
Angular Grid (max. ang.)         AngularGrid ... 3 (Lebedev-194)
Angular grid pruning method      GridPruning ... 4 (adaptive)
Weight generation scheme         WeightScheme... Becke
Basis function cutoff            BFCut       ... 1.0000e-11
Integration weight cutoff        WCut        ... 1.0000e-14
Angular grids for H and He will be reduced by one unit
Partially contracted basis set               ... on
Rotationally invariant grid construction     ... off

Total number of grid points                  ...   218328
Total number of batches                      ...     3451
Average number of points per batch           ...       63
Average number of grid points per atom       ...     2663
UseSFitting                                  ... on

Time for X-Grid setup             =   10.571 sec


--------------------
CPCM SOLVATION MODEL
--------------------
CPCM parameters:
  Epsilon                                         ...      26.7260
  Refrac                                          ...       1.2907
  Rsolv                                           ...       1.3000
  Surface type                                    ... GAUSSIAN VDW
  Epsilon function type                           ...         CPCM
Solvent:                                     ... 2,2,2-TRIFLUOROETHANOL
SMD-CDS solvent descriptors:
  Soln                                       ...    1.2907
  Soln25                                     ... Unavailable
  Sola                                       ...    0.5700
  Solb                                       ...    0.2500
  Solg                                       ...   42.0200
  Solc                                       ...    0.0000
  Solh                                       ...    0.5000
Radii:
 Radius for O  used is    2.8724 Bohr (=   1.5200 Ang.)
 Radius for N  used is    3.5716 Bohr (=   1.8900 Ang.)
 Radius for C  used is    3.4960 Bohr (=   1.8500 Ang.)
 Radius for H  used is    2.2677 Bohr (=   1.2000 Ang.)
Calculating surface                               ...        done! (  0.0s)
GEPOL surface points                              ...         4674
GEPOL Volume                                      ...    3956.5044
GEPOL Surface-area                                ...    2202.9484
Calculating surface distance matrix               ...        done! (  0.3s)
Performing Cholesky decomposition & store         ...        done! (  1.6s)
Overall time for CPCM initialization              ...                 1.9s
--------------
SCF ITERATIONS
--------------
ITER       Energy         Delta-E        Max-DP      RMS-DP      [F,P]     Damp
               ***  Starting incremental Fock matrix formation  ***
  0  -1804.8695850042   0.000000000000 0.01156071  0.00008703  0.0914618 0.7000
  1  -1804.8856534541  -0.016068449931 0.00810588  0.00007668  0.0720835 0.7000
                               ***Turning on DIIS***
  2  -1804.8985113674  -0.012857913266 0.02183010  0.00019452  0.0543098 0.0000
  3  -1804.9319733859  -0.033462018544 0.00392525  0.00002995  0.0081216 0.0000
                      *** Initiating the SOSCF procedure ***
                           *** Shutting down DIIS ***
                      *** Re-Reading the Fockian *** 
                      *** Removing any level shift *** 
ITER      Energy       Delta-E        Grad      Rot      Max-DP    RMS-DP
  4  -1804.93267345  -0.0007000654  0.001219  0.001219  0.001968  0.000014
               *** Restarting incremental Fock matrix formation ***
  5  -1804.93278454  -0.0001110923  0.000558  0.002060  0.002732  0.000015
  6  -1804.93279783  -0.0000132864  0.000699  0.001147  0.002841  0.000009
  7  -1804.93281675  -0.0000189173  0.000188  0.000446  0.000479  0.000004
  8  -1804.93281793  -0.0000011871  0.000101  0.000145  0.000411  0.000002
  9  -1804.93281845  -0.0000005136  0.000052  0.000164  0.000398  0.000001
 10  -1804.93281862  -0.0000001741  0.000010  0.000029  0.000182  0.000001
 11  -1804.93281861   0.0000000083  0.000010  0.000021  0.000145  0.000001
 12  -1804.93281868  -0.0000000664  0.000003  0.000008  0.000169  0.000001
 13  -1804.93281863   0.0000000529  0.000003  0.000005  0.000120  0.000000
                  ***Gradient check signals convergence***
              ***Rediagonalizing the Fockian in SOSCF/NRSCF***

               *****************************************************
               *                     SUCCESS                       *
               *           SCF CONVERGED AFTER  14 CYCLES          *
               *****************************************************

Old exchange energy                            =    -61.835887578 Eh
New exchange energy                            =    -61.835890464 Eh
Exchange energy change after final integration =     -0.000002886 Eh
Total energy after final integration           =  -1804.932821559 Eh
Final COS-X integration done in                =    35.883 sec

SMD CDS free energy correction energy :                 3.61809     Kcal/mol
Total Energy after SMD CDS correction =             -1804.927055765 Eh
Total Energy       :        -1804.92705576 Eh          -49114.56212 eV
  Last Energy change         ...   -4.6013e-08  Tolerance :   1.0000e-08
  Last MAX-Density change    ...    2.7756e-15  Tolerance :   1.0000e-07
             **** THE GBW FILE WAS UPDATED (IminiumBzOate3optb.gbw) ****
             **** DENSITY IminiumBzOate3optb.scfp WAS UPDATED ****
             **** ENERGY FILE WAS UPDATED (IminiumBzOate3optb.en.tmp) ****
             **** THE GBW FILE WAS UPDATED (IminiumBzOate3optb.gbw) ****
             **** DENSITY IminiumBzOate3optb.scfp WAS UPDATED ****
Total SCF time: 0 days 0 hours 7 min 10 sec 

Maximum memory used throughout the entire SCF-calculation: 575.1 MB
[1712084107.857843] [node008:3809369:0]          mpool.c:43   UCX  WARN  object 0x13d65b80 was not returned to mpool ucp_requests
[1712084107.857862] [node008:3809369:0]          mpool.c:43   UCX  WARN  object 0x13d65d40 was not returned to mpool ucp_requests
[1712084107.857865] [node008:3809369:0]          mpool.c:43   UCX  WARN  object 0x13d65f00 was not returned to mpool ucp_requests
[1712084107.862577] [node008:3809383:0]          mpool.c:43   UCX  WARN  object 0x13b4cc00 was not returned to mpool ucp_requests
[1712084107.862590] [node008:3809383:0]          mpool.c:43   UCX  WARN  object 0x13b4cdc0 was not returned to mpool ucp_requests
[1712084107.864214] [node008:3809360:0]          mpool.c:43   UCX  WARN  object 0x13edbe40 was not returned to mpool ucp_requests
[1712084107.864224] [node008:3809360:0]          mpool.c:43   UCX  WARN  object 0x13edc000 was not returned to mpool ucp_requests
[1712084107.864227] [node008:3809360:0]          mpool.c:43   UCX  WARN  object 0x13edc1c0 was not returned to mpool ucp_requests
[1712084107.864171] [node008:3809366:0]          mpool.c:43   UCX  WARN  object 0x1327aa40 was not returned to mpool ucp_requests
[1712084107.864181] [node008:3809366:0]          mpool.c:43   UCX  WARN  object 0x1327ac00 was not returned to mpool ucp_requests
[1712084107.864185] [node008:3809366:0]          mpool.c:43   UCX  WARN  object 0x1327af80 was not returned to mpool ucp_requests
[1712084107.864447] [node008:3809373:0]          mpool.c:43   UCX  WARN  object 0x1378d940 was not returned to mpool ucp_requests
[1712084107.864458] [node008:3809373:0]          mpool.c:43   UCX  WARN  object 0x1378db00 was not returned to mpool ucp_requests
[1712084107.864462] [node008:3809373:0]          mpool.c:43   UCX  WARN  object 0x1378de80 was not returned to mpool ucp_requests
[1712084107.864192] [node008:3809375:0]          mpool.c:43   UCX  WARN  object 0x12dfbd80 was not returned to mpool ucp_requests
[1712084107.864204] [node008:3809375:0]          mpool.c:43   UCX  WARN  object 0x12dfbf40 was not returned to mpool ucp_requests
[1712084107.864209] [node008:3809375:0]          mpool.c:43   UCX  WARN  object 0x12dfc100 was not returned to mpool ucp_requests
[1712084107.863926] [node008:3809376:0]          mpool.c:43   UCX  WARN  object 0x12cd0840 was not returned to mpool ucp_requests
[1712084107.863940] [node008:3809376:0]          mpool.c:43   UCX  WARN  object 0x12cd0bc0 was not returned to mpool ucp_requests
[1712084107.863943] [node008:3809376:0]          mpool.c:43   UCX  WARN  object 0x12cd0d80 was not returned to mpool ucp_requests
[1712084107.864834] [node008:3809378:0]          mpool.c:43   UCX  WARN  object 0x133ad8c0 was not returned to mpool ucp_requests
[1712084107.864844] [node008:3809378:0]          mpool.c:43   UCX  WARN  object 0x133ada80 was not returned to mpool ucp_requests
[1712084107.864848] [node008:3809378:0]          mpool.c:43   UCX  WARN  object 0x133ade00 was not returned to mpool ucp_requests
[1712084107.865242] [node008:3809372:0]          mpool.c:43   UCX  WARN  object 0x13d23880 was not returned to mpool ucp_requests
[1712084107.865255] [node008:3809372:0]          mpool.c:43   UCX  WARN  object 0x13d23a40 was not returned to mpool ucp_requests
[1712084107.865258] [node008:3809372:0]          mpool.c:43   UCX  WARN  object 0x13d23c00 was not returned to mpool ucp_requests
[1712084107.864911] [node008:3809359:0]          mpool.c:43   UCX  WARN  object 0x13110b80 was not returned to mpool ucp_requests
[1712084107.864928] [node008:3809359:0]          mpool.c:43   UCX  WARN  object 0x13110f00 was not returned to mpool ucp_requests
[1712084107.864931] [node008:3809359:0]          mpool.c:43   UCX  WARN  object 0x13111280 was not returned to mpool ucp_requests
[1712084107.870450] [node008:3809377:0]          mpool.c:43   UCX  WARN  object 0x13c3bb40 was not returned to mpool ucp_requests
[1712084107.870463] [node008:3809377:0]          mpool.c:43   UCX  WARN  object 0x13c3bd00 was not returned to mpool ucp_requests
[1712084107.870468] [node008:3809377:0]          mpool.c:43   UCX  WARN  object 0x13c3bec0 was not returned to mpool ucp_requests
[1712084107.880483] [node008:3809365:0]          mpool.c:43   UCX  WARN  object 0x140c4c00 was not returned to mpool ucp_requests
[1712084107.880498] [node008:3809365:0]          mpool.c:43   UCX  WARN  object 0x140c4dc0 was not returned to mpool ucp_requests
[1712084107.880504] [node008:3809365:0]          mpool.c:43   UCX  WARN  object 0x140c4f80 was not returned to mpool ucp_requests
[1712084107.881506] [node008:3809358:0]          mpool.c:43   UCX  WARN  object 0x13ff9f40 was not returned to mpool ucp_requests
[1712084107.881523] [node008:3809358:0]          mpool.c:43   UCX  WARN  object 0x13ffa480 was not returned to mpool ucp_requests
[1712084107.881527] [node008:3809358:0]          mpool.c:43   UCX  WARN  object 0x13ffa640 was not returned to mpool ucp_requests
[1712084107.881508] [node008:3809374:0]          mpool.c:43   UCX  WARN  object 0x1341fcc0 was not returned to mpool ucp_requests
[1712084107.881523] [node008:3809374:0]          mpool.c:43   UCX  WARN  object 0x1341fe80 was not returned to mpool ucp_requests
[1712084107.881526] [node008:3809374:0]          mpool.c:43   UCX  WARN  object 0x13420040 was not returned to mpool ucp_requests
[1712084107.881640] [node008:3809362:0]          mpool.c:43   UCX  WARN  object 0x132aed00 was not returned to mpool ucp_requests
[1712084107.881652] [node008:3809362:0]          mpool.c:43   UCX  WARN  object 0x132af080 was not returned to mpool ucp_requests
[1712084107.881656] [node008:3809362:0]          mpool.c:43   UCX  WARN  object 0x132af240 was not returned to mpool ucp_requests
[1712084107.881710] [node008:3809355:0]          mpool.c:43   UCX  WARN  object 0x135ba980 was not returned to mpool ucp_requests
[1712084107.881722] [node008:3809355:0]          mpool.c:43   UCX  WARN  object 0x135bab40 was not returned to mpool ucp_requests
[1712084107.881726] [node008:3809355:0]          mpool.c:43   UCX  WARN  object 0x135baec0 was not returned to mpool ucp_requests
[1712084107.881739] [node008:3809382:0]          mpool.c:43   UCX  WARN  object 0x131c7d80 was not returned to mpool ucp_requests
[1712084107.881756] [node008:3809382:0]          mpool.c:43   UCX  WARN  object 0x131c7f40 was not returned to mpool ucp_requests
[1712084107.883798] [node008:3809364:0]          mpool.c:43   UCX  WARN  object 0x13b019c0 was not returned to mpool ucp_requests
[1712084107.883811] [node008:3809364:0]          mpool.c:43   UCX  WARN  object 0x13b01b80 was not returned to mpool ucp_requests
[1712084107.883816] [node008:3809364:0]          mpool.c:43   UCX  WARN  object 0x13b01d40 was not returned to mpool ucp_requests
[1712084107.883908] [node008:3809357:0]          mpool.c:43   UCX  WARN  object 0x147a9800 was not returned to mpool ucp_requests
[1712084107.883920] [node008:3809357:0]          mpool.c:43   UCX  WARN  object 0x147a9d40 was not returned to mpool ucp_requests
[1712084107.883925] [node008:3809357:0]          mpool.c:43   UCX  WARN  object 0x147a9f00 was not returned to mpool ucp_requests
[1712084107.883942] [node008:3809363:0]          mpool.c:43   UCX  WARN  object 0x147fcbc0 was not returned to mpool ucp_requests
[1712084107.883954] [node008:3809363:0]          mpool.c:43   UCX  WARN  object 0x147fcd80 was not returned to mpool ucp_requests
[1712084107.883959] [node008:3809363:0]          mpool.c:43   UCX  WARN  object 0x147fcf40 was not returned to mpool ucp_requests
[1712084107.891882] [node008:3809367:0]          mpool.c:43   UCX  WARN  object 0x132acc40 was not returned to mpool ucp_requests
[1712084107.891894] [node008:3809367:0]          mpool.c:43   UCX  WARN  object 0x132ace00 was not returned to mpool ucp_requests
[1712084107.891899] [node008:3809367:0]          mpool.c:43   UCX  WARN  object 0x132ad180 was not returned to mpool ucp_requests
[1712084107.898569] [node008:3809381:0]          mpool.c:43   UCX  WARN  object 0x14849840 was not returned to mpool ucp_requests
[1712084107.898580] [node008:3809381:0]          mpool.c:43   UCX  WARN  object 0x14849a00 was not returned to mpool ucp_requests
[1712084107.898584] [node008:3809381:0]          mpool.c:43   UCX  WARN  object 0x14849d80 was not returned to mpool ucp_requests
[1712084107.906219] [node008:3809380:0]          mpool.c:43   UCX  WARN  object 0x13a8eb80 was not returned to mpool ucp_requests
[1712084107.906230] [node008:3809380:0]          mpool.c:43   UCX  WARN  object 0x13a8ed40 was not returned to mpool ucp_requests
[1712084107.906235] [node008:3809380:0]          mpool.c:43   UCX  WARN  object 0x13a8ef00 was not returned to mpool ucp_requests
[1712084107.906239] [node008:3809380:0]          mpool.c:43   UCX  WARN  object 0x13a8f0c0 was not returned to mpool ucp_requests
[1712084107.920408] [node008:3809371:0]          mpool.c:43   UCX  WARN  object 0x14077940 was not returned to mpool ucp_requests
[1712084107.920418] [node008:3809371:0]          mpool.c:43   UCX  WARN  object 0x14077b00 was not returned to mpool ucp_requests
[1712084107.920424] [node008:3809371:0]          mpool.c:43   UCX  WARN  object 0x14077cc0 was not returned to mpool ucp_requests
[1712084107.926158] [node008:3809361:0]          mpool.c:43   UCX  WARN  object 0x12fa6d40 was not returned to mpool ucp_requests
[1712084107.926169] [node008:3809361:0]          mpool.c:43   UCX  WARN  object 0x12fa6f00 was not returned to mpool ucp_requests
[1712084107.926174] [node008:3809361:0]          mpool.c:43   UCX  WARN  object 0x12fa70c0 was not returned to mpool ucp_requests
[1712084107.929864] [node008:3809379:0]          mpool.c:43   UCX  WARN  object 0x143aaa80 was not returned to mpool ucp_requests
[1712084107.929875] [node008:3809379:0]          mpool.c:43   UCX  WARN  object 0x143aae00 was not returned to mpool ucp_requests
[1712084107.929880] [node008:3809379:0]          mpool.c:43   UCX  WARN  object 0x143aafc0 was not returned to mpool ucp_requests
[1712084107.977518] [node008:3809370:0]          mpool.c:43   UCX  WARN  object 0x12e9eb80 was not returned to mpool ucp_requests
[1712084107.977535] [node008:3809370:0]          mpool.c:43   UCX  WARN  object 0x12e9ed40 was not returned to mpool ucp_requests
[1712084107.977540] [node008:3809370:0]          mpool.c:43   UCX  WARN  object 0x12e9ef00 was not returned to mpool ucp_requests
[1712084107.980558] [node008:3809368:0]          mpool.c:43   UCX  WARN  object 0x13855b00 was not returned to mpool ucp_requests
[1712084107.980571] [node008:3809368:0]          mpool.c:43   UCX  WARN  object 0x13855e80 was not returned to mpool ucp_requests
[1712084107.980576] [node008:3809368:0]          mpool.c:43   UCX  WARN  object 0x13856200 was not returned to mpool ucp_requests
[1712084107.996200] [node008:3809356:0]          mpool.c:43   UCX  WARN  object 0x13d689c0 was not returned to mpool ucp_requests
[1712084107.996216] [node008:3809356:0]          mpool.c:43   UCX  WARN  object 0x13d68d40 was not returned to mpool ucp_requests
[1712084107.996220] [node008:3809356:0]          mpool.c:43   UCX  WARN  object 0x13d68f00 was not returned to mpool ucp_requests


-------------------------------------------------------------------------------
                          DFT DISPERSION CORRECTION                            
                                                                               
                              DFTD3 V3.1  Rev 1                                
                          USING Becke-Johnson damping                          
-------------------------------------------------------------------------------
-------------------------   ----------------
Dispersion correction           -0.112885317
-------------------------   ----------------


-------------------------   --------------------
FINAL SINGLE POINT ENERGY     -1805.039941081413
-------------------------   --------------------


           ************************************************************
           *        Program running with 30 parallel MPI-processes    *
           *              working on a common directory               *
           ************************************************************
------------------------------------------------------------------------------
                         ORCA SCF GRADIENT CALCULATION
------------------------------------------------------------------------------

 ... reading COSX grid (gridx3)
Gradient of the Kohn-Sham DFT energy:
Kohn-Sham wavefunction type      ... RKS
Hartree-Fock exchange scaling    ...    0.250
Number of operators              ...    1
Number of atoms                  ...   82
Basis set dimensions             ... 1542
Integral neglect threshold       ... 2.5e-11
Integral primitive cutoff        ... 2.5e-12
SHARK Integral package           ... ON

Nuc. rep. gradient       (SHARK) ... done (  0.0 sec)
HCore & Overlap gradient (SHARK) ... done (  1.4 sec)
RI-J gradient            (SHARK) ... done (  6.0 sec)
COSX-gradient                    ... done ( 47.8 sec)
Exchange-correlation gradient    ... done
Dispersion correction            ... done

------------------
CARTESIAN GRADIENT
------------------

   1   O   :   -0.000214074    0.000191179    0.000423137
   2   O   :   -0.000165091    0.000028633    0.000198419
   3   N   :    0.000231223   -0.000643499   -0.000070838
   4   N   :   -0.000037750   -0.000011878    0.000072306
   5   C   :   -0.000123037    0.000153915   -0.000305925
   6   C   :    0.000048091    0.000005812    0.000122956
   7   H   :   -0.000072962   -0.000045911    0.000002798
   8   C   :    0.000019221   -0.000016330   -0.000041779
   9   C   :    0.000019818   -0.000007470   -0.000015318
  10   H   :   -0.000004182   -0.000012403    0.000019343
  11   C   :   -0.000004283    0.000006003   -0.000009961
  12   H   :    0.000002091    0.000005128   -0.000003065
  13   C   :   -0.000004879    0.000008129    0.000029479
  14   H   :    0.000003733    0.000009279    0.000003933
  15   C   :   -0.000001397    0.000003644   -0.000007990
  16   H   :    0.000005704    0.000005167    0.000002778
  17   C   :   -0.000012088   -0.000003978    0.000000855
  18   H   :    0.000003701   -0.000006169   -0.000001451
  19   C   :   -0.000024555    0.000004034    0.000124641
  20   C   :   -0.000054237    0.000042065    0.000020238
  21   H   :    0.000043206    0.000082309   -0.000061686
  22   H   :   -0.000020639    0.000010707    0.000021548
  23   H   :   -0.000019254    0.000028114    0.000009266
  24   C   :   -0.000308613   -0.000005535   -0.000048552
  25   H   :    0.000116834    0.000080174    0.000027819
  26   H   :   -0.000055554   -0.000022495   -0.000010650
  27   H   :    0.000063802   -0.000012017   -0.000009195
  28   C   :    0.000035010    0.000115814   -0.000052292
  29   H   :    0.000022890    0.000000380   -0.000025841
  30   H   :   -0.000097238   -0.000113962    0.000049956
  31   H   :   -0.000006063   -0.000009370   -0.000003870
  32   C   :   -0.000014244    0.000036592    0.000000791
  33   C   :    0.000008181    0.000007498   -0.000052428
  34   C   :    0.000044326   -0.000009327    0.000026222
  35   H   :    0.000027802    0.000009614   -0.000016872
  36   C   :    0.000000773    0.000001320    0.000025829
  37   H   :   -0.000000713    0.000000331   -0.000001020
  38   C   :    0.000000567   -0.000000940    0.000023212
  39   H   :   -0.000000122    0.000000833    0.000000069
  40   C   :   -0.000030033    0.000001094   -0.000003429
  41   H   :   -0.000001877   -0.000002004   -0.000010675
  42   C   :    0.000029764   -0.000009209    0.000041198
  43   C   :    0.000004530    0.000018080   -0.000036924
  44   H   :    0.000008353    0.000000071   -0.000005802
  45   H   :    0.000009454   -0.000004887    0.000008707
  46   H   :   -0.000006879    0.000003027    0.000007216
  47   C   :   -0.000015548    0.000075074   -0.000015074
  48   H   :    0.000043717    0.000022260   -0.000043659
  49   H   :   -0.000006374    0.000014840   -0.000014969
  50   H   :    0.000003355   -0.000011043   -0.000004713
  51   C   :   -0.000057384    0.000026430    0.000012627
  52   H   :    0.000003259   -0.000001059   -0.000032416
  53   H   :   -0.000007829    0.000001455   -0.000008653
  54   H   :    0.000006783    0.000006946   -0.000004749
  55   C   :   -0.000290275    0.000120280   -0.000335186
  56   C   :   -0.000130857    0.000315433    0.000262216
  57   C   :   -0.000191650    0.000087395   -0.000212827
  58   H   :    0.000013430   -0.000004268   -0.000045340
  59   C   :   -0.000177240   -0.000024742    0.000365592
  60   H   :    0.000030537   -0.000023882   -0.000004329
  61   C   :    0.000328881    0.000091709    0.000012501
  62   H   :    0.000031748    0.000001767   -0.000000593
  63   C   :   -0.000336702    0.000133906   -0.000108227
  64   H   :    0.000003894   -0.000065036    0.000024353
  65   C   :   -0.000347944    0.000555699    0.000082047
  66   H   :   -0.000134775    0.000117993   -0.000157532
  67   H   :   -0.000047852    0.000060988    0.000043827
  68   O   :   -0.000399255   -0.000204923   -0.000262251
  69   C   :    0.001014923   -0.000267752   -0.000598408
  70   C   :    0.000151019   -0.000655004   -0.000052366
  71   C   :    0.000346571   -0.000026522   -0.000014828
  72   H   :    0.000012127   -0.000021098    0.000074771
  73   C   :    0.000181084   -0.000028456   -0.000155068
  74   H   :    0.000003474    0.000027996   -0.000038775
  75   C   :    0.000076143   -0.000041315   -0.000007465
  76   H   :    0.000007547   -0.000007065   -0.000011235
  77   C   :    0.000102806    0.000120136    0.000235900
  78   H   :    0.000001166    0.000060102   -0.000019779
  79   C   :    0.000251850   -0.000403756   -0.000155760
  80   H   :   -0.000037418    0.000001117    0.000119511
  81   O   :   -0.000392177    0.000301745    0.000152419
  82   H   :    0.000190175    0.000556879    0.000313258

Difference to translation invariance:
           :   -0.0002994777    0.0008357892   -0.0001380252

Difference to rotation invariance:
           :   -0.0042732034   -0.0033036128    0.0121551786

Norm of the cartesian gradient     ...    0.0024646432
RMS gradient                       ...    0.0001571399
MAX gradient                       ...    0.0010149227

-------
TIMINGS
-------

Total SCF gradient time            ...       83.393 sec

One electron gradient       ....       1.416 sec  (  1.7%)
RI-J Coulomb gradient       ....       5.995 sec  (  7.2%)
COSX gradient               ....      47.781 sec  ( 57.3%)
XC gradient                 ....       8.743 sec  ( 10.5%)
CPCM gradient               ....       2.809 sec  (  3.4%)
   A-Matrix (El+Nuc)        ....       0.891 sec  (  1.1%)
   Potential                ....       1.918 sec  (  2.3%)

Maximum memory used throughout the entire SCFGRAD-calculation: 359.9 MB
------------------------------------------------------------------------------
                         ORCA GEOMETRY RELAXATION STEP
------------------------------------------------------------------------------

Reading the OPT-File                    .... done
Getting information on internals        .... done
Copying old internal coords+grads       .... done
Making the new internal coordinates     .... (new redundants).... done
Validating the new internal coordinates .... (new redundants).... done
Calculating the B-matrix                .... done
Calculating the G,G- and P matrices     .... done
Transforming gradient to internals      .... done
Projecting the internal gradient        .... done
Number of atoms                         ....  82
Number of internal coordinates          .... 437
Current Energy                          .... -1805.039941081 Eh
Current gradient norm                   ....     0.002464643 Eh/bohr
Maximum allowed component of the step   ....  0.150
Current trust radius                    ....  0.300
Updating the Hessian (BFGS)             .... done
Forming the augmented Hessian           .... done
Diagonalizing the augmented Hessian     .... done
Last element of RFO vector              ....  0.993631933
Lowest eigenvalues of augmented Hessian:
 -0.000777442  0.000435915  0.001014093  0.001405430  0.010278694
Length of the computed step             ....  0.113396788
The final length of the internal step   ....  0.113396788
Converting the step to cartesian space:
 Initial RMS(Int)=    0.0054245040
Transforming coordinates:
 Iter   0:  RMS(Cart)=    0.0988085604 RMS(Int)=    0.3006045600
 Iter   1:  RMS(Cart)=    0.0030906821 RMS(Int)=    0.0010041088
 Iter   2:  RMS(Cart)=    0.0002814286 RMS(Int)=    0.0000224642
 Iter   3:  RMS(Cart)=    0.0000206398 RMS(Int)=    0.0000060199
 Iter   4:  RMS(Cart)=    0.0000017592 RMS(Int)=    0.0000001780
 Iter   5:  RMS(Cart)=    0.0000001391 RMS(Int)=    0.0000000363
 Iter   6:  RMS(Cart)=    0.0000000112 RMS(Int)=    0.0000000014
done
Storing new coordinates                 .... done

                                .--------------------.
          ----------------------|Geometry convergence|-------------------------
          Item                value                   Tolerance       Converged
          ---------------------------------------------------------------------
          Energy change       0.0003067466            0.0000050000      NO
          RMS gradient        0.0005578003            0.0001000000      NO
          MAX gradient        0.0067338451            0.0003000000      NO
          RMS step            0.0054245040            0.0020000000      NO
          MAX step            0.0753174043            0.0040000000      NO
          ........................................................
          Max(Bonds)      0.0380      Max(Angles)    0.39
          Max(Dihed)        4.32      Max(Improp)    0.00
          ---------------------------------------------------------------------

The optimization has not yet converged - more geometry cycles are needed


    ---------------------------------------------------------------------------
                         Redundant Internal Coordinates
                            (Angstroem and degrees)

        Definition                    Value    dE/dq     Step     New-Value
    ----------------------------------------------------------------------------
     1. B(C   4,N   2)                1.2698  0.000646 -0.0002    1.2696   
     2. B(C   4,O   0)                1.3454 -0.000263 -0.0000    1.3454   
     3. B(C   5,C   4)                1.5004 -0.000116  0.0000    1.5005   
     4. B(C   5,N   3)                1.4404  0.000027 -0.0000    1.4404   
     5. B(H   6,C   5)                1.0903 -0.000019  0.0000    1.0903   
     6. B(C   7,C   5)                1.5221 -0.000025  0.0000    1.5221   
     7. B(C   8,C   7)                1.3903  0.000015 -0.0000    1.3903   
     8. B(H   9,C   8)                1.0848  0.000021 -0.0000    1.0848   
     9. B(C  10,C   8)                1.3868  0.000004  0.0000    1.3868   
    10. B(H  11,C  10)                1.0843  0.000003 -0.0000    1.0843   
    11. B(C  12,C  10)                1.3886  0.000000  0.0000    1.3886   
    12. B(H  13,C  12)                1.0843  0.000003  0.0000    1.0843   
    13. B(C  14,C  12)                1.3883  0.000003  0.0000    1.3883   
    14. B(H  15,C  14)                1.0844 -0.000005  0.0000    1.0844   
    15. B(C  16,C   7)                1.3875 -0.000027  0.0000    1.3875   
    16. B(C  16,C  14)                1.3875 -0.000006  0.0000    1.3875   
    17. B(H  17,C  16)                1.0838 -0.000005  0.0000    1.0838   
    18. B(C  18,N   2)                1.4874  0.000127 -0.0003    1.4871   
    19. B(C  19,C  18)                1.5222 -0.000056  0.0000    1.5223   
    20. B(H  20,C  19)                1.0903  0.000051 -0.0000    1.0903   
    21. B(H  21,C  19)                1.0917  0.000014 -0.0000    1.0917   
    22. B(H  22,C  19)                1.0915 -0.000133  0.0000    1.0916   
    23. B(C  23,C  18)                1.5227 -0.000140 -0.0001    1.5226   
    24. B(H  24,C  23)                1.0921  0.000053  0.0002    1.0922   
    25. B(H  25,C  23)                1.0917 -0.000011  0.0000    1.0917   
    26. B(H  26,C  23)                1.0902 -0.000023  0.0000    1.0902   
    27. B(C  27,C  18)                1.5237  0.000039 -0.0000    1.5237   
    28. B(H  28,C  27)                1.0905 -0.000007  0.0000    1.0905   
    29. B(H  29,C  27)                1.0920 -0.000077  0.0000    1.0920   
    30. B(H  30,C  27)                1.0924  0.000004 -0.0000    1.0924   
    31. B(C  31,N   3)                1.3810 -0.000186 -0.0000    1.3810   
    32. B(C  32,C  31)                1.4186 -0.000077 -0.0000    1.4186   
    33. B(C  33,C  32)                1.3921  0.000046  0.0000    1.3921   
    34. B(H  34,C  33)                1.0813 -0.000038 -0.0000    1.0813   
    35. B(C  35,C  33)                1.3893  0.000028  0.0000    1.3893   
    36. B(H  36,C  35)                1.0840 -0.000004  0.0000    1.0840   
    37. B(C  37,C  35)                1.3824 -0.000036  0.0000    1.3824   
    38. B(H  38,C  37)                1.0846  0.000003 -0.0000    1.0846   
    39. B(C  39,C  37)                1.3838 -0.000031  0.0000    1.3838   
    40. B(C  39,C  31)                1.3997 -0.000018 -0.0000    1.3997   
    41. B(H  40,C  39)                1.0830  0.000008  0.0000    1.0830   
    42. B(C  41,C  32)                1.5339  0.000142  0.0000    1.5339   
    43. B(C  42,C  41)                1.5365  0.000047  0.0000    1.5365   
    44. B(H  43,C  42)                1.0932 -0.000014  0.0000    1.0932   
    45. B(H  44,C  42)                1.0933 -0.000010  0.0000    1.0933   
    46. B(H  45,C  42)                1.0903  0.000082  0.0000    1.0903   
    47. B(C  46,C  41)                1.5362 -0.000211  0.0000    1.5363   
    48. B(H  47,C  46)                1.0902 -0.000092  0.0000    1.0902   
    49. B(H  47,H  22)                2.4941 -0.000243  0.0072    2.5013   
    50. B(H  48,C  46)                1.0936  0.000002  0.0000    1.0936   
    51. B(H  49,C  46)                1.0932  0.000011 -0.0000    1.0932   
    52. B(C  50,C  41)                1.5290  0.000021  0.0000    1.5290   
    53. B(H  51,C  50)                1.0924 -0.000017 -0.0000    1.0924   
    54. B(H  52,C  50)                1.0927  0.000006 -0.0000    1.0927   
    55. B(H  53,C  50)                1.0929 -0.000008  0.0000    1.0929   
    56. B(C  54,O   1)                1.1971  0.000205 -0.0000    1.1971   
    57. B(C  54,O   0)                1.3868  0.000225 -0.0001    1.3867   
    58. B(C  55,C  54)                1.4626 -0.000347 -0.0000    1.4626   
    59. B(C  56,C  55)                1.3947 -0.000115 -0.0000    1.3946   
    60. B(H  57,C  56)                1.0833 -0.000010  0.0000    1.0833   
    61. B(H  57,H  45)                4.7140  0.000153  0.0092    4.7232   
    62. B(C  58,C  56)                1.3820 -0.000322  0.0000    1.3820   
    63. B(H  59,C  58)                1.0836 -0.000003  0.0000    1.0836   
    64. B(C  60,C  58)                1.3904  0.000134 -0.0000    1.3903   
    65. B(H  61,C  60)                1.0843 -0.000004  0.0000    1.0843   
    66. B(C  62,C  60)                1.3883 -0.000212  0.0000    1.3883   
    67. B(H  63,C  62)                1.0835 -0.000052  0.0000    1.0835   
    68. B(C  64,C  62)                1.3842  0.000019 -0.0000    1.3842   
    69. B(C  64,C  55)                1.3942 -0.000012 -0.0000    1.3942   
    70. B(H  65,C  64)                1.0824 -0.000135  0.0000    1.0824   
    71. B(H  66,N   3)                1.0029 -0.000021  0.0000    1.0029   
    72. B(C  68,O  67)                1.2431 -0.000511  0.0001    1.2432   
    73. B(C  69,C  68)                1.5029  0.000035 -0.0000    1.5028   
    74. B(C  70,C  69)                1.3920 -0.000187  0.0000    1.3920   
    75. B(H  71,C  56)                3.3423  0.001274 -0.0380    3.3043   
    76. B(H  71,C  70)                1.0833  0.000378 -0.0001    1.0832   
    77. B(C  72,C  70)                1.3867  0.000279 -0.0000    1.3866   
    78. B(H  73,C  72)                1.0844  0.000005 -0.0000    1.0844   
    79. B(C  74,C  72)                1.3885  0.000088 -0.0000    1.3885   
    80. B(H  75,C  74)                1.0846  0.000013 -0.0000    1.0846   
    81. B(C  76,C  74)                1.3893 -0.000029  0.0000    1.3893   
    82. B(H  77,C  76)                1.0845  0.000024 -0.0000    1.0845   
    83. B(C  78,C  76)                1.3855 -0.000314  0.0000    1.3856   
    84. B(C  78,C  69)                1.3925  0.000021 -0.0000    1.3925   
    85. B(H  79,C  78)                1.0835  0.000011 -0.0000    1.0835   
    86. B(O  80,C  68)                1.2734  0.001025 -0.0002    1.2732   
    87. B(H  81,O  80)                1.4712  0.000799 -0.0024    1.4688   
    88. B(H  81,N   2)                1.1067  0.000216 -0.0005    1.1062   
    89. A(C   4,O   0,C  54)          121.29 -0.003549    0.01    121.30   
    90. A(C  18,N   2,H  81)          115.92 -0.000665    0.08    116.00   
    91. A(C   4,N   2,C  18)          129.94 -0.000733    0.11    130.05   
    92. A(C   4,N   2,H  81)          114.04  0.001410   -0.19    113.84   
    93. A(C   5,N   3,H  66)          115.99  0.000232   -0.01    115.97   
    94. A(C  31,N   3,H  66)          116.64 -0.000056   -0.01    116.63   
    95. A(C   5,N   3,C  31)          121.69 -0.000181    0.03    121.72   
    96. A(N   2,C   4,C   5)          129.10 -0.000512    0.09    129.19   
    97. A(O   0,C   4,C   5)          112.64 -0.000010    0.05    112.69   
    98. A(O   0,C   4,N   2)          118.20  0.000558   -0.15    118.05   
    99. A(N   3,C   5,H   6)          110.47 -0.000016    0.01    110.48   
   100. A(N   3,C   5,C   4)          106.91  0.000317   -0.03    106.88   
   101. A(N   3,C   5,C   7)          114.74 -0.000103   -0.00    114.74   
   102. A(C   4,C   5,H   6)          108.09 -0.000109    0.02    108.11   
   103. A(H   6,C   5,C   7)          108.00  0.000110   -0.00    108.00   
   104. A(C   4,C   5,C   7)          108.42 -0.000207    0.01    108.43   
   105. A(C   8,C   7,C  16)          119.77  0.000026   -0.00    119.77   
   106. A(C   5,C   7,C  16)          120.90 -0.000024    0.00    120.90   
   107. A(C   5,C   7,C   8)          119.31 -0.000002    0.00    119.31   
   108. A(C   7,C   8,H   9)          119.81 -0.000002    0.00    119.81   
   109. A(C   7,C   8,C  10)          120.13 -0.000019    0.00    120.13   
   110. A(H   9,C   8,C  10)          120.06  0.000022   -0.00    120.06   
   111. A(H  11,C  10,C  12)          120.15 -0.000002    0.00    120.15   
   112. A(C   8,C  10,H  11)          119.78  0.000008   -0.00    119.78   
   113. A(C   8,C  10,C  12)          120.07 -0.000006   -0.00    120.07   
   114. A(C  10,C  12,H  13)          120.08 -0.000005    0.00    120.08   
   115. A(H  13,C  12,C  14)          120.13 -0.000005    0.00    120.13   
   116. A(C  10,C  12,C  14)          119.79  0.000011   -0.00    119.79   
   117. A(H  15,C  14,C  16)          119.73  0.000002   -0.00    119.73   
   118. A(C  12,C  14,H  15)          120.11  0.000000    0.00    120.11   
   119. A(C  12,C  14,C  16)          120.16 -0.000003   -0.00    120.16   
   120. A(C  14,C  16,H  17)          120.50  0.000018   -0.00    120.49   
   121. A(C   7,C  16,H  17)          119.43 -0.000009   -0.00    119.43   
   122. A(C   7,C  16,C  14)          120.08 -0.000009    0.00    120.08   
   123. A(N   2,C  18,C  19)          110.48  0.000115    0.05    110.52   
   124. A(C  23,C  18,C  27)          109.35  0.000085   -0.01    109.34   
   125. A(C  19,C  18,C  27)          109.31 -0.000030    0.01    109.32   
   126. A(N   2,C  18,C  27)          105.01  0.000006   -0.01    105.00   
   127. A(C  19,C  18,C  23)          112.24 -0.000106    0.05    112.29   
   128. A(N   2,C  18,C  23)          110.19 -0.000061   -0.09    110.10   
   129. A(C  18,C  19,H  21)          108.28  0.000035   -0.00    108.28   
   130. A(C  18,C  19,H  20)          113.23 -0.000121    0.01    113.23   
   131. A(C  18,C  19,H  22)          110.75 -0.000002   -0.00    110.75   
   132. A(H  20,C  19,H  22)          108.77  0.000108   -0.00    108.76   
   133. A(H  21,C  19,H  22)          108.18 -0.000056    0.00    108.18   
   134. A(H  20,C  19,H  21)          107.46  0.000037   -0.00    107.46   
   135. A(H  25,C  23,H  26)          107.77  0.000004    0.01    107.78   
   136. A(H  24,C  23,H  26)          108.80 -0.000125    0.00    108.80   
   137. A(C  18,C  23,H  26)          112.64  0.000076   -0.00    112.63   
   138. A(H  24,C  23,H  25)          108.38 -0.000032    0.02    108.41   
   139. A(C  18,C  23,H  25)          108.42 -0.000123    0.02    108.44   
   140. A(C  18,C  23,H  24)          110.70  0.000192   -0.05    110.65   
   141. A(H  29,C  27,H  30)          108.70 -0.000088    0.00    108.71   
   142. A(H  28,C  27,H  30)          108.40 -0.000004    0.00    108.40   
   143. A(C  18,C  27,H  30)          111.11 -0.000014    0.00    111.11   
   144. A(H  28,C  27,H  29)          108.39 -0.000084    0.00    108.39   
   145. A(C  18,C  27,H  29)          111.19  0.000196   -0.01    111.19   
   146. A(C  18,C  27,H  28)          108.96 -0.000012    0.00    108.97   
   147. A(N   3,C  31,C  39)          118.66 -0.000074    0.01    118.67   
   148. A(N   3,C  31,C  32)          121.54 -0.000006   -0.02    121.52   
   149. A(C  32,C  31,C  39)          119.78  0.000082    0.00    119.79   
   150. A(C  31,C  32,C  33)          116.73 -0.000123    0.00    116.73   
   151. A(C  33,C  32,C  41)          120.23 -0.000021    0.01    120.24   
   152. A(C  31,C  32,C  41)          123.04  0.000144   -0.01    123.03   
   153. A(H  34,C  33,C  35)          117.67 -0.000037    0.00    117.67   
   154. A(C  32,C  33,C  35)          123.42  0.000071   -0.00    123.42   
   155. A(C  32,C  33,H  34)          118.91 -0.000034    0.00    118.91   
   156. A(H  36,C  35,C  37)          121.00 -0.000002   -0.00    121.00   
   157. A(C  33,C  35,C  37)          118.99 -0.000009    0.00    118.99   
   158. A(C  33,C  35,H  36)          120.01  0.000011   -0.00    120.01   
   159. A(C  35,C  37,H  38)          120.90  0.000031   -0.00    120.90   
   160. A(H  38,C  37,C  39)          119.46  0.000015   -0.00    119.46   
   161. A(C  35,C  37,C  39)          119.64 -0.000046    0.00    119.64   
   162. A(C  37,C  39,H  40)          118.85  0.000003    0.00    118.85
[truncated: 1,329,529 more chars]
