# Supplementary material for: A stereodivergent multicomponent approach for the synthesis of C–N atropisomeric peptide analogues
Source: Chem Sci. 2024 Sep 16;15(40):16743–51. doi: 10.1039/d4sc04700a (PMC11418089; doi:10.1039/d4sc04700a)
Supplement: SC-015-D4SC04700A-s001 [file SC-015-D4SC04700A-s001.zip › CompData/_3_3a/IminiumBzOate3optb.xyz]

82
Coordinates from ORCA-job IminiumBzOate3optb
  O   6.30040048243643      5.52438141887519      2.13308529701132
  O   4.51455689791628      4.15430886736431      2.19937974280720
  N   7.09975825422209      4.07305570523117      3.64651121726534
  N   5.31691160629146      6.74899856419947      4.56267115180870
  C   6.71475897628496      5.25405963408124      3.38441421526890
  C   6.69871559490404      6.46442907794057      4.27154936655844
  H   7.23947284893354      6.22118781170943      5.18654770124727
  C   7.44571452419726      7.58942752010628      3.56962665337138
  C   8.83595549512105      7.59427368537694      3.58140152860964
  H   9.37359512215565      6.81304792333263      4.10815034106335
  C   9.53434933983555      8.59504299677011      2.92268772198810
  H   10.61855290250434      8.59427661762424      2.93723405043048
  C   8.84659636097439      9.59716627102761      2.25117883787441
  H   9.39242875926175     10.38189470911874      1.73929961793997
  C   7.45836052500168      9.59274454383594      2.24039126887903
  H   6.91593587123515     10.37415144596125      1.71970725417519
  C   6.75923312055106      8.58849715334187      2.89461473681905
  H   5.67545952600025      8.58008613509113      2.88986940097244
  C   7.56920637112342      3.48360373857124      4.92881291826991
  C   6.53861324469033      3.70330341005173      6.02710123789168
  H   6.41617344010493      4.75168238822720      6.30014041031133
  H   6.87043217767011      3.16887253944226      6.91928729411636
  H   5.56742131196778      3.30210683245199      5.73147816469543
  C   8.93463001545518      4.05067132504691      5.29490502834379
  H   9.62639303419371      3.95899648313697      4.45494959949786
  H   9.33386614558433      3.47848520333587      6.13453314831451
  H   8.88570841686959      5.09682667919985      5.59781088497197
  C   7.69931486246734      1.99058832945522      4.65361913778731
  H   8.00780017897197      1.48680232844086      5.57028083351224
  H   8.44880298179621      1.79477964837700      3.88396841089031
  H   6.74613049337573      1.56582654091053      4.33069161873788
  C   4.92665310599795      7.30334499964719      5.76575472064886
  C   3.58287914711800      7.23068559922334      6.21477210552223
  C   3.29306117019949      7.85193338597791      7.42634617880926
  H   2.27956444877166      7.81830981060013      7.80180789234165
  C   4.24328322457923      8.51534920547665      8.19258895344845
  H   3.95672793200174      8.97842841116669      9.12983377079187
  C   5.54730843032704      8.57610197520864      7.73783423429415
  H   6.31251959019668      9.09161820044581      8.30795835987880
  C   5.88108807837827      7.97937223972072      6.53469723447544
  H   6.90073196287234      8.05652455218852      6.17808714148709
  C   2.47901617581630      6.50343698096128      5.43657772032509
  C   2.28946539956364      7.10637639173008      4.03608814692340
  H   2.09673066631678      8.18021762123992      4.10566022321511
  H   1.42477179854433      6.64011525662079      3.55623809631895
  H   3.13538089624309      6.96877160529234      3.36219365834523
  C   2.77579454925183      4.99866314742313      5.34791326638240
  H   3.72244029733233      4.75035291459477      4.86744533304331
  H   1.98513222706166      4.50233213948485      4.77832745884531
  H   2.79621326503236      4.56000309095560      6.34898694665270
  C   1.12427265988520      6.62916529093559      6.13413653262979
  H   1.13234984933406      6.18741666880060      7.13317996919221
  H   0.37591709810382      6.09556998744669      5.54322557026444
  H   0.80061009943497      7.66962032449173      6.21864286498138
  C   5.27611705394268      4.80180813871649      1.54058358154585
  C   5.25829931312455      4.99513647142167      0.09095640813550
  C   4.22497968623146      4.39892247791708     -0.63129030441206
  H   3.44836008783937      3.85854069982561     -0.10355519004112
  C   4.21125053108050      4.49197049666320     -2.01008141546448
  H   3.41352799389897      4.02557367214885     -2.57600294487789
  C   5.22897212255107      5.17242180653130     -2.66915121729032
  H   5.22350524688647      5.23279145849594     -3.75170740326516
  C   6.25429035128921      5.77167340844975     -1.95021181761475
  H   7.04767819252851      6.29720218465307     -2.46813760924540
  C   6.27214631450972      5.68835128661011     -0.56862466580398
  H   7.07796833783470      6.14132943916526     -0.00541617508824
  H   4.64171988851965      6.17643702471375      4.09138402993227
  O   9.04460368484427      3.89449659329503      1.13079674045494
  C   8.13228302823770      3.14776804822064      0.73635435243815
  C   8.06047149146101      2.78326289746074     -0.71969081596180
  C   6.99502401083852      2.03492535507424     -1.21241370852952
  H   6.23423130289769      1.68116477447401     -0.52738094395239
  C   6.89899524831103      1.75961936910575     -2.56785451010968
  H   6.06010691413935      1.18463470116941     -2.94415081709615
  C   7.87000796602572      2.22796817164154     -3.44294812595984
  H   7.79200909752824      2.01755960354769     -4.50403659723498
  C   8.94104485943829      2.96738108554078     -2.95694733219932
  H   9.70152718581812      3.33420688429846     -3.63749427364544
  C   9.03385120974650      3.24382231676623     -1.60230117321868
  H   9.85952356763110      3.83157323490881     -1.21896103285109
  O   7.21462044637609      2.68029031859179      1.48532938462803
  H   7.15252291200890      3.40887975332381      2.76155940647949
