# Supplementary material for: A stereodivergent multicomponent approach for the synthesis of C–N atropisomeric peptide analogues
Source: Chem Sci. 2024 Sep 16;15(40):16743–51. doi: 10.1039/d4sc04700a (PMC11418089; doi:10.1039/d4sc04700a)
Supplement: SC-015-D4SC04700A-s001 [file SC-015-D4SC04700A-s001.zip › CompData/_3_3a/IminiumBzOate3_single_point.out]

                                 *****************
                                 * O   R   C   A *
                                 *****************

                                            #,                                       
                                            ###                                      
                                            ####                                     
                                            #####                                    
                                            ######                                   
                                           ########,                                 
                                     ,,################,,,,,                         
                               ,,#################################,,                 
                          ,,##########################################,,             
                       ,#########################################, ''#####,          
                    ,#############################################,,   '####,        
                  ,##################################################,,,,####,       
                ,###########''''           ''''###############################       
              ,#####''   ,,,,##########,,,,          '''####'''          '####       
            ,##' ,,,,###########################,,,                        '##       
           ' ,,###''''                  '''############,,,                           
         ,,##''                                '''############,,,,        ,,,,,,###''
      ,#''                                            '''#######################'''  
     '                                                          ''''####''''         
             ,#######,   #######,   ,#######,      ##                                
            ,#'     '#,  ##    ##  ,#'     '#,    #''#        ######   ,####,        
            ##       ##  ##   ,#'  ##            #'  '#       #        #'  '#        
            ##       ##  #######   ##           ,######,      #####,   #    #        
            '#,     ,#'  ##    ##  '#,     ,#' ,#      #,         ##   #,  ,#        
             '#######'   ##     ##  '#######'  #'      '#     #####' # '####'        


                  #######################################################
                  #                        -***-                        #
                  #          Department of theory and spectroscopy      #
                  #    Directorship and core code : Frank Neese         #
                  #        Max Planck Institute fuer Kohlenforschung    #
                  #                Kaiser Wilhelm Platz 1               #
                  #                 D-45470 Muelheim/Ruhr               #
                  #                      Germany                        #
                  #                                                     #
                  #                  All rights reserved                #
                  #                        -***-                        #
                  #######################################################


                         Program Version 5.0.2 -  RELEASE  -


 With contributions from (in alphabetic order):
   Daniel Aravena         : Magnetic Suceptibility
   Michael Atanasov       : Ab Initio Ligand Field Theory (pilot matlab implementation)
   Alexander A. Auer      : GIAO ZORA, VPT2 properties, NMR spectrum
   Ute Becker             : Parallelization
   Giovanni Bistoni       : ED, misc. LED, open-shell LED, HFLD
   Martin Brehm           : Molecular dynamics
   Dmytro Bykov           : SCF Hessian
   Vijay G. Chilkuri      : MRCI spin determinant printing, contributions to CSF-ICE
   Dipayan Datta          : RHF DLPNO-CCSD density
   Achintya Kumar Dutta   : EOM-CC, STEOM-CC
   Dmitry Ganyushin       : Spin-Orbit,Spin-Spin,Magnetic field MRCI
   Miquel Garcia          : C-PCM and meta-GGA Hessian, CC/C-PCM, Gaussian charge scheme
   Yang Guo               : DLPNO-NEVPT2, F12-NEVPT2, CIM, IAO-localization
   Andreas Hansen         : Spin unrestricted coupled pair/coupled cluster methods
   Benjamin Helmich-Paris : MC-RPA, TRAH-SCF, COSX integrals
   Lee Huntington         : MR-EOM, pCC
   Robert Izsak           : Overlap fitted RIJCOSX, COSX-SCS-MP3, EOM
   Marcus Kettner         : VPT2
   Christian Kollmar      : KDIIS, OOCD, Brueckner-CCSD(T), CCSD density, CASPT2, CASPT2-K
   Simone Kossmann        : Meta GGA functionals, TD-DFT gradient, OOMP2, MP2 Hessian
   Martin Krupicka        : Initial AUTO-CI
   Lucas Lang             : DCDCAS
   Marvin Lechner         : AUTO-CI (C++ implementation), FIC-MRCC
   Dagmar Lenk            : GEPOL surface, SMD
   Dimitrios Liakos       : Extrapolation schemes; Compound Job, initial MDCI parallelization
   Dimitrios Manganas     : Further ROCIS development; embedding schemes
   Dimitrios Pantazis     : SARC Basis sets
   Anastasios Papadopoulos: AUTO-CI, single reference methods and gradients
   Taras Petrenko         : DFT Hessian,TD-DFT gradient, ASA, ECA, R-Raman, ABS, FL, XAS/XES, NRVS
   Peter Pinski           : DLPNO-MP2, DLPNO-MP2 Gradient
   Christoph Reimann      : Effective Core Potentials
   Marius Retegan         : Local ZFS, SOC
   Christoph Riplinger    : Optimizer, TS searches, QM/MM, DLPNO-CCSD(T), (RO)-DLPNO pert. Triples
   Tobias Risthaus        : Range-separated hybrids, TD-DFT gradient, RPA, STAB
   Michael Roemelt        : Original ROCIS implementation
   Masaaki Saitow         : Open-shell DLPNO-CCSD energy and density
   Barbara Sandhoefer     : DKH picture change effects
   Avijit Sen             : IP-ROCIS
   Kantharuban Sivalingam : CASSCF convergence, NEVPT2, FIC-MRCI
   Bernardo de Souza      : ESD, SOC TD-DFT
   Georgi Stoychev        : AutoAux, RI-MP2 NMR, DLPNO-MP2 response
   Willem Van den Heuvel  : Paramagnetic NMR
   Boris Wezisla          : Elementary symmetry handling
   Frank Wennmohs         : Technical directorship


 We gratefully acknowledge several colleagues who have allowed us to
 interface, adapt or use parts of their codes:
   Stefan Grimme, W. Hujo, H. Kruse, P. Pracht,  : VdW corrections, initial TS optimization,
                  C. Bannwarth, S. Ehlert          DFT functionals, gCP, sTDA/sTD-DF
   Ed Valeev, F. Pavosevic, A. Kumar             : LibInt (2-el integral package), F12 methods
   Garnet Chan, S. Sharma, J. Yang, R. Olivares  : DMRG
   Ulf Ekstrom                                   : XCFun DFT Library
   Mihaly Kallay                                 : mrcc  (arbitrary order and MRCC methods)
   Jiri Pittner, Ondrej Demel                    : Mk-CCSD
   Frank Weinhold                                : gennbo (NPA and NBO analysis)
   Christopher J. Cramer and Donald G. Truhlar   : smd solvation model
   Lars Goerigk                                  : TD-DFT with DH, B97 family of functionals
   V. Asgeirsson, H. Jonsson                     : NEB implementation
   FAccTs GmbH                                   : IRC, NEB, NEB-TS, DLPNO-Multilevel, CI-OPT
                                                   MM, QMMM, 2- and 3-layer-ONIOM, Crystal-QMMM,
                                                   LR-CPCM, SF, NACMEs, symmetry and pop. for TD-DFT,
                                                   nearIR, NL-DFT gradient (VV10), updates on ESD,
                                                   ML-optimized integration grids
   S Lehtola, MJT Oliveira, MAL Marques          : LibXC Library
   Liviu Ungur et al                             : ANISO software


 Your calculation uses the libint2 library for the computation of 2-el integrals
 For citations please refer to: http://libint.valeyev.net

 Your ORCA version has been built with support for libXC version: 5.1.0
 For citations please refer to: https://tddft.org/programs/libxc/

 This ORCA versions uses:
   CBLAS   interface :  Fast vector & matrix operations
   LAPACKE interface :  Fast linear algebra routines
   SCALAPACK package :  Parallel linear algebra routines
   Shared memory     :  Shared parallel matrices
   BLAS/LAPACK       :  OpenBLAS 0.3.15  USE64BITINT DYNAMIC_ARCH NO_AFFINITY Zen SINGLE_THREADED
        Core in use  :  Zen
   Copyright (c) 2011-2014, The OpenBLAS Project


Your calculation utilizes the DFT-NL dispersion correction.
Cite in your paper:
Vydrov, O. A.; Van Voorhis, T. J. Chem. Phys. 2010, 133, 244103
Hujo, W.; Grimme, S. J. Chem. Theory Comput. 2011, 7, 3866 
   

Your calculation utilizes the SMD solvation module
Please cite in your paper:
A.V. Marenich, C.J. Cramer, D.G. Truhlar J. Phys. Chem. B, 113, (2009), 6378 

================================================================================

----- Orbital basis set information -----
Your calculation utilizes the basis: def2-QZVPP
   F. Weigend and R. Ahlrichs, Phys. Chem. Chem. Phys. 7, 3297 (2005).

----- AuxJ basis set information -----
Your calculation utilizes the auxiliary basis: def2/J
   F. Weigend, Phys. Chem. Chem. Phys. 8, 1057 (2006).

================================================================================
                                        WARNINGS
                       Please study these warnings very carefully!
================================================================================


INFO   : the flag for use of the SHARK integral package has been found!

================================================================================
                                       INPUT FILE
================================================================================
NAME = IminiumBzOate3Aa.inp
|  1> ! wB97M-V def2-QZVPP
|  2> %maxcore 2660
|  3> %pal nprocs 20
|  4> end
|  5> %CPCM SMD TRUE
|  6>    SMDSOLVENT "2,2,2-TRIFLUOROETHANOL"
|  7> end
|  8> 
|  9> *xyz 0 1
| 10> O  6.300400  5.524381  2.133085
| 11> O  4.514557  4.154309  2.199380
| 12> N  7.099758  4.073056  3.646511
| 13> N  5.316912  6.748999  4.562671
| 14> C  6.714759  5.254060  3.384414
| 15> C  6.698716  6.464429  4.271549
| 16> H  7.239473  6.221188  5.186548
| 17> C  7.445715  7.589428  3.569627
| 18> C  8.835955  7.594274  3.581402
| 19> H  9.373595  6.813048  4.108150
| 20> C  9.534349  8.595043  2.922688
| 21> H  10.618553  8.594277  2.937234
| 22> C  8.846596  9.597166  2.251179
| 23> H  9.392429  10.381895  1.739300
| 24> C  7.458361  9.592745  2.240391
| 25> H  6.915936  10.374151  1.719707
| 26> C  6.759233  8.588497  2.894615
| 27> H  5.675460  8.580086  2.889869
| 28> C  7.569206  3.483604  4.928813
| 29> C  6.538613  3.703303  6.027101
| 30> H  6.416173  4.751682  6.300140
| 31> H  6.870432  3.168873  6.919287
| 32> H  5.567421  3.302107  5.731478
| 33> C  8.934630  4.050671  5.294905
| 34> H  9.626393  3.958996  4.454950
| 35> H  9.333866  3.478485  6.134533
| 36> H  8.885708  5.096827  5.597811
| 37> C  7.699315  1.990588  4.653619
| 38> H  8.007800  1.486802  5.570281
| 39> H  8.448803  1.794780  3.883968
| 40> H  6.746130  1.565827  4.330692
| 41> C  4.926653  7.303345  5.765755
| 42> C  3.582879  7.230686  6.214772
| 43> C  3.293061  7.851933  7.426346
| 44> H  2.279564  7.818310  7.801808
| 45> C  4.243283  8.515349  8.192589
| 46> H  3.956728  8.978428  9.129834
| 47> C  5.547308  8.576102  7.737834
| 48> H  6.312520  9.091618  8.307958
| 49> C  5.881088  7.979372  6.534697
| 50> H  6.900732  8.056525  6.178087
| 51> C  2.479016  6.503437  5.436578
| 52> C  2.289465  7.106376  4.036088
| 53> H  2.096731  8.180218  4.105660
| 54> H  1.424772  6.640115  3.556238
| 55> H  3.135381  6.968772  3.362194
| 56> C  2.775795  4.998663  5.347913
| 57> H  3.722440  4.750353  4.867445
| 58> H  1.985132  4.502332  4.778327
| 59> H  2.796213  4.560003  6.348987
| 60> C  1.124273  6.629165  6.134137
| 61> H  1.132350  6.187417  7.133180
| 62> H  0.375917  6.095570  5.543226
| 63> H  0.800610  7.669620  6.218643
| 64> C  5.276117  4.801808  1.540584
| 65> C  5.258299  4.995136  0.090956
| 66> C  4.224980  4.398922  -0.631290
| 67> H  3.448360  3.858541  -0.103555
| 68> C  4.211251  4.491970  -2.010081
| 69> H  3.413528  4.025574  -2.576003
| 70> C  5.228972  5.172422  -2.669151
| 71> H  5.223505  5.232791  -3.751707
| 72> C  6.254290  5.771673  -1.950212
| 73> H  7.047678  6.297202  -2.468138
| 74> C  6.272146  5.688351  -0.568625
| 75> H  7.077968  6.141329  -0.005416
| 76> H  4.641720  6.176437  4.091384
| 77> O  9.044604  3.894497  1.130797
| 78> C  8.132283  3.147768  0.736354
| 79> C  8.060471  2.783263  -0.719691
| 80> C  6.995024  2.034925  -1.212414
| 81> H  6.234231  1.681165  -0.527381
| 82> C  6.898995  1.759619  -2.567855
| 83> H  6.060107  1.184635  -2.944151
| 84> C  7.870008  2.227968  -3.442948
| 85> H  7.792009  2.017560  -4.504037
| 86> C  8.941045  2.967381  -2.956947
| 87> H  9.701527  3.334207  -3.637494
| 88> C  9.033851  3.243822  -1.602301
| 89> H  9.859524  3.831573  -1.218961
| 90> O  7.214620  2.680290  1.485329
| 91> H  7.152523  3.408880  2.761559
| 92> *
| 93> 
| 94>                          ****END OF INPUT****
================================================================================

                       ****************************
                       * Single Point Calculation *
                       ****************************

---------------------------------
CARTESIAN COORDINATES (ANGSTROEM)
---------------------------------
  O      6.300400    5.524381    2.133085
  O      4.514557    4.154309    2.199380
  N      7.099758    4.073056    3.646511
  N      5.316912    6.748999    4.562671
  C      6.714759    5.254060    3.384414
  C      6.698716    6.464429    4.271549
  H      7.239473    6.221188    5.186548
  C      7.445715    7.589428    3.569627
  C      8.835955    7.594274    3.581402
  H      9.373595    6.813048    4.108150
  C      9.534349    8.595043    2.922688
  H     10.618553    8.594277    2.937234
  C      8.846596    9.597166    2.251179
  H      9.392429   10.381895    1.739300
  C      7.458361    9.592745    2.240391
  H      6.915936   10.374151    1.719707
  C      6.759233    8.588497    2.894615
  H      5.675460    8.580086    2.889869
  C      7.569206    3.483604    4.928813
  C      6.538613    3.703303    6.027101
  H      6.416173    4.751682    6.300140
  H      6.870432    3.168873    6.919287
  H      5.567421    3.302107    5.731478
  C      8.934630    4.050671    5.294905
  H      9.626393    3.958996    4.454950
  H      9.333866    3.478485    6.134533
  H      8.885708    5.096827    5.597811
  C      7.699315    1.990588    4.653619
  H      8.007800    1.486802    5.570281
  H      8.448803    1.794780    3.883968
  H      6.746130    1.565827    4.330692
  C      4.926653    7.303345    5.765755
  C      3.582879    7.230686    6.214772
  C      3.293061    7.851933    7.426346
  H      2.279564    7.818310    7.801808
  C      4.243283    8.515349    8.192589
  H      3.956728    8.978428    9.129834
  C      5.547308    8.576102    7.737834
  H      6.312520    9.091618    8.307958
  C      5.881088    7.979372    6.534697
  H      6.900732    8.056525    6.178087
  C      2.479016    6.503437    5.436578
  C      2.289465    7.106376    4.036088
  H      2.096731    8.180218    4.105660
  H      1.424772    6.640115    3.556238
  H      3.135381    6.968772    3.362194
  C      2.775795    4.998663    5.347913
  H      3.722440    4.750353    4.867445
  H      1.985132    4.502332    4.778327
  H      2.796213    4.560003    6.348987
  C      1.124273    6.629165    6.134137
  H      1.132350    6.187417    7.133180
  H      0.375917    6.095570    5.543226
  H      0.800610    7.669620    6.218643
  C      5.276117    4.801808    1.540584
  C      5.258299    4.995136    0.090956
  C      4.224980    4.398922   -0.631290
  H      3.448360    3.858541   -0.103555
  C      4.211251    4.491970   -2.010081
  H      3.413528    4.025574   -2.576003
  C      5.228972    5.172422   -2.669151
  H      5.223505    5.232791   -3.751707
  C      6.254290    5.771673   -1.950212
  H      7.047678    6.297202   -2.468138
  C      6.272146    5.688351   -0.568625
  H      7.077968    6.141329   -0.005416
  H      4.641720    6.176437    4.091384
  O      9.044604    3.894497    1.130797
  C      8.132283    3.147768    0.736354
  C      8.060471    2.783263   -0.719691
  C      6.995024    2.034925   -1.212414
  H      6.234231    1.681165   -0.527381
  C      6.898995    1.759619   -2.567855
  H      6.060107    1.184635   -2.944151
  C      7.870008    2.227968   -3.442948
  H      7.792009    2.017560   -4.504037
  C      8.941045    2.967381   -2.956947
  H      9.701527    3.334207   -3.637494
  C      9.033851    3.243822   -1.602301
  H      9.859524    3.831573   -1.218961
  O      7.214620    2.680290    1.485329
  H      7.152523    3.408880    2.761559

----------------------------
CARTESIAN COORDINATES (A.U.)
----------------------------
  NO LB      ZA    FRAG     MASS         X           Y           Z
   0 O     8.0000    0    15.999   11.906031   10.439567    4.030946
   1 O     8.0000    0    15.999    8.531276    7.850506    4.156226
   2 N     7.0000    0    14.007   13.416598    7.696960    6.890907
   3 N     7.0000    0    14.007   10.047508   12.753760    8.622199
   4 C     6.0000    0    12.011   12.689056    9.928734    6.395616
   5 C     6.0000    0    12.011   12.658739   12.216000    8.072058
   6 H     1.0000    0     1.008   13.680621   11.756342    9.801155
   7 C     6.0000    0    12.011   14.070362   14.341940    6.745617
   8 C     6.0000    0    12.011   16.697535   14.351098    6.767869
   9 H     1.0000    0     1.008   17.713527   12.874795    7.763278
  10 C     6.0000    0    12.011   18.017308   16.242277    5.523080
  11 H     1.0000    0     1.008   20.066157   16.240830    5.550568
  12 C     6.0000    0    12.011   16.717644   18.136015    4.254112
  13 H     1.0000    0     1.008   17.749119   19.618938    3.286801
  14 C     6.0000    0    12.011   14.094260   18.127661    4.233725
  15 H     1.0000    0     1.008   13.069225   19.604304    3.249775
  16 C     6.0000    0    12.011   12.773099   16.229907    5.470030
  17 H     1.0000    0     1.008   10.725065   16.214013    5.461061
  18 C     6.0000    0    12.011   14.303726    6.583058    9.314107
  19 C     6.0000    0    12.011   12.356188    6.998228   11.389570
  20 H     1.0000    0     1.008   12.124810    8.979378   11.905539
  21 H     1.0000    0     1.008   12.983235    5.988302   13.075557
  22 H     1.0000    0     1.008   10.520901    6.240078   10.830924
  23 C     6.0000    0    12.011   16.884004    7.654659   10.005920
  24 H     1.0000    0     1.008   18.191246    7.481418    8.418635
  25 H     1.0000    0     1.008   17.638451    6.573384   11.592587
  26 H     1.0000    0     1.008   16.791555    9.631607   10.578330
  27 C     6.0000    0    12.011   14.549597    3.761666    8.794065
  28 H     1.0000    0     1.008   15.132549    2.809649   10.526306
  29 H     1.0000    0     1.008   15.965924    3.391643    7.339636
  30 H     1.0000    0     1.008   12.748338    2.958984    8.183822
  31 C     6.0000    0    12.011    9.310025   13.801322   10.895698
  32 C     6.0000    0    12.011    6.770660   13.664016   11.744217
  33 C     6.0000    0    12.011    6.222983   14.838003   14.033760
  34 H     1.0000    0     1.008    4.307752   14.774465   14.743280
  35 C     6.0000    0    12.011    8.018643   16.091678   15.481750
  36 H     1.0000    0     1.008    7.477132   16.966770   17.252886
  37 C     6.0000    0    12.011   10.482893   16.206484   14.622387
  38 H     1.0000    0     1.008   11.928934   17.180668   15.699765
  39 C     6.0000    0    12.011   11.113646   15.078828   12.348788
  40 H     1.0000    0     1.008   13.040494   15.224626   11.674892
  41 C     6.0000    0    12.011    4.684661   12.289715   10.273644
  42 C     6.0000    0    12.011    4.326462   13.429104    7.627101
  43 H     1.0000    0     1.008    3.962247   15.458372    7.758573
  44 H     1.0000    0     1.008    2.692429   12.547999    6.720316
  45 H     1.0000    0     1.008    5.925011   13.169071    6.353626
  46 C     6.0000    0    12.011    5.245492    9.446104   10.106091
  47 H     1.0000    0     1.008    7.034392    8.976866    9.198138
  48 H     1.0000    0     1.008    3.751356    8.508174    9.029729
  49 H     1.0000    0     1.008    5.284077    8.617157   11.997847
  50 C     6.0000    0    12.011    2.124568   12.527306   11.591839
  51 H     1.0000    0     1.008    2.139831   11.692524   13.479757
  52 H     1.0000    0     1.008    0.710380   11.518958   10.475179
  53 H     1.0000    0     1.008    1.512934   14.493481   11.751532
  54 C     6.0000    0    12.011    9.970416    9.074102    2.911282
  55 C     6.0000    0    12.011    9.936745    9.439439    0.171882
  56 C     6.0000    0    12.011    7.984055    8.312758   -1.192965
  57 H     1.0000    0     1.008    6.516456    7.291586   -0.195691
  58 C     6.0000    0    12.011    7.958111    8.488593   -3.798503
  59 H     1.0000    0     1.008    6.450633    7.607232   -4.867940
  60 C     6.0000    0    12.011    9.881325    9.774461   -5.043964
  61 H     1.0000    0     1.008    9.870994    9.888542   -7.089699
  62 C     6.0000    0    12.011   11.818895   10.906881   -3.685367
  63 H     1.0000    0     1.008   13.318181   11.899987   -4.664105
  64 C     6.0000    0    12.011   11.852638   10.749426   -1.074546
  65 H     1.0000    0     1.008   13.375421   11.605430   -0.010235
  66 H     1.0000    0     1.008    8.771580   11.671774    7.731595
  67 O     8.0000    0    15.999   17.091825    7.359533    2.136897
  68 C     6.0000    0    12.011   15.367788    5.948419    1.391507
  69 C     6.0000    0    12.011   15.232083    5.259605   -1.360019
  70 C     6.0000    0    12.011   13.218680    3.845451   -2.291130
  71 H     1.0000    0     1.008   11.780989    3.176941   -0.996606
  72 C     6.0000    0    12.011   13.037211    3.325198   -4.852543
  73 H     1.0000    0     1.008   11.451943    2.238636   -5.563639
  74 C     6.0000    0    12.011   14.872160    4.210249   -6.506229
  75 H     1.0000    0     1.008   14.724763    3.812636   -8.511396
  76 C     6.0000    0    12.011   16.896126    5.607537   -5.587820
  77 H     1.0000    0     1.008   18.333229    6.300738   -6.873867
  78 C     6.0000    0    12.011   17.071504    6.129935   -3.027910
  79 H     1.0000    0     1.008   18.631800    7.240624   -2.303502
  80 O     8.0000    0    15.999   13.633656    5.065014    2.806865
  81 H     1.0000    0     1.008   13.516310    6.441850    5.218590

--------------------------------
INTERNAL COORDINATES (ANGSTROEM)
--------------------------------
 O      0   0   0     0.000000000000     0.00000000     0.00000000
 O      1   0   0     2.251827598387     0.00000000     0.00000000
 N      1   2   0     2.244053414085    82.48116761     0.00000000
 N      1   2   3     2.893065160598    87.89218885   279.68688840
 C      3   1   2     1.269523341820    31.90684417   245.11536991
 C      4   1   2     1.440525736736    54.58973331   140.13802524
 H      6   4   1     1.090324487082   110.50050812   212.38859247
 C      6   4   1     1.521947683098   114.70795094    90.07142430
 C      8   6   4     1.390298310414   119.30559472   161.71793940
 H      9   8   6     1.084819933528   119.81390273   358.55609230
 C      9   8   6     1.386793749767   120.13735625   178.59940800
 H     11   9   8     1.084301842887   119.78033401   179.88156427
 C     11   9   8     1.388588863998   120.07080836     0.12157725
 H     13  11   9     1.084321621094   120.08306331   179.76340989
 C     13  11   9     1.388283955612   119.78398167   359.92827337
 H     15  13  11     1.084404004657   120.10753225   179.84800940
 C      8   6   4     1.387457243748   120.91717676   340.20106441
 H     17   8   6     1.083816029115   119.42604101     1.59118838
 C      3   1   2     1.487324276751   161.84140678   249.51250885
 C     19   3   1     1.522046685616   110.56036739    51.51142843
 H     20  19   3     1.090247851070   113.30066391   293.25651284
 H     20  19   3     1.091657057989   108.25562221   174.16111041
 H     20  19   3     1.091588333306   110.72956548    55.74097880
 C     19   3   1     1.523145112827   110.03664056   286.85966589
 H     24  19   3     1.092000346071   110.59461672   308.74998865
 H     24  19   3     1.091678240452   108.51564260   189.94953764
 H     24  19   3     1.090223730826   112.56950110    70.72155887
 C     19   3   1     1.523731231475   105.04454703   169.24141553
 H     28  19   3     1.090519395181   108.96551487   182.04846398
 H     28  19   3     1.091987040587   111.19843849    62.63818538
 H     28  19   3     1.092366879155   111.09333799   301.41193113
 C      4   1   2     1.380946300858   176.04914403   116.90697641
 C     32   4   6     1.418669855761   121.52457265   198.52449107
 C     33  32   4     1.392068197183   116.73165434   181.54796993
 H     34  33  32     1.081331766195   118.91141444   179.99238487
 C     34  33  32     1.389305932251   123.41701254   359.69862331
 H     36  34  33     1.083966843723   120.00438404   180.13609361
 C     36  34  33     1.382379917989   118.99537731     0.35008606
 H     38  36  34     1.084595558988   120.89749312   179.59394594
 C     38  36  34     1.383847687453   119.64218791     0.02961301
 H     40  38  36     1.082957600391   118.85972623   178.44340157
 C     33  32   4     1.533946065677   123.04829356     2.00899189
 C     42  33  32     1.536501630140   111.41625411   300.05889837
 H     43  42  33     1.093216949605   110.43830649   304.86104215
 H     43  42  33     1.093320322170   109.28461668   186.30968075
 H     43  42  33     1.090248532725   114.71780644    66.46941034
 C     42  33  32     1.536321596588   110.77095995    63.92590859
 H     47  42  33     1.090249563700   114.59759226   301.23896706
 H     47  42  33     1.093581571044   109.56837576   180.78128841
 H     47  42  33     1.093155361236   110.10829605    62.18498045
 C     42  33  32     1.528961963070   111.54220025   181.92266179
 H     51  42  33     1.092379718451   112.17542768   298.89124480
 H     51  42  33     1.092673847350   108.66063619   180.07103149
 H     51  42  33     1.092906953327   112.08396709    61.17846972
 C      2   1   3     1.197180336548    31.81436167   222.85575127
 C     55   2   1     1.462571206845   127.52894034   182.40907655
 C     56  55   2     1.394581863525   117.76372629     1.95387202
 H     57  56  55     1.083353349460   119.48077045     2.97016138
 C     57  56  55     1.381995310204   119.68754092   183.65463653
 H     59  57  56     1.083584294658   119.95974622   179.65271536
 C     59  57  56     1.390375569062   119.90762704     0.31420052
 H     61  59  57     1.084251722335   119.79114269   179.17462746
 C     61  59  57     1.388255037032   120.42319146   359.36703627
 H     63  61  59     1.083463238814   120.17521361   179.73148921
 C     63  61  59     1.384212422639   120.02872208     0.33726947
 H     65  63  61     1.082470573202   120.24683674   179.06358942
 H      4   1   2     1.002907232538    65.95628085   345.22005976
 O      3   1   2     3.184827500822    73.80297476   117.31880819
 C     68   3   1     1.243189079236    80.57037790   278.04742183
 C     69  68   3     1.502693548397   119.22257548   164.54031477
 C     70  69  68     1.392107404902   120.65864504   184.98912515
 H     71  70  69     1.083153884514   119.29397544   357.53269967
 C     71  70  69     1.386446993923   120.38298120   176.70795607
 H     73  71  70     1.084406914592   119.87531659   180.63277380
 C     73  71  70     1.388526121691   120.04789434     0.14894444
 H     75  73  71     1.084557622437   120.05716565   180.35274010
 C     75  73  71     1.389261966635   119.87951464     0.30527472
 H     77  75  73     1.084453044539   120.07463985   179.96315367
 C     77  75  73     1.385676140169   119.98723197   359.56371925
 H     79  77  75     1.083575884066   120.33779986   180.84334625
 O     69  68   3     1.273422401514   124.24454740   346.18165003
 H      3   1   2     1.107724670893    82.29688231    70.92652979

---------------------------
INTERNAL COORDINATES (A.U.)
---------------------------
 O      0   0   0     0.000000000000     0.00000000     0.00000000
 O      1   0   0     4.255337461757     0.00000000     0.00000000
 N      1   2   0     4.240646382511    82.48116761     0.00000000
 N      1   2   3     5.467100841118    87.89218885   279.68688840
 C      3   1   2     2.399051436660    31.90684417   245.11536991
 C      4   1   2     2.722199131297    54.58973331   140.13802524
 H      6   4   1     2.060414677693   110.50050812   212.38859247
 C      6   4   1     2.876064311210   114.70795094    90.07142430
 C      8   6   4     2.627283051137   119.30559472   161.71793940
 H      9   8   6     2.050012578987   119.81390273   358.55609230
 C      9   8   6     2.620660391293   120.13735625   178.59940800
 H     11   9   8     2.049033529562   119.78033401   179.88156427
 C     11   9   8     2.624052665569   120.07080836     0.12157725
 H     13  11   9     2.049070904956   120.08306331   179.76340989
 C     13  11   9     2.623476472224   119.78398167   359.92827337
 H     15  13  11     2.049226587330   120.10753225   179.84800940
 C      8   6   4     2.621914213209   120.91717676   340.20106441
 H     17   8   6     2.048115474581   119.42604101     1.59118838
 C      3   1   2     2.810635555391   161.84140678   249.51250885
 C     19   3   1     2.876251398856   110.56036739    51.51142843
 H     20  19   3     2.060269856618   113.30066391   293.25651284
 H     20  19   3     2.062932871761   108.25562221   174.16111041
 H     20  19   3     2.062803000931   110.72956548    55.74097880
 C     19   3   1     2.878327125464   110.03664056   286.85966589
 H     24  19   3     2.063581592221   110.59461672   308.74998865
 H     24  19   3     2.062972900815   108.51564260   189.94953764
 H     24  19   3     2.060224275963   112.56950110    70.72155887
 C     19   3   1     2.879434729191   105.04454703   169.24141553
 H     28  19   3     2.060783000621   108.96551487   182.04846398
 H     28  19   3     2.063556448500   111.19843849    62.63818538
 H     28  19   3     2.064274239369   111.09333799   301.41193113
 C      4   1   2     2.609610314273   176.04914403   116.90697641
 C     32   4   6     2.680897501839   121.52457265   198.52449107
 C     33  32   4     2.630627652418   116.73165434   181.54796993
 H     34  33  32     2.043420898018   118.91141444   179.99238487
 C     34  33  32     2.625407728187   123.41701254   359.69862331
 H     36  34  33     2.048400472888   120.00438404   180.13609361
 C     36  34  33     2.612319458032   118.99537731     0.35008606
 H     38  36  34     2.049588572554   120.89749312   179.59394594
 C     38  36  34     2.615093140346   119.64218791     0.02961301
 H     40  38  36     2.046493279388   118.85972623   178.44340157
 C     33  32   4     2.898737968336   123.04829356     2.00899189
 C     42  33  32     2.903567285288   111.41625411   300.05889837
 H     43  42  33     2.065880639715   110.43830649   304.86104215
 H     43  42  33     2.066075985552   109.28461668   186.30968075
 H     43  42  33     2.060271144759   114.71780644    66.46941034
 C     42  33  32     2.903227071180   110.77095995    63.92590859
 H     47  42  33     2.060273093021   114.59759226   301.23896706
 H     47  42  33     2.066569674376   109.56837576   180.78128841
 H     47  42  33     2.065764254565   110.10829605    62.18498045
 C     42  33  32     2.889319379384   111.54220025   181.92266179
 H     51  42  33     2.064298502121   112.17542768   298.89124480
 H     51  42  33     2.064854325189   108.66063619   180.07103149
 H     51  42  33     2.065294831646   112.08396709    61.17846972
 C      2   1   3     2.262342968991    31.81436167   222.85575127
 C     55   2   1     2.763859032296   127.52894034   182.40907655
 C     56  55   2     2.635377793396   117.76372629     1.95387202
 H     57  56  55     2.047241136746   119.48077045     2.97016138
 C     57  56  55     2.611592654649   119.68754092   183.65463653
 H     59  57  56     2.047677559921   119.95974622   179.65271536
 C     59  57  56     2.627429048822   119.90762704     0.31420052
 H     61  59  57     2.048938815445   119.79114269   179.17462746
 C     61  59  57     2.623421824028   120.42319146   359.36703627
 H     63  61  59     2.047448797529   120.17521361   179.73148921
 C     63  61  59     2.615782389960   120.02872208     0.33726947
 H     65  63  61     2.045572931381   120.24683674   179.06358942
 H      4   1   2     1.895220007226    65.95628085   345.22005976
 O      3   1   2     6.018451760335    73.80297476   117.31880819
 C     68   3   1     2.349286892437    80.57037790   278.04742183
 C     69  68   3     2.839679269681   119.22257548   164.54031477
 C     70  69  68     2.630701744268   120.65864504   184.98912515
 H     71  70  69     2.046864202625   119.29397544   357.53269967
 C     71  70  69     2.620005117713   120.38298120   176.70795607
 H     73  71  70     2.049232086310   119.87531659   180.63277380
 C     73  71  70     2.623934099792   120.04789434     0.14894444
 H     75  73  71     2.049516882863   120.05716565   180.35274010
 C     75  73  71     2.625324645213   119.87951464     0.30527472
 H     77  75  73     2.049319259275   120.07463985   179.96315367
 C     77  75  73     2.618548415228   119.98723197   359.56371925
 H     79  77  75     2.047661666207   120.33779986   180.84334625
 O     69  68   3     2.406419591662   124.24454740   346.18165003
 H      3   1   2     2.093296259776    82.29688231    70.92652979

---------------------
BASIS SET INFORMATION
---------------------
There are 4 groups of distinct atoms

 Group   1 Type O   : 15s8p3d2f1g contracted to 7s4p3d2f1g pattern {8211111/5111/111/11/1}
 Group   2 Type N   : 15s8p3d2f1g contracted to 7s4p3d2f1g pattern {8211111/5111/111/11/1}
 Group   3 Type C   : 15s8p3d2f1g contracted to 7s4p3d2f1g pattern {8211111/5111/111/11/1}
 Group   4 Type H   : 7s3p2d1f contracted to 4s3p2d1f pattern {4111/111/11/1}

Atom   0O    basis set group =>   1
Atom   1O    basis set group =>   1
Atom   2N    basis set group =>   2
Atom   3N    basis set group =>   2
Atom   4C    basis set group =>   3
Atom   5C    basis set group =>   3
Atom   6H    basis set group =>   4
Atom   7C    basis set group =>   3
Atom   8C    basis set group =>   3
Atom   9H    basis set group =>   4
Atom  10C    basis set group =>   3
Atom  11H    basis set group =>   4
Atom  12C    basis set group =>   3
Atom  13H    basis set group =>   4
Atom  14C    basis set group =>   3
Atom  15H    basis set group =>   4
Atom  16C    basis set group =>   3
Atom  17H    basis set group =>   4
Atom  18C    basis set group =>   3
Atom  19C    basis set group =>   3
Atom  20H    basis set group =>   4
Atom  21H    basis set group =>   4
Atom  22H    basis set group =>   4
Atom  23C    basis set group =>   3
Atom  24H    basis set group =>   4
Atom  25H    basis set group =>   4
Atom  26H    basis set group =>   4
Atom  27C    basis set group =>   3
Atom  28H    basis set group =>   4
Atom  29H    basis set group =>   4
Atom  30H    basis set group =>   4
Atom  31C    basis set group =>   3
Atom  32C    basis set group =>   3
Atom  33C    basis set group =>   3
Atom  34H    basis set group =>   4
Atom  35C    basis set group =>   3
Atom  36H    basis set group =>   4
Atom  37C    basis set group =>   3
Atom  38H    basis set group =>   4
Atom  39C    basis set group =>   3
Atom  40H    basis set group =>   4
Atom  41C    basis set group =>   3
Atom  42C    basis set group =>   3
Atom  43H    basis set group =>   4
Atom  44H    basis set group =>   4
Atom  45H    basis set group =>   4
Atom  46C    basis set group =>   3
Atom  47H    basis set group =>   4
Atom  48H    basis set group =>   4
Atom  49H    basis set group =>   4
Atom  50C    basis set group =>   3
Atom  51H    basis set group =>   4
Atom  52H    basis set group =>   4
Atom  53H    basis set group =>   4
Atom  54C    basis set group =>   3
Atom  55C    basis set group =>   3
Atom  56C    basis set group =>   3
Atom  57H    basis set group =>   4
Atom  58C    basis set group =>   3
Atom  59H    basis set group =>   4
Atom  60C    basis set group =>   3
Atom  61H    basis set group =>   4
Atom  62C    basis set group =>   3
Atom  63H    basis set group =>   4
Atom  64C    basis set group =>   3
Atom  65H    basis set group =>   4
Atom  66H    basis set group =>   4
Atom  67O    basis set group =>   1
Atom  68C    basis set group =>   3
Atom  69C    basis set group =>   3
Atom  70C    basis set group =>   3
Atom  71H    basis set group =>   4
Atom  72C    basis set group =>   3
Atom  73H    basis set group =>   4
Atom  74C    basis set group =>   3
Atom  75H    basis set group =>   4
Atom  76C    basis set group =>   3
Atom  77H    basis set group =>   4
Atom  78C    basis set group =>   3
Atom  79H    basis set group =>   4
Atom  80O    basis set group =>   1
Atom  81H    basis set group =>   4
---------------------------------
AUXILIARY/J BASIS SET INFORMATION
---------------------------------
There are 4 groups of distinct atoms

 Group   1 Type O   : 12s5p4d2f1g contracted to 6s4p3d1f1g pattern {711111/2111/211/2/1}
 Group   2 Type N   : 12s5p4d2f1g contracted to 6s4p3d1f1g pattern {711111/2111/211/2/1}
 Group   3 Type C   : 12s5p4d2f1g contracted to 6s4p3d1f1g pattern {711111/2111/211/2/1}
 Group   4 Type H   : 5s2p1d contracted to 3s1p1d pattern {311/2/1}

Atom   0O    basis set group =>   1
Atom   1O    basis set group =>   1
Atom   2N    basis set group =>   2
Atom   3N    basis set group =>   2
Atom   4C    basis set group =>   3
Atom   5C    basis set group =>   3
Atom   6H    basis set group =>   4
Atom   7C    basis set group =>   3
Atom   8C    basis set group =>   3
Atom   9H    basis set group =>   4
Atom  10C    basis set group =>   3
Atom  11H    basis set group =>   4
Atom  12C    basis set group =>   3
Atom  13H    basis set group =>   4
Atom  14C    basis set group =>   3
Atom  15H    basis set group =>   4
Atom  16C    basis set group =>   3
Atom  17H    basis set group =>   4
Atom  18C    basis set group =>   3
Atom  19C    basis set group =>   3
Atom  20H    basis set group =>   4
Atom  21H    basis set group =>   4
Atom  22H    basis set group =>   4
Atom  23C    basis set group =>   3
Atom  24H    basis set group =>   4
Atom  25H    basis set group =>   4
Atom  26H    basis set group =>   4
Atom  27C    basis set group =>   3
Atom  28H    basis set group =>   4
Atom  29H    basis set group =>   4
Atom  30H    basis set group =>   4
Atom  31C    basis set group =>   3
Atom  32C    basis set group =>   3
Atom  33C    basis set group =>   3
Atom  34H    basis set group =>   4
Atom  35C    basis set group =>   3
Atom  36H    basis set group =>   4
Atom  37C    basis set group =>   3
Atom  38H    basis set group =>   4
Atom  39C    basis set group =>   3
Atom  40H    basis set group =>   4
Atom  41C    basis set group =>   3
Atom  42C    basis set group =>   3
Atom  43H    basis set group =>   4
Atom  44H    basis set group =>   4
Atom  45H    basis set group =>   4
Atom  46C    basis set group =>   3
Atom  47H    basis set group =>   4
Atom  48H    basis set group =>   4
Atom  49H    basis set group =>   4
Atom  50C    basis set group =>   3
Atom  51H    basis set group =>   4
Atom  52H    basis set group =>   4
Atom  53H    basis set group =>   4
Atom  54C    basis set group =>   3
Atom  55C    basis set group =>   3
Atom  56C    basis set group =>   3
Atom  57H    basis set group =>   4
Atom  58C    basis set group =>   3
Atom  59H    basis set group =>   4
Atom  60C    basis set group =>   3
Atom  61H    basis set group =>   4
Atom  62C    basis set group =>   3
Atom  63H    basis set group =>   4
Atom  64C    basis set group =>   3
Atom  65H    basis set group =>   4
Atom  66H    basis set group =>   4
Atom  67O    basis set group =>   1
Atom  68C    basis set group =>   3
Atom  69C    basis set group =>   3
Atom  70C    basis set group =>   3
Atom  71H    basis set group =>   4
Atom  72C    basis set group =>   3
Atom  73H    basis set group =>   4
Atom  74C    basis set group =>   3
Atom  75H    basis set group =>   4
Atom  76C    basis set group =>   3
Atom  77H    basis set group =>   4
Atom  78C    basis set group =>   3
Atom  79H    basis set group =>   4
Atom  80O    basis set group =>   1
Atom  81H    basis set group =>   4


           ************************************************************
           *        Program running with 20 parallel MPI-processes    *
           *              working on a common directory               *
           ************************************************************
------------------------------------------------------------------------------
                           ORCA GTO INTEGRAL CALCULATION
                           -- RI-GTO INTEGRALS CHOSEN --
------------------------------------------------------------------------------
------------------------------------------------------------------------------
                   ___                                                        
                  /   \      - P O W E R E D   B Y -                         
                 /     \                                                     
                 |  |  |   _    _      __       _____    __    __             
                 |  |  |  | |  | |    /  \     |  _  \  |  |  /  |          
                  \  \/   | |  | |   /    \    | | | |  |  | /  /          
                 / \  \   | |__| |  /  /\  \   | |_| |  |  |/  /          
                |  |  |   |  __  | /  /__\  \  |    /   |      \           
                |  |  |   | |  | | |   __   |  |    \   |  |\   \          
                \     /   | |  | | |  |  |  |  | |\  \  |  | \   \       
                 \___/    |_|  |_| |__|  |__|  |_| \__\ |__|  \__/        
                                                                              
                      - O R C A' S   B I G   F R I E N D -                    
                                      &                                       
                       - I N T E G R A L  F E E D E R -                       
                                                                              
 v1 FN, 2020, v2 2021                                                         
------------------------------------------------------------------------------


Reading SHARK input file IminiumBzOate3Aa.SHARKINP.tmp ... ok
----------------------
SHARK INTEGRAL PACKAGE
----------------------

Number of atoms                             ...     82
Number of basis functions                   ...   3594
Number of shells                            ...   1114
Maximum angular momentum                    ...      4
Integral batch strategy                     ... SHARK/LIBINT Hybrid
RI-J (if used) integral strategy            ... SPLIT-RIJ (Revised 2003 algorithm where possible)
Printlevel                                  ...      1
Contraction scheme used                     ... SEGMENTED contraction
Coulomb Range Separation                    ... NOT USED
Exchange Range Separation                   ... Long Range
   Mu parameter                             ...  0.300000
   Scaling (regular/separated)              ...  0.150000  0.850000
Finite Nucleus Model                        ... NOT USED
Auxiliary Coulomb fitting basis             ... AVAILABLE
   # of basis functions in Aux-J            ...   2498
   # of shells in Aux-J                     ...    830
   Maximum angular momentum in Aux-J        ...      4
Auxiliary J/K fitting basis                 ... NOT available
Auxiliary Correlation fitting basis         ... NOT available
Auxiliary 'external' fitting basis          ... NOT available
Integral threshold                          ...     1.000000e-10
Primitive cut-off                           ...     1.000000e-11
Primitive pair pre-selection threshold      ...     1.000000e-11

Calculating pre-screening integrals         ... done (  0.7 sec) Dimension = 1114
Organizing shell pair data                  ... done (  4.0 sec)
Shell pair information
Total number of shell pairs                 ...    621055
Shell pairs after pre-screening             ...    282038
Total number of primitive shell pairs       ...   1513069
Primitive shell pairs kept                  ...    455747
          la=0 lb=0:  46880 shell pairs
          la=1 lb=0:  67391 shell pairs
          la=1 lb=1:  24004 shell pairs
          la=2 lb=0:  38889 shell pairs
          la=2 lb=1:  29016 shell pairs
          la=2 lb=2:   8178 shell pairs
          la=3 lb=0:  21748 shell pairs
          la=3 lb=1:  16483 shell pairs
          la=3 lb=2:   8849 shell pairs
          la=3 lb=3:   2445 shell pairs
          la=4 lb=0:   7497 shell pairs
          la=4 lb=1:   5679 shell pairs
          la=4 lb=2:   3047 shell pairs
          la=4 lb=3:   1633 shell pairs
          la=4 lb=4:    299 shell pairs

Calculating one electron integrals          ... done (  1.2 sec)
Calculating RI/J V-Matrix + Cholesky decomp.... done (  0.6 sec)
Calculating Nuclear repulsion               ... done (  0.0 sec) ENN=   5202.858906437133 Eh

SHARK setup successfully completed in  10.9 seconds

Maximum memory used throughout the entire GTOINT-calculation: 508.3 MB
[1720885451.921982] [node109:1873683:0]          mpool.c:43   UCX  WARN  object 0xc0d0340 was not returned to mpool ucp_requests
[1720885451.922000] [node109:1873683:0]          mpool.c:43   UCX  WARN  object 0xc0d0500 was not returned to mpool ucp_requests
[1720885451.922004] [node109:1873683:0]          mpool.c:43   UCX  WARN  object 0xc0d06c0 was not returned to mpool ucp_requests
[1720885451.922008] [node109:1873683:0]          mpool.c:43   UCX  WARN  object 0xc0d0880 was not returned to mpool ucp_requests
[1720885451.922012] [node109:1873683:0]          mpool.c:43   UCX  WARN  object 0xc0d0a40 was not returned to mpool ucp_requests
[1720885451.922015] [node109:1873683:0]          mpool.c:43   UCX  WARN  object 0xc0d0c00 was not returned to mpool ucp_requests
[1720885451.922019] [node109:1873683:0]          mpool.c:43   UCX  WARN  object 0xc0d0dc0 was not returned to mpool ucp_requests
[1720885451.922023] [node109:1873683:0]          mpool.c:43   UCX  WARN  object 0xc0d0f80 was not returned to mpool ucp_requests
[1720885451.922027] [node109:1873683:0]          mpool.c:43   UCX  WARN  object 0xc0d1140 was not returned to mpool ucp_requests
[1720885451.922031] [node109:1873683:0]          mpool.c:43   UCX  WARN  object 0xc0d1300 was not returned to mpool ucp_requests
[1720885451.922034] [node109:1873683:0]          mpool.c:43   UCX  WARN  object 0xc0d14c0 was not returned to mpool ucp_requests
[1720885451.922037] [node109:1873683:0]          mpool.c:43   UCX  WARN  object 0xc0d1680 was not returned to mpool ucp_requests
[1720885451.922040] [node109:1873683:0]          mpool.c:43   UCX  WARN  object 0xc0d1840 was not returned to mpool ucp_requests
[1720885451.922043] [node109:1873683:0]          mpool.c:43   UCX  WARN  object 0xc0d1a00 was not returned to mpool ucp_requests
[1720885451.922045] [node109:1873683:0]          mpool.c:43   UCX  WARN  object 0xc0d1bc0 was not returned to mpool ucp_requests
[1720885451.922050] [node109:1873683:0]          mpool.c:43   UCX  WARN  object 0xc0d1d80 was not returned to mpool ucp_requests
[1720885451.922054] [node109:1873683:0]          mpool.c:43   UCX  WARN  object 0xc0d1f40 was not returned to mpool ucp_requests
[1720885451.922031] [node109:1873685:0]          mpool.c:43   UCX  WARN  object 0xb24c600 was not returned to mpool ucp_requests
[1720885451.922044] [node109:1873685:0]          mpool.c:43   UCX  WARN  object 0xb24c7c0 was not returned to mpool ucp_requests
[1720885451.922049] [node109:1873685:0]          mpool.c:43   UCX  WARN  object 0xb24c980 was not returned to mpool ucp_requests
[1720885451.922054] [node109:1873685:0]          mpool.c:43   UCX  WARN  object 0xb24cb40 was not returned to mpool ucp_requests
[1720885451.922058] [node109:1873685:0]          mpool.c:43   UCX  WARN  object 0xb24cd00 was not returned to mpool ucp_requests
[1720885451.922061] [node109:1873685:0]          mpool.c:43   UCX  WARN  object 0xb24cec0 was not returned to mpool ucp_requests
[1720885451.922064] [node109:1873685:0]          mpool.c:43   UCX  WARN  object 0xb24d080 was not returned to mpool ucp_requests
[1720885451.922068] [node109:1873685:0]          mpool.c:43   UCX  WARN  object 0xb24d240 was not returned to mpool ucp_requests
[1720885451.922072] [node109:1873685:0]          mpool.c:43   UCX  WARN  object 0xb24d400 was not returned to mpool ucp_requests
[1720885451.922075] [node109:1873685:0]          mpool.c:43   UCX  WARN  object 0xb24d5c0 was not returned to mpool ucp_requests
[1720885451.922079] [node109:1873685:0]          mpool.c:43   UCX  WARN  object 0xb24d780 was not returned to mpool ucp_requests
[1720885451.922082] [node109:1873685:0]          mpool.c:43   UCX  WARN  object 0xb24d940 was not returned to mpool ucp_requests
[1720885451.922086] [node109:1873685:0]          mpool.c:43   UCX  WARN  object 0xb24db00 was not returned to mpool ucp_requests
[1720885451.922089] [node109:1873685:0]          mpool.c:43   UCX  WARN  object 0xb24dcc0 was not returned to mpool ucp_requests
[1720885451.922093] [node109:1873685:0]          mpool.c:43   UCX  WARN  object 0xb24de80 was not returned to mpool ucp_requests
[1720885451.922097] [node109:1873685:0]          mpool.c:43   UCX  WARN  object 0xb24e040 was not returned to mpool ucp_requests
[1720885451.922101] [node109:1873685:0]          mpool.c:43   UCX  WARN  object 0xb24e200 was not returned to mpool ucp_requests
[1720885451.922824] [node109:1873682:0]          mpool.c:43   UCX  WARN  object 0xbd18600 was not returned to mpool ucp_requests
[1720885451.922840] [node109:1873682:0]          mpool.c:43   UCX  WARN  object 0xbd187c0 was not returned to mpool ucp_requests
[1720885451.922846] [node109:1873682:0]          mpool.c:43   UCX  WARN  object 0xbd18980 was not returned to mpool ucp_requests
[1720885451.922849] [node109:1873682:0]          mpool.c:43   UCX  WARN  object 0xbd18b40 was not returned to mpool ucp_requests
[1720885451.922853] [node109:1873682:0]          mpool.c:43   UCX  WARN  object 0xbd18d00 was not returned to mpool ucp_requests
[1720885451.922856] [node109:1873682:0]          mpool.c:43   UCX  WARN  object 0xbd18ec0 was not returned to mpool ucp_requests
[1720885451.922859] [node109:1873682:0]          mpool.c:43   UCX  WARN  object 0xbd19080 was not returned to mpool ucp_requests
[1720885451.922863] [node109:1873682:0]          mpool.c:43   UCX  WARN  object 0xbd19240 was not returned to mpool ucp_requests
[1720885451.922866] [node109:1873682:0]          mpool.c:43   UCX  WARN  object 0xbd19400 was not returned to mpool ucp_requests
[1720885451.922870] [node109:1873682:0]          mpool.c:43   UCX  WARN  object 0xbd195c0 was not returned to mpool ucp_requests
[1720885451.922873] [node109:1873682:0]          mpool.c:43   UCX  WARN  object 0xbd19780 was not returned to mpool ucp_requests
[1720885451.922877] [node109:1873682:0]          mpool.c:43   UCX  WARN  object 0xbd19940 was not returned to mpool ucp_requests
[1720885451.922880] [node109:1873682:0]          mpool.c:43   UCX  WARN  object 0xbd19b00 was not returned to mpool ucp_requests
[1720885451.922883] [node109:1873682:0]          mpool.c:43   UCX  WARN  object 0xbd19cc0 was not returned to mpool ucp_requests
[1720885451.922887] [node109:1873682:0]          mpool.c:43   UCX  WARN  object 0xbd19e80 was not returned to mpool ucp_requests
[1720885451.922890] [node109:1873682:0]          mpool.c:43   UCX  WARN  object 0xbd1a040 was not returned to mpool ucp_requests
[1720885451.924471] [node109:1873690:0]          mpool.c:43   UCX  WARN  object 0xc128600 was not returned to mpool ucp_requests
[1720885451.924482] [node109:1873690:0]          mpool.c:43   UCX  WARN  object 0xc1287c0 was not returned to mpool ucp_requests
[1720885451.924487] [node109:1873690:0]          mpool.c:43   UCX  WARN  object 0xc128980 was not returned to mpool ucp_requests
[1720885451.924490] [node109:1873690:0]          mpool.c:43   UCX  WARN  object 0xc128b40 was not returned to mpool ucp_requests
[1720885451.924494] [node109:1873690:0]          mpool.c:43   UCX  WARN  object 0xc128d00 was not returned to mpool ucp_requests
[1720885451.924497] [node109:1873690:0]          mpool.c:43   UCX  WARN  object 0xc128ec0 was not returned to mpool ucp_requests
[1720885451.924501] [node109:1873690:0]          mpool.c:43   UCX  WARN  object 0xc129080 was not returned to mpool ucp_requests
[1720885451.924506] [node109:1873690:0]          mpool.c:43   UCX  WARN  object 0xc129240 was not returned to mpool ucp_requests
[1720885451.924509] [node109:1873690:0]          mpool.c:43   UCX  WARN  object 0xc129400 was not returned to mpool ucp_requests
[1720885451.924513] [node109:1873690:0]          mpool.c:43   UCX  WARN  object 0xc1295c0 was not returned to mpool ucp_requests
[1720885451.924516] [node109:1873690:0]          mpool.c:43   UCX  WARN  object 0xc129780 was not returned to mpool ucp_requests
[1720885451.924519] [node109:1873690:0]          mpool.c:43   UCX  WARN  object 0xc129940 was not returned to mpool ucp_requests
[1720885451.924521] [node109:1873690:0]          mpool.c:43   UCX  WARN  object 0xc129b00 was not returned to mpool ucp_requests
[1720885451.924524] [node109:1873690:0]          mpool.c:43   UCX  WARN  object 0xc129cc0 was not returned to mpool ucp_requests
[1720885451.924527] [node109:1873690:0]          mpool.c:43   UCX  WARN  object 0xc129e80 was not returned to mpool ucp_requests
[1720885451.925536] [node109:1873678:0]          mpool.c:43   UCX  WARN  object 0xb702080 was not returned to mpool ucp_requests
[1720885451.925555] [node109:1873678:0]          mpool.c:43   UCX  WARN  object 0xb702240 was not returned to mpool ucp_requests
[1720885451.925562] [node109:1873678:0]          mpool.c:43   UCX  WARN  object 0xb702400 was not returned to mpool ucp_requests
[1720885451.925565] [node109:1873678:0]          mpool.c:43   UCX  WARN  object 0xb702940 was not returned to mpool ucp_requests
[1720885451.925568] [node109:1873678:0]          mpool.c:43   UCX  WARN  object 0xb702cc0 was not returned to mpool ucp_requests
[1720885451.925289] [node109:1873686:0]          mpool.c:43   UCX  WARN  object 0xbb82500 was not returned to mpool ucp_requests
[1720885451.925306] [node109:1873686:0]          mpool.c:43   UCX  WARN  object 0xbb826c0 was not returned to mpool ucp_requests
[1720885451.925309] [node109:1873686:0]          mpool.c:43   UCX  WARN  object 0xbb82880 was not returned to mpool ucp_requests
[1720885451.925312] [node109:1873686:0]          mpool.c:43   UCX  WARN  object 0xbb82a40 was not returned to mpool ucp_requests
[1720885451.925314] [node109:1873686:0]          mpool.c:43   UCX  WARN  object 0xbb82c00 was not returned to mpool ucp_requests
[1720885451.925317] [node109:1873686:0]          mpool.c:43   UCX  WARN  object 0xbb82dc0 was not returned to mpool ucp_requests
[1720885451.925319] [node109:1873686:0]          mpool.c:43   UCX  WARN  object 0xbb82f80 was not returned to mpool ucp_requests
[1720885451.925321] [node109:1873686:0]          mpool.c:43   UCX  WARN  object 0xbb83140 was not returned to mpool ucp_requests
[1720885451.925324] [node109:1873686:0]          mpool.c:43   UCX  WARN  object 0xbb83300 was not returned to mpool ucp_requests
[1720885451.925326] [node109:1873686:0]          mpool.c:43   UCX  WARN  object 0xbb834c0 was not returned to mpool ucp_requests
[1720885451.925329] [node109:1873686:0]          mpool.c:43   UCX  WARN  object 0xbb83680 was not returned to mpool ucp_requests
[1720885451.925331] [node109:1873686:0]          mpool.c:43   UCX  WARN  object 0xbb83840 was not returned to mpool ucp_requests
[1720885451.925333] [node109:1873686:0]          mpool.c:43   UCX  WARN  object 0xbb83a00 was not returned to mpool ucp_requests
[1720885451.925336] [node109:1873686:0]          mpool.c:43   UCX  WARN  object 0xbb83bc0 was not returned to mpool ucp_requests
[1720885451.925338] [node109:1873686:0]          mpool.c:43   UCX  WARN  object 0xbb83d80 was not returned to mpool ucp_requests
[1720885451.925340] [node109:1873686:0]          mpool.c:43   UCX  WARN  object 0xbb83f40 was not returned to mpool ucp_requests
[1720885451.925343] [node109:1873686:0]          mpool.c:43   UCX  WARN  object 0xbb84100 was not returned to mpool ucp_requests
[1720885451.926296] [node109:1873672:0]          mpool.c:43   UCX  WARN  object 0xa9a0440 was not returned to mpool ucp_requests
[1720885451.926307] [node109:1873672:0]          mpool.c:43   UCX  WARN  object 0xa9a0600 was not returned to mpool ucp_requests
[1720885451.926313] [node109:1873672:0]          mpool.c:43   UCX  WARN  object 0xa9a07c0 was not returned to mpool ucp_requests
[1720885451.926316] [node109:1873672:0]          mpool.c:43   UCX  WARN  object 0xa9a0980 was not returned to mpool ucp_requests
[1720885451.926320] [node109:1873672:0]          mpool.c:43   UCX  WARN  object 0xa9a0b40 was not returned to mpool ucp_requests
[1720885451.926323] [node109:1873672:0]          mpool.c:43   UCX  WARN  object 0xa9a0d00 was not returned to mpool ucp_requests
[1720885451.926327] [node109:1873672:0]          mpool.c:43   UCX  WARN  object 0xa9a0ec0 was not returned to mpool ucp_requests
[1720885451.926331] [node109:1873672:0]          mpool.c:43   UCX  WARN  object 0xa9a1080 was not returned to mpool ucp_requests
[1720885451.926334] [node109:1873672:0]          mpool.c:43   UCX  WARN  object 0xa9a1240 was not returned to mpool ucp_requests
[1720885451.926337] [node109:1873672:0]          mpool.c:43   UCX  WARN  object 0xa9a1400 was not returned to mpool ucp_requests
[1720885451.926341] [node109:1873672:0]          mpool.c:43   UCX  WARN  object 0xa9a15c0 was not returned to mpool ucp_requests
[1720885451.926344] [node109:1873672:0]          mpool.c:43   UCX  WARN  object 0xa9a1780 was not returned to mpool ucp_requests
[1720885451.926348] [node109:1873672:0]          mpool.c:43   UCX  WARN  object 0xa9a1940 was not returned to mpool ucp_requests
[1720885451.926351] [node109:1873672:0]          mpool.c:43   UCX  WARN  object 0xa9a1b00 was not returned to mpool ucp_requests
[1720885451.926355] [node109:1873672:0]          mpool.c:43   UCX  WARN  object 0xa9a1cc0 was not returned to mpool ucp_requests
[1720885451.926359] [node109:1873672:0]          mpool.c:43   UCX  WARN  object 0xa9a1e80 was not returned to mpool ucp_requests
[1720885451.930415] [node109:1873670:0]          mpool.c:43   UCX  WARN  object 0xa932c40 was not returned to mpool ucp_requests
[1720885451.930426] [node109:1873670:0]          mpool.c:43   UCX  WARN  object 0xa932e00 was not returned to mpool ucp_requests
[1720885451.930432] [node109:1873670:0]          mpool.c:43   UCX  WARN  object 0xa932fc0 was not returned to mpool ucp_requests
[1720885451.930435] [node109:1873670:0]          mpool.c:43   UCX  WARN  object 0xa933180 was not returned to mpool ucp_requests
[1720885451.930439] [node109:1873670:0]          mpool.c:43   UCX  WARN  object 0xa933340 was not returned to mpool ucp_requests
[1720885451.930444] [node109:1873670:0]          mpool.c:43   UCX  WARN  object 0xa933500 was not returned to mpool ucp_requests
[1720885451.930448] [node109:1873670:0]          mpool.c:43   UCX  WARN  object 0xa9336c0 was not returned to mpool ucp_requests
[1720885451.930451] [node109:1873670:0]          mpool.c:43   UCX  WARN  object 0xa933880 was not returned to mpool ucp_requests
[1720885451.930455] [node109:1873670:0]          mpool.c:43   UCX  WARN  object 0xa933a40 was not returned to mpool ucp_requests
[1720885451.930458] [node109:1873670:0]          mpool.c:43   UCX  WARN  object 0xa933dc0 was not returned to mpool ucp_requests
[1720885451.930461] [node109:1873670:0]          mpool.c:43   UCX  WARN  object 0xa933f80 was not returned to mpool ucp_requests
[1720885451.930464] [node109:1873670:0]          mpool.c:43   UCX  WARN  object 0xa934140 was not returned to mpool ucp_requests
[1720885451.930644] [node109:1873671:0]          mpool.c:43   UCX  WARN  object 0xc305c80 was not returned to mpool ucp_requests
[1720885451.930657] [node109:1873671:0]          mpool.c:43   UCX  WARN  object 0xc305e40 was not returned to mpool ucp_requests
[1720885451.930660] [node109:1873671:0]          mpool.c:43   UCX  WARN  object 0xc306000 was not returned to mpool ucp_requests
[1720885451.930662] [node109:1873671:0]          mpool.c:43   UCX  WARN  object 0xc3061c0 was not returned to mpool ucp_requests
[1720885451.930665] [node109:1873671:0]          mpool.c:43   UCX  WARN  object 0xc306380 was not returned to mpool ucp_requests
[1720885451.930668] [node109:1873671:0]          mpool.c:43   UCX  WARN  object 0xc306540 was not returned to mpool ucp_requests
[1720885451.930670] [node109:1873671:0]          mpool.c:43   UCX  WARN  object 0xc306700 was not returned to mpool ucp_requests
[1720885451.930672] [node109:1873671:0]          mpool.c:43   UCX  WARN  object 0xc3068c0 was not returned to mpool ucp_requests
[1720885451.930675] [node109:1873671:0]          mpool.c:43   UCX  WARN  object 0xc306a80 was not returned to mpool ucp_requests
[1720885451.930677] [node109:1873671:0]          mpool.c:43   UCX  WARN  object 0xc306c40 was not returned to mpool ucp_requests
[1720885451.930679] [node109:1873671:0]          mpool.c:43   UCX  WARN  object 0xc306e00 was not returned to mpool ucp_requests
[1720885451.930682] [node109:1873671:0]          mpool.c:43   UCX  WARN  object 0xc306fc0 was not returned to mpool ucp_requests
[1720885451.930684] [node109:1873671:0]          mpool.c:43   UCX  WARN  object 0xc307180 was not returned to mpool ucp_requests
[1720885451.931612] [node109:1873689:0]          mpool.c:43   UCX  WARN  object 0xbc08680 was not returned to mpool ucp_requests
[1720885451.931623] [node109:1873689:0]          mpool.c:43   UCX  WARN  object 0xbc08840 was not returned to mpool ucp_requests
[1720885451.931627] [node109:1873689:0]          mpool.c:43   UCX  WARN  object 0xbc08a00 was not returned to mpool ucp_requests
[1720885451.931630] [node109:1873689:0]          mpool.c:43   UCX  WARN  object 0xbc08bc0 was not returned to mpool ucp_requests
[1720885451.931633] [node109:1873689:0]          mpool.c:43   UCX  WARN  object 0xbc08d80 was not returned to mpool ucp_requests
[1720885451.931636] [node109:1873689:0]          mpool.c:43   UCX  WARN  object 0xbc08f40 was not returned to mpool ucp_requests
[1720885451.931638] [node109:1873689:0]          mpool.c:43   UCX  WARN  object 0xbc09100 was not returned to mpool ucp_requests
[1720885451.931641] [node109:1873689:0]          mpool.c:43   UCX  WARN  object 0xbc092c0 was not returned to mpool ucp_requests
[1720885451.931644] [node109:1873689:0]          mpool.c:43   UCX  WARN  object 0xbc09480 was not returned to mpool ucp_requests
[1720885451.931647] [node109:1873689:0]          mpool.c:43   UCX  WARN  object 0xbc09640 was not returned to mpool ucp_requests
[1720885451.931649] [node109:1873689:0]          mpool.c:43   UCX  WARN  object 0xbc09800 was not returned to mpool ucp_requests
[1720885451.931652] [node109:1873689:0]          mpool.c:43   UCX  WARN  object 0xbc099c0 was not returned to mpool ucp_requests
[1720885451.931655] [node109:1873689:0]          mpool.c:43   UCX  WARN  object 0xbc09b80 was not returned to mpool ucp_requests
[1720885451.931658] [node109:1873689:0]          mpool.c:43   UCX  WARN  object 0xbc09d40 was not returned to mpool ucp_requests
[1720885451.931660] [node109:1873689:0]          mpool.c:43   UCX  WARN  object 0xbc09f00 was not returned to mpool ucp_requests
[1720885451.931548] [node109:1873674:0]          mpool.c:43   UCX  WARN  object 0xb712740 was not returned to mpool ucp_requests
[1720885451.931560] [node109:1873674:0]          mpool.c:43   UCX  WARN  object 0xb712900 was not returned to mpool ucp_requests
[1720885451.931564] [node109:1873674:0]          mpool.c:43   UCX  WARN  object 0xb712ac0 was not returned to mpool ucp_requests
[1720885451.931567] [node109:1873674:0]          mpool.c:43   UCX  WARN  object 0xb712c80 was not returned to mpool ucp_requests
[1720885451.931571] [node109:1873674:0]          mpool.c:43   UCX  WARN  object 0xb712e40 was not returned to mpool ucp_requests
[1720885451.931574] [node109:1873674:0]          mpool.c:43   UCX  WARN  object 0xb713000 was not returned to mpool ucp_requests
[1720885451.931577] [node109:1873674:0]          mpool.c:43   UCX  WARN  object 0xb7131c0 was not returned to mpool ucp_requests
[1720885451.931579] [node109:1873674:0]          mpool.c:43   UCX  WARN  object 0xb713380 was not returned to mpool ucp_requests
[1720885451.931582] [node109:1873674:0]          mpool.c:43   UCX  WARN  object 0xb713540 was not returned to mpool ucp_requests
[1720885451.931585] [node109:1873674:0]          mpool.c:43   UCX  WARN  object 0xb713700 was not returned to mpool ucp_requests
[1720885451.931587] [node109:1873674:0]          mpool.c:43   UCX  WARN  object 0xb7138c0 was not returned to mpool ucp_requests
[1720885451.931590] [node109:1873674:0]          mpool.c:43   UCX  WARN  object 0xb713a80 was not returned to mpool ucp_requests
[1720885451.931593] [node109:1873674:0]          mpool.c:43   UCX  WARN  object 0xb713c40 was not returned to mpool ucp_requests
[1720885451.931596] [node109:1873674:0]          mpool.c:43   UCX  WARN  object 0xb713e00 was not returned to mpool ucp_requests
[1720885451.931598] [node109:1873674:0]          mpool.c:43   UCX  WARN  object 0xb713fc0 was not returned to mpool ucp_requests
[1720885451.931601] [node109:1873674:0]          mpool.c:43   UCX  WARN  object 0xb714180 was not returned to mpool ucp_requests
[1720885451.931456] [node109:1873676:0]          mpool.c:43   UCX  WARN  object 0xb97a580 was not returned to mpool ucp_requests
[1720885451.931466] [node109:1873676:0]          mpool.c:43   UCX  WARN  object 0xb97a740 was not returned to mpool ucp_requests
[1720885451.931470] [node109:1873676:0]          mpool.c:43   UCX  WARN  object 0xb97a900 was not returned to mpool ucp_requests
[1720885451.931473] [node109:1873676:0]          mpool.c:43   UCX  WARN  object 0xb97aac0 was not returned to mpool ucp_requests
[1720885451.931476] [node109:1873676:0]          mpool.c:43   UCX  WARN  object 0xb97ac80 was not returned to mpool ucp_requests
[1720885451.931478] [node109:1873676:0]          mpool.c:43   UCX  WARN  object 0xb97ae40 was not returned to mpool ucp_requests
[1720885451.931480] [node109:1873676:0]          mpool.c:43   UCX  WARN  object 0xb97b000 was not returned to mpool ucp_requests
[1720885451.931483] [node109:1873676:0]          mpool.c:43   UCX  WARN  object 0xb97b1c0 was not returned to mpool ucp_requests
[1720885451.931485] [node109:1873676:0]          mpool.c:43   UCX  WARN  object 0xb97b380 was not returned to mpool ucp_requests
[1720885451.931487] [node109:1873676:0]          mpool.c:43   UCX  WARN  object 0xb97b540 was not returned to mpool ucp_requests
[1720885451.931490] [node109:1873676:0]          mpool.c:43   UCX  WARN  object 0xb97b700 was not returned to mpool ucp_requests
[1720885451.931492] [node109:1873676:0]          mpool.c:43   UCX  WARN  object 0xb97b8c0 was not returned to mpool ucp_requests
[1720885451.931495] [node109:1873676:0]          mpool.c:43   UCX  WARN  object 0xb97ba80 was not returned to mpool ucp_requests
[1720885451.931497] [node109:1873676:0]          mpool.c:43   UCX  WARN  object 0xb97bc40 was not returned to mpool ucp_requests
[1720885451.931500] [node109:1873676:0]          mpool.c:43   UCX  WARN  object 0xb97be00 was not returned to mpool ucp_requests
[1720885451.931502] [node109:1873676:0]          mpool.c:43   UCX  WARN  object 0xb97bfc0 was not returned to mpool ucp_requests
[1720885451.931445] [node109:1873679:0]          mpool.c:43   UCX  WARN  object 0xc2c6740 was not returned to mpool ucp_requests
[1720885451.931457] [node109:1873679:0]          mpool.c:43   UCX  WARN  object 0xc2c6900 was not returned to mpool ucp_requests
[1720885451.931460] [node109:1873679:0]          mpool.c:43   UCX  WARN  object 0xc2c6ac0 was not returned to mpool ucp_requests
[1720885451.931463] [node109:1873679:0]          mpool.c:43   UCX  WARN  object 0xc2c6c80 was not returned to mpool ucp_requests
[1720885451.931466] [node109:1873679:0]          mpool.c:43   UCX  WARN  object 0xc2c6e40 was not returned to mpool ucp_requests
[1720885451.931469] [node109:1873679:0]          mpool.c:43   UCX  WARN  object 0xc2c7000 was not returned to mpool ucp_requests
[1720885451.931471] [node109:1873679:0]          mpool.c:43   UCX  WARN  object 0xc2c71c0 was not returned to mpool ucp_requests
[1720885451.931474] [node109:1873679:0]          mpool.c:43   UCX  WARN  object 0xc2c7380 was not returned to mpool ucp_requests
[1720885451.931477] [node109:1873679:0]          mpool.c:43   UCX  WARN  object 0xc2c7540 was not returned to mpool ucp_requests
[1720885451.931479] [node109:1873679:0]          mpool.c:43   UCX  WARN  object 0xc2c7700 was not returned to mpool ucp_requests
[1720885451.931481] [node109:1873679:0]          mpool.c:43   UCX  WARN  object 0xc2c78c0 was not returned to mpool ucp_requests
[1720885451.931484] [node109:1873679:0]          mpool.c:43   UCX  WARN  object 0xc2c7a80 was not returned to mpool ucp_requests
[1720885451.931486] [node109:1873679:0]          mpool.c:43   UCX  WARN  object 0xc2c7c40 was not returned to mpool ucp_requests
[1720885451.931488] [node109:1873679:0]          mpool.c:43   UCX  WARN  object 0xc2c7e00 was not returned to mpool ucp_requests
[1720885451.931491] [node109:1873679:0]          mpool.c:43   UCX  WARN  object 0xc2c7fc0 was not returned to mpool ucp_requests
[1720885451.931493] [node109:1873679:0]          mpool.c:43   UCX  WARN  object 0xc2c8180 was not returned to mpool ucp_requests
[1720885451.931027] [node109:1873684:0]          mpool.c:43   UCX  WARN  object 0xbc50540 was not returned to mpool ucp_requests
[1720885451.931041] [node109:1873684:0]          mpool.c:43   UCX  WARN  object 0xbc50700 was not returned to mpool ucp_requests
[1720885451.931044] [node109:1873684:0]          mpool.c:43   UCX  WARN  object 0xbc508c0 was not returned to mpool ucp_requests
[1720885451.931047] [node109:1873684:0]          mpool.c:43   UCX  WARN  object 0xbc50a80 was not returned to mpool ucp_requests
[1720885451.931049] [node109:1873684:0]          mpool.c:43   UCX  WARN  object 0xbc50c40 was not returned to mpool ucp_requests
[1720885451.931051] [node109:1873684:0]          mpool.c:43   UCX  WARN  object 0xbc50e00 was not returned to mpool ucp_requests
[1720885451.931054] [node109:1873684:0]          mpool.c:43   UCX  WARN  object 0xbc50fc0 was not returned to mpool ucp_requests
[1720885451.931056] [node109:1873684:0]          mpool.c:43   UCX  WARN  object 0xbc51180 was not returned to mpool ucp_requests
[1720885451.931058] [node109:1873684:0]          mpool.c:43   UCX  WARN  object 0xbc51340 was not returned to mpool ucp_requests
[1720885451.931061] [node109:1873684:0]          mpool.c:43   UCX  WARN  object 0xbc51500 was not returned to mpool ucp_requests
[1720885451.931063] [node109:1873684:0]          mpool.c:43   UCX  WARN  object 0xbc516c0 was not returned to mpool ucp_requests
[1720885451.931066] [node109:1873684:0]          mpool.c:43   UCX  WARN  object 0xbc51880 was not returned to mpool ucp_requests
[1720885451.931068] [node109:1873684:0]          mpool.c:43   UCX  WARN  object 0xbc51a40 was not returned to mpool ucp_requests
[1720885451.931070] [node109:1873684:0]          mpool.c:43   UCX  WARN  object 0xbc51c00 was not returned to mpool ucp_requests
[1720885451.931072] [node109:1873684:0]          mpool.c:43   UCX  WARN  object 0xbc51dc0 was not returned to mpool ucp_requests
[1720885451.931075] [node109:1873684:0]          mpool.c:43   UCX  WARN  object 0xbc51f80 was not returned to mpool ucp_requests
[1720885451.931077] [node109:1873684:0]          mpool.c:43   UCX  WARN  object 0xbc52140 was not returned to mpool ucp_requests
[1720885451.932594] [node109:1873687:0]          mpool.c:43   UCX  WARN  object 0xacf1bc0 was not returned to mpool ucp_requests
[1720885451.932609] [node109:1873687:0]          mpool.c:43   UCX  WARN  object 0xacf1d80 was not returned to mpool ucp_requests
[1720885451.932587] [node109:1873669:0]          mpool.c:43   UCX  WARN  object 0xb1fca40 was not returned to mpool ucp_requests
[1720885451.932598] [node109:1873669:0]          mpool.c:43   UCX  WARN  object 0xb1fcc00 was not returned to mpool ucp_requests
[1720885451.932602] [node109:1873669:0]          mpool.c:43   UCX  WARN  object 0xb1fcdc0 was not returned to mpool ucp_requests
[1720885451.932606] [node109:1873669:0]          mpool.c:43   UCX  WARN  object 0xb1fcf80 was not returned to mpool ucp_requests
[1720885451.932610] [node109:1873669:0]          mpool.c:43   UCX  WARN  object 0xb1fd140 was not returned to mpool ucp_requests
[1720885451.932613] [node109:1873669:0]          mpool.c:43   UCX  WARN  object 0xb1fd300 was not returned to mpool ucp_requests
[1720885451.932614] [node109:1873687:0]          mpool.c:43   UCX  WARN  object 0xacf22c0 was not returned to mpool ucp_requests
[1720885451.932617] [node109:1873669:0]          mpool.c:43   UCX  WARN  object 0xb1fd4c0 was not returned to mpool ucp_requests
[1720885451.932622] [node109:1873669:0]          mpool.c:43   UCX  WARN  object 0xb1fd680 was not returned to mpool ucp_requests
[1720885451.932626] [node109:1873669:0]          mpool.c:43   UCX  WARN  object 0xb1fd840 was not returned to mpool ucp_requests
[1720885451.932629] [node109:1873669:0]          mpool.c:43   UCX  WARN  object 0xb1fda00 was not returned to mpool ucp_requests
[1720885451.932633] [node109:1873669:0]          mpool.c:43   UCX  WARN  object 0xb1fdbc0 was not returned to mpool ucp_requests
[1720885451.932635] [node109:1873669:0]          mpool.c:43   UCX  WARN  object 0xb1fdd80 was not returned to mpool ucp_requests
[1720885451.947770] [node109:1873688:0]          mpool.c:43   UCX  WARN  object 0xaa936c0 was not returned to mpool ucp_requests
[1720885451.947782] [node109:1873688:0]          mpool.c:43   UCX  WARN  object 0xaa93880 was not returned to mpool ucp_requests
[1720885451.947786] [node109:1873688:0]          mpool.c:43   UCX  WARN  object 0xaa93a40 was not returned to mpool ucp_requests
[1720885451.947790] [node109:1873688:0]          mpool.c:43   UCX  WARN  object 0xaa93c00 was not returned to mpool ucp_requests
[1720885451.947794] [node109:1873688:0]          mpool.c:43   UCX  WARN  object 0xaa94300 was not returned to mpool ucp_requests
[1720885451.947797] [node109:1873688:0]          mpool.c:43   UCX  WARN  object 0xaa94840 was not returned to mpool ucp_requests
[1720885451.947800] [node109:1873688:0]          mpool.c:43   UCX  WARN  object 0xaa94a00 was not returned to mpool ucp_requests
[1720885451.947804] [node109:1873688:0]          mpool.c:43   UCX  WARN  object 0xaa94bc0 was not returned to mpool ucp_requests
[1720885451.947807] [node109:1873688:0]          mpool.c:43   UCX  WARN  object 0xaa94f40 was not returned to mpool ucp_requests
[1720885451.950937] [node109:1873680:0]          mpool.c:43   UCX  WARN  object 0xc6f4600 was not returned to mpool ucp_requests
[1720885451.950948] [node109:1873680:0]          mpool.c:43   UCX  WARN  object 0xc6f47c0 was not returned to mpool ucp_requests
[1720885451.950953] [node109:1873680:0]          mpool.c:43   UCX  WARN  object 0xc6f4980 was not returned to mpool ucp_requests
[1720885451.950957] [node109:1873680:0]          mpool.c:43   UCX  WARN  object 0xc6f4b40 was not returned to mpool ucp_requests
[1720885451.950961] [node109:1873680:0]          mpool.c:43   UCX  WARN  object 0xc6f4d00 was not returned to mpool ucp_requests
[1720885451.950965] [node109:1873680:0]          mpool.c:43   UCX  WARN  object 0xc6f4ec0 was not returned to mpool ucp_requests
[1720885451.950982] [node109:1873680:0]          mpool.c:43   UCX  WARN  object 0xc6f5080 was not returned to mpool ucp_requests
[1720885451.950984] [node109:1873680:0]          mpool.c:43   UCX  WARN  object 0xc6f5240 was not returned to mpool ucp_requests
[1720885451.950987] [node109:1873680:0]          mpool.c:43   UCX  WARN  object 0xc6f5400 was not returned to mpool ucp_requests
[1720885451.950989] [node109:1873680:0]          mpool.c:43   UCX  WARN  object 0xc6f55c0 was not returned to mpool ucp_requests
[1720885451.950991] [node109:1873680:0]          mpool.c:43   UCX  WARN  object 0xc6f5780 was not returned to mpool ucp_requests
[1720885451.950994] [node109:1873680:0]          mpool.c:43   UCX  WARN  object 0xc6f5940 was not returned to mpool ucp_requests
[1720885451.950996] [node109:1873680:0]          mpool.c:43   UCX  WARN  object 0xc6f5b00 was not returned to mpool ucp_requests
[1720885451.950998] [node109:1873680:0]          mpool.c:43   UCX  WARN  object 0xc6f5cc0 was not returned to mpool ucp_requests
[1720885451.951002] [node109:1873680:0]          mpool.c:43   UCX  WARN  object 0xc6f5e80 was not returned to mpool ucp_requests
[1720885451.951006] [node109:1873680:0]          mpool.c:43   UCX  WARN  object 0xc6f6040 was not returned to mpool ucp_requests
[1720885451.955917] [node109:1873673:0]          mpool.c:43   UCX  WARN  object 0xc6f1500 was not returned to mpool ucp_requests
[1720885451.955930] [node109:1873673:0]          mpool.c:43   UCX  WARN  object 0xc6f16c0 was not returned to mpool ucp_requests
[1720885451.955933] [node109:1873673:0]          mpool.c:43   UCX  WARN  object 0xc6f1880 was not returned to mpool ucp_requests
[1720885451.955936] [node109:1873673:0]          mpool.c:43   UCX  WARN  object 0xc6f1a40 was not returned to mpool ucp_requests
[1720885451.955939] [node109:1873673:0]          mpool.c:43   UCX  WARN  object 0xc6f1c00 was not returned to mpool ucp_requests
[1720885451.955942] [node109:1873673:0]          mpool.c:43   UCX  WARN  object 0xc6f1dc0 was not returned to mpool ucp_requests
[1720885451.955945] [node109:1873673:0]          mpool.c:43   UCX  WARN  object 0xc6f1f80 was not returned to mpool ucp_requests
[1720885451.955948] [node109:1873673:0]          mpool.c:43   UCX  WARN  object 0xc6f2140 was not returned to mpool ucp_requests
[1720885451.955950] [node109:1873673:0]          mpool.c:43   UCX  WARN  object 0xc6f2300 was not returned to mpool ucp_requests
[1720885451.955953] [node109:1873673:0]          mpool.c:43   UCX  WARN  object 0xc6f24c0 was not returned to mpool ucp_requests
[1720885451.955956] [node109:1873673:0]          mpool.c:43   UCX  WARN  object 0xc6f2680 was not returned to mpool ucp_requests
[1720885451.955959] [node109:1873673:0]          mpool.c:43   UCX  WARN  object 0xc6f2840 was not returned to mpool ucp_requests
[1720885451.955961] [node109:1873673:0]          mpool.c:43   UCX  WARN  object 0xc6f2a00 was not returned to mpool ucp_requests
[1720885451.955964] [node109:1873673:0]          mpool.c:43   UCX  WARN  object 0xc6f2bc0 was not returned to mpool ucp_requests
[1720885451.955973] [node109:1873673:0]          mpool.c:43   UCX  WARN  object 0xc6f2d80 was not returned to mpool ucp_requests
[1720885451.955976] [node109:1873673:0]          mpool.c:43   UCX  WARN  object 0xc6f2f40 was not returned to mpool ucp_requests


           ************************************************************
           *        Program running with 20 parallel MPI-processes    *
           *              working on a common directory               *
           ************************************************************
-------------------------------------------------------------------------------
                                 ORCA SCF
-------------------------------------------------------------------------------

------------
SCF SETTINGS
------------
Hamiltonian:
 Density Functional     Method          .... DFT(GTOs)
 Exchange Functional    Exchange        .... WB97M-V
 Correlation Functional Correlation     .... WB97M-V
 Gradients option       PostSCFGGA      .... off
 Hybrid DFT is turned on
   Fraction HF Exchange ScalHFX         ....  0.150000
   Scaling of DF-GGA-X  ScalDFX         ....  0.000000
   Scaling of DF-GGA-C  ScalDFC         ....  1.000000
   Scaling of DF-LDA-C  ScalLDAC        ....  1.000000
   Perturbative correction              ....  0.000000
   Density functional embedding theory  .... OFF
 Long-range corrected/Screened/Range-Separated Hybrid DFT is turned on
   Amount of maximum screened exact exchange              ....  0.850000
   Range separation parameter mu (erf(mu*r12)/r12)        ....  0.300000
   NL short-range parameter             ....  6.000000
   NL long-range parameter              ....  0.010000
 RI-approximation to the Coulomb term is turned on
   Number of AuxJ basis functions       .... 2498
   RIJ-COSX (HFX calculated with COS-X)).... on


General Settings:
 Integral files         IntName         .... IminiumBzOate3Aa
 Hartree-Fock type      HFTyp           .... RHF
 Total Charge           Charge          ....    0
 Multiplicity           Mult            ....    1
 Number of Electrons    NEL             ....  302
 Basis Dimension        Dim             .... 3594
 Nuclear Repulsion      ENuc            ....   5202.8589064371 Eh

Convergence Acceleration:
 DIIS                   CNVDIIS         .... on
   Start iteration      DIISMaxIt       ....    12
   Startup error        DIISStart       ....  0.200000
   # of expansion vecs  DIISMaxEq       ....     5
   Bias factor          DIISBfac        ....   1.050
   Max. coefficient     DIISMaxC        ....  10.000
 Trust-Rad. Augm. Hess. CNVTRAH         .... auto
   Auto Start mean grad. ratio tolernc. ....  1.125000
   Auto Start start iteration           ....    20
   Auto Start num. interpolation iter.  ....    10
   Max. Number of Micro iterations      ....    16
   Max. Number of Macro iterations      .... Maxiter - #DIIS iter
   Number of Davidson start vectors     ....     2
   Converg. threshold I  (grad. norm)   ....   5.000e-05
   Converg. threshold II (energy diff.) ....   1.000e-06
   Grad. Scal. Fac. for Micro threshold ....   0.100
   Minimum threshold for Micro iter.    ....   0.010
   NR start threshold (gradient norm)   ....   0.001
   Initial trust radius                 ....   0.400
   Minimum AH scaling param. (alpha)    ....   1.000
   Maximum AH scaling param. (alpha)    .... 1000.000
   Orbital update algorithm             .... Taylor
   White noise on init. David. guess    .... on
   Maximum white noise                  ....   0.010
   Quad. conv. algorithm                .... NR
 SOSCF                  CNVSOSCF        .... on
   Start iteration      SOSCFMaxIt      ....   150
   Startup grad/error   SOSCFStart      ....  0.003300
 Level Shifting         CNVShift        .... on
   Level shift para.    LevelShift      ....    0.2500
   Turn off err/grad.   ShiftErr        ....    0.0010
 Zerner damping         CNVZerner       .... off
 Static damping         CNVDamp         .... on
   Fraction old density DampFac         ....    0.7000
   Max. Damping (<1)    DampMax         ....    0.9800
   Min. Damping (>=0)   DampMin         ....    0.0000
   Turn off err/grad.   DampErr         ....    0.1000
 Fernandez-Rico         CNVRico         .... off

SCF Procedure:
 Maximum # iterations   MaxIter         ....   125
 SCF integral mode      SCFMode         .... Direct
   Integral package                     .... SHARK and LIBINT hybrid scheme
 Reset frequency        DirectResetFreq ....    20
 Integral Threshold     Thresh          ....  1.000e-10 Eh
 Primitive CutOff       TCut            ....  1.000e-11 Eh

Convergence Tolerance:
 Convergence Check Mode ConvCheckMode   .... Total+1el-Energy
 Convergence forced     ConvForced      .... 0
 Energy Change          TolE            ....  1.000e-06 Eh
 1-El. energy change                    ....  1.000e-03 Eh
 Orbital Gradient       TolG            ....  5.000e-05
 Orbital Rotation angle TolX            ....  5.000e-05
 DIIS Error             TolErr          ....  1.000e-06


Diagonalization of the overlap matrix:
Smallest eigenvalue                        ... 2.372e-06
Time for diagonalization                   ...    2.068 sec
Threshold for overlap eigenvalues          ... 1.000e-08
Number of eigenvalues below threshold      ... 0
Time for construction of square roots      ...    1.936 sec
Total time needed                          ...    4.039 sec

Time for model grid setup =    1.087 sec

------------------------------
INITIAL GUESS: MODEL POTENTIAL
------------------------------
Loading Hartree-Fock densities                     ... done
Calculating cut-offs                               ... done
Initializing the effective Hamiltonian             ... done
Setting up the integral package (SHARK)            ... done
Starting the Coulomb interaction                   ... done (   5.1 sec)
Reading the grid                                   ... done
Mapping shells                                     ... done
Starting the XC term evaluation                    ... done (   1.7 sec)
  promolecular density results
     # of electrons  =    301.979595832
     EX              =   -241.788197468
     EC              =    -10.137717157
     EX+EC           =   -251.925914625
Transforming the Hamiltonian                       ... done (   1.3 sec)
Diagonalizing the Hamiltonian                      ... done (   2.1 sec)
Back transforming the eigenvectors                 ... done (   0.7 sec)
Now organizing SCF variables                       ... done
                      ------------------
                      INITIAL GUESS DONE (  12.7 sec)
                      ------------------
-------------------
DFT GRID GENERATION
-------------------

General Integration Accuracy     IntAcc      ... 4.388
Radial Grid Type                 RadialGrid  ... OptM3 with GC (2021)
Angular Grid (max. ang.)         AngularGrid ... 4 (Lebedev-302)
Angular grid pruning method      GridPruning ... 4 (adaptive)
Weight generation scheme         WeightScheme... Becke
Basis function cutoff            BFCut       ... 1.0000e-10
Integration weight cutoff        WCut        ... 1.0000e-14
Angular grids for H and He will be reduced by one unit
Partially contracted basis set               ... off
Rotationally invariant grid construction     ... off

Total number of grid points                  ...   382948
Total number of batches                      ...     6027
Average number of points per batch           ...       63
Average number of grid points per atom       ...     4670
Time for grid setup =    3.909 sec

--------------------
COSX GRID GENERATION
--------------------

GRIDX 1
-------
General Integration Accuracy     IntAcc      ... 3.816
Radial Grid Type                 RadialGrid  ... OptM3 with GC (2021)
Angular Grid (max. ang.)         AngularGrid ... 1 (Lebedev-50)
Angular grid pruning method      GridPruning ... 4 (adaptive)
Weight generation scheme         WeightScheme... Becke
Basis function cutoff            BFCut       ... 1.0000e-10
Integration weight cutoff        WCut        ... 1.0000e-14
Angular grids for H and He will be reduced by one unit
Partially contracted basis set               ... on
Rotationally invariant grid construction     ... off

Total number of grid points                  ...    48461
Total number of batches                      ...      793
Average number of points per batch           ...       61
Average number of grid points per atom       ...      591
UseSFitting                                  ... on

GRIDX 2
-------
General Integration Accuracy     IntAcc      ... 4.020
Radial Grid Type                 RadialGrid  ... OptM3 with GC (2021)
Angular Grid (max. ang.)         AngularGrid ... 2 (Lebedev-110)
Angular grid pruning method      GridPruning ... 4 (adaptive)
Weight generation scheme         WeightScheme... Becke
Basis function cutoff            BFCut       ... 1.0000e-10
Integration weight cutoff        WCut        ... 1.0000e-14
Angular grids for H and He will be reduced by one unit
Partially contracted basis set               ... on
Rotationally invariant grid construction     ... off

Total number of grid points                  ...   108624
Total number of batches                      ...     1739
Average number of points per batch           ...       62
Average number of grid points per atom       ...     1325
UseSFitting                                  ... on

GRIDX 3
-------
General Integration Accuracy     IntAcc      ... 4.338
Radial Grid Type                 RadialGrid  ... OptM3 with GC (2021)
Angular Grid (max. ang.)         AngularGrid ... 3 (Lebedev-194)
Angular grid pruning method      GridPruning ... 4 (adaptive)
Weight generation scheme         WeightScheme... Becke
Basis function cutoff            BFCut       ... 1.0000e-10
Integration weight cutoff        WCut        ... 1.0000e-14
Angular grids for H and He will be reduced by one unit
Partially contracted basis set               ... on
Rotationally invariant grid construction     ... off

Total number of grid points                  ...   233907
Total number of batches                      ...     3700
Average number of points per batch           ...       63
Average number of grid points per atom       ...     2853
UseSFitting                                  ... on

Time for X-Grid setup             =   25.060 sec


--------------------
CPCM SOLVATION MODEL
--------------------
CPCM parameters:
  Epsilon                                         ...      26.7260
  Refrac                                          ...       1.2907
  Rsolv                                           ...       1.3000
  Surface type                                    ... GAUSSIAN VDW
  Epsilon function type                           ...         CPCM
Solvent:                                     ... 2,2,2-TRIFLUOROETHANOL
SMD-CDS solvent descriptors:
  Soln                                       ...    1.2907
  Soln25                                     ... Unavailable
  Sola                                       ...    0.5700
  Solb                                       ...    0.2500
  Solg                                       ...   42.0200
  Solc                                       ...    0.0000
  Solh                                       ...    0.5000
Radii:
 Radius for O  used is    2.8724 Bohr (=   1.5200 Ang.)
 Radius for N  used is    3.5716 Bohr (=   1.8900 Ang.)
 Radius for C  used is    3.4960 Bohr (=   1.8500 Ang.)
 Radius for H  used is    2.2677 Bohr (=   1.2000 Ang.)
Calculating surface                               ...        done! (  0.0s)
GEPOL surface points                              ...         4682
GEPOL Volume                                      ...    3953.6216
GEPOL Surface-area                                ...    2186.0885
Calculating surface distance matrix               ...        done! (  0.3s)
Performing Cholesky decomposition & store         ...        done! (  1.3s)
Overall time for CPCM initialization              ...                 1.6s
--------------
SCF ITERATIONS
--------------
ITER       Energy         Delta-E        Max-DP      RMS-DP      [F,P]     Damp
               ***  Starting incremental Fock matrix formation  ***
  0  -1806.3893748172   0.000000000000 0.06238175  0.00017232  0.3251960 0.7000
  1  -1806.8669007219  -0.477525904709 0.03934848  0.00014165  0.1563252 0.7000
                               ***Turning on DIIS***
  2  -1807.1139047998  -0.247004077905 0.07878427  0.00034589  0.0882904 0.0000
  3  -1807.5290123233  -0.415107523423 0.01577643  0.00009441  0.0782106 0.0000
  4  -1807.5836967013  -0.054684378084 0.00609481  0.00003711  0.0154756 0.0000
  5  -1807.5850589501  -0.001362248774 0.00229877  0.00001502  0.0123336 0.0000
                      *** Initiating the SOSCF procedure ***
                           *** Shutting down DIIS ***
                      *** Re-Reading the Fockian *** 
                      *** Removing any level shift *** 
ITER      Energy       Delta-E        Grad      Rot      Max-DP    RMS-DP
  6  -1807.58542174  -0.0003627927  0.000472  0.000472  0.001671  0.000007
               *** Restarting incremental Fock matrix formation ***
  7  -1807.58545343  -0.0000316896  0.000345  0.000922  0.022159  0.000145
  8  -1807.58547350  -0.0000200674  0.000140  0.000515  0.007655  0.000046
  9  -1807.58547529  -0.0000017932  0.000074  0.000071  0.005309  0.000035
 10  -1807.58547788  -0.0000025860  0.000029  0.000086  0.002737  0.000007
                 **** Energy Check signals convergence ****
              ***Rediagonalizing the Fockian in SOSCF/NRSCF***

               *****************************************************
               *                     SUCCESS                       *
               *           SCF CONVERGED AFTER  11 CYCLES          *
               *****************************************************

Old exchange energy                            =    -77.254167454 Eh
New exchange energy                            =    -77.254166880 Eh
Exchange energy change after final integration =      0.000000574 Eh
Total energy after final integration           =  -1807.585477460 Eh
Final COS-X integration done in                =   327.510 sec

------------------
NL GRID GENERATION
------------------

General Integration Accuracy     IntAcc      ... 4.004
Radial Grid Type                 RadialGrid  ... OptM3 with GC (2021)
Angular Grid (max. ang.)         AngularGrid ... 2 (Lebedev-110)
Angular grid pruning method      GridPruning ... 4 (adaptive)
Weight generation scheme         WeightScheme... Becke
Basis function cutoff            BFCut       ... 1.0000e-10
Integration weight cutoff        WCut        ... 1.0000e-14
Angular grids for H and He will be reduced by one unit
Partially contracted basis set               ... off
Rotationally invariant grid construction     ... off

Total number of grid points                  ...   121570
Total number of batches                      ...     1942
Average number of points per batch           ...       62
Average number of grid points per atom       ...     1483
Final grid set up in    1.4 sec

-------------------------------------------------------------------------------
                    post-SCF DFT-NL dispersion correction                      
-------------------------------------------------------------------------------

SCF Energy:   -1807.585477460 
NL    Energy:  1.093055546 
SC+NL Energy: -1806.492421914 
NL done in:   11.0 sec
-------------------------------------------------------------------------------

SMD CDS free energy correction energy :                 3.43166     Kcal/mol
Total Energy after SMD CDS correction =             -1806.486953209 Eh

----------------
TOTAL SCF ENERGY
----------------

Total Energy       :        -1806.48695321 Eh          -49157.00909 eV

Components:
Nuclear Repulsion  :         5202.85890644 Eh          141576.98848 eV
Electronic Energy  :        -7009.34585965 Eh         -190733.99757 eV
One Electron Energy:       -12811.10771197 Eh         -348607.96373 eV
Two Electron Energy:         5801.76185232 Eh          157873.96616 eV
Max COSX asymmetry :            0.00000110 Eh               0.00003 eV
CPCM Dielectric    :           -0.06543654 Eh              -1.78062 eV
SMD CDS (Gcds)     :            0.00546870 Eh               0.14881 eV

Virial components:
Potential Energy   :        -3607.57634223 Eh          -98167.14299 eV
Kinetic Energy     :         1801.08938902 Eh           49010.13390 eV
Virial Ratio       :            2.00299683


DFT components:
N(Alpha)           :      151.000049023512 electrons
N(Beta)            :      151.000049023512 electrons
N(Total)           :      302.000098047025 electrons
E(X)               :     -172.797290580920 Eh       
E(C)               :       -9.607024339666 Eh       
NL Energy, E(C,NL) :        1.093055545994 Eh       
E(XC)              :     -181.311259374592 Eh       
DFET-embed. en.    :        0.000000000000 Eh       
CPCM Solvation Model Properties:
Surface-charge          :           -0.09438766
Charge-correction       :           -0.00074801 Eh              -0.02035 eV
Free-energy (cav+disp)  :            0.00546870 Eh               0.14881 eV

---------------
SCF CONVERGENCE
---------------

  Last Energy change         ...   -1.5474e-07  Tolerance :   1.0000e-06
  Last MAX-Density change    ...    2.5535e-15  Tolerance :   1.0000e-05
  Last RMS-Density change    ...    3.8820e-18  Tolerance :   1.0000e-06
  Last Orbital Gradient      ...    1.6593e-05  Tolerance :   5.0000e-05
  Last Orbital Rotation      ...    2.4536e-05  Tolerance :   5.0000e-05

             **** THE GBW FILE WAS UPDATED (IminiumBzOate3Aa.gbw) ****
             **** DENSITY IminiumBzOate3Aa.scfp WAS UPDATED ****
             **** ENERGY FILE WAS UPDATED (IminiumBzOate3Aa.en.tmp) ****
             **** THE GBW FILE WAS UPDATED (IminiumBzOate3Aa.gbw) ****
             **** DENSITY IminiumBzOate3Aa.scfp WAS UPDATED ****
----------------
ORBITAL ENERGIES
----------------

  NO   OCC          E(Eh)            E(eV) 
   0   2.0000     -19.418502      -528.4043 
   1   2.0000     -19.352490      -526.6080 
   2   2.0000     -19.299268      -525.1598 
   3   2.0000     -19.291417      -524.9461 
   4   2.0000     -14.572464      -396.5369 
   5   2.0000     -14.521558      -395.1517 
   6   2.0000     -10.515684      -286.1463 
   7   2.0000     -10.510048      -285.9929 
   8   2.0000     -10.453468      -284.4533 
   9   2.0000     -10.417357      -283.4707 
  10   2.0000     -10.412057      -283.3265 
  11   2.0000     -10.393712      -282.8273 
  12   2.0000     -10.374242      -282.2975 
  13   2.0000     -10.364267      -282.0261 
  14   2.0000     -10.364178      -282.0236 
  15   2.0000     -10.363557      -282.0067 
  16   2.0000     -10.361390      -281.9477 
  17   2.0000     -10.360844      -281.9329 
  18   2.0000     -10.355040      -281.7750 
  19   2.0000     -10.354876      -281.7705 
  20   2.0000     -10.351718      -281.6846 
  21   2.0000     -10.351244      -281.6717 
  22   2.0000     -10.350799      -281.6596 
  23   2.0000     -10.349629      -281.6277 
  24   2.0000     -10.349476      -281.6236 
  25   2.0000     -10.349146      -281.6146 
  26   2.0000     -10.348731      -281.6033 
  27   2.0000     -10.348528      -281.5978 
  28   2.0000     -10.347525      -281.5705 
  29   2.0000     -10.347267      -281.5634 
  30   2.0000     -10.346226      -281.5351 
  31   2.0000     -10.346165      -281.5335 
  32   2.0000     -10.342644      -281.4377 
  33   2.0000     -10.339944      -281.3642 
  34   2.0000     -10.337925      -281.3092 
  35   2.0000     -10.333831      -281.1978 
  36   2.0000     -10.333596      -281.1914 
  37   2.0000     -10.332930      -281.1733 
  38   2.0000     -10.331378      -281.1311 
  39   2.0000     -10.324005      -280.9305 
  40   2.0000     -10.323875      -280.9269 
  41   2.0000     -10.321305      -280.8570 
  42   2.0000      -1.293625       -35.2013 
  43   2.0000      -1.202316       -32.7167 
  44   2.0000      -1.186314       -32.2812 
  45   2.0000      -1.116623       -30.3848 
  46   2.0000      -1.091898       -29.7121 
  47   2.0000      -1.084841       -29.5200 
  48   2.0000      -1.005089       -27.3499 
  49   2.0000      -0.997397       -27.1406 
  50   2.0000      -0.987047       -26.8589 
  51   2.0000      -0.980023       -26.6678 
  52   2.0000      -0.953719       -25.9520 
  53   2.0000      -0.941661       -25.6239 
  54   2.0000      -0.921004       -25.0618 
  55   2.0000      -0.907223       -24.6868 
  56   2.0000      -0.884795       -24.0765 
  57   2.0000      -0.880393       -23.9567 
  58   2.0000      -0.874718       -23.8023 
  59   2.0000      -0.870822       -23.6963 
  60   2.0000      -0.865068       -23.5397 
  61   2.0000      -0.859288       -23.3824 
  62   2.0000      -0.842698       -22.9310 
  63   2.0000      -0.821535       -22.3551 
  64   2.0000      -0.818225       -22.2650 
  65   2.0000      -0.810793       -22.0628 
  66   2.0000      -0.803793       -21.8723 
  67   2.0000      -0.797753       -21.7080 
  68   2.0000      -0.756917       -20.5968 
  69   2.0000      -0.747632       -20.3441 
  70   2.0000      -0.741098       -20.1663 
  71   2.0000      -0.738477       -20.0950 
  72   2.0000      -0.729661       -19.8551 
  73   2.0000      -0.725570       -19.7438 
  74   2.0000      -0.721189       -19.6245 
  75   2.0000      -0.719591       -19.5811 
  76   2.0000      -0.709096       -19.2955 
  77   2.0000      -0.690760       -18.7965 
  78   2.0000      -0.676217       -18.4008 
  79   2.0000      -0.670699       -18.2507 
  80   2.0000      -0.656958       -17.8767 
  81   2.0000      -0.646831       -17.6012 
  82   2.0000      -0.635963       -17.3054 
  83   2.0000      -0.632507       -17.2114 
  84   2.0000      -0.625580       -17.0229 
  85   2.0000      -0.617066       -16.7912 
  86   2.0000      -0.608889       -16.5687 
  87   2.0000      -0.606417       -16.5014 
  88   2.0000      -0.593388       -16.1469 
  89   2.0000      -0.585275       -15.9261 
  90   2.0000      -0.578130       -15.7317 
  91   2.0000      -0.577871       -15.7247 
  92   2.0000      -0.571789       -15.5592 
  93   2.0000      -0.569303       -15.4915 
  94   2.0000      -0.565014       -15.3748 
  95   2.0000      -0.562461       -15.3053 
  96   2.0000      -0.561025       -15.2663 
  97   2.0000      -0.559344       -15.2205 
  98   2.0000      -0.550423       -14.9778 
  99   2.0000      -0.548315       -14.9204 
 100   2.0000      -0.546341       -14.8667 
 101   2.0000      -0.544552       -14.8180 
 102   2.0000      -0.542588       -14.7646 
 103   2.0000      -0.540667       -14.7123 
 104   2.0000      -0.537558       -14.6277 
 105   2.0000      -0.532399       -14.4873 
 106   2.0000      -0.531619       -14.4661 
 107   2.0000      -0.529722       -14.4145 
 108   2.0000      -0.527377       -14.3506 
 109   2.0000      -0.523788       -14.2530 
 110   2.0000      -0.522368       -14.2143 
 111   2.0000      -0.513662       -13.9774 
 112   2.0000      -0.508659       -13.8413 
 113   2.0000      -0.504174       -13.7193 
 114   2.0000      -0.499408       -13.5896 
 115   2.0000      -0.491620       -13.3776 
 116   2.0000      -0.486321       -13.2335 
 117   2.0000      -0.481156       -13.0929 
 118   2.0000      -0.479108       -13.0372 
 119   2.0000      -0.474333       -12.9073 
 120   2.0000      -0.472564       -12.8591 
 121   2.0000      -0.471248       -12.8233 
 122   2.0000      -0.468179       -12.7398 
 123   2.0000      -0.467377       -12.7180 
 124   2.0000      -0.463225       -12.6050 
 125   2.0000      -0.458733       -12.4828 
 126   2.0000      -0.456585       -12.4243 
 127   2.0000      -0.454354       -12.3636 
 128   2.0000      -0.451252       -12.2792 
 129   2.0000      -0.450335       -12.2542 
 130   2.0000      -0.448231       -12.1970 
 131   2.0000      -0.442324       -12.0363 
 132   2.0000      -0.437233       -11.8977 
 133   2.0000      -0.435416       -11.8483 
 134   2.0000      -0.427202       -11.6248 
 135   2.0000      -0.421832       -11.4786 
 136   2.0000      -0.419082       -11.4038 
 137   2.0000      -0.414101       -11.2683 
 138   2.0000      -0.407887       -11.0992 
 139   2.0000      -0.407198       -11.0804 
 140   2.0000      -0.386319       -10.5123 
 141   2.0000      -0.375520       -10.2184 
 142   2.0000      -0.367322        -9.9953 
 143   2.0000      -0.365313        -9.9407 
 144   2.0000      -0.360604        -9.8125 
 145   2.0000      -0.351153        -9.5554 
 146   2.0000      -0.347090        -9.4448 
 147   2.0000      -0.346070        -9.4170 
 148   2.0000      -0.341462        -9.2917 
 149   2.0000      -0.338469        -9.2102 
 150   2.0000      -0.292368        -7.9557 
 151   0.0000      -0.000613        -0.0167 
 152   0.0000       0.026481         0.7206 
 153   0.0000       0.034482         0.9383 
 154   0.0000       0.052318         1.4236 
 155   0.0000       0.053398         1.4530 
 156   0.0000       0.060213         1.6385 
 157   0.0000       0.064424         1.7531 
 158   0.0000       0.066145         1.7999 
 159   0.0000       0.068802         1.8722 
 160   0.0000       0.071123         1.9354 
 161   0.0000       0.073499         2.0000 
 162   0.0000       0.075064         2.0426 
 163   0.0000       0.081386         2.2146 
 164   0.0000       0.083664         2.2766 
 165   0.0000       0.088047         2.3959 
 166   0.0000       0.091871         2.4999 
 167   0.0000       0.096446         2.6244 
 168   0.0000       0.098036         2.6677 
 169   0.0000       0.098924         2.6918 
 170   0.0000       0.101074         2.7504 
 171   0.0000       0.105102         2.8600 
 172   0.0000       0.108917         2.9638 
 173   0.0000       0.110031         2.9941 
 174   0.0000       0.113752         3.0954 
 175   0.0000       0.116312         3.1650 
 176   0.0000       0.118656         3.2288 
 177   0.0000       0.120707         3.2846 
 178   0.0000       0.122944         3.3455 
 179   0.0000       0.124633         3.3914 
 180   0.0000       0.127038         3.4569 
 181   0.0000       0.129581         3.5261 
 182   0.0000       0.133162         3.6235 
 183   0.0000       0.134639         3.6637 
 184   0.0000       0.139045         3.7836 
 185   0.0000       0.141361         3.8466 
 186   0.0000       0.143205         3.8968 
 187   0.0000       0.144409         3.9296 
 188   0.0000       0.148611         4.0439 
 189   0.0000       0.151044         4.1101 
 190   0.0000       0.153345         4.1727 
 191   0.0000       0.154186         4.1956 
 192   0.0000       0.158213         4.3052 
 193   0.0000       0.160978         4.3804 
 194   0.0000       0.163495         4.4489 
 195   0.0000       0.165786         4.5113 
 196   0.0000       0.167411         4.5555 
 197   0.0000       0.172596         4.6966 
 198   0.0000       0.175021         4.7626 
 199   0.0000       0.180686         4.9167 
 200   0.0000       0.183204         4.9852 
 201   0.0000       0.183604         4.9961 
 202   0.0000       0.184648         5.0245 
 203   0.0000       0.187160         5.0929 
 204   0.0000       0.189208         5.1486 
 205   0.0000       0.192910         5.2493 
 206   0.0000       0.195019         5.3067 
 207   0.0000       0.197612         5.3773 
 208   0.0000       0.199692         5.4339 
 209   0.0000       0.201799         5.4912 
 210   0.0000       0.204246         5.5578 
 211   0.0000       0.205963         5.6046 
 212   0.0000       0.207170         5.6374 
 213   0.0000       0.209266         5.6944 
 214   0.0000       0.210710         5.7337 
 215   0.0000       0.212901         5.7933 
 216   0.0000       0.216477         5.8906 
 217   0.0000       0.218064         5.9338 
 218   0.0000       0.220290         5.9944 
 219   0.0000       0.221129         6.0172 
 220   0.0000       0.222935         6.0664 
 221   0.0000       0.227270         6.1843 
 222   0.0000       0.228382         6.2146 
 223   0.0000       0.229885         6.2555 
 224   0.0000       0.231575         6.3015 
 225   0.0000       0.235994         6.4217 
 226   0.0000       0.236123         6.4252 
 227   0.0000       0.238953         6.5022 
 228   0.0000       0.240376         6.5410 
 229   0.0000       0.240906         6.5554 
 230   0.0000       0.244210         6.6453 
 231   0.0000       0.246309         6.7024 
 232   0.0000       0.248854         6.7717 
 233   0.0000       0.252221         6.8633 
 234   0.0000       0.254191         6.9169 
 235   0.0000       0.256643         6.9836 
 236   0.0000       0.257897         7.0177 
 237   0.0000       0.259573         7.0633 
 238   0.0000       0.264542         7.1986 
 239   0.0000       0.269236         7.3263 
 240   0.0000       0.270308         7.3555 
 241   0.0000       0.272470         7.4143 
 242   0.0000       0.274355         7.4656 
 243   0.0000       0.276559         7.5255 
 244   0.0000       0.278944         7.5904 
 245   0.0000       0.281841         7.6693 
 246   0.0000       0.284944         7.7537 
 247   0.0000       0.287650         7.8274 
 248   0.0000       0.289992         7.8911 
 249   0.0000       0.290899         7.9158 
 250   0.0000       0.293543         7.9877 
 251   0.0000       0.296146         8.0585 
 252   0.0000       0.297187         8.0869 
 253   0.0000       0.301169         8.1952 
 254   0.0000       0.303177         8.2499 
 255   0.0000       0.304333         8.2813 
 256   0.0000       0.306464         8.3393 
 257   0.0000       0.308175         8.3859 
 258   0.0000       0.309695         8.4272 
 259   0.0000       0.313013         8.5175 
 260   0.0000       0.313802         8.5390 
 261   0.0000       0.318301         8.6614 
 262   0.0000       0.320213         8.7134 
 263   0.0000       0.321024         8.7355 
 264   0.0000       0.321695         8.7538 
 265   0.0000       0.324144         8.8204 
 266   0.0000       0.325210         8.8494 
 267   0.0000       0.327547         8.9130 
 268   0.0000       0.330169         8.9844 
 269   0.0000       0.331452         9.0193 
 270   0.0000       0.334177         9.0934 
 271   0.0000       0.334624         9.1056 
 272   0.0000       0.336614         9.1597 
 273   0.0000       0.337416         9.1816 
 274   0.0000       0.340260         9.2589 
 275   0.0000       0.341733         9.2990 
 276   0.0000       0.342960         9.3324 
 277   0.0000       0.344264         9.3679 
 278   0.0000       0.346969         9.4415 
 279   0.0000       0.347372         9.4525 
 280   0.0000       0.348803         9.4914 
 281   0.0000       0.349524         9.5110 
 282   0.0000       0.351515         9.5652 
 283   0.0000       0.354243         9.6394 
 284   0.0000       0.355341         9.6693 
 285   0.0000       0.355767         9.6809 
 286   0.0000       0.357000         9.7145 
 287   0.0000       0.360080         9.7983 
 288   0.0000       0.361123         9.8267 
 289   0.0000       0.361572         9.8389 
 290   0.0000       0.363428         9.8894 
 291   0.0000       0.364779         9.9261 
 292   0.0000       0.365453         9.9445 
 293   0.0000       0.368939        10.0393 
 294   0.0000       0.370218        10.0741 
 295   0.0000       0.371860        10.1188 
 296   0.0000       0.373848        10.1729 
 297   0.0000       0.375279        10.2119 
 298   0.0000       0.376047        10.2328 
 299   0.0000       0.376570        10.2470 
 300   0.0000       0.379539        10.3278 
 301   0.0000       0.381203        10.3731 
 302   0.0000       0.382442        10.4068 
 303   0.0000       0.385136        10.4801 
 304   0.0000       0.387541        10.5455 
 305   0.0000       0.387823        10.5532 
 306   0.0000       0.390965        10.6387 
 307   0.0000       0.392675        10.6852 
 308   0.0000       0.394327        10.7302 
 309   0.0000       0.395307        10.7569 
 310   0.0000       0.397926        10.8281 
 311   0.0000       0.398368        10.8401 
 312   0.0000       0.401676        10.9301 
 313   0.0000       0.401751        10.9322 
 314   0.0000       0.403072        10.9682 
 315   0.0000       0.406620        11.0647 
 316   0.0000       0.408613        11.1189 
 317   0.0000       0.410103        11.1595 
 318   0.0000       0.412691        11.2299 
 319   0.0000       0.413043        11.2395 
 320   0.0000       0.415234        11.2991 
 321   0.0000       0.415996        11.3198 
 322   0.0000       0.416702        11.3390 
 323   0.0000       0.417930        11.3724 
 324   0.0000       0.418885        11.3984 
 325   0.0000       0.423155        11.5146 
 326   0.0000       0.424128        11.5411 
 327   0.0000       0.425957        11.5909 
 328   0.0000       0.427277        11.6268 
 329   0.0000       0.427893        11.6436 
 330   0.0000       0.429653        11.6915 
 331   0.0000       0.431635        11.7454 
 332   0.0000       0.435348        11.8464 
 333   0.0000       0.437615        11.9081 
 334   0.0000       0.437901        11.9159 
 335   0.0000       0.439620        11.9627 
 336   0.0000       0.442000        12.0274 
 337   0.0000       0.443779        12.0758 
 338   0.0000       0.445961        12.1352 
 339   0.0000       0.449127        12.2214 
 340   0.0000       0.449451        12.2302 
 341   0.0000       0.453855        12.3500 
 342   0.0000       0.454627        12.3710 
 343   0.0000       0.459572        12.5056 
 344   0.0000       0.461145        12.5484 
 345   0.0000       0.461849        12.5675 
 346   0.0000       0.463169        12.6035 
 347   0.0000       0.467248        12.7145 
 348   0.0000       0.470097        12.7920 
 349   0.0000       0.472373        12.8539 
 350   0.0000       0.474846        12.9212 
 351   0.0000       0.476293        12.9606 
 352   0.0000       0.477410        12.9910 
 353   0.0000       0.480247        13.0682 
 354   0.0000       0.482827        13.1384 
 355   0.0000       0.484824        13.1927 
 356   0.0000       0.487033        13.2528 
 357   0.0000       0.489582        13.3222 
 358   0.0000       0.491946        13.3865 
 359   0.0000       0.493349        13.4247 
 360   0.0000       0.495744        13.4899 
 361   0.0000       0.499186        13.5835 
 362   0.0000       0.500429        13.6174 
 363   0.0000       0.502404        13.6711 
 364   0.0000       0.504492        13.7279 
 365   0.0000       0.505330        13.7507 
 366   0.0000       0.508408        13.8345 
 367   0.0000       0.509573        13.8662 
 368   0.0000       0.511730        13.9249 
 369   0.0000       0.513677        13.9779 
 370   0.0000       0.516996        14.0682 
 371   0.0000       0.518318        14.1041 
 372   0.0000       0.520273        14.1573 
 373   0.0000       0.521601        14.1935 
 374   0.0000       0.525972        14.3124 
 375   0.0000       0.528923        14.3927 
 376   0.0000       0.531104        14.4521 
 377   0.0000       0.533820        14.5260 
 378   0.0000       0.535134        14.5617 
 379   0.0000       0.538783        14.6610 
 380   0.0000       0.539480        14.6800 
 381   0.0000       0.541683        14.7400 
 382   0.0000       0.541998        14.7485 
 383   0.0000       0.544982        14.8297 
 384   0.0000       0.547014        14.8850 
 385   0.0000       0.549525        14.9533 
 386   0.0000       0.552444        15.0328 
 387   0.0000       0.554626        15.0921 
 388   0.0000       0.557245        15.1634 
 389   0.0000       0.558061        15.1856 
 390   0.0000       0.561554        15.2807 
 391   0.0000       0.563010        15.3203 
 392   0.0000       0.566122        15.4050 
 393   0.0000       0.568939        15.4816 
 394   0.0000       0.569009        15.4835 
 395   0.0000       0.571990        15.5646 
 396   0.0000       0.573852        15.6153 
 397   0.0000       0.578026        15.7289 
 398   0.0000       0.578427        15.7398 
 399   0.0000       0.583203        15.8697 
 400   0.0000       0.584335        15.9006 
 401   0.0000       0.586205        15.9514 
 402   0.0000       0.589272        16.0349 
 403   0.0000       0.591050        16.0833 
 404   0.0000       0.593348        16.1458 
 405   0.0000       0.597023        16.2458 
 406   0.0000       0.600384        16.3373 
 407   0.0000       0.601844        16.3770 
 408   0.0000       0.603097        16.4111 
 409   0.0000       0.608497        16.5580 
 410   0.0000       0.610829        16.6215 
 411   0.0000       0.614448        16.7200 
 412   0.0000       0.617680        16.8079 
 413   0.0000       0.618455        16.8290 
 414   0.0000       0.621531        16.9127 
 415   0.0000       0.624598        16.9962 
 416   0.0000       0.626268        17.0416 
 417   0.0000       0.628346        17.0982 
 418   0.0000       0.631968        17.1967 
 419   0.0000       0.633035        17.2258 
 420   0.0000       0.634615        17.2688 
 421   0.0000       0.637960        17.3598 
 422   0.0000       0.642961        17.4959 
 423   0.0000       0.646283        17.5862 
 424   0.0000       0.647685        17.6244 
 425   0.0000       0.649266        17.6674 
 426   0.0000       0.649553        17.6752 
 427   0.0000       0.650612        17.7041 
 428   0.0000       0.654200        17.8017 
 429   0.0000       0.659180        17.9372 
 430   0.0000       0.662420        18.0254 
 431   0.0000       0.663756        18.0617 
 432   0.0000       0.664509        18.0822 
 433   0.0000       0.666979        18.1494 
 434   0.0000       0.668522        18.1914 
 435   0.0000       0.669819        18.2267 
 436   0.0000       0.672169        18.2906 
 437   0.0000       0.674431        18.3522 
 438   0.0000       0.675706        18.3869 
 439   0.0000       0.679152        18.4807 
 440   0.0000       0.681409        18.5421 
 441   0.0000       0.682867        18.5818 
 442   0.0000       0.685543        18.6546 
 443   0.0000       0.689527        18.7630 
 444   0.0000       0.691769        18.8240 
 445   0.0000       0.692002        18.8303 
 446   0.0000       0.696479        18.9522 
 447   0.0000       0.699133        19.0244 
 448   0.0000       0.700694        19.0669 
 449   0.0000       0.702446        19.1145 
 450   0.0000       0.707106        19.2413 
 451   0.0000       0.708020        19.2662 
 452   0.0000       0.712595        19.3907 
 453   0.0000       0.714538        19.4436 
 454   0.0000       0.715562        19.4714 
 455   0.0000       0.718291        19.5457 
 456   0.0000       0.719873        19.5887 
 457   0.0000       0.720475        19.6051 
 458   0.0000       0.724876        19.7249 
 459   0.0000       0.726104        19.7583 
 460   0.0000       0.729434        19.8489 
 461   0.0000       0.730945        19.8900 
 462   0.0000       0.733243        19.9526 
 463   0.0000       0.734803        19.9950 
 464   0.0000       0.738596        20.0982 
 465   0.0000       0.740166        20.1409 
 466   0.0000       0.744683        20.2639 
 467   0.0000       0.745133        20.2761 
 468   0.0000       0.746717        20.3192 
 469   0.0000       0.750859        20.4319 
 470   0.0000       0.753337        20.4993 
 471   0.0000       0.756701        20.5909 
 472   0.0000       0.761303        20.7161 
 473   0.0000       0.763838        20.7851 
 474   0.0000       0.764012        20.7898 
 475   0.0000       0.764521        20.8037 
 476   0.0000       0.768037        20.8993 
 477   0.0000       0.772251        21.0140 
 478   0.0000       0.774004        21.0617 
 479   0.0000       0.775765        21.1096 
 480   0.0000       0.776194        21.1213 
 481   0.0000       0.778349        21.1799 
 482   0.0000       0.781028        21.2529 
 483   0.0000       0.784251        21.3405 
 484   0.0000       0.787028        21.4161 
 485   0.0000       0.788119        21.4458 
 486   0.0000       0.789314        21.4783 
 487   0.0000       0.794985        21.6327 
 488   0.0000       0.795204        21.6386 
 489   0.0000       0.796074        21.6623 
 490   0.0000       0.798934        21.7401 
 491   0.0000       0.799777        21.7630 
 492   0.0000       0.800763        21.7899 
 493   0.0000       0.802745        21.8438 
 494   0.0000       0.806342        21.9417 
 495   0.0000       0.808029        21.9876 
 496   0.0000       0.811091        22.0709 
 497   0.0000       0.815367        22.1873 
 498   0.0000       0.816003        22.2046 
 499   0.0000       0.817005        22.2318 
 500   0.0000       0.817358        22.2414 
 501   0.0000       0.822719        22.3873 
 502   0.0000       0.824446        22.4343 
 503   0.0000       0.826046        22.4778 
 504   0.0000       0.826969        22.5030 
 505   0.0000       0.829872        22.5820 
 506   0.0000       0.832035        22.6408 
 507   0.0000       0.834924        22.7194 
 508   0.0000       0.837232        22.7822 
 509   0.0000       0.838809        22.8252 
 510   0.0000       0.841952        22.9107 
 511   0.0000       0.843106        22.9421 
 512   0.0000       0.843774        22.9603 
 513   0.0000       0.844613        22.9831 
 514   0.0000       0.848220        23.0812 
 515   0.0000       0.850664        23.1478 
 516   0.0000       0.851694        23.1758 
 517   0.0000       0.853381        23.2217 
 518   0.0000       0.854403        23.2495 
 519   0.0000       0.857151        23.3243 
 520   0.0000       0.859089        23.3770 
 521   0.0000       0.862182        23.4612 
 522   0.0000       0.863057        23.4850 
 523   0.0000       0.866228        23.5713 
 524   0.0000       0.869676        23.6651 
 525   0.0000       0.870947        23.6997 
 526   0.0000       0.874203        23.7883 
 527   0.0000       0.876528        23.8515 
 528   0.0000       0.876905        23.8618 
 529   0.0000       0.878537        23.9062 
 530   0.0000       0.880904        23.9706 
 531   0.0000       0.881847        23.9963 
 532   0.0000       0.884401        24.0658 
 533   0.0000       0.886173        24.1140 
 534   0.0000       0.889357        24.2006 
 535   0.0000       0.891597        24.2616 
 536   0.0000       0.892669        24.2908 
 537   0.0000       0.893832        24.3224 
 538   0.0000       0.895844        24.3771 
 539   0.0000       0.897749        24.4290 
 540   0.0000       0.899868        24.4866 
 541   0.0000       0.901382        24.5278 
 542   0.0000       0.903549        24.5868 
 543   0.0000       0.905483        24.6395 
 544   0.0000       0.907364        24.6906 
 545   0.0000       0.910050        24.7637 
 546   0.0000       0.913021        24.8446 
 547   0.0000       0.914788        24.8927 
 548   0.0000       0.915245        24.9051 
 549   0.0000       0.916442        24.9376 
 550   0.0000       0.919064        25.0090 
 551   0.0000       0.919503        25.0210 
 552   0.0000       0.921788        25.0831 
 553   0.0000       0.922349        25.0984 
 554   0.0000       0.925852        25.1937 
 555   0.0000       0.927458        25.2374 
 556   0.0000       0.928926        25.2774 
 557   0.0000       0.931671        25.3520 
 558   0.0000       0.934452        25.4277 
 559   0.0000       0.935741        25.4628 
 560   0.0000       0.939059        25.5531 
 561   0.0000       0.939407        25.5626 
 562   0.0000       0.940846        25.6017 
 563   0.0000       0.943042        25.6615 
 564   0.0000       0.944361        25.6974 
 565   0.0000       0.948866        25.8200 
 566   0.0000       0.950004        25.8509 
 567   0.0000       0.951788        25.8995 
 568   0.0000       0.953487        25.9457 
 569   0.0000       0.955290        25.9948 
 570   0.0000       0.959312        26.1042 
 571   0.0000       0.961581        26.1659 
 572   0.0000       0.962806        26.1993 
 573   0.0000       0.964466        26.2445 
 574   0.0000       0.967903        26.3380 
 575   0.0000       0.969429        26.3795 
 576   0.0000       0.971338        26.4315 
 577   0.0000       0.972607        26.4660 
 578   0.0000       0.973270        26.4840 
 579   0.0000       0.975018        26.5316 
 580   0.0000       0.976860        26.5817 
 581   0.0000       0.977646        26.6031 
 582   0.0000       0.978670        26.6310 
 583   0.0000       0.979764        26.6607 
 584   0.0000       0.981914        26.7192 
 585   0.0000       0.984784        26.7973 
 586   0.0000       0.985782        26.8245 
 587   0.0000       0.987313        26.8662 
 588   0.0000       0.990397        26.9501 
 589   0.0000       0.992281        27.0013 
 590   0.0000       0.994312        27.0566 
 591   0.0000       0.996094        27.1051 
 592   0.0000       0.996922        27.1276 
 593   0.0000       0.998917        27.1819 
 594   0.0000       1.000801        27.2332 
 595   0.0000       1.004480        27.3333 
 596   0.0000       1.004902        27.3448 
 597   0.0000       1.005344        27.3568 
 598   0.0000       1.009946        27.4820 
 599   0.0000       1.011368        27.5207 
 600   0.0000       1.012262        27.5450 
 601   0.0000       1.017059        27.6756 
 602   0.0000       1.018068        27.7030 
 603   0.0000       1.020170        27.7602 
 604   0.0000       1.021966        27.8091 
 605   0.0000       1.023605        27.8537 
 606   0.0000       1.025487        27.9049 
 607   0.0000       1.026738        27.9390 
 608   0.0000       1.029436        28.0124 
 609   0.0000       1.031493        28.0683 
 610   0.0000       1.035798        28.1855 
 611   0.0000       1.035972        28.1902 
 612   0.0000       1.037438        28.2301 
 613   0.0000       1.039121        28.2759 
 614   0.0000       1.041483        28.3402 
 615   0.0000       1.042033        28.3552 
 616   0.0000       1.045142        28.4398 
 617   0.0000       1.045996        28.4630 
 618   0.0000       1.047550        28.5053 
 619   0.0000       1.050583        28.5878 
 620   0.0000       1.051864        28.6227 
 621   0.0000       1.053907        28.6783 
 622   0.0000       1.055802        28.7298 
 623   0.0000       1.059558        28.8320 
 624   0.0000       1.060969        28.8704 
 625   0.0000       1.062660        28.9165 
 626   0.0000       1.063984        28.9525 
 627   0.0000       1.066734        29.0273 
 628   0.0000       1.069016        29.0894 
 629   0.0000       1.072694        29.1895 
 630   0.0000       1.076125        29.2829 
 631   0.0000       1.077209        29.3124 
 632   0.0000       1.079314        29.3696 
 633   0.0000       1.082119        29.4460 
 634   0.0000       1.084866        29.5207 
 635   0.0000       1.087052        29.5802 
 636   0.0000       1.088727        29.6258 
 637   0.0000       1.090562        29.6757 
 638   0.0000       1.093134        29.7457 
 639   0.0000       1.093693        29.7609 
 640   0.0000       1.096294        29.8317 
 641   0.0000       1.097420        29.8623 
 642   0.0000       1.100471        29.9453 
 643   0.0000       1.101341        29.9690 
 644   0.0000       1.103418        30.0255 
 645   0.0000       1.105235        30.0750 
 646   0.0000       1.108269        30.1575 
 647   0.0000       1.110735        30.2246 
 648   0.0000       1.112037        30.2601 
 649   0.0000       1.116831        30.3905 
 650   0.0000       1.118193        30.4276 
 651   0.0000       1.121720        30.5236 
 652   0.0000       1.122042        30.5323 
 653   0.0000       1.125130        30.6163 
 654   0.0000       1.127691        30.6860 
 655   0.0000       1.129109        30.7246 
 656   0.0000       1.132547        30.8182 
 657   0.0000       1.134609        30.8743 
 658   0.0000       1.137654        30.9571 
 659   0.0000       1.139292        31.0017 
 660   0.0000       1.144301        31.1380 
 661   0.0000       1.145994        31.1841 
 662   0.0000       1.147022        31.2120 
 663   0.0000       1.147595        31.2277 
 664   0.0000       1.150624        31.3101 
 665   0.0000       1.153085        31.3770 
 666   0.0000       1.156096        31.4590 
 667   0.0000       1.157196        31.4889 
 668   0.0000       1.158853        31.5340 
 669   0.0000       1.160248        31.5720 
 670   0.0000       1.161264        31.5996 
 671   0.0000       1.162783        31.6409 
 672   0.0000       1.163758        31.6675 
 673   0.0000       1.166310        31.7369 
 674   0.0000       1.170612        31.8540 
 675   0.0000       1.173742        31.9391 
 676   0.0000       1.177082        32.0300 
 677   0.0000       1.179536        32.0968 
 678   0.0000       1.180063        32.1111 
 679   0.0000       1.182433        32.1757 
 680   0.0000       1.189365        32.3643 
 681   0.0000       1.190801        32.4033 
 682   0.0000       1.192922        32.4611 
 683   0.0000       1.195311        32.5261 
 684   0.0000       1.196729        32.5647 
 685   0.0000       1.202323        32.7169 
 686   0.0000       1.205307        32.7981 
 687   0.0000       1.206603        32.8333 
 688   0.0000       1.208030        32.8722 
 689   0.0000       1.208955        32.8973 
 690   0.0000       1.212223        32.9863 
 691   0.0000       1.214214        33.0404 
 692   0.0000       1.215980        33.0885 
 693   0.0000       1.218809        33.1655 
 694   0.0000       1.219595        33.1869 
 695   0.0000       1.224535        33.3213 
 696   0.0000       1.225989        33.3609 
 697   0.0000       1.227280        33.3960 
 698   0.0000       1.228500        33.4292 
 699   0.0000       1.232225        33.5306 
 700   0.0000       1.234235        33.5853 
 701   0.0000       1.235772        33.6271 
 702   0.0000       1.238758        33.7083 
 703   0.0000       1.239441        33.7269 
 704   0.0000       1.242522        33.8108 
 705   0.0000       1.247985        33.9594 
 706   0.0000       1.250286        34.0220 
 707   0.0000       1.251701        34.0605 
 708   0.0000       1.253076        34.0979 
 709   0.0000       1.256286        34.1853 
 710   0.0000       1.258978        34.2585 
 711   0.0000       1.260181        34.2913 
 712   0.0000       1.262672        34.3590 
 713   0.0000       1.266081        34.4518 
 714   0.0000       1.266867        34.4732 
 715   0.0000       1.271616        34.6024 
 716   0.0000       1.273706        34.6593 
 717   0.0000       1.274959        34.6934 
 718   0.0000       1.276568        34.7372 
 719   0.0000       1.281907        34.8825 
 720   0.0000       1.284415        34.9507 
 721   0.0000       1.286982        35.0206 
 722   0.0000       1.289144        35.0794 
 723   0.0000       1.292070        35.1590 
 724   0.0000       1.295265        35.2459 
 725   0.0000       1.296117        35.2691 
 726   0.0000       1.296807        35.2879 
 727   0.0000       1.299818        35.3699 
 728   0.0000       1.301562        35.4173 
 729   0.0000       1.303926        35.4816 
 730   0.0000       1.308141        35.5963 
 731   0.0000       1.311346        35.6835 
 732   0.0000       1.312225        35.7075 
 733   0.0000       1.314338        35.7650 
 734   0.0000       1.318489        35.8779 
 735   0.0000       1.319729        35.9117 
 736   0.0000       1.323537        36.0153 
 737   0.0000       1.324054        36.0293 
 738   0.0000       1.328546        36.1516 
 739   0.0000       1.329987        36.1908 
 740   0.0000       1.335197        36.3326 
 741   0.0000       1.335906        36.3519 
 742   0.0000       1.340123        36.4666 
 743   0.0000       1.342803        36.5395 
 744   0.0000       1.344372        36.5822 
 745   0.0000       1.347884        36.6778 
 746   0.0000       1.349356        36.7178 
 747   0.0000       1.353572        36.8326 
 748   0.0000       1.353823        36.8394 
 749   0.0000       1.358890        36.9773 
 750   0.0000       1.361430        37.0464 
 751   0.0000       1.362731        37.0818 
 752   0.0000       1.367388        37.2085 
 753   0.0000       1.368574        37.2408 
 754   0.0000       1.371204        37.3123 
 755   0.0000       1.375724        37.4354 
 756   0.0000       1.376441        37.4549 
 757   0.0000       1.377235        37.4765 
 758   0.0000       1.379723        37.5442 
 759   0.0000       1.383788        37.6548 
 760   0.0000       1.386941        37.7406 
 761   0.0000       1.388167        37.7739 
 762   0.0000       1.389996        37.8237 
 763   0.0000       1.393382        37.9159 
 764   0.0000       1.395981        37.9866 
 765   0.0000       1.399545        38.0836 
 766   0.0000       1.402197        38.1557 
 767   0.0000       1.406830        38.2818 
 768   0.0000       1.407388        38.2970 
 769   0.0000       1.412111        38.4255 
 770   0.0000       1.412627        38.4395 
 771   0.0000       1.417487        38.5718 
 772   0.0000       1.420567        38.6556 
 773   0.0000       1.421974        38.6939 
 774   0.0000       1.425094        38.7788 
 775   0.0000       1.428177        38.8627 
 776   0.0000       1.431724        38.9592 
 777   0.0000       1.434031        39.0220 
 778   0.0000       1.435085        39.0506 
 779   0.0000       1.438345        39.1394 
 780   0.0000       1.441385        39.2221 
 781   0.0000       1.444304        39.3015 
 782   0.0000       1.446602        39.3640 
 783   0.0000       1.450599        39.4728 
 784   0.0000       1.454346        39.5748 
 785   0.0000       1.454955        39.5913 
 786   0.0000       1.460419        39.7400 
 787   0.0000       1.460898        39.7531 
 788   0.0000       1.467412        39.9303 
 789   0.0000       1.469542        39.9883 
 790   0.0000       1.471410        40.0391 
 791   0.0000       1.474421        40.1210 
 792   0.0000       1.479286        40.2534 
 793   0.0000       1.481546        40.3149 
 794   0.0000       1.486081        40.4383 
 795   0.0000       1.489253        40.5246 
 796   0.0000       1.491842        40.5951 
 797   0.0000       1.498326        40.7715 
 798   0.0000       1.499802        40.8117 
 799   0.0000       1.504092        40.9284 
 800   0.0000       1.504685        40.9446 
 801   0.0000       1.508455        41.0471 
 802   0.0000       1.511235        41.1228 
 803   0.0000       1.512963        41.1698 
 804   0.0000       1.514550        41.2130 
 805   0.0000       1.519262        41.3412 
 806   0.0000       1.520828        41.3838 
 807   0.0000       1.521638        41.4059 
 808   0.0000       1.527812        41.5739 
 809   0.0000       1.533377        41.7253 
 810   0.0000       1.536993        41.8237 
 811   0.0000       1.538155        41.8553 
 812   0.0000       1.540394        41.9163 
 813   0.0000       1.542290        41.9679 
 814   0.0000       1.546296        42.0769 
 815   0.0000       1.548789        42.1447 
 816   0.0000       1.553443        42.2713 
 817   0.0000       1.556931        42.3662 
 818   0.0000       1.558458        42.4078 
 819   0.0000       1.564335        42.5677 
 820   0.0000       1.566922        42.6381 
 821   0.0000       1.569281        42.7023 
 822   0.0000       1.570276        42.7294 
 823   0.0000       1.572717        42.7958 
 824   0.0000       1.578485        42.9528 
 825   0.0000       1.581508        43.0350 
 826   0.0000       1.582627        43.0655 
 827   0.0000       1.584569        43.1183 
 828   0.0000       1.586989        43.1842 
 829   0.0000       1.588998        43.2388 
 830   0.0000       1.593988        43.3746 
 831   0.0000       1.596421        43.4408 
 832   0.0000       1.598024        43.4844 
 833   0.0000       1.599633        43.5282 
 834   0.0000       1.603712        43.6392 
 835   0.0000       1.608453        43.7682 
 836   0.0000       1.609506        43.7969 
 837   0.0000       1.611379        43.8479 
 838   0.0000       1.613199        43.8974 
 839   0.0000       1.617104        44.0036 
 840   0.0000       1.619843        44.0782 
 841   0.0000       1.626612        44.2624 
 842   0.0000       1.627467        44.2856 
 843   0.0000       1.629530        44.3418 
 844   0.0000       1.633471        44.4490 
 845   0.0000       1.636668        44.5360 
 846   0.0000       1.638498        44.5858 
 847   0.0000       1.642765        44.7019 
 848   0.0000       1.644191        44.7407 
 849   0.0000       1.646498        44.8035 
 850   0.0000       1.648842        44.8673 
 851   0.0000       1.653266        44.9876 
 852   0.0000       1.654244        45.0143 
 853   0.0000       1.658441        45.1285 
 854   0.0000       1.659336        45.1528 
 855   0.0000       1.660940        45.1965 
 856   0.0000       1.667469        45.3741 
 857   0.0000       1.668808        45.4106 
 858   0.0000       1.669642        45.4333 
 859   0.0000       1.672309        45.5058 
 860   0.0000       1.675453        45.5914 
 861   0.0000       1.679521        45.7021 
 862   0.0000       1.683814        45.8189 
 863   0.0000       1.687941        45.9312 
 864   0.0000       1.689759        45.9807 
 865   0.0000       1.694935        46.1215 
 866   0.0000       1.697525        46.1920 
 867   0.0000       1.699539        46.2468 
 868   0.0000       1.702154        46.3180 
 869   0.0000       1.704322        46.3770 
 870   0.0000       1.706488        46.4359 
 871   0.0000       1.709371        46.5143 
 872   0.0000       1.713250        46.6199 
 873   0.0000       1.716247        46.7015 
 874   0.0000       1.718379        46.7595 
 875   0.0000       1.723255        46.8922 
 876   0.0000       1.724120        46.9157 
 877   0.0000       1.727167        46.9986 
 878   0.0000       1.729508        47.0623 
 879   0.0000       1.731122        47.1062 
 880   0.0000       1.737489        47.2795 
 881   0.0000       1.740288        47.3557 
 882   0.0000       1.741925        47.4002 
 883   0.0000       1.745973        47.5104 
 884   0.0000       1.749443        47.6048 
 885   0.0000       1.751772        47.6681 
 886   0.0000       1.755263        47.7631 
 887   0.0000       1.757844        47.8334 
 888   0.0000       1.760721        47.9117 
 889   0.0000       1.763498        47.9872 
 890   0.0000       1.765455        48.0405 
 891   0.0000       1.769778        48.1581 
 892   0.0000       1.771813        48.2135 
 893   0.0000       1.772918        48.2436 
 894   0.0000       1.774578        48.2887 
 895   0.0000       1.780934        48.4617 
 896   0.0000       1.782279        48.4983 
 897   0.0000       1.784573        48.5607 
 898   0.0000       1.785664        48.5904 
 899   0.0000       1.789645        48.6987 
 900   0.0000       1.792998        48.7900 
 901   0.0000       1.794501        48.8308 
 902   0.0000       1.797500        48.9125 
 903   0.0000       1.801273        49.0151 
 904   0.0000       1.802867        49.0585 
 905   0.0000       1.804888        49.1135 
 906   0.0000       1.808207        49.2038 
 907   0.0000       1.812758        49.3277 
 908   0.0000       1.815455        49.4011 
 909   0.0000       1.817270        49.4504 
 910   0.0000       1.820434        49.5365 
 911   0.0000       1.820731        49.5446 
 912   0.0000       1.825579        49.6765 
 913   0.0000       1.829087        49.7720 
 914   0.0000       1.830996        49.8239 
 915   0.0000       1.833987        49.9053 
 916   0.0000       1.837262        49.9944 
 917   0.0000       1.841558        50.1113 
 918   0.0000       1.844772        50.1988 
 919   0.0000       1.848007        50.2868 
 920   0.0000       1.851128        50.3718 
 921   0.0000       1.851843        50.3912 
 922   0.0000       1.855511        50.4910 
 923   0.0000       1.860718        50.6327 
 924   0.0000       1.862343        50.6769 
 925   0.0000       1.865881        50.7732 
 926   0.0000       1.867838        50.8265 
 927   0.0000       1.870278        50.8929 
 928   0.0000       1.876411        51.0597 
 929   0.0000       1.877797        51.0974 
 930   0.0000       1.880707        51.1766 
 931   0.0000       1.883164        51.2435 
 932   0.0000       1.885061        51.2951 
 933   0.0000       1.889306        51.4106 
 934   0.0000       1.893056        51.5127 
 935   0.0000       1.895661        51.5835 
 936   0.0000       1.896865        51.6163 
 937   0.0000       1.899697        51.6934 
 938   0.0000       1.900319        51.7103 
 939   0.0000       1.906995        51.8920 
 940   0.0000       1.908470        51.9321 
 941   0.0000       1.910601        51.9901 
 942   0.0000       1.912335        52.0373 
 943   0.0000       1.919157        52.2229 
 944   0.0000       1.922828        52.3228 
 945   0.0000       1.923166        52.3320 
 946   0.0000       1.927200        52.4418 
 947   0.0000       1.929328        52.4997 
 948   0.0000       1.930689        52.5367 
 949   0.0000       1.933348        52.6091 
 950   0.0000       1.934150        52.6309 
 951   0.0000       1.938151        52.7398 
 952   0.0000       1.938844        52.7586 
 953   0.0000       1.943932        52.8971 
 954   0.0000       1.945535        52.9407 
 955   0.0000       1.947731        53.0005 
 956   0.0000       1.948042        53.0089 
 957   0.0000       1.953451        53.1561 
 958   0.0000       1.954117        53.1742 
 959   0.0000       1.956480        53.2385 
 960   0.0000       1.958122        53.2832 
 961   0.0000       1.961634        53.3788 
 962   0.0000       1.962845        53.4117 
 963   0.0000       1.965118        53.4736 
 964   0.0000       1.968977        53.5786 
 965   0.0000       1.971226        53.6398 
 966   0.0000       1.974031        53.7161 
 967   0.0000       1.978355        53.8338 
 968   0.0000       1.980164        53.8830 
 969   0.0000       1.982762        53.9537 
 970   0.0000       1.984150        53.9915 
 971   0.0000       1.985277        54.0221 
 972   0.0000       1.988619        54.1131 
 973   0.0000       1.990383        54.1611 
 974   0.0000       1.991817        54.2001 
 975   0.0000       1.994831        54.2821 
 976   0.0000       2.000263        54.4299 
 977   0.0000       2.001660        54.4679 
 978   0.0000       2.003529        54.5188 
 979   0.0000       2.005394        54.5695 
 980   0.0000       2.008868        54.6641 
 981   0.0000       2.010081        54.6971 
 982   0.0000       2.011820        54.7444 
 983   0.0000       2.015132        54.8345 
 984   0.0000       2.018138        54.9163 
 985   0.0000       2.018319        54.9212 
 986   0.0000       2.021671        55.0125 
 987   0.0000       2.023705        55.0678 
 988   0.0000       2.027405        55.1685 
 989   0.0000       2.029715        55.2313 
 990   0.0000       2.031240        55.2729 
 991   0.0000       2.032245        55.3002 
 992   0.0000       2.035335        55.3843 
 993   0.0000       2.040204        55.5168 
 994   0.0000       2.042258        55.5727 
 995   0.0000       2.043871        55.6166 
 996   0.0000       2.045034        55.6482 
 997   0.0000       2.049290        55.7640 
 998   0.0000       2.050720        55.8029 
 999   0.0000       2.053476        55.8779 
 1000   0.0000       2.056471        55.9594 
 1001   0.0000       2.057416        55.9851 
 1002   0.0000       2.060227        56.0616 
 1003   0.0000       2.063239        56.1436 
 1004   0.0000       2.066410        56.2299 
 1005   0.0000       2.067955        56.2719 
 1006   0.0000       2.070679        56.3460 
 1007   0.0000       2.072926        56.4072 
 1008   0.0000       2.075032        56.4645 
 1009   0.0000       2.075814        56.4858 
 1010   0.0000       2.080081        56.6019 
 1011   0.0000       2.081339        56.6361 
 1012   0.0000       2.083060        56.6830 
 1013   0.0000       2.085810        56.7578 
 1014   0.0000       2.087555        56.8052 
 1015   0.0000       2.090993        56.8988 
 1016   0.0000       2.094066        56.9824 
 1017   0.0000       2.096296        57.0431 
 1018   0.0000       2.096948        57.0609 
 1019   0.0000       2.098631        57.1066 
 1020   0.0000       2.100829        57.1665 
 1021   0.0000       2.104023        57.2534 
 1022   0.0000       2.105346        57.2894 
 1023   0.0000       2.107888        57.3586 
 1024   0.0000       2.108527        57.3759 
 1025   0.0000       2.113144        57.5016 
 1026   0.0000       2.116881        57.6033 
 1027   0.0000       2.118394        57.6444 
 1028   0.0000       2.121036        57.7163 
 1029   0.0000       2.125004        57.8243 
 1030   0.0000       2.126065        57.8532 
 1031   0.0000       2.130810        57.9823 
 1032   0.0000       2.133940        58.0675 
 1033   0.0000       2.134696        58.0880 
 1034   0.0000       2.137397        58.1615 
 1035   0.0000       2.137717        58.1702 
 1036   0.0000       2.141015        58.2600 
 1037   0.0000       2.142994        58.3138 
 1038   0.0000       2.144950        58.3671 
 1039   0.0000       2.146463        58.4082 
 1040   0.0000       2.150223        58.5105 
 1041   0.0000       2.152108        58.5618 
 1042   0.0000       2.153739        58.6062 
 1043   0.0000       2.157119        58.6982 
 1044   0.0000       2.157833        58.7176 
 1045   0.0000       2.159939        58.7749 
 1046   0.0000       2.164080        58.8876 
 1047   0.0000       2.165396        58.9234 
 1048   0.0000       2.168277        59.0018 
 1049   0.0000       2.170343        59.0580 
 1050   0.0000       2.173630        59.1475 
 1051   0.0000       2.174985        59.1844 
 1052   0.0000       2.177670        59.2574 
 1053   0.0000       2.178546        59.2813 
 1054   0.0000       2.180951        59.3467 
 1055   0.0000       2.183788        59.4239 
 1056   0.0000       2.185167        59.4614 
 1057   0.0000       2.188332        59.5475 
 1058   0.0000       2.190656        59.6108 
 1059   0.0000       2.193028        59.6753 
 1060   0.0000       2.195516        59.7430 
 1061   0.0000       2.199700        59.8569 
 1062   0.0000       2.201486        59.9055 
 1063   0.0000       2.204851        59.9970 
 1064   0.0000       2.209032        60.1108 
 1065   0.0000       2.209862        60.1334 
 1066   0.0000       2.210540        60.1518 
 1067   0.0000       2.214368        60.2560 
 1068   0.0000       2.215211        60.2790 
 1069   0.0000       2.216899        60.3249 
 1070   0.0000       2.217586        60.3436 
 1071   0.0000       2.218654        60.3726 
 1072   0.0000       2.221332        60.4455 
 1073   0.0000       2.223466        60.5036 
 1074   0.0000       2.223995        60.5180 
 1075   0.0000       2.227666        60.6179 
 1076   0.0000       2.231463        60.7212 
 1077   0.0000       2.232251        60.7426 
 1078   0.0000       2.235102        60.8202 
 1079   0.0000       2.236455        60.8570 
 1080   0.0000       2.238167        60.9036 
 1081   0.0000       2.239394        60.9370 
 1082   0.0000       2.242964        61.0342 
 1083   0.0000       2.245819        61.1118 
 1084   0.0000       2.246567        61.1322 
 1085   0.0000       2.247816        61.1662 
 1086   0.0000       2.249705        61.2176 
 1087   0.0000       2.253287        61.3151 
 1088   0.0000       2.258517        61.4574 
 1089   0.0000       2.260456        61.5101 
 1090   0.0000       2.261862        61.5484 
 1091   0.0000       2.264654        61.6244 
 1092   0.0000       2.266408        61.6721 
 1093   0.0000       2.267323        61.6970 
 1094   0.0000       2.268898        61.7398 
 1095   0.0000       2.271956        61.8231 
 1096   0.0000       2.272753        61.8447 
 1097   0.0000       2.275066        61.9077 
 1098   0.0000       2.278010        61.9878 
 1099   0.0000       2.279507        62.0285 
 1100   0.0000       2.281539        62.0838 
 1101   0.0000       2.283720        62.1432 
 1102   0.0000       2.286232        62.2115 
 1103   0.0000       2.288486        62.2729 
 1104   0.0000       2.290266        62.3213 
 1105   0.0000       2.291861        62.3647 
 1106   0.0000       2.292887        62.3926 
 1107   0.0000       2.295018        62.4506 
 1108   0.0000       2.295703        62.4692 
 1109   0.0000       2.299336        62.5681 
 1110   0.0000       2.302477        62.6536 
 1111   0.0000       2.302787        62.6620 
 1112   0.0000       2.304552        62.7101 
 1113   0.0000       2.307137        62.7804 
 1114   0.0000       2.307777        62.7978 
 1115   0.0000       2.312000        62.9127 
 1116   0.0000       2.317027        63.0495 
 1117   0.0000       2.317755        63.0693 
 1118   0.0000       2.319313        63.1117 
 1119   0.0000       2.320230        63.1367 
 1120   0.0000       2.321971        63.1840 
 1121   0.0000       2.324762        63.2600 
 1122   0.0000       2.326090        63.2961 
 1123   0.0000       2.331251        63.4366 
 1124   0.0000       2.333145        63.4881 
 1125   0.0000       2.336261        63.5729 
 1126   0.0000       2.337034        63.5939 
 1127   0.0000       2.339736        63.6674 
 1128   0.0000       2.341065        63.7036 
 1129   0.0000       2.341429        63.7135 
 1130   0.0000       2.343194        63.7616 
 1131   0.0000       2.345044        63.8119 
 1132   0.0000       2.348967        63.9187 
 1133   0.0000       2.350022        63.9474 
 1134   0.0000       2.353161        64.0328 
 1135   0.0000       2.354250        64.0624 
 1136   0.0000       2.357074        64.1393 
 1137   0.0000       2.357924        64.1624 
 1138   0.0000       2.358724        64.1842 
 1139   0.0000       2.360579        64.2346 
 1140   0.0000       2.365562        64.3702 
 1141   0.0000       2.365831        64.3775 
 1142   0.0000       2.367609        64.4259 
 1143   0.0000       2.370304        64.4992 
 1144   0.0000       2.372906        64.5700 
 1145   0.0000       2.377193        64.6867 
 1146   0.0000       2.377775        64.7026 
 1147   0.0000       2.380246        64.7698 
 1148   0.0000       2.380574        64.7787 
 1149   0.0000       2.383251        64.8516 
 1150   0.0000       2.386213        64.9322 
 1151   0.0000       2.389203        65.0135 
 1152   0.0000       2.390772        65.0562 
 1153   0.0000       2.393597        65.1331 
 1154   0.0000       2.397132        65.2293 
 1155   0.0000       2.399913        65.3049 
 1156   0.0000       2.403230        65.3952 
 1157   0.0000       2.405031        65.4442 
 1158   0.0000       2.406647        65.4882 
 1159   0.0000       2.409529        65.5666 
 1160   0.0000       2.410334        65.5885 
 1161   0.0000       2.413950        65.6869 
 1162   0.0000       2.415992        65.7425 
 1163   0.0000       2.416436        65.7546 
 1164   0.0000       2.420357        65.8613 
 1165   0.0000       2.421100        65.8815 
 1166   0.0000       2.423048        65.9345 
 1167   0.0000       2.427871        66.0657 
 1168   0.0000       2.428325        66.0781 
 1169   0.0000       2.434410        66.2437 
 1170   0.0000       2.435936        66.2852 
 1171   0.0000       2.438176        66.3461 
 1172   0.0000       2.440926        66.4210 
 1173   0.0000       2.442856        66.4735 
 1174   0.0000       2.445670        66.5501 
 1175   0.0000       2.448262        66.6206 
 1176   0.0000       2.452807        66.7443 
 1177   0.0000       2.455139        66.8077 
 1178   0.0000       2.456908        66.8559 
 1179   0.0000       2.458700        66.9046 
 1180   0.0000       2.461045        66.9684 
 1181   0.0000       2.462886        67.0185 
 1182   0.0000       2.465883        67.1001 
 1183   0.0000       2.468404        67.1687 
 1184   0.0000       2.469496        67.1984 
 1185   0.0000       2.471852        67.2625 
 1186   0.0000       2.476371        67.3855 
 1187   0.0000       2.479164        67.4615 
 1188   0.0000       2.480465        67.4969 
 1189   0.0000       2.481660        67.5294 
 1190   0.0000       2.487997        67.7018 
 1191   0.0000       2.488760        67.7226 
 1192   0.0000       2.491254        67.7905 
 1193   0.0000       2.495211        67.8981 
 1194   0.0000       2.498471        67.9868 
 1195   0.0000       2.501455        68.0681 
 1196   0.0000       2.501926        68.0809 
 1197   0.0000       2.504379        68.1476 
 1198   0.0000       2.506390        68.2023 
 1199   0.0000       2.508461        68.2587 
 1200   0.0000       2.510191        68.3058 
 1201   0.0000       2.511156        68.3320 
 1202   0.0000       2.514671        68.4277 
 1203   0.0000       2.518104        68.5211 
 1204   0.0000       2.519768        68.5664 
 1205   0.0000       2.521344        68.6092 
 1206   0.0000       2.522711        68.6465 
 1207   0.0000       2.525543        68.7235 
 1208   0.0000       2.527262        68.7703 
 1209   0.0000       2.529913        68.8424 
 1210   0.0000       2.531626        68.8890 
 1211   0.0000       2.537535        69.0498 
 1212   0.0000       2.538080        69.0647 
 1213   0.0000       2.539325        69.0986 
 1214   0.0000       2.543205        69.2041 
 1215   0.0000       2.543997        69.2257 
 1216   0.0000       2.547100        69.3101 
 1217   0.0000       2.548978        69.3612 
 1218   0.0000       2.550864        69.4125 
 1219   0.0000       2.553470        69.4835 
 1220   0.0000       2.556330        69.5613 
 1221   0.0000       2.558441        69.6187 
 1222   0.0000       2.562020        69.7161 
 1223   0.0000       2.563338        69.7520 
 1224   0.0000       2.565591        69.8133 
 1225   0.0000       2.566968        69.8507 
 1226   0.0000       2.570113        69.9363 
 1227   0.0000       2.574062        70.0438 
 1228   0.0000       2.574486        70.0553 
 1229   0.0000       2.577915        70.1486 
 1230   0.0000       2.580284        70.2131 
 1231   0.0000       2.581846        70.2556 
 1232   0.0000       2.584387        70.3247 
 1233   0.0000       2.584606        70.3307 
 1234   0.0000       2.587472        70.4087 
 1235   0.0000       2.589917        70.4752 
 1236   0.0000       2.592529        70.5463 
 1237   0.0000       2.596424        70.6523 
 1238   0.0000       2.599931        70.7477 
 1239   0.0000       2.601883        70.8008 
 1240   0.0000       2.604849        70.8815 
 1241   0.0000       2.605527        70.9000 
 1242   0.0000       2.606638        70.9302 
 1243   0.0000       2.609353        71.0041 
 1244   0.0000       2.611747        71.0693 
 1245   0.0000       2.614155        71.1348 
 1246   0.0000       2.618798        71.2611 
 1247   0.0000       2.620077        71.2959 
 1248   0.0000       2.621716        71.3405 
 1249   0.0000       2.623433        71.3873 
 1250   0.0000       2.626945        71.4828 
 1251   0.0000       2.628914        71.5364 
 1252   0.0000       2.630540        71.5806 
 1253   0.0000       2.633514        71.6616 
 1254   0.0000       2.636578        71.7449 
 1255   0.0000       2.640124        71.8414 
 1256   0.0000       2.640768        71.8589 
 1257   0.0000       2.642086        71.8948 
 1258   0.0000       2.644633        71.9641 
 1259   0.0000       2.647851        72.0517 
 1260   0.0000       2.650007        72.1103 
 1261   0.0000       2.651289        72.1452 
 1262   0.0000       2.656287        72.2812 
 1263   0.0000       2.660750        72.4027 
 1264   0.0000       2.662257        72.4437 
 1265   0.0000       2.664956        72.5172 
 1266   0.0000       2.666213        72.5513 
 1267   0.0000       2.669098        72.6298 
 1268   0.0000       2.670988        72.6813 
 1269   0.0000       2.672961        72.7350 
 1270   0.0000       2.674121        72.7665 
 1271   0.0000       2.676976        72.8442 
 1272   0.0000       2.678887        72.8962 
 1273   0.0000       2.680484        72.9397 
 1274   0.0000       2.682594        72.9971 
 1275   0.0000       2.686143        73.0937 
 1276   0.0000       2.687722        73.1366 
 1277   0.0000       2.688985        73.1710 
 1278   0.0000       2.692047        73.2543 
 1279   0.0000       2.693956        73.3063 
 1280   0.0000       2.694421        73.3189 
 1281   0.0000       2.696965        73.3881 
 1282   0.0000       2.699944        73.4692 
 1283   0.0000       2.702243        73.5318 
 1284   0.0000       2.706176        73.6388 
 1285   0.0000       2.707844        73.6842 
 1286   0.0000       2.710290        73.7507 
 1287   0.0000       2.713667        73.8426 
 1288   0.0000       2.715434        73.8907 
 1289   0.0000       2.716675        73.9245 
 1290   0.0000       2.718626        73.9776 
 1291   0.0000       2.723988        74.1235 
 1292   0.0000       2.724684        74.1424 
 1293   0.0000       2.726602        74.1946 
 1294   0.0000       2.728474        74.2456 
 1295   0.0000       2.730478        74.3001 
 1296   0.0000       2.731846        74.3373 
 1297   0.0000       2.734493        74.4093 
 1298   0.0000       2.735351        74.4327 
 1299   0.0000       2.736878        74.4742 
 1300   0.0000       2.739867        74.5556 
 1301   0.0000       2.740123        74.5625 
 1302   0.0000       2.742838        74.6364 
 1303   0.0000       2.745480        74.7083 
 1304   0.0000       2.750490        74.8446 
 1305   0.0000       2.752022        74.8863 
 1306   0.0000       2.755129        74.9709 
 1307   0.0000       2.757520        75.0359 
 1308   0.0000       2.759410        75.0874 
 1309   0.0000       2.762516        75.1719 
 1310   0.0000       2.765260        75.2466 
 1311   0.0000       2.767613        75.3106 
 1312   0.0000       2.767703        75.3130 
 1313   0.0000       2.771529        75.4171 
 1314   0.0000       2.772092        75.4325 
 1315   0.0000       2.774368        75.4944 
 1316   0.0000       2.776997        75.5659 
 1317   0.0000       2.779501        75.6341 
 1318   0.0000       2.782184        75.7071 
 1319   0.0000       2.783793        75.7509 
 1320   0.0000       2.785619        75.8005 
 1321   0.0000       2.786247        75.8176 
 1322   0.0000       2.791060        75.9486 
 1323   0.0000       2.792017        75.9746 
 1324   0.0000       2.793859        76.0248 
 1325   0.0000       2.796670        76.1013 
 1326   0.0000       2.798579        76.1532 
 1327   0.0000       2.802092        76.2488 
 1328   0.0000       2.804587        76.3167 
 1329   0.0000       2.805296        76.3360 
 1330   0.0000       2.806869        76.3788 
 1331   0.0000       2.812176        76.5232 
 1332   0.0000       2.813339        76.5549 
 1333   0.0000       2.814147        76.5768 
 1334   0.0000       2.820470        76.7489 
 1335   0.0000       2.820662        76.7541 
 1336   0.0000       2.822869        76.8142 
 1337   0.0000       2.824545        76.8598 
 1338   0.0000       2.827059        76.9282 
 1339   0.0000       2.827671        76.9448 
 1340   0.0000       2.828494        76.9672 
 1341   0.0000       2.830477        77.0212 
 1342   0.0000       2.832990        77.0896 
 1343   0.0000       2.837072        77.2006 
 1344   0.0000       2.838743        77.2461 
 1345   0.0000       2.839630        77.2703 
 1346   0.0000       2.843447        77.3741 
 1347   0.0000       2.844809        77.4112 
 1348   0.0000       2.846736        77.4636 
 1349   0.0000       2.849473        77.5381 
 1350   0.0000       2.851140        77.5835 
 1351   0.0000       2.854076        77.6633 
 1352   0.0000       2.857473        77.7558 
 1353   0.0000       2.858435        77.7820 
 1354   0.0000       2.860111        77.8276 
 1355   0.0000       2.862536        77.8936 
 1356   0.0000       2.865460        77.9731 
 1357   0.0000       2.866862        78.0113 
 1358   0.0000       2.870116        78.0998 
 1359   0.0000       2.873534        78.1928 
 1360   0.0000       2.875141        78.2366 
 1361   0.0000       2.878113        78.3174 
 1362   0.0000       2.883095        78.4530 
 1363   0.0000       2.886294        78.5401 
 1364   0.0000       2.888235        78.5929 
 1365   0.0000       2.889098        78.6164 
 1366   0.0000       2.892283        78.7030 
 1367   0.0000       2.894892        78.7740 
 1368   0.0000       2.896905        78.8288 
 1369   0.0000       2.898432        78.8703 
 1370   0.0000       2.899789        78.9073 
 1371   0.0000       2.901838        78.9630 
 1372   0.0000       2.904009        79.0221 
 1373   0.0000       2.905134        79.0527 
 1374   0.0000       2.908496        79.1442 
 1375   0.0000       2.908794        79.1523 
 1376   0.0000       2.911309        79.2207 
 1377   0.0000       2.915573        79.3368 
 1378   0.0000       2.919005        79.4302 
 1379   0.0000       2.920919        79.4822 
 1380   0.0000       2.924236        79.5725 
 1381   0.0000       2.924449        79.5783 
 1382   0.0000       2.927212        79.6535 
 1383   0.0000       2.930542        79.7441 
 1384   0.0000       2.934426        79.8498 
 1385   0.0000       2.934569        79.8537 
 1386   0.0000       2.935668        79.8836 
 1387   0.0000       2.938557        79.9622 
 1388   0.0000       2.939011        79.9746 
 1389   0.0000       2.941030        80.0295 
 1390   0.0000       2.945961        80.1637 
 1391   0.0000       2.948656        80.2370 
 1392   0.0000       2.951531        80.3152 
 1393   0.0000       2.956103        80.4397 
 1394   0.0000       2.958617        80.5081 
 1395   0.0000       2.960508        80.5595 
 1396   0.0000       2.961063        80.5746 
 1397   0.0000       2.965110        80.6848 
 1398   0.0000       2.966612        80.7256 
 1399   0.0000       2.968781        80.7846 
 1400   0.0000       2.969320        80.7993 
 1401   0.0000       2.975508        80.9677 
 1402   0.0000       2.979449        81.0749 
 1403   0.0000       2.980804        81.1118 
 1404   0.0000       2.984086        81.2011 
 1405   0.0000       2.988071        81.3095 
 1406   0.0000       2.989951        81.3607 
 1407   0.0000       2.991718        81.4088 
 1408   0.0000       2.993867        81.4673 
 1409   0.0000       2.995486        81.5113 
 1410   0.0000       3.000132        81.6378 
 1411   0.0000       3.002180        81.6935 
 1412   0.0000       3.004826        81.7655 
 1413   0.0000       3.006497        81.8109 
 1414   0.0000       3.011454        81.9458 
 1415   0.0000       3.015217        82.0482 
 1416   0.0000       3.017874        82.1205 
 1417   0.0000       3.020852        82.2016 
 1418   0.0000       3.024776        82.3083 
 1419   0.0000       3.026043        82.3428 
 1420   0.0000       3.029808        82.4453 
 1421   0.0000       3.031189        82.4829 
 1422   0.0000       3.033078        82.5343 
 1423   0.0000       3.034839        82.5822 
 1424   0.0000       3.038795        82.6898 
 1425   0.0000       3.040624        82.7396 
 1426   0.0000       3.041985        82.7766 
 1427   0.0000       3.044738        82.8515 
 1428   0.0000       3.047460        82.9256 
 1429   0.0000       3.053235        83.0827 
 1430   0.0000       3.053603        83.0927 
 1431   0.0000       3.056916        83.1829 
 1432   0.0000       3.059415        83.2509 
 1433   0.0000       3.062117        83.3244 
 1434   0.0000       3.066193        83.4354 
 1435   0.0000       3.067615        83.4740 
 1436   0.0000       3.071636        83.5835 
 1437   0.0000       3.072969        83.6197 
 1438   0.0000       3.077381        83.7398 
 1439   0.0000       3.078553        83.7717 
 1440   0.0000       3.079722        83.8035 
 1441   0.0000       3.082403        83.8765 
 1442   0.0000       3.083888        83.9169 
 1443   0.0000       3.085210        83.9528 
 1444   0.0000       3.087405        84.0126 
 1445   0.0000       3.089518        84.0701 
 1446   0.0000       3.093331        84.1738 
 1447   0.0000       3.095052        84.2206 
 1448   0.0000       3.096850        84.2696 
 1449   0.0000       3.099540        84.3428 
 1450   0.0000       3.101527        84.3968 
 1451   0.0000       3.104947        84.4899 
 1452   0.0000       3.105623        84.5083 
 1453   0.0000       3.109805        84.6221 
 1454   0.0000       3.112373        84.6920 
 1455   0.0000       3.116879        84.8146 
 1456   0.0000       3.117828        84.8404 
 1457   0.0000       3.120719        84.9191 
 1458   0.0000       3.122223        84.9600 
 1459   0.0000       3.127181        85.0949 
 1460   0.0000       3.128840        85.1401 
 1461   0.0000       3.132015        85.2265 
 1462   0.0000       3.133432        85.2650 
 1463   0.0000       3.141612        85.4876 
 1464   0.0000       3.145984        85.6066 
 1465   0.0000       3.147026        85.6349 
 1466   0.0000       3.149274        85.6961 
 1467   0.0000       3.150765        85.7367 
 1468   0.0000       3.155797        85.8736 
 1469   0.0000       3.158828        85.9561 
 1470   0.0000       3.163446        86.0817 
 1471   0.0000       3.166668        86.1694 
 1472   0.0000       3.169067        86.2347 
 1473   0.0000       3.170714        86.2795 
 1474   0.0000       3.176350        86.4329 
 1475   0.0000       3.177738        86.4707 
 1476   0.0000       3.180004        86.5323 
 1477   0.0000       3.182259        86.5937 
 1478   0.0000       3.184044        86.6422 
 1479   0.0000       3.191059        86.8331 
 1480   0.0000       3.191916        86.8564 
 1481   0.0000       3.196960        86.9937 
 1482   0.0000       3.202964        87.1571 
 1483   0.0000       3.205922        87.2376 
 1484   0.0000       3.209230        87.3276 
 1485   0.0000       3.212596        87.4192 
 1486   0.0000       3.216354        87.5214 
 1487   0.0000       3.220376        87.6309 
 1488   0.0000       3.221829        87.6704 
 1489   0.0000       3.229166        87.8701 
 1490   0.0000       3.230767        87.9136 
 1491   0.0000       3.238061        88.1121 
 1492   0.0000       3.239893        88.1620 
 1493   0.0000       3.241604        88.2085 
 1494   0.0000       3.244994        88.3008 
 1495   0.0000       3.247385        88.3658 
 1496   0.0000       3.250210        88.4427 
 1497   0.0000       3.253380        88.5290 
 1498   0.0000       3.254913        88.5707 
 1499   0.0000       3.257923        88.6526 
 1500   0.0000       3.260904        88.7337 
 1501   0.0000       3.264771        88.8389 
 1502   0.0000       3.267718        88.9191 
 1503   0.0000       3.269318        88.9627 
 1504   0.0000       3.273889        89.0871 
 1505   0.0000       3.277573        89.1873 
 1506   0.0000       3.281944        89.3062 
 1507   0.0000       3.283067        89.3368 
 1508   0.0000       3.285445        89.4015 
 1509   0.0000       3.289645        89.5158 
 1510   0.0000       3.290714        89.5449 
 1511   0.0000       3.294370        89.6444 
 1512   0.0000       3.298055        89.7446 
 1513   0.0000       3.299812        89.7925 
 1514   0.0000       3.301956        89.8508 
 1515   0.0000       3.306655        89.9787 
 1516   0.0000       3.307274        89.9955 
 1517   0.0000       3.313027        90.1521 
 1518   0.0000       3.314493        90.1919 
 1519   0.0000       3.317998        90.2873 
 1520   0.0000       3.322405        90.4072 
 1521   0.0000       3.327729        90.5521 
 1522   0.0000       3.333654        90.7133 
 1523   0.0000       3.340825        90.9085 
 1524   0.0000       3.346174        91.0540 
 1525   0.0000       3.348886        91.1278 
 1526   0.0000       3.349304        91.1392 
 1527   0.0000       3.351993        91.2124 
 1528   0.0000       3.359799        91.4248 
 1529   0.0000       3.362255        91.4916 
 1530   0.0000       3.364929        91.5644 
 1531   0.0000       3.367574        91.6363 
 1532   0.0000       3.370074        91.7044 
 1533   0.0000       3.373598        91.8003 
 1534   0.0000       3.376258        91.8726 
 1535   0.0000       3.379851        91.9704 
 1536   0.0000       3.382879        92.0528 
 1537   0.0000       3.385815        92.1327 
 1538   0.0000       3.388225        92.1983 
 1539   0.0000       3.391824        92.2962 
 1540   0.0000       3.394128        92.3589 
 1541   0.0000       3.396089        92.4123 
 1542   0.0000       3.398705        92.4835 
 1543   0.0000       3.402896        92.5975 
 1544   0.0000       3.406542        92.6967 
 1545   0.0000       3.407920        92.7342 
 1546   0.0000       3.410875        92.8146 
 1547   0.0000       3.413227        92.8786 
 1548   0.0000       3.414112        92.9027 
 1549   0.0000       3.420267        93.0702 
 1550   0.0000       3.425583        93.2149 
 1551   0.0000       3.429970        93.3342 
 1552   0.0000       3.435116        93.4743 
 1553   0.0000       3.435392        93.4818 
 1554   0.0000       3.438641        93.5702 
 1555   0.0000       3.439760        93.6006 
 1556   0.0000       3.442759        93.6822 
 1557   0.0000       3.447093        93.8002 
 1558   0.0000       3.448418        93.8362 
 1559   0.0000       3.451259        93.9135 
 1560   0.0000       3.453777        93.9821 
 1561   0.0000       3.457892        94.0940 
 1562   0.0000       3.459554        94.1393 
 1563   0.0000       3.460688        94.1701 
 1564   0.0000       3.467089        94.3443 
 1565   0.0000       3.468368        94.3791 
 1566   0.0000       3.471774        94.4718 
 1567   0.0000       3.473693        94.5240 
 1568   0.0000       3.476618        94.6036 
 1569   0.0000       3.479806        94.6903 
 1570   0.0000       3.481127        94.7263 
 1571   0.0000       3.487592        94.9022 
 1572   0.0000       3.490891        94.9920 
 1573   0.0000       3.492060        95.0238 
 1574   0.0000       3.495420        95.1152 
 1575   0.0000       3.497336        95.1673 
 1576   0.0000       3.499398        95.2235 
 1577   0.0000       3.504265        95.3559 
 1578   0.0000       3.506210        95.4088 
 1579   0.0000       3.507401        95.4412 
 1580   0.0000       3.510390        95.5226 
 1581   0.0000       3.513022        95.5942 
 1582   0.0000       3.516963        95.7014 
 1583   0.0000       3.518464        95.7423 
 1584   0.0000       3.519513        95.7708 
 1585   0.0000       3.522340        95.8478 
 1586   0.0000       3.524068        95.8948 
 1587   0.0000       3.528959        96.0278 
 1588   0.0000       3.531327        96.0923 
 1589   0.0000       3.535589        96.2083 
 1590   0.0000       3.538532        96.2884 
 1591   0.0000       3.542192        96.3880 
 1592   0.0000       3.544260        96.4442 
 1593   0.0000       3.546770        96.5125 
 1594   0.0000       3.547346        96.5282 
 1595   0.0000       3.552389        96.6654 
 1596   0.0000       3.553227        96.6882 
 1597   0.0000       3.554866        96.7328 
 1598   0.0000       3.558491        96.8315 
 1599   0.0000       3.560712        96.8919 
 1600   0.0000       3.563592        96.9703 
 1601   0.0000       3.567457        97.0754 
 1602   0.0000       3.568345        97.0996 
 1603   0.0000       3.571525        97.1861 
 1604   0.0000       3.574583        97.2693 
 1605   0.0000       3.578374        97.3725 
 1606   0.0000       3.582627        97.4882 
 1607   0.0000       3.584547        97.5405 
 1608   0.0000       3.585583        97.5687 
 1609   0.0000       3.590219        97.6948 
 1610   0.0000       3.590276        97.6964 
 1611   0.0000       3.594213        97.8035 
 1612   0.0000       3.597435        97.8912 
 1613   0.0000       3.600570        97.9765 
 1614   0.0000       3.601995        98.0153 
 1615   0.0000       3.604869        98.0935 
 1616   0.0000       3.607009        98.1517 
 1617   0.0000       3.610720        98.2527 
 1618   0.0000       3.612368        98.2975 
 1619   0.0000       3.615415        98.3804 
 1620   0.0000       3.616571        98.4119 
 1621   0.0000       3.619535        98.4926 
 1622   0.0000       3.621279        98.5400 
 1623   0.0000       3.624855        98.6373 
 1624   0.0000       3.628888        98.7471 
 1625   0.0000       3.633523        98.8732 
 1626   0.0000       3.635729        98.9332 
 1627   0.0000       3.642394        99.1146 
 1628   0.0000       3.645266        99.1927 
 1629   0.0000       3.649123        99.2977 
 1630   0.0000       3.652579        99.3917 
 1631   0.0000       3.654740        99.4505 
 1632   0.0000       3.657493        99.5254 
 1633   0.0000       3.659751        99.5869 
 1634   0.0000       3.661406        99.6319 
 1635   0.0000       3.663884        99.6993 
 1636   0.0000       3.672217        99.9261 
 1637   0.0000       3.677285       100.0640 
 1638   0.0000       3.679615       100.1274 
 1639   0.0000       3.684521       100.2609 
 1640   0.0000       3.689356       100.3925 
 1641   0.0000       3.690112       100.4130 
 1642   0.0000       3.692368       100.4744 
 1643   0.0000       3.693373       100.5018 
 1644   0.0000       3.696506       100.5871 
 1645   0.0000       3.698740       100.6478 
 1646   0.0000       3.702837       100.7593 
 1647   0.0000       3.703449       100.7760 
 1648   0.0000       3.710989       100.9811 
 1649   0.0000       3.714454       101.0754 
 1650   0.0000       3.718369       101.1820 
 1651   0.0000       3.719871       101.2228 
 1652   0.0000       3.721203       101.2591 
 1653   0.0000       3.725638       101.3798 
 1654   0.0000       3.727835       101.4395 
 1655   0.0000       3.732788       101.5743 
 1656   0.0000       3.734984       101.6341 
 1657   0.0000       3.739694       101.7622 
 1658   0.0000       3.742781       101.8463 
 1659   0.0000       3.748473       102.0011 
 1660   0.0000       3.753265       102.1315 
 1661   0.0000       3.754707       102.1708 
 1662   0.0000       3.760229       102.3210 
 1663   0.0000       3.762231       102.3755 
 1664   0.0000       3.766189       102.4832 
 1665   0.0000       3.769077       102.5618 
 1666   0.0000       3.771282       102.6218 
 1667   0.0000       3.774083       102.6980 
 1668   0.0000       3.776865       102.7737 
 1669   0.0000       3.783563       102.9560 
 1670   0.0000       3.786205       103.0279 
 1671   0.0000       3.796109       103.2974 
 1672   0.0000       3.796482       103.3075 
 1673   0.0000       3.803111       103.4879 
 1674   0.0000       3.806595       103.5827 
 1675   0.0000       3.808592       103.6371 
 1676   0.0000       3.816131       103.8422 
 1677   0.0000       3.816458       103.8511 
 1678   0.0000       3.825348       104.0930 
 1679   0.0000       3.829775       104.2135 
 1680   0.0000       3.832801       104.2958 
 1681   0.0000       3.837503       104.4238 
 1682   0.0000       3.840273       104.4991 
 1683   0.0000       3.848376       104.7196 
 1684   0.0000       3.855438       104.9118 
 1685   0.0000       3.856548       104.9420 
 1686   0.0000       3.858944       105.0072 
 1687   0.0000       3.863682       105.1361 
 1688   0.0000       3.866056       105.2007 
 1689   0.0000       3.866321       105.2079 
 1690   0.0000       3.871897       105.3597 
 1691   0.0000       3.876595       105.4875 
 1692   0.0000       3.883688       105.6805 
 1693   0.0000       3.886685       105.7621 
 1694   0.0000       3.888691       105.8167 
 1695   0.0000       3.891738       105.8996 
 1696   0.0000       3.893838       105.9567 
 1697   0.0000       3.900495       106.1379 
 1698   0.0000       3.907610       106.3315 
 1699   0.0000       3.911802       106.4455 
 1700   0.0000       3.913514       106.4921 
 1701   0.0000       3.918499       106.6278 
 1702   0.0000       3.921632       106.7130 
 1703   0.0000       3.926353       106.8415 
 1704   0.0000       3.926849       106.8550 
 1705   0.0000       3.929750       106.9339 
 1706   0.0000       3.934608       107.0661 
 1707   0.0000       3.936748       107.1244 
 1708   0.0000       3.940491       107.2262 
 1709   0.0000       3.942115       107.2704 
 1710   0.0000       3.947696       107.4223 
 1711   0.0000       3.953092       107.5691 
 1712   0.0000       3.954995       107.6209 
 1713   0.0000       3.958359       107.7124 
 1714   0.0000       3.964436       107.8778 
 1715   0.0000       3.966890       107.9446 
 1716   0.0000       3.970626       108.0462 
 1717   0.0000       3.974368       108.1481 
 1718   0.0000       3.974879       108.1619 
 1719   0.0000       3.981701       108.3476 
 1720   0.0000       3.986241       108.4711 
 1721   0.0000       3.988599       108.5353 
 1722   0.0000       3.994682       108.7008 
 1723   0.0000       3.996909       108.7614 
 1724   0.0000       3.999115       108.8214 
 1725   0.0000       4.003495       108.9406 
 1726   0.0000       4.009173       109.0952 
 1727   0.0000       4.010092       109.1202 
 1728   0.0000       4.012375       109.1823 
 1729   0.0000       4.016378       109.2912 
 1730   0.0000       4.020232       109.3961 
 1731   0.0000       4.021586       109.4329 
 1732   0.0000       4.028945       109.6332 
 1733   0.0000       4.030625       109.6789 
 1734   0.0000       4.035612       109.8146 
 1735   0.0000       4.040631       109.9511 
 1736   0.0000       4.046785       110.1186 
 1737   0.0000       4.052845       110.2835 
 1738   0.0000       4.056672       110.3877 
 1739   0.0000       4.060192       110.4834 
 1740   0.0000       4.067457       110.6811 
 1741   0.0000       4.070287       110.7581 
 1742   0.0000       4.072575       110.8204 
 1743   0.0000       4.078609       110.9846 
 1744   0.0000       4.081031       111.0505 
 1745   0.0000       4.083209       111.1098 
 1746   0.0000       4.087348       111.2224 
 1747   0.0000       4.091842       111.3447 
 1748   0.0000       4.094474       111.4163 
 1749   0.0000       4.099226       111.5456 
 1750   0.0000       4.100332       111.5757 
 1751   0.0000       4.101267       111.6011 
 1752   0.0000       4.108576       111.8000 
 1753   0.0000       4.113757       111.9410 
 1754   0.0000       4.117631       112.0464 
 1755   0.0000       4.120021       112.1115 
 1756   0.0000       4.125958       112.2730 
 1757   0.0000       4.131357       112.4199 
 1758   0.0000       4.134565       112.5072 
 1759   0.0000       4.138373       112.6108 
 1760   0.0000       4.140368       112.6651 
 1761   0.0000       4.144683       112.7826 
 1762   0.0000       4.148042       112.8740 
 1763   0.0000       4.153952       113.0348 
 1764   0.0000       4.157655       113.1355 
 1765   0.0000       4.160321       113.2081 
 1766   0.0000       4.167347       113.3993 
 1767   0.0000       4.173743       113.5733 
 1768   0.0000       4.175669       113.6257 
 1769   0.0000       4.181765       113.7916 
 1770   0.0000       4.183100       113.8279 
 1771   0.0000       4.191519       114.0570 
 1772   0.0000       4.198956       114.2594 
 1773   0.0000       4.202037       114.3432 
 1774   0.0000       4.206697       114.4700 
 1775   0.0000       4.210061       114.5616 
 1776   0.0000       4.212407       114.6254 
 1777   0.0000       4.217644       114.7679 
 1778   0.0000       4.220949       114.8579 
 1779   0.0000       4.225463       114.9807 
 1780   0.0000       4.227278       115.0301 
 1781   0.0000       4.229814       115.0991 
 1782   0.0000       4.239163       115.3535 
 1783   0.0000       4.245174       115.5171 
 1784   0.0000       4.257439       115.8508 
 1785   0.0000       4.259336       115.9024 
 1786   0.0000       4.261065       115.9495 
 1787   0.0000       4.274912       116.3263 
 1788   0.0000       4.275505       116.3424 
 1789   0.0000       4.278795       116.4319 
 1790   0.0000       4.282346       116.5286 
 1791   0.0000       4.285757       116.6214 
 1792   0.0000       4.292477       116.8042 
 1793   0.0000       4.303393       117.1013 
 1794   0.0000       4.304034       117.1187 
 1795   0.0000       4.309447       117.2660 
 1796   0.0000       4.320632       117.5704 
 1797   0.0000       4.324767       117.6829 
 1798   0.0000       4.327530       117.7581 
 1799   0.0000       4.333421       117.9184 
 1800   0.0000       4.337925       118.0409 
 1801   0.0000       4.346937       118.2862 
 1802   0.0000       4.353883       118.4752 
 1803   0.0000       4.365014       118.7781 
 1804   0.0000       4.368786       118.8807 
 1805   0.0000       4.373732       119.0153 
 1806   0.0000       4.374666       119.0407 
 1807   0.0000       4.382077       119.2424 
 1808   0.0000       4.386081       119.3513 
 1809   0.0000       4.391799       119.5069 
 1810   0.0000       4.400120       119.7334 
 1811   0.0000       4.410168       120.0068 
 1812   0.0000       4.415033       120.1391 
 1813   0.0000       4.418800       120.2417 
 1814   0.0000       4.422330       120.3377 
 1815   0.0000       4.432721       120.6205 
 1816   0.0000       4.439753       120.8118 
 1817   0.0000       4.448036       121.0372 
 1818   0.0000       4.453927       121.1975 
 1819   0.0000       4.461738       121.4101 
 1820   0.0000       4.466651       121.5438 
 1821   0.0000       4.474604       121.7602 
 1822   0.0000       4.480505       121.9207 
 1823   0.0000       4.488380       122.1350 
 1824   0.0000       4.489066       122.1537 
 1825   0.0000       4.492778       122.2547 
 1826   0.0000       4.501241       122.4850 
 1827   0.0000       4.509713       122.7155 
 1828   0.0000       4.517644       122.9313 
 1829   0.0000       4.526336       123.1679 
 1830   0.0000       4.531184       123.2998 
 1831   0.0000       4.537370       123.4681 
 1832   0.0000       4.539865       123.5360 
 1833   0.0000       4.547969       123.7565 
 1834   0.0000       4.556846       123.9981 
 1835   0.0000       4.564279       124.2004 
 1836   0.0000       4.568398       124.3124 
 1837   0.0000       4.576201       124.5247 
 1838   0.0000       4.582140       124.6864 
 1839   0.0000       4.583501       124.7234 
 1840   0.0000       4.587482       124.8317 
 1841   0.0000       4.589879       124.8970 
 1842   0.0000       4.601566       125.2150 
 1843   0.0000       4.606626       125.3527 
 1844   0.0000       4.613841       125.5490 
 1845   0.0000       4.618908       125.6869 
 1846   0.0000       4.624846       125.8485 
 1847   0.0000       4.627221       125.9131 
 1848   0.0000       4.635840       126.1476 
 1849   0.0000       4.638930       126.2317 
 1850   0.0000       4.644241       126.3762 
 1851   0.0000       4.647497       126.4648 
 1852   0.0000       4.651578       126.5759 
 1853   0.0000       4.653426       126.6262 
 1854   0.0000       4.664734       126.9339 
 1855   0.0000       4.669559       127.0652 
 1856   0.0000       4.673919       127.1838 
 1857   0.0000       4.677598       127.2839 
 1858   0.0000       4.683521       127.4451 
 1859   0.0000       4.701599       127.9370 
 1860   0.0000       4.708757       128.1318 
 1861   0.0000       4.714840       128.2973 
 1862   0.0000       4.717487       128.3693 
 1863   0.0000       4.723659       128.5373 
 1864   0.0000       4.733251       128.7983 
 1865   0.0000       4.739740       128.9749 
 1866   0.0000       4.747144       129.1763 
 1867   0.0000       4.750663       129.2721 
 1868   0.0000       4.761165       129.5579 
 1869   0.0000       4.770003       129.7984 
 1870   0.0000       4.777168       129.9934 
 1871   0.0000       4.791226       130.3759 
 1872   0.0000       4.797177       130.5378 
 1873   0.0000       4.797844       130.5560 
 1874   0.0000       4.804724       130.7432 
 1875   0.0000       4.810326       130.8956 
 1876   0.0000       4.820466       131.1715 
 1877   0.0000       4.822524       131.2275 
 1878   0.0000       4.824413       131.2790 
 1879   0.0000       4.829543       131.4186 
 1880   0.0000       4.833136       131.5163 
 1881   0.0000       4.838759       131.6693 
 1882   0.0000       4.845169       131.8438 
 1883   0.0000       4.845534       131.8537 
 1884   0.0000       4.856367       132.1485 
 1885   0.0000       4.857970       132.1921 
 1886   0.0000       4.865037       132.3844 
 1887   0.0000       4.872373       132.5840 
 1888   0.0000       4.875772       132.6765 
 1889   0.0000       4.881626       132.8358 
 1890   0.0000       4.890620       133.0805 
 1891   0.0000       4.898947       133.3071 
 1892   0.0000       4.906234       133.5054 
 1893   0.0000       4.912152       133.6665 
 1894   0.0000       4.917327       133.8073 
 1895   0.0000       4.924975       134.0154 
 1896   0.0000       4.933938       134.2593 
 1897   0.0000       4.939236       134.4034 
 1898   0.0000       4.941521       134.4656 
 1899   0.0000       4.950161       134.7007 
 1900   0.0000       4.952547       134.7656 
 1901   0.0000       4.958725       134.9338 
 1902   0.0000       4.961765       135.0165 
 1903   0.0000       4.968036       135.1871 
 1904   0.0000       4.973106       135.3251 
 1905   0.0000       4.981080       135.5421 
 1906   0.0000       4.988375       135.7406 
 1907   0.0000       4.991405       135.8230 
 1908   0.0000       4.994973       135.9201 
 1909   0.0000       4.998641       136.0199 
 1910   0.0000       5.002935       136.1368 
 1911   0.0000       5.011537       136.3708 
 1912   0.0000       5.012835       136.4062 
 1913   0.0000       5.014592       136.4540 
 1914   0.0000       5.020275       136.6086 
 1915   0.0000       5.023825       136.7052 
 1916   0.0000       5.033888       136.9791 
 1917   0.0000       5.038010       137.0912 
 1918   0.0000       5.043950       137.2529 
 1919   0.0000       5.046973       137.3351 
 1920   0.0000       5.052536       137.4865 
 1921   0.0000       5.053466       137.5118 
 1922   0.0000       5.057524       137.6222 
 1923   0.0000       5.069344       137.9439 
 1924   0.0000       5.075384       138.1082 
 1925   0.0000       5.085159       138.3742 
 1926   0.0000       5.089039       138.4798 
 1927   0.0000       5.092905       138.5850 
 1928   0.0000       5.099525       138.7651 
 1929   0.0000       5.107502       138.9822 
 1930   0.0000       5.110848       139.0733 
 1931   0.0000       5.113274       139.1393 
 1932   0.0000       5.121558       139.3647 
 1933   0.0000       5.125211       139.4641 
 1934   0.0000       5.131240       139.6281 
 1935   0.0000       5.133034       139.6770 
 1936   0.0000       5.139248       139.8460 
 1937   0.0000       5.147217       140.0629 
 1938   0.0000       5.151296       140.1739 
 1939   0.0000       5.156151       140.3060 
 1940   0.0000       5.160091       140.4132 
 1941   0.0000       5.165197       140.5522 
 1942   0.0000       5.169461       140.6682 
 1943   0.0000       5.173633       140.7817 
 1944   0.0000       5.177197       140.8787 
 1945   0.0000       5.182950       141.0352 
 1946   0.0000       5.184850       141.0870 
 1947   0.0000       5.188216       141.1785 
 1948   0.0000       5.192946       141.3072 
 1949   0.0000       5.203685       141.5995 
 1950   0.0000       5.206599       141.6788 
 1951   0.0000       5.209651       141.7618 
 1952   0.0000       5.215345       141.9168 
 1953   0.0000       5.217523       141.9760 
 1954   0.0000       5.221025       142.0713 
 1955   0.0000       5.224017       142.1527 
 1956   0.0000       5.228122       142.2644 
 1957   0.0000       5.233131       142.4007 
 1958   0.0000       5.235355       142.4613 
 1959   0.0000       5.237773       142.5270 
 1960   0.0000       5.243294       142.6773 
 1961   0.0000       5.245006       142.7239 
 1962   0.0000       5.248645       142.8229 
 1963   0.0000       5.250871       142.8835 
 1964   0.0000       5.257978       143.0768 
 1965   0.0000       5.263462       143.2261 
 1966   0.0000       5.264360       143.2505 
 1967   0.0000       5.266346       143.3046 
 1968   0.0000       5.267872       143.3461 
 1969   0.0000       5.274634       143.5301 
 1970   0.0000       5.279007       143.6491 
 1971   0.0000       5.281681       143.7218 
 1972   0.0000       5.285410       143.8233 
 1973   0.0000       5.286859       143.8628 
 1974   0.0000       5.296307       144.1199 
 1975   0.0000       5.301783       144.2689 
 1976   0.0000       5.310884       144.5165 
 1977   0.0000       5.315107       144.6314 
 1978   0.0000       5.316219       144.6617 
 1979   0.0000       5.321356       144.8014 
 1980   0.0000       5.329006       145.0096 
 1981   0.0000       5.332804       145.1130 
 1982   0.0000       5.336169       145.2046 
 1983   0.0000       5.341812       145.3581 
 1984   0.0000       5.343955       145.4164 
 1985   0.0000       5.344638       145.4350 
 1986   0.0000       5.352202       145.6408 
 1987   0.0000       5.354996       145.7168 
 1988   0.0000       5.356589       145.7602 
 1989   0.0000       5.365194       145.9943 
 1990   0.0000       5.368009       146.0710 
 1991   0.0000       5.370737       146.1452 
 1992   0.0000       5.373778       146.2279 
 1993   0.0000       5.380331       146.4062 
 1994   0.0000       5.385375       146.5435 
 1995   0.0000       5.388439       146.6269 
 1996   0.0000       5.390844       146.6923 
 1997   0.0000       5.392656       146.7416 
 1998   0.0000       5.393009       146.7512 
 1999   0.0000       5.397606       146.8763 
 2000   0.0000       5.403469       147.0359 
 2001   0.0000       5.407132       147.1355 
 2002   0.0000       5.417438       147.4160 
 2003   0.0000       5.423770       147.5883 
 2004   0.0000       5.427603       147.6926 
 2005   0.0000       5.428845       147.7264 
 2006   0.0000       5.437818       147.9706 
 2007   0.0000       5.440116       148.0331 
 2008   0.0000       5.444022       148.1394 
 2009   0.0000       5.445798       148.1877 
 2010   0.0000       5.448108       148.2505 
 2011   0.0000       5.452829       148.3790 
 2012   0.0000       5.453513       148.3976 
 2013   0.0000       5.459596       148.5632 
 2014   0.0000       5.464182       148.6880 
 2015   0.0000       5.470493       148.8597 
 2016   0.0000       5.474977       148.9817 
 2017   0.0000       5.480385       149.1289 
 2018   0.0000       5.482867       149.1964 
 2019   0.0000       5.483968       149.2264 
 2020   0.0000       5.492263       149.4521 
 2021   0.0000       5.496331       149.5628 
 2022   0.0000       5.499512       149.6493 
 2023   0.0000       5.505897       149.8231 
 2024   0.0000       5.508131       149.8839 
 2025   0.0000       5.515479       150.0838 
 2026   0.0000       5.520015       150.2072 
 2027   0.0000       5.521052       150.2355 
 2028   0.0000       5.530449       150.4912 
 2029   0.0000       5.532920       150.5584 
 2030   0.0000       5.536803       150.6641 
 2031   0.0000       5.543047       150.8340 
 2032   0.0000       5.546005       150.9145 
 2033   0.0000       5.546786       150.9357 
 2034   0.0000       5.548664       150.9868 
 2035   0.0000       5.551906       151.0750 
 2036   0.0000       5.555236       151.1656 
 2037   0.0000       5.558327       151.2498 
 2038   0.0000       5.563040       151.3780 
 2039   0.0000       5.567170       151.4904 
 2040   0.0000       5.569919       151.5652 
 2041   0.0000       5.572279       151.6294 
 2042   0.0000       5.575189       151.7086 
 2043   0.0000       5.578576       151.8008 
 2044   0.0000       5.580905       151.8642 
 2045   0.0000       5.582925       151.9191 
 2046   0.0000       5.586733       152.0227 
 2047   0.0000       5.588493       152.0706 
 2048   0.0000       5.590221       152.1176 
 2049   0.0000       5.596957       152.3010 
 2050   0.0000       5.597610       152.3187 
 2051   0.0000       5.600387       152.3943 
 2052   0.0000       5.605096       152.5224 
 2053   0.0000       5.606295       152.5550 
 2054   0.0000       5.611444       152.6951 
 2055   0.0000       5.616738       152.8392 
 2056   0.0000       5.619681       152.9193 
 2057   0.0000       5.620691       152.9468 
 2058   0.0000       5.625062       153.0657 
 2059   0.0000       5.628079       153.1478 
 2060   0.0000       5.631405       153.2383 
 2061   0.0000       5.634369       153.3190 
 2062   0.0000       5.635774       153.3572 
 2063   0.0000       5.640545       153.4870 
 2064   0.0000       5.645238       153.6147 
 2065   0.0000       5.646646       153.6531 
 2066   0.0000       5.649484       153.7303 
 2067   0.0000       5.650598       153.7606 
 2068   0.0000       5.657534       153.9493 
 2069   0.0000       5.661764       154.0644 
 2070   0.0000       5.662188       154.0760 
 2071   0.0000       5.666748       154.2001 
 2072   0.0000       5.670692       154.3074 
 2073   0.0000       5.674340       154.4066 
 2074   0.0000       5.679068       154.5353 
 2075   0.0000       5.680864       154.5842 
 2076   0.0000       5.683650       154.6600 
 2077   0.0000       5.688371       154.7885 
 2078   0.0000       5.689856       154.8288 
 2079   0.0000       5.694257       154.9486 
 2080   0.0000       5.699683       155.0963 
 2081   0.0000       5.704870       155.2374 
 2082   0.0000       5.705765       155.2617 
 2083   0.0000       5.709565       155.3652 
 2084   0.0000       5.712398       155.4422 
 2085   0.0000       5.715329       155.5220 
 2086   0.0000       5.716622       155.5572 
 2087   0.0000       5.718916       155.6196 
 2088   0.0000       5.725108       155.7881 
 2089   0.0000       5.729745       155.9143 
 2090   0.0000       5.733136       156.0066 
 2091   0.0000       5.735692       156.0761 
 2092   0.0000       5.740524       156.2076 
 2093   0.0000       5.747564       156.3992 
 2094   0.0000       5.750423       156.4770 
 2095   0.0000       5.753837       156.5699 
 2096   0.0000       5.754083       156.5765 
 2097   0.0000       5.758839       156.7060 
 2098   0.0000       5.763745       156.8395 
 2099   0.0000       5.767568       156.9435 
 2100   0.0000       5.770298       157.0178 
 2101   0.0000       5.771141       157.0407 
 2102   0.0000       5.775797       157.1674 
 2103   0.0000       5.780246       157.2885 
 2104   0.0000       5.783107       157.3663 
 2105   0.0000       5.786735       157.4651 
 2106   0.0000       5.792434       157.6201 
 2107   0.0000       5.803342       157.9170 
 2108   0.0000       5.804323       157.9436 
 2109   0.0000       5.807524       158.0308 
 2110   0.0000       5.811054       158.1268 
 2111   0.0000       5.814210       158.2127 
 2112   0.0000       5.818543       158.3306 
 2113   0.0000       5.822801       158.4465 
 2114   0.0000       5.830466       158.6550 
 2115   0.0000       5.832358       158.7065 
 2116   0.0000       5.839549       158.9022 
 2117   0.0000       5.841548       158.9566 
 2118   0.0000       5.843557       159.0113 
 2119   0.0000       5.848273       159.1396 
 2120   0.0000       5.850803       159.2084 
 2121   0.0000       5.855533       159.3372 
 2122   0.0000       5.860254       159.4656 
 2123   0.0000       5.862222       159.5192 
 2124   0.0000       5.865678       159.6132 
 2125   0.0000       5.872707       159.8045 
 2126   0.0000       5.875640       159.8843 
 2127   0.0000       5.879167       159.9803 
 2128   0.0000       5.881783       160.0514 
 2129   0.0000       5.884952       160.1377 
 2130   0.0000       5.887637       160.2107 
 2131   0.0000       5.891954       160.3282 
 2132   0.0000       5.892552       160.3445 
 2133   0.0000       5.896010       160.4386 
 2134   0.0000       5.900591       160.5632 
 2135   0.0000       5.903721       160.6484 
 2136   0.0000       5.905778       160.7044 
 2137   0.0000       5.907166       160.7422 
 2138   0.0000       5.910206       160.8249 
 2139   0.0000       5.914550       160.9431 
 2140   0.0000       5.916875       161.0063 
 2141   0.0000       5.922319       161.1545 
 2142   0.0000       5.922667       161.1640 
 2143   0.0000       5.928003       161.3092 
 2144   0.0000       5.930158       161.3678 
 2145   0.0000       5.932553       161.4330 
 2146   0.0000       5.934844       161.4953 
 2147   0.0000       5.936955       161.5528 
 2148   0.0000       5.941827       161.6853 
 2149   0.0000       5.942907       161.7147 
 2150   0.0000       5.943801       161.7391 
 2151   0.0000       5.946551       161.8139 
 2152   0.0000       5.952742       161.9823 
 2153   0.0000       5.954075       162.0186 
 2154   0.0000       5.954975       162.0431 
 2155   0.0000       5.957428       162.1099 
 2156   0.0000       5.960566       162.1952 
 2157   0.0000       5.963911       162.2863 
 2158   0.0000       5.966602       162.3595 
 2159   0.0000       5.966985       162.3699 
 2160   0.0000       5.972909       162.5311 
 2161   0.0000       5.975642       162.6055 
 2162   0.0000       5.976531       162.6297 
 2163   0.0000       5.978183       162.6746 
 2164   0.0000       5.978612       162.6863 
 2165   0.0000       5.982246       162.7852 
 2166   0.0000       5.983695       162.8246 
 2167   0.0000       5.986476       162.9003 
 2168   0.0000       5.987159       162.9189 
 2169   0.0000       5.989652       162.9867 
 2170   0.0000       5.996823       163.1819 
 2171   0.0000       5.998191       163.2191 
 2172   0.0000       6.000216       163.2742 
 2173   0.0000       6.000476       163.2812 
 2174   0.0000       6.003069       163.3518 
 2175   0.0000       6.004053       163.3786 
 2176   0.0000       6.006315       163.4401 
 2177   0.0000       6.011456       163.5800 
 2178   0.0000       6.014808       163.6712 
 2179   0.0000       6.015346       163.6859 
 2180   0.0000       6.021272       163.8472 
 2181   0.0000       6.022008       163.8672 
 2182   0.0000       6.025256       163.9555 
 2183   0.0000       6.027079       164.0051 
 2184   0.0000       6.032909       164.1638 
 2185   0.0000       6.038615       164.3191 
 2186   0.0000       6.038673       164.3207 
 2187   0.0000       6.039748       164.3499 
 2188   0.0000       6.043466       164.4511 
 2189   0.0000       6.045457       164.5053 
 2190   0.0000       6.048651       164.5922 
 2191   0.0000       6.051365       164.6660 
 2192   0.0000       6.053581       164.7263 
 2193   0.0000       6.056924       164.8173 
 2194   0.0000       6.060907       164.9257 
 2195   0.0000       6.062148       164.9594 
 2196   0.0000       6.063467       164.9953 
 2197   0.0000       6.067342       165.1008 
 2198   0.0000       6.068537       165.1333 
 2199   0.0000       6.071122       165.2036 
 2200   0.0000       6.072971       165.2539 
 2201   0.0000       6.073844       165.2777 
 2202   0.0000       6.075125       165.3126 
 2203   0.0000       6.075750       165.3296 
 2204   0.0000       6.080605       165.4617 
 2205   0.0000       6.085234       165.5876 
 2206   0.0000       6.085559       165.5965 
 2207   0.0000       6.088308       165.6713 
 2208   0.0000       6.090613       165.7340 
 2209   0.0000       6.092665       165.7898 
 2210   0.0000       6.095760       165.8741 
 2211   0.0000       6.097691       165.9266 
 2212   0.0000       6.099645       165.9798 
 2213   0.0000       6.101176       166.0214 
 2214   0.0000       6.103379       166.0814 
 2215   0.0000       6.103632       166.0883 
 2216   0.0000       6.108758       166.2278 
 2217   0.0000       6.109394       166.2451 
 2218   0.0000       6.112453       166.3283 
 2219   0.0000       6.114935       166.3958 
 2220   0.0000       6.116558       166.4400 
 2221   0.0000       6.119037       166.5075 
 2222   0.0000       6.121843       166.5838 
 2223   0.0000       6.122891       166.6123 
 2224   0.0000       6.126556       166.7121 
 2225   0.0000       6.127905       166.7488 
 2226   0.0000       6.130765       166.8266 
 2227   0.0000       6.134236       166.9211 
 2228   0.0000       6.136415       166.9803 
 2229   0.0000       6.138340       167.0327 
 2230   0.0000       6.142536       167.1469 
 2231   0.0000       6.143374       167.1697 
 2232   0.0000       6.146604       167.2576 
 2233   0.0000       6.150257       167.3570 
 2234   0.0000       6.153682       167.4502 
 2235   0.0000       6.156739       167.5334 
 2236   0.0000       6.159267       167.6022 
 2237   0.0000       6.161642       167.6668 
 2238   0.0000       6.163421       167.7152 
 2239   0.0000       6.167682       167.8311 
 2240   0.0000       6.169721       167.8866 
 2241   0.0000       6.171698       167.9404 
 2242   0.0000       6.173002       167.9759 
 2243   0.0000       6.174510       168.0170 
 2244   0.0000       6.179213       168.1449 
 2245   0.0000       6.184084       168.2775 
 2246   0.0000       6.188348       168.3935 
 2247   0.0000       6.189163       168.4157 
 2248   0.0000       6.190718       168.4580 
 2249   0.0000       6.191674       168.4840 
 2250   0.0000       6.195914       168.5994 
 2251   0.0000       6.197584       168.6448 
 2252   0.0000       6.200489       168.7239 
 2253   0.0000       6.201648       168.7554 
 2254   0.0000       6.202263       168.7722 
 2255   0.0000       6.207311       168.9095 
 2256   0.0000       6.210715       169.0022 
 2257   0.0000       6.211460       169.0224 
 2258   0.0000       6.212359       169.0469 
 2259   0.0000       6.213920       169.0894 
 2260   0.0000       6.216121       169.1492 
 2261   0.0000       6.218767       169.2213 
 2262   0.0000       6.221510       169.2959 
 2263   0.0000       6.223340       169.3457 
 2264   0.0000       6.227419       169.4567 
 2265   0.0000       6.228820       169.4948 
 2266   0.0000       6.229349       169.5092 
 2267   0.0000       6.231810       169.5762 
 2268   0.0000       6.235236       169.6694 
 2269   0.0000       6.236838       169.7130 
 2270   0.0000       6.240924       169.8242 
 2271   0.0000       6.242439       169.8654 
 2272   0.0000       6.243296       169.8887 
 2273   0.0000       6.244800       169.9297 
 2274   0.0000       6.246677       169.9807 
 2275   0.0000       6.248171       170.0214 
 2276   0.0000       6.252276       170.1331 
 2277   0.0000       6.253323       170.1616 
 2278   0.0000       6.255598       170.2235 
 2279   0.0000       6.257516       170.2757 
 2280   0.0000       6.259249       170.3228 
 2281   0.0000       6.261427       170.3821 
 2282   0.0000       6.264620       170.4690 
 2283   0.0000       6.265435       170.4912 
 2284   0.0000       6.268943       170.5866 
 2285   0.0000       6.272061       170.6714 
 2286   0.0000       6.272690       170.6886 
 2287   0.0000       6.276145       170.7826 
 2288   0.0000       6.281340       170.9239 
 2289   0.0000       6.283356       170.9788 
 2290   0.0000       6.285769       171.0445 
 2291   0.0000       6.286261       171.0579 
 2292   0.0000       6.288259       171.1122 
 2293   0.0000       6.288804       171.1270 
 2294   0.0000       6.293036       171.2422 
 2295   0.0000       6.295007       171.2958 
 2296   0.0000       6.298249       171.3841 
 2297   0.0000       6.299318       171.4132 
 2298   0.0000       6.300850       171.4549 
 2299   0.0000       6.301529       171.4733 
 2300   0.0000       6.304132       171.5441 
 2301   0.0000       6.307274       171.6296 
 2302   0.0000       6.310440       171.7158 
 2303   0.0000       6.313352       171.7950 
 2304   0.0000       6.315452       171.8522 
 2305   0.0000       6.317202       171.8998 
 2306   0.0000       6.320153       171.9801 
 2307   0.0000       6.322787       172.0518 
 2308   0.0000       6.324375       172.0950 
 2309   0.0000       6.325406       172.1230 
 2310   0.0000       6.327315       172.1750 
 2311   0.0000       6.330063       172.2498 
 2312   0.0000       6.334051       172.3583 
 2313   0.0000       6.334669       172.3751 
 2314   0.0000       6.337545       172.4534 
 2315   0.0000       6.339446       172.5051 
 2316   0.0000       6.341197       172.5527 
 2317   0.0000       6.344087       172.6314 
 2318   0.0000       6.346390       172.6940 
 2319   0.0000       6.349167       172.7696 
 2320   0.0000       6.350407       172.8034 
 2321   0.0000       6.354485       172.9143 
 2322   0.0000       6.356527       172.9699 
 2323   0.0000       6.361221       173.0976 
 2324   0.0000       6.362959       173.1449 
 2325   0.0000       6.364428       173.1849 
 2326   0.0000       6.366868       173.2513 
 2327   0.0000       6.370204       173.3421 
 2328   0.0000       6.371119       173.3670 
 2329   0.0000       6.373796       173.4398 
 2330   0.0000       6.376358       173.5095 
 2331   0.0000       6.379026       173.5821 
 2332   0.0000       6.379736       173.6014 
 2333   0.0000       6.381885       173.6599 
 2334   0.0000       6.383333       173.6993 
 2335   0.0000       6.384728       173.7373 
 2336   0.0000       6.386975       173.7984 
 2337   0.0000       6.387656       173.8170 
 2338   0.0000       6.390016       173.8812 
 2339   0.0000       6.390980       173.9074 
 2340   0.0000       6.394738       174.0097 
 2341   0.0000       6.397236       174.0776 
 2342   0.0000       6.398055       174.0999 
 2343   0.0000       6.399377       174.1359 
 2344   0.0000       6.402949       174.2331 
 2345   0.0000       6.404691       174.2805 
 2346   0.0000       6.407735       174.3633 
 2347   0.0000       6.410874       174.4487 
 2348   0.0000       6.412857       174.5027 
 2349   0.0000       6.414677       174.5522 
 2350   0.0000       6.419110       174.6729 
 2351   0.0000       6.421977       174.7509 
 2352   0.0000       6.423020       174.7793 
 2353   0.0000       6.427163       174.8920 
 2354   0.0000       6.431608       175.0130 
 2355   0.0000       6.434189       175.0832 
 2356   0.0000       6.437273       175.1671 
 2357   0.0000       6.438323       175.1957 
 2358   0.0000       6.443513       175.3369 
 2359   0.0000       6.444209       175.3558 
 2360   0.0000       6.445340       175.3866 
 2361   0.0000       6.446840       175.4274 
 2362   0.0000       6.449721       175.5058 
 2363   0.0000       6.452202       175.5733 
 2364   0.0000       6.454012       175.6226 
 2365   0.0000       6.459336       175.7675 
 2366   0.0000       6.460841       175.8084 
 2367   0.0000       6.463302       175.8754 
 2368   0.0000       6.465649       175.9393 
 2369   0.0000       6.466824       175.9712 
 2370   0.0000       6.468238       176.0097 
 2371   0.0000       6.471791       176.1064 
 2372   0.0000       6.474259       176.1735 
 2373   0.0000       6.477953       176.2741 
 2374   0.0000       6.481525       176.3713 
 2375   0.0000       6.483665       176.4295 
 2376   0.0000       6.486464       176.5057 
 2377   0.0000       6.491150       176.6332 
 2378   0.0000       6.493103       176.6863 
 2379   0.0000       6.495210       176.7437 
 2380   0.0000       6.496582       176.7810 
 2381   0.0000       6.498832       176.8422 
 2382   0.0000       6.503356       176.9653 
 2383   0.0000       6.505989       177.0370 
 2384   0.0000       6.508148       177.0957 
 2385   0.0000       6.511914       177.1982 
 2386   0.0000       6.515432       177.2939 
 2387   0.0000       6.519442       177.4030 
 2388   0.0000       6.523093       177.5024 
 2389   0.0000       6.524942       177.5527 
 2390   0.0000       6.526849       177.6046 
 2391   0.0000       6.530573       177.7059 
 2392   0.0000       6.532479       177.7578 
 2393   0.0000       6.535323       177.8352 
 2394   0.0000       6.538028       177.9088 
 2395   0.0000       6.539016       177.9357 
 2396   0.0000       6.542852       178.0400 
 2397   0.0000       6.545558       178.1137 
 2398   0.0000       6.546158       178.1300 
 2399   0.0000       6.548133       178.1838 
 2400   0.0000       6.553106       178.3191 
 2401   0.0000       6.554187       178.3485 
 2402   0.0000       6.557756       178.4456 
 2403   0.0000       6.560370       178.5168 
 2404   0.0000       6.563497       178.6018 
 2405   0.0000       6.566463       178.6825 
 2406   0.0000       6.569091       178.7541 
 2407   0.0000       6.573043       178.8616 
 2408   0.0000       6.576272       178.9495 
 2409   0.0000       6.577701       178.9884 
 2410   0.0000       6.583611       179.1492 
 2411   0.0000       6.584648       179.1774 
 2412   0.0000       6.587406       179.2524 
 2413   0.0000       6.591200       179.3557 
 2414   0.0000       6.592823       179.3998 
 2415   0.0000       6.596043       179.4874 
 2416   0.0000       6.598452       179.5530 
 2417   0.0000       6.602505       179.6633 
 2418   0.0000       6.603768       179.6977 
 2419   0.0000       6.605205       179.7368 
 2420   0.0000       6.612044       179.9229 
 2421   0.0000       6.622809       180.2158 
 2422   0.0000       6.624332       180.2572 
 2423   0.0000       6.628866       180.3806 
 2424   0.0000       6.630537       180.4261 
 2425   0.0000       6.631779       180.4599 
 2426   0.0000       6.635946       180.5733 
 2427   0.0000       6.638327       180.6380 
 2428   0.0000       6.640404       180.6946 
 2429   0.0000       6.642583       180.7539 
 2430   0.0000       6.645760       180.8403 
 2431   0.0000       6.649023       180.9291 
 2432   0.0000       6.652174       181.0149 
 2433   0.0000       6.652394       181.0208 
 2434   0.0000       6.655843       181.1147 
 2435   0.0000       6.657489       181.1595 
 2436   0.0000       6.657699       181.1652 
 2437   0.0000       6.664459       181.3491 
 2438   0.0000       6.666397       181.4019 
 2439   0.0000       6.667845       181.4413 
 2440   0.0000       6.668293       181.4535 
 2441   0.0000       6.673667       181.5997 
 2442   0.0000       6.674246       181.6155 
 2443   0.0000       6.679722       181.7645 
 2444   0.0000       6.681709       181.8185 
 2445   0.0000       6.683847       181.8767 
 2446   0.0000       6.686723       181.9550 
 2447   0.0000       6.690571       182.0597 
 2448   0.0000       6.695096       182.1828 
 2449   0.0000       6.697069       182.2365 
 2450   0.0000       6.699080       182.2912 
 2451   0.0000       6.701078       182.3456 
 2452   0.0000       6.705740       182.4725 
 2453   0.0000       6.706478       182.4925 
 2454   0.0000       6.708751       182.5544 
 2455   0.0000       6.711595       182.6318 
 2456   0.0000       6.712208       182.6485 
 2457   0.0000       6.714919       182.7222 
 2458   0.0000       6.715743       182.7446 
 2459   0.0000       6.719427       182.8449 
 2460   0.0000       6.722790       182.9364 
 2461   0.0000       6.723105       182.9450 
 2462   0.0000       6.724928       182.9946 
 2463   0.0000       6.729563       183.1207 
 2464   0.0000       6.731201       183.1653 
 2465   0.0000       6.735090       183.2711 
 2466   0.0000       6.740300       183.4129 
 2467   0.0000       6.741346       183.4414 
 2468   0.0000       6.745081       183.5430 
 2469   0.0000       6.746455       183.5804 
 2470   0.0000       6.747826       183.6177 
 2471   0.0000       6.754770       183.8066 
 2472   0.0000       6.755203       183.8184 
 2473   0.0000       6.757803       183.8892 
 2474   0.0000       6.763555       184.0457 
 2475   0.0000       6.764029       184.0586 
 2476   0.0000       6.767263       184.1466 
 2477   0.0000       6.768121       184.1699 
 2478   0.0000       6.770406       184.2321 
 2479   0.0000       6.772922       184.3006 
 2480   0.0000       6.775883       184.3812 
 2481   0.0000       6.780540       184.5079 
 2482   0.0000       6.781331       184.5294 
 2483   0.0000       6.785057       184.6308 
 2484   0.0000       6.787355       184.6933 
 2485   0.0000       6.790030       184.7661 
 2486   0.0000       6.793157       184.8512 
 2487   0.0000       6.796921       184.9536 
 2488   0.0000       6.798734       185.0030 
 2489   0.0000       6.800707       185.0566 
 2490   0.0000       6.802612       185.1085 
 2491   0.0000       6.806520       185.2148 
 2492   0.0000       6.808182       185.2600 
 2493   0.0000       6.812025       185.3646 
 2494   0.0000       6.814205       185.4240 
 2495   0.0000       6.815364       185.4555 
 2496   0.0000       6.817457       185.5124 
 2497   0.0000       6.820898       185.6061 
 2498   0.0000       6.824619       185.7073 
 2499   0.0000       6.825102       185.7205 
 2500   0.0000       6.830233       185.8601 
 2501   0.0000       6.836180       186.0219 
 2502   0.0000       6.840222       186.1319 
 2503   0.0000       6.843242       186.2141 
 2504   0.0000       6.847593       186.3325 
 2505   0.0000       6.850565       186.4134 
 2506   0.0000       6.851885       186.4493 
 2507   0.0000       6.854111       186.5098 
 2508   0.0000       6.858291       186.6236 
 2509   0.0000       6.862150       186.7286 
 2510   0.0000       6.866878       186.8572 
 2511   0.0000       6.868634       186.9050 
 2512   0.0000       6.871217       186.9753 
 2513   0.0000       6.872761       187.0173 
 2514   0.0000       6.876223       187.1115 
 2515   0.0000       6.877398       187.1435 
 2516   0.0000       6.882483       187.2819 
 2517   0.0000       6.885369       187.3604 
 2518   0.0000       6.887955       187.4308 
 2519   0.0000       6.894936       187.6207 
 2520   0.0000       6.899143       187.7352 
 2521   0.0000       6.902694       187.8319 
 2522   0.0000       6.903010       187.8404 
 2523   0.0000       6.905049       187.8959 
 2524   0.0000       6.908279       187.9838 
 2525   0.0000       6.911918       188.0828 
 2526   0.0000       6.914682       188.1581 
 2527   0.0000       6.921723       188.3496 
 2528   0.0000       6.922128       188.3607 
 2529   0.0000       6.933777       188.6777 
 2530   0.0000       6.936677       188.7566 
 2531   0.0000       6.939708       188.8391 
 2532   0.0000       6.946552       189.0253 
 2533   0.0000       6.948236       189.0711 
 2534   0.0000       6.960254       189.3981 
 2535   0.0000       6.965032       189.5281 
 2536   0.0000       6.969840       189.6590 
 2537   0.0000       6.972709       189.7370 
 2538   0.0000       6.979400       189.9191 
 2539   0.0000       6.985136       190.0752 
 2540   0.0000       6.987356       190.1356 
 2541   0.0000       6.989559       190.1956 
 2542   0.0000       6.995731       190.3635 
 2543   0.0000       6.998687       190.4439 
 2544   0.0000       7.004562       190.6038 
 2545   0.0000       7.009197       190.7299 
 2546   0.0000       7.012432       190.8180 
 2547   0.0000       7.015917       190.9128 
 2548   0.0000       7.018771       190.9905 
 2549   0.0000       7.022031       191.0792 
 2550   0.0000       7.024174       191.1375 
 2551   0.0000       7.025702       191.1791 
 2552   0.0000       7.029439       191.2808 
 2553   0.0000       7.030824       191.3184 
 2554   0.0000       7.032454       191.3628 
 2555   0.0000       7.035191       191.4373 
 2556   0.0000       7.037424       191.4980 
 2557   0.0000       7.039107       191.5438 
 2558   0.0000       7.041512       191.6093 
 2559   0.0000       7.044251       191.6838 
 2560   0.0000       7.049942       191.8387 
 2561   0.0000       7.052424       191.9062 
 2562   0.0000       7.054070       191.9510 
 2563   0.0000       7.056315       192.0121 
 2564   0.0000       7.063134       192.1976 
 2565   0.0000       7.064358       192.2310 
 2566   0.0000       7.067833       192.3255 
 2567   0.0000       7.069370       192.3673 
 2568   0.0000       7.071358       192.4214 
 2569   0.0000       7.075699       192.5395 
 2570   0.0000       7.079169       192.6340 
 2571   0.0000       7.079567       192.6448 
 2572   0.0000       7.083714       192.7576 
 2573   0.0000       7.089518       192.9156 
 2574   0.0000       7.091040       192.9570 
 2575   0.0000       7.091939       192.9815 
 2576   0.0000       7.098946       193.1721 
 2577   0.0000       7.102709       193.2745 
 2578   0.0000       7.112075       193.5294 
 2579   0.0000       7.114344       193.5911 
 2580   0.0000       7.117165       193.6679 
 2581   0.0000       7.120218       193.7510 
 2582   0.0000       7.127352       193.9451 
 2583   0.0000       7.130092       194.0197 
 2584   0.0000       7.130671       194.0354 
 2585   0.0000       7.138516       194.2489 
 2586   0.0000       7.142249       194.3505 
 2587   0.0000       7.145637       194.4427 
 2588   0.0000       7.148182       194.5119 
 2589   0.0000       7.151795       194.6102 
 2590   0.0000       7.153943       194.6687 
 2591   0.0000       7.155440       194.7094 
 2592   0.0000       7.158344       194.7884 
 2593   0.0000       7.160225       194.8396 
 2594   0.0000       7.164844       194.9653 
 2595   0.0000       7.172864       195.1835 
 2596   0.0000       7.174754       195.2350 
 2597   0.0000       7.178940       195.3489 
 2598   0.0000       7.180627       195.3948 
 2599   0.0000       7.181212       195.4107 
 2600   0.0000       7.189872       195.6464 
 2601   0.0000       7.191218       195.6830 
 2602   0.0000       7.192172       195.7089 
 2603   0.0000       7.197046       195.8416 
 2604   0.0000       7.201847       195.9722 
 2605   0.0000       7.204752       196.0513 
 2606   0.0000       7.207882       196.1365 
 2607   0.0000       7.209358       196.1766 
 2608   0.0000       7.216132       196.3609 
 2609   0.0000       7.220659       196.4841 
 2610   0.0000       7.228997       196.7110 
 2611   0.0000       7.233895       196.8443 
 2612   0.0000       7.238904       196.9806 
 2613   0.0000       7.240572       197.0260 
 2614   0.0000       7.248581       197.2439 
 2615   0.0000       7.252754       197.3575 
 2616   0.0000       7.256001       197.4458 
 2617   0.0000       7.259142       197.5313 
 2618   0.0000       7.260481       197.5677 
 2619   0.0000       7.267411       197.7563 
 2620   0.0000       7.273029       197.9092 
 2621   0.0000       7.274437       197.9475 
 2622   0.0000       7.277646       198.0348 
 2623   0.0000       7.284504       198.2214 
 2624   0.0000       7.287456       198.3018 
 2625   0.0000       7.292426       198.4370 
 2626   0.0000       7.295056       198.5086 
 2627   0.0000       7.298555       198.6038 
 2628   0.0000       7.300779       198.6643 
 2629   0.0000       7.305494       198.7926 
 2630   0.0000       7.307353       198.8432 
 2631   0.0000       7.310261       198.9223 
 2632   0.0000       7.317410       199.1168 
 2633   0.0000       7.320987       199.2142 
 2634   0.0000       7.324630       199.3133 
 2635   0.0000       7.329858       199.4556 
 2636   0.0000       7.334010       199.5685 
 2637   0.0000       7.338798       199.6988 
 2638   0.0000       7.351780       200.0521 
 2639   0.0000       7.356987       200.1938 
 2640   0.0000       7.365406       200.4229 
 2641   0.0000       7.365722       200.4315 
 2642   0.0000       7.369552       200.5357 
 2643   0.0000       7.370823       200.5703 
 2644   0.0000       7.373995       200.6566 
 2645   0.0000       7.379608       200.8093 
 2646   0.0000       7.386009       200.9835 
 2647   0.0000       7.391232       201.1256 
 2648   0.0000       7.399049       201.3384 
 2649   0.0000       7.400665       201.3823 
 2650   0.0000       7.403912       201.4707 
 2651   0.0000       7.409236       201.6155 
 2652   0.0000       7.412718       201.7103 
 2653   0.0000       7.414084       201.7475 
 2654   0.0000       7.418385       201.8645 
 2655   0.0000       7.428921       202.1512 
 2656   0.0000       7.432586       202.2509 
 2657   0.0000       7.434415       202.3007 
 2658   0.0000       7.435467       202.3293 
 2659   0.0000       7.436053       202.3453 
 2660   0.0000       7.440288       202.4605 
 2661   0.0000       7.444263       202.5687 
 2662   0.0000       7.448499       202.6840 
 2663   0.0000       7.453093       202.8090 
 2664   0.0000       7.460036       202.9979 
 2665   0.0000       7.465109       203.1359 
 2666   0.0000       7.466849       203.1833 
 2667   0.0000       7.470210       203.2747 
 2668   0.0000       7.474397       203.3887 
 2669   0.0000       7.475626       203.4221 
 2670   0.0000       7.479163       203.5184 
 2671   0.0000       7.483424       203.6343 
 2672   0.0000       7.485659       203.6951 
 2673   0.0000       7.488428       203.7705 
 2674   0.0000       7.491230       203.8467 
 2675   0.0000       7.495174       203.9540 
 2676   0.0000       7.498080       204.0331 
 2677   0.0000       7.503321       204.1758 
 2678   0.0000       7.505887       204.2456 
 2679   0.0000       7.510535       204.3721 
 2680   0.0000       7.513584       204.4550 
 2681   0.0000       7.517331       204.5570 
 2682   0.0000       7.520162       204.6340 
 2683   0.0000       7.527085       204.8224 
 2684   0.0000       7.528268       204.8546 
 2685   0.0000       7.529735       204.8945 
 2686   0.0000       7.533707       205.0026 
 2687   0.0000       7.538490       205.1327 
 2688   0.0000       7.542282       205.2359 
 2689   0.0000       7.545015       205.3103 
 2690   0.0000       7.546079       205.3392 
 2691   0.0000       7.549128       205.4222 
 2692   0.0000       7.551253       205.4800 
 2693   0.0000       7.551966       205.4994 
 2694   0.0000       7.556932       205.6346 
 2695   0.0000       7.558614       205.6803 
 2696   0.0000       7.561276       205.7528 
 2697   0.0000       7.562319       205.7812 
 2698   0.0000       7.567844       205.9315 
 2699   0.0000       7.569431       205.9747 
 2700   0.0000       7.571803       206.0392 
 2701   0.0000       7.572569       206.0601 
 2702   0.0000       7.575113       206.1293 
 2703   0.0000       7.581685       206.3081 
 2704   0.0000       7.581951       206.3154 
 2705   0.0000       7.582937       206.3422 
 2706   0.0000       7.592520       206.6030 
 2707   0.0000       7.595436       206.6823 
 2708   0.0000       7.599772       206.8003 
 2709   0.0000       7.602497       206.8745 
 2710   0.0000       7.605777       206.9637 
 2711   0.0000       7.610735       207.0986 
 2712   0.0000       7.616479       207.2549 
 2713   0.0000       7.618755       207.3169 
 2714   0.0000       7.622720       207.4248 
 2715   0.0000       7.627323       207.5500 
 2716   0.0000       7.629639       207.6130 
 2717   0.0000       7.634729       207.7515 
 2718   0.0000       7.638881       207.8645 
 2719   0.0000       7.639534       207.8823 
 2720   0.0000       7.643351       207.9861 
 2721   0.0000       7.647769       208.1064 
 2722   0.0000       7.651676       208.2127 
 2723   0.0000       7.653421       208.2602 
 2724   0.0000       7.656525       208.3446 
 2725   0.0000       7.658993       208.4118 
 2726   0.0000       7.667379       208.6400 
 2727   0.0000       7.668943       208.6826 
 2728   0.0000       7.670631       208.7285 
 2729   0.0000       7.673736       208.8130 
 2730   0.0000       7.675094       208.8499 
 2731   0.0000       7.679132       208.9598 
 2732   0.0000       7.684563       209.1076 
 2733   0.0000       7.690345       209.2649 
 2734   0.0000       7.694618       209.3812 
 2735   0.0000       7.695559       209.4068 
 2736   0.0000       7.702670       209.6003 
 2737   0.0000       7.708288       209.7532 
 2738   0.0000       7.710976       209.8263 
 2739   0.0000       7.716653       209.9808 
 2740   0.0000       7.718833       210.0401 
 2741   0.0000       7.720924       210.0970 
 2742   0.0000       7.726042       210.2363 
 2743   0.0000       7.730465       210.3566 
 2744   0.0000       7.735147       210.4840 
 2745   0.0000       7.737914       210.5594 
 2746   0.0000       7.740712       210.6355 
 2747   0.0000       7.743109       210.7007 
 2748   0.0000       7.745809       210.7742 
 2749   0.0000       7.747031       210.8074 
 2750   0.0000       7.752707       210.9619 
 2751   0.0000       7.756500       211.0651 
 2752   0.0000       7.759102       211.1359 
 2753   0.0000       7.760342       211.1696 
 2754   0.0000       7.767753       211.3713 
 2755   0.0000       7.768589       211.3940 
 2756   0.0000       7.770767       211.4533 
 2757   0.0000       7.772578       211.5026 
 2758   0.0000       7.777487       211.6362 
 2759   0.0000       7.783098       211.7889 
 2760   0.0000       7.786255       211.8748 
 2761   0.0000       7.790711       211.9960 
 2762   0.0000       7.793629       212.0754 
 2763   0.0000       7.794960       212.1116 
 2764   0.0000       7.798362       212.2042 
 2765   0.0000       7.803189       212.3356 
 2766   0.0000       7.807781       212.4605 
 2767   0.0000       7.809821       212.5160 
 2768   0.0000       7.811313       212.5566 
 2769   0.0000       7.822056       212.8490 
 2770   0.0000       7.823307       212.8830 
 2771   0.0000       7.826577       212.9720 
 2772   0.0000       7.828621       213.0276 
 2773   0.0000       7.834774       213.1950 
 2774   0.0000       7.838576       213.2985 
 2775   0.0000       7.843686       213.4375 
 2776   0.0000       7.847310       213.5362 
 2777   0.0000       7.849863       213.6056 
 2778   0.0000       7.852444       213.6759 
 2779   0.0000       7.860433       213.8932 
 2780   0.0000       7.862422       213.9474 
 2781   0.0000       7.863912       213.9879 
 2782   0.0000       7.870038       214.1546 
 2783   0.0000       7.871101       214.1836 
 2784   0.0000       7.874711       214.2818 
 2785   0.0000       7.878511       214.3852 
 2786   0.0000       7.881448       214.4651 
 2787   0.0000       7.887866       214.6397 
 2788   0.0000       7.891746       214.7453 
 2789   0.0000       7.895453       214.8462 
 2790   0.0000       7.898286       214.9233 
 2791   0.0000       7.907728       215.1802 
 2792   0.0000       7.910008       215.2423 
 2793   0.0000       7.915065       215.3799 
 2794   0.0000       7.916375       215.4155 
 2795   0.0000       7.917958       215.4586 
 2796   0.0000       7.922548       215.5835 
 2797   0.0000       7.924461       215.6355 
 2798   0.0000       7.928761       215.7526 
 2799   0.0000       7.931051       215.8149 
 2800   0.0000       7.932174       215.8454 
 2801   0.0000       7.936269       215.9569 
 2802   0.0000       7.942304       216.1211 
 2803   0.0000       7.946618       216.2385 
 2804   0.0000       7.948473       216.2889 
 2805   0.0000       7.949818       216.3255 
 2806   0.0000       7.954238       216.4458 
 2807   0.0000       7.958854       216.5714 
 2808   0.0000       7.959604       216.5918 
 2809   0.0000       7.964842       216.7344 
 2810   0.0000       7.970736       216.8948 
 2811   0.0000       7.973111       216.9594 
 2812   0.0000       7.974391       216.9942 
 2813   0.0000       7.979215       217.1255 
 2814   0.0000       7.982490       217.2146 
 2815   0.0000       7.983679       217.2470 
 2816   0.0000       7.986417       217.3214 
 2817   0.0000       7.990805       217.4409 
 2818   0.0000       7.993731       217.5205 
 2819   0.0000       7.995300       217.5632 
 2820   0.0000       7.997576       217.6251 
 2821   0.0000       7.999576       217.6795 
 2822   0.0000       8.002407       217.7566 
 2823   0.0000       8.008493       217.9222 
 2824   0.0000       8.014870       218.0957 
 2825   0.0000       8.016222       218.1325 
 2826   0.0000       8.018928       218.2061 
 2827   0.0000       8.021531       218.2770 
 2828   0.0000       8.022864       218.3132 
 2829   0.0000       8.025567       218.3868 
 2830   0.0000       8.027714       218.4452 
 2831   0.0000       8.032638       218.5792 
 2832   0.0000       8.035588       218.6595 
 2833   0.0000       8.035895       218.6678 
 2834   0.0000       8.037156       218.7021 
 2835   0.0000       8.042736       218.8540 
 2836   0.0000       8.046666       218.9609 
 2837   0.0000       8.052390       219.1167 
 2838   0.0000       8.054194       219.1658 
 2839   0.0000       8.057625       219.2591 
 2840   0.0000       8.062421       219.3896 
 2841   0.0000       8.067738       219.5343 
 2842   0.0000       8.070070       219.5978 
 2843   0.0000       8.071854       219.6463 
 2844   0.0000       8.076548       219.7740 
 2845   0.0000       8.077932       219.8117 
 2846   0.0000       8.080104       219.8708 
 2847   0.0000       8.091561       220.1826 
 2848   0.0000       8.097276       220.3381 
 2849   0.0000       8.100017       220.4127 
 2850   0.0000       8.100925       220.4374 
 2851   0.0000       8.106509       220.5893 
 2852   0.0000       8.109784       220.6784 
 2853   0.0000       8.115173       220.8251 
 2854   0.0000       8.121138       220.9874 
 2855   0.0000       8.126173       221.1244 
 2856   0.0000       8.131493       221.2692 
 2857   0.0000       8.135202       221.3701 
 2858   0.0000       8.140821       221.5230 
 2859   0.0000       8.144128       221.6130 
 2860   0.0000       8.145395       221.6475 
 2861   0.0000       8.148347       221.7278 
 2862   0.0000       8.149905       221.7702 
 2863   0.0000       8.153206       221.8600 
 2864   0.0000       8.156234       221.9424 
 2865   0.0000       8.157381       221.9736 
 2866   0.0000       8.162007       222.0995 
 2867   0.0000       8.164604       222.1702 
 2868   0.0000       8.166043       222.2093 
 2869   0.0000       8.167905       222.2600 
 2870   0.0000       8.174726       222.4456 
 2871   0.0000       8.176074       222.4823 
 2872   0.0000       8.180601       222.6055 
 2873   0.0000       8.183685       222.6894 
 2874   0.0000       8.186524       222.7666 
 2875   0.0000       8.189611       222.8506 
 2876   0.0000       8.194633       222.9873 
 2877   0.0000       8.196068       223.0263 
 2878   0.0000       8.196621       223.0414 
 2879   0.0000       8.197757       223.0723 
 2880   0.0000       8.203308       223.2234 
 2881   0.0000       8.207100       223.3266 
 2882   0.0000       8.208922       223.3761 
 2883   0.0000       8.209962       223.4044 
 2884   0.0000       8.213710       223.5064 
 2885   0.0000       8.215071       223.5435 
 2886   0.0000       8.220530       223.6920 
 2887   0.0000       8.221286       223.7126 
 2888   0.0000       8.223153       223.7634 
 2889   0.0000       8.225867       223.8372 
 2890   0.0000       8.230529       223.9641 
 2891   0.0000       8.231789       223.9984 
 2892   0.0000       8.236325       224.1218 
 2893   0.0000       8.241264       224.2562 
 2894   0.0000       8.241851       224.2722 
 2895   0.0000       8.246006       224.3852 
 2896   0.0000       8.249509       224.4805 
 2897   0.0000       8.251637       224.5385 
 2898   0.0000       8.255567       224.6454 
 2899   0.0000       8.264185       224.8799 
 2900   0.0000       8.267870       224.9802 
 2901   0.0000       8.272281       225.1002 
 2902   0.0000       8.274250       225.1538 
 2903   0.0000       8.276381       225.2118 
 2904   0.0000       8.280788       225.3317 
 2905   0.0000       8.284083       225.4214 
 2906   0.0000       8.285279       225.4539 
 2907   0.0000       8.285919       225.4713 
 2908   0.0000       8.291217       225.6155 
 2909   0.0000       8.296768       225.7665 
 2910   0.0000       8.297285       225.7806 
 2911   0.0000       8.308093       226.0747 
 2912   0.0000       8.311624       226.1708 
 2913   0.0000       8.312349       226.1905 
 2914   0.0000       8.313934       226.2336 
 2915   0.0000       8.316568       226.3053 
 2916   0.0000       8.321695       226.4448 
 2917   0.0000       8.324350       226.5171 
 2918   0.0000       8.327403       226.6002 
 2919   0.0000       8.333470       226.7653 
 2920   0.0000       8.339321       226.9245 
 2921   0.0000       8.345201       227.0845 
 2922   0.0000       8.346414       227.1175 
 2923   0.0000       8.350450       227.2273 
 2924   0.0000       8.356417       227.3897 
 2925   0.0000       8.360623       227.5041 
 2926   0.0000       8.362097       227.5442 
 2927   0.0000       8.364318       227.6047 
 2928   0.0000       8.366769       227.6714 
 2929   0.0000       8.368897       227.7293 
 2930   0.0000       8.370864       227.7828 
 2931   0.0000       8.372596       227.8299 
 2932   0.0000       8.374447       227.8803 
 2933   0.0000       8.377104       227.9526 
 2934   0.0000       8.382511       228.0997 
 2935   0.0000       8.383952       228.1389 
 2936   0.0000       8.385257       228.1744 
 2937   0.0000       8.389742       228.2965 
 2938   0.0000       8.391386       228.3412 
 2939   0.0000       8.392850       228.3811 
 2940   0.0000       8.396357       228.4765 
 2941   0.0000       8.397375       228.5042 
 2942   0.0000       8.400836       228.5984 
 2943   0.0000       8.402084       228.6323 
 2944   0.0000       8.404076       228.6865 
 2945   0.0000       8.407954       228.7921 
 2946   0.0000       8.408072       228.7953 
 2947   0.0000       8.411251       228.8818 
 2948   0.0000       8.413358       228.9391 
 2949   0.0000       8.418109       229.0684 
 2950   0.0000       8.420140       229.1237 
 2951   0.0000       8.421442       229.1591 
 2952   0.0000       8.426512       229.2970 
 2953   0.0000       8.428984       229.3643 
 2954   0.0000       8.430275       229.3994 
 2955   0.0000       8.432433       229.4582 
 2956   0.0000       8.435106       229.5309 
 2957   0.0000       8.437639       229.5998 
 2958   0.0000       8.440142       229.6679 
 2959   0.0000       8.441998       229.7185 
 2960   0.0000       8.444752       229.7934 
 2961   0.0000       8.446178       229.8322 
 2962   0.0000       8.450149       229.9402 
 2963   0.0000       8.452824       230.0130 
 2964   0.0000       8.455488       230.0855 
 2965   0.0000       8.457821       230.1490 
 2966   0.0000       8.461911       230.2603 
 2967   0.0000       8.465231       230.3507 
 2968   0.0000       8.467952       230.4247 
 2969   0.0000       8.469732       230.4731 
 2970   0.0000       8.472065       230.5366 
 2971   0.0000       8.473066       230.5639 
 2972   0.0000       8.478835       230.7208 
 2973   0.0000       8.481238       230.7862 
 2974   0.0000       8.485721       230.9082 
 2975   0.0000       8.487285       230.9508 
 2976   0.0000       8.490132       231.0282 
 2977   0.0000       8.491402       231.0628 
 2978   0.0000       8.496625       231.2049 
 2979   0.0000       8.499578       231.2853 
 2980   0.0000       8.502190       231.3563 
 2981   0.0000       8.503323       231.3872 
 2982   0.0000       8.507481       231.5003 
 2983   0.0000       8.509632       231.5588 
 2984   0.0000       8.514195       231.6830 
 2985   0.0000       8.518220       231.7926 
 2986   0.0000       8.520461       231.8535 
 2987   0.0000       8.522161       231.8998 
 2988   0.0000       8.523276       231.9301 
 2989   0.0000       8.526016       232.0047 
 2990   0.0000       8.528067       232.0605 
 2991   0.0000       8.528771       232.0797 
 2992   0.0000       8.535763       232.2699 
 2993   0.0000       8.536871       232.3001 
 2994   0.0000       8.542243       232.4462 
 2995   0.0000       8.543497       232.4804 
 2996   0.0000       8.547553       232.5907 
 2997   0.0000       8.553852       232.7621 
 2998   0.0000       8.556293       232.8286 
 2999   0.0000       8.559244       232.9089 
 3000   0.0000       8.562251       232.9907 
 3001   0.0000       8.563450       233.0233 
 3002   0.0000       8.566941       233.1183 
 3003   0.0000       8.568698       233.1661 
 3004   0.0000       8.571453       233.2411 
 3005   0.0000       8.574229       233.3166 
 3006   0.0000       8.574840       233.3332 
 3007   0.0000       8.576111       233.3678 
 3008   0.0000       8.582520       233.5423 
 3009   0.0000       8.589001       233.7186 
 3010   0.0000       8.589880       233.7425 
 3011   0.0000       8.592689       233.8190 
 3012   0.0000       8.595181       233.8868 
 3013   0.0000       8.598589       233.9795 
 3014   0.0000       8.604438       234.1387 
 3015   0.0000       8.608465       234.2482 
 3016   0.0000       8.611510       234.3311 
 3017   0.0000       8.615130       234.4296 
 3018   0.0000       8.616467       234.4660 
 3019   0.0000       8.617530       234.4949 
 3020   0.0000       8.621151       234.5935 
 3021   0.0000       8.624087       234.6733 
 3022   0.0000       8.627430       234.7643 
 3023   0.0000       8.629351       234.8166 
 3024   0.0000       8.634950       234.9689 
 3025   0.0000       8.639063       235.0809 
 3026   0.0000       8.643452       235.2003 
 3027   0.0000       8.645887       235.2665 
 3028   0.0000       8.647321       235.3056 
 3029   0.0000       8.651855       235.4289 
 3030   0.0000       8.656077       235.5438 
 3031   0.0000       8.660795       235.6722 
 3032   0.0000       8.661408       235.6889 
 3033   0.0000       8.663448       235.7444 
 3034   0.0000       8.669608       235.9120 
 3035   0.0000       8.670628       235.9398 
 3036   0.0000       8.673807       236.0263 
 3037   0.0000       8.680389       236.2054 
 3038   0.0000       8.684701       236.3227 
 3039   0.0000       8.687900       236.4098 
 3040   0.0000       8.691659       236.5121 
 3041   0.0000       8.694451       236.5880 
 3042   0.0000       8.695091       236.6054 
 3043   0.0000       8.697785       236.6788 
 3044   0.0000       8.698908       236.7093 
 3045   0.0000       8.702715       236.8129 
 3046   0.0000       8.704561       236.8632 
 3047   0.0000       8.710837       237.0339 
 3048   0.0000       8.714433       237.1318 
 3049   0.0000       8.717706       237.2209 
 3050   0.0000       8.719231       237.2623 
 3051   0.0000       8.727560       237.4890 
 3052   0.0000       8.730573       237.5710 
 3053   0.0000       8.737905       237.7705 
 3054   0.0000       8.740488       237.8408 
 3055   0.0000       8.743410       237.9203 
 3056   0.0000       8.746104       237.9936 
 3057   0.0000       8.749800       238.0942 
 3058   0.0000       8.752014       238.1544 
 3059   0.0000       8.754431       238.2202 
 3060   0.0000       8.760148       238.3757 
 3061   0.0000       8.762821       238.4485 
 3062   0.0000       8.767489       238.5755 
 3063   0.0000       8.772617       238.7151 
 3064   0.0000       8.774035       238.7536 
 3065   0.0000       8.778983       238.8883 
 3066   0.0000       8.780796       238.9376 
 3067   0.0000       8.782177       238.9752 
 3068   0.0000       8.789812       239.1830 
 3069   0.0000       8.791343       239.2246 
 3070   0.0000       8.793608       239.2862 
 3071   0.0000       8.797834       239.4012 
 3072   0.0000       8.806396       239.6342 
 3073   0.0000       8.812577       239.8024 
 3074   0.0000       8.818473       239.9629 
 3075   0.0000       8.820168       240.0090 
 3076   0.0000       8.825085       240.1428 
 3077   0.0000       8.828533       240.2366 
 3078   0.0000       8.832757       240.3515 
 3079   0.0000       8.836609       240.4564 
 3080   0.0000       8.839980       240.5481 
 3081   0.0000       8.845621       240.7016 
 3082   0.0000       8.852753       240.8957 
 3083   0.0000       8.858025       241.0391 
 3084   0.0000       8.862966       241.1736 
 3085   0.0000       8.870109       241.3679 
 3086   0.0000       8.872583       241.4352 
 3087   0.0000       8.882418       241.7029 
 3088   0.0000       8.885466       241.7858 
 3089   0.0000       8.891267       241.9437 
 3090   0.0000       8.895155       242.0495 
 3091   0.0000       8.898077       242.1290 
 3092   0.0000       8.901296       242.2166 
 3093   0.0000       8.906458       242.3570 
 3094   0.0000       8.907076       242.3739 
 3095   0.0000       8.910339       242.4626 
 3096   0.0000       8.914931       242.5876 
 3097   0.0000       8.917955       242.6699 
 3098   0.0000       8.919988       242.7252 
 3099   0.0000       8.921288       242.7606 
 3100   0.0000       8.928568       242.9587 
 3101   0.0000       8.936715       243.1804 
 3102   0.0000       8.939284       243.2503 
 3103   0.0000       8.942747       243.3445 
 3104   0.0000       8.945002       243.4059 
 3105   0.0000       8.951884       243.5932 
 3106   0.0000       8.952613       243.6130 
 3107   0.0000       8.954637       243.6681 
 3108   0.0000       8.956179       243.7100 
 3109   0.0000       8.957412       243.7436 
 3110   0.0000       8.961027       243.8420 
 3111   0.0000       8.964264       243.9300 
 3112   0.0000       8.964518       243.9369 
 3113   0.0000       8.970157       244.0904 
 3114   0.0000       8.970388       244.0967 
 3115   0.0000       8.970919       244.1111 
 3116   0.0000       8.976121       244.2527 
 3117   0.0000       8.981671       244.4037 
 3118   0.0000       8.988125       244.5793 
 3119   0.0000       8.994235       244.7456 
 3120   0.0000       8.998502       244.8617 
 3121   0.0000       8.999651       244.8929 
 3122   0.0000       9.004513       245.0252 
 3123   0.0000       9.007890       245.1172 
 3124   0.0000       9.013021       245.2568 
 3125   0.0000       9.015670       245.3289 
 3126   0.0000       9.022390       245.5117 
 3127   0.0000       9.024688       245.5742 
 3128   0.0000       9.026742       245.6301 
 3129   0.0000       9.030279       245.7264 
 3130   0.0000       9.034953       245.8536 
 3131   0.0000       9.037827       245.9318 
 3132   0.0000       9.042682       246.0639 
 3133   0.0000       9.048329       246.2175 
 3134   0.0000       9.052252       246.3243 
 3135   0.0000       9.054153       246.3760 
 3136   0.0000       9.057150       246.4576 
 3137   0.0000       9.061740       246.5825 
 3138   0.0000       9.068488       246.7661 
 3139   0.0000       9.070306       246.8156 
 3140   0.0000       9.073507       246.9027 
 3141   0.0000       9.080555       247.0945 
 3142   0.0000       9.083153       247.1652 
 3143   0.0000       9.084198       247.1936 
 3144   0.0000       9.090473       247.3643 
 3145   0.0000       9.099464       247.6090 
 3146   0.0000       9.102021       247.6786 
 3147   0.0000       9.105823       247.7820 
 3148   0.0000       9.107413       247.8253 
 3149   0.0000       9.112077       247.9522 
 3150   0.0000       9.113802       247.9991 
 3151   0.0000       9.118630       248.1305 
 3152   0.0000       9.123630       248.2666 
 3153   0.0000       9.131612       248.4838 
 3154   0.0000       9.132251       248.5012 
 3155   0.0000       9.133749       248.5419 
 3156   0.0000       9.144668       248.8391 
 3157   0.0000       9.145594       248.8643 
 3158   0.0000       9.153928       249.0911 
 3159   0.0000       9.156202       249.1529 
 3160   0.0000       9.159010       249.2293 
 3161   0.0000       9.160840       249.2791 
 3162   0.0000       9.169711       249.5205 
 3163   0.0000       9.174621       249.6541 
 3164   0.0000       9.182485       249.8681 
 3165   0.0000       9.190901       250.0971 
 3166   0.0000       9.198668       250.3085 
 3167   0.0000       9.212030       250.6721 
 3168   0.0000       9.221640       250.9336 
 3169   0.0000       9.228802       251.1285 
 3170   0.0000       9.243481       251.5279 
 3171   0.0000       9.248183       251.6559 
 3172   0.0000       9.254030       251.8150 
 3173   0.0000       9.272454       252.3163 
 3174   0.0000       9.276886       252.4369 
 3175   0.0000       9.281272       252.5562 
 3176   0.0000       9.300607       253.0824 
 3177   0.0000       9.305826       253.2244 
 3178   0.0000       9.331659       253.9273 
 3179   0.0000       9.338321       254.1086 
 3180   0.0000       9.347606       254.3613 
 3181   0.0000       9.359875       254.6952 
 3182   0.0000       9.367149       254.8931 
 3183   0.0000       9.375278       255.1143 
 3184   0.0000       9.385855       255.4021 
 3185   0.0000       9.399027       255.7605 
 3186   0.0000       9.416035       256.2234 
 3187   0.0000       9.421680       256.3769 
 3188   0.0000       9.426346       256.5039 
 3189   0.0000       9.430998       256.6305 
 3190   0.0000       9.435515       256.7534 
 3191   0.0000       9.446315       257.0473 
 3192   0.0000       9.450059       257.1492 
 3193   0.0000       9.459343       257.4018 
 3194   0.0000       9.472545       257.7610 
 3195   0.0000       9.474393       257.8114 
 3196   0.0000       9.482540       258.0330 
 3197   0.0000       9.496745       258.4196 
 3198   0.0000       9.509932       258.7784 
 3199   0.0000       9.512420       258.8461 
 3200   0.0000       9.522963       259.1330 
 3201   0.0000       9.535693       259.4794 
 3202   0.0000       9.537436       259.5268 
 3203   0.0000       9.545686       259.7513 
 3204   0.0000       9.550855       259.8920 
 3205   0.0000       9.562092       260.1978 
 3206   0.0000       9.566427       260.3157 
 3207   0.0000       9.575407       260.5601 
 3208   0.0000       9.578418       260.6420 
 3209   0.0000       9.581754       260.7328 
 3210   0.0000       9.585172       260.8258 
 3211   0.0000       9.590917       260.9821 
 3212   0.0000       9.592840       261.0344 
 3213   0.0000       9.611103       261.5314 
 3214   0.0000       9.616451       261.6769 
 3215   0.0000       9.622002       261.8280 
 3216   0.0000       9.630512       262.0596 
 3217   0.0000       9.637866       262.2597 
 3218   0.0000       9.647162       262.5126 
 3219   0.0000       9.664733       262.9908 
 3220   0.0000       9.678226       263.3579 
 3221   0.0000       9.681771       263.4544 
 3222   0.0000       9.689373       263.6612 
 3223   0.0000       9.703537       264.0467 
 3224   0.0000       9.704735       264.0793 
 3225   0.0000       9.707631       264.1581 
 3226   0.0000       9.709478       264.2083 
 3227   0.0000       9.715371       264.3687 
 3228   0.0000       9.723131       264.5798 
 3229   0.0000       9.726430       264.6696 
 3230   0.0000       9.734069       264.8775 
 3231   0.0000       9.737456       264.9696 
 3232   0.0000       9.742152       265.0974 
 3233   0.0000       9.746826       265.2246 
 3234   0.0000       9.749674       265.3021 
 3235   0.0000       9.753161       265.3970 
 3236   0.0000       9.755985       265.4739 
 3237   0.0000       9.764308       265.7003 
 3238   0.0000       9.770907       265.8799 
 3239   0.0000       9.779953       266.1260 
 3240   0.0000       9.783659       266.2269 
 3241   0.0000       9.785764       266.2842 
 3242   0.0000       9.790882       266.4235 
 3243   0.0000       9.798165       266.6216 
 3244   0.0000       9.800944       266.6973 
 3245   0.0000       9.804801       266.8022 
 3246   0.0000       9.806271       266.8422 
 3247   0.0000       9.808597       266.9055 
 3248   0.0000       9.812959       267.0242 
 3249   0.0000       9.814583       267.0684 
 3250   0.0000       9.817808       267.1561 
 3251   0.0000       9.820031       267.2166 
 3252   0.0000       9.822742       267.2904 
 3253   0.0000       9.824615       267.3414 
 3254   0.0000       9.827491       267.4196 
 3255   0.0000       9.831512       267.5290 
 3256   0.0000       9.839168       267.7374 
 3257   0.0000       9.850672       268.0504 
 3258   0.0000       9.854959       268.1671 
 3259   0.0000       9.857584       268.2385 
 3260   0.0000       9.860557       268.3194 
 3261   0.0000       9.865685       268.4589 
 3262   0.0000       9.870876       268.6002 
 3263   0.0000       9.875755       268.7329 
 3264   0.0000       9.882640       268.9203 
 3265   0.0000       9.887406       269.0500 
 3266   0.0000       9.888891       269.0904 
 3267   0.0000       9.890569       269.1361 
 3268   0.0000       9.894156       269.2337 
 3269   0.0000       9.901054       269.4214 
 3270   0.0000       9.902935       269.4726 
 3271   0.0000       9.905510       269.5426 
 3272   0.0000       9.909114       269.6407 
 3273   0.0000       9.914025       269.7743 
 3274   0.0000       9.924431       270.0575 
 3275   0.0000       9.928603       270.1710 
 3276   0.0000       9.934578       270.3336 
 3277   0.0000       9.944116       270.5931 
 3278   0.0000       9.948469       270.7116 
 3279   0.0000       9.952280       270.8153 
 3280   0.0000       9.954316       270.8707 
 3281   0.0000       9.958584       270.9868 
 3282   0.0000       9.960954       271.0513 
 3283   0.0000       9.981891       271.6211 
 3284   0.0000       9.990600       271.8580 
 3285   0.0000       9.994826       271.9730 
 3286   0.0000       9.996826       272.0275 
 3287   0.0000       9.999351       272.0962 
 3288   0.0000      10.001180       272.1459 
 3289   0.0000      10.002198       272.1736 
 3290   0.0000      10.003359       272.2052 
 3291   0.0000      10.015602       272.5384 
 3292   0.0000      10.021174       272.6900 
 3293   0.0000      10.031036       272.9584 
 3294   0.0000      10.038158       273.1522 
 3295   0.0000      10.047780       273.4140 
 3296   0.0000      10.061750       273.7941 
 3297   0.0000      10.062564       273.8163 
 3298   0.0000      10.070775       274.0397 
 3299   0.0000      10.079453       274.2759 
 3300   0.0000      10.083326       274.3813 
 3301   0.0000      10.087461       274.4938 
 3302   0.0000      10.088381       274.5188 
 3303   0.0000      10.098607       274.7971 
 3304   0.0000      10.105893       274.9953 
 3305   0.0000      10.115230       275.2494 
 3306   0.0000      10.119735       275.3720 
 3307   0.0000      10.122086       275.4360 
 3308   0.0000      10.123353       275.4704 
 3309   0.0000      10.140950       275.9493 
 3310   0.0000      10.146185       276.0917 
 3311   0.0000      10.154248       276.3111 
 3312   0.0000      10.157688       276.4047 
 3313   0.0000      10.169167       276.7171 
 3314   0.0000      10.182140       277.0701 
 3315   0.0000      10.184253       277.1276 
 3316   0.0000      10.193685       277.3843 
 3317   0.0000      10.199856       277.5522 
 3318   0.0000      10.204071       277.6669 
 3319   0.0000      10.211552       277.8704 
 3320   0.0000      10.221003       278.1276 
 3321   0.0000      10.225141       278.2402 
 3322   0.0000      10.237748       278.5833 
 3323   0.0000      10.253669       279.0165 
 3324   0.0000      10.254519       279.0397 
 3325   0.0000      10.258718       279.1539 
 3326   0.0000      10.274712       279.5891 
 3327   0.0000      10.285571       279.8846 
 3328   0.0000      10.293947       280.1125 
 3329   0.0000      10.298592       280.2389 
 3330   0.0000      10.313517       280.6451 
 3331   0.0000      10.325396       280.9683 
 3332   0.0000      10.332807       281.1700 
 3333   0.0000      10.349705       281.6298 
 3334   0.0000      10.350316       281.6464 
 3335   0.0000      10.361049       281.9385 
 3336   0.0000      10.367247       282.1071 
 3337   0.0000      10.378974       282.4263 
 3338   0.0000      10.384544       282.5778 
 3339   0.0000      10.387605       282.6611 
 3340   0.0000      10.391205       282.7591 
 3341   0.0000      10.393309       282.8163 
 3342   0.0000      10.402007       283.0530 
 3343   0.0000      10.402485       283.0660 
 3344   0.0000      10.411920       283.3228 
 3345   0.0000      10.413539       283.3668 
 3346   0.0000      10.418685       283.5068 
 3347   0.0000      10.422227       283.6032 
 3348   0.0000      10.423606       283.6407 
 3349   0.0000      10.432828       283.8917 
 3350   0.0000      10.436770       283.9990 
 3351   0.0000      10.442361       284.1511 
 3352   0.0000      10.446086       284.2524 
 3353   0.0000      10.450264       284.3661 
 3354   0.0000      10.452077       284.4155 
 3355   0.0000      10.455104       284.4978 
 3356   0.0000      10.465782       284.7884 
 3357   0.0000      10.479831       285.1707 
 3358   0.0000      10.493542       285.5438 
 3359   0.0000      10.495292       285.5914 
 3360   0.0000      10.499010       285.6926 
 3361   0.0000      10.507742       285.9302 
 3362   0.0000      10.528359       286.4912 
 3363   0.0000      10.534512       286.6586 
 3364   0.0000      10.546101       286.9740 
 3365   0.0000      10.581138       287.9274 
 3366   0.0000      10.586536       288.0743 
 3367   0.0000      10.592071       288.2249 
 3368   0.0000      10.595372       288.3147 
 3369   0.0000      10.616231       288.8823 
 3370   0.0000      10.623176       289.0713 
 3371   0.0000      10.637684       289.4661 
 3372   0.0000      10.651646       289.8460 
 3373   0.0000      10.661544       290.1154 
 3374   0.0000      10.663380       290.1653 
 3375   0.0000      10.696709       291.0723 
 3376   0.0000      10.725156       291.8463 
 3377   0.0000      10.735252       292.1211 
 3378   0.0000      10.744395       292.3699 
 3379   0.0000      10.750445       292.5345 
 3380   0.0000      10.764955       292.9293 
 3381   0.0000      10.767464       292.9976 
 3382   0.0000      10.779361       293.3213 
 3383   0.0000      10.779466       293.3242 
 3384   0.0000      10.788628       293.5735 
 3385   0.0000      10.799933       293.8811 
 3386   0.0000      10.820636       294.4445 
 3387   0.0000      10.834138       294.8119 
 3388   0.0000      10.841781       295.0198 
 3389   0.0000      10.849513       295.2303 
 3390   0.0000      10.867883       295.7301 
 3391   0.0000      10.877830       296.0008 
 3392   0.0000      10.894076       296.4429 
 3393   0.0000      10.914547       296.9999 
 3394   0.0000      10.933747       297.5224 
 3395   0.0000      10.946959       297.8819 
 3396   0.0000      10.951646       298.0094 
 3397   0.0000      10.969070       298.4836 
 3398   0.0000      10.970840       298.5317 
 3399   0.0000      11.031748       300.1891 
 3400   0.0000      11.092264       301.8358 
 3401   0.0000      11.155765       303.5638 
 3402   0.0000      11.166721       303.8619 
 3403   0.0000      11.194304       304.6125 
 3404   0.0000      11.206478       304.9438 
 3405   0.0000      11.221009       305.3392 
 3406   0.0000      11.282220       307.0048 
 3407   0.0000      11.289785       307.2107 
 3408   0.0000      11.300730       307.5085 
 3409   0.0000      11.353772       308.9519 
 3410   0.0000      11.444678       311.4255 
 3411   0.0000      11.481507       312.4277 
 3412   0.0000      11.513650       313.3023 
 3413   0.0000      11.551094       314.3213 
 3414   0.0000      11.563070       314.6471 
 3415   0.0000      11.628093       316.4165 
 3416   0.0000      11.644828       316.8719 
 3417   0.0000      11.650893       317.0369 
 3418   0.0000      11.715787       318.8028 
 3419   0.0000      11.719724       318.9099 
 3420   0.0000      11.746322       319.6337 
 3421   0.0000      11.752194       319.7935 
 3422   0.0000      11.836459       322.0864 
 3423   0.0000      11.850929       322.4802 
 3424   0.0000      11.868337       322.9539 
 3425   0.0000      11.882426       323.3373 
 3426   0.0000      11.922080       324.4163 
 3427   0.0000      12.014984       326.9443 
 3428   0.0000      12.038864       327.5941 
 3429   0.0000      12.075286       328.5852 
 3430   0.0000      12.097494       329.1895 
 3431   0.0000      12.112053       329.5857 
 3432   0.0000      12.131445       330.1134 
 3433   0.0000      12.151161       330.6499 
 3434   0.0000      12.167009       331.0811 
 3435   0.0000      12.180125       331.4381 
 3436   0.0000      12.196051       331.8714 
 3437   0.0000      12.200600       331.9952 
 3438   0.0000      12.214263       332.3670 
 3439   0.0000      12.220399       332.5340 
 3440   0.0000      12.247992       333.2848 
 3441   0.0000      12.267640       333.8195 
 3442   0.0000      12.285874       334.3156 
 3443   0.0000      12.294982       334.5635 
 3444   0.0000      12.303525       334.7959 
 3445   0.0000      12.334848       335.6483 
 3446   0.0000      12.340778       335.8096 
 3447   0.0000      12.351830       336.1104 
 3448   0.0000      12.369005       336.5777 
 3449   0.0000      12.373339       336.6957 
 3450   0.0000      12.377715       336.8148 
 3451   0.0000      12.383171       336.9632 
 3452   0.0000      12.409965       337.6923 
 3453   0.0000      12.425662       338.1195 
 3454   0.0000      12.431651       338.2824 
 3455   0.0000      12.451501       338.8226 
 3456   0.0000      12.459755       339.0472 
 3457   0.0000      12.464860       339.1861 
 3458   0.0000      12.518881       340.6561 
 3459   0.0000      12.522301       340.7491 
 3460   0.0000      12.549109       341.4786 
 3461   0.0000      12.551362       341.5399 
 3462   0.0000      12.585188       342.4604 
 3463   0.0000      12.595052       342.7288 
 3464   0.0000      12.617399       343.3369 
 3465   0.0000      12.622004       343.4622 
 3466   0.0000      12.633484       343.7746 
 3467   0.0000      12.709222       345.8355 
 3468   0.0000      12.712478       345.9241 
 3469   0.0000      12.722018       346.1837 
 3470   0.0000      12.734203       346.5153 
 3471   0.0000      12.749556       346.9331 
 3472   0.0000      12.763395       347.3096 
 3473   0.0000      12.810893       348.6021 
 3474   0.0000      12.844946       349.5288 
 3475   0.0000      12.863766       350.0409 
 3476   0.0000      12.887756       350.6937 
 3477   0.0000      12.895864       350.9143 
 3478   0.0000      12.914620       351.4247 
 3479   0.0000      12.930383       351.8536 
 3480   0.0000      12.963486       352.7544 
 3481   0.0000      13.106686       356.6510 
 3482   0.0000      13.122880       357.0917 
 3483   0.0000      13.140855       357.5809 
 3484   0.0000      13.147504       357.7618 
 3485   0.0000      13.160946       358.1275 
 3486   0.0000      13.170759       358.3946 
 3487   0.0000      13.223131       359.8197 
 3488   0.0000      13.230695       360.0255 
 3489   0.0000      13.307125       362.1053 
 3490   0.0000      13.312075       362.2400 
 3491   0.0000      13.336716       362.9105 
 3492   0.0000      13.357879       363.4864 
 3493   0.0000      13.374042       363.9262 
 3494   0.0000      13.385906       364.2490 
 3495   0.0000      13.410518       364.9187 
 3496   0.0000      13.477155       366.7320 
 3497   0.0000      13.718441       373.2978 
 3498   0.0000      13.741242       373.9182 
 3499   0.0000      13.788151       375.1947 
 3500   0.0000      13.968279       380.0962 
 3501   0.0000      14.146467       384.9449 
 3502   0.0000      14.395746       391.7282 
 3503   0.0000      14.464615       393.6022 
 3504   0.0000      14.524142       395.2220 
 3505   0.0000      14.612653       397.6305 
 3506   0.0000      14.825619       403.4256 
 3507   0.0000      15.080741       410.3678 
 3508   0.0000      15.123063       411.5195 
 3509   0.0000      15.417656       419.5358 
 3510   0.0000      28.186723       766.9997 
 3511   0.0000      28.260085       768.9960 
 3512   0.0000      28.309891       770.3513 
 3513   0.0000      28.375810       772.1450 
 3514   0.0000      28.588210       777.9247 
 3515   0.0000      28.618014       778.7358 
 3516   0.0000      28.721280       781.5458 
 3517   0.0000      28.739968       782.0543 
 3518   0.0000      28.758119       782.5482 
 3519   0.0000      28.762947       782.6796 
 3520   0.0000      28.775088       783.0100 
 3521   0.0000      28.787947       783.3599 
 3522   0.0000      28.792554       783.4852 
 3523   0.0000      28.802258       783.7493 
 3524   0.0000      28.883931       785.9717 
 3525   0.0000      29.060349       790.7723 
 3526   0.0000      29.138010       792.8856 
 3527   0.0000      29.139291       792.9204 
 3528   0.0000      29.154301       793.3289 
 3529   0.0000      29.166847       793.6702 
 3530   0.0000      29.174189       793.8700 
 3531   0.0000      29.232069       795.4450 
 3532   0.0000      29.251122       795.9635 
 3533   0.0000      29.251662       795.9782 
 3534   0.0000      29.257352       796.1330 
 3535   0.0000      29.338674       798.3459 
 3536   0.0000      29.406533       800.1924 
 3537   0.0000      29.418418       800.5158 
 3538   0.0000      29.435203       800.9726 
 3539   0.0000      29.440347       801.1126 
 3540   0.0000      29.460068       801.6492 
 3541   0.0000      29.487418       802.3934 
 3542   0.0000      29.568535       804.6007 
 3543   0.0000      29.576333       804.8129 
 3544   0.0000      29.586764       805.0968 
 3545   0.0000      29.592916       805.2642 
 3546   0.0000      38.529067      1048.4292 
 3547   0.0000      38.646870      1051.6348 
 3548   0.0000      48.516864      1320.2110 
 3549   0.0000      48.650368      1323.8438 
 3550   0.0000      48.767003      1327.0176 
 3551   0.0000      48.835854      1328.8911 
 3552   0.0000     149.022458      4055.1072 
 3553   0.0000     149.103458      4057.3114 
 3554   0.0000     149.148295      4058.5314 
 3555   0.0000     149.221812      4060.5319 
 3556   0.0000     149.386764      4065.0205 
 3557   0.0000     149.429121      4066.1731 
 3558   0.0000     149.515098      4068.5126 
 3559   0.0000     149.564335      4069.8525 
 3560   0.0000     149.569265      4069.9866 
 3561   0.0000     149.578263      4070.2315 
 3562   0.0000     149.589649      4070.5413 
 3563   0.0000     149.600601      4070.8393 
 3564   0.0000     149.607876      4071.0373 
 3565   0.0000     149.627870      4071.5813 
 3566   0.0000     149.701388      4073.5819 
 3567   0.0000     149.854656      4077.7525 
 3568   0.0000     149.911577      4079.3014 
 3569   0.0000     149.932908      4079.8818 
 3570   0.0000     149.940099      4080.0775 
 3571   0.0000     149.966915      4080.8072 
 3572   0.0000     150.012389      4082.0446 
 3573   0.0000     150.027922      4082.4673 
 3574   0.0000     150.028918      4082.4944 
 3575   0.0000     150.031832      4082.5737 
 3576   0.0000     150.037186      4082.7194 
 3577   0.0000     150.211455      4087.4615 
 3578   0.0000     150.275362      4089.2005 
 3579   0.0000     150.276233      4089.2242 
 3580   0.0000     150.286009      4089.4902 
 3581   0.0000     150.294186      4089.7127 
 3582   0.0000     150.321817      4090.4646 
 3583   0.0000     150.333803      4090.7907 
 3584   0.0000     150.373682      4091.8759 
 3585   0.0000     150.384321      4092.1654 
 3586   0.0000     150.398863      4092.5611 
 3587   0.0000     150.401502      4092.6329 
 3588   0.0000     199.985925      5441.8937 
 3589   0.0000     200.095864      5444.8853 
 3590   0.0000     255.928372      6964.1651 
 3591   0.0000     256.088623      6968.5257 
 3592   0.0000     256.209693      6971.8202 
 3593   0.0000     256.312380      6974.6144 

                    ********************************
                    * MULLIKEN POPULATION ANALYSIS *
                    ********************************

-----------------------
MULLIKEN ATOMIC CHARGES
-----------------------
   0 O :   -0.328734
   1 O :   -0.375289
   2 N :   -0.167930
   3 N :   -0.552071
   4 C :    0.268717
   5 C :    0.568392
   6 H :    0.009721
   7 C :    0.046976
   8 C :   -0.202028
   9 H :    0.123119
  10 C :   -0.124946
  11 H :    0.142014
  12 C :   -0.116134
  13 H :    0.137041
  14 C :   -0.125232
  15 H :    0.144218
  16 C :   -0.179297
  17 H :    0.119784
  18 C :    0.020883
  19 C :   -0.240539
  20 H :    0.098739
  21 H :    0.117587
  22 H :    0.110637
  23 C :   -0.237409
  24 H :    0.113482
  25 H :    0.125196
  26 H :    0.094912
  27 C :   -0.288695
  28 H :    0.118982
  29 H :    0.113655
  30 H :    0.136451
  31 C :    0.174309
  32 C :    0.017549
  33 C :   -0.076476
  34 H :    0.089812
  35 C :   -0.184843
  36 H :    0.125200
  37 C :   -0.137037
  38 H :    0.139515
  39 C :   -0.116168
  40 H :    0.070973
  41 C :   -0.146336
  42 C :   -0.240298
  43 H :    0.111424
  44 H :    0.098660
  45 H :    0.081884
  46 C :   -0.184127
  47 H :    0.025442
  48 H :    0.096883
  49 H :    0.111634
  50 C :   -0.243961
  51 H :    0.101256
  52 H :    0.097224
  53 H :    0.107877
  54 C :    0.358338
  55 C :    0.087891
  56 C :   -0.081384
  57 H :    0.127576
  58 C :   -0.124154
  59 H :    0.151047
  60 C :   -0.114408
  61 H :    0.158100
  62 C :   -0.147874
  63 H :    0.170911
  64 C :   -0.117864
  65 H :    0.114701
  66 H :    0.191180
  67 O :   -0.595096
  68 C :    0.377064
  69 C :   -0.018515
  70 C :   -0.085823
  71 H :    0.118386
  72 C :   -0.163289
  73 H :    0.142802
  74 C :   -0.096521
  75 H :    0.141824
  76 C :   -0.137729
  77 H :    0.142354
  78 C :   -0.071779
  79 H :    0.107145
  80 O :   -0.607144
  81 H :    0.179661
Sum of atomic charges:    0.0000000

--------------------------------
MULLIKEN REDUCED ORBITAL CHARGES
--------------------------------
  0 O s       :     3.832982  s :     3.832982
      pz      :     1.304200  p :     4.449244
      px      :     1.487972
      py      :     1.657072
      dz2     :     0.011036  d :     0.040968
      dxz     :     0.007433
      dyz     :     0.008613
      dx2y2   :     0.005701
      dxy     :     0.008185
      f0      :     0.001101  f :     0.005284
      f+1     :     0.001018
      f-1     :     0.000692
      f+2     :     0.000650
      f-2     :     0.000815
      f+3     :     0.000491
      f-3     :     0.000517
      g0      :     0.000043  g :     0.000256
      g+1     :     0.000060
      g-1     :     0.000037
      g+2     :     0.000013
      g-2     :     0.000028
      g+3     :     0.000016
      g-3     :     0.000030
      g+4     :     0.000014
      g-4     :     0.000014
  1 O s       :     3.775878  s :     3.775878
      pz      :     1.651804  p :     4.559399
      px      :     1.474982
      py      :     1.432613
      dz2     :     0.006037  d :     0.036033
      dxz     :     0.007672
      dyz     :     0.006174
      dx2y2   :     0.008933
      dxy     :     0.007217
      f0      :     0.000346  f :     0.003767
      f+1     :     0.000571
      f-1     :     0.000373
      f+2     :     0.000811
      f-2     :     0.000664
      f+3     :     0.000567
      f-3     :     0.000436
      g0      :     0.000016  g :     0.000212
      g+1     :     0.000017
      g-1     :     0.000014
      g+2     :     0.000009
      g-2     :     0.000032
      g+3     :     0.000043
      g-3     :     0.000042
      g+4     :     0.000018
      g-4     :     0.000022
  2 N s       :     3.594594  s :     3.594594
      pz      :     1.139244  p :     3.495925
      px      :     1.248247
      py      :     1.108434
      dz2     :     0.011528  d :     0.067572
      dxz     :     0.009649
      dyz     :     0.021465
      dx2y2   :     0.012458
      dxy     :     0.012473
      f0      :     0.001451  f :     0.009266
      f+1     :     0.000829
      f-1     :     0.001627
      f+2     :     0.001540
      f-2     :     0.001067
      f+3     :     0.001249
      f-3     :     0.001503
      g0      :     0.000050  g :     0.000572
      g+1     :     0.000039
      g-1     :     0.000124
      g+2     :     0.000078
      g-2     :     0.000073
      g+3     :     0.000031
      g-3     :     0.000041
      g+4     :     0.000081
      g-4     :     0.000055
  3 N s       :     3.662245  s :     3.662245
      pz      :     1.299842  p :     3.821886
      px      :     1.077818
      py      :     1.444226
      dz2     :     0.012009  d :     0.058867
      dxz     :     0.015055
      dyz     :     0.008861
      dx2y2   :     0.009515
      dxy     :     0.013427
      f0      :     0.001468  f :     0.008572
      f+1     :     0.001289
      f-1     :     0.001062
      f+2     :     0.001407
      f-2     :     0.001233
      f+3     :     0.001022
      f-3     :     0.001091
      g0      :     0.000061  g :     0.000501
      g+1     :     0.000085
      g-1     :     0.000070
      g+2     :     0.000054
      g-2     :     0.000058
      g+3     :     0.000043
      g-3     :     0.000032
      g+4     :     0.000053
      g-4     :     0.000045
  4 C s       :     3.228230  s :     3.228230
      pz      :     0.706968  p :     2.243144
      px      :     0.766201
      py      :     0.769975
      dz2     :     0.042565  d :     0.222336
      dxz     :     0.030407
      dyz     :     0.077582
      dx2y2   :     0.031578
      dxy     :     0.040203
      f0      :     0.006913  f :     0.034151
      f+1     :     0.003512
      f-1     :     0.009300
      f+2     :     0.003295
      f-2     :     0.004460
      f+3     :     0.002992
      f-3     :     0.003678
      g0      :     0.000590  g :     0.003422
      g+1     :     0.000420
      g-1     :     0.000566
      g+2     :     0.000444
      g-2     :     0.000312
      g+3     :     0.000246
      g-3     :     0.000273
      g+4     :     0.000391
      g-4     :     0.000179
  5 C s       :     3.241613  s :     3.241613
      pz      :     0.784393  p :     2.052298
      px      :     0.617380
      py      :     0.650525
      dz2     :     0.016648  d :     0.115806
      dxz     :     0.028049
      dyz     :     0.009539
      dx2y2   :     0.024585
      dxy     :     0.036984
      f0      :     0.002045  f :     0.020156
      f+1     :     0.002262
      f-1     :     0.002784
      f+2     :     0.003907
      f-2     :     0.001975
      f+3     :     0.002963
      f-3     :     0.004219
      g0      :     0.000146  g :     0.001735
      g+1     :     0.000159
      g-1     :     0.000122
      g+2     :     0.000211
      g-2     :     0.000118
      g+3     :     0.000286
      g-3     :     0.000211
      g+4     :     0.000229
      g-4     :     0.000251
  6 H s       :     0.952188  s :     0.952188
      pz      :     0.007989  p :     0.032065
      px      :     0.013143
      py      :     0.010933
      dz2     :     0.001559  d :     0.005625
      dxz     :     0.001069
      dyz     :     0.001378
      dx2y2   :     0.000996
      dxy     :     0.000623
      f0      :     0.000092  f :     0.000400
      f+1     :     0.000056
      f-1     :     0.000079
      f+2     :     0.000080
      f-2     :     0.000060
      f+3     :     0.000017
      f-3     :     0.000017
  7 C s       :     3.300430  s :     3.300430
      pz      :     0.856278  p :     2.509851
      px      :     0.837509
      py      :     0.816063
      dz2     :     0.017214  d :     0.122270
      dxz     :     0.030214
      dyz     :     0.013399
      dx2y2   :     0.025103
      dxy     :     0.036340
      f0      :     0.001575  f :     0.018910
      f+1     :     0.000958
      f-1     :     0.003186
      f+2     :     0.004290
      f-2     :     0.001387
      f+3     :     0.001348
      f-3     :     0.006165
      g0      :     0.000098  g :     0.001563
      g+1     :     0.000156
      g-1     :     0.000079
      g+2     :     0.000091
      g-2     :     0.000168
      g+3     :     0.000293
      g-3     :     0.000124
      g+4     :     0.000261
      g-4     :     0.000293
  8 C s       :     3.250320  s :     3.250320
      pz      :     0.947198  p :     2.832202
      px      :     0.934862
      py      :     0.950143
      dz2     :     0.008653  d :     0.104711
      dxz     :     0.028880
      dyz     :     0.007759
      dx2y2   :     0.020044
      dxy     :     0.039374
      f0      :     0.001230  f :     0.013560
      f+1     :     0.000885
      f-1     :     0.001912
      f+2     :     0.003192
      f-2     :     0.001100
      f+3     :     0.000857
      f-3     :     0.004384
      g0      :     0.000074  g :     0.001235
      g+1     :     0.000126
      g-1     :     0.000057
      g+2     :     0.000076
      g-2     :     0.000124
      g+3     :     0.000220
      g-3     :     0.000098
      g+4     :     0.000219
      g-4     :     0.000241
  9 H s       :     0.845886  s :     0.845886
      pz      :     0.008824  p :     0.027421
      px      :     0.010253
      py      :     0.008344
      dz2     :     0.000761  d :     0.003271
      dxz     :     0.000448
      dyz     :     0.000379
      dx2y2   :     0.001031
      dxy     :     0.000652
      f0      :     0.000006  f :     0.000302
      f+1     :     0.000036
      f-1     :     0.000083
      f+2     :     0.000053
      f-2     :     0.000023
      f+3     :     0.000028
      f-3     :     0.000073
 10 C s       :     3.190986  s :     3.190986
      pz      :     0.924791  p :     2.799213
      px      :     0.960496
      py      :     0.913925
      dz2     :     0.021247  d :     0.121162
      dxz     :     0.010172
      dyz     :     0.018972
      dx2y2   :     0.054170
      dxy     :     0.016601
      f0      :     0.000579  f :     0.012317
      f+1     :     0.001588
      f-1     :     0.002602
      f+2     :     0.002215
      f-2     :     0.000928
      f+3     :     0.001255
      f-3     :     0.003150
      g0      :     0.000093  g :     0.001269
      g+1     :     0.000051
      g-1     :     0.000069
      g+2     :     0.000057
      g-2     :     0.000224
      g+3     :     0.000223
      g-3     :     0.000171
      g+4     :     0.000204
      g-4     :     0.000178
 11 H s       :     0.832118  s :     0.832118
      pz      :     0.009228  p :     0.022690
      px      :     0.005483
      py      :     0.007979
      dz2     :     0.000101  d :     0.002892
      dxz     :     0.001246
      dyz     :     0.000036
      dx2y2   :     0.000248
      dxy     :     0.001260
      f0      :     0.000048  f :     0.000285
      f+1     :     0.000008
      f-1     :     0.000010
      f+2     :     0.000083
      f-2     :     0.000004
      f+3     :     0.000016
      f-3     :     0.000116
 12 C s       :     3.195728  s :     3.195728
      pz      :     0.942092  p :     2.780525
      px      :     0.901453
      py      :     0.936980
      dz2     :     0.010499  d :     0.126251
      dxz     :     0.032764
      dyz     :     0.009225
      dx2y2   :     0.025805
      dxy     :     0.047959
      f0      :     0.001285  f :     0.012372
      f+1     :     0.000770
      f-1     :     0.001838
      f+2     :     0.002966
      f-2     :     0.000818
      f+3     :     0.000746
      f-3     :     0.003949
      g0      :     0.000070  g :     0.001257
      g+1     :     0.000128
      g-1     :     0.000058
      g+2     :     0.000076
      g-2     :     0.000121
      g+3     :     0.000234
      g-3     :     0.000094
      g+4     :     0.000223
      g-4     :     0.000254
 13 H s       :     0.836460  s :     0.836460
      pz      :     0.009273  p :     0.023293
      px      :     0.006675
      py      :     0.007344
      dz2     :     0.000670  d :     0.002921
      dxz     :     0.000410
      dyz     :     0.000470
      dx2y2   :     0.000911
      dxy     :     0.000460
      f0      :     0.000003  f :     0.000285
      f+1     :     0.000035
      f-1     :     0.000079
      f+2     :     0.000048
      f-2     :     0.000024
      f+3     :     0.000031
      f-3     :     0.000064
 14 C s       :     3.179475  s :     3.179475
      pz      :     0.949098  p :     2.805524
      px      :     0.900512
      py      :     0.955914
      dz2     :     0.009833  d :     0.126380
      dxz     :     0.032363
      dyz     :     0.008901
      dx2y2   :     0.026883
      dxy     :     0.048399
      f0      :     0.001360  f :     0.012577
      f+1     :     0.000783
      f-1     :     0.001857
      f+2     :     0.002980
      f-2     :     0.000792
      f+3     :     0.000777
      f-3     :     0.004028
      g0      :     0.000073  g :     0.001275
      g+1     :     0.000127
      g-1     :     0.000057
      g+2     :     0.000075
      g-2     :     0.000126
      g+3     :     0.000235
      g-3     :     0.000095
      g+4     :     0.000224
      g-4     :     0.000263
 15 H s       :     0.830026  s :     0.830026
      pz      :     0.009065  p :     0.022593
      px      :     0.006798
      py      :     0.006730
      dz2     :     0.000664  d :     0.002877
      dxz     :     0.000407
      dyz     :     0.000451
      dx2y2   :     0.000886
      dxy     :     0.000469
      f0      :     0.000004  f :     0.000285
      f+1     :     0.000035
      f-1     :     0.000080
      f+2     :     0.000050
      f-2     :     0.000023
      f+3     :     0.000030
      f-3     :     0.000064
 16 C s       :     3.262703  s :     3.262703
      pz      :     0.895662  p :     2.797070
      px      :     0.972150
      py      :     0.929259
      dz2     :     0.020533  d :     0.105149
      dxz     :     0.008781
      dyz     :     0.016751
      dx2y2   :     0.045130
      dxy     :     0.013954
      f0      :     0.000558  f :     0.013132
      f+1     :     0.001584
      f-1     :     0.002732
      f+2     :     0.002525
      f-2     :     0.000991
      f+3     :     0.001341
      f-3     :     0.003402
      g0      :     0.000092  g :     0.001243
      g+1     :     0.000047
      g-1     :     0.000070
      g+2     :     0.000059
      g-2     :     0.000225
      g+3     :     0.000222
      g-3     :     0.000165
      g+4     :     0.000192
      g-4     :     0.000172
 17 H s       :     0.848769  s :     0.848769
      pz      :     0.010940  p :     0.027795
      px      :     0.006032
      py      :     0.010822
      dz2     :     0.000130  d :     0.003347
      dxz     :     0.001360
      dyz     :     0.000095
      dx2y2   :     0.000311
      dxy     :     0.001451
      f0      :     0.000051  f :     0.000306
      f+1     :     0.000010
      f-1     :     0.000011
      f+2     :     0.000088
      f-2     :     0.000003
      f+3     :     0.000018
      f-3     :     0.000126
 18 C s       :     3.265850  s :     3.265850
      pz      :     0.715175  p :     2.537579
      px      :     0.917213
      py      :     0.905191
      dz2     :     0.028502  d :     0.150023
      dxz     :     0.035525
      dyz     :     0.019692
      dx2y2   :     0.042823
      dxy     :     0.023482
      f0      :     0.004368  f :     0.023743
      f+1     :     0.003224
      f-1     :     0.002168
      f+2     :     0.004546
      f-2     :     0.003308
      f+3     :     0.003881
      f-3     :     0.002248
      g0      :     0.000181  g :     0.001922
      g+1     :     0.000259
      g-1     :     0.000203
      g+2     :     0.000305
      g-2     :     0.000222
      g+3     :     0.000143
      g-3     :     0.000221
      g+4     :     0.000194
      g-4     :     0.000194
 19 C s       :     3.189243  s :     3.189243
      pz      :     0.992650  p :     2.981499
      px      :     0.970631
      py      :     1.018218
      dz2     :     0.011150  d :     0.062594
      dxz     :     0.012789
      dyz     :     0.013220
      dx2y2   :     0.015306
      dxy     :     0.010129
      f0      :     0.000884  f :     0.006453
      f+1     :     0.001370
      f-1     :     0.000622
      f+2     :     0.001293
      f-2     :     0.001011
      f+3     :     0.000483
      f-3     :     0.000790
      g0      :     0.000053  g :     0.000750
      g+1     :     0.000114
      g-1     :     0.000078
      g+2     :     0.000147
      g-2     :     0.000084
      g+3     :     0.000079
      g-3     :     0.000082
      g+4     :     0.000042
      g-4     :     0.000071
 20 H s       :     0.867970  s :     0.867970
      pz      :     0.009536  p :     0.028884
      px      :     0.011430
      py      :     0.007918
      dz2     :     0.000226  d :     0.004027
      dxz     :     0.000250
      dyz     :     0.001631
      dx2y2   :     0.000226
      dxy     :     0.001693
      f0      :     0.000040  f :     0.000381
      f+1     :     0.000006
      f-1     :     0.000054
      f+2     :     0.000080
      f-2     :     0.000048
      f+3     :     0.000133
      f-3     :     0.000020
 21 H s       :     0.852345  s :     0.852345
      pz      :     0.007156  p :     0.025775
      px      :     0.008870
      py      :     0.009748
      dz2     :     0.001375  d :     0.003903
      dxz     :     0.000919
      dyz     :     0.000644
      dx2y2   :     0.000643
      dxy     :     0.000323
      f0      :     0.000122  f :     0.000390
      f+1     :     0.000060
      f-1     :     0.000049
      f+2     :     0.000099
      f-2     :     0.000034
      f+3     :     0.000012
      f-3     :     0.000014
 22 H s       :     0.856371  s :     0.856371
      pz      :     0.009105  p :     0.028512
      px      :     0.007314
      py      :     0.012092
      dz2     :     0.000450  d :     0.004094
      dxz     :     0.001137
      dyz     :     0.000252
      dx2y2   :     0.001133
      dxy     :     0.001122
      f0      :     0.000028  f :     0.000386
      f+1     :     0.000070
      f-1     :     0.000013
      f+2     :     0.000061
      f-2     :     0.000032
      f+3     :     0.000138
      f-3     :     0.000044
 23 C s       :     3.177289  s :     3.177289
      pz      :     1.032544  p :     2.987238
      px      :     0.956697
      py      :     0.997997
      dz2     :     0.008402  d :     0.065575
      dxz     :     0.017914
      dyz     :     0.012033
      dx2y2   :     0.017346
      dxy     :     0.009880
      f0      :     0.000440  f :     0.006553
      f+1     :     0.001303
      f-1     :     0.000410
      f+2     :     0.001668
      f-2     :     0.000577
      f+3     :     0.001311
      f-3     :     0.000844
      g0      :     0.000046  g :     0.000754
      g+1     :     0.000086
      g-1     :     0.000044
      g+2     :     0.000090
      g-2     :     0.000072
      g+3     :     0.000079
      g-3     :     0.000106
      g+4     :     0.000115
      g-4     :     0.000117
 24 H s       :     0.853764  s :     0.853764
      pz      :     0.008470  p :     0.028409
      px      :     0.008490
      py      :     0.011449
      dz2     :     0.001110  d :     0.003966
      dxz     :     0.000465
      dyz     :     0.001069
      dx2y2   :     0.000635
      dxy     :     0.000687
      f0      :     0.000090  f :     0.000379
      f+1     :     0.000039
      f-1     :     0.000040
      f+2     :     0.000054
      f-2     :     0.000105
      f+3     :     0.000028
      f-3     :     0.000023
 25 H s       :     0.845418  s :     0.845418
      pz      :     0.007699  p :     0.025145
      px      :     0.008377
      py      :     0.009069
      dz2     :     0.001292  d :     0.003855
      dxz     :     0.000998
      dyz     :     0.000410
      dx2y2   :     0.000669
      dxy     :     0.000487
      f0      :     0.000112  f :     0.000386
      f+1     :     0.000054
      f-1     :     0.000039
      f+2     :     0.000083
      f-2     :     0.000048
      f+3     :     0.000025
      f-3     :     0.000025
 26 H s       :     0.870580  s :     0.870580
      pz      :     0.012151  p :     0.029953
      px      :     0.010144
      py      :     0.007658
      dz2     :     0.000406  d :     0.004170
      dxz     :     0.000206
      dyz     :     0.001680
      dx2y2   :     0.000428
      dxy     :     0.001450
      f0      :     0.000036  f :     0.000386
      f+1     :     0.000003
      f-1     :     0.000082
      f+2     :     0.000081
      f-2     :     0.000037
      f+3     :     0.000115
      f-3     :     0.000032
 27 C s       :     3.183666  s :     3.183666
      pz      :     1.055532  p :     3.031688
      px      :     1.041625
      py      :     0.934531
      dz2     :     0.011190  d :     0.066186
      dxz     :     0.014299
      dyz     :     0.011776
      dx2y2   :     0.014368
      dxy     :     0.014553
      f0      :     0.000750  f :     0.006399
      f+1     :     0.000766
      f-1     :     0.000773
      f+2     :     0.001026
      f-2     :     0.000584
      f+3     :     0.001334
      f-3     :     0.001166
      g0      :     0.000045  g :     0.000756
      g+1     :     0.000025
      g-1     :     0.000096
      g+2     :     0.000107
      g-2     :     0.000068
      g+3     :     0.000050
      g-3     :     0.000113
      g+4     :     0.000127
      g-4     :     0.000124
 28 H s       :     0.850650  s :     0.850650
      pz      :     0.007911  p :     0.026134
      px      :     0.010699
      py      :     0.007524
      dz2     :     0.000973  d :     0.003851
      dxz     :     0.001067
      dyz     :     0.000859
      dx2y2   :     0.000554
      dxy     :     0.000397
      f0      :     0.000103  f :     0.000384
      f+1     :     0.000055
      f-1     :     0.000039
      f+2     :     0.000098
      f-2     :     0.000059
      f+3     :     0.000016
      f-3     :     0.000014
 29 H s       :     0.856093  s :     0.856093
      pz      :     0.010002  p :     0.025907
      px      :     0.008044
      py      :     0.007862
      dz2     :     0.001454  d :     0.003955
      dxz     :     0.000333
      dyz     :     0.000815
      dx2y2   :     0.000587
      dxy     :     0.000766
      f0      :     0.000091  f :     0.000390
      f+1     :     0.000076
      f-1     :     0.000024
      f+2     :     0.000040
      f-2     :     0.000087
      f+3     :     0.000043
      f-3     :     0.000029
 30 H s       :     0.835252  s :     0.835252
      pz      :     0.010642  p :     0.024121
      px      :     0.006881
      py      :     0.006598
      dz2     :     0.000478  d :     0.003791
      dxz     :     0.001267
      dyz     :     0.000311
      dx2y2   :     0.000864
      dxy     :     0.000870
      f0      :     0.000026  f :     0.000385
      f+1     :     0.000082
      f-1     :     0.000016
      f+2     :     0.000056
      f-2     :     0.000054
      f+3     :     0.000110
      f-3     :     0.000040
 31 C s       :     3.280577  s :     3.280577
      pz      :     0.696730  p :     2.383647
      px      :     0.801420
      py      :     0.885498
      dz2     :     0.047615  d :     0.135203
      dxz     :     0.021150
      dyz     :     0.020257
      dx2y2   :     0.020390
      dxy     :     0.025792
      f0      :     0.004129  f :     0.024200
      f+1     :     0.004743
      f-1     :     0.003025
      f+2     :     0.004971
      f-2     :     0.002346
      f+3     :     0.001793
      f-3     :     0.003193
      g0      :     0.000287  g :     0.002064
      g+1     :     0.000281
      g-1     :     0.000222
      g+2     :     0.000291
      g-2     :     0.000283
      g+3     :     0.000237
      g-3     :     0.000191
      g+4     :     0.000122
      g-4     :     0.000150
 32 C s       :     3.310402  s :     3.310402
      pz      :     0.872139  p :     2.562040
      px      :     0.743438
      py      :     0.946463
      dz2     :     0.021410  d :     0.090415
      dxz     :     0.021698
      dyz     :     0.010629
      dx2y2   :     0.014803
      dxy     :     0.021876
      f0      :     0.002155  f :     0.018118
      f+1     :     0.004492
      f-1     :     0.001402
      f+2     :     0.002816
      f-2     :     0.002618
      f+3     :     0.001796
      f-3     :     0.002839
      g0      :     0.000215  g :     0.001476
      g+1     :     0.000199
      g-1     :     0.000132
      g+2     :     0.000172
      g-2     :     0.000138
      g+3     :     0.000176
      g-3     :     0.000188
      g+4     :     0.000120
      g-4     :     0.000137
 33 C s       :     3.221364  s :     3.221364
      pz      :     0.892667  p :     2.727561
      px      :     0.917062
      py      :     0.917832
      dz2     :     0.027817  d :     0.112731
      dxz     :     0.033695
      dyz     :     0.017426
      dx2y2   :     0.023418
      dxy     :     0.010375
      f0      :     0.002038  f :     0.013576
      f+1     :     0.003186
      f-1     :     0.001503
      f+2     :     0.002484
      f-2     :     0.001571
      f+3     :     0.001759
      f-3     :     0.001035
      g0      :     0.000180  g :     0.001243
      g+1     :     0.000166
      g-1     :     0.000143
      g+2     :     0.000133
      g-2     :     0.000178
      g+3     :     0.000188
      g-3     :     0.000125
      g+4     :     0.000084
      g-4     :     0.000047
 34 H s       :     0.873256  s :     0.873256
      pz      :     0.011307  p :     0.032813
      px      :     0.009712
      py      :     0.011794
      dz2     :     0.000532  d :     0.003793
      dxz     :     0.001367
      dyz     :     0.000265
      dx2y2   :     0.000373
      dxy     :     0.001256
      f0      :     0.000015  f :     0.000326
      f+1     :     0.000090
      f-1     :     0.000003
      f+2     :     0.000051
      f-2     :     0.000042
      f+3     :     0.000024
      f-3     :     0.000101
 35 C s       :     3.183453  s :     3.183453
      pz      :     0.967752  p :     2.859160
      px      :     0.898661
      py      :     0.992746
      dz2     :     0.034367  d :     0.128307
      dxz     :     0.027880
      dyz     :     0.012151
      dx2y2   :     0.025306
      dxy     :     0.028603
      f0      :     0.000675  f :     0.012674
      f+1     :     0.003096
      f-1     :     0.001523
      f+2     :     0.002430
      f-2     :     0.001320
      f+3     :     0.001368
      f-3     :     0.002263
      g0      :     0.000116  g :     0.001249
      g+1     :     0.000172
      g-1     :     0.000075
      g+2     :     0.000145
      g-2     :     0.000120
      g+3     :     0.000190
      g-3     :     0.000164
      g+4     :     0.000116
      g-4     :     0.000150
 36 H s       :     0.847560  s :     0.847560
      pz      :     0.006713  p :     0.023942
      px      :     0.007087
      py      :     0.010142
      dz2     :     0.000890  d :     0.003003
      dxz     :     0.000817
      dyz     :     0.000659
      dx2y2   :     0.000325
      dxy     :     0.000313
      f0      :     0.000106  f :     0.000294
      f+1     :     0.000046
      f-1     :     0.000025
      f+2     :     0.000059
      f-2     :     0.000044
      f+3     :     0.000007
      f-3     :     0.000007
 37 C s       :     3.185835  s :     3.185835
      pz      :     0.936109  p :     2.808400
      px      :     0.925364
      py      :     0.946927
      dz2     :     0.022190  d :     0.128963
      dxz     :     0.053209
      dyz     :     0.013084
      dx2y2   :     0.009057
      dxy     :     0.031423
      f0      :     0.002087  f :     0.012577
      f+1     :     0.002646
      f-1     :     0.001082
      f+2     :     0.002043
      f-2     :     0.001593
      f+3     :     0.000795
      f-3     :     0.002331
      g0      :     0.000202  g :     0.001263
      g+1     :     0.000170
      g-1     :     0.000115
      g+2     :     0.000186
      g-2     :     0.000106
      g+3     :     0.000134
      g-3     :     0.000143
      g+4     :     0.000088
      g-4     :     0.000119
 38 H s       :     0.835049  s :     0.835049
      pz      :     0.006835  p :     0.022282
      px      :     0.006714
      py      :     0.008733
      dz2     :     0.000760  d :     0.002867
      dxz     :     0.000438
      dyz     :     0.000378
      dx2y2   :     0.000814
      dxy     :     0.000478
      f0      :     0.000014  f :     0.000288
      f+1     :     0.000069
      f-1     :     0.000034
      f+2     :     0.000063
      f-2     :     0.000020
      f+3     :     0.000064
      f-3     :     0.000024
 39 C s       :     3.209814  s :     3.209814
      pz      :     0.905965  p :     2.792360
      px      :     0.905044
      py      :     0.981351
      dz2     :     0.031297  d :     0.099706
      dxz     :     0.020158
      dyz     :     0.018796
      dx2y2   :     0.021963
      dxy     :     0.007492
      f0      :     0.002126  f :     0.013065
      f+1     :     0.002613
      f-1     :     0.001618
      f+2     :     0.002696
      f-2     :     0.001410
      f+3     :     0.001548
      f-3     :     0.001055
      g0      :     0.000179  g :     0.001223
      g+1     :     0.000162
      g-1     :     0.000131
      g+2     :     0.000133
      g-2     :     0.000187
      g+3     :     0.000183
      g-3     :     0.000127
      g+4     :     0.000082
      g-4     :     0.000039
 40 H s       :     0.893140  s :     0.893140
      pz      :     0.009675  p :     0.031891
      px      :     0.009741
      py      :     0.012474
      dz2     :     0.000680  d :     0.003668
      dxz     :     0.000908
      dyz     :     0.000251
      dx2y2   :     0.000568
      dxy     :     0.001262
      f0      :     0.000014  f :     0.000329
      f+1     :     0.000089
      f-1     :     0.000004
      f+2     :     0.000042
      f-2     :     0.000039
      f+3     :     0.000032
      f-3     :     0.000109
 41 C s       :     3.272462  s :     3.272462
      pz      :     0.952198  p :     2.734914
      px      :     0.861813
      py      :     0.920903
      dz2     :     0.022862  d :     0.117998
      dxz     :     0.023662
      dyz     :     0.021574
      dx2y2   :     0.033089
      dxy     :     0.016811
      f0      :     0.002555  f :     0.019355
      f+1     :     0.004101
      f-1     :     0.001675
      f+2     :     0.003458
      f-2     :     0.001744
      f+3     :     0.003019
      f-3     :     0.002801
      g0      :     0.000180  g :     0.001607
      g+1     :     0.000160
      g-1     :     0.000214
      g+2     :     0.000210
      g-2     :     0.000117
      g+3     :     0.000164
      g-3     :     0.000187
      g+4     :     0.000193
      g-4     :     0.000181
 42 C s       :     3.172135  s :     3.172135
      pz      :     0.951953  p :     2.989222
      px      :     1.017963
      py      :     1.019307
      dz2     :     0.015178  d :     0.071563
      dxz     :     0.021129
      dyz     :     0.010236
      dx2y2   :     0.017145
      dxy     :     0.007874
      f0      :     0.001472  f :     0.006631
      f+1     :     0.001635
      f-1     :     0.000969
      f+2     :     0.001115
      f-2     :     0.000419
      f+3     :     0.000231
      f-3     :     0.000790
      g0      :     0.000112  g :     0.000747
      g+1     :     0.000088
      g-1     :     0.000166
      g+2     :     0.000143
      g-2     :     0.000068
      g+3     :     0.000042
      g-3     :     0.000062
      g+4     :     0.000029
      g-4     :     0.000036
 43 H s       :     0.857336  s :     0.857336
      pz      :     0.008794  p :     0.026975
      px      :     0.011247
      py      :     0.006934
      dz2     :     0.000161  d :     0.003883
      dxz     :     0.000140
      dyz     :     0.001389
      dx2y2   :     0.000556
      dxy     :     0.001637
      f0      :     0.000059  f :     0.000381
      f+1     :     0.000012
      f-1     :     0.000020
      f+2     :     0.000072
      f-2     :     0.000021
      f+3     :     0.000136
      f-3     :     0.000061
 44 H s       :     0.870992  s :     0.870992
      pz      :     0.007516  p :     0.026021
      px      :     0.008819
      py      :     0.009685
      dz2     :     0.000704  d :     0.003936
      dxz     :     0.001005
      dyz     :     0.000447
      dx2y2   :     0.001247
      dxy     :     0.000532
      f0      :     0.000014  f :     0.000391
      f+1     :     0.000111
      f-1     :     0.000024
      f+2     :     0.000071
      f-2     :     0.000045
      f+3     :     0.000109
      f-3     :     0.000018
 45 H s       :     0.882087  s :     0.882087
      pz      :     0.009126  p :     0.031467
      px      :     0.011125
      py      :     0.011215
      dz2     :     0.001318  d :     0.004177
      dxz     :     0.000605
      dyz     :     0.000671
      dx2y2   :     0.000572
      dxy     :     0.001012
      f0      :     0.000037  f :     0.000385
      f+1     :     0.000128
      f-1     :     0.000010
      f+2     :     0.000029
      f-2     :     0.000096
      f+3     :     0.000041
      f-3     :     0.000043
 46 C s       :     3.180196  s :     3.180196
      pz      :     1.018229  p :     2.932897
      px      :     0.980653
      py      :     0.934016
      dz2     :     0.010897  d :     0.063763
      dxz     :     0.010563
      dyz     :     0.018090
      dx2y2   :     0.010538
      dxy     :     0.013676
      f0      :     0.001241  f :     0.006532
      f+1     :     0.000119
      f-1     :     0.000636
      f+2     :     0.001348
      f-2     :     0.000420
      f+3     :     0.001278
      f-3     :     0.001489
      g0      :     0.000046  g :     0.000739
      g+1     :     0.000025
      g-1     :     0.000128
      g+2     :     0.000093
      g-2     :     0.000032
      g+3     :     0.000043
      g-3     :     0.000109
      g+4     :     0.000132
      g-4     :     0.000130
 47 H s       :     0.935296  s :     0.935296
      pz      :     0.011788  p :     0.034526
      px      :     0.011526
      py      :     0.011211
      dz2     :     0.001033  d :     0.004343
      dxz     :     0.000889
      dyz     :     0.000416
      dx2y2   :     0.000636
      dxy     :     0.001368
      f0      :     0.000008  f :     0.000393
      f+1     :     0.000153
      f-1     :     0.000007
      f+2     :     0.000032
      f-2     :     0.000057
      f+3     :     0.000073
      f-3     :     0.000064
 48 H s       :     0.871687  s :     0.871687
      pz      :     0.010642  p :     0.027031
      px      :     0.009287
      py      :     0.007102
      dz2     :     0.001068  d :     0.004009
      dxz     :     0.000550
      dyz     :     0.000545
      dx2y2   :     0.001098
      dxy     :     0.000749
      f0      :     0.000021  f :     0.000390
      f+1     :     0.000114
      f-1     :     0.000036
      f+2     :     0.000052
      f-2     :     0.000042
      f+3     :     0.000089
      f-3     :     0.000036
 49 H s       :     0.857554  s :     0.857554
      pz      :     0.007760  p :     0.026500
      px      :     0.011597
      py      :     0.007142
      dz2     :     0.000723  d :     0.003925
      dxz     :     0.001639
      dyz     :     0.001022
      dx2y2   :     0.000317
      dxy     :     0.000225
      f0      :     0.000078  f :     0.000387
      f+1     :     0.000135
      f-1     :     0.000050
      f+2     :     0.000062
      f-2     :     0.000054
      f+3     :     0.000003
      f-3     :     0.000005
 50 C s       :     3.149108  s :     3.149108
      pz      :     1.021772  p :     3.015460
      px      :     0.963296
      py      :     1.030392
      dz2     :     0.016217  d :     0.071958
      dxz     :     0.014762
      dyz     :     0.012170
      dx2y2   :     0.013252
      dxy     :     0.015557
      f0      :     0.000694  f :     0.006668
      f+1     :     0.001260
      f-1     :     0.000804
      f+2     :     0.000917
      f-2     :     0.000807
      f+3     :     0.000995
      f-3     :     0.001191
      g0      :     0.000070  g :     0.000766
      g+1     :     0.000100
      g-1     :     0.000080
      g+2     :     0.000091
      g-2     :     0.000019
      g+3     :     0.000116
      g-3     :     0.000100
      g+4     :     0.000086
      g-4     :     0.000105
 51 H s       :     0.870048  s :     0.870048
      pz      :     0.007699  p :     0.024425
      px      :     0.008467
      py      :     0.008259
      dz2     :     0.001015  d :     0.003879
      dxz     :     0.001376
      dyz     :     0.000948
      dx2y2   :     0.000299
      dxy     :     0.000241
      f0      :     0.000122  f :     0.000391
      f+1     :     0.000115
      f-1     :     0.000044
      f+2     :     0.000056
      f-2     :     0.000042
      f+3     :     0.000004
      f-3     :     0.000008
 52 H s       :     0.870997  s :     0.870997
      pz      :     0.009578  p :     0.027302
      px      :     0.007575
      py      :     0.010149
      dz2     :     0.001128  d :     0.004083
      dxz     :     0.000619
      dyz     :     0.000402
      dx2y2   :     0.001238
      dxy     :     0.000695
      f0      :     0.000026  f :     0.000394
      f+1     :     0.000105
      f-1     :     0.000027
      f+2     :     0.000083
      f-2     :     0.000023
      f+3     :     0.000077
      f-3     :     0.000054
 53 H s       :     0.863497  s :     0.863497
      pz      :     0.010129  p :     0.024397
      px      :     0.006658
      py      :     0.007610
      dz2     :     0.000158  d :     0.003840
      dxz     :     0.000170
      dyz     :     0.001577
      dx2y2   :     0.000683
      dxy     :     0.001251
      f0      :     0.000064  f :     0.000389
      f+1     :     0.000012
      f-1     :     0.000013
      f+2     :     0.000084
      f-2     :     0.000042
      f+3     :     0.000086
      f-3     :     0.000088
 54 C s       :     3.122730  s :     3.122730
      pz      :     0.832157  p :     2.210559
      px      :     0.689780
      py      :     0.688622
      dz2     :     0.062647  d :     0.268736
      dxz     :     0.049165
      dyz     :     0.049504
      dx2y2   :     0.060205
      dxy     :     0.047216
      f0      :     0.002921  f :     0.035277
      f+1     :     0.009243
      f-1     :     0.005908
      f+2     :     0.005510
      f-2     :     0.003808
      f+3     :     0.004669
      f-3     :     0.003218
      g0      :     0.000551  g :     0.004360
      g+1     :     0.000588
      g-1     :     0.000451
      g+2     :     0.000145
      g-2     :     0.000645
      g+3     :     0.000663
      g-3     :     0.000597
      g+4     :     0.000288
      g-4     :     0.000430
 55 C s       :     3.222828  s :     3.222828
      pz      :     0.676446  p :     2.569029
      px      :     0.910778
      py      :     0.981804
      dz2     :     0.032789  d :     0.101253
      dxz     :     0.016186
      dyz     :     0.011179
      dx2y2   :     0.024004
      dxy     :     0.017095
      f0      :     0.001717  f :     0.017455
      f+1     :     0.005723
      f-1     :     0.003052
      f+2     :     0.001921
      f-2     :     0.001234
      f+3     :     0.002450
      f-3     :     0.001357
      g0      :     0.000327  g :     0.001544
      g+1     :     0.000220
      g-1     :     0.000165
      g+2     :     0.000068
      g-2     :     0.000178
      g+3     :     0.000230
      g-3     :     0.000193
      g+4     :     0.000085
      g-4     :     0.000079
 56 C s       :     3.240595  s :     3.240595
      pz      :     0.873979  p :     2.730605
      px      :     0.952367
      py      :     0.904260
      dz2     :     0.019598  d :     0.096233
      dxz     :     0.030656
      dyz     :     0.027597
      dx2y2   :     0.009757
      dxy     :     0.008625
      f0      :     0.000990  f :     0.012702
      f+1     :     0.004294
      f-1     :     0.003042
      f+2     :     0.001044
      f-2     :     0.001044
      f+3     :     0.001360
      f-3     :     0.000929
      g0      :     0.000282  g :     0.001248
      g+1     :     0.000274
      g-1     :     0.000217
      g+2     :     0.000041
      g-2     :     0.000090
      g+3     :     0.000120
      g-3     :     0.000127
      g+4     :     0.000055
      g-4     :     0.000042
 57 H s       :     0.843239  s :     0.843239
      pz      :     0.008919  p :     0.025700
      px      :     0.006835
      py      :     0.009946
      dz2     :     0.000933  d :     0.003187
      dxz     :     0.000432
      dyz     :     0.000409
      dx2y2   :     0.000847
      dxy     :     0.000567
      f0      :     0.000010  f :     0.000298
      f+1     :     0.000075
      f-1     :     0.000036
      f+2     :     0.000052
      f-2     :     0.000019
      f+3     :     0.000074
      f-3     :     0.000031
 58 C s       :     3.199610  s :     3.199610
      pz      :     0.901589  p :     2.794154
      px      :     0.946406
      py      :     0.946158
      dz2     :     0.021399  d :     0.116652
      dxz     :     0.044592
      dyz     :     0.031057
      dx2y2   :     0.010904
      dxy     :     0.008700
      f0      :     0.000688  f :     0.012467
      f+1     :     0.004316
      f-1     :     0.003056
      f+2     :     0.000827
      f-2     :     0.000900
      f+3     :     0.001546
      f-3     :     0.001134
      g0      :     0.000294  g :     0.001270
      g+1     :     0.000265
      g-1     :     0.000234
      g+2     :     0.000022
      g-2     :     0.000104
      g+3     :     0.000105
      g-3     :     0.000135
      g+4     :     0.000054
      g-4     :     0.000056
 59 H s       :     0.823528  s :     0.823528
      pz      :     0.006356  p :     0.022385
      px      :     0.006636
      py      :     0.009393
      dz2     :     0.000779  d :     0.002764
      dxz     :     0.000390
      dyz     :     0.000383
      dx2y2   :     0.000696
      dxy     :     0.000516
      f0      :     0.000014  f :     0.000275
      f+1     :     0.000073
      f-1     :     0.000027
      f+2     :     0.000048
      f-2     :     0.000025
      f+3     :     0.000069
      f-3     :     0.000019
 60 C s       :     3.231899  s :     3.231899
      pz      :     0.953995  p :     2.746502
      px      :     0.892359
      py      :     0.900148
      dz2     :     0.051641  d :     0.122190
      dxz     :     0.014819
      dyz     :     0.010617
      dx2y2   :     0.022849
      dxy     :     0.022264
      f0      :     0.001092  f :     0.012543
      f+1     :     0.003621
      f-1     :     0.001592
      f+2     :     0.001622
      f-2     :     0.001019
      f+3     :     0.002442
      f-3     :     0.001156
      g0      :     0.000237  g :     0.001274
      g+1     :     0.000164
      g-1     :     0.000082
      g+2     :     0.000055
      g-2     :     0.000156
      g+3     :     0.000247
      g-3     :     0.000189
      g+4     :     0.000075
      g-4     :     0.000070
 61 H s       :     0.819347  s :     0.819347
      pz      :     0.004135  p :     0.019699
      px      :     0.007510
      py      :     0.008054
      dz2     :     0.000249  d :     0.002589
      dxz     :     0.001197
      dyz     :     0.001061
      dx2y2   :     0.000045
      dxy     :     0.000038
      f0      :     0.000021  f :     0.000265
      f+1     :     0.000119
      f-1     :     0.000116
      f+2     :     0.000003
      f-2     :     0.000005
      f+3     :     0.000000
      f-3     :     0.000000
 62 C s       :     3.208103  s :     3.208103
      pz      :     0.899629  p :     2.807531
      px      :     0.960096
      py      :     0.947806
      dz2     :     0.024558  d :     0.118329
      dxz     :     0.046690
      dyz     :     0.026921
      dx2y2   :     0.009396
      dxy     :     0.010763
      f0      :     0.000750  f :     0.012640
      f+1     :     0.004457
      f-1     :     0.002980
      f+2     :     0.000809
      f-2     :     0.001035
      f+3     :     0.001473
      f-3     :     0.001136
      g0      :     0.000294  g :     0.001271
      g+1     :     0.000279
      g-1     :     0.000225
      g+2     :     0.000038
      g-2     :     0.000093
      g+3     :     0.000116
      g-3     :     0.000132
      g+4     :     0.000053
      g-4     :     0.000042
 63 H s       :     0.807162  s :     0.807162
      pz      :     0.005686  p :     0.019081
      px      :     0.008241
      py      :     0.005155
      dz2     :     0.000694  d :     0.002575
      dxz     :     0.000465
      dyz     :     0.000279
      dx2y2   :     0.000847
      dxy     :     0.000290
      f0      :     0.000011  f :     0.000271
      f+1     :     0.000068
      f-1     :     0.000031
      f+2     :     0.000048
      f-2     :     0.000020
      f+3     :     0.000071
      f-3     :     0.000021
 64 C s       :     3.298371  s :     3.298371
      pz      :     0.887252  p :     2.707735
      px      :     0.900375
      py      :     0.920109
      dz2     :     0.019381  d :     0.097038
      dxz     :     0.033332
      dyz     :     0.024601
      dx2y2   :     0.012297
      dxy     :     0.007427
      f0      :     0.000843  f :     0.013468
      f+1     :     0.004630
      f-1     :     0.003300
      f+2     :     0.001149
      f-2     :     0.000975
      f+3     :     0.001528
      f-3     :     0.001042
      g0      :     0.000287  g :     0.001252
      g+1     :     0.000254
      g-1     :     0.000230
      g+2     :     0.000022
      g-2     :     0.000099
      g+3     :     0.000116
      g-3     :     0.000130
      g+4     :     0.000053
      g-4     :     0.000060
 65 H s       :     0.855625  s :     0.855625
      pz      :     0.008004  p :     0.026162
      px      :     0.011247
      py      :     0.006912
      dz2     :     0.001076  d :     0.003213
      dxz     :     0.000414
      dyz     :     0.000343
      dx2y2   :     0.000788
      dxy     :     0.000592
      f0      :     0.000015  f :     0.000299
      f+1     :     0.000083
      f-1     :     0.000029
      f+2     :     0.000048
      f-2     :     0.000025
      f+3     :     0.000070
      f-3     :     0.000030
 66 H s       :     0.721478  s :     0.721478
      pz      :     0.029717  p :     0.076112
      px      :     0.022032
      py      :     0.024362
      dz2     :     0.002522  d :     0.010322
      dxz     :     0.001768
      dyz     :     0.001366
      dx2y2   :     0.003293
      dxy     :     0.001373
      f0      :     0.000028  f :     0.000908
      f+1     :     0.000204
      f-1     :     0.000135
      f+2     :     0.000174
      f-2     :     0.000075
      f+3     :     0.000198
      f-3     :     0.000094
 67 O s       :     3.798812  s :     3.798812
      pz      :     1.790034  p :     4.763382
      px      :     1.486364
      py      :     1.486984
      dz2     :     0.003751  d :     0.029358
      dxz     :     0.005323
      dyz     :     0.003430
      dx2y2   :     0.008873
      dxy     :     0.007981
      f0      :     0.000340  f :     0.003368
      f+1     :     0.000404
      f-1     :     0.000290
      f+2     :     0.000340
      f-2     :     0.000552
      f+3     :     0.000822
      f-3     :     0.000620
      g0      :     0.000010  g :     0.000177
      g+1     :     0.000018
      g-1     :     0.000012
      g+2     :     0.000001
      g-2     :     0.000018
      g+3     :     0.000020
      g-3     :     0.000030
      g+4     :     0.000033
      g-4     :     0.000034
 68 C s       :     3.082736  s :     3.082736
      pz      :     0.822505  p :     2.240981
      px      :     0.708628
      py      :     0.709848
      dz2     :     0.051650  d :     0.262557
      dxz     :     0.050143
      dyz     :     0.044656
      dx2y2   :     0.071363
      dxy     :     0.044745
      f0      :     0.003403  f :     0.032170
      f+1     :     0.008184
      f-1     :     0.004408
      f+2     :     0.004168
      f-2     :     0.004781
      f+3     :     0.004249
      f-3     :     0.002977
      g0      :     0.000567  g :     0.004493
      g+1     :     0.000580
      g-1     :     0.000346
      g+2     :     0.000247
      g-2     :     0.000659
      g+3     :     0.000579
      g-3     :     0.000572
      g+4     :     0.000430
      g-4     :     0.000513
 69 C s       :     3.273432  s :     3.273432
      pz      :     0.773927  p :     2.614535
      px      :     0.892490
      py      :     0.948119
      dz2     :     0.032293  d :     0.111940
      dxz     :     0.022419
      dyz     :     0.015508
      dx2y2   :     0.023090
      dxy     :     0.018631
      f0      :     0.002560  f :     0.017068
      f+1     :     0.004671
      f-1     :     0.002417
      f+2     :     0.001804
      f-2     :     0.002077
      f+3     :     0.002281
      f-3     :     0.001259
      g0      :     0.000259  g :     0.001540
      g+1     :     0.000221
      g-1     :     0.000178
      g+2     :     0.000121
      g-2     :     0.000189
      g+3     :     0.000211
      g-3     :     0.000182
      g+4     :     0.000087
      g-4     :     0.000091
 70 C s       :     3.246192  s :     3.246192
      pz      :     0.889813  p :     2.726727
      px      :     0.916766
      py      :     0.920148
      dz2     :     0.017791  d :     0.098640
      dxz     :     0.035739
      dyz     :     0.023274
      dx2y2   :     0.014399
      dxy     :     0.007438
      f0      :     0.001546  f :     0.013020
      f+1     :     0.004143
      f-1     :     0.002481
      f+2     :     0.000875
      f-2     :     0.001224
      f+3     :     0.001776
      f-3     :     0.000975
      g0      :     0.000274  g :     0.001244
      g+1     :     0.000222
      g-1     :     0.000210
      g+2     :     0.000057
      g-2     :     0.000129
      g+3     :     0.000081
      g-3     :     0.000117
      g+4     :     0.000075
      g-4     :     0.000079
 71 H s       :     0.854420  s :     0.854420
      pz      :     0.007439  p :     0.023642
      px      :     0.009597
      py      :     0.006606
      dz2     :     0.001120  d :     0.003250
      dxz     :     0.000457
      dyz     :     0.000458
      dx2y2   :     0.000685
      dxy     :     0.000529
      f0      :     0.000039  f :     0.000301
      f+1     :     0.000069
      f-1     :     0.000024
      f+2     :     0.000051
      f-2     :     0.000046
      f+3     :     0.000047
      f-3     :     0.000026
 72 C s       :     3.216421  s :     3.216421
      pz      :     0.891725  p :     2.808815
      px      :     0.944722
      py      :     0.972368
      dz2     :     0.037223  d :     0.124239
      dxz     :     0.040247
      dyz     :     0.023106
      dx2y2   :     0.008161
      dxy     :     0.015501
      f0      :     0.001557  f :     0.012537
      f+1     :     0.003759
      f-1     :     0.002222
      f+2     :     0.001154
      f-2     :     0.001530
      f+3     :     0.001176
      f-3     :     0.001138
      g0      :     0.000264  g :     0.001277
      g+1     :     0.000284
      g-1     :     0.000193
      g+2     :     0.000115
      g-2     :     0.000115
      g+3     :     0.000120
      g-3     :     0.000115
      g+4     :     0.000043
      g-4     :     0.000027
 73 H s       :     0.833258  s :     0.833258
      pz      :     0.006530  p :     0.020984
      px      :     0.008000
      py      :     0.006454
      dz2     :     0.000467  d :     0.002682
      dxz     :     0.000622
      dyz     :     0.000344
      dx2y2   :     0.000945
      dxy     :     0.000304
      f0      :     0.000014  f :     0.000274
      f+1     :     0.000054
      f-1     :     0.000026
      f+2     :     0.000035
      f-2     :     0.000033
      f+3     :     0.000091
      f-3     :     0.000020
 74 C s       :     3.189840  s :     3.189840
      pz      :     0.942054  p :     2.771965
      px      :     0.902302
      py      :     0.927609
      dz2     :     0.046505  d :     0.121201
      dxz     :     0.015931
      dyz     :     0.014196
      dx2y2   :     0.023814
      dxy     :     0.020755
      f0      :     0.001518  f :     0.012256
      f+1     :     0.003043
      f-1     :     0.001349
      f+2     :     0.001410
      f-2     :     0.001508
      f+3     :     0.002265
      f-3     :     0.001163
      g0      :     0.000191  g :     0.001259
      g+1     :     0.000179
      g-1     :     0.000100
      g+2     :     0.000085
      g-2     :     0.000166
      g+3     :     0.000198
      g-3     :     0.000170
      g+4     :     0.000084
      g-4     :     0.000085
 75 H s       :     0.832203  s :     0.832203
      pz      :     0.005869  p :     0.022814
      px      :     0.008013
      py      :     0.008932
      dz2     :     0.000444  d :     0.002879
      dxz     :     0.001200
      dyz     :     0.001059
      dx2y2   :     0.000092
      dxy     :     0.000085
      f0      :     0.000045  f :     0.000280
      f+1     :     0.000109
      f-1     :     0.000095
      f+2     :     0.000015
      f-2     :     0.000015
      f+3     :     0.000001
      f-3     :     0.000001
 76 C s       :     3.190556  s :     3.190556
      pz      :     0.920245  p :     2.810903
      px      :     0.948792
      py      :     0.941866
      dz2     :     0.016244  d :     0.122596
      dxz     :     0.054119
      dyz     :     0.031187
      dx2y2   :     0.014164
      dxy     :     0.006883
      f0      :     0.001344  f :     0.012403
      f+1     :     0.003706
      f-1     :     0.002306
      f+2     :     0.000855
      f-2     :     0.001320
      f+3     :     0.001823
      f-3     :     0.001049
      g0      :     0.000281  g :     0.001272
      g+1     :     0.000229
      g-1     :     0.000211
      g+2     :     0.000061
      g-2     :     0.000137
      g+3     :     0.000075
      g-3     :     0.000119
      g+4     :     0.000078
      g-4     :     0.000080
 77 H s       :     0.831402  s :     0.831402
      pz      :     0.006411  p :     0.023085
      px      :     0.007191
      py      :     0.009483
      dz2     :     0.000908  d :     0.002877
      dxz     :     0.000341
      dyz     :     0.000482
      dx2y2   :     0.000607
      dxy     :     0.000539
      f0      :     0.000033  f :     0.000282
      f+1     :     0.000067
      f-1     :     0.000025
      f+2     :     0.000050
      f-2     :     0.000038
      f+3     :     0.000050
      f-3     :     0.000019
 78 C s       :     3.216457  s :     3.216457
      pz      :     0.880522  p :     2.743478
      px      :     0.945373
      py      :     0.917583
      dz2     :     0.026790  d :     0.097910
      dxz     :     0.025970
      dyz     :     0.025463
      dx2y2   :     0.007672
      dxy     :     0.012015
      f0      :     0.001935  f :     0.012686
      f+1     :     0.003692
      f-1     :     0.002226
      f+2     :     0.001213
      f-2     :     0.001618
      f+3     :     0.001018
      f-3     :     0.000984
      g0      :     0.000259  g :     0.001248
      g+1     :     0.000277
      g-1     :     0.000189
      g+2     :     0.000119
      g-2     :     0.000115
      g+3     :     0.000117
      g-3     :     0.000103
      g+4     :     0.000045
      g-4     :     0.000025
 79 H s       :     0.861373  s :     0.861373
      pz      :     0.010177  p :     0.027809
      px      :     0.006781
      py      :     0.010851
      dz2     :     0.000788  d :     0.003369
      dxz     :     0.000621
      dyz     :     0.000424
      dx2y2   :     0.000963
      dxy     :     0.000572
      f0      :     0.000012  f :     0.000304
      f+1     :     0.000066
      f-1     :     0.000031
      f+2     :     0.000036
      f-2     :     0.000033
      f+3     :     0.000094
      f-3     :     0.000032
 80 O s       :     3.853641  s :     3.853641
      pz      :     1.586029  p :     4.723102
      px      :     1.514016
      py      :     1.623057
      dz2     :     0.004045  d :     0.027190
      dxz     :     0.006185
      dyz     :     0.004814
      dx2y2   :     0.006542
      dxy     :     0.005604
      f0      :     0.000332  f :     0.003042
      f+1     :     0.000521
      f-1     :     0.000237
      f+2     :     0.000617
      f-2     :     0.000659
      f+3     :     0.000399
      f-3     :     0.000278
      g0      :     0.000017  g :     0.000170
      g+1     :     0.000019
      g-1     :     0.000007
      g+2     :     0.000018
      g-2     :     0.000024
      g+3     :     0.000029
      g-3     :     0.000036
      g+4     :     0.000010
      g-4     :     0.000010
 81 H s       :     0.707813  s :     0.707813
      pz      :     0.050957  p :     0.100928
      px      :     0.019241
      py      :     0.030729
      dz2     :     0.002924  d :     0.010557
      dxz     :     0.002146
      dyz     :     0.003040
      dx2y2   :     0.001190
      dxy     :     0.001257
      f0      :     0.000199  f :     0.001041
      f+1     :     0.000094
      f-1     :     0.000338
      f+2     :     0.000182
      f-2     :     0.000160
      f+3     :     0.000036
      f-3     :     0.000032


                     *******************************
                     * LOEWDIN POPULATION ANALYSIS *
                     *******************************

----------------------
LOEWDIN ATOMIC CHARGES
----------------------
   0 O :    0.625076
   1 O :    0.361133
   2 N :    0.640911
   3 N :    0.606790
   4 C :   -0.380917
   5 C :   -0.136682
   6 H :   -0.018913
   7 C :   -0.093262
   8 C :    0.088613
   9 H :   -0.039968
  10 C :    0.065835
  11 H :   -0.050067
  12 C :    0.063197
  13 H :   -0.051077
  14 C :    0.065392
  15 H :   -0.050368
  16 C :    0.083994
  17 H :   -0.047289
  18 C :   -0.322082
  19 C :    0.262486
  20 H :   -0.049025
  21 H :   -0.035287
  22 H :   -0.042521
  23 C :    0.259720
  24 H :   -0.043927
  25 H :   -0.036742
  26 H :   -0.052033
  27 C :    0.249073
  28 H :   -0.038686
  29 H :   -0.046426
  30 H :   -0.043797
  31 C :   -0.206299
  32 C :   -0.050559
  33 C :    0.068899
  34 H :   -0.051289
  35 C :    0.033051
  36 H :   -0.059409
  37 C :    0.042433
  38 H :   -0.051255
  39 C :    0.061560
  40 H :   -0.049927
  41 C :   -0.245186
  42 C :    0.249992
  43 H :   -0.045713
  44 H :   -0.045052
  45 H :   -0.061098
  46 C :    0.246955
  47 H :   -0.065711
  48 H :   -0.044565
  49 H :   -0.045034
  50 C :    0.232736
  51 H :   -0.047662
  52 H :   -0.044704
  53 H :   -0.046135
  54 C :   -0.707300
  55 C :   -0.126850
  56 C :    0.107050
  57 H :   -0.038810
  58 C :    0.078063
  59 H :   -0.047090
  60 C :    0.089151
  61 H :   -0.043757
  62 C :    0.079609
  63 H :   -0.045981
  64 C :    0.104097
  65 H :   -0.042096
  66 H :   -0.186985
  67 O :    0.162923
  68 C :   -0.951570
  69 C :   -0.135546
  70 C :    0.075664
  71 H :   -0.052415
  72 C :    0.060824
  73 H :   -0.051931
  74 C :    0.063885
  75 H :   -0.050995
  76 C :    0.059246
  77 H :   -0.052376
  78 C :    0.075589
  79 H :   -0.052585
  80 O :    0.319520
  81 H :   -0.258516

-------------------------------
LOEWDIN REDUCED ORBITAL CHARGES
-------------------------------
  0 O s       :     3.025503  s :     3.025503
      pz      :     1.306960  p :     4.138177
      px      :     1.378773
      py      :     1.452443
      dz2     :     0.053010  d :     0.180243
      dxz     :     0.042349
      dyz     :     0.037814
      dx2y2   :     0.019524
      dxy     :     0.027546
      f0      :     0.005678  f :     0.029875
      f+1     :     0.005412
      f-1     :     0.006748
      f+2     :     0.002789
      f-2     :     0.004036
      f+3     :     0.002688
      f-3     :     0.002523
      g0      :     0.000225  g :     0.001126
      g+1     :     0.000184
      g-1     :     0.000117
      g+2     :     0.000123
      g-2     :     0.000185
      g+3     :     0.000066
      g-3     :     0.000091
      g+4     :     0.000067
      g-4     :     0.000067
  1 O s       :     3.232913  s :     3.232913
      pz      :     1.505250  p :     4.286959
      px      :     1.422951
      py      :     1.358758
      dz2     :     0.019124  d :     0.095617
      dxz     :     0.021979
      dyz     :     0.017861
      dx2y2   :     0.014652
      dxy     :     0.022001
      f0      :     0.002010  f :     0.022074
      f+1     :     0.004288
      f-1     :     0.003112
      f+2     :     0.002841
      f-2     :     0.004260
      f+3     :     0.002521
      f-3     :     0.003042
      g0      :     0.000103  g :     0.001303
      g+1     :     0.000164
      g-1     :     0.000122
      g+2     :     0.000039
      g-2     :     0.000257
      g+3     :     0.000181
      g-3     :     0.000212
      g+4     :     0.000117
      g-4     :     0.000107
  2 N s       :     2.707589  s :     2.707589
      pz      :     1.087624  p :     3.264122
      px      :     1.035316
      py      :     1.141182
      dz2     :     0.073221  d :     0.327047
      dxz     :     0.040470
      dyz     :     0.105266
      dx2y2   :     0.060778
      dxy     :     0.047313
      f0      :     0.011184  f :     0.056599
      f+1     :     0.005973
      f-1     :     0.010350
      f+2     :     0.009672
      f-2     :     0.007033
      f+3     :     0.006169
      f-3     :     0.006217
      g0      :     0.000421  g :     0.003731
      g+1     :     0.000204
      g-1     :     0.000423
      g+2     :     0.000542
      g-2     :     0.000271
      g+3     :     0.000507
      g-3     :     0.000318
      g+4     :     0.000592
      g-4     :     0.000454
  3 N s       :     2.671052  s :     2.671052
      pz      :     1.125371  p :     3.337060
      px      :     1.028882
      py      :     1.182807
      dz2     :     0.065271  d :     0.325699
      dxz     :     0.094306
      dyz     :     0.045963
      dx2y2   :     0.051137
      dxy     :     0.069022
      f0      :     0.011003  f :     0.056393
      f+1     :     0.008946
      f-1     :     0.004995
      f+2     :     0.009921
      f-2     :     0.008507
      f+3     :     0.005451
      f-3     :     0.007569
      g0      :     0.000410  g :     0.003007
      g+1     :     0.000392
      g-1     :     0.000351
      g+2     :     0.000421
      g-2     :     0.000292
      g+3     :     0.000232
      g-3     :     0.000291
      g+4     :     0.000327
      g-4     :     0.000292
  4 C s       :     2.577683  s :     2.577683
      pz      :     0.835792  p :     2.529368
      px      :     0.708481
      py      :     0.985095
      dz2     :     0.235646  d :     0.936183
      dxz     :     0.131264
      dyz     :     0.263715
      dx2y2   :     0.149888
      dxy     :     0.155670
      f0      :     0.066297  f :     0.299949
      f+1     :     0.036089
      f-1     :     0.076646
      f+2     :     0.029958
      f-2     :     0.039011
      f+3     :     0.024513
      f-3     :     0.027434
      g0      :     0.006592  g :     0.037732
      g+1     :     0.004140
      g-1     :     0.005727
      g+2     :     0.004482
      g-2     :     0.003918
      g+3     :     0.003101
      g-3     :     0.002486
      g+4     :     0.004728
      g-4     :     0.002560
  5 C s       :     2.516902  s :     2.516902
      pz      :     0.931131  p :     2.668334
      px      :     0.837726
      py      :     0.899476
      dz2     :     0.106612  d :     0.741108
      dxz     :     0.157453
      dyz     :     0.141121
      dx2y2   :     0.165256
      dxy     :     0.170665
      f0      :     0.017608  f :     0.195890
      f+1     :     0.025673
      f-1     :     0.025740
      f+2     :     0.031885
      f-2     :     0.019521
      f+3     :     0.030517
      f-3     :     0.044946
      g0      :     0.001364  g :     0.014447
      g+1     :     0.001216
      g-1     :     0.001118
      g+2     :     0.001527
      g-2     :     0.001142
      g+3     :     0.001925
      g-3     :     0.001526
      g+4     :     0.002212
      g-4     :     0.002418
  6 H s       :     0.735034  s :     0.735034
      pz      :     0.087387  p :     0.200698
      px      :     0.058589
      py      :     0.054722
      dz2     :     0.019739  d :     0.073197
      dxz     :     0.016179
      dyz     :     0.022021
      dx2y2   :     0.008642
      dxy     :     0.006616
      f0      :     0.002020  f :     0.009984
      f+1     :     0.002120
      f-1     :     0.001968
      f+2     :     0.001746
      f-2     :     0.001535
      f+3     :     0.000268
      f-3     :     0.000326
  7 C s       :     2.563661  s :     2.563661
      pz      :     0.824460  p :     2.704514
      px      :     0.994754
      py      :     0.885300
      dz2     :     0.085565  d :     0.651419
      dxz     :     0.128816
      dyz     :     0.094448
      dx2y2   :     0.166448
      dxy     :     0.176141
      f0      :     0.012922  f :     0.159222
      f+1     :     0.013066
      f-1     :     0.020250
      f+2     :     0.031976
      f-2     :     0.013085
      f+3     :     0.019528
      f-3     :     0.048394
      g0      :     0.001260  g :     0.014446
      g+1     :     0.001576
      g-1     :     0.000791
      g+2     :     0.000961
      g-2     :     0.001530
      g+3     :     0.002059
      g-3     :     0.001777
      g+4     :     0.001841
      g-4     :     0.002650
  8 C s       :     2.576297  s :     2.576297
      pz      :     0.824804  p :     2.703170
      px      :     0.977427
      py      :     0.900939
      dz2     :     0.049760  d :     0.503916
      dxz     :     0.112412
      dyz     :     0.060389
      dx2y2   :     0.129518
      dxy     :     0.151836
      f0      :     0.011389  f :     0.116191
      f+1     :     0.010370
      f-1     :     0.009461
      f+2     :     0.023438
      f-2     :     0.009366
      f+3     :     0.014749
      f-3     :     0.037418
      g0      :     0.000965  g :     0.011813
      g+1     :     0.001472
      g-1     :     0.000606
      g+2     :     0.000678
      g-2     :     0.001067
      g+3     :     0.001844
      g-3     :     0.001269
      g+4     :     0.001541
      g-4     :     0.002371
  9 H s       :     0.776453  s :     0.776453
      pz      :     0.061575  p :     0.188697
      px      :     0.053432
      py      :     0.073690
      dz2     :     0.011869  d :     0.065143
      dxz     :     0.008963
      dyz     :     0.013025
      dx2y2   :     0.017724
      dxy     :     0.013563
      f0      :     0.000557  f :     0.009675
      f+1     :     0.000798
      f-1     :     0.001633
      f+2     :     0.001697
      f-2     :     0.001634
      f+3     :     0.001319
      f-3     :     0.002036
 10 C s       :     2.586915  s :     2.586915
      pz      :     0.836374  p :     2.714545
      px      :     0.949553
      py      :     0.928617
      dz2     :     0.085359  d :     0.507321
      dxz     :     0.057978
      dyz     :     0.092418
      dx2y2   :     0.166960
      dxy     :     0.104607
      f0      :     0.005873  f :     0.113744
      f+1     :     0.014172
      f-1     :     0.012629
      f+2     :     0.020732
      f-2     :     0.014912
      f+3     :     0.015626
      f-3     :     0.029800
      g0      :     0.001336  g :     0.011640
      g+1     :     0.000665
      g-1     :     0.000761
      g+2     :     0.000476
      g-2     :     0.001497
      g+3     :     0.001575
      g-3     :     0.002593
      g+4     :     0.001663
      g-4     :     0.001074
 11 H s       :     0.789647  s :     0.789647
      pz      :     0.048518  p :     0.186358
      px      :     0.092537
      py      :     0.045303
      dz2     :     0.004794  d :     0.064435
      dxz     :     0.021622
      dyz     :     0.000343
      dx2y2   :     0.014058
      dxy     :     0.023617
      f0      :     0.001167  f :     0.009627
      f+1     :     0.001078
      f-1     :     0.000217
      f+2     :     0.001904
      f-2     :     0.000060
      f+3     :     0.001917
      f-3     :     0.003284
 12 C s       :     2.587767  s :     2.587767
      pz      :     0.824245  p :     2.717315
      px      :     0.990258
      py      :     0.902812
      dz2     :     0.050045  d :     0.506652
      dxz     :     0.113114
      dyz     :     0.058471
      dx2y2   :     0.127481
      dxy     :     0.157541
      f0      :     0.011081  f :     0.113488
      f+1     :     0.009588
      f-1     :     0.009380
      f+2     :     0.023191
      f-2     :     0.009049
      f+3     :     0.014128
      f-3     :     0.037070
      g0      :     0.000919  g :     0.011581
      g+1     :     0.001443
      g-1     :     0.000626
      g+2     :     0.000679
      g-2     :     0.001018
      g+3     :     0.001785
      g-3     :     0.001286
      g+4     :     0.001523
      g-4     :     0.002304
 13 H s       :     0.790659  s :     0.790659
      pz      :     0.059696  p :     0.186451
      px      :     0.055370
      py      :     0.071385
      dz2     :     0.011305  d :     0.064342
      dxz     :     0.008742
      dyz     :     0.012873
      dx2y2   :     0.018004
      dxy     :     0.013419
      f0      :     0.000545  f :     0.009625
      f+1     :     0.000782
      f-1     :     0.001594
      f+2     :     0.001641
      f-2     :     0.001622
      f+3     :     0.001354
      f-3     :     0.002087
 14 C s       :     2.586781  s :     2.586781
      pz      :     0.823185  p :     2.715179
      px      :     0.990483
      py      :     0.901511
      dz2     :     0.049288  d :     0.507347
      dxz     :     0.113918
      dyz     :     0.057659
      dx2y2   :     0.128670
      dxy     :     0.157812
      f0      :     0.010931  f :     0.113675
      f+1     :     0.009906
      f-1     :     0.009198
      f+2     :     0.022820
      f-2     :     0.009097
      f+3     :     0.014223
      f-3     :     0.037500
      g0      :     0.000942  g :     0.011626
      g+1     :     0.001442
      g-1     :     0.000600
      g+2     :     0.000662
      g-2     :     0.001052
      g+3     :     0.001782
      g-3     :     0.001251
      g+4     :     0.001538
      g-4     :     0.002356
 15 H s       :     0.789876  s :     0.789876
      pz      :     0.060115  p :     0.186431
      px      :     0.055267
      py      :     0.071048
      dz2     :     0.011490  d :     0.064441
      dxz     :     0.008863
      dyz     :     0.012865
      dx2y2   :     0.017887
      dxy     :     0.013337
      f0      :     0.000547  f :     0.009620
      f+1     :     0.000781
      f-1     :     0.001604
      f+2     :     0.001677
      f-2     :     0.001629
      f+3     :     0.001334
      f-3     :     0.002049
 16 C s       :     2.575568  s :     2.575568
      pz      :     0.828616  p :     2.703697
      px      :     0.951755
      py      :     0.923326
      dz2     :     0.084370  d :     0.507472
      dxz     :     0.059894
      dyz     :     0.092772
      dx2y2   :     0.163652
      dxy     :     0.106784
      f0      :     0.006271  f :     0.117380
      f+1     :     0.014640
      f-1     :     0.012967
      f+2     :     0.021435
      f-2     :     0.015426
      f+3     :     0.016328
      f-3     :     0.030314
      g0      :     0.001373  g :     0.011889
      g+1     :     0.000647
      g-1     :     0.000797
      g+2     :     0.000501
      g-2     :     0.001557
      g+3     :     0.001633
      g-3     :     0.002610
      g+4     :     0.001678
      g-4     :     0.001093
 17 H s       :     0.776305  s :     0.776305
      pz      :     0.050237  p :     0.194978
      px      :     0.096689
      py      :     0.048052
      dz2     :     0.004935  d :     0.066305
      dxz     :     0.022017
      dyz     :     0.000828
      dx2y2   :     0.014590
      dxy     :     0.023934
      f0      :     0.001166  f :     0.009701
      f+1     :     0.001083
      f-1     :     0.000223
      f+2     :     0.001925
      f-2     :     0.000069
      f+3     :     0.001922
      f-3     :     0.003314
 18 C s       :     2.542377  s :     2.542377
      pz      :     0.824134  p :     2.670136
      px      :     0.935222
      py      :     0.910780
      dz2     :     0.177404  d :     0.860225
      dxz     :     0.187719
      dyz     :     0.168222
      dx2y2   :     0.174724
      dxy     :     0.152155
      f0      :     0.043281  f :     0.234186
      f+1     :     0.032020
      f-1     :     0.028331
      f+2     :     0.038776
      f-2     :     0.033058
      f+3     :     0.039535
      f-3     :     0.019185
      g0      :     0.001867  g :     0.015157
      g+1     :     0.002090
      g-1     :     0.001829
      g+2     :     0.001975
      g-2     :     0.001789
      g+3     :     0.001341
      g-3     :     0.001685
      g+4     :     0.001339
      g-4     :     0.001241
 19 C s       :     2.534449  s :     2.534449
      pz      :     0.903163  p :     2.745691
      px      :     0.910438
      py      :     0.932089
      dz2     :     0.079511  d :     0.379172
      dxz     :     0.078661
      dyz     :     0.074438
      dx2y2   :     0.095046
      dxy     :     0.051516
      f0      :     0.011879  f :     0.074294
      f+1     :     0.012082
      f-1     :     0.009837
      f+2     :     0.009612
      f-2     :     0.014808
      f+3     :     0.006433
      f-3     :     0.009643
      g0      :     0.000241  g :     0.003909
      g+1     :     0.000870
      g-1     :     0.000280
      g+2     :     0.000353
      g-2     :     0.000660
      g+3     :     0.000562
      g-3     :     0.000492
      g+4     :     0.000209
      g-4     :     0.000242
 20 H s       :     0.770899  s :     0.770899
      pz      :     0.056566  p :     0.199935
      px      :     0.052909
      py      :     0.090460
      dz2     :     0.006016  d :     0.068731
      dxz     :     0.003349
      dyz     :     0.023515
      dx2y2   :     0.012708
      dxy     :     0.023143
      f0      :     0.000969  f :     0.009459
      f+1     :     0.000106
      f-1     :     0.001489
      f+2     :     0.001801
      f-2     :     0.000860
      f+3     :     0.002641
      f-3     :     0.001592
 21 H s       :     0.768477  s :     0.768477
      pz      :     0.072849  p :     0.189512
      px      :     0.053878
      py      :     0.062784
      dz2     :     0.021247  d :     0.067807
      dxz     :     0.016921
      dyz     :     0.013706
      dx2y2   :     0.010307
      dxy     :     0.005625
      f0      :     0.002300  f :     0.009492
      f+1     :     0.001486
      f-1     :     0.001824
      f+2     :     0.001934
      f-2     :     0.001293
      f+3     :     0.000343
      f-3     :     0.000312
 22 H s       :     0.774519  s :     0.774519
      pz      :     0.052593  p :     0.190822
      px      :     0.078785
      py      :     0.059444
      dz2     :     0.007537  d :     0.067743
      dxz     :     0.019605
      dyz     :     0.004201
      dx2y2   :     0.019656
      dxy     :     0.016744
      f0      :     0.000832  f :     0.009437
      f+1     :     0.001576
      f-1     :     0.000269
      f+2     :     0.001436
      f-2     :     0.001024
      f+3     :     0.002656
      f-3     :     0.001644
 23 C s       :     2.535864  s :     2.535864
      pz      :     0.937038  p :     2.747754
      px      :     0.882241
      py      :     0.928474
      dz2     :     0.049620  d :     0.378553
      dxz     :     0.108373
      dyz     :     0.053597
      dx2y2   :     0.109807
      dxy     :     0.057156
      f0      :     0.006549  f :     0.074237
      f+1     :     0.013349
      f-1     :     0.006928
      f+2     :     0.010068
      f-2     :     0.009352
      f+3     :     0.016453
      f-3     :     0.011538
      g0      :     0.000338  g :     0.003873
      g+1     :     0.000296
      g-1     :     0.000261
      g+2     :     0.000418
      g-2     :     0.000356
      g+3     :     0.000413
      g-3     :     0.000410
      g+4     :     0.001005
      g-4     :     0.000376
 24 H s       :     0.777458  s :     0.777458
      pz      :     0.073849  p :     0.189540
      px      :     0.063172
      py      :     0.052518
      dz2     :     0.019883  d :     0.067520
      dxz     :     0.013330
      dyz     :     0.015542
      dx2y2   :     0.009839
      dxy     :     0.008926
      f0      :     0.001890  f :     0.009410
      f+1     :     0.002080
      f-1     :     0.000841
      f+2     :     0.001688
      f-2     :     0.001888
      f+3     :     0.000607
      f-3     :     0.000417
 25 H s       :     0.770289  s :     0.770289
      pz      :     0.073223  p :     0.189328
      px      :     0.053099
      py      :     0.063006
      dz2     :     0.021122  d :     0.067651
      dxz     :     0.015824
      dyz     :     0.011916
      dx2y2   :     0.011534
      dxy     :     0.007254
      f0      :     0.002022  f :     0.009474
      f+1     :     0.001271
      f-1     :     0.001705
      f+2     :     0.001966
      f-2     :     0.001523
      f+3     :     0.000535
      f-3     :     0.000453
 26 H s       :     0.775991  s :     0.775991
      pz      :     0.058770  p :     0.198379
      px      :     0.051473
      py      :     0.088136
      dz2     :     0.007213  d :     0.068216
      dxz     :     0.003224
      dyz     :     0.022892
      dx2y2   :     0.013084
      dxy     :     0.021803
      f0      :     0.000895  f :     0.009446
      f+1     :     0.000074
      f-1     :     0.001778
      f+2     :     0.001843
      f-2     :     0.000797
      f+3     :     0.002462
      f-3     :     0.001597
 27 C s       :     2.535347  s :     2.535347
      pz      :     0.941645  p :     2.750054
      px      :     0.938309
      py      :     0.870101
      dz2     :     0.051895  d :     0.386459
      dxz     :     0.076564
      dyz     :     0.088843
      dx2y2   :     0.081395
      dxy     :     0.087762
      f0      :     0.008613  f :     0.075144
      f+1     :     0.005628
      f-1     :     0.011347
      f+2     :     0.011595
      f-2     :     0.007965
      f+3     :     0.017941
      f-3     :     0.012056
      g0      :     0.000225  g :     0.003922
      g+1     :     0.000105
      g-1     :     0.000638
      g+2     :     0.000351
      g-2     :     0.000267
      g+3     :     0.000331
      g-3     :     0.000483
      g+4     :     0.000441
      g-4     :     0.001082
 28 H s       :     0.772727  s :     0.772727
      pz      :     0.078040  p :     0.188688
      px      :     0.056776
      py      :     0.053871
      dz2     :     0.019776  d :     0.067751
      dxz     :     0.018950
      dyz     :     0.015044
      dx2y2   :     0.008756
      dxy     :     0.005225
      f0      :     0.002367  f :     0.009520
      f+1     :     0.001623
      f-1     :     0.001745
      f+2     :     0.001860
      f-2     :     0.001358
      f+3     :     0.000301
      f-3     :     0.000266
 29 H s       :     0.778728  s :     0.778728
      pz      :     0.071624  p :     0.190648
      px      :     0.070864
      py      :     0.048160
      dz2     :     0.021128  d :     0.067638
      dxz     :     0.012210
      dyz     :     0.011854
      dx2y2   :     0.011525
      dxy     :     0.010921
      f0      :     0.001659  f :     0.009412
      f+1     :     0.002299
      f-1     :     0.000463
      f+2     :     0.001625
      f-2     :     0.001910
      f+3     :     0.000897
      f-3     :     0.000560
 30 H s       :     0.778285  s :     0.778285
      pz      :     0.056299  p :     0.188685
      px      :     0.080025
      py      :     0.052360
      dz2     :     0.008384  d :     0.067429
      dxz     :     0.020000
      dyz     :     0.004477
      dx2y2   :     0.018253
      dxy     :     0.016315
      f0      :     0.000798  f :     0.009399
      f+1     :     0.001724
      f-1     :     0.000323
      f+2     :     0.001347
      f-2     :     0.001200
      f+3     :     0.002472
      f-3     :     0.001535
 31 C s       :     2.558024  s :     2.558024
      pz      :     0.852664  p :     2.653112
      px      :     0.992678
      py      :     0.807770
      dz2     :     0.205216  d :     0.770849
      dxz     :     0.182678
      dyz     :     0.130031
      dx2y2   :     0.126774
      dxy     :     0.126151
      f0      :     0.037976  f :     0.203708
      f+1     :     0.045548
      f-1     :     0.023482
      f+2     :     0.030714
      f-2     :     0.023655
      f+3     :     0.018328
      f-3     :     0.024004
      g0      :     0.003193  g :     0.020605
      g+1     :     0.002365
      g-1     :     0.002258
      g+2     :     0.003549
      g-2     :     0.002884
      g+3     :     0.002008
      g-3     :     0.001745
      g+4     :     0.001041
      g-4     :     0.001561
 32 C s       :     2.563088  s :     2.563088
      pz      :     0.933427  p :     2.703559
      px      :     0.936347
      py      :     0.833785
      dz2     :     0.136819  d :     0.617963
      dxz     :     0.164403
      dyz     :     0.088031
      dx2y2   :     0.120131
      dxy     :     0.108580
      f0      :     0.019612  f :     0.152269
      f+1     :     0.038863
      f-1     :     0.013840
      f+2     :     0.022678
      f-2     :     0.017854
      f+3     :     0.017523
      f-3     :     0.021900
      g0      :     0.001595  g :     0.013680
      g+1     :     0.001429
      g-1     :     0.001423
      g+2     :     0.002192
      g-2     :     0.001660
      g+3     :     0.001453
      g-3     :     0.001273
      g+4     :     0.001160
      g-4     :     0.001495
 33 C s       :     2.572840  s :     2.572840
      pz      :     0.934011  p :     2.701627
      px      :     0.941704
      py      :     0.825912
      dz2     :     0.135569  d :     0.527491
      dxz     :     0.134673
      dyz     :     0.095300
      dx2y2   :     0.103452
      dxy     :     0.058497
      f0      :     0.017441  f :     0.117323
      f+1     :     0.026299
      f-1     :     0.016223
      f+2     :     0.017818
      f-2     :     0.016351
      f+3     :     0.013545
      f-3     :     0.009646
      g0      :     0.001180  g :     0.011820
      g+1     :     0.001427
      g-1     :     0.001634
      g+2     :     0.001416
      g-2     :     0.002334
      g+3     :     0.001358
      g-3     :     0.001071
      g+4     :     0.000834
      g-4     :     0.000566
 34 H s       :     0.770228  s :     0.770228
      pz      :     0.052874  p :     0.202556
      px      :     0.096017
      py      :     0.053665
      dz2     :     0.009980  d :     0.068659
      dxz     :     0.021705
      dyz     :     0.003270
      dx2y2   :     0.013562
      dxy     :     0.020142
      f0      :     0.000759  f :     0.009846
      f+1     :     0.002500
      f-1     :     0.000053
      f+2     :     0.001888
      f-2     :     0.000861
      f+3     :     0.001531
      f-3     :     0.002254
 35 C s       :     2.584563  s :     2.584563
      pz      :     0.914211  p :     2.747832
      px      :     0.986544
      py      :     0.847077
      dz2     :     0.100274  d :     0.509012
      dxz     :     0.136916
      dyz     :     0.054661
      dx2y2   :     0.106342
      dxy     :     0.110819
      f0      :     0.008462  f :     0.113842
      f+1     :     0.030981
      f-1     :     0.009487
      f+2     :     0.018518
      f-2     :     0.013868
      f+3     :     0.013097
      f-3     :     0.019430
      g0      :     0.000957  g :     0.011700
      g+1     :     0.001306
      g-1     :     0.000824
      g+2     :     0.001435
      g-2     :     0.001369
      g+3     :     0.001745
      g-3     :     0.001332
      g+4     :     0.001091
      g-4     :     0.001640
 36 H s       :     0.794212  s :     0.794212
      pz      :     0.081895  p :     0.190448
      px      :     0.046526
      py      :     0.062027
      dz2     :     0.019318  d :     0.065008
      dxz     :     0.018008
      dyz     :     0.015961
      dx2y2   :     0.006081
      dxy     :     0.005639
      f0      :     0.002451  f :     0.009741
      f+1     :     0.001868
      f-1     :     0.001891
      f+2     :     0.001644
      f-2     :     0.001470
      f+3     :     0.000189
      f-3     :     0.000228
 37 C s       :     2.585616  s :     2.585616
      pz      :     0.928747  p :     2.715347
      px      :     0.970026
      py      :     0.816574
      dz2     :     0.111785  d :     0.528037
      dxz     :     0.164609
      dyz     :     0.074431
      dx2y2   :     0.071553
      dxy     :     0.105658
      f0      :     0.020328  f :     0.116595
      f+1     :     0.026774
      f-1     :     0.010931
      f+2     :     0.017803
      f-2     :     0.012665
      f+3     :     0.009600
      f-3     :     0.018494
      g0      :     0.001599  g :     0.011973
      g+1     :     0.001120
      g-1     :     0.001324
      g+2     :     0.002390
      g-2     :     0.001185
      g+3     :     0.000979
      g-3     :     0.001148
      g+4     :     0.000938
      g-4     :     0.001289
 38 H s       :     0.791284  s :     0.791284
      pz      :     0.058028  p :     0.186123
      px      :     0.067959
      py      :     0.060136
      dz2     :     0.014391  d :     0.064240
      dxz     :     0.012445
      dyz     :     0.009655
      dx2y2   :     0.015796
      dxy     :     0.011955
      f0      :     0.000729  f :     0.009608
      f+1     :     0.002005
      f-1     :     0.001006
      f+2     :     0.001561
      f-2     :     0.001622
      f+3     :     0.001476
      f-3     :     0.001208
 39 C s       :     2.571962  s :     2.571962
      pz      :     0.950329  p :     2.742357
      px      :     0.930930
      py      :     0.861097
      dz2     :     0.121100  d :     0.497505
      dxz     :     0.135297
      dyz     :     0.090118
      dx2y2   :     0.092475
      dxy     :     0.058516
      f0      :     0.017176  f :     0.114955
      f+1     :     0.025547
      f-1     :     0.015880
      f+2     :     0.017985
      f-2     :     0.016727
      f+3     :     0.012421
      f-3     :     0.009219
      g0      :     0.001108  g :     0.011661
      g+1     :     0.001459
      g-1     :     0.001532
      g+2     :     0.001448
      g-2     :     0.002305
      g+3     :     0.001327
      g-3     :     0.001086
      g+4     :     0.000840
      g-4     :     0.000557
 40 H s       :     0.770819  s :     0.770819
      pz      :     0.055498  p :     0.201251
      px      :     0.088995
      py      :     0.056758
      dz2     :     0.009800  d :     0.067964
      dxz     :     0.020313
      dyz     :     0.003422
      dx2y2   :     0.013906
      dxy     :     0.020523
      f0      :     0.000792  f :     0.009893
      f+1     :     0.002378
      f-1     :     0.000075
      f+2     :     0.001846
      f-2     :     0.000820
      f+3     :     0.001571
      f-3     :     0.002412
 41 C s       :     2.530994  s :     2.530994
      pz      :     0.905506  p :     2.716457
      px      :     0.902819
      py      :     0.908131
      dz2     :     0.153654  d :     0.789085
      dxz     :     0.165683
      dyz     :     0.150091
      dx2y2   :     0.168008
      dxy     :     0.151650
      f0      :     0.026308  f :     0.197204
      f+1     :     0.041391
      f-1     :     0.017236
      f+2     :     0.032287
      f-2     :     0.022912
      f+3     :     0.029776
      f-3     :     0.027293
      g0      :     0.001382  g :     0.011446
      g+1     :     0.001206
      g-1     :     0.001108
      g+2     :     0.001487
      g-2     :     0.001178
      g+3     :     0.001132
      g-3     :     0.001291
      g+4     :     0.001285
      g-4     :     0.001378
 42 C s       :     2.534077  s :     2.534077
      pz      :     0.887773  p :     2.743339
      px      :     0.926971
      py      :     0.928595
      dz2     :     0.084812  d :     0.393699
      dxz     :     0.131141
      dyz     :     0.059886
      dx2y2   :     0.083049
      dxy     :     0.034811
      f0      :     0.016415  f :     0.075096
      f+1     :     0.014208
      f-1     :     0.012912
      f+2     :     0.010321
      f-2     :     0.010488
      f+3     :     0.003467
      f-3     :     0.007284
      g0      :     0.000835  g :     0.003797
      g+1     :     0.000621
      g-1     :     0.000482
      g+2     :     0.000692
      g-2     :     0.000501
      g+3     :     0.000169
      g-3     :     0.000247
      g+4     :     0.000104
      g-4     :     0.000147
 43 H s       :     0.778711  s :     0.778711
      pz      :     0.048700  p :     0.190268
      px      :     0.056003
      py      :     0.085565
      dz2     :     0.004376  d :     0.067373
      dxz     :     0.002057
      dyz     :     0.022962
      dx2y2   :     0.014190
      dxy     :     0.023789
      f0      :     0.001210  f :     0.009361
      f+1     :     0.000206
      f-1     :     0.001004
      f+2     :     0.001717
      f-2     :     0.000467
      f+3     :     0.002752
      f-3     :     0.002005
 44 H s       :     0.776242  s :     0.776242
      pz      :     0.055914  p :     0.191468
      px      :     0.076788
      py      :     0.058767
      dz2     :     0.012201  d :     0.067934
      dxz     :     0.016316
      dyz     :     0.006799
      dx2y2   :     0.020411
      dxy     :     0.012207
      f0      :     0.000587  f :     0.009408
      f+1     :     0.002249
      f-1     :     0.000427
      f+2     :     0.001443
      f-2     :     0.001421
      f+3     :     0.002106
      f-3     :     0.001175
 45 H s       :     0.777831  s :     0.777831
      pz      :     0.063837  p :     0.204638
      px      :     0.083841
      py      :     0.056961
      dz2     :     0.018412  d :     0.069218
      dxz     :     0.014099
      dyz     :     0.009052
      dx2y2   :     0.012451
      dxy     :     0.015205
      f0      :     0.001000  f :     0.009409
      f+1     :     0.002737
      f-1     :     0.000153
      f+2     :     0.001540
      f-2     :     0.001830
      f+3     :     0.001119
      f-3     :     0.001029
 46 C s       :     2.533729  s :     2.533729
      pz      :     0.938185  p :     2.745937
      px      :     0.930357
      py      :     0.877395
      dz2     :     0.056321  d :     0.394386
      dxz     :     0.061814
      dyz     :     0.100612
      dx2y2   :     0.085944
      dxy     :     0.089695
      f0      :     0.012382  f :     0.075198
      f+1     :     0.001701
      f-1     :     0.009973
      f+2     :     0.013389
      f-2     :     0.009264
      f+3     :     0.015238
      f-3     :     0.013252
      g0      :     0.000103  g :     0.003795
      g+1     :     0.000140
      g-1     :     0.000881
      g+2     :     0.000209
      g-2     :     0.000165
      g+3     :     0.000259
      g-3     :     0.000639
      g+4     :     0.000650
      g-4     :     0.000749
 47 H s       :     0.780645  s :     0.780645
      pz      :     0.065840  p :     0.206399
      px      :     0.086051
      py      :     0.054508
      dz2     :     0.014388  d :     0.069249
      dxz     :     0.016642
      dyz     :     0.004993
      dx2y2   :     0.014809
      dxy     :     0.018417
      f0      :     0.000609  f :     0.009418
      f+1     :     0.002689
      f-1     :     0.000104
      f+2     :     0.001441
      f-2     :     0.001253
      f+3     :     0.001818
      f-3     :     0.001504
 48 H s       :     0.776691  s :     0.776691
      pz      :     0.063160  p :     0.190878
      px      :     0.072337
      py      :     0.055381
      dz2     :     0.016596  d :     0.067615
      dxz     :     0.012286
      dyz     :     0.008373
      dx2y2   :     0.018330
      dxy     :     0.012030
      f0      :     0.000721  f :     0.009381
      f+1     :     0.002225
      f-1     :     0.000619
      f+2     :     0.001438
      f-2     :     0.001543
      f+3     :     0.001755
      f-3     :     0.001081
 49 H s       :     0.777607  s :     0.777607
      pz      :     0.082164  p :     0.190443
      px      :     0.054485
      py      :     0.053793
      dz2     :     0.018143  d :     0.067602
      dxz     :     0.023474
      dyz     :     0.018141
      dx2y2   :     0.005188
      dxy     :     0.002657
      f0      :     0.002498  f :     0.009382
      f+1     :     0.002493
      f-1     :     0.002055
      f+2     :     0.001282
      f-2     :     0.000872
      f+3     :     0.000051
      f-3     :     0.000132
 50 C s       :     2.530925  s :     2.530925
      pz      :     0.923965  p :     2.743341
      px      :     0.885208
      py      :     0.934167
      dz2     :     0.094239  d :     0.412054
      dxz     :     0.088097
      dyz     :     0.058082
      dx2y2   :     0.080768
      dxy     :     0.090868
      f0      :     0.006782  f :     0.077027
      f+1     :     0.016023
      f-1     :     0.008560
      f+2     :     0.008292
      f-2     :     0.013287
      f+3     :     0.010137
      f-3     :     0.013946
      g0      :     0.000377  g :     0.003917
      g+1     :     0.000363
      g-1     :     0.000299
      g+2     :     0.000747
      g-2     :     0.000101
      g+3     :     0.000345
      g-3     :     0.000728
      g+4     :     0.000326
      g-4     :     0.000630
 51 H s       :     0.779110  s :     0.779110
      pz      :     0.082116  p :     0.191092
      px      :     0.049587
      py      :     0.059389
      dz2     :     0.019916  d :     0.068065
      dxz     :     0.021526
      dyz     :     0.018002
      dx2y2   :     0.005236
      dxy     :     0.003385
      f0      :     0.002754  f :     0.009395
      f+1     :     0.002313
      f-1     :     0.002011
      f+2     :     0.001196
      f-2     :     0.000932
      f+3     :     0.000064
      f-3     :     0.000125
 52 H s       :     0.776177  s :     0.776177
      pz      :     0.063410  p :     0.190898
      px      :     0.064871
      py      :     0.062617
      dz2     :     0.017353  d :     0.068182
      dxz     :     0.011966
      dyz     :     0.008771
      dx2y2   :     0.019117
      dxy     :     0.010976
      f0      :     0.000782  f :     0.009447
      f+1     :     0.002088
      f-1     :     0.000729
      f+2     :     0.001628
      f-2     :     0.001455
      f+3     :     0.001498
      f-3     :     0.001267
 53 H s       :     0.779203  s :     0.779203
      pz      :     0.052149  p :     0.189861
      px      :     0.052250
      py      :     0.085462
      dz2     :     0.004364  d :     0.067703
      dxz     :     0.002515
      dyz     :     0.023974
      dx2y2   :     0.015697
      dxy     :     0.021154
      f0      :     0.001263  f :     0.009368
      f+1     :     0.000272
      f-1     :     0.000910
      f+2     :     0.001557
      f-2     :     0.000745
      f+3     :     0.002223
      f-3     :     0.002398
 54 C s       :     2.612752  s :     2.612752
      pz      :     0.980346  p :     2.562180
      px      :     0.814348
      py      :     0.767486
      dz2     :     0.264968  d :     1.131052
      dxz     :     0.246029
      dyz     :     0.209898
      dx2y2   :     0.195638
      dxy     :     0.214518
      f0      :     0.031097  f :     0.352341
      f+1     :     0.090931
      f-1     :     0.059600
      f+2     :     0.052517
      f-2     :     0.047505
      f+3     :     0.034696
      f-3     :     0.035995
      g0      :     0.003894  g :     0.048975
      g+1     :     0.005832
      g-1     :     0.004321
      g+2     :     0.001920
      g-2     :     0.008082
      g+3     :     0.006365
      g-3     :     0.006550
      g+4     :     0.005096
      g-4     :     0.006915
 55 C s       :     2.567132  s :     2.567132
      pz      :     0.935570  p :     2.759208
      px      :     0.955081
      py      :     0.868558
      dz2     :     0.189480  d :     0.629385
      dxz     :     0.145406
      dyz     :     0.093599
      dx2y2   :     0.103079
      dxy     :     0.097821
      f0      :     0.017721  f :     0.156220
      f+1     :     0.050069
      f-1     :     0.026840
      f+2     :     0.022270
      f-2     :     0.017069
      f+3     :     0.009357
      f-3     :     0.012894
      g0      :     0.002495  g :     0.014905
      g+1     :     0.002355
      g-1     :     0.001564
      g+2     :     0.000998
      g-2     :     0.002324
      g+3     :     0.001254
      g-3     :     0.001683
      g+4     :     0.001130
      g-4     :     0.001101
 56 C s       :     2.577934  s :     2.577934
      pz      :     0.992338  p :     2.677651
      px      :     0.891120
      py      :     0.794194
      dz2     :     0.131905  d :     0.508071
      dxz     :     0.159278
      dyz     :     0.114222
      dx2y2   :     0.043451
      dxy     :     0.059215
      f0      :     0.015528  f :     0.117383
      f+1     :     0.040198
      f-1     :     0.023621
      f+2     :     0.011363
      f-2     :     0.010009
      f+3     :     0.008459
      f-3     :     0.008205
      g0      :     0.002115  g :     0.011911
      g+1     :     0.002851
      g-1     :     0.001929
      g+2     :     0.000494
      g-2     :     0.000944
      g+3     :     0.000866
      g-3     :     0.001239
      g+4     :     0.000806
      g-4     :     0.000667
 57 H s       :     0.778117  s :     0.778117
      pz      :     0.057637  p :     0.186168
      px      :     0.069268
      py      :     0.059263
      dz2     :     0.014591  d :     0.064859
      dxz     :     0.013342
      dyz     :     0.009154
      dx2y2   :     0.014793
      dxy     :     0.012979
      f0      :     0.000748  f :     0.009667
      f+1     :     0.002148
      f-1     :     0.001057
      f+2     :     0.001288
      f-2     :     0.001665
      f+3     :     0.001451
      f-3     :     0.001310
 58 C s       :     2.584939  s :     2.584939
      pz      :     0.985632  p :     2.714316
      px      :     0.907190
      py      :     0.821494
      dz2     :     0.130739  d :     0.497854
      dxz     :     0.158335
      dyz     :     0.105871
      dx2y2   :     0.046290
      dxy     :     0.056620
      f0      :     0.014953  f :     0.113151
      f+1     :     0.038622
      f-1     :     0.024852
      f+2     :     0.008327
      f-2     :     0.009350
      f+3     :     0.008160
      f-3     :     0.008887
      g0      :     0.002237  g :     0.011677
      g+1     :     0.002610
      g-1     :     0.001942
      g+2     :     0.000239
      g-2     :     0.001228
      g+3     :     0.000571
      g-3     :     0.001255
      g+4     :     0.000778
      g-4     :     0.000818
 59 H s       :     0.787074  s :     0.787074
      pz      :     0.055841  p :     0.185797
      px      :     0.071871
      py      :     0.058085
      dz2     :     0.015225  d :     0.064541
      dxz     :     0.013785
      dyz     :     0.008473
      dx2y2   :     0.014056
      dxy     :     0.013002
      f0      :     0.000817  f :     0.009677
      f+1     :     0.002398
      f-1     :     0.000839
      f+2     :     0.001459
      f-2     :     0.001611
      f+3     :     0.001383
      f-3     :     0.001169
 60 C s       :     2.587711  s :     2.587711
      pz      :     0.953956  p :     2.690833
      px      :     0.927727
      py      :     0.809150
      dz2     :     0.153035  d :     0.506913
      dxz     :     0.107521
      dyz     :     0.056236
      dx2y2   :     0.096963
      dxy     :     0.093159
      f0      :     0.009400  f :     0.113820
      f+1     :     0.032912
      f-1     :     0.013445
      f+2     :     0.019839
      f-2     :     0.015279
      f+3     :     0.010723
      f-3     :     0.012221
      g0      :     0.001623  g :     0.011572
      g+1     :     0.001128
      g-1     :     0.000459
      g+2     :     0.000800
      g-2     :     0.002159
      g+3     :     0.001470
      g-3     :     0.001748
      g+4     :     0.001102
      g-4     :     0.001083
 61 H s       :     0.786404  s :     0.786404
      pz      :     0.093652  p :     0.183846
      px      :     0.043957
      py      :     0.046237
      dz2     :     0.018814  d :     0.063936
      dxz     :     0.023520
      dyz     :     0.020814
      dx2y2   :     0.000376
      dxy     :     0.000412
      f0      :     0.002974  f :     0.009571
      f+1     :     0.003494
      f-1     :     0.002947
      f+2     :     0.000070
      f-2     :     0.000085
      f+3     :     0.000000
      f-3     :     0.000001
 62 C s       :     2.584221  s :     2.584221
      pz      :     0.987367  p :     2.713730
      px      :     0.909399
      py      :     0.816964
      dz2     :     0.136450  d :     0.497502
      dxz     :     0.156428
      dyz     :     0.104140
      dx2y2   :     0.040983
      dxy     :     0.059501
      f0      :     0.015308  f :     0.113266
      f+1     :     0.039723
      f-1     :     0.023603
      f+2     :     0.009455
      f-2     :     0.009177
      f+3     :     0.007414
      f-3     :     0.008586
      g0      :     0.002101  g :     0.011672
      g+1     :     0.002857
      g-1     :     0.001911
      g+2     :     0.000441
      g-2     :     0.000973
      g+3     :     0.000655
      g-3     :     0.001255
      g+4     :     0.000776
      g-4     :     0.000703
 63 H s       :     0.785980  s :     0.785980
      pz      :     0.053510  p :     0.185673
      px      :     0.072185
      py      :     0.059977
      dz2     :     0.013924  d :     0.064642
      dxz     :     0.013559
      dyz     :     0.008768
      dx2y2   :     0.015287
      dxy     :     0.013104
      f0      :     0.000741  f :     0.009686
      f+1     :     0.002181
      f-1     :     0.000976
      f+2     :     0.001309
      f-2     :     0.001653
      f+3     :     0.001541
      f-3     :     0.001285
 64 C s       :     2.577187  s :     2.577187
      pz      :     0.992876  p :     2.680525
      px      :     0.893901
      py      :     0.793749
      dz2     :     0.128325  d :     0.508955
      dxz     :     0.160501
      dyz     :     0.112318
      dx2y2   :     0.050166
      dxy     :     0.057645
      f0      :     0.015265  f :     0.117370
      f+1     :     0.038133
      f-1     :     0.025674
      f+2     :     0.010107
      f-2     :     0.010090
      f+3     :     0.009311
      f-3     :     0.008790
      g0      :     0.002206  g :     0.011866
      g+1     :     0.002577
      g-1     :     0.001949
      g+2     :     0.000235
      g-2     :     0.001224
      g+3     :     0.000753
      g-3     :     0.001282
      g+4     :     0.000790
      g-4     :     0.000851
 65 H s       :     0.775367  s :     0.775367
      pz      :     0.062433  p :     0.190970
      px      :     0.073543
      py      :     0.054995
      dz2     :     0.016194  d :     0.066053
      dxz     :     0.014272
      dyz     :     0.008476
      dx2y2   :     0.013766
      dxy     :     0.013345
      f0      :     0.000812  f :     0.009705
      f+1     :     0.002471
      f-1     :     0.000812
      f+2     :     0.001438
      f-2     :     0.001601
      f+3     :     0.001355
      f-3     :     0.001215
 66 H s       :     0.686513  s :     0.686513
      pz      :     0.096957  p :     0.341725
      px      :     0.109652
      py      :     0.135116
      dz2     :     0.026938  d :     0.135168
      dxz     :     0.025757
      dyz     :     0.017961
      dx2y2   :     0.035461
      dxy     :     0.029051
      f0      :     0.001226  f :     0.023579
      f+1     :     0.004449
      f-1     :     0.003185
      f+2     :     0.003802
      f-2     :     0.003101
      f+3     :     0.004995
      f-3     :     0.002822
 67 O s       :     3.266889  s :     3.266889
      pz      :     1.558218  p :     4.455379
      px      :     1.472070
      py      :     1.425090
      dz2     :     0.014082  d :     0.093976
      dxz     :     0.020342
      dyz     :     0.015302
      dx2y2   :     0.017893
      dxy     :     0.026357
      f0      :     0.001874  f :     0.019795
      f+1     :     0.003347
      f-1     :     0.002259
      f+2     :     0.000959
      f-2     :     0.004210
      f+3     :     0.003531
      f-3     :     0.003615
      g0      :     0.000123  g :     0.001037
      g+1     :     0.000083
      g-1     :     0.000054
      g+2     :     0.000012
      g-2     :     0.000225
      g+3     :     0.000096
      g-3     :     0.000142
      g+4     :     0.000144
      g-4     :     0.000158
 68 C s       :     2.627812  s :     2.627812
      pz      :     0.956991  p :     2.651750
      px      :     0.898126
      py      :     0.796633
      dz2     :     0.267950  d :     1.243479
      dxz     :     0.276677
      dyz     :     0.204411
      dx2y2   :     0.259374
      dxy     :     0.235068
      f0      :     0.043233  f :     0.376597
      f+1     :     0.096978
      f-1     :     0.046302
      f+2     :     0.051831
      f-2     :     0.060212
      f+3     :     0.034376
      f-3     :     0.043665
      g0      :     0.004573  g :     0.051932
      g+1     :     0.005845
      g-1     :     0.002541
      g+2     :     0.002766
      g-2     :     0.008260
      g+3     :     0.005895
      g-3     :     0.007171
      g+4     :     0.006644
      g-4     :     0.008237
 69 C s       :     2.580537  s :     2.580537
      pz      :     0.955564  p :     2.756441
      px      :     0.950323
      py      :     0.850554
      dz2     :     0.175597  d :     0.629722
      dxz     :     0.150982
      dyz     :     0.103608
      dx2y2   :     0.100710
      dxy     :     0.098825
      f0      :     0.022725  f :     0.154466
      f+1     :     0.044255
      f-1     :     0.022171
      f+2     :     0.020299
      f-2     :     0.021827
      f+3     :     0.010352
      f-3     :     0.012836
      g0      :     0.002039  g :     0.014380
      g+1     :     0.002405
      g-1     :     0.001388
      g+2     :     0.001214
      g-2     :     0.002140
      g+3     :     0.001222
      g-3     :     0.001780
      g+4     :     0.001057
      g-4     :     0.001133
 70 C s       :     2.579453  s :     2.579453
      pz      :     0.986366  p :     2.704859
      px      :     0.906551
      py      :     0.811942
      dz2     :     0.120263  d :     0.511200
      dxz     :     0.165112
      dyz     :     0.105237
      dx2y2   :     0.060954
      dxy     :     0.059634
      f0      :     0.019481  f :     0.117017
      f+1     :     0.033585
      f-1     :     0.021948
      f+2     :     0.007616
      f-2     :     0.013884
      f+3     :     0.011241
      f-3     :     0.009262
      g0      :     0.002521  g :     0.011807
      g+1     :     0.001880
      g-1     :     0.001620
      g+2     :     0.000403
      g-2     :     0.001658
      g+3     :     0.000490
      g-3     :     0.001242
      g+4     :     0.000954
      g-4     :     0.001039
 71 H s       :     0.784078  s :     0.784078
      pz      :     0.070384  p :     0.192450
      px      :     0.069533
      py      :     0.052533
      dz2     :     0.019042  d :     0.066180
      dxz     :     0.013945
      dyz     :     0.009873
      dx2y2   :     0.011312
      dxy     :     0.012008
      f0      :     0.001256  f :     0.009707
      f+1     :     0.002588
      f-1     :     0.000699
      f+2     :     0.001632
      f-2     :     0.001686
      f+3     :     0.000919
      f-3     :     0.000928
 72 C s       :     2.586441  s :     2.586441
      pz      :     0.992418  p :     2.722231
      px      :     0.908552
      py      :     0.821261
      dz2     :     0.150892  d :     0.505489
      dxz     :     0.148388
      dyz     :     0.106178
      dx2y2   :     0.036096
      dxy     :     0.063935
      f0      :     0.020480  f :     0.113397
      f+1     :     0.036033
      f-1     :     0.017732
      f+2     :     0.013150
      f-2     :     0.012782
      f+3     :     0.005294
      f-3     :     0.007926
      g0      :     0.001924  g :     0.011618
      g+1     :     0.003020
      g-1     :     0.001585
      g+2     :     0.000898
      g-2     :     0.001010
      g+3     :     0.000823
      g-3     :     0.001199
      g+4     :     0.000631
      g-4     :     0.000527
 73 H s       :     0.790834  s :     0.790834
      pz      :     0.048740  p :     0.186845
      px      :     0.075209
      py      :     0.062895
      dz2     :     0.010145  d :     0.064612
      dxz     :     0.014650
      dyz     :     0.008521
      dx2y2   :     0.017485
      dxy     :     0.013811
      f0      :     0.000793  f :     0.009641
      f+1     :     0.001787
      f-1     :     0.000863
      f+2     :     0.000901
      f-2     :     0.001780
      f+3     :     0.001983
      f-3     :     0.001534
 74 C s       :     2.588220  s :     2.588220
      pz      :     0.950513  p :     2.712866
      px      :     0.936490
      py      :     0.825863
      dz2     :     0.146127  d :     0.509609
      dxz     :     0.111233
      dyz     :     0.063126
      dx2y2   :     0.097575
      dxy     :     0.091548
      f0      :     0.013670  f :     0.113845
      f+1     :     0.029486
      f-1     :     0.011777
      f+2     :     0.017741
      f-2     :     0.018262
      f+3     :     0.010760
      f-3     :     0.012151
      g0      :     0.001325  g :     0.011575
      g+1     :     0.001525
      g-1     :     0.000682
      g+2     :     0.000881
      g-2     :     0.001855
      g+3     :     0.001253
      g-3     :     0.001802
      g+4     :     0.001093
      g-4     :     0.001158
 75 H s       :     0.791168  s :     0.791168
      pz      :     0.090627  p :     0.186017
      px      :     0.045274
      py      :     0.050116
      dz2     :     0.019086  d :     0.064214
      dxz     :     0.022605
      dyz     :     0.019994
      dx2y2   :     0.001155
      dxy     :     0.001374
      f0      :     0.003026  f :     0.009596
      f+1     :     0.003144
      f-1     :     0.002667
      f+2     :     0.000323
      f-2     :     0.000417
      f+3     :     0.000010
      f-3     :     0.000009
 76 C s       :     2.586801  s :     2.586801
      pz      :     0.977891  p :     2.723397
      px      :     0.913828
      py      :     0.831679
      dz2     :     0.117619  d :     0.505555
      dxz     :     0.165916
      dyz     :     0.104013
      dx2y2   :     0.059458
      dxy     :     0.058550
      f0      :     0.018448  f :     0.113377
      f+1     :     0.033575
      f-1     :     0.021420
      f+2     :     0.006963
      f-2     :     0.013038
      f+3     :     0.010706
      f-3     :     0.009227
      g0      :     0.002477  g :     0.011623
      g+1     :     0.001893
      g-1     :     0.001589
      g+2     :     0.000403
      g-2     :     0.001660
      g+3     :     0.000403
      g-3     :     0.001232
      g+4     :     0.000952
      g-4     :     0.001015
 77 H s       :     0.791337  s :     0.791337
      pz      :     0.062270  p :     0.186887
      px      :     0.069491
      py      :     0.055126
      dz2     :     0.018112  d :     0.064517
      dxz     :     0.013463
      dyz     :     0.009422
      dx2y2   :     0.011617
      dxy     :     0.011902
      f0      :     0.001230  f :     0.009636
      f+1     :     0.002530
      f-1     :     0.000715
      f+2     :     0.001630
      f-2     :     0.001664
      f+3     :     0.000957
      f-3     :     0.000911
 78 C s       :     2.580493  s :     2.580493
      pz      :     0.995642  p :     2.704088
      px      :     0.900195
      py      :     0.808252
      dz2     :     0.148659  d :     0.511202
      dxz     :     0.150299
      dyz     :     0.111566
      dx2y2   :     0.036547
      dxy     :     0.064130
      f0      :     0.020401  f :     0.116817
      f+1     :     0.037389
      f-1     :     0.018193
      f+2     :     0.014288
      f-2     :     0.013333
      f+3     :     0.005437
      f-3     :     0.007776
      g0      :     0.001946  g :     0.011811
      g+1     :     0.003046
      g-1     :     0.001635
      g+2     :     0.000969
      g-2     :     0.001018
      g+3     :     0.000890
      g-3     :     0.001176
      g+4     :     0.000640
      g-4     :     0.000491
 79 H s       :     0.785620  s :     0.785620
      pz      :     0.054897  p :     0.191508
      px      :     0.073253
      py      :     0.063358
      dz2     :     0.011364  d :     0.065771
      dxz     :     0.014348
      dyz     :     0.008959
      dx2y2   :     0.017264
      dxy     :     0.013836
      f0      :     0.000800  f :     0.009687
      f+1     :     0.001790
      f-1     :     0.000919
      f+2     :     0.000884
      f-2     :     0.001810
      f+3     :     0.001912
      f-3     :     0.001571
 80 O s       :     3.197186  s :     3.197186
      pz      :     1.412499  p :     4.357006
      px      :     1.481753
      py      :     1.462754
      dz2     :     0.026586  d :     0.104706
      dxz     :     0.025848
      dyz     :     0.017485
      dx2y2   :     0.015369
      dxy     :     0.019418
      f0      :     0.002512  f :     0.020648
      f+1     :     0.005198
      f-1     :     0.002520
      f+2     :     0.002946
      f-2     :     0.003134
      f+3     :     0.002143
      f-3     :     0.002195
      g0      :     0.000061  g :     0.000934
      g+1     :     0.000192
      g-1     :     0.000091
      g+2     :     0.000110
      g-2     :     0.000116
      g+3     :     0.000112
      g-3     :     0.000130
      g+4     :     0.000064
      g-4     :     0.000059
 81 H s       :     0.609539  s :     0.609539
      pz      :     0.274572  p :     0.492744
      px      :     0.063642
      py      :     0.154530
      dz2     :     0.040248  d :     0.134429
      dxz     :     0.024410
      dyz     :     0.042142
      dx2y2   :     0.013585
      dxy     :     0.014043
      f0      :     0.003850  f :     0.021804
      f+1     :     0.001649
      f-1     :     0.007904
      f+2     :     0.003793
      f-2     :     0.003212
      f+3     :     0.000721
      f-3     :     0.000675


                      *****************************
                      * MAYER POPULATION ANALYSIS *
                      *****************************

  NA   - Mulliken gross atomic population
  ZA   - Total nuclear charge
  QA   - Mulliken gross atomic charge
  VA   - Mayer's total valence
  BVA  - Mayer's bonded valence
  FA   - Mayer's free valence

  ATOM       NA         ZA         QA         VA         BVA        FA
  0 O      8.3287     8.0000    -0.3287     2.0430     2.0430    -0.0000
  1 O      8.3753     8.0000    -0.3753     2.1452     2.1452    -0.0000
  2 N      7.1679     7.0000    -0.1679     3.1556     3.1556     0.0000
  3 N      7.5521     7.0000    -0.5521     2.7999     2.7999     0.0000
  4 C      5.7313     6.0000     0.2687     3.7468     3.7468    -0.0000
  5 C      5.4316     6.0000     0.5684     3.5211     3.5211     0.0000
  6 H      0.9903     1.0000     0.0097     0.9392     0.9392    -0.0000
  7 C      5.9530     6.0000     0.0470     3.6958     3.6958     0.0000
  8 C      6.2020     6.0000    -0.2020     3.9762     3.9762    -0.0000
  9 H      0.8769     1.0000     0.1231     0.9948     0.9948     0.0000
 10 C      6.1249     6.0000    -0.1249     3.9691     3.9691    -0.0000
 11 H      0.8580     1.0000     0.1420     0.9722     0.9722     0.0000
 12 C      6.1161     6.0000    -0.1161     3.9685     3.9685    -0.0000
 13 H      0.8630     1.0000     0.1370     0.9758     0.9758    -0.0000
 14 C      6.1252     6.0000    -0.1252     3.9794     3.9794    -0.0000
 15 H      0.8558     1.0000     0.1442     0.9698     0.9698     0.0000
 16 C      6.1793     6.0000    -0.1793     3.9626     3.9626    -0.0000
 17 H      0.8802     1.0000     0.1198     1.0035     1.0035     0.0000
 18 C      5.9791     6.0000     0.0209     4.1718     4.1718     0.0000
 19 C      6.2405     6.0000    -0.2405     3.9497     3.9497    -0.0000
 20 H      0.9013     1.0000     0.0987     1.0043     1.0043    -0.0000
 21 H      0.8824     1.0000     0.1176     0.9835     0.9835     0.0000
 22 H      0.8894     1.0000     0.1106     0.9881     0.9881    -0.0000
 23 C      6.2374     6.0000    -0.2374     3.9418     3.9418     0.0000
 24 H      0.8865     1.0000     0.1135     1.0021     1.0021     0.0000
 25 H      0.8748     1.0000     0.1252     0.9791     0.9791     0.0000
 26 H      0.9051     1.0000     0.0949     0.9967     0.9967    -0.0000
 27 C      6.2887     6.0000    -0.2887     3.9769     3.9769     0.0000
 28 H      0.8810     1.0000     0.1190     0.9821     0.9821     0.0000
 29 H      0.8863     1.0000     0.1137     0.9850     0.9850    -0.0000
 30 H      0.8635     1.0000     0.1365     0.9791     0.9791     0.0000
 31 C      5.8257     6.0000     0.1743     3.6778     3.6778     0.0000
 32 C      5.9825     6.0000     0.0175     3.5884     3.5884     0.0000
 33 C      6.0765     6.0000    -0.0765     3.9103     3.9103     0.0000
 34 H      0.9102     1.0000     0.0898     1.0022     1.0022     0.0000
 35 C      6.1848     6.0000    -0.1848     3.9712     3.9712     0.0000
 36 H      0.8748     1.0000     0.1252     0.9783     0.9783    -0.0000
 37 C      6.1370     6.0000    -0.1370     3.9816     3.9816     0.0000
 38 H      0.8605     1.0000     0.1395     0.9689     0.9689    -0.0000
 39 C      6.1162     6.0000    -0.1162     3.9128     3.9128    -0.0000
 40 H      0.9290     1.0000     0.0710     1.0228     1.0228    -0.0000
 41 C      6.1463     6.0000    -0.1463     4.1691     4.1691    -0.0000
 42 C      6.2403     6.0000    -0.2403     3.9545     3.9545    -0.0000
 43 H      0.8886     1.0000     0.1114     0.9887     0.9887     0.0000
 44 H      0.9013     1.0000     0.0987     0.9833     0.9833    -0.0000
 45 H      0.9181     1.0000     0.0819     1.0053     1.0053    -0.0000
 46 C      6.1841     6.0000    -0.1841     3.9456     3.9456    -0.0000
 47 H      0.9746     1.0000     0.0254     1.0241     1.0241    -0.0000
 48 H      0.9031     1.0000     0.0969     0.9884     0.9884     0.0000
 49 H      0.8884     1.0000     0.1116     0.9858     0.9858     0.0000
 50 C      6.2440     6.0000    -0.2440     4.0052     4.0052    -0.0000
 51 H      0.8987     1.0000     0.1013     0.9810     0.9810     0.0000
 52 H      0.9028     1.0000     0.0972     0.9860     0.9860    -0.0000
 53 H      0.8921     1.0000     0.1079     0.9820     0.9820    -0.0000
 54 C      5.6417     6.0000     0.3583     4.0221     4.0221    -0.0000
 55 C      5.9121     6.0000     0.0879     3.8067     3.8067     0.0000
 56 C      6.0814     6.0000    -0.0814     3.8899     3.8899     0.0000
 57 H      0.8724     1.0000     0.1276     1.0008     1.0008     0.0000
 58 C      6.1242     6.0000    -0.1242     3.9346     3.9346     0.0000
 59 H      0.8490     1.0000     0.1510     0.9714     0.9714     0.0000
 60 C      6.1144     6.0000    -0.1144     3.9463     3.9463     0.0000
 61 H      0.8419     1.0000     0.1581     0.9676     0.9676    -0.0000
 62 C      6.1479     6.0000    -0.1479     3.9411     3.9411     0.0000
 63 H      0.8291     1.0000     0.1709     0.9593     0.9593     0.0000
 64 C      6.1179     6.0000    -0.1179     3.8642     3.8642     0.0000
 65 H      0.8853     1.0000     0.1147     1.0088     1.0088     0.0000
 66 H      0.8088     1.0000     0.1912     1.0443     1.0443     0.0000
 67 O      8.5951     8.0000    -0.5951     1.8558     1.8558    -0.0000
 68 C      5.6229     6.0000     0.3771     4.0939     4.0939     0.0000
 69 C      6.0185     6.0000    -0.0185     3.8241     3.8241     0.0000
 70 C      6.0858     6.0000    -0.0858     3.8335     3.8335     0.0000
 71 H      0.8816     1.0000     0.1184     1.0115     1.0115    -0.0000
 72 C      6.1633     6.0000    -0.1633     3.9735     3.9735     0.0000
 73 H      0.8572     1.0000     0.1428     0.9741     0.9741     0.0000
 74 C      6.0965     6.0000    -0.0965     3.9424     3.9424    -0.0000
 75 H      0.8582     1.0000     0.1418     0.9743     0.9743    -0.0000
 76 C      6.1377     6.0000    -0.1377     3.9710     3.9710     0.0000
 77 H      0.8576     1.0000     0.1424     0.9745     0.9745    -0.0000
 78 C      6.0718     6.0000    -0.0718     3.8837     3.8837    -0.0000
 79 H      0.8929     1.0000     0.1071     1.0187     1.0187    -0.0000
 80 O      8.6071     8.0000    -0.6071     1.8298     1.8298     0.0000
 81 H      0.8203     1.0000     0.1797     1.1463     1.1463     0.0000

  Mayer bond orders larger than 0.100000
B(  0-O ,  4-C ) :   1.0033 B(  0-O , 54-C ) :   0.9265 B(  1-O , 54-C ) :   1.9569 
B(  2-N ,  4-C ) :   1.6519 B(  2-N , 18-C ) :   0.8055 B(  2-N , 81-H ) :   0.7041 
B(  3-N ,  5-C ) :   0.7169 B(  3-N , 31-C ) :   1.0654 B(  3-N , 66-H ) :   0.9358 
B(  4-C ,  5-C ) :   0.9024 B(  5-C ,  6-H ) :   0.8990 B(  5-C ,  7-C ) :   0.8187 
B(  7-C ,  8-C ) :   1.3878 B(  7-C , 16-C ) :   1.3660 B(  8-C ,  9-H ) :   0.9318 
B(  8-C , 10-C ) :   1.4791 B( 10-C , 11-H ) :   0.9223 B( 10-C , 12-C ) :   1.4495 
B( 12-C , 13-H ) :   0.9261 B( 12-C , 14-C ) :   1.4531 B( 14-C , 15-H ) :   0.9175 
B( 14-C , 16-C ) :   1.4814 B( 16-C , 17-H ) :   0.9342 B( 18-C , 19-C ) :   1.0587 
B( 18-C , 23-C ) :   1.0672 B( 18-C , 27-C ) :   1.0945 B( 19-C , 20-H ) :   0.9542 
B( 19-C , 21-H ) :   0.9455 B( 19-C , 22-H ) :   0.9602 B( 23-C , 24-H ) :   0.9560 
B( 23-C , 25-H ) :   0.9442 B( 23-C , 26-H ) :   0.9546 B( 27-C , 28-H ) :   0.9552 
B( 27-C , 29-H ) :   0.9537 B( 27-C , 30-H ) :   0.9494 B( 31-C , 32-C ) :   1.2114 
B( 31-C , 39-C ) :   1.3514 B( 32-C , 33-C ) :   1.4285 B( 32-C , 41-C ) :   0.9122 
B( 33-C , 34-H ) :   0.9356 B( 33-C , 35-C ) :   1.4428 B( 35-C , 36-H ) :   0.9255 
B( 35-C , 37-C ) :   1.4771 B( 37-C , 38-H ) :   0.9123 B( 37-C , 39-C ) :   1.4731 
B( 39-C , 40-H ) :   0.9439 B( 41-C , 42-C ) :   1.0651 B( 41-C , 46-C ) :   1.0366 
B( 41-C , 50-C ) :   1.1080 B( 42-C , 43-H ) :   0.9603 B( 42-C , 44-H ) :   0.9529 
B( 42-C , 45-H ) :   0.9646 B( 46-C , 47-H ) :   0.9825 B( 46-C , 48-H ) :   0.9488 
B( 46-C , 49-H ) :   0.9580 B( 50-C , 51-H ) :   0.9578 B( 50-C , 52-H ) :   0.9612 
B( 50-C , 53-H ) :   0.9571 B( 54-C , 55-C ) :   1.0400 B( 55-C , 56-C ) :   1.3569 
B( 55-C , 64-C ) :   1.3064 B( 56-C , 57-H ) :   0.9238 B( 56-C , 58-C ) :   1.4571 
B( 58-C , 59-H ) :   0.9268 B( 58-C , 60-C ) :   1.4254 B( 60-C , 61-H ) :   0.9232 
B( 60-C , 62-C ) :   1.4432 B( 62-C , 63-H ) :   0.9152 B( 62-C , 64-C ) :   1.4646 
B( 64-C , 65-H ) :   0.9420 B( 67-O , 68-C ) :   1.7116 B( 68-C , 69-C ) :   0.9899 
B( 68-C , 80-O ) :   1.4129 B( 69-C , 70-C ) :   1.3607 B( 69-C , 78-C ) :   1.3837 
B( 70-C , 71-H ) :   0.9285 B( 70-C , 72-C ) :   1.4502 B( 72-C , 73-H ) :   0.9314 
B( 72-C , 74-C ) :   1.4457 B( 74-C , 75-H ) :   0.9290 B( 74-C , 76-C ) :   1.4428 
B( 76-C , 77-H ) :   0.9299 B( 76-C , 78-C ) :   1.4523 B( 78-C , 79-H ) :   0.9330 
B( 80-O , 81-H ) :   0.3451 

-------
TIMINGS
-------

Total SCF time: 0 days 0 hours 34 min 43 sec 

Total time                  ....    2083.032 sec
Sum of individual times     ....    2036.020 sec  ( 97.7%)

Fock matrix formation       ....    1917.029 sec  ( 92.0%)
  Split-RI-J                ....      86.899 sec  (  4.5% of F)
  Chain of spheres X        ....    1572.806 sec  ( 82.0% of F)
  XC integration            ....     129.624 sec  (  6.8% of F)
    Basis function eval.    ....       5.558 sec  (  4.3% of XC)
    Density eval.           ....      57.374 sec  ( 44.3% of XC)
    XC-Functional eval.     ....       1.170 sec  (  0.9% of XC)
    XC-Potential eval.      ....      34.250 sec  ( 26.4% of XC)
Diagonalization             ....      24.382 sec  (  1.2%)
Density matrix formation    ....       4.693 sec  (  0.2%)
Population analysis         ....      10.211 sec  (  0.5%)
Initial guess               ....      11.664 sec  (  0.6%)
Orbital Transformation      ....       0.000 sec  (  0.0%)
Orbital Orthonormalization  ....       0.000 sec  (  0.0%)
DIIS solution               ....      18.911 sec  (  0.9%)
SOSCF solution              ....      17.657 sec  (  0.8%)
Grid generation             ....      31.472 sec  (  1.5%)

Maximum memory used throughout the entire SCF-calculation: 1693.8 MB
[1720887537.604666] [node109:1873913:0]          mpool.c:43   UCX  WARN  object 0x141a94c0 was not returned to mpool ucp_requests
[1720887537.604685] [node109:1873913:0]          mpool.c:43   UCX  WARN  object 0x141a9840 was not returned to mpool ucp_requests
[1720887537.604691] [node109:1873913:0]          mpool.c:43   UCX  WARN  object 0x141a9a00 was not returned to mpool ucp_requests
[1720887537.604695] [node109:1873913:0]          mpool.c:43   UCX  WARN  object 0x141a9bc0 was not returned to mpool ucp_requests
[1720887537.604697] [node109:1873913:0]          mpool.c:43   UCX  WARN  object 0x141a9d80 was not returned to mpool ucp_requests
[1720887537.604700] [node109:1873913:0]          mpool.c:43   UCX  WARN  object 0x141a9f40 was not returned to mpool ucp_requests
[1720887537.604702] [node109:1873913:0]          mpool.c:43   UCX  WARN  object 0x141aa100 was not returned to mpool ucp_requests
[1720887537.604704] [node109:1873913:0]          mpool.c:43   UCX  WARN  object 0x141aa2c0 was not returned to mpool ucp_requests
[1720887537.604706] [node109:1873913:0]          mpool.c:43   UCX  WARN  object 0x141aa480 was not returned to mpool ucp_requests
[1720887537.604709] [node109:1873913:0]          mpool.c:43   UCX  WARN  object 0x141aa640 was not returned to mpool ucp_requests
[1720887537.604712] [node109:1873913:0]          mpool.c:43   UCX  WARN  object 0x141aa800 was not returned to mpool ucp_requests
[1720887537.604715] [node109:1873913:0]          mpool.c:43   UCX  WARN  object 0x141aab80 was not returned to mpool ucp_requests
[1720887537.604717] [node109:1873913:0]          mpool.c:43   UCX  WARN  object 0x141aad40 was not returned to mpool ucp_requests
[1720887537.604720] [node109:1873913:0]          mpool.c:43   UCX  WARN  object 0x141aaf00 was not returned to mpool ucp_requests
[1720887537.604722] [node109:1873913:0]          mpool.c:43   UCX  WARN  object 0x141ab0c0 was not returned to mpool ucp_requests
[1720887537.604725] [node109:1873913:0]          mpool.c:43   UCX  WARN  object 0x141ab280 was not returned to mpool ucp_requests
[1720887537.604728] [node109:1873913:0]          mpool.c:43   UCX  WARN  object 0x141ab440 was not returned to mpool ucp_requests
[1720887537.604730] [node109:1873913:0]          mpool.c:43   UCX  WARN  object 0x141ab600 was not returned to mpool ucp_requests
[1720887537.604733] [node109:1873913:0]          mpool.c:43   UCX  WARN  object 0x141ab7c0 was not returned to mpool ucp_requests
[1720887537.604736] [node109:1873913:0]          mpool.c:43   UCX  WARN  object 0x141ab980 was not returned to mpool ucp_requests
[1720887537.604739] [node109:1873913:0]          mpool.c:43   UCX  WARN  object 0x141abb40 was not returned to mpool ucp_requests
[1720887537.604743] [node109:1873913:0]          mpool.c:43   UCX  WARN  object 0x141abec0 was not returned to mpool ucp_requests
[1720887537.604745] [node109:1873913:0]          mpool.c:43   UCX  WARN  object 0x141ac080 was not returned to mpool ucp_requests
[1720887537.608768] [node109:1873915:0]          mpool.c:43   UCX  WARN  object 0x13d4b3c0 was not returned to mpool ucp_requests
[1720887537.608789] [node109:1873915:0]          mpool.c:43   UCX  WARN  object 0x13d4bac0 was not returned to mpool ucp_requests
[1720887537.608795] [node109:1873915:0]          mpool.c:43   UCX  WARN  object 0x13d4bc80 was not returned to mpool ucp_requests
[1720887537.608799] [node109:1873915:0]          mpool.c:43   UCX  WARN  object 0x13d4be40 was not returned to mpool ucp_requests
[1720887537.608803] [node109:1873915:0]          mpool.c:43   UCX  WARN  object 0x13d4c000 was not returned to mpool ucp_requests
[1720887537.608809] [node109:1873915:0]          mpool.c:43   UCX  WARN  object 0x13d4c1c0 was not returned to mpool ucp_requests
[1720887537.608813] [node109:1873915:0]          mpool.c:43   UCX  WARN  object 0x13d4c380 was not returned to mpool ucp_requests
[1720887537.608817] [node109:1873915:0]          mpool.c:43   UCX  WARN  object 0x13d4c540 was not returned to mpool ucp_requests
[1720887537.608821] [node109:1873915:0]          mpool.c:43   UCX  WARN  object 0x13d4c700 was not returned to mpool ucp_requests
[1720887537.608824] [node109:1873915:0]          mpool.c:43   UCX  WARN  object 0x13d4c8c0 was not returned to mpool ucp_requests
[1720887537.608827] [node109:1873915:0]          mpool.c:43   UCX  WARN  object 0x13d4ca80 was not returned to mpool ucp_requests
[1720887537.608831] [node109:1873915:0]          mpool.c:43   UCX  WARN  object 0x13d4cc40 was not returned to mpool ucp_requests
[1720887537.608834] [node109:1873915:0]          mpool.c:43   UCX  WARN  object 0x13d4ce00 was not returned to mpool ucp_requests
[1720887537.608838] [node109:1873915:0]          mpool.c:43   UCX  WARN  object 0x13d4cfc0 was not returned to mpool ucp_requests
[1720887537.608842] [node109:1873915:0]          mpool.c:43   UCX  WARN  object 0x13d4d180 was not returned to mpool ucp_requests
[1720887537.608846] [node109:1873915:0]          mpool.c:43   UCX  WARN  object 0x13d4d340 was not returned to mpool ucp_requests
[1720887537.608849] [node109:1873915:0]          mpool.c:43   UCX  WARN  object 0x13d4d500 was not returned to mpool ucp_requests
[1720887537.608853] [node109:1873915:0]          mpool.c:43   UCX  WARN  object 0x13d4d6c0 was not returned to mpool ucp_requests
[1720887537.608857] [node109:1873915:0]          mpool.c:43   UCX  WARN  object 0x13d4da40 was not returned to mpool ucp_requests
[1720887537.608860] [node109:1873915:0]          mpool.c:43   UCX  WARN  object 0x13d4dc00 was not returned to mpool ucp_requests
[1720887537.608864] [node109:1873915:0]          mpool.c:43   UCX  WARN  object 0x13d4ddc0 was not returned to mpool ucp_requests
[1720887537.608867] [node109:1873915:0]          mpool.c:43   UCX  WARN  object 0x13d4df80 was not returned to mpool ucp_requests
[1720887537.610342] [node109:1873922:0]          mpool.c:43   UCX  WARN  object 0x1358e900 was not returned to mpool ucp_requests
[1720887537.610354] [node109:1873922:0]          mpool.c:43   UCX  WARN  object 0x1358ec80 was not returned to mpool ucp_requests
[1720887537.610359] [node109:1873922:0]          mpool.c:43   UCX  WARN  object 0x1358ee40 was not returned to mpool ucp_requests
[1720887537.610362] [node109:1873922:0]          mpool.c:43   UCX  WARN  object 0x1358f000 was not returned to mpool ucp_requests
[1720887537.610364] [node109:1873922:0]          mpool.c:43   UCX  WARN  object 0x1358f1c0 was not returned to mpool ucp_requests
[1720887537.610367] [node109:1873922:0]          mpool.c:43   UCX  WARN  object 0x1358f380 was not returned to mpool ucp_requests
[1720887537.610371] [node109:1873922:0]          mpool.c:43   UCX  WARN  object 0x1358f540 was not returned to mpool ucp_requests
[1720887537.610374] [node109:1873922:0]          mpool.c:43   UCX  WARN  object 0x1358f700 was not returned to mpool ucp_requests
[1720887537.610376] [node109:1873922:0]          mpool.c:43   UCX  WARN  object 0x1358f8c0 was not returned to mpool ucp_requests
[1720887537.610379] [node109:1873922:0]          mpool.c:43   UCX  WARN  object 0x1358fa80 was not returned to mpool ucp_requests
[1720887537.610382] [node109:1873922:0]          mpool.c:43   UCX  WARN  object 0x1358fc40 was not returned to mpool ucp_requests
[1720887537.610385] [node109:1873922:0]          mpool.c:43   UCX  WARN  object 0x1358fe00 was not returned to mpool ucp_requests
[1720887537.610388] [node109:1873922:0]          mpool.c:43   UCX  WARN  object 0x1358ffc0 was not returned to mpool ucp_requests
[1720887537.610390] [node109:1873922:0]          mpool.c:43   UCX  WARN  object 0x13590180 was not returned to mpool ucp_requests
[1720887537.610393] [node109:1873922:0]          mpool.c:43   UCX  WARN  object 0x13590340 was not returned to mpool ucp_requests
[1720887537.610396] [node109:1873922:0]          mpool.c:43   UCX  WARN  object 0x13590500 was not returned to mpool ucp_requests
[1720887537.610399] [node109:1873922:0]          mpool.c:43   UCX  WARN  object 0x135906c0 was not returned to mpool ucp_requests
[1720887537.610402] [node109:1873922:0]          mpool.c:43   UCX  WARN  object 0x13590880 was not returned to mpool ucp_requests
[1720887537.610405] [node109:1873922:0]          mpool.c:43   UCX  WARN  object 0x13590a40 was not returned to mpool ucp_requests
[1720887537.610407] [node109:1873922:0]          mpool.c:43   UCX  WARN  object 0x13590c00 was not returned to mpool ucp_requests
[1720887537.610410] [node109:1873922:0]          mpool.c:43   UCX  WARN  object 0x13590dc0 was not returned to mpool ucp_requests
[1720887537.610413] [node109:1873922:0]          mpool.c:43   UCX  WARN  object 0x13591140 was not returned to mpool ucp_requests
[1720887537.611271] [node109:1873920:0]          mpool.c:43   UCX  WARN  object 0x144a5900 was not returned to mpool ucp_requests
[1720887537.611284] [node109:1873920:0]          mpool.c:43   UCX  WARN  object 0x144a5c80 was not returned to mpool ucp_requests
[1720887537.611289] [node109:1873920:0]          mpool.c:43   UCX  WARN  object 0x144a5e40 was not returned to mpool ucp_requests
[1720887537.611292] [node109:1873920:0]          mpool.c:43   UCX  WARN  object 0x144a6000 was not returned to mpool ucp_requests
[1720887537.611296] [node109:1873920:0]          mpool.c:43   UCX  WARN  object 0x144a61c0 was not returned to mpool ucp_requests
[1720887537.611299] [node109:1873920:0]          mpool.c:43   UCX  WARN  object 0x144a6380 was not returned to mpool ucp_requests
[1720887537.611302] [node109:1873920:0]          mpool.c:43   UCX  WARN  object 0x144a6540 was not returned to mpool ucp_requests
[1720887537.611304] [node109:1873920:0]          mpool.c:43   UCX  WARN  object 0x144a6700 was not returned to mpool ucp_requests
[1720887537.611307] [node109:1873920:0]          mpool.c:43   UCX  WARN  object 0x144a68c0 was not returned to mpool ucp_requests
[1720887537.611617] [node109:1873921:0]          mpool.c:43   UCX  WARN  object 0x13ebe9c0 was not returned to mpool ucp_requests
[1720887537.611628] [node109:1873921:0]          mpool.c:43   UCX  WARN  object 0x13ebed40 was not returned to mpool ucp_requests
[1720887537.611632] [node109:1873921:0]          mpool.c:43   UCX  WARN  object 0x13ebef00 was not returned to mpool ucp_requests
[1720887537.611635] [node109:1873921:0]          mpool.c:43   UCX  WARN  object 0x13ebf0c0 was not returned to mpool ucp_requests
[1720887537.611638] [node109:1873921:0]          mpool.c:43   UCX  WARN  object 0x13ebf280 was not returned to mpool ucp_requests
[1720887537.611641] [node109:1873921:0]          mpool.c:43   UCX  WARN  object 0x13ebf440 was not returned to mpool ucp_requests
[1720887537.611644] [node109:1873921:0]          mpool.c:43   UCX  WARN  object 0x13ebf600 was not returned to mpool ucp_requests
[1720887537.611646] [node109:1873921:0]          mpool.c:43   UCX  WARN  object 0x13ebf7c0 was not returned to mpool ucp_requests
[1720887537.611649] [node109:1873921:0]          mpool.c:43   UCX  WARN  object 0x13ebf980 was not returned to mpool ucp_requests
[1720887537.611652] [node109:1873921:0]          mpool.c:43   UCX  WARN  object 0x13ebfb40 was not returned to mpool ucp_requests
[1720887537.611655] [node109:1873921:0]          mpool.c:43   UCX  WARN  object 0x13ebfd00 was not returned to mpool ucp_requests
[1720887537.611657] [node109:1873921:0]          mpool.c:43   UCX  WARN  object 0x13ebfec0 was not returned to mpool ucp_requests
[1720887537.611660] [node109:1873921:0]          mpool.c:43   UCX  WARN  object 0x13ec0080 was not returned to mpool ucp_requests
[1720887537.611663] [node109:1873921:0]          mpool.c:43   UCX  WARN  object 0x13ec0240 was not returned to mpool ucp_requests
[1720887537.611666] [node109:1873921:0]          mpool.c:43   UCX  WARN  object 0x13ec0400 was not returned to mpool ucp_requests
[1720887537.611669] [node109:1873921:0]          mpool.c:43   UCX  WARN  object 0x13ec05c0 was not returned to mpool ucp_requests
[1720887537.611672] [node109:1873921:0]          mpool.c:43   UCX  WARN  object 0x13ec0780 was not returned to mpool ucp_requests
[1720887537.611675] [node109:1873921:0]          mpool.c:43   UCX  WARN  object 0x13ec0940 was not returned to mpool ucp_requests
[1720887537.611677] [node109:1873921:0]          mpool.c:43   UCX  WARN  object 0x13ec0b00 was not returned to mpool ucp_requests
[1720887537.611680] [node109:1873921:0]          mpool.c:43   UCX  WARN  object 0x13ec0cc0 was not returned to mpool ucp_requests
[truncated: 44,427 more chars]
